# Supplementary material for: Genome-scale metabolic modeling of responses to polymyxins in Pseudomonas aeruginosa
Source: Gigascience. 2018 Mar 13;7(4):giy021. doi: 10.1093/gigascience/giy021 (PMC6333913; doi:10.1093/gigascience/giy021)
Supplement: Supplemental material [file giy021_supp.zip]

Archive with 27 entries (27 files):
- additionalFile1.docx
- additionalFile10.xlsx
- additionalFile11.xlsx
- additionalFile12.xlsx
- additionalFile13.xlsx
- additionalFile14.xlsx
- additionalFile15.xlsx
- additionalFile16.xlsx
- additionalFile17.xlsx
- additionalFile18.xlsx
- additionalFile19.xlsx
- additionalFile2.xlsx
- additionalFile20.xlsx
- additionalFile21.xlsx
- additionalFile22.xlsx
- additionalFile23.xlsx
- additionalFile24.xlsx
- additionalFile25.xlsx
- additionalFile26.xlsx
- additionalFile27.xlsx
- additionalFile3.xlsx
- additionalFile4.xlsx
- additionalFile5.xlsx
- additionalFile6.xlsx
- additionalFile7.xlsx
- additionalFile8.xlsx
- additionalFile9.xlsx
