# Supplementary material for: Genome-scale metabolic modeling of responses to polymyxins in Pseudomonas aeruginosa
Source: Gigascience. 2018 Mar 13;7(4):giy021. doi: 10.1093/gigascience/giy021 (PMC6333913; doi:10.1093/gigascience/giy021)
Supplement: Supplemental material [file giy021_supp.zip › additionalFile10.xlsx]

## Sheet: Dataset EV9
Additional file 10	Deleted metabolites
Metabolite ID	Metabolite Name
cpd00056[c]	TPP
cpd00190[c]	beta-D-Glucose
cpd00863[c]	beta-D-Glucose 6-phosphate
cpd03049[c]	2-Hydroxyethyl-ThPP
cpd03189[c]	3-Carboxy-1-hydroxypropyl-ThPP
cpd11461[c]	DNA
cpd11462[c]	mRNA
cpd11463[c]	Protein
cpd14698[c]	3-Methyl-1-hydroxybutyl-TPP
cpd14699[c]	S-(3-Methylbutanoyl)-dihydrolipoamide-E
cpd14700[c]	2-Methyl-1-hydroxypropyl-TPP
cpd14702[c]	2-Methyl-1-hydroxybutyl-TPP
cpd14703[c]	S-(2-Methylbutanoyl)-dihydrolipoamide-E
cpd01433[c]	2-Nitropropane
