# Supplementary material for: Genome-scale metabolic modeling of responses to polymyxins in Pseudomonas aeruginosa
Source: Gigascience. 2018 Mar 13;7(4):giy021. doi: 10.1093/gigascience/giy021 (PMC6333913; doi:10.1093/gigascience/giy021)
Supplement: Supplemental material [file giy021_supp.zip › additionalFile11.xlsx]

## Sheet: Dataset EV10
Additional file 11	Deleted reactions
Reaction ID	Reaction Name	Reaction Formula	Reaction Definition
bio00022	biomass biosynthesis from Opt208964	9.2387e-06 cpd00016_c[Cytosol] + 4.0584e-05 cpd10515_c[Cytosol] + 5.1303e-06 cpd00087_c[Cytosol] + 6.7641e-05 cpd02229_c[Cytosol] + 7.4272e-06 cpd00042_c[Cytosol] + 1.1126e-05 cpd15723_c[Cytosol] + 5.6676e-06 cpd00096_c[Cytosol] + 3.4965e-05 cpd00034_c[Cytosol] + 4.7348e-06 cpd00052_c[Cytosol] + 3.1305e-06 cpd15560_c[Cytosol] + 1.1156e-05 cpd15533_c[Cytosol] + 6.3662e-06 cpd11493_c[Cytosol] + 2.3…	9.2387e-06 cpd00016_c[Cytosol] + 4.0584e-05 cpd10515_c[Cytosol] + 5.1303e-06 cpd00087_c[Cytosol] + 6.7641e-05 cpd02229_c[Cytosol] + 7.4272e-06 cpd00042_c[Cytosol] + 1.1126e-05 cpd15723_c[Cytosol] + 5.6676e-06 cpd00096_c[Cytosol] + 3.4965e-05 cpd00034_c[Cytosol] + 4.7348e-06 cpd00052_c[Cytosol] + 3.1305e-06 cpd15560_c[Cytosol] + 1.1156e-05 cpd15533_c[Cytosol] + 6.3662e-06 cpd11493_c[Cytosol] + 2.3…
EX_cpd00012(e)	Exchange reaction for pyrophosphate	cpd00012[e] <=>	ppi[e] <=>
rxn00011	pyruvate:thiamin diphosphate acetaldehydetransferase (decarboxylating)	cpd00011[0] + cpd03049[0] <=> cpd00020[0] + cpd00056[0] + cpd00067[0]	2-Hydroxyethyl-ThPP[c] + CO2[c] <=> H+[c] + Pyruvate[c] + TPP[c]
rxn00114	ATP:carbamate phosphotransferase	cpd00002[0] + cpd00011[0] + cpd00013[0] <=> cpd00008[0] + cpd00067[0] + cpd00146[0]	ATP[c] + CO2[c] + NH3[c] <=> ADP[c] + Carbamoylphosphate[c] + H+[c]
rxn00198	Isocitrate:NADP+ oxidoreductase (decarboxylating)	cpd00006[0] + cpd00260[0] <=> cpd00005[0] + cpd00011[0] + cpd00024[0]	Isocitrate[c] + NADP[c] <=> 2-Oxoglutarate[c] + CO2[c] + NADPH[c]
rxn00217	D-Glucose:NAD+ 1-oxidoreductase	cpd00003[0] + cpd00027[0] <=> cpd00004[0] + cpd00067[0] + cpd00170[0]	D-Glucose[c] + NAD[c] <=> Gluconolactone[c] + H+[c] + NADH[c]
rxn00438	ATP:thiamin-phosphate phosphotransferase	cpd00002[0] + cpd00793[0] <=> cpd00008[0] + cpd00056[0]	ATP[c] + Thiamine phosphate[c] <=> ADP[c] + TPP[c]
rxn00441	R00621	cpd00024[0] + cpd00056[0] + cpd00067[0] <=> cpd00011[0] + cpd03189[0]	2-Oxoglutarate[c] + H+[c] + TPP[c] <=> 3-Carboxy-1-hydroxypropyl-ThPP[c] + CO2[c]
rxn00548	D-fructose-6-phosphate D-erythrose-4-phosphate-lyase (adding phosphate; acetyl-phosphate-forming)	cpd00009[0] + cpd00067[0] + cpd00072[0] <=> cpd00001[0] + cpd00196[0] + cpd00236[0]	D-fructose-6-phosphate[c] + H+[c] + Phosphate[c] <=> Acetylphosphate[c] + D-Erythrose4-phosphate[c] + H2O[c]
rxn00859	L-Histidinol:NAD+ oxidoreductase	cpd00001[0] + 2 cpd00003[0] + cpd00641[0] <=> 2 cpd00004[0] + 3 cpd00067[0] + cpd00119[0]	H2O[c] + L-Histidinol[c] + 2 NAD[c] <=> 3 H+[c] + L-Histidine[c] + 2 NADH[c]
rxn00973	citrate hydroxymutase	cpd00137[0] <=> cpd00260[0]	Citrate[c] <=> Isocitrate[c]
rxn01115	6-phospho-D-gluconate:NADP+ 2-oxidoreductase (decarboxylating)	cpd00006[0] + cpd00284[0] <=> cpd00005[0] + cpd00011[0] + cpd00171[0]	6-Phospho-D-gluconate[c] + NADP[c] <=> CO2[c] + D-Ribulose5-phosphate[c] + NADPH[c]
rxn01169	ATP:beta-D-glucose 6-phosphotransferase	cpd00002[0] + cpd00190[0] <=> cpd00008[0] + cpd00863[0]	ATP[c] + beta-D-Glucose[c] <=> ADP[c] + beta-D-Glucose 6-phosphate[c]
rxn01187	D-Xylulose 5-phosphate D-glyceraldehyde-3-phosphate-lyase (adding phosphate; acetyl-phosphate-forming)	cpd00009[0] + cpd00067[0] + cpd00198[0] <=> cpd00001[0] + cpd00102[0] + cpd00196[0]	D-Xylulose5-phosphate[c] + H+[c] + Phosphate[c] <=> Acetylphosphate[c] + Glyceraldehyde3-phosphate[c] + H2O[c]
rxn01871	acetyl-CoA:enzyme N6-(dihydrolipoyl)lysine S-acetyltransferase	cpd00022[0] + cpd00449[0] <=> cpd00010[0] + cpd00836[0]	Acetyl-CoA[c] + Dihydrolipoamide[c] <=> CoA[c] + S-Acetyldihydrolipoamide[c]
rxn01872	succinyl-CoA:enzyme N6-(dihydrolipoyl)lysine S-succinyltransferase	cpd00078[0] + cpd00449[0] <=> cpd00010[0] + cpd00860[0]	Dihydrolipoamide[c] + Succinyl-CoA[c] <=> CoA[c] + S-Succinyldihydrolipoamide[c]
rxn01925	2-methylpropanoyl-CoA:enzyme N6-(dihydrolipoyl)lysine S-(2-methylpropanoyl)transferase	cpd00449[0] + cpd00481[0] <=> cpd00010[0] + cpd02700[0]	Dihydrolipoamide[c] + Isobutyryl-CoA[c] <=> CoA[c] + S-(2-Methylpropionyl)-dihydrolipoamide[c]
rxn01975	beta-D-Glucose-6-phosphate:NADP+ 1-oxoreductase	cpd00006[0] + cpd00863[0] <=> cpd00005[0] + cpd00067[0] + cpd00911[0]	NADP[c] + beta-D-Glucose 6-phosphate[c] <=> 6-phospho-D-glucono-1-5-lactone[c] + H+[c] + NADPH[c]
rxn01977	alpha-D-Glucose 6-phosphate ketol-isomerase	cpd00079[0] <=> cpd00863[0]	D-glucose-6-phosphate[c] <=> beta-D-Glucose 6-phosphate[c]
rxn02185	2-Acetolactate pyruvate-lyase (carboxylating)	cpd00056[0] + cpd00668[0] <=> cpd00020[0] + cpd03049[0]	ALCTT[c] + TPP[c] <=> 2-Hydroxyethyl-ThPP[c] + Pyruvate[c]
rxn02187	2-Acetolactate methylmutase	cpd00668[0] <=> cpd02569[0]	ALCTT[c] <=> 2-Oxo-3-hydroxyisovalerate[c]
rxn02342	R03270	cpd00213[0] + cpd03049[0] <=> cpd00056[0] + cpd00836[0]	2-Hydroxyethyl-ThPP[c] + Lipoamide[c] <=> S-Acetyldihydrolipoamide[c] + TPP[c]
rxn02376	R03316	cpd00213[0] + cpd03189[0] <=> cpd00056[0] + cpd00860[0]	3-Carboxy-1-hydroxypropyl-ThPP[c] + Lipoamide[c] <=> S-Succinyldihydrolipoamide[c] + TPP[c]
rxn02380	beta-D-Glucose 6-phosphate ketol-isomerase	cpd00863[0] <=> cpd00072[0]	beta-D-Glucose 6-phosphate[c] <=> D-fructose-6-phosphate[c]
rxn03194	(S)-2-Aceto-2-hydroxybutanoate pyruvate-lyase (carboxylating)	cpd00094[0] + cpd03049[0] <=> cpd00056[0] + cpd00498[0]	2-Hydroxyethyl-ThPP[c] + 2-Oxobutyrate[c] <=> 2-Aceto-2-hydroxybutanoate[c] + TPP[c]
rxn04706	2,4-dihydroxyhept-2-enedioate hydro-lyase	cpd00001[0] + cpd03326[0] <=> cpd03708[0]	2-Hydroxyhepta-2,4-dienedioate[c] + H2O[c] <=> 2,4-Dihydroxyhept-2-enedioate[c]
rxn04945	D-glucose:NADP+ 1-oxidoreductase	cpd00006[0] + cpd00027[0] <=> cpd00005[0] + cpd00067[0] + cpd00170[0]	D-Glucose[c] + NADP[c] <=> Gluconolactone[c] + H+[c] + NADPH[c]
rxn05064	carbamate hydro-lyase	2 cpd00067[0] + cpd01101[0] <=> cpd00011[0] + cpd00013[0]	Carbamate[c] + 2 H+[c] <=> CO2[c] + NH3[c]
rxn05206	TRANS-RXN-187.ce	cpd00205[1] <=> cpd00205[0]	K+[e] <=> K+[c]
rxn05226	D-glucose transport via PEP:Pyr PTS	cpd00027[1] + cpd00061[0] <=> cpd00020[0] + cpd00079[0]	D-Glucose[c] + Phosphoenolpyruvate[e] <=> D-glucose-6-phosphate[e] + Pyruvate[e]
rxn05294	DNA synthesis	0.884 cpd00115[0] + 0.6692 cpd00241[0] + 0.6684 cpd00356[0] + 0.8807 cpd00357[0] <=> 3.1023 cpd00012[0] + cpd11461[0]	0.8807 TTP[c] + 0.884 dATP[c] + 0.6684 dCTP[c] + 0.6692 dGTP[c] <=> DNA[c] + 3.1023 PPi[c]
rxn05295	mRNA synthesis	0.7706 cpd00002[0] + 0.9496 cpd00038[0] + 0.5853 cpd00052[0] + 0.6331 cpd00062[0] <=> 2.9386 cpd00012[0] + cpd11462[0]	0.7706 ATP[c] + 0.5853 CTP[c] + 0.9496 GTP[c] + 0.6331 UTP[c] <=> 2.9386 PPi[c] + mRNA[c]
rxn05296	Protein synthesis (B. subtilis)	0.4928 cpd00023[0] + 0.7723 cpd00033[0] + 0.5051 cpd00035[0] + 0.6114 cpd00039[0] + 0.2801 cpd00041[0] + 0.3653 cpd00051[0] + 0.4928 cpd00053[0] + 0.4091 cpd00054[0] + 0.2145 cpd00060[0] + 0.1028 cpd00065[0] + 0.3329 cpd00066[0] + 0.2097 cpd00069[0] + 0.1073 cpd00084[0] + 0.6555 cpd00107[0] + 0.1546 cpd00119[0] + 0.3041 cpd00129[0] + 0.2801 cpd00132[0] + 0.5807 cpd00156[0] + 0.3526 cpd00161[0] + …	0.7723 Glycine[c] + 0.5051 L-Alanine[c] + 0.3653 L-Arginine[c] + 0.2801 L-Asparagine[c] + 0.2801 L-Aspartate[c] + 0.1073 L-Cysteine[c] + 0.4928 L-Glutamate[c] + 0.4928 L-Glutamine[c] + 0.1546 L-Histidine[c] + 0.5107 L-Isoleucine[c] + 0.6555 L-Leucine[c] + 0.6114 L-Lysine[c] + 0.2145 L-Methionine[c] + 0.3329 L-Phenylalanine[c] + 0.3041 L-Proline[c] + 0.4091 L-Serine[c] + 0.3526 L-Threonine[c] + 0.…
rxn05313	phosphate transport in/out via three Na+ symporter	cpd00009[1] + 3 cpd00971[1] <=> cpd00009[0] + 3 cpd00971[0]	3 Na+[e] + Phosphate[e] <=> 3 Na+[c] + Phosphate[c]
rxn05315	ZN2t4	cpd00034[0] + cpd00067[1] + cpd00205[1] <=> cpd00034[1] + cpd00067[0] + cpd00205[0]	H+[e] + K+[e] + Zn2+[c] <=> H+[c] + K+[c] + Zn2+[e]
rxn13814	TRANS-RXNAVI-26352.ce.brachyexp.CD+2_CD+2	cpd00067[1] + cpd01012[0] <=> cpd00067[0] + cpd01012[1]	Cd2+[c] + H+[e] <=> Cd2+[e] + H+[c]
rxn05626	nitrite transport out via proton antiport	cpd00067[1] + cpd00075[0] <=> cpd00067[0] + cpd00075[1]	H+[e] + Nitrite[c] <=> H+[c] + Nitrite[e]
rxn05667	TRANS-RXN4LZ-7041.ce	cpd00073[1] <=> cpd00073[0]	Urea[e] <=> Urea[c]
rxn05717	Tripolyphosphate transport in via proton symport	cpd00067[1] + cpd00421[1] <=> cpd00067[0] + cpd00421[0]	H+[e] + Triphosphate[e] <=> H+[c] + Triphosphate[c]
rxn06335	(S)-2-methylbutanoyl-CoA:enzyme N6-(dihydrolipoyl)lysine S-(2-methylbutanoyl)transferase	cpd00449[0] + cpd00760[0] <=> cpd00010[0] + cpd14703[0]	2-Methylbutyryl-CoA[c] + Dihydrolipoamide[c] <=> CoA[c] + S-(2-Methylbutanoyl)-dihydrolipoamide-E[c]
rxn06377	glycine:lipoylprotein oxidoreductase (decarboxylating and acceptor-aminomethylating)	cpd00033[0] + cpd00067[0] + cpd12005[0] <=> cpd00011[0] + cpd11830[0]	Glycine[c] + H+[c] + Lipoylprotein[c] <=> CO2[c] + S-Aminomethyldihydrolipoylprotein[c]
rxn06493	dihydrolipoylprotein:NAD+ oxidoreductase	cpd00003[0] + cpd12225[0] <=> cpd00004[0] + cpd00067[0] + cpd12005[0]	Dihydrolipolprotein[c] + NAD[c] <=> H+[c] + Lipoylprotein[c] + NADH[c]
rxn06586	3-methylbutanoyl-CoA:enzyme N6-(dihydrolipoyl)lysine S-(3-methylbutanoyl)transferase	cpd00449[0] + cpd01882[0] <=> cpd00010[0] + cpd14699[0]	Dihydrolipoamide[c] + Isovaleryl-CoA[c] <=> CoA[c] + S-(3-Methylbutanoyl)-dihydrolipoamide-E[c]
rxn06600	S-aminomethyldihydrolipoylprotein:(6S)-tetrahydrofolate aminomethyltransferase (ammonia-forming)	cpd00087[0] + cpd11830[0] <=> cpd00013[0] + cpd00125[0] + cpd12225[0]	S-Aminomethyldihydrolipoylprotein[c] + Tetrahydrofolate[c] <=> 5-10-Methylenetetrahydrofolate[c] + Dihydrolipolprotein[c] + NH3[c]
rxn07430	R07599	cpd00056[0] + cpd00067[0] + cpd00123[0] <=> cpd00011[0] + cpd14700[0]	3-Methyl-2-oxobutanoate[c] + H+[c] + TPP[c] <=> 2-Methyl-1-hydroxypropyl-TPP[c] + CO2[c]
rxn07431	R07600	cpd00213[0] + cpd14700[0] <=> cpd00056[0] + cpd02700[0]	2-Methyl-1-hydroxypropyl-TPP[c] + Lipoamide[c] <=> S-(2-Methylpropionyl)-dihydrolipoamide[c] + TPP[c]
rxn07432	R07601	cpd00056[0] + cpd00067[0] + cpd00200[0] <=> cpd00011[0] + cpd14698[0]	4MOP[c] + H+[c] + TPP[c] <=> 3-Methyl-1-hydroxybutyl-TPP[c] + CO2[c]
rxn07433	R07602	cpd00213[0] + cpd14698[0] <=> cpd00056[0] + cpd14699[0]	3-Methyl-1-hydroxybutyl-TPP[c] + Lipoamide[c] <=> S-(3-Methylbutanoyl)-dihydrolipoamide-E[c] + TPP[c]
rxn07434	R07603	cpd00056[0] + cpd00067[0] + cpd00508[0] <=> cpd00011[0] + cpd14702[0]	3MOP[c] + H+[c] + TPP[c] <=> 2-Methyl-1-hydroxybutyl-TPP[c] + CO2[c]
rxn07435	R07604	cpd00213[0] + cpd14702[0] <=> cpd00056[0] + cpd14703[0]	2-Methyl-1-hydroxybutyl-TPP[c] + Lipoamide[c] <=> S-(2-Methylbutanoyl)-dihydrolipoamide-E[c] + TPP[c]
rxn08764	ketol-acid reductoisomerase (2-Acetolactate)	cpd00005[0] + cpd00067[0] + cpd00498[0] <=> cpd00006[0] + cpd02535[0]	2-Aceto-2-hydroxybutanoate[c] + H+[c] + NADPH[c] <=> 2,3-Dihydroxy-3-methylvalerate[c] + NADP[c]
rxn09179	protoporphyrinogen oxidase (aerobic)	1.5 cpd00007[0] + cpd00791[0] <=> 3 cpd00001[0] + cpd01476[0]	1.5 O2[c] + ProtoporphyrinogenIX[c] <=> 3 H2O[c] + Protoporphyrin[c]
rxn09502	Glucokinase	cpd00002[0] + cpd00027[0] <=> cpd00008[0] + cpd00863[0]	ATP[c] + D-Glucose[c] <=> ADP[c] + beta-D-Glucose 6-phosphate[c]
rxn10043	cytochrome-c oxidase (H+/e- = 2)	0.5 cpd00007[0] + 6 cpd00067[0] + 2 cpd00110[0] <=> cpd00001[0] + 4 cpd00067[1] + 2 cpd00109[0]	2 Cytochrome c2+[c] + 6 H+[c] + 0.5 O2[c] <=> 2 Cytochrome c3+[c] + 4 H+[e] + H2O[c]
rxn10116	Glucose dehydrogenase (ubiquinone-8 as acceptor)	cpd00001[0] + cpd00027[0] + cpd15560[1] <=> cpd00067[0] + cpd00222[0] + cpd15561[1]	D-Glucose[c] + H2O[c] + Ubiquinone-8[e] <=> GLCN[c] + H+[c] + Ubiquinol-8[e]
rxn10152	Fumarate transport via proton symport (2 H)	2 cpd00067[1] + cpd00106[1] <=> 2 cpd00067[0] + cpd00106[0]	Fumarate[e] + 2 H+[e] <=> Fumarate[c] + 2 H+[c]
rxn10158	Fumarate transport via proton symport (3 H)	3 cpd00067[1] + cpd00106[1] <=> 3 cpd00067[0] + cpd00106[0]	Fumarate[e] + 3 H+[e] <=> Fumarate[c] + 3 H+[c]
rxn11268	phosphate ABC transporter permease protein	cpd00012[1] + cpd00067[1] <=> cpd00012[0] + cpd00067[0]	H+[e] + PPi[e] <=> H+[c] + PPi[c]
rxn13791	2-dehydro-D-gluconate transport (irreversible)	cpd00480[1] <=> cpd00480[0]	2-Dehydro-D-gluconate[e] <=> 2-Dehydro-D-gluconate[c]
rxn13808	ammonium-hydroxide:NADP+ oxidoreductase	3 cpd00004[0] + 4 cpd00067[0] + cpd00075[0] <=> cpd00001[0] + 3 cpd00003[0] + cpd00985[0]	4 H+[c] + 3 NADH[c] + Nitrite[c] <=> H2O[c] + 3 NAD[c] + NH4OH[c]
rxn13821	cytochrome oxidase bo3 (ubiquinol-8: 2.5 protons)	0.5 cpd00007[0] + 2.5 cpd00067[0] + cpd15561[0] <=> cpd00001[0] + 2.5 cpd00067[1] + cpd11669[0]	2.5 H+[c] + 0.5 O2[c] + Ubiquinol-8[c] <=> 2.5 H+[e] + H2O[c] + Q[c]
rxn13824	dihydoorotic acid dehydrogenase (quinone8)	cpd00282[0] + cpd11669[0] <=> cpd00247[0] + cpd15561[0]	Q[c] + S-Dihydroorotate[c] <=> Orotate[c] + Ubiquinol-8[c]
rxn13830	formate dehydrogenase (quinone-8: 2 protons)	cpd00047[0] + 3 cpd00067[0] + cpd11669[0] <=> cpd00011[0] + 2 cpd00067[1] + cpd15561[0]	Formate[c] + 3 H+[c] + Q[c] <=> CO2[c] + 2 H+[e] + Ubiquinol-8[c]
rxn13835	glycerol-3-phosphate dehydrogenase (ubiquinone-8)	cpd00080[0] + cpd11669[0] <=> cpd00095[0] + cpd15561[0]	Glycerol-3-phosphate[c] + Q[c] <=> Glycerone-phosphate[c] + Ubiquinol-8[c]
rxn13848	L-Lactate dehydrogenase (ubiquinone)	cpd00159[0] + cpd11669[0] <=> cpd00020[0] + cpd15561[0]	L-Lactate[c] + Q[c] <=> Pyruvate[c] + Ubiquinol-8[c]
rxn13852	Malate dehydrogenase (ubiquinone 8 as acceptor)	cpd00130[0] + cpd11669[0] <=> cpd00032[0] + cpd15561[0]	L-Malate[c] + Q[c] <=> Oxaloacetate[c] + Ubiquinol-8[c]
rxn13856	NADH dehydrogenase (ubiquinone-8 & 2 protons)	cpd00004[0] + 3 cpd00067[0] + cpd11669[0] <=> cpd00003[0] + 2 cpd00067[1] + cpd15561[0]	3 H+[c] + NADH[c] + Q[c] <=> 2 H+[e] + NAD[c] + Ubiquinol-8[c]
rxn13857	NADH dehydrogenase (ubiquinone-8 )	cpd00004[0] + cpd00067[0] + cpd11669[0] <=> cpd00003[0] + cpd15561[0]	H+[c] + NADH[c] + Q[c] <=> NAD[c] + Ubiquinol-8[c]
rxn13862	Nitrate reductase (Ubiquinol-8)	2 cpd00067[0] + cpd00209[0] + cpd15561[0] <=> cpd00001[0] + 2 cpd00067[1] + cpd00075[0] + cpd11669[0]	2 H+[c] + Nitrate[c] + Ubiquinol-8[c] <=> 2 H+[e] + H2O[c] + Nitrite[c] + Q[c]
rxn13891	pyruvate oxidase	cpd00001[0] + cpd00020[0] + cpd11669[0] <=> cpd00011[0] + cpd00029[0] + cpd15561[0]	H2O[c] + Pyruvate[c] + Q[c] <=> Acetate[c] + CO2[c] + Ubiquinol-8[c]
rxn13907	succinate dehyrdogenase	cpd00982[0] + cpd11669[0] <=> cpd00015[0] + cpd15561[0]	FADH2[c] + Q[c] <=> FAD[c] + Ubiquinol-8[c]
rxn00019	2-Nitropropane:oxygen 2-oxidoreductase	cpd00007[0] + 2 cpd01433[0] <=> 2 cpd00067[0] + 2 cpd00075[0] + 2 cpd00178[0]	2 2-Nitropropane[c] + O2[c] <=> 2 Acetone[c] + 2 H+[c] + 2 Nitrite[c]
rxn00185	L-Glutamate:oxygen oxidoreductase (deaminating)	cpd00001[0] + cpd00007[0] + cpd00023[0] <=> cpd00013[0] + cpd00024[0] + cpd00025[0]	H2O[c] + L-Glutamate[c] + O2[c] <=> 2-Oxoglutarate[c] + H2O2[c] + NH3[c]
rxn06216	(3S)-3-Hydroxyacyl-CoA hydro-lyase	cpd11718[0] <=> cpd00001[0] + cpd11722[0]	(S)-3-Hydroxyacyl-CoA[c] <=> H2O[c] + trans-2-Enoyl-CoA[c]
rxn08710	RXN0-5118.c	cpd03587[0] + cpd03831[0] <=> cpd00008[0] + cpd15485[0]	ADP-L-glycero-D-manno-heptose[c] + kdo2-lipid a[c] <=> ADP[c] + heptosyl-kdo2-lipidA[c]
rxn08708	LPS heptose kinase I (LPS core synthesis)	cpd00002[0] + cpd15484[0] <=> cpd00008[0] + cpd15549[0]	ATP[c] + heptosyl-heptosyl-kdo2-lipidA[c] <=> ADP[c] + phospho-heptosyl-heptosyl-kdo2-lipidA[c]
rxn08713	heptosyltransferase IV (LPS core synthesis)	cpd03831[0] + cpd15477[0] <=> cpd00008[0] + cpd15432[0]	ADP-L-glycero-D-manno-heptose[c] + glucosyl-glucosyl-galactosyl-glucosyl-inner core oligosaccharide lipid A[c] <=> ADP[c] + core oligosaccharide lipid A[c]
rxn08583	galactosyltransferase I (LPS core synthesis)	cpd00026[0] + cpd15479[0] <=> cpd00014[0] + cpd15469[0]	UDP-glucose[c] + glucosyl-inner core oligosaccharide lipid A[c] <=> UDP[c] + galactosyl-glucosyl-inner core oligosaccharide lipid A[c]
rxn08711	RXN0-5061.c	cpd03831[0] + cpd15485[0] <=> cpd00008[0] + cpd15484[0]	ADP-L-glycero-D-manno-heptose[c] + heptosyl-kdo2-lipidA[c] <=> ADP[c] + heptosyl-heptosyl-kdo2-lipidA[c]
rxn08712	heptosyltransferase III (LPS core synthesis)	cpd03831[0] + cpd15549[0] <=> cpd00008[0] + cpd15488[0]	ADP-L-glycero-D-manno-heptose[c] + phospho-heptosyl-heptosyl-kdo2-lipidA[c] <=> ADP[c] + heptosyl-phospho-heptosyl-heptosyl-kdo2-lipidA[c]
rxn08954	3-deoxy-D-manno-octulosonic acid transferase III (LPS core biosynthesis)	cpd02546[0] + cpd15550[0] <=> cpd00046[0] + cpd15492[0]	CMP-KDO[c] + phospho-heptosyl-phospho-heptosyl-heptosyl-kdo2-lipidA[c] <=> CMP[c] + kdo-phospho-heptosyl-phospho-heptosyl-heptosyl-kdo2-lipidA[c]
rxn08618	glucosyltransferase I (LPS core synthesis)	cpd00026[0] + cpd15489[0] <=> cpd00014[0] + cpd15479[0]	UDP-glucose[c] + inner core oligosaccharide lipid A[c] <=> UDP[c] + glucosyl-inner core oligosaccharide lipid A[c]
rxn09225	rhamnosyltransferase I (LPS core biosynthesis)	cpd02113[0] + cpd15492[0] <=> cpd00297[0] + cpd15489[0]	dTDP-rhamnose[c] + kdo-phospho-heptosyl-phospho-heptosyl-heptosyl-kdo2-lipidA[c] <=> dTDP[c] + inner core oligosaccharide lipid A[c]
rxn08709	LPS heptose kinase II (LPS core synthesis)	cpd00002[0] + cpd15488[0] <=> cpd00008[0] + cpd15550[0]	ATP[c] + heptosyl-phospho-heptosyl-heptosyl-kdo2-lipidA[c] <=> ADP[c] + phospho-heptosyl-phospho-heptosyl-heptosyl-kdo2-lipidA[c]
rxn08619	glucosyltransferase II (LPS core synthesis)	cpd00026[0] + cpd15469[0] <=> cpd00014[0] + cpd15475[0]	UDP-glucose[c] + galactosyl-glucosyl-inner core oligosaccharide lipid A[c] <=> UDP[c] + glucosyl-galactosyl-glucosyl-inner core oligosaccharide lipid A[c]
rxn08620	glucosyltransferase III (LPS core synthesis)	cpd00026[0] + cpd15475[0] <=> cpd00014[0] + cpd15477[0]	UDP-glucose[c] + glucosyl-galactosyl-glucosyl-inner core oligosaccharide lipid A[c] <=> UDP[c] + glucosyl-glucosyl-galactosyl-glucosyl-inner core oligosaccharide lipid A[c]
rxn09016	Nucleoside triphosphate tripolyhydrolase	cpd00001[0] + cpd00038[0] <=> cpd00067[0] + cpd00311[0] + cpd00421[0]	GTP[c] + H2O[c] <=> Guanosine[c] + H+[c] + Triphosphate[c]
rxn09240	Sulfate adenyltransferase	cpd00001[0] + cpd00002[0] + cpd00038[0] + cpd00048[0] <=> cpd00009[0] + cpd00012[0] + cpd00031[0] + cpd00193[0]	ATP[c] + GTP[c] + H2O[c] + Sulfate[c] <=> APS[c] + GDP[c] + PPi[c] + Phosphate[c]
rxn09370	RXN-7610.c	2 cpd00001[0] + cpd00007[0] + cpd00300[0] <=> cpd00011[0] + cpd00025[0] + cpd01092[0]	2 H2O[c] + O2[c] + Urate[c] <=> Allantoin[c] + CO2[c] + H2O2[c]
rxn04132	R06063	cpd00001[0] + cpd08625[0] <=> cpd00011[0] + cpd01567[0]	5-Hydroxyisourate[c] + H2O[c] <=> (R)-Allantoin[c] + CO2[c]
rxn09562	Guanylate kinase	cpd00115[0] + cpd00126[0] <=> cpd00031[0] + cpd00177[0]	GMP[c] + dATP[c] <=> GDP[c] + dADP[c]
rxn10806	cytochrome oxidase bd (menaquinol-8: 2 protons)	0.5 cpd00007[0] + 2 cpd00067[0] + cpd15499[0] <=> cpd00001[0] + 2 cpd00067[1] + cpd15500[0]	2 H+[c] + Menaquinol 8[c] + 0.5 O2[c] <=> 2 H+[e] + H2O[c] + Menaquinone 8[c]
rxn00134	ATP:adenosine 5'-phosphotransferase	cpd00002[0] + cpd00182[0] <=> cpd00008[0] + cpd00018[0]	ATP[c] + Adenosine[c] <=> ADP[c] + AMP[c]
rxn00159	(S)-malate:NAD+ oxidoreductase (decarboxylating)	cpd00003[0] + cpd00130[0] <=> cpd00004[0] + cpd00011[0] + cpd00020[0]	L-Malate[c] + NAD[c] <=> CO2[c] + NADH[c] + Pyruvate[c]
rxn00058	Ferrocytochrome-c:oxygen oxidoreductase	cpd00007[0] + 4 cpd00067[0] + 4 cpd00110[0] <=> 2 cpd00001[0] + 4 cpd00109[0]	4 Cytochrome c2+[c] + 4 H+[c] + O2[c] <=> 4 Cytochrome c3+[c] + 2 H2O[c]
rxn00926	Adenine aminohydrolase	cpd00001[0] + cpd00067[0] + cpd00128[0] <=> cpd00013[0] + cpd00226[0]	Adenine[c] + H+[c] + H2O[c] <=> HYXN[c] + NH3[c]
