# Supplementary material for: Genome-scale metabolic modeling of responses to polymyxins in Pseudomonas aeruginosa
Source: Gigascience. 2018 Mar 13;7(4):giy021. doi: 10.1093/gigascience/giy021 (PMC6333913; doi:10.1093/gigascience/giy021)
Supplement: Supplemental material [file giy021_supp.zip › additionalFile12.xlsx]

## Sheet: Dataset EV11
Additional file 12	Added reactions
Reaction ID	Reaction Name	Formula	Associated Genes	Associated proteins	EC#	Pathway	Reaction Type
rxn00016	Hexosaminidase	cpd00001[c] + cpd01157[c] -> 2 cpd00122[c]	PA3005	PA3005	3.2.1.52	Amino sugar and nucleotide sugar metabolism	Metabolic reaction
rxn00310	L-Lysine:oxygen oxidoreductase(deaminating)	cpd00001[c] + cpd00007[c] + cpd00039[c] -> cpd00013[c] + cpd00025[c] + cpd02074[c]	PA4548	PA4548	1.4.3.19	Thiamine metabolism	Metabolic reaction
rxn00479	L-Tryptophan:oxygen 2-oxidoreductase(decarboxylating)	cpd00007[c] + cpd00065[c] -> cpd00001[c] + cpd00011[c] + cpd01747[c]	null	null	1.13.12.3	Tryptophan metabolism	Metabolic reaction
rxn00560	Urea:carbon-dioxide ligase (ADP-forming)	cpd00002[c] + cpd00073[c] + cpd00242[c] -> cpd00008[c] + cpd00009[c] + cpd00067[c] + cpd00742[c]	PA0496 or PA4509 or PA2110	PA0496 or PA4509 or PA2110	6.3.4.6	Urea degradation	Metabolic reaction
rxn00584	Cis-1,2-dihydroxycyclohexa-3,5-diene-1-carboxylate:NAD+ oxidoreductase (decarboxylating)	cpd00003[c] + cpd03762[c] -> cpd00004[c] + cpd00011[c] + cpd00077[c]	PA2515	XylL	1.3.1.25	Benzoate degradation	Metabolic reaction
rxn00657	3-Aminopropanoate:2-oxoglutarate aminotransferase	cpd00024[c] + cpd00085[c] <=> cpd00023[c] + cpd00191[c]	PA0266	GabT	2.6.1.19	Alanine, aspartate and glutamate metabolism	Metabolic reaction
rxn01081	D-Glucuronolactone lactonohydrolase	cpd00001[c] + cpd01735[c] <=> cpd00067[c] + cpd00164[c]	null	null	3.1.1.19	Ascorbate and aldarate metabolism	Metabolic reaction
rxn01523	Uricase	cpd00001[c] + cpd00007[c] + cpd00300[c] -> cpd00025[c] + cpd08625[c]	PA2366	PA2366	1.7.3.3	Ureide biosynthesis	Metabolic reaction
rxn01564	Tryptamine:oxygen oxidoreductase(deaminating)(flavin-containing)	cpd00001[c] + cpd00007[c] + cpd00318[c] -> cpd00013[c] + cpd00025[c] + cpd00486[c]	PA0421	PA0421	1.4.3.4	Glycine, serine and threonine metabolism	Metabolic reaction
rxn01652	S-Aminomethyldihydrolipoylprotein:(6S)-tetrahydrofolate	cpd00001[c] + cpd00347[c] <=> cpd00067[c] + cpd02197[c]	PA2442 and PA5215	GcvT2 and GcvT1	2.1.2.10	Glycine, serine and threonine metabolism	Metabolic reaction
rxn01833	Aminoacetone:oxygen oxidoreductase(deaminating)	cpd00001[c] + cpd00007[c] + cpd01298[c] -> cpd00013[c] + cpd00025[c] + cpd00428[c]	PA0421	PA0421	1.4.3.4	Glycine, serine and threonine metabolism	Metabolic reaction
rxn02375	ATP:pseudouridine 5'-phosphotransferase	cpd00002[c] + cpd01405[c] -> cpd00008[c] + cpd00859[c]	null	null	2.7.1.83	Pseudouridine degradation	Metabolic reaction
rxn02449	Guanosine 3'-diphosphate 5'-triphosphate 5'-phosphohydrolase	cpd00001[c] + cpd02740[c] -> cpd00009[c] + cpd00067[c] + cpd00905[c]	PA5241	Ppx	3.6.1.11	ppGpp biosynthesis	Metabolic reaction
rxn02517	ATP:nucleoside-diphosphate phosphatransferase	cpd00002[c] + cpd00976[c] -> cpd00008[c] + cpd00977[c]	PA3807	Ndk	2.7.4.6	Purine metabolism	Metabolic reaction
rxn02667	(R)-1-Aminopropan-2-ol:NAD+ oxidoreductase	cpd00003[c] + cpd02039[c] <=> cpd00004[c] + cpd00067[c] + cpd01298[c]	null	null	1.1.1.75	Glycine, serine and threonine metabolism	Metabolic reaction
rxn02885	Rxn02885	cpd01960[c] <=> cpd03326[c]	PA4121 and PA4122	PA4121 and PA4122	4.1.1.68	Tyrosine metabolism	Metabolic reaction
rxn03074	Rxn03074	cpd02626[c] -> cpd00001[c] + cpd03533[c]	null	null	null	Arginine and proline metabolism	Metabolic reaction
rxn03517	Alcohol dehydrogenase, forward rxn (ethanol -> acetaldehyde)	cpd00363[c] + cpd00097[c] -> cpd00071[c] + cpd00986[c]	PA1982	ExaA	1.1.2.8	Pyruvate metabolism	Metabolic reaction
rxn03799	Acrylate:CoA transferase	cpd00022[c] + cpd00400[c] <=> cpd00029[c] + cpd00663[c]	PA0226 and PA0227	PA0226 and PA0227	2.8.3.12	Styrene degradation	Metabolic reaction
rxn04453	5-Hydroxyisourate amidohydrolase	cpd00001[c] + cpd08625[c] -> cpd00067[c] + cpd09027[c]	PA1518	PA1518	3.5.2.17	Ureide biosynthesis	Metabolic reaction
rxn08598	GDP diphosphokinase	cpd00002[c] + cpd00031[c] -> cpd00018[c] + cpd00905[c]	PA0934	RelA	2.7.6.5	ppGpp biosynthesis	Metabolic reaction
rxn10785	Decaprenyl synthase	7 cpd00113[c] + cpd00350[c] -> 7 cpd00012[c] + cpd02746[c]	PA2442 and PA5215	GcvT2 and GcvT1	2.1.2.10	Glycine, serine and threonine metabolism	Metabolic reaction
rxn14250	Ethylnitronate:oxygen 2-oxidoreductase (nitrite-forming)	cpd00007[c] + cpd01270[c] + cpd18071[c] -> cpd00001[c] + cpd00050[c] + cpd00071[c] + cpd00075[c]	null	null	1.13.12.16|1.13.12.16	Nitrogen metabolism	Metabolic reaction
rxn14307	NAD+ glycohydrolase	cpd00001[c] + cpd00003[c] -> cpd00133[c] + cpd00251[c]	null	null	3.2.2.5| 3.2.2.5 3.2.2.6|3.2.2.6	Nicotinate and nicotinamide metabolism	Metabolic reaction
rxn99001	RXN-12541	cpd00007[c] + cpd10515[c] -> cpd00532[c] + cpd10516[c]	null	null	null	UNKNOWN	Metabolic reaction
EX_cpd00025(e)	EX Hydrogen peroxide e	cpd00025[e] <=>	null	null	null	Boundary reaction	Boundary reaction
EX_cpd00055(e)	EX Formaldehyde e	cpd00055[e] <=>	null	null	null	Boundary reaction	Boundary reaction
EX_cpd00095(e)	EX Glycerone-phosphate e	cpd00095[e] <=>	null	null	null	Boundary reaction	Boundary reaction
EX_cpd00111(e)	EX Oxidized glutathione e	cpd00111[e] <=>	null	null	null	Boundary reaction	Boundary reaction
EX_cpd00135(e)	EX Homocysteine e	cpd00135[e] <=>	null	null	null	Boundary reaction	Boundary reaction
EX_cpd00153(e)	EX Benzoate e	cpd00153[e] <=>	null	null	null	Boundary reaction	Boundary reaction
EX_cpd00157(e)	EX Glycerone e	cpd00157[e] <=>	null	null	null	Boundary reaction	Boundary reaction
EX_cpd00165(e)	EX Hydroxylamine e	cpd00165[e] <=>	null	null	null	Boundary reaction	Boundary reaction
EX_cpd00183(e)	EX Sarcosine e	cpd00183[e] <=>	null	null	null	Boundary reaction	Boundary reaction
EX_cpd00324(e)	EX MTTL CH4S e	cpd00324[e] <=>	null	null	null	Boundary reaction	Boundary reaction
EX_cpd00400(e)	EX Propenoate e	cpd00400[e] <=>	null	null	null	Boundary reaction	Boundary reaction
EX_cpd00418(e)	EX Nitric oxide e	cpd00418[e] <=>	null	null	null	Boundary reaction	Boundary reaction
EX_cpd00507(e)	EX sn Glycerol 3 phosphocholine e	cpd00507[e] <=>	null	null	null	Boundary reaction	Boundary reaction
EX_cpd00567(e)	EX D-proline e	cpd00567[e] <=>	null	null	null	Boundary reaction	Boundary reaction
EX_cpd00646(e)	EX PNP e	cpd00646[e] <=>	null	null	null	Boundary reaction	Boundary reaction
EX_cpd00681(e)	EX Choline sulfate e	cpd00681[e] <=>	null	null	null	Boundary reaction	Boundary reaction
EX_cpd00742(e)	EX Allophanic acid e	cpd00742[e] <=>	null	null	null	Boundary reaction	Boundary reaction
EX_cpd00756(e)	EX Dimethylglycine e	cpd00756[e] <=>	null	null	null	Boundary reaction	Boundary reaction
EX_cpd00908(e)	EX sn Glycero 3 phosphoethanolamine e	cpd00908[e] <=>	null	null	null	Boundary reaction	Boundary reaction
EX_cpd01015(e)	EX Cyanic acid e	cpd01015[e] <=>	null	null	null	Boundary reaction	Boundary reaction
EX_cpd01157(e)	EX Chitobiose e	cpd01157[e] <=>	null	null	null	Boundary reaction	Boundary reaction
EX_cpd01223(e)	EX Butenoate e	cpd01223[e] <=>	null	null	null	Boundary reaction	Boundary reaction
EX_cpd01405(e)	EX Pseudouridine e	cpd01405[e] <=>	null	null	null	Boundary reaction	Boundary reaction
EX_cpd01435(e)	EX 3-Oxohexanoate e	cpd01435[e] <=>	null	null	null	Boundary reaction	Boundary reaction
EX_cpd01447(e)	EX 2-Oxo-2-phenylacetate e	cpd01447[e] <=>	null	null	null	Boundary reaction	Boundary reaction
EX_cpd01581(e)	EX 3-Oxododecanoate e	cpd01581[e] <=>	null	null	null	Boundary reaction	Boundary reaction
EX_cpd01587(e)	EX 5-Methylcytosine e	cpd01587[e] <=>	null	null	null	Boundary reaction	Boundary reaction
EX_cpd01651(e)	EX L-3-Cyanoalanine e	cpd01651[e] <=>	null	null	null	Boundary reaction	Boundary reaction
EX_cpd01711(e)	EX 2-Methylpropanoate e	cpd01711[e] <=>	null	null	null	Boundary reaction	Boundary reaction
EX_cpd01741(e)	EX Dodecanoate e	cpd01741[e] <=>	null	null	null	Boundary reaction	Boundary reaction
EX_cpd01973(e)	EX 4-Guanidinobutanamide e	cpd01973[e] <=>	null	null	null	Boundary reaction	Boundary reaction
EX_cpd02042(e)	EX (S)-3-Hydroxybutanoate e	cpd02042[e] <=>	null	null	null	Boundary reaction	Boundary reaction
EX_cpd02090(e)	EX Glycerophosphoglycerol e	cpd02090[e] <=>	null	null	null	Boundary reaction	Boundary reaction
EX_cpd02135(e)	EX 4-Nitrophenyl phosphate e	cpd02135[e] <=>	null	null	null	Boundary reaction	Boundary reaction
EX_cpd02229(e)	EX Bactoprenyl diphosphate e	cpd02229[e] <=>	null	null	null	Boundary reaction	Boundary reaction
EX_cpd02961(e)	EX Dihydroneopterin e	cpd02961[e] <=>	null	null	null	Boundary reaction	Boundary reaction
EX_cpd02978(e)	EX 7,8-Dihydroneopterin 3'-triphosphate e	cpd02978[e] <=>	null	null	null	Boundary reaction	Boundary reaction
EX_cpd03407(e)	EX Gamma-Glutamyl-beta-cyanoalanine e	cpd03407[e] <=>	null	null	null	Boundary reaction	Boundary reaction
EX_cpd03646(e)	EX Gamma-Glutamyl-3-aminopropiononitrile e	cpd03646[e] <=>	null	null	null	Boundary reaction	Boundary reaction
EX_cpd03846(e)	EX Octanoate e	cpd03846[e] <=>	null	null	null	Boundary reaction	Boundary reaction
EX_cpd06707(e)	EX Benzamide e	cpd06707[e] <=>	null	null	null	Boundary reaction	Boundary reaction
EX_cpd00218(e)	EX Niacin e	cpd00218[e] <=>	null	null	null	Boundary reaction	Boundary reaction
EX_cpd08635(e)	EX N-Butyryl-L-homoserine lactone e	cpd08635[e] <=>	null	null	null	Boundary reaction	Boundary reaction
EX_cpd11430(e)	EX 12-Methyltridecanoate e	cpd11430[e] <=>	null	null	null	Boundary reaction	Boundary reaction
EX_cpd11431(e)	EX 15-Methylhexadecanoate e	cpd11431[e] <=>	null	null	null	Boundary reaction	Boundary reaction
EX_cpd11433(e)	EX 14-Methylhexadecanoate e	cpd11433[e] <=>	null	null	null	Boundary reaction	Boundary reaction
EX_cpd11436(e)	EX 13-Methyltetradecanoate e	cpd11436[e] <=>	null	null	null	Boundary reaction	Boundary reaction
EX_cpd11438(e)	EX 12-Methyltetradecanoate e	cpd11438[e] <=>	null	null	null	Boundary reaction	Boundary reaction
EX_cpd11440(e)	EX 14-Methylpentadecanoate e	cpd11440[e] <=>	null	null	null	Boundary reaction	Boundary reaction
EX_cpd11668(e)	EX Penam e	cpd11668[e] <=>	null	null	null	Boundary reaction	Boundary reaction
EX_cpd11949(e)	EX Alginate dimmer e	cpd11949[e] <=>	null	null	null	Boundary reaction	Boundary reaction
EX_cpd12884(e)	EX Penicilloic acid e	cpd12884[e] <=>	null	null	null	Boundary reaction	Boundary reaction
EX_cpd15237(e)	EX Hexadecenoate-9-enoyl e	cpd15237[e] <=>	null	null	null	Boundary reaction	Boundary reaction
EX_cpd15269(e)	EX Octadecenoate-11-enoyl e	cpd15269[e] <=>	null	null	null	Boundary reaction	Boundary reaction
EX_cpd15298(e)	EX Tetradecenoate-7-enoyl e	cpd15298[e] <=>	null	null	null	Boundary reaction	Boundary reaction
EX_cpd15306(e)	EX 1,2-Diacyl-sn-glycerol didodecanoyl e	cpd15306[e] <=>	null	null	null	Boundary reaction	Boundary reaction
EX_cpd15307(e)	EX 1,2-Diacyl-sn-glycerol ditetradecanoyl e	cpd15307[e] <=>	null	null	null	Boundary reaction	Boundary reaction
EX_cpd15308(e)	EX 1,2-Diacyl-sn-glycerol ditetradec-7-enoyl e	cpd15308[e] <=>	null	null	null	Boundary reaction	Boundary reaction
EX_cpd15309(e)	EX 1,2-Diacyl-sn-glycerol dihexadecanoyl e	cpd15309[e] <=>	null	null	null	Boundary reaction	Boundary reaction
EX_cpd15310(e)	EX 1,2-Diacyl-sn-glycerol dihexadec-9-enoyl e	cpd15310[e] <=>	null	null	null	Boundary reaction	Boundary reaction
EX_cpd15312(e)	EX 1,2-Diacyl-sn-glycerol dioctadec-11-enoyl e	cpd15312[e] <=>	null	null	null	Boundary reaction	Boundary reaction
EX_cpd15396(e)	EX GlcNAcanhMurNAc e	cpd15396[e] <=>	null	null	null	Boundary reaction	Boundary reaction
EX_cpd15521(e)	EX 1,2-Didodecanoyl-sn-glycerol 3-phosphate e	cpd15521[e] <=>	null	null	null	Boundary reaction	Boundary reaction
EX_cpd15522(e)	EX 1,2-Ditetradecanoyl-sn-glycerol 3-phosphate e	cpd15522[e] <=>	null	null	null	Boundary reaction	Boundary reaction
EX_cpd15523(e)	EX 1,2-Ditetradec-7-enoyl-sn-glycerol 3-phosphate e	cpd15523[e] <=>	null	null	null	Boundary reaction	Boundary reaction
EX_cpd15524(e)	EX 1,2-Dihexadecanoyl-sn-glycerol 3-phosphate e	cpd15524[e] <=>	null	null	null	Boundary reaction	Boundary reaction
EX_cpd15525(e)	EX 1,2-Dihexadec-9-enoyl-sn-glycerol 3-phosphate e	cpd15525[e] <=>	null	null	null	Boundary reaction	Boundary reaction
EX_cpd15527(e)	EX 1,2-Dioctadec-11-enoyl-sn-glycerol 3-phosphate e	cpd15527[e] <=>	null	null	null	Boundary reaction	Boundary reaction
EX_cpd15528(e)	EX Phosphatidylethanolamine didodecanoyl e	cpd15528[e] <=>	null	null	null	Boundary reaction	Boundary reaction
EX_cpd15529(e)	EX Phosphatidylethanolamine ditetradecanoyl e	cpd15529[e] <=>	null	null	null	Boundary reaction	Boundary reaction
EX_cpd15530(e)	EX Phosphatidylethanolamine ditetradec-7-enoyl e	cpd15530[e] <=>	null	null	null	Boundary reaction	Boundary reaction
EX_cpd15531(e)	EX Phosphatidylethanolamine dihexadecanoyl e	cpd15531[e] <=>	null	null	null	Boundary reaction	Boundary reaction
EX_cpd15532(e)	EX Phosphatidylethanolamine dihexadec-9enoyl e	cpd15532[e] <=>	null	null	null	Boundary reaction	Boundary reaction
EX_cpd15534(e)	EX Phosphatidylethanolamine dioctadec-11-enoyl e	cpd15534[e] <=>	null	null	null	Boundary reaction	Boundary reaction
EX_cpd16660(e)	EX Homoserine lactone e	cpd16660[e] <=>	null	null	null	Boundary reaction	Boundary reaction
EX_cpd17075(e)	EX Epimerized alginate dimer e	cpd17075[e] <=>	null	null	null	Boundary reaction	Boundary reaction
EX_cpd17082(e)	EX N-(3-oxo-dodecanoyl)-L-homoserine lactone e	cpd17082[e] <=>	null	null	null	Boundary reaction	Boundary reaction
EX_cpd99002(e)	EX 1,2-Didodecanoyl-sn-glycero-3-phosphocholine e	cpd99002[e] <=>	null	null	null	Boundary reaction	Boundary reaction
EX_cpd99003(e)	EX 1,2-Ditetradecanoyl-sn-glycero-3-phosphocholine e	cpd99003[e] <=>	null	null	null	Boundary reaction	Boundary reaction
EX_cpd99004(e)	EX 1,2-Dihexadecanoyl-sn-glycero-3-phosphocholine e	cpd99004[e] <=>	null	null	null	Boundary reaction	Boundary reaction
EX_cpd99005(e)	EX 1,2-Dioctadecanoyl-sn-glycero-3-phosphocholine e	cpd99005[e] <=>	null	null	null	Boundary reaction	Boundary reaction
EX_cpd99006(e)	EX 1,2-Ditetradec-7-enoyl-sn-glycero-3-phosphocholine e	cpd99006[e] <=>	null	null	null	Boundary reaction	Boundary reaction
EX_cpd99007(e)	EX 1,2-Dihexadec-9-enoyl-sn-glycero-3-phosphocholine e	cpd99007[e] <=>	null	null	null	Boundary reaction	Boundary reaction
EX_cpd99008(e)	EX 1,2-Dioctadec-11-enoyl-sn-glycero-3-phosphocholine e	cpd99008[e] <=>	null	null	null	Boundary reaction	Boundary reaction
EX_cpd99085(e)	EX 3-Hydroxyisovalerate e	cpd99085[e] <=>	null	null	null	Boundary reaction	Boundary reaction
rxn00109	NADH:hydroxylamine oxidoreductase (periplasm)	cpd00004[c] + 2 cpd00067[p] + cpd00165[p] -> cpd00003[c] + cpd00001[p] + cpd00013[p]	PA0519	NirS	1.7.2.1	Nitrogen metabolism	Transport reaction
rxn00113	Carbamate kinase	cpd00008[c] + cpd00009[c] + 2 cpd00067[c] + cpd00146[c] -> cpd00001[c] + cpd00002[c] + cpd00011[c] + cpd00013[c]	PA5173	ArcC	2.7.2.2	Alanine, aspartate and glutamate metabolism	Metabolic reaction
rxn00340	L-Aspartate:ammonia ligase (AMP-forming)	cpd00002[c] + cpd00013[c] + cpd00041[c] -> cpd00012[c] + cpd00018[c] + cpd00132[c]	PA2084	PA2084	6.3.1.1	Alanine, aspartate and glutamate metabolism	Metabolic reaction
rxn00495	L-Phenylalanine ammonia-lyase	cpd00013[c] + cpd00066[c] -> cpd00333[c]	PA5093	PA5093	4.3.1.24|4.3.1.25	Phenylalanine metabolism	Metabolic reaction
rxn00641	GTP:alpha-D-mannose-1-phosphate guanylyltransferase	cpd00038[c] + cpd00485[c] -> cpd00012[c] + cpd00083[c]	PA3551	AlgA	2.7.7.13	GDP-mannose biosynthesis	Metabolic reaction
rxn00904	L-Valine:pyruvate aminotransferase	cpd00020[c] + cpd00156[c] <=> cpd00035[c] + cpd00123[c]	PA2828	PA2828	2.6.1.66	Valine, leucine and isoleucine biosynthesis	Metabolic reaction
rxn00943	Fatty-acid-CoA thioesterase (hexadecanoate)	cpd00001[c] + cpd00134[c] -> cpd00010[c] + cpd00067[c] + cpd00214[c]	PA3942	TesB	3.1.2.-	Fatty acid degradation	Metabolic reaction
rxn01032	Benzaldehyde:NAD+ oxidoreductase (cytoplasm)	cpd00001[c] + cpd00003[c] + cpd00225[c] <=> cpd00004[c] + 2 cpd00067[c] + cpd00153[c]	PA0219 or PA0366 or PA0747 or PA1027 or PA1601 or PA2125 or PA2217 or PA2378 or PA3504 or PA4073 or PA4189 or PA4899 or PA5312	PA0219 or PA0366 or PA0747 or PA1027 or PA1601 or PA2125 or PA2217 or PA2378 or PA3504 or PA4073 or PA4189 or PA4899 or PA5312	1.2.1.28	Toluene degradation	Metabolic reaction
rxn01033	Benzaldehyde:NADP+ oxidoreductase (cytoplasm)	cpd00001[c] + cpd00006[c] + cpd00225[c] <=> cpd00005[c] + 2 cpd00067[c] + cpd00153[c]	PA0219 or PA0366 or PA0747 or PA1027 or PA1601 or PA2125 or PA2217 or PA2378 or PA3504 or PA4073 or PA4189 or PA4899 or PA5312	PA0219 or PA0366 or PA0747 or PA1027 or PA1601 or PA2125 or PA2217 or PA2378 or PA3504 or PA4073 or PA4189 or PA4899 or PA5312	1.2.1.28	Toluene degradation	Metabolic reaction
rxn01222	DCTP nucleotidohydrolase	cpd00001[c] + cpd00356[c] -> cpd00012[c] + cpd00206[c]	PA0935	PA1517	3.6.1.12	Pyrimidine metabolism	Metabolic reaction
rxn01438	L-Kynurenine,NADPH:oxygen oxidoreductase (3-hydroxylating)	cpd00005[c] + cpd00007[c] + cpd00067[c] + cpd00275[c] -> cpd00001[c] + cpd00006[c] + cpd02065[c]	PA4899	PA4899	1.14.13.9	Tryptophan degradation	Metabolic reaction
rxn01937	Indole-3-acetaldehyde:NAD+ oxidoreductase (cytoplasm)	cpd00001[c] + cpd00003[c] + cpd00486[c] -> cpd00004[c] + 2 cpd00067[c] + cpd00703[c]	PA0219 or PA0366 or PA0747 or PA1027 or PA1601 or PA2125 or PA2217 or PA2378 or PA3504 or PA4073 or PA4189 or PA4899 or PA5312	PA0219 or PA0366 or PA0747 or PA1027 or PA1601 or PA2125 or PA2217 or PA2378 or PA3504 or PA4073 or PA4189 or PA4899 or PA5312	1.2.1.3	Tryptophan degradation	Metabolic reaction
rxn02273	4-Guanidinobutanal:NAD+ 1-oxidoreductase	cpd00001[c] + cpd00003[c] + cpd01723[c] -> cpd00004[c] + 2 cpd00067[c] + cpd00762[c]	PA4977	AruI	1.2.1.54	Arginine and proline metabolism	Metabolic reaction
rxn02274	2-Oxo-5-Guanidinopentanoate carboxy-lyase	cpd00067[c] + cpd02364[c] -> cpd00011[c] + cpd01723[c]	PA4977	AruI	4.1.1.75	Arginine and proline metabolism	Metabolic reaction
rxn02888	Enoyl-CoA hydratase (3-Methylcrotonyl-CoA)	cpd00001[c] + cpd01966[c] -> cpd03570[c]	PA0744 or PA0745 or PA1021 or PA1240 or PA1629 or PA1737 or PA1748 or PA1821 or PA2767 or PA2841 or PA3014 or PA3426 or PA4330	PA0744 or PA0745 or PA1021 or PA1240 or PA1629 or PA1737 or PA1748 or PA1821 or PA2767 or PA2841 or FaoA or PA3426 or PA4330	4.2.1.17	Fatty acid degradation	Metabolic reaction
rxn04454	Isochorismate-pyruvate lyase	cpd00658[c] -> cpd00020[c] + cpd00599[c]	PA4230	PchB	4.1.99.21	Salicylate biosynthesis	Metabolic reaction
rxn05005	S-adenosyl-L-methionine:uroporphyrinogen-III C-methyltransferase	cpd00017[c] + cpd00774[c] <=> cpd00019[c] + cpd00067[c] + cpd11206[c]	PA0510 or PA1778	PA0510 or CobA	2.1.1.107	Porphyrin and chlorophyll metabolism	Metabolic reaction
rxn05006	S-adenosyl-L-methionine:precorrin-1 C-methyltransferase	cpd00017[c] + cpd11206[c] <=> cpd00019[c] + cpd00067[c] + cpd01620[c]	PA0510 or PA1778 or PA2611 or PA5258	PA0510 or CobA or CysG or PA5258	2.1.1.107	Porphyrin and chlorophyll metabolism	Metabolic reaction
rxn06433	L-Aspartate:tRNAAsp ligase (AMP-forming)	cpd00002[c] + cpd00041[c] + cpd00067[c] + cpd11908[c] -> cpd00012[c] + cpd00018[c] + cpd12829[c]	PA0963	AspS	6.1.1.23	tRNA charging	Metabolic reaction
rxn06434	L-Asparagine:tRNA(Asn) ligase (AMP-forming)	cpd00002[c] + cpd00067[c] + cpd00132[c] + cpd11908[c] -> cpd00012[c] + cpd00018[c] + cpd12313[c]	null	null	6.1.1.22	tRNA charging	Metabolic reaction
rxn06436	L-Glutamate:tRNA(Gln) ligase (AMP-forming)	cpd00002[c] + cpd00023[c] + cpd00067[c] + cpd11911[c] -> cpd00012[c] + cpd00018[c] + cpd12828[c]	PA4138 or PA0668	TyrS or TyrZ	6.1.1.24	tRNA charging	Metabolic reaction
rxn06437	L-Glutamine:tRNA(Gln) ligase (AMP-forming)	cpd00002[c] + cpd00053[c] + cpd00067[c] + cpd11911[c] -> cpd00012[c] + cpd00018[c] + cpd12060[c]	PA1794	GlnS	6.1.1.18	tRNA charging	Metabolic reaction
rxn06765	L-Seryl-tRNA(Ser):selenophosphate seleniumtransferase	2 cpd00067[c] + cpd03078[c] + cpd12132[c] -> cpd00009[c] + cpd12668[c]	PA4808	SelA	2.9.1.1	Selenocysteine biosynthesis	Metabolic reaction
rxn07455	Decenoyl-ACP 2-trans-3-cis-isomerase	cpd11475[c] <=> cpd12489[c]	PA1610	FabA	5.3.3.14	Fatty acid biosynthesis	Metabolic reaction
rxn07912	1,2 Diacylglycerol transport via flipping (periplasm to cytoplasm, n-C12:0)	cpd15306[p] -> cpd15306[c]	null	null	null	Facilitated diffusion across CM	Transport reaction
rxn07913	1,2 Diacylglycerol transport via flipping (periplasm to cytoplasm, n-C14:0)	cpd15307[p] -> cpd15307[c]	null	null	null	Facilitated diffusion across CM	Transport reaction
rxn07914	1,2 Diacylglycerol transport via flipping (periplasm to cytoplasm, n-C14:1)	cpd15308[p] -> cpd15308[c]	null	null	null	Facilitated diffusion across CM	Transport reaction
rxn07915	1,2 Diacylglycerol transport via flipping (periplasm to cytoplasm, n-C16:0)	cpd15309[p] -> cpd15309[c]	null	null	null	Facilitated diffusion across CM	Transport reaction
rxn07916	1,2 Diacylglycerol transport via flipping (periplasm to cytoplasm, n-C16:1)	cpd15310[p] -> cpd15310[c]	null	null	null	Facilitated diffusion across CM	Transport reaction
rxn07917	1,2 Diacylglycerol transport via flipping (periplasm to cytoplasm, n-C18:0)	cpd15311[p] -> cpd15311[c]	null	null	null	Facilitated diffusion across CM	Transport reaction
rxn07918	1,2 Diacylglycerol transport via flipping (periplasm to cytoplasm, n-C18:1)	cpd15312[p] -> cpd15312[c]	null	null	null	Facilitated diffusion across CM	Transport reaction
rxn07925	2',3'-Cyclic AMPtransport via diffusion (extracellular to periplasm, reversible)	cpd01570[e] <=> cpd01570[p]	PA1777	OprF	1.B.6	Transport across OM	Transport reaction
rxn07926	2',3'-Cyclic CMPtransport via diffusion (extracellular to periplasm, reversible)	cpd01571[e] <=> cpd01571[p]	PA1777	OprF	1.B.6	Transport across OM	Transport reaction
rxn07927	2',3'-Cyclic GMPtransport via diffusion (extracellular to periplasm, reversible)	cpd03702[e] <=> cpd03702[p]	PA1777	OprF	1.B.6	Transport across OM	Transport reaction
rxn07928	2',3'-Cyclic UMPtransport via diffusion (extracellular to periplasm, reversible)	cpd01572[e] <=> cpd01572[p]	PA1777	OprF	1.B.6	Transport across OM	Transport reaction
rxn07932	2-Acyl-sn-glycero-3-phosphate (n-C12:0) import via facilitated diffusion (periplasm to cytoplasm)	cpd15350[p] -> cpd15350[c]	PA3267	PA3267	2.A.1.42	Facilitated diffusion across CM	Transport reaction
rxn07933	2-Acyl-sn-glycero-3-phosphate (n-C14:0) import via facilitated diffusion (periplasm to cytoplasm)	cpd15363[p] -> cpd15363[c]	PA3267	PA3267	2.A.1.42	Facilitated diffusion across CM	Transport reaction
rxn07934	2-Acyl-sn-glycero-3-phosphate (n-C14:1) import via facilitated diffusion (periplasm to cytoplasm)	cpd15362[p] -> cpd15362[c]	PA3267	PA3267	2.A.1.42	Facilitated diffusion across CM	Transport reaction
rxn07935	2-Acyl-sn-glycero-3-phosphate (n-C16:0) import via facilitated diffusion (periplasm to cytoplasm)	cpd15355[p] -> cpd15355[c]	PA3267	PA3267	2.A.1.42	Facilitated diffusion across CM	Transport reaction
rxn07936	2-Acyl-sn-glycero-3-phosphate (n-C16:1) import via facilitated diffusion (periplasm to cytoplasm)	cpd15354[p] -> cpd15354[c]	PA3267	PA3267	2.A.1.42	Facilitated diffusion across CM	Transport reaction
rxn07937	2-Acyl-sn-glycero-3-phosphate (n-C18:0) import via facilitated diffusion (periplasm to cytoplasm)	cpd15358[p] -> cpd15358[c]	PA3267	PA3267	2.A.1.42	Facilitated diffusion across CM	Transport reaction
rxn07938	2-Acyl-sn-glycero-3-phosphate (n-C18:1) import via facilitated diffusion (periplasm to cytoplasm)	cpd15357[p] -> cpd15357[c]	PA3267	PA3267	2.A.1.42	Facilitated diffusion across CM	Transport reaction
rxn07939	2-Acyl-sn-glycero-3-phosphoethanolamine (n-C12:0) import via facilitated diffusion (periplasm to cytoplasm)	cpd15336[p] -> cpd15336[c]	PA3267	PA3267	2.A.1.42	Facilitated diffusion across CM	Transport reaction
rxn07940	2-Acyl-sn-glycero-3-phosphoethanolamine (n-C14:0) import via facilitated diffusion (periplasm to cytoplasm)	cpd15337[p] -> cpd15337[c]	PA3267	PA3267	2.A.1.42	Facilitated diffusion across CM	Transport reaction
rxn07941	2-Acyl-sn-glycero-3-phosphoethanolamine (n-C14:1) import via facilitated diffusion (periplasm to cytoplasm)	cpd15338[p] -> cpd15338[c]	PA3267	PA3267	2.A.1.42	Facilitated diffusion across CM	Transport reaction
rxn07942	2-Acyl-sn-glycero-3-phosphoethanolamine (n-C16:0) import via facilitated diffusion (periplasm to cytoplasm)	cpd15339[p] -> cpd15339[c]	PA3267	PA3267	2.A.1.42	Facilitated diffusion across CM	Transport reaction
rxn07943	2-Acyl-sn-glycero-3-phosphoethanolamine (n-C16:1) import via facilitated diffusion (periplasm to cytoplasm)	cpd15340[p] -> cpd15340[c]	PA3267	PA3267	2.A.1.42	Facilitated diffusion across CM	Transport reaction
rxn07944	2-Acyl-sn-glycero-3-phosphoethanolamine (n-C18:0) import via facilitated diffusion (periplasm to cytoplasm)	cpd15341[p] -> cpd15341[c]	PA3267	PA3267	2.A.1.42	Facilitated diffusion across CM	Transport reaction
rxn07945	2-Acyl-sn-glycero-3-phosphoethanolamine (n-C18:1) import via facilitated diffusion (periplasm to cytoplasm)	cpd15342[p] -> cpd15342[c]	PA3267	PA3267	2.A.1.42	Facilitated diffusion across CM	Transport reaction
rxn07953	2-Acyl-sn-glycero-3-phosphoglycerol (n-C12:0) import via facilitated diffusion (periplasm to cytoplasm)	cpd15343[p] -> cpd15343[c]	PA3267	PA3267	2.A.1.42	Facilitated diffusion across CM	Transport reaction
rxn07954	2-Acyl-sn-glycero-3-phosphoglycerol (n-C14:0) import via facilitated diffusion (periplasm to cytoplasm)	cpd15344[p] -> cpd15344[c]	PA3267	PA3267	2.A.1.42	Facilitated diffusion across CM	Transport reaction
rxn07955	2-Acyl-sn-glycero-3-phosphoglycerol (n-C14:1) import via facilitated diffusion (periplasm to cytoplasm)	cpd15345[p] -> cpd15345[c]	PA3267	PA3267	2.A.1.42	Facilitated diffusion across CM	Transport reaction
rxn07956	2-Acyl-sn-glycero-3-phosphoglycerol (n-C16:0) import via facilitated diffusion (periplasm to cytoplasm)	cpd15346[p] -> cpd15346[c]	PA3267	PA3267	2.A.1.42	Facilitated diffusion across CM	Transport reaction
rxn07957	2-Acyl-sn-glycero-3-phosphoglycerol (n-C16:1) import via facilitated diffusion (periplasm to cytoplasm)	cpd15347[p] -> cpd15347[c]	PA3267	PA3267	2.A.1.42	Facilitated diffusion across CM	Transport reaction
rxn07958	2-Acyl-sn-glycero-3-phosphoglycerol (n-C18:0) import via facilitated diffusion (periplasm to cytoplasm)	cpd15348[p] -> cpd15348[c]	PA3267	PA3267	2.A.1.42	Facilitated diffusion across CM	Transport reaction
rxn07959	2-Acyl-sn-glycero-3-phosphoglycerol (n-C18:1) import via facilitated diffusion (periplasm to cytoplasm)	cpd15349[p] -> cpd15349[c]	PA3267	PA3267	2.A.1.42	Facilitated diffusion across CM	Transport reaction
rxn07973	3'-AMPtransport via diffusion (extracellular to periplasm, reversible)	cpd00988[e] <=> cpd00988[p]	PA1777	OprF	1.B.6	Transport across OM	Transport reaction
rxn07974	3'-CMPtransport via diffusion (extracellular to periplasm, reversible)	cpd03454[e] <=> cpd03454[p]	PA1777	OprF	1.B.6	Transport across OM	Transport reaction
rxn07975	Gptransport via diffusion (extracellular to periplasm, reversible)	cpd03701[e] <=> cpd03701[p]	PA1777	OprF	1.B.6	Transport across OM	Transport reaction
rxn07976	3-Hydroxyacyl-ACP dehydratase (n-C12:1)	cpd00001[c] + cpd15569[c] <=> cpd15366[c]	PA1610 or PA3645	FabA or FabZ	4.2.1.59	Fatty acid biosynthesis	Metabolic reaction
rxn07977	3-Hydroxyacyl-ACP dehydratase (n-C14:1)	cpd00001[c] + cpd15570[c] <=> cpd15368[c]	PA1610 or PA3645	FabA or FabZ	4.2.1.59	Fatty acid biosynthesis	Metabolic reaction
rxn07978	3-Hydroxyacyl-ACP dehydratase (n-C16:1)	cpd00001[c] + cpd15369[c] <=> cpd15571[c]	PA1610 or PA3645	FabA or FabZ	4.2.1.59	Fatty acid biosynthesis	Metabolic reaction
rxn07980	3-Hydroxyacyl-ACP dehydratase (n-C18:1)	cpd00001[c] + cpd15568[c] <=> cpd15370[c]	PA1610 or PA3645	FabA or FabZ	4.2.1.59	Fatty acid biosynthesis	Metabolic reaction
rxn07987	3-Oxo acyl-ACP reductase (n-C12:1)	cpd00005[c] + cpd00067[c] + cpd15373[c] -> cpd00006[c] + cpd15366[c]	PA0182 or PA1470 or PA1827 or PA2967 or PA3387 or PA4089 or PA4389 or PA4786 or PA5524	PA0182 or PA1470 or PA1827 or FabG or RhlG or PA4089 or SpeA or PA4786 or PA5524	1.1.1.100	Fatty acid biosynthesis	Metabolic reaction
rxn07989	3-Oxoacyl-ACP reductase (n-C14:1)	cpd00005[c] + cpd00067[c] + cpd15374[c] -> cpd00006[c] + cpd15368[c]	PA0182 or PA1470 or PA1827 or PA2967 or PA3387 or PA4089 or PA4389 or PA4786 or PA5524	PA0182 or PA1470 or PA1827 or FabG or RhlG or PA4089 or SpeA or PA4786 or PA5524	1.1.1.100	Fatty acid biosynthesis	Metabolic reaction
rxn07991	3-Oxoacyl-ACP reductase (n-C16:1)	cpd00005[c] + cpd00067[c] + cpd15375[c] -> cpd00006[c] + cpd15369[c]	PA0182 or PA1470 or PA1827 or PA2967 or PA3387 or PA4089 or PA4389 or PA4786 or PA5524	PA0182 or PA1470 or PA1827 or FabG or RhlG or PA4089 or SpeA or PA4786 or PA5524	1.1.1.100	Fatty acid biosynthesis	Metabolic reaction
rxn07993	3-Oxoacyl-ACP reductase (n-C18:1)	cpd00005[c] + cpd00067[c] + cpd15376[c] -> cpd00006[c] + cpd15370[c]	PA0182 or PA1470 or PA1827 or PA2967 or PA3387 or PA4089 or PA4389 or PA4786 or PA5524	PA0182 or PA1470 or PA1827 or FabG or RhlG or PA4089 or SpeA or PA4786 or PA5524	1.1.1.100	Fatty acid biosynthesis	Metabolic reaction
rxn07997	3-Oxo-cis-5-dodecanoyl-ACP synthase	cpd00067[c] + cpd11492[c] + cpd12489[c] -> cpd00011[c] + cpd11493[c] + cpd15373[c]	PA3286	PA3286	2.3.1.41	Fatty acid biosynthesis	Metabolic reaction
rxn07998	3-Oxo-cis-7-tetradecanoyl-ACP synthase	cpd00067[c] + cpd11492[c] + cpd15415[c] -> cpd00011[c] + cpd11493[c] + cpd15374[c]	PA0098 or PA1313 or PA1609 or PA5174	PA0098 or PA1313 or FabB or PA5174	2.3.1.41	Fatty acid biosynthesis	Metabolic reaction
rxn08000	3-Oxo-cis-9-hexadecanoyl-ACP synthase	cpd00067[c] + cpd11492[c] + cpd15294[c] -> cpd00011[c] + cpd11493[c] + cpd15375[c]	PA0098 or PA1313 or PA1609 or PA5174	PA0098 or PA1313 or FabB or PA5174	2.3.1.41	Fatty acid biosynthesis	Metabolic reaction
rxn08002	3-Oxo-cis-11-octadecanoyl-ACP synthase	cpd00067[c] + cpd11492[c] + cpd15239[c] -> cpd00011[c] + cpd11493[c] + cpd15376[c]	PA2965	FabF1	2.3.1.179	Fatty acid biosynthesis	Metabolic reaction
rxn08003	Tripeptide (LalaDgluMdap) transport via ABC system (periplasm)	cpd00001[c] + cpd00002[c] + cpd15386[p] -> cpd00008[c] + cpd00009[c] + cpd00067[c] + cpd15386[c]	PA4502 and PA4503 and PA4504 and PA4505 and PA4506	PA4502 and PA4503 and PA4504 and PA4505 and PA4506	null	ABC transporter	Transport reaction
rxn08005	3'-UMPtransport via diffusion (extracellular to periplasm, reversible)	cpd00989[e] <=> cpd00989[p]	PA1777	OprF	1.B.6	Transport across OM	Transport reaction
rxn08007	Tetrapeptide L,D-carboxypeptidase	cpd00001[c] + cpd15387[c] -> cpd00117[c] + cpd15386[c]	PA5198	PA5198	null	Peptidoglycan biosynthesis	Metabolic reaction
rxn08008	Tetrapeptide (LalaDgluMdapDala) transport via ABC system (periplasm)	cpd00001[c] + cpd00002[c] + cpd15387[p] -> cpd00008[c] + cpd00009[c] + cpd00067[c] + cpd15387[c]	PA4502 and PA4503 and PA4504 and PA4505 and PA4506	PA4502 and PA4503 and PA4504 and PA4505 and PA4506	null	ABC transporter	Transport reaction
rxn08028	GABA transport via diffusion (extracellular to periplasm, reversible)	cpd00281[e] <=> cpd00281[p]	PA1777	OprF	1.B.6	Transport across OM	Transport reaction
rxn08030	Acetoacetate transport via diffusion (extracellular to periplasm, reversible)	cpd00142[e] <=> cpd00142[p]	PA1777	OprF	1.B.6	Transport across OM	Transport reaction
rxn08042	N-Acetyl-D-glucosamine transport via diffusion (extracellular to periplasm, reversible)	cpd00122[e] <=> cpd00122[p]	PA1777	OprF	1.B.6	Transport across OM	Transport reaction
rxn08044	N-acetylmuramate 6-phosphate hydrolase	cpd00001[c] + cpd15391[c] -> cpd00221[c] + cpd00293[c]	null	null	4.2.1.126	Peptidoglycan biosynthesis	Metabolic reaction
rxn08048	N-acetylmuramate transport via PTS system (periplasm)	cpd00061[c] + cpd01757[p] -> cpd00020[c] + cpd15391[c]	PA3760 and PA3761 and PA3762	PA3760 and PA3761 and PA3762	null	PTS transporter	Transport reaction
rxn08053	Acyl-CoA dehydrogenase (octadecanoyl-CoA)	cpd00015[c] + cpd00327[c] -> cpd00982[c] + cpd14937[c]	PA0879 or PA1187 or PA1535 or PA2550 or PA4435 or PA4994 or PA2815	PA0879 or PA1187 or PA1535 or PA2550 or PA4435 or PA4994 or PA2815	1.3.8.7|1.3.99.-	Fatty acid degradation	Metabolic reaction
rxn08063	Acetate transport via diffusion (extracellular to periplasm, reversible)	cpd00029[e] <=> cpd00029[p]	PA1777	OprF	1.B.6	Transport across OM	Transport reaction
rxn08065	Adeninetransport via diffusion (extracellular to periplasm, reversible)	cpd00128[e] <=> cpd00128[p]	PA1777	OprF	1.B.6	Transport across OM	Transport reaction
rxn08069	Adenosinetransport via diffusion (extracellular to periplasm, reversible)	cpd00182[e] <=> cpd00182[p]	PA1777	OprF	1.B.6	Transport across OM	Transport reaction
rxn08073	N-Acetyl-D-glucosamine(anhydrous)N-Acetylmuramyl-tripeptide amidase	cpd00001[c] + cpd15397[c] -> cpd15386[c] + cpd15396[c]	PA4522 or PA5485 or PA0807	AmpD or AmpDh2 or AmpDh3	3.5.1.28	Peptidoglycan biosynthesis	Metabolic reaction
rxn08074	N-Acetyl-D-glucosamine(anhydrous)N-Acetylmuramyl-tripeptide beta -1,4-N-acetylglucosaminidase	cpd00001[c] + cpd15397[c] -> cpd00122[c] + cpd15400[c]	PA5198	PA5198	null	Peptidoglycan biosynthesis	Metabolic reaction
rxn08076	N-Acetyl-D-glucosamine(anhydrous)N-Acetylmuramyl-tetrapeptide amidase	cpd00001[c] + cpd15398[c] -> cpd15387[c] + cpd15396[c]	PA4522 or PA5485 or PA0807	AmpD or AmpDh2 or AmpDh3	3.5.1.28	Peptidoglycan biosynthesis	Metabolic reaction
rxn08077	N-Acetyl-D-glucosamine(anhydrous)N-Acetylmuramyl-tetrapeptide L,D-carboxypeptidase	cpd00001[c] + cpd15398[c] -> cpd00117[c] + cpd15397[c]	PA5198	PA5198	null	Peptidoglycan biosynthesis	Metabolic reaction
rxn08078	N-Acetyl-D-glucosamine(anhydrous)N-Acetylmuramyl-tetrapeptide beta -1,4-N-acetylglucosaminidase	cpd00001[c] + cpd15398[c] -> cpd00122[c] + cpd15401[c]	PA5198	PA5198	null	Peptidoglycan biosynthesis	Metabolic reaction
rxn08080	N-Acetyl-D-glucosamine(anhydrous)N-Acetylmuramyl beta -1,4-N-acetylglucosaminidase	cpd00001[c] + cpd15396[c] -> cpd00122[c] + cpd15399[c]	PA3005	NagZ	null	Peptidoglycan biosynthesis	Metabolic reaction
rxn08082	Agmatine transport via diffusion (extracellular to periplasm, reversible)	cpd00152[e] <=> cpd00152[p]	PA1777	OprF	1.B.6	Transport across OM	Transport reaction
rxn08096	2-Oxoglutarate transport via diffusion (extracellular to periplasm, reversible)	cpd00024[e] <=> cpd00024[p]	PA1777	OprF	1.B.6	Transport across OM	Transport reaction
rxn08104	L-alanine transport via diffusion (extracellular to periplasm, reversible)	cpd00035[e] <=> cpd00035[p]	PA1777	OprF	1.B.6	Transport across OM	Transport reaction
rxn08117	Allantoin transport via diffusion (extracellular to periplasm, reversible)	cpd01092[e] <=> cpd01092[p]	PA1777	OprF	1.B.6	Transport across OM	Transport reaction
rxn08123	Anhydrous-N-Acetylmuramyl-tripeptide amidase	cpd00001[c] + cpd15400[c] -> cpd15386[c] + cpd15399[c]	PA4522 or PA5485 or PA0807	AmpD or AmpDh2 or AmpDh3	3.5.1.28	Peptidoglycan biosynthesis	Metabolic reaction
rxn08124	Anhydrous-N-Acetylmuramyl-tetrapeptide amidase	cpd00001[c] + cpd15401[c] -> cpd15387[c] + cpd15399[c]	PA4522 or PA5485 or PA0807	AmpD or AmpDh2 or AmpDh3	3.5.1.28	Peptidoglycan biosynthesis	Metabolic reaction
rxn08125	Anhydrous-N-Acetylmuramyl-tetrapeptide L,D-carboxypeptidase	cpd00001[c] + cpd15401[c] -> cpd00117[c] + cpd15400[c]	PA5198	PA5198	3.4.17.13	Peptidoglycan biosynthesis	Metabolic reaction
rxn08134	AMP transport via diffusion (external space to periplasm, reversible)	cpd00018[e] <=> cpd00018[p]	PA1777	OprF	1.B.6	Transport across OM	Transport reaction
rxn08136	1,6-Anhydrous-N-Acetylmuramate kinase	cpd00001[c] + cpd00002[c] + cpd15399[c] -> cpd00008[c] + cpd15391[c]	PA0666	PA0666	null	Peptidoglycan biosynthesis	Metabolic reaction
rxn08155	L-Arginine transport via diffusion (extracellular to periplasm, reversible)	cpd00051[e] <=> cpd00051[p]	PA1777 or PA0958	OprF or OprD	1.B.6	Transport across OM	Transport reaction
rxn08159	L-Ascorbate transport via diffusion (external space to periplasm, reversible)	cpd00059[e] <=> cpd00059[p]	PA1777	OprF	1.B.6	Transport across OM	Transport reaction
rxn08162	L-Asparagine transport via diffusion (extracellular to periplasm, reversible)	cpd00132[e] <=> cpd00132[p]	PA1777 or PA0958	OprF or OprD	1.B.6	Transport across OM	Transport reaction
rxn08170	L-Aspartate transport via diffusion (extracellular to periplasm, reversible)	cpd00041[e] <=> cpd00041[p]	PA1777	OprF	1.B.6	Transport across OM	Transport reaction
rxn08175	Beta-Alanine transport via diffusion (extracellular to periplasm, reversible)	cpd00085[e] <=> cpd00085[p]	PA1777	OprF	1.B.6	Transport across OM	Transport reaction
rxn08184	Butyrate transport via diffusion (extracellular to periplasm, reversible)	cpd00211[e] <=> cpd00211[p]	PA1777	OprF	1.B.6	Transport across OM	Transport reaction
rxn08186	Calcium transport via diffusion (external space to periplasm, reversible)	cpd00063[e] <=> cpd00063[p]	null	null	null	Transport across OM	Transport reaction
rxn08197	Cadmium transport via diffusion (extracellular to periplasm, reversible)	cpd01012[e] <=> cpd01012[p]	PA1777	OprF	1.B.6	Transport across OM	Transport reaction
rxn08214	Choline transport via diffusion (extracellular to periplasm, reversible)	cpd00098[e] <=> cpd00098[p]	PA1777	OprF	1.B.6	Transport across OM	Transport reaction
rxn08217	Citrate transport via diffusion (extracellular to periplasm, reversible)	cpd00137[e] <=> cpd00137[p]	PA1777	OprF	1.B.6	Transport across OM	Transport reaction
rxn08234	Cl-transport via diffusion (extracellular to periplasm, reversible)	cpd00099[e] <=> cpd00099[p]	PA1777	OprF	1.B.6	Transport across OM	Transport reaction
rxn08236	CMP transport via diffusion (external space to periplasm, reversible)	cpd00046[e] <=> cpd00046[p]	PA1777	OprF	1.B.6	Transport across OM	Transport reaction
rxn08237	Carbon dioxide transport via diffusion (extracellular to periplasm, reversible)	cpd00011[e] <=> cpd00011[p]	SPONTANEOUS	SPONTANEOUS	Spontaneous	Transport across OM	Transport reaction
rxn08241	Cobalt transport via diffusion (extracellular to periplasm, reversible)	cpd00149[e] <=> cpd00149[p]	PA1777	OprF	1.B.6	Transport across OM	Transport reaction
rxn08265	Carnitine transport via diffusion (extracellular to periplasm, reversible)	cpd00266[e] <=> cpd00266[p]	PA1777	OprF	1.B.6	Transport across OM	Transport reaction
rxn08267	Cytosine transport via diffusion (extracellular to periplasm, reversible)	cpd00307[e] <=> cpd00307[p]	PA1777	OprF	1.B.6	Transport across OM	Transport reaction
rxn08273	Copper transport via diffusion (extracellular to periplasm, reversible)	cpd00058[e] <=> cpd00058[p]	PA3790	OprC	1.B.14	Transport across OM	Transport reaction
rxn08283	D-Cysteinetransport via diffusion (extracellular to periplasm, reversible)	cpd00587[e] <=> cpd00587[p]	PA1777	OprF	1.B.6	Transport across OM	Transport reaction
rxn08290	Cytidinetransport via diffusion (extracellular to periplasm, reversible)	cpd00367[e] <=> cpd00367[p]	PA1777	OprF	1.B.6	Transport across OM	Transport reaction
rxn08302	D-Alanine transport via diffusion (extracellular to periplasm, reversible)	cpd00117[e] <=> cpd00117[p]	PA1777	OprF	1.B.6	Transport across OM	Transport reaction
rxn08305	Cadaverine transport via diffusion (extracellular to periplasm, reversible)	cpd01155[e] <=> cpd01155[p]	PA1777	OprF	1.B.6	Transport across OM	Transport reaction
rxn08314	Decanoate import via diffusion (external space to periplasm, irreversible)	cpd01107[e] -> cpd01107[p]	PA1288 or PA4589	PA1288 or PA4589	1.B.9	Transport across OM	Transport reaction
rxn08318	Dodecanoate import via diffusion (external space to periplasm, irreversible)	cpd01741[e] -> cpd01741[p]	PA1288 or PA4589	PA1288 or PA4589	1.B.9	Transport across OM	Transport reaction
rxn08325	Glyceronetransport via diffusion (extracellular to periplasm, reversible)	cpd00157[e] <=> cpd00157[p]	PA1777	OprF	1.B.6	Transport across OM	Transport reaction
rxn08373	D-Serine transport via diffusion (extracellular to periplasm, reversible)	cpd00550[e] <=> cpd00550[p]	PA1777	OprF	1.B.6	Transport across OM	Transport reaction
rxn08374	DTMPtransport via diffusion (extracellular to periplasm, reversible)	cpd00298[e] <=> cpd00298[p]	PA1777	OprF	1.B.6	Transport across OM	Transport reaction
rxn08386	Enoyl-ACP reductase (NADH) (n-C12:1)	cpd00004[c] + cpd00067[c] + cpd15569[c] -> cpd00003[c] + cpd15415[c]	PA1806 or PA2950	FabI or PA2950	1.3.1.9	Fatty acid biosynthesis	Metabolic reaction
rxn08390	Enoyl-ACP reductase (NADH) (n-C14:1)	cpd00004[c] + cpd00067[c] + cpd15570[c] -> cpd00003[c] + cpd15294[c]	PA1806 or PA2950	FabI or PA2950	1.3.1.9	Fatty acid biosynthesis	Metabolic reaction
rxn08394	Enoyl-ACP reductase (NADH) (n-C16:1)	cpd00004[c] + cpd00067[c] + cpd15571[c] -> cpd00003[c] + cpd15239[c]	PA1806 or PA2950	FabI or PA2950	1.3.1.9	Fatty acid biosynthesis	Metabolic reaction
rxn08397	Enoyl-ACP reductase (NADPH) (n-C180)	cpd00005[c] + cpd00067[c] + cpd15572[c] -> cpd00006[c] + cpd15268[c]	PA1806	FabI	1.3.1.10	Fatty acid biosynthesis	Metabolic reaction
rxn08398	Enoyl-ACP reductase (NADH) (n-C18:1)	cpd00004[c] + cpd00067[c] + cpd15568[c] -> cpd00003[c] + cpd11825[c]	PA1806 or PA2950	FabI or PA2950	1.3.1.9	Fatty acid biosynthesis	Metabolic reaction
rxn08413	Enoyl-CoA hydratase (c18:0)	cpd00001[c] + cpd14937[c] -> cpd15204[c]	PA0744 or PA0745 or PA1021 or PA1240 or PA1629 or PA1748 or PA1821 or PA2767 or PA2841 or PA3014 or PA3426 or PA3591 or PA4330 or PA4980	PA0744 or PA0745 or PA1021 or PA1240 or PA1629 or PA1748 or PA1821 or PA2767 or PA2841 or FaoA or PA3426 or PA3591 or PA4330 or PA4980	4.2.1.17	Fatty acid degradation	Metabolic reaction
rxn08424	Aminoethanoltransport via diffusion (extracellular to periplasm, reversible)	cpd00162[e] <=> cpd00162[p]	PA1777	OprF	1.B.6	Transport across OM	Transport reaction
rxn08428	Ethanoltransport via diffusion (extracellular to periplasm, reversible)	cpd00363[e] <=> cpd00363[p]	PA1777	OprF	1.B.6	Transport across OM	Transport reaction
rxn08439	Fatty-acid-CoA thioesterase (decanoate)	cpd00001[c] + cpd03128[c] -> cpd00010[c] + cpd00067[c] + cpd01107[c]	PA3942	TesB	3.1.2.-	Fatty acid degradation	Metabolic reaction
rxn08440	Fatty-acid-CoA thioesterase (dodecanoate)	cpd00001[c] + cpd01260[c] -> cpd00010[c] + cpd00067[c] + cpd01741[c]	PA3942	TesB	3.1.2.-	Fatty acid degradation	Metabolic reaction
rxn08441	Fatty-acid-CoA thioesterase (tetradecanoate)	cpd00001[c] + cpd01695[c] -> cpd00010[c] + cpd00067[c] + cpd03847[c]	PA3942	TesB	3.1.2.-	Fatty acid degradation	Metabolic reaction
rxn08442	Fatty-acid-CoA thioesterase (tetradecenoate)	cpd00001[c] + cpd99081[c] -> cpd00010[c] + cpd00067[c] + cpd15298[c]	PA3942	TesB	3.1.2.-	Fatty acid degradation	Metabolic reaction
rxn08443	Fatty-acid-CoA thioesterase (hexadecenoate)	cpd00001[c] + cpd15238[c] -> cpd00010[c] + cpd00067[c] + cpd15237[c]	PA3942	TesB	3.1.2.-	Fatty acid degradation	Metabolic reaction
rxn08444	Fatty-acid-CoA thioesterase (octadecanoate)	cpd00001[c] + cpd00327[c] -> cpd00010[c] + cpd00067[c] + cpd01080[c]	PA3942	TesB	3.1.2.-	Fatty acid degradation	Metabolic reaction
rxn08445	Fatty-acid-CoA thioesterase (octadecanoate)	cpd00001[c] + cpd15274[c] -> cpd00010[c] + cpd00067[c] + cpd15269[c]	PA3942	TesB	3.1.2.-	Fatty acid degradation	Metabolic reaction
rxn08446	Fatty-acid-CoA thioesterase (octadecenoate)	cpd00001[c] + cpd03124[c] -> cpd00010[c] + cpd00067[c] + cpd01113[c]	PA3942	TesB	3.1.2.-	Fatty acid degradation	Metabolic reaction
rxn08447	Fatty-acid-CoA thioesterase (hexanoate)	cpd00001[c] + cpd01335[c] -> cpd00010[c] + cpd00067[c] + cpd03846[c]	PA3942	TesB	3.1.2.-	Fatty acid degradation	Metabolic reaction
rxn08448	Fatty acid coA ligase (n-C100) import (periplasm to cytoplasm, irreversible)	cpd00002[c] + cpd00010[c] + cpd00067[p] + cpd01107[p] -> cpd00012[c] + cpd00018[c] + cpd03128[c]	PA3299 or PA3300 or PA1617 or PA2893 or PA3860 or PA3924	FadD1 or FadD2 or PA1617 or AtuH or PA3860 or PA3924	6.2.1.3	Transport via vectoral CoA coupling	Transport reaction
rxn08449	Fatty acid coA ligase (n-C120) import (periplasm to cytoplasm, irreversible)	cpd00002[c] + cpd00010[c] + cpd00067[p] + cpd01741[p] -> cpd00012[c] + cpd00018[c] + cpd01260[c]	PA3299 or PA3300 or PA1617 or PA2893 or PA3860 or PA3924	FadD1 or FadD2 or PA1617 or AtuH or PA3860 or PA3924	6.2.1.3	Transport via vectoral CoA coupling	Transport reaction
rxn08450	Fatty acid CoA ligase (n-C140) import (periplasm to cytoplasm, irreversible)	cpd00002[c] + cpd00010[c] + cpd00067[p] + cpd03847[p] -> cpd00012[c] + cpd00018[c] + cpd01695[c]	PA3299 or PA3300 or PA1617 or PA2893 or PA3860 or PA3924	FadD1 or FadD2 or PA1617 or AtuH or PA3860 or PA3924	6.2.1.3	Transport via vectoral CoA coupling	Transport reaction
rxn08451	Fatty acid coA ligase (n-C141) import (periplasm to cytoplasm, irreversible)	cpd00002[c] + cpd00010[c] + cpd00067[p] + cpd15298[p] -> cpd00012[c] + cpd00018[c] + cpd99081[c]	PA3299 or PA3300 or PA1617 or PA2893 or PA3860 or PA3924	FadD1 or FadD2 or PA1617 or AtuH or PA3860 or PA3924	6.2.1.3	Transport via vectoral CoA coupling	Transport reaction
rxn08452	Fatty acid coA ligase (n-C160) import (periplasm to cytoplasm, irreversible)	cpd00002[c] + cpd00010[c] + cpd00067[p] + cpd00214[p] -> cpd00012[c] + cpd00018[c] + cpd00134[c]	PA3299 or PA3300 or PA1617 or PA2893 or PA3860 or PA3924	FadD1 or FadD2 or PA1617 or AtuH or PA3860 or PA3924	6.2.1.3	Transport via vectoral CoA coupling	Transport reaction
rxn08453	Fatty acid coA ligase (n-C161) import (periplasm to cytoplasm, irreversible)	cpd00002[c] + cpd00010[c] + cpd00067[p] + cpd15237[p] -> cpd00012[c] + cpd00018[c] + cpd15238[c]	PA3299 or PA3300 or PA1617 or PA2893 or PA3860 or PA3924	FadD1 or FadD2 or PA1617 or AtuH or PA3860 or PA3924	6.2.1.3	Transport via vectoral CoA coupling	Transport reaction
rxn08454	Fatty acid coA ligase (octadecanoate) import (periplasm to cytoplasm, irreversible)	cpd00002[c] + cpd00010[c] + cpd00067[p] + cpd01080[p] -> cpd00012[c] + cpd00018[c] + cpd00327[c]	PA3299 or PA3300 or PA1617 or PA2893 or PA3860 or PA3924	FadD1 or FadD2 or PA1617 or AtuH or PA3860 or PA3924	6.2.1.3	Transport via vectoral CoA coupling	Transport reaction
rxn08455	Fatty acid coA ligase (n-C181) import (periplasm to cytoplasm, irreversible)	cpd00002[c] + cpd00010[c] + cpd00067[p] + cpd15269[p] -> cpd00012[c] + cpd00018[c] + cpd15274[c]	PA3299 or PA3300 or PA1617 or PA2893 or PA3860 or PA3924	FadD1 or FadD2 or PA1617 or AtuH or PA3860 or PA3924	6.2.1.3	Transport via vectoral CoA coupling	Transport reaction
rxn08456	Fatty acid coA ligase (n-C60) import (periplasm to cytoplasm, irreversible)	cpd00002[c] + cpd00010[c] + cpd00067[p] + cpd01113[p] -> cpd00012[c] + cpd00018[c] + cpd03124[c]	PA3299 or PA3300 or PA1617 or PA2893 or PA3860 or PA3924	FadD1 or FadD2 or PA1617 or AtuH or PA3860 or PA3924	6.2.1.3	Transport via vectoral CoA coupling	Transport reaction
rxn08457	Fatty acid coA ligase (n-C80) import (periplasm to cytoplasm, irreversible)	cpd00002[c] + cpd00010[c] + cpd00067[p] + cpd03846[p] -> cpd00012[c] + cpd00018[c] + cpd01335[c]	PA3299 or PA3300 or PA1617 or PA2893 or PA3860 or PA3924	FadD1 or FadD2 or PA1617 or AtuH or PA3860 or PA3924	6.2.1.3	Transport via vectoral CoA coupling	Transport reaction
rxn08461	Formaldehyde transport via diffusion (external space to periplasm, reversible)	cpd00055[e] <=> cpd00055[p]	null	null	null	Transport across OM	Transport reaction
rxn08462	Formaldehyde transport via diffusion (periplasm TO cytoplasm, reversible)	cpd00055[p] <=> cpd00055[c]	null	null	null	Facilitated diffusion across CM	Transport reaction
rxn08475	Iron (II) transport via diffusion (extracellular to periplasm, reversible)	cpd10515[e] <=> cpd10515[p]	PA1777	OprF	1.B.6	Transport across OM	Transport reaction
rxn08537	D-Fructose transport via diffusion (extracellular to periplasm, reversible)	cpd00082[e] <=> cpd00082[p]	PA1777 or PA3186 or PA2291 or PA4099	OprF or OprB or OprA pr PA4099	1.B.6|1.B.19.1	Transport across OM	Transport reaction
rxn08544	Fumaratetransport via diffusion (extracellular to periplasm, reversible)	cpd00106[e] <=> cpd00106[p]	PA1777	OprF	1.B.6	Transport across OM	Transport reaction
rxn08545	Glucose 1-phosphate transport via diffusion (external space to periplasm, reversible)	cpd00089[e] <=> cpd00089[p]	PA1777 or PA3186 or PA2291 or PA4099	OprF or OprB or OprA pr PA4099	1.B.6|1.B.19.1	Transport across OM	Transport reaction
rxn08553	Sn-Glycerol-3-phosphocholine import via ABC system (periplasm to cytosol, irreversible)	cpd00001[c] + cpd00002[c] + cpd00507[p] -> cpd00008[c] + cpd00009[c] + cpd00067[c] + cpd00507[c]	null	null	null	ABC transporter	Transport reaction
rxn08554	Sn-Glycero-3-phosphocholine transport via diffusion (extracellular to periplasm, reversible)	cpd00507[e] <=> cpd00507[p]	PA1777	OprF	1.B.6	Transport across OM	Transport reaction
rxn08559	Sn-Glycero-3-phosphoethanolamine import via ABC system (periplasm to cytosol, irreversible)	cpd00001[c] + cpd00002[c] + cpd00908[p] -> cpd00008[c] + cpd00009[c] + cpd00067[c] + cpd00908[c]	null	null	null	ABC transporter	Transport reaction
rxn08560	Sn-Glycero-3-phosphoethanolamine transport via diffusion (extracellular to periplasm, reversible)	cpd00908[e] <=> cpd00908[p]	PA1777	OprF	1.B.6	Transport across OM	Transport reaction
rxn08561	Glycerophosphoglycerol import via ABC system (periplasm to cytosol, irreversible)	cpd00001[c] + cpd00002[c] + cpd02090[p] -> cpd00008[c] + cpd00009[c] + cpd00067[c] + cpd02090[c]	null	null	null	ABC transporter	Transport reaction
rxn08562	Glycerophosphoglycerol transport via diffusion (extracellular to periplasm, reversible)	cpd02090[e] <=> cpd02090[p]	PA1777	OprF	1.B.6	Transport across OM	Transport reaction
rxn08570	Glucose 6-phosphate transport via diffusion (external space to periplasm, reversible)	cpd00079[e] <=> cpd00079[p]	PA1777 or PA3186 or PA2291 or PA4099	OprF or OprB or OprA pr PA4099	1.B.6|1.B.19.1	Transport across OM	Transport reaction
rxn08589	D-Galacturonate transport via diffusion (extracellular to periplasm, reversible)	cpd00280[e] <=> cpd00280[p]	PA1777	OprF	1.B.6	Transport across OM	Transport reaction
rxn08591	D-Glucosamine phosphatetransport via diffusion (extracellular to periplasm, reversible)	cpd00288[e] <=> cpd00288[p]	PA1777	OprF	1.B.6	Transport across OM	Transport reaction
rxn08595	Gamma-butyrobetainetransport via diffusion (extracellular to periplasm, reversible)	cpd00870[e] <=> cpd00870[p]	PA1777	OprF	1.B.6	Transport across OM	Transport reaction
rxn08610	Gluconate transport via diffusion (extracellular to periplasm, reversible)	cpd00222[e] <=> cpd00222[p]	PA1777 or PA3186 or PA2291 or PA4099	OprF or OprB or OprA pr PA4099	1.B.6|1.B.19.1	Transport across OM	Transport reaction
rxn08617	Glucose transport via diffusion (extracellular to periplasm, reversible)	cpd00027[e] <=> cpd00027[p]	PA1777 or PA3186 or PA2291 or PA4099	OprF or OprB or OprA pr PA4099	1.B.6|1.B.19.1	Transport across OM	Transport reaction
rxn08623	Glucuronate transport via diffusion (extracellular to periplasm, reversible)	cpd00164[e] <=> cpd00164[p]	PA1777	OprF	1.B.6	Transport across OM	Transport reaction
rxn08633	L-Glutamate transport via diffusion (extracellular to periplasm, reversible)	cpd00023[e] <=> cpd00023[p]	PA1777	OprF	1.B.6	Transport across OM	Transport reaction
rxn08639	BET transport via diffusion (extracellular to periplasm, reversible)	cpd00540[e] <=> cpd00540[p]	PA1777	OprF	1.B.6	Transport across OM	Transport reaction
rxn08640	Glycerol 2-phosphatetransport via diffusion (extracellular to periplasm, reversible)	cpd01908[e] <=> cpd01908[p]	PA1777	OprF	1.B.6	Transport across OM	Transport reaction
rxn08643	Glycerol 3-phosphate transport via diffusion (external space to periplasm, reversible)	cpd00080[e] <=> cpd00080[p]	PA1777	OprF	1.B.6	Transport across OM	Transport reaction
rxn08654	Glyceroltransport via diffusion (extracellular to periplasm, reversible)	cpd00100[e] <=> cpd00100[p]	PA1777	OprF	1.B.6	Transport across OM	Transport reaction
rxn08662	Glycine transport via diffusion (extracellular to periplasm, reversible)	cpd00033[e] <=> cpd00033[p]	PA1777	OprF	1.B.6	Transport across OM	Transport reaction
rxn08664	GMPtransport via diffusion (extracellular to periplasm, reversible)	cpd00126[e] <=> cpd00126[p]	PA1777	OprF	1.B.6	Transport across OM	Transport reaction
rxn08672	Guanosinetransport via diffusion (extracellular to periplasm, reversible)	cpd00311[e] <=> cpd00311[p]	PA1777	OprF	1.B.6	Transport across OM	Transport reaction
rxn08674	Oxidized glutathionetransport via diffusion (extracellular to periplasm, reversible)	cpd00111[e] <=> cpd00111[p]	PA1777	OprF	1.B.6	Transport across OM	Transport reaction
rxn08677	Glutathione transport via diffusion (external space to periplasm, reversible)	cpd00042[e] <=> cpd00042[p]	PA1777	OprF	1.B.6	Transport across OM	Transport reaction
rxn08682	Guaninetransport via diffusion (extracellular to periplasm, reversible)	cpd00207[e] <=> cpd00207[p]	PA1777	OprF	1.B.6	Transport across OM	Transport reaction
rxn08685	Hydrogen peroxide transport via diffusion (extracellular to periplasm, reversible)	cpd00025[e] <=> cpd00025[p]	PA1777	OprF	1.B.6	Transport across OM	Transport reaction
rxn08686	Water transport via diffusion (extracellular to periplasm, reversible)	cpd00001[e] <=> cpd00001[p]	SPONTANEOUS	SPONTANEOUS	Spontaneous	Transport across OM	Transport reaction
rxn08700	Hydroxyacyl-CoA dehydrogenase (c18:0)	cpd00003[c] + cpd15204[c] -> cpd00004[c] + cpd00067[c] + cpd14935[c]	PA1737 or PA3014 or PA5188	PA1737 or FaoA or PA5188	1.1.1.35	Fatty acid degradation	Metabolic reaction
rxn08704	Hexadecanoate import via diffusion (extracellular to periplasm, irreversible)	cpd00214[e] -> cpd00214[p]	PA1288 or PA4589	PA1288 or PA4589	1.B.9	Transport across OM	Transport reaction
rxn08705	(9E)Hexadecenoate import via diffusion (external space to periplasm, irreversible)	cpd15237[e] -> cpd15237[p]	PA1288 or PA4589	PA1288 or PA4589	1.B.9	Transport across OM	Transport reaction
rxn08717	Mercury transport via diffusion (extracellular to periplasm, reversible)	cpd00531[e] <=> cpd00531[p]	PA1777	OprF	1.B.6	Transport across OM	Transport reaction
rxn08721	L-Histidine transport via diffusion (extracellular to periplasm, reversible)	cpd00119[e] <=> cpd00119[p]	PA1777	OprF	1.B.6	Transport across OM	Transport reaction
rxn08723	L-Homoserine transport via diffusion (extracellular to periplasm, reversible)	cpd00227[e] <=> cpd00227[p]	PA1777	OprF	1.B.6	Transport across OM	Transport reaction
rxn08730	Proton transport via diffusion (extracellular to periplasm, reversible)	cpd00067[e] <=> cpd00067[p]	PA1777	OprF	1.B.6	Transport across OM	Transport reaction
rxn08732	Hexanoate import via diffusion (external space to periplasm, irreversible)	cpd01113[e] -> cpd01113[p]	PA1288 or PA4589	PA1288 or PA4589	1.B.9	Transport across OM	Transport reaction
rxn08737	Hypoxanthine transport via diffusion (extracellular to periplasm, reversible)	cpd00226[e] <=> cpd00226[p]	PA1777	OprF	1.B.6	Transport across OM	Transport reaction
rxn08747	L-Isoleucine transport via diffusion (extracellular to periplasm, reversible)	cpd00322[e] <=> cpd00322[p]	PA1777	OprF	1.B.6	Transport across OM	Transport reaction
rxn08754	Inosinetransport via diffusion (extracellular to periplasm, reversible)	cpd00246[e] <=> cpd00246[p]	PA1777	OprF	1.B.6	Transport across OM	Transport reaction
rxn08767	3-Oxoacyl-CoA thiolase (C18:0)	cpd00010[c] + cpd14935[c] -> cpd00022[c] + cpd00134[c]	PA2940 or PA3013 or PA3454	PA2940 or FoaB or PA3454	2.3.1.16	Fatty acid degradation	Metabolic reaction
rxn08771	Potassium transport via diffusion (extracellular to periplasm, reversible)	cpd00205[e] <=> cpd00205[p]	PA1777	OprF	1.B.6	Transport across OM	Transport reaction
rxn08773	L-Alanyl-gamma-D-glutamyl-meso-diaminopimelate hydrolase	cpd00001[c] + cpd15386[c] -> cpd00516[c] + cpd15385[c]	null	null	null	Peptidoglycan biosynthesis	Metabolic reaction
rxn08786	L-Leucine transport via diffusion (extracellular to periplasm, reversible)	cpd00107[e] <=> cpd00107[p]	PA1777	OprF	1.B.6	Transport across OM	Transport reaction
rxn08795	L-Lactate transport via diffusion (extracellular to periplasm, reversible)	cpd00159[e] <=> cpd00159[p]	PA1777	OprF	1.B.6	Transport across OM	Transport reaction
rxn08826	Murein L,D-carboxypeptidase (murein5px4p) (periplasm)	cpd00001[p] + cpd15514[p] -> cpd00117[p] + cpd15503[p]	null	null	3.4.17.13	Peptidoglycan biosynthesis	Metabolic reaction
rxn08829	Murein L,D-carboxypeptidase (murein4p3p) (periplasm)	cpd00001[p] + cpd15504[p] -> cpd00117[p] + cpd15501[p]	null	null	3.4.17.13	Peptidoglycan biosynthesis	Metabolic reaction
rxn08856	L-Lysine transport via diffusion (extracellular to periplasm, reversible)	cpd00039[e] <=> cpd00039[p]	PA0958	oprD	1.B.25.1.1	Transport across OM	Transport reaction
rxn08864	D-Malatetransport via diffusion (extracellular to periplasm, reversible)	cpd00386[e] <=> cpd00386[p]	PA1777	OprF	1.B.6	Transport across OM	Transport reaction
rxn08868	L-Malate transport via diffusion (extracellular to periplasm, reversible)	cpd00130[e] <=> cpd00130[p]	PA1777	OprF	1.B.6	Transport across OM	Transport reaction
rxn08880	D-mannose-6-phosphatetransport via diffusion (extracellular to periplasm, reversible)	cpd00235[e] <=> cpd00235[p]	PA1777	OprF	1.B.6	Transport across OM	Transport reaction
rxn08887	Murein crosslinking transpeptidase 1A:(A2pm->D-ala) (periplasm)	cpd15511[p] -> cpd00117[p] + cpd15514[p]	PA4700 or PA5045 or PA2272 or PA4418 or PA4003	MrcB or PonA or PbpC or FtsI or PbpA	null	Peptidoglycan biosynthesis	Metabolic reaction
rxn08888	Murein crosslinking transpeptidase 1B:(A2pm->A2pm) (periplasm)	cpd15511[p] -> cpd00731[p] + cpd15513[p]	PA4700 or PA5045	MrcB or Ponull	null	Peptidoglycan biosynthesis	Metabolic reaction
rxn08890	Murein D,D-carboxypeptidase (murein5px4p) (periplasm)	cpd00001[p] + cpd15514[p] -> cpd00117[p] + cpd15506[p]	PA3047 or PA3999	PA3047 or DacC	3.4.16.4	Peptidoglycan biosynthesis	Metabolic reaction
rxn08891	Murein D,D-carboxypeptidase (murein5px4px4p) (periplasm)	cpd00001[p] + cpd15515[p] -> cpd00117[p] + cpd15508[p]	PA3047 or PA3999	PA3047 or DacC	3.4.16.4	Peptidoglycan biosynthesis	Metabolic reaction
rxn08893	Murein D,D-carboxypeptidase (murein5p4p) (periplasm)	cpd00001[p] + cpd15510[p] -> cpd00117[p] + cpd15505[p]	PA3047 or PA3999	PA3047 or DacC	3.4.16.4	Peptidoglycan biosynthesis	Metabolic reaction
rxn08894	Murein D,D-carboxypeptidase (murein5p3p) (periplasm)	cpd00001[p] + cpd15509[p] -> cpd00117[p] + cpd15504[p]	PA3047 or PA3999	PA3047 or DacC	3.4.16.4	Peptidoglycan biosynthesis	Metabolic reaction
rxn08896	Murein D,D-endopeptidase (murein3px4p) (periplasm)	cpd00001[p] + cpd15503[p] -> cpd15504[p]	PA0869	PbpG	null	Peptidoglycan biosynthesis	Metabolic reaction
rxn08897	Murein D,D-endopeptidase (murein5px4p) (periplasm)	cpd00001[p] + cpd15514[p] -> cpd15510[p]	PA0869	PbpG	null	Peptidoglycan biosynthesis	Metabolic reaction
rxn08898	Murein D,D-endopeptidase (murein4px4px4p) (periplasm)	cpd00001[p] + cpd15508[p] -> cpd15507[p]	PA0869	PbpG	null	Peptidoglycan biosynthesis	Metabolic reaction
rxn08911	D-Methionine transport via diffusion (extracellular to periplasm, reversible)	cpd00637[e] <=> cpd00637[p]	PA1777	OprF	1.B.6	Transport across OM	Transport reaction
rxn08920	L-Methionine transport via diffusion (extracellular to periplasm, reversible)	cpd00060[e] <=> cpd00060[p]	PA1777	OprF	1.B.6	Transport across OM	Transport reaction
rxn08922	Magnesium transport via diffusion (extracellular to periplasm, reversible)	cpd00254[e] <=> cpd00254[p]	PA1777	OprF	1.B.6	Transport across OM	Transport reaction
rxn08928	Murein L,D-carboxypeptidase (murein5p5p) (periplasm)	cpd00001[p] + cpd15511[p] -> cpd00731[p] + cpd15509[p]	PA1222 or PA3020 or PA3764 or PA4444 or PA4001 or PA1171 or PA3992	PA1222 or PA3020 or PA3764 or MltB1 or SltB1 or PA1171 or PA3992	3.4.17.13	Peptidoglycan biosynthesis	Metabolic reaction
rxn08931	Murein L,D-endopeptidase (murein3px3p) (periplasm)	cpd00001[p] + cpd15502[p] -> cpd15501[p]	null	null	null	Peptidoglycan biosynthesis	Metabolic reaction
rxn08932	Murein L,D-endopeptidase (murein5px3p) (periplasm)	cpd00001[p] + cpd15513[p] -> cpd15509[p]	null	null	null	Peptidoglycan biosynthesis	Metabolic reaction
rxn08937	Murein lytic transglycosylase (murein4p4p) (periplasm)	cpd15505[p] -> 2 cpd15398[p]	PA1222 or PA3020 or PA3764 or PA4444 or PA4001 or PA1171 or PA3992	PA1222 or PA3020 or PA3764 or MltB1 or SltB1 or PA1171 or PA3992	null	Peptidoglycan biosynthesis	Metabolic reaction
rxn08938	Murein lytic transglycosylase (murein4p3p) (periplasm)	cpd15504[p] -> cpd15397[p] + cpd15398[p]	PA1222 or PA3020 or PA3764 or PA4444 or PA4001 or PA1171 or PA3992	PA1222 or PA3020 or PA3764 or MltB1 or SltB1 or PA1171 or PA3992	null	Peptidoglycan biosynthesis	Metabolic reaction
rxn08939	Murein lytic transglycosylase (murein3p3p) (periplasm)	cpd15501[p] -> 2 cpd15397[p]	PA1222 or PA3020 or PA3764 or PA4444 or PA4001 or PA1171 or PA3992	PA1222 or PA3020 or PA3764 or MltB1 or SltB1 or PA1171 or PA3992	null	Peptidoglycan biosynthesis	Metabolic reaction
rxn08940	Murein lytic transglycosylase (murein4px4p4p) (periplasm)	cpd15507[p] -> cpd15398[p] + cpd15506[p]	PA1222 or PA3020 or PA3764 or PA4444 or PA4001 or PA1171 or PA3992	PA1222 or PA3020 or PA3764 or MltB1 or SltB1 or PA1171 or PA3992	null	Peptidoglycan biosynthesis	Metabolic reaction
rxn08952	Manganese transport via diffusion (extracellular to periplasm, reversible)	cpd00030[e] <=> cpd00030[p]	PA1777	OprF	1.B.6	Transport across OM	Transport reaction
rxn08958	Murein polymerizing transglycosylase 2 (three linked units)	cpd03495[c] + cpd15511[p] -> cpd02229[c] + cpd15512[p]	(PA4700 or PA5045) and PA4562 and PA0378	(McrB or PonA) and MviN and MtgA	2.4.1.129	Peptidoglycan biosynthesis	Transport reaction
rxn08966	Nitrious oxide transport via diffusion (extracellular to periplasm, reversible)	cpd00659[e] <=> cpd00659[p]	SPONTANEOUS	SPONTANEOUS	Spontaneous	Transport across OM	Transport reaction
rxn08967	Nitrious oxide transport via diffusion (periplasm to cytoplasm, reversible)	cpd00659[p] <=> cpd00659[c]	SPONTANEOUS	SPONTANEOUS	Spontaneous	Facilitated diffusion across CM	Transport reaction
rxn08985	Sodium transport via diffusion (extracellular to periplasm, reversible)	cpd00971[e] <=> cpd00971[p]	PA1777	OprF	1.B.6	Transport across OM	Transport reaction
rxn08986	Ammonia transport via diffusion (extracellular to periplasm, reversible)	cpd00013[e] <=> cpd00013[p]	PA1777	OprF	1.B.6	Transport across OM	Transport reaction
rxn08991	Nickel transport via diffusion (extracellular to periplasm, reversible)	cpd00244[e] <=> cpd00244[p]	PA1777	OprF	1.B.6	Transport across OM	Transport reaction
rxn08997	Nicotinamide ribonucleotide transport via diffusion (extracellular to periplasm, reversible)	cpd00355[e] <=> cpd00355[p]	PA1777	OprF	1.B.6	Transport across OM	Transport reaction
rxn08999	Nitrite transport via diffusion (extracellular to periplasm, reversible)	cpd00075[e] <=> cpd00075[p]	PA1777	OprF	1.B.6	Transport across OM	Transport reaction
rxn09000	Nitrate reductase (Ubiquinol-8) (periplasm)	cpd15499[c] + cpd00209[p] -> cpd15500[c] + cpd00001[p] + cpd00075[p]	PA1172 and PA1173 and PA1174	NapC and NapB and NapA	1.7.99.4	Nitrogen metabolism	Transport reaction
rxn09002	Nitrate reductase (Menaquinol-8) (periplasm)	cpd15499[c] + cpd00209[p] -> cpd15500[c] + cpd00001[p] + cpd00075[p]	PA1172 and PA1173 and PA1174	NapC and NapB and NapA	1.7.99.4	Nitrogen metabolism	Transport reaction
rxn09005	Nitrate transport via diffusion (extracellular to periplasm, reversible)	cpd00209[e] <=> cpd00209[p]	PA1777	OprF	1.B.6	Transport across OM	Transport reaction
rxn09008	NO transport via diffusion (extracellular to periplasm, reversible)	cpd00418[e] <=> cpd00418[p]	SPONTANEOUS	SPONTANEOUS	Spontaneous	Transport across OM	Transport reaction
rxn09009	NO transport via diffusion (periplasm to cytoplasm, reversible)	cpd00418[p] <=> cpd00418[c]	SPONTANEOUS	SPONTANEOUS	Spontaneous	Facilitated diffusion across CM	Transport reaction
rxn09031	Oxygen transport via diffusion (extracellular to periplasm, reversible)	cpd00007[e] <=> cpd00007[p]	PA1777	OprF	1.B.6	Transport across OM	Transport reaction
rxn09034	Octadecanoate import via diffusion (extracellular to periplasm, irreversible)	cpd01080[e] -> cpd01080[p]	PA1288 or PA4589	PA1288 or PA4589	1.B.9	Transport across OM	Transport reaction
rxn09035	(11E)Octadecenoate import via diffusion (external space to periplasm, irreversible)	cpd15269[e] -> cpd15269[p]	PA1288 or PA4589	PA1288 or PA4589	1.B.9	Transport across OM	Transport reaction
rxn09036	Octanoate import via diffusion (external space to periplasm, irreversible)	cpd03846[e] -> cpd03846[p]	PA1288 or PA4589	PA1288 or PA4589	1.B.9	Transport across OM	Transport reaction
rxn09048	L-Ornithine transport via diffusion (extracellular to periplasm, reversible)	cpd00064[e] <=> cpd00064[p]	PA1777	OprF	1.B.6	Transport across OM	Transport reaction
rxn09050	Orotatetransport via diffusion (extracellular to periplasm, reversible)	cpd00247[e] <=> cpd00247[p]	PA1777	OprF	1.B.6	Transport across OM	Transport reaction
rxn09053	Phosphatidate export via ABC system (n-C12:0, periplasm) (cytoplasm to periplasm)	cpd00001[c] + cpd00002[c] + cpd15521[c] -> cpd00008[c] + cpd00009[c] + cpd00067[c] + cpd15521[p]	PA4997	MsbA	3.6.3.-	ABC transporter	Transport reaction
rxn09054	Phosphatidate export via ABC system (n-C14:0, periplasm) (cytoplasm to periplasm)	cpd00001[c] + cpd00002[c] + cpd15522[c] -> cpd00008[c] + cpd00009[c] + cpd00067[c] + cpd15522[p]	PA4997	MsbA	3.6.3.-	ABC transporter	Transport reaction
rxn09055	Phosphatidate export via ABC system (n-C14:1, periplasm) (cytoplasm to periplasm)	cpd00001[c] + cpd00002[c] + cpd15523[c] -> cpd00008[c] + cpd00009[c] + cpd00067[c] + cpd15523[p]	PA4997	MsbA	3.6.3.-	ABC transporter	Transport reaction
rxn09056	Phosphatidate export via ABC system (n-C16:0, periplasm) (cytoplasm to periplasm)	cpd00001[c] + cpd00002[c] + cpd15524[c] -> cpd00008[c] + cpd00009[c] + cpd00067[c] + cpd15524[p]	PA4997	MsbA	3.6.3.-	ABC transporter	Transport reaction
rxn09057	Phosphatidate export via ABC system (n-C16:1, periplasm) (cytoplasm to periplasm)	cpd00001[c] + cpd00002[c] + cpd15525[c] -> cpd00008[c] + cpd00009[c] + cpd00067[c] + cpd15525[p]	PA4997	MsbA	3.6.3.-	ABC transporter	Transport reaction
rxn09058	Phosphatidate export via ABC system (n-C18:0, periplasm) (cytoplasm to periplasm)	cpd00001[c] + cpd00002[c] + cpd15526[c] -> cpd00008[c] + cpd00009[c] + cpd00067[c] + cpd15526[p]	PA4997	MsbA	3.6.3.-	ABC transporter	Transport reaction
rxn09059	Phosphatidate export via ABC system (n-C18:1, periplasm) (cytoplasm to periplasm)	cpd00001[c] + cpd00002[c] + cpd15527[c] -> cpd00008[c] + cpd00009[c] + cpd00067[c] + cpd15527[p]	PA4997	MsbA	3.6.3.-	ABC transporter	Transport reaction
rxn09073	Phosphatidylethanolamine export via ABC system (n-C12:0) (cytoplasm to periplasm)	cpd00001[c] + cpd00002[c] + cpd15528[c] -> cpd00008[c] + cpd00009[c] + cpd00067[c] + cpd15528[p]	PA4997	MsbA	3.6.3.-	ABC transporter	Transport reaction
rxn09074	Phosphatidylethanolamine export via ABC system (n-C14:0) (cytoplasm to periplasm)	cpd00001[c] + cpd00002[c] + cpd15529[c] -> cpd00008[c] + cpd00009[c] + cpd00067[c] + cpd15529[p]	PA4997	MsbA	3.6.3.-	ABC transporter	Transport reaction
rxn09075	Phosphatidylethanolamine export via ABC system (n-C14:1) (cytoplasm to periplasm)	cpd00001[c] + cpd00002[c] + cpd15530[c] -> cpd00008[c] + cpd00009[c] + cpd00067[c] + cpd15530[p]	PA4997	MsbA	3.6.3.-	ABC transporter	Transport reaction
rxn09076	Phosphatidylethanolamine export via ABC system (n-C16:0) (cytoplasm to periplasm)	cpd00001[c] + cpd00002[c] + cpd15531[c] -> cpd00008[c] + cpd00009[c] + cpd00067[c] + cpd15531[p]	PA4997	MsbA	3.6.3.-	ABC transporter	Transport reaction
rxn09077	Phosphatidylethanolamine export via ABC system (n-C16:1) (cytoplasm to periplasm)	cpd00001[c] + cpd00002[c] + cpd15532[c] -> cpd00008[c] + cpd00009[c] + cpd00067[c] + cpd15532[p]	PA4997	MsbA	3.6.3.-	ABC transporter	Transport reaction
rxn09078	Phosphatidylethanolamine export via ABC system (n-C18:0) (cytoplasm to periplasm)	cpd00001[c] + cpd00002[c] + cpd15533[c] -> cpd00008[c] + cpd00009[c] + cpd00067[c] + cpd15533[p]	PA4997	MsbA	3.6.3.-	ABC transporter	Transport reaction
rxn09079	Phosphatidylethanolamine export via ABC system (n-C18:1) (cytoplasm to periplasm)	cpd00001[c] + cpd00002[c] + cpd15534[c] -> cpd00008[c] + cpd00009[c] + cpd00067[c] + cpd15534[p]	PA4997	MsbA	3.6.3.-	ABC transporter	Transport reaction
rxn09085	Phosphatidylglycerol export via ABC system (n-C12:0) (cytoplasm to periplasm)	cpd00001[c] + cpd00002[c] + cpd15535[c] -> cpd00008[c] + cpd00009[c] + cpd00067[c] + cpd15535[p]	PA4997	MsbA	3.6.3.-	ABC transporter	Transport reaction
rxn09086	Phosphatidylglycerol export via ABC system (n-C14:0) (cytoplasm to periplasm)	cpd00001[c] + cpd00002[c] + cpd15536[c] -> cpd00008[c] + cpd00009[c] + cpd00067[c] + cpd15536[p]	PA4997	MsbA	3.6.3.-	ABC transporter	Transport reaction
rxn09087	Phosphatidylglycerol export via ABC system (n-C14:1) (cytoplasm to periplasm)	cpd00001[c] + cpd00002[c] + cpd15537[c] -> cpd00008[c] + cpd00009[c] + cpd00067[c] + cpd15537[p]	PA4997	MsbA	3.6.3.-	ABC transporter	Transport reaction
rxn09088	Phosphatidylglycerol export via ABC system (n-C16:0) (cytoplasm to periplasm)	cpd00001[c] + cpd00002[c] + cpd15538[c] -> cpd00008[c] + cpd00009[c] + cpd00067[c] + cpd15538[p]	PA4997	MsbA	3.6.3.-	ABC transporter	Transport reaction
rxn09089	Phosphatidylglycerol export via ABC system (n-C16:1) (cytoplasm to periplasm)	cpd00001[c] + cpd00002[c] + cpd15539[c] -> cpd00008[c] + cpd00009[c] + cpd00067[c] + cpd15539[p]	PA4997	MsbA	3.6.3.-	ABC transporter	Transport reaction
rxn09090	Phosphatidylglycerol export via ABC system (n-C18:0) (cytoplasm to periplasm)	cpd00001[c] + cpd00002[c] + cpd15540[c] -> cpd00008[c] + cpd00009[c] + cpd00067[c] + cpd15540[p]	PA4997	MsbA	3.6.3.-	ABC transporter	Transport reaction
rxn09091	Phosphatidylglycerol export via ABC system (n-C18:1) (cytoplasm to periplasm)	cpd00001[c] + cpd00002[c] + cpd15541[c] -> cpd00008[c] + cpd00009[c] + cpd00067[c] + cpd15541[p]	PA4997	MsbA	3.6.3.-	ABC transporter	Transport reaction
rxn09094	Phosphatidylglycerophosphate export via ABC system (n-C12:0) (cytoplasm to periplasm)	cpd00001[c] + cpd00002[c] + cpd15542[c] -> cpd00008[c] + cpd00009[c] + cpd00067[c] + cpd15542[p]	PA4997	MsbA	3.6.3.-	ABC transporter	Transport reaction
rxn09095	Phosphatidylglycerophosphate export via ABC system (n-C14:0) (cytoplasm to periplasm)	cpd00001[c] + cpd00002[c] + cpd15543[c] -> cpd00008[c] + cpd00009[c] + cpd00067[c] + cpd15543[p]	PA4997	MsbA	3.6.3.-	ABC transporter	Transport reaction
rxn09096	Phosphatidylglycerophosphate export via ABC system (n-C14:1) (cytoplasm to periplasm)	cpd00001[c] + cpd00002[c] + cpd15544[c] -> cpd00008[c] + cpd00009[c] + cpd00067[c] + cpd15544[p]	PA4997	MsbA	3.6.3.-	ABC transporter	Transport reaction
rxn09097	Phosphatidylglycerophosphate export via ABC system (n-C16:0) (cytoplasm to periplasm)	cpd00001[c] + cpd00002[c] + cpd15545[c] -> cpd00008[c] + cpd00009[c] + cpd00067[c] + cpd15545[p]	PA4997	MsbA	3.6.3.-	ABC transporter	Transport reaction
rxn09098	Phosphatidylglycerophosphate export via ABC system (n-C16:1) (cytoplasm to periplasm)	cpd00001[c] + cpd00002[c] + cpd15546[c] -> cpd00008[c] + cpd00009[c] + cpd00067[c] + cpd15546[p]	PA4997	MsbA	3.6.3.-	ABC transporter	Transport reaction
rxn09099	Phosphatidylglycerophosphate export via ABC system (n-C18:0) (cytoplasm to periplasm)	cpd00001[c] + cpd00002[c] + cpd15547[c] -> cpd00008[c] + cpd00009[c] + cpd00067[c] + cpd15547[p]	PA4997	MsbA	3.6.3.-	ABC transporter	Transport reaction
rxn09100	Phosphatidylglycerophosphate export via ABC system (n-C18:1) (cytoplasm to periplasm)	cpd00001[c] + cpd00002[c] + cpd15548[c] -> cpd00008[c] + cpd00009[c] + cpd00067[c] + cpd15548[p]	PA4997	MsbA	3.6.3.-	ABC transporter	Transport reaction
rxn09118	L-Phenylalanine transport via diffusion (extracellular to periplasm, reversible)	cpd00066[e] <=> cpd00066[p]	PA1777	OprF	1.B.6	Transport across OM	Transport reaction
rxn09121	Orthophosphate transport via diffusion (extracellular to periplasm, reversible)	cpd00009[e] <=> cpd00009[p]	PA3279	OprP	null	Transport across OM	Transport reaction
rxn09171	Propionate transport via sodium symport (periplasm to cytoplasm)	cpd00141[p] + cpd00971[p] <=> cpd00141[c] + cpd00971[c]	PA0783	PutP	2.A.21.2	Secondary transporter	Transport reaction
rxn09172	Propanoatetransport via diffusion (extracellular to periplasm, reversible)	cpd00141[e] <=> cpd00141[p]	PA1777	OprF	1.B.6	Transport across OM	Transport reaction
rxn09193	L-Proline transport via diffusion (extracellular to periplasm, reversible)	cpd00129[e] <=> cpd00129[p]	PA1777	OprF	1.B.6	Transport across OM	Transport reaction
rxn09204	Phosphoserinetransport via diffusion (extracellular to periplasm, reversible)	cpd00738[e] <=> cpd00738[p]	PA1777	OprF	1.B.6	Transport across OM	Transport reaction
rxn09216	Putrescine transport via diffusion (extracellular to periplasm, reversible)	cpd00118[e] <=> cpd00118[p]	PA1777	OprF	1.B.6	Transport across OM	Transport reaction
rxn09218	Pyruvate transport via diffusion (external space to periplasm, reversible)	cpd00020[e] <=> cpd00020[p]	PA1777	OprF	1.B.6	Transport across OM	Transport reaction
rxn09229	L-Rhamnosetransport via diffusion (extracellular to periplasm, reversible)	cpd00396[e] <=> cpd00396[p]	PA1777	OprF	1.B.6	Transport across OM	Transport reaction
rxn09248	L-Serine transport via diffusion (extracellular to periplasm, reversible)	cpd00054[e] <=> cpd00054[p]	PA1777	OprF	1.B.6	Transport across OM	Transport reaction
rxn09261	Sulfate transport via diffusion (extracellular to periplasm, reversible)	cpd00048[e] <=> cpd00048[p]	PA1777	OprF	1.B.6	Transport across OM	Transport reaction
rxn09266	Spermidine transport via diffusion (extracellular to periplasm, reversible)	cpd00264[e] <=> cpd00264[p]	PA1777	OprF	1.B.6	Transport across OM	Transport reaction
rxn09271	Succinate transport via diffusion (extracellular to periplasm, reversible)	cpd00036[e] <=> cpd00036[p]	PA1777	OprF	1.B.6	Transport across OM	Transport reaction
rxn09300	Thiamin transport via diffusion (extracellular to periplasm, reversible)	cpd00305[e] <=> cpd00305[p]	PA1777	OprF	1.B.6	Transport across OM	Transport reaction
rxn09303	L-Threonine phosphatetransport via diffusion (extracellular to periplasm, reversible)	cpd08928[e] <=> cpd08928[p]	PA1777	OprF	1.B.6	Transport across OM	Transport reaction
rxn09307	L-Threonine transport via diffusion (extracellular to periplasm, reversible)	cpd00161[e] <=> cpd00161[p]	PA1777	OprF	1.B.6	Transport across OM	Transport reaction
rxn09309	Thyminetransport via diffusion (extracellular to periplasm, reversible)	cpd00151[e] <=> cpd00151[p]	PA1777	OprF	1.B.6	Transport across OM	Transport reaction
rxn09323	Trehalosetransport via diffusion (extracellular to periplasm, reversible)	cpd00794[e] <=> cpd00794[p]	PA1777	OprF	1.B.6	Transport across OM	Transport reaction
rxn09327	L-Tryptophan transport via diffusion (extracellular to periplasm, reversible)	cpd00065[e] <=> cpd00065[p]	PA1777	OprF	1.B.6	Transport across OM	Transport reaction
rxn09331	Tetradecanoate import via diffusion (extracellular to periplasm, irreversible)	cpd03847[e] -> cpd03847[p]	PA1288 or PA4589	PA1288 or PA4589	1.B.9	Transport across OM	Transport reaction
rxn09332	(7E)Tetradecenoate import via diffusion (external space to periplasm, irreversible)	cpd15298[e] -> cpd15298[p]	PA1288 or PA4589	PA1288 or PA4589	1.B.9	Transport across OM	Transport reaction
rxn09335	Tyraminetransport via diffusion (extracellular to periplasm, reversible)	cpd00374[e] <=> cpd00374[p]	PA1777	OprF	1.B.6	Transport across OM	Transport reaction
rxn09337	Phosphotyrosinetransport via diffusion (extracellular to periplasm, reversible)	cpd03912[e] <=> cpd03912[p]	PA1777	OprF	1.B.6	Transport across OM	Transport reaction
rxn09339	L-Tyrosine transport via diffusion (extracellular to periplasm, reversible)	cpd00069[e] <=> cpd00069[p]	PA1777	OprF	1.B.6	Transport across OM	Transport reaction
rxn09346	Undecaprenyl phosphate import via permease (periplasm to cytosol, irreversible)	cpd00286[p] -> cpd00286[c]	null	null	null	Facilitated diffusion across CM	Transport reaction
rxn09361	UMP via diffusion (external space to periplasm, reversible)	cpd00091[e] <=> cpd00091[p]	PA1777	OprF	1.B.6|1.B.19.1	Transport across OM	Transport reaction
rxn09366	Uracil transport via diffusion (extracellular to periplasm, reversible)	cpd00092[e] <=> cpd00092[p]	PA1777	OprF	1.B.6	Transport across OM	Transport reaction
rxn09368	Urea transport via diffusion (extracellular to periplasm, reversible)	cpd00073[e] <=> cpd00073[p]	PA1777	OprF	1.B.6	Transport across OM	Transport reaction
rxn09372	Uridinetransport via diffusion (extracellular to periplasm, reversible)	cpd00249[e] <=> cpd00249[p]	PA1777	OprF	1.B.6	Transport across OM	Transport reaction
rxn09375	L-Valine transport via diffusion (extracellular to periplasm, reversible)	cpd00156[e] <=> cpd00156[p]	PA1777	OprF	1.B.6	Transport across OM	Transport reaction
rxn09378	Hypoxanthine transport via diffusion (extracellular to periplasm, reversible)	cpd00309[e] <=> cpd00309[p]	PA1777	OprF	1.B.6	Transport across OM	Transport reaction
rxn09382	Xanthosinetransport via diffusion (extracellular to periplasm, reversible)	cpd01217[e] <=> cpd01217[p]	PA1777	OprF	1.B.6	Transport across OM	Transport reaction
rxn09385	Xylosetransport via diffusion (extracellular to periplasm, reversible)	cpd00154[e] <=> cpd00154[p]	PA1777	OprF	1.B.6	Transport across OM	Transport reaction
rxn09390	Zinc transport via diffusion (extracellular to periplasm, reversible)	cpd00034[e] <=> cpd00034[p]	PA1777	OprF	1.B.6	Transport across OM	Transport reaction
rxn10534	Glutamyl-tRNA(Gln) amidotransferase	cpd00001[c] + cpd00002[c] + cpd00053[c] + cpd12828[c] -> cpd00008[c] + cpd00009[c] + cpd00023[c] + cpd00067[c] + cpd12060[c]	PA4482 and PA4483 and PA4484	GatC and GatA and GatB	6.3.5.7	tRNA charging	Metabolic reaction
rxn11731	L-arginine:pyruvate aminotransferase	cpd00020[c] + cpd00051[c] -> cpd00035[c] + cpd02364[c]	PA4976	AruH	2.6.1.84	Arginine and proline metabolism	Metabolic reaction
rxn12435	Benzoate transport via proton symport (periplasm to cytoplasm, reversible)	cpd00067[p] + cpd00153[p] -> cpd00067[c] + cpd00153[c]	PA4900 or PA1651	PA4900 or PA1651	1.B.6	Secondary transporter	Transport reaction
rxn12436	Benzoate transport via diffusion (external space to periplasm, reversible)	cpd00153[e] <=> cpd00153[p]	PA1777	OprF	1.B.6	Transport across OM	Transport reaction
rxn12452	Quinatetransport via diffusion (extracellular to periplasm, reversible)	cpd00248[e] <=> cpd00248[p]	PA1777	OprF	1.B.6	Transport across OM	Transport reaction
rxn12738	Choline sulfate import via ABC system (periplasm to cytosol, irreversible)	cpd00001[c] + cpd00002[c] + cpd00681[p] -> cpd00008[c] + cpd00009[c] + cpd00067[c] + cpd00681[c]	((PA5096 or PA0030 or PA5103 or PA5378 or PA5388 or PA3236) and (PA5095 or PA5377) and (PA5094 or PA5376)) or (PA3889 and (PA3890 or PA3888) and PA3891)	((PA5096 or PA0030 or PA5103 or PA5378 or PA5388 or PA3236) and (PA5095 or PA5377) and (PA5094 or PA5376)) or (PA3889 and (PA3890 or PA3888) and PA3891)	3.A.1.12	ABC transporter	Transport reaction
rxn12739	Dimethylglycine dehydrogenase (periplasm)	cpd00015[c] + cpd00001[p] + cpd00756[p] -> cpd00982[c] + cpd00055[p] + cpd00183[p]	PA4204	PpgL	1.5.99.2	UNKNOWN	Transport reaction
rxn12783	2-Dehydro-D-gluconate import via proton symport (periplasm to cytoplasm, irrversible)	cpd00067[p] + cpd00480[p] -> cpd00067[c] + cpd00480[c]	PA2262	PA2262	null	Secondary transporter	Transport reaction
rxn12784	2-Dehydro-D-gluconate transport via diffusion (extracellular to periplasm, reversible)	cpd00480[e] <=> cpd00480[p]	PA1777 or PA3186 or PA2291 or PA4099	OprF or OprB or OprA pr PA4099	1.B.6|1.B.19.1	Transport across OM	Transport reaction
rxn12787	4-Hydroxybenzoate transport via diffusion (extracellular to periplasm, reversible)	cpd00136[e] <=> cpd00136[p]	PA1777	OprF	1.B.6	Transport across OM	Transport reaction
rxn12791	Choline sulfate transport via diffusion (extracellular to periplasm, reversible)	cpd00681[e] <=> cpd00681[p]	PA1777	OprF	1.B.6	Transport across OM	Transport reaction
rxn13936	Peptidoglycan subunit synthesis	2 cpd03495[c] -> 2 cpd00067[c] + 2 cpd02229[c] + cpd15511[p]	(PA4700 or PA5045) and PA4562 and PA0378	(McrB or PonA) and MviN and MtgA	2.4.1.129	Peptidoglycan biosynthesis	Transport reaction
rxn80525	Pseudomonasaeruginosa LPS G2 export via ABC system (cytoplasm to periplasm)||modified Lipid A|GlcNI-C2-C12:0-secondary-C12:0(2-OH)|GlcNI-C3-C10:0|GlcNII-C2prime-C12:0-secondary-C12:0|GlcNII-C3prime-C10:0|no AraN[p]	cpd00001[c] + cpd00002[c] + cpd80279[c] -> cpd00008[c] + cpd00009[c] + cpd00067[c] + cpd80283[p]	PA4997	MsbA	3.6.3.-	ABC transporter	Transport reaction
rxn80526	Pseudomonasaeruginosa LPS G2 export via ABC system (cytoplasm to periplasm)||modified Lipid A|GlcNI-C2-C12:0-secondary-C12:0|GlcNI-C3-C10:0|GlcNII-C2prime-C12:0-secondary-C12:0|GlcNII-C3prime-C10:0|no AraN	cpd00001[c] + cpd00002[c] + cpd80225[c] -> cpd00008[c] + cpd00009[c] + cpd00067[c] + cpd80229[p]	PA4997	MsbA	3.6.3.-	ABC transporter	Transport reaction
rxn80527	Pseudomonasaeruginosa LPS G2 export via ABC system (cytoplasm to periplasm)||modified Lipid A|GlcNI-C2-C12:0-secondary-C12:0(2-OH)|GlcNI-C3-C10:0|GlcNII-C2prime-C12:0-secondary-C12:0(2-OH)|GlcNII-C3prime-C10:0|no AraN	cpd00001[c] + cpd00002[c] + cpd80297[c] -> cpd00008[c] + cpd00009[c] + cpd00067[c] + cpd80301[p]	PA4997	MsbA	3.6.3.-	ABC transporter	Transport reaction
rxn80528	Pseudomonasaeruginosa LPS G2 export via ABC system (cytoplasm to periplasm)||modified Lipid A|GlcNI-C2-C12:0|GlcNI-C3-C10:0|GlcNII-C2prime-C12:0-secondary-C12:0|GlcNII-C3prime-C10:0|no AraN	cpd00001[c] + cpd00002[c] + cpd80171[c] -> cpd00008[c] + cpd00009[c] + cpd00067[c] + cpd80175[p]	PA4997	MsbA	3.6.3.-	ABC transporter	Transport reaction
rxn80529	Pseudomonasaeruginosa LPS G2 export via ABC system (cytoplasm to periplasm)||modified Lipid A|GlcNI-C2-C12:0-secondary-C12:0(2-OH)|GlcNI-C3-C10:0|GlcNII-C2prime-C12:0|GlcNII-C3prime-C10:0|no AraN	cpd00001[c] + cpd00002[c] + cpd80261[c] -> cpd00008[c] + cpd00009[c] + cpd00067[c] + cpd80265[p]	PA4997	MsbA	3.6.3.-	ABC transporter	Transport reaction
rxn80530	Pseudomonasaeruginosa LPS G2 export via ABC system (cytoplasm to periplasm)||modified Lipid A|GlcNI-C2-C12:0-secondary-C12:0|GlcNI-C3-C10:0|GlcNII-C2prime-C12:0-secondary-C12:0(2-OH)|GlcNII-C3prime-C10:0|no AraN[p]	cpd00001[c] + cpd00002[c] + cpd80243[c] -> cpd00008[c] + cpd00009[c] + cpd00067[c] + cpd80247[p]	PA4997	MsbA	3.6.3.-	ABC transporter	Transport reaction
rxn80531	Pseudomonasaeruginosa LPS G2 export via ABC system (cytoplasm to periplasm)||modified Lipid A|GlcNI-C2-C12:0|GlcNI-C3-C10:0|GlcNII-C2prime-C12:0|GlcNII-C3prime-C10:0|no AraN	cpd00001[c] + cpd00002[c] + cpd80153[c] -> cpd00008[c] + cpd00009[c] + cpd00067[c] + cpd80157[p]	PA4997	MsbA	3.6.3.-	ABC transporter	Transport reaction
rxn80532	Pseudomonasaeruginosa LPS G2 export via ABC system (cytoplasm to periplasm)||modified Lipid A|GlcNI-C2-C12:0|GlcNI-C3-C10:0|GlcNII-C2prime-C12:0-secondary-C12:0(2-OH)|GlcNII-C3prime-C10:0|no AraN[p]	cpd00001[c] + cpd00002[c] + cpd80189[c] -> cpd00008[c] + cpd00009[c] + cpd00067[c] + cpd80193[p]	PA4997	MsbA	3.6.3.-	ABC transporter	Transport reaction
rxn80533	Pseudomonasaeruginosa LPS G2 export via ABC system (cytoplasm to periplasm)||modified Lipid A|GlcNI-C2-C12:0-secondary-C12:0|GlcNI-C3-C10:0|GlcNII-C2prime-C12:0|GlcNII-C3prime-C10:0|no AraN	cpd00001[c] + cpd00002[c] + cpd80207[c] -> cpd00008[c] + cpd00009[c] + cpd00067[c] + cpd80211[p]	PA4997	MsbA	3.6.3.-	ABC transporter	Transport reaction
rxn80534	Pseudomonasaeruginosa LPS G1 export via ABC system (cytoplasm to periplasm)||modified Lipid A|GlcNI-C2-C12:0-secondary-C12:0|GlcNI-C3-C10:0|GlcNII-C2prime-C12:0-secondary-C12:0(2-OH)|GlcNII-C3prime-C10:0|no AraN[p]	cpd00001[c] + cpd00002[c] + cpd80241[c] -> cpd00008[c] + cpd00009[c] + cpd00067[c] + cpd80088[p]	PA4997	MsbA	3.6.3.-	ABC transporter	Transport reaction
rxn80535	Pseudomonasaeruginosa LPS G1 export via ABC system (cytoplasm to periplasm)||modified Lipid A|GlcNI-C2-C12:0|GlcNI-C3-C10:0|GlcNII-C2prime-C12:0-secondary-C12:0|GlcNII-C3prime-C10:0|no AraN[p]	cpd00001[c] + cpd00002[c] + cpd80169[c] -> cpd00008[c] + cpd00009[c] + cpd00067[c] + cpd80032[p]	PA4997	MsbA	3.6.3.-	ABC transporter	Transport reaction
rxn80536	Pseudomonasaeruginosa LPS G1 export via ABC system (cytoplasm to periplasm)||modified Lipid A|GlcNI-C2-C12:0-secondary-C12:0|GlcNI-C3-C10:0|GlcNII-C2prime-C12:0-secondary-C12:0|GlcNII-C3prime-C10:0|no AraN[p]	cpd00001[c] + cpd00002[c] + cpd80223[c] -> cpd00008[c] + cpd00009[c] + cpd00067[c] + cpd80080[p]	PA4997	MsbA	3.6.3.-	ABC transporter	Transport reaction
rxn80537	Pseudomonasaeruginosa LPS G1 export via ABC system (cytoplasm to periplasm)||modified Lipid A|GlcNI-C2-C12:0-secondary-C12:0(2-OH)|GlcNI-C3-C10:0|GlcNII-C2prime-C12:0|GlcNII-C3prime-C10:0|no AraN[p]	cpd00001[c] + cpd00002[c] + cpd80259[c] -> cpd00008[c] + cpd00009[c] + cpd00067[c] + cpd80120[p]	PA4997	MsbA	3.6.3.-	ABC transporter	Transport reaction
rxn80538	Pseudomonasaeruginosa LPS G1 export via ABC system (cytoplasm to periplasm)||modified Lipid A|GlcNI-C2-C12:0|GlcNI-C3-C10:0|GlcNII-C2prime-C12:0-secondary-C12:0(2-OH)|GlcNII-C3prime-C10:0|no AraN[p]	cpd00001[c] + cpd00002[c] + cpd80187[c] -> cpd00008[c] + cpd00009[c] + cpd00067[c] + cpd80040[p]	PA4997	MsbA	3.6.3.-	ABC transporter	Transport reaction
rxn80539	Pseudomonasaeruginosa LPS G1 export via ABC system (cytoplasm to periplasm)||modified Lipid A|GlcNI-C2-C12:0-secondary-C12:0(2-OH)|GlcNI-C3-C10:0|GlcNII-C2prime-C12:0-secondary-C12:0|GlcNII-C3prime-C10:0|no AraN[p]	cpd00001[c] + cpd00002[c] + cpd80277[c] -> cpd00008[c] + cpd00009[c] + cpd00067[c] + cpd80128[p]	PA4997	MsbA	3.6.3.-	ABC transporter	Transport reaction
rxn80540	Pseudomonasaeruginosa LPS G1 export via ABC system (cytoplasm to periplasm)||modified Lipid A|GlcNI-C2-C12:0-secondary-C12:0|GlcNI-C3-C10:0|GlcNII-C2prime-C12:0|GlcNII-C3prime-C10:0|no AraN[p]	cpd00001[c] + cpd00002[c] + cpd80205[c] -> cpd00008[c] + cpd00009[c] + cpd00067[c] + cpd80072[p]	PA4997	MsbA	3.6.3.-	ABC transporter	Transport reaction
rxn80541	Pseudomonasaeruginosa LPS G1 export via ABC system (cytoplasm to periplasm)||modified Lipid A|GlcNI-C2-C12:0|GlcNI-C3-C10:0|GlcNII-C2prime-C12:0|GlcNII-C3prime-C10:0|no AraN[p]	cpd00001[c] + cpd00002[c] + cpd80151[c] -> cpd00008[c] + cpd00009[c] + cpd00067[c] + cpd80024[p]	PA4997	MsbA	3.6.3.-	ABC transporter	Transport reaction
rxn80542	Pseudomonasaeruginosa LPS G1 export via ABC system (cytoplasm to periplasm)||modified Lipid A|GlcNI-C2-C12:0-secondary-C12:0(2-OH)|GlcNI-C3-C10:0|GlcNII-C2prime-C12:0-secondary-C12:0(2-OH)|GlcNII-C3prime-C10:0|no AraN[p]	cpd00001[c] + cpd00002[c] + cpd80295[c] -> cpd00008[c] + cpd00009[c] + cpd00067[c] + cpd80136[p]	PA4997	MsbA	3.6.3.-	ABC transporter	Transport reaction
rxn80543	Pseudomonas aeruginosa common antigen export via shuttle (periplasm to extracellular space)||modified Lipid A|GlcNI-C2-C12:0|GlcNI-C3-C10:0|GlcNII-C2prime-C12:0-secondary-C12:0|GlcNII-C3prime-C10:0|GlcNI-C1-AraN GlcNII-C1prime-AraN[p]	cpd80332[p] -> cpd80334[e]	PA0595 and PA3988	OstA and PA3988	null	Transport across OM	Transport reaction
rxn80544	Pseudomonas aeruginosa common antigen export via shuttle (periplasm to extracellular space)||modified Lipid A|GlcNI-C2-C12:0|GlcNI-C3-C10:0|GlcNII-C2prime-C12:0-secondary-C12:0(2-OH)|GlcNII-C3prime-C10:0|no AraN[e]	cpd80194[p] -> cpd80196[e]	PA0595 and PA3988	OstA and PA3988	null	Transport across OM	Transport reaction
rxn80545	Pseudomonas aeruginosa common antigen export via shuttle (periplasm to extracellular space)||modified Lipid A|GlcNI-C2-C12:0|GlcNI-C3-C10:0|GlcNII-C2prime-C12:0-secondary-C12:0(2-OH)|GlcNII-C3prime-C10:0|GlcNII-C1prime-AraN[p]	cpd80342[p] -> cpd80344[e]	PA0595 and PA3988	OstA and PA3988	null	Transport across OM	Transport reaction
rxn80546	Pseudomonas aeruginosa common antigen export via shuttle (periplasm to extracellular space)||modified Lipid A|GlcNI-C2-C12:0|GlcNI-C3-C10:0|GlcNII-C2prime-C12:0|GlcNII-C3prime-C10:0|GlcNII-C1prime-AraN[p]	cpd80312[p] -> cpd80314[e]	PA0595 and PA3988	OstA and PA3988	null	Transport across OM	Transport reaction
rxn80547	Pseudomonas aeruginosa common antigen export via shuttle (periplasm to extracellular space)||modified Lipid A|GlcNI-C2-C12:0|GlcNI-C3-C10:0|GlcNII-C2prime-C12:0-secondary-C12:0(2-OH)|GlcNII-C3prime-C10:0|GlcNI-C1-AraN[e]	cpd80337[p] -> cpd80339[e]	PA0595 and PA3988	OstA and PA3988	null	Transport across OM	Transport reaction
rxn80548	Pseudomonas aeruginosa common antigen export via shuttle (periplasm to extracellular space)||modified Lipid A|GlcNI-C2-C12:0|GlcNI-C3-C10:0|GlcNII-C2prime-C12:0-secondary-C12:0|GlcNII-C3prime-C10:0|GlcNI-C1-AraN[p]	cpd80322[p] -> cpd80324[e]	PA0595 and PA3988	OstA and PA3988	null	Transport across OM	Transport reaction
rxn80549	Pseudomonas aeruginosa common antigen export via shuttle (periplasm to extracellular space)||modified Lipid A|GlcNI-C2-C12:0|GlcNI-C3-C10:0|GlcNII-C2prime-C12:0|GlcNII-C3prime-C10:0|GlcNI-C1-AraN GlcNII-C1prime-AraN[p]	cpd80317[p] -> cpd80319[e]	PA0595 and PA3988	OstA and PA3988	null	Transport across OM	Transport reaction
rxn80550	Pseudomonas aeruginosa common antigen export via shuttle (periplasm to extracellular space)||modified Lipid A|GlcNI-C2-C12:0-secondary-C12:0|GlcNI-C3-C10:0|GlcNII-C2prime-C12:0-secondary-C12:0(2-OH)|GlcNII-C3prime-C10:0|GlcNI-C1-AraN GlcNII-C1prime-AraN[e]	cpd80392[p] -> cpd80394[e]	PA0595 and PA3988	OstA and PA3988	null	Transport across OM	Transport reaction
rxn80551	Pseudomonas aeruginosa common antigen export via shuttle (periplasm to extracellular space)||modified Lipid A|GlcNI-C2-C12:0-secondary-C12:0(2-OH)|GlcNI-C3-C10:0|GlcNII-C2prime-C12:0-secondary-C12:0(2-OH)|GlcNII-C3prime-C10:0|GlcNI-C1-AraN GlcNII-C1prime-AraN[p]	cpd80437[p] -> cpd80439[e]	PA0595 and PA3988	OstA and PA3988	null	Transport across OM	Transport reaction
rxn80552	Pseudomonas aeruginosa common antigen export via shuttle (periplasm to extracellular space)||modified Lipid A|GlcNI-C2-C12:0-secondary-C12:0(2-OH)|GlcNI-C3-C10:0|GlcNII-C2prime-C12:0-secondary-C12:0|GlcNII-C3prime-C10:0|GlcNI-C1-AraN GlcNII-C1prime-AraN[e]	cpd80422[p] -> cpd80424[e]	PA0595 and PA3988	OstA and PA3988	null	Transport across OM	Transport reaction
rxn80553	Pseudomonas aeruginosa common antigen export via shuttle (periplasm to extracellular space)||modified Lipid A|GlcNI-C2-C12:0-secondary-C12:0|GlcNI-C3-C10:0|GlcNII-C2prime-C12:0-secondary-C12:0(2-OH)|GlcNII-C3prime-C10:0|GlcNI-C1-AraN[e]	cpd80382[p] -> cpd80384[e]	PA0595 and PA3988	OstA and PA3988	null	Transport across OM	Transport reaction
rxn80554	Pseudomonas aeruginosa common antigen export via shuttle (periplasm to extracellular space)||modified Lipid A|GlcNI-C2-C12:0-secondary-C12:0(2-OH)|GlcNI-C3-C10:0|GlcNII-C2prime-C12:0-secondary-C12:0(2-OH)|GlcNII-C3prime-C10:0|GlcNI-C1-AraN[e]	cpd80427[p] -> cpd80429[e]	PA0595 and PA3988	OstA and PA3988	null	Transport across OM	Transport reaction
rxn80555	Pseudomonas aeruginosa common antigen export via shuttle (periplasm to extracellular space)||modified Lipid A|GlcNI-C2-C12:0-secondary-C12:0|GlcNI-C3-C10:0|GlcNII-C2prime-C12:0-secondary-C12:0|GlcNII-C3prime-C10:0|GlcNI-C1-AraN[e]	cpd80367[p] -> cpd80369[e]	PA0595 and PA3988	OstA and PA3988	null	Transport across OM	Transport reaction
rxn80556	Pseudomonas aeruginosa common antigen export via shuttle (periplasm to extracellular space)||modified Lipid A|GlcNI-C2-C12:0-secondary-C12:0(2-OH)|GlcNI-C3-C10:0|GlcNII-C2prime-C12:0-secondary-C12:0(2-OH)|GlcNII-C3prime-C10:0|no AraN[p]	cpd80302[p] -> cpd80304[e]	PA0595 and PA3988	OstA and PA3988	null	Transport across OM	Transport reaction
rxn80557	Pseudomonas aeruginosa common antigen export via shuttle (periplasm to extracellular space)||modified Lipid A|GlcNI-C2-C12:0|GlcNI-C3-C10:0|GlcNII-C2prime-C12:0|GlcNII-C3prime-C10:0|no AraN[p]	cpd80158[p] -> cpd80160[e]	PA0595 and PA3988	OstA and PA3988	null	Transport across OM	Transport reaction
rxn80558	Pseudomonas aeruginosa common antigen export via shuttle (periplasm to extracellular space)||modified Lipid A|GlcNI-C2-C12:0-secondary-C12:0|GlcNI-C3-C10:0|GlcNII-C2prime-C12:0|GlcNII-C3prime-C10:0|GlcNI-C1-AraN GlcNII-C1prime-AraN[e]	cpd80362[p] -> cpd80364[e]	PA0595 and PA3988	OstA and PA3988	null	Transport across OM	Transport reaction
rxn80559	Pseudomonas aeruginosa common antigen export via shuttle (periplasm to extracellular space)||modified Lipid A|GlcNI-C2-C12:0-secondary-C12:0|GlcNI-C3-C10:0|GlcNII-C2prime-C12:0-secondary-C12:0|GlcNII-C3prime-C10:0|GlcNII-C1prime-AraN[p]	cpd80372[p] -> cpd80374[e]	PA0595 and PA3988	OstA and PA3988	null	Transport across OM	Transport reaction
rxn80560	Pseudomonas aeruginosa common antigen export via shuttle (periplasm to extracellular space)||modified Lipid A|GlcNI-C2-C12:0-secondary-C12:0(2-OH)|GlcNI-C3-C10:0|GlcNII-C2prime-C12:0-secondary-C12:0(2-OH)|GlcNII-C3prime-C10:0|GlcNII-C1prime-AraN[e]	cpd80432[p] -> cpd80434[e]	PA0595 and PA3988	OstA and PA3988	null	Transport across OM	Transport reaction
rxn80561	Pseudomonas aeruginosa common antigen export via shuttle (periplasm to extracellular space)||modified Lipid A|GlcNI-C2-C12:0|GlcNI-C3-C10:0|GlcNII-C2prime-C12:0-secondary-C12:0(2-OH)|GlcNII-C3prime-C10:0|GlcNI-C1-AraN GlcNII-C1prime-AraN[e]	cpd80347[p] -> cpd80349[e]	PA0595 and PA3988	OstA and PA3988	null	Transport across OM	Transport reaction
rxn80562	Pseudomonas aeruginosa common antigen export via shuttle (periplasm to extracellular space)||modified Lipid A|GlcNI-C2-C12:0-secondary-C12:0|GlcNI-C3-C10:0|GlcNII-C2prime-C12:0-secondary-C12:0|GlcNII-C3prime-C10:0|no AraN[p]	cpd80230[p] -> cpd80232[e]	PA0595 and PA3988	OstA and PA3988	null	Transport across OM	Transport reaction
rxn80563	Pseudomonas aeruginosa common antigen export via shuttle (periplasm to extracellular space)||modified Lipid A|GlcNI-C2-C12:0|GlcNI-C3-C10:0|GlcNII-C2prime-C12:0-secondary-C12:0|GlcNII-C3prime-C10:0|no AraN[p]	cpd80176[p] -> cpd80178[e]	PA0595 and PA3988	OstA and PA3988	null	Transport across OM	Transport reaction
rxn80564	Pseudomonas aeruginosa common antigen export via shuttle (periplasm to extracellular space)||modified Lipid A|GlcNI-C2-C12:0-secondary-C12:0(2-OH)|GlcNI-C3-C10:0|GlcNII-C2prime-C12:0-secondary-C12:0|GlcNII-C3prime-C10:0|no AraN[e]	cpd80284[p] -> cpd80286[e]	PA0595 and PA3988	OstA and PA3988	null	Transport across OM	Transport reaction
rxn80565	Pseudomonas aeruginosa common antigen export via shuttle (periplasm to extracellular space)||modified Lipid A|GlcNI-C2-C12:0-secondary-C12:0(2-OH)|GlcNI-C3-C10:0|GlcNII-C2prime-C12:0|GlcNII-C3prime-C10:0|GlcNI-C1-AraN GlcNII-C1prime-AraN[p]	cpd80407[p] -> cpd80409[e]	PA0595 and PA3988	OstA and PA3988	null	Transport across OM	Transport reaction
rxn80566	Pseudomonas aeruginosa common antigen export via shuttle (periplasm to extracellular space)||modified Lipid A|GlcNI-C2-C12:0-secondary-C12:0(2-OH)|GlcNI-C3-C10:0|GlcNII-C2prime-C12:0-secondary-C12:0|GlcNII-C3prime-C10:0|GlcNI-C1-AraN[e]	cpd80412[p] -> cpd80414[e]	PA0595 and PA3988	OstA and PA3988	null	Transport across OM	Transport reaction
rxn80567	Pseudomonas aeruginosa common antigen export via shuttle (periplasm to extracellular space)||modified Lipid A|GlcNI-C2-C12:0-secondary-C12:0(2-OH)|GlcNI-C3-C10:0|GlcNII-C2prime-C12:0|GlcNII-C3prime-C10:0|no AraN[e]	cpd80266[p] -> cpd80268[e]	PA0595 and PA3988	OstA and PA3988	null	Transport across OM	Transport reaction
rxn80568	Pseudomonas aeruginosa common antigen export via shuttle (periplasm to extracellular space)||modified Lipid A|GlcNI-C2-C12:0-secondary-C12:0|GlcNI-C3-C10:0|GlcNII-C2prime-C12:0-secondary-C12:0(2-OH)|GlcNII-C3prime-C10:0|GlcNII-C1prime-AraN[p]	cpd80387[p] -> cpd80389[e]	PA0595 and PA3988	OstA and PA3988	null	Transport across OM	Transport reaction
rxn80569	Pseudomonas aeruginosa common antigen export via shuttle (periplasm to extracellular space)||modified Lipid A|GlcNI-C2-C12:0-secondary-C12:0|GlcNI-C3-C10:0|GlcNII-C2prime-C12:0|GlcNII-C3prime-C10:0|GlcNII-C1prime-AraN[e]	cpd80357[p] -> cpd80359[e]	PA0595 and PA3988	OstA and PA3988	null	Transport across OM	Transport reaction
rxn80570	Pseudomonas aeruginosa common antigen export via shuttle (periplasm to extracellular space)||modified Lipid A|GlcNI-C2-C12:0-secondary-C12:0(2-OH)|GlcNI-C3-C10:0|GlcNII-C2prime-C12:0|GlcNII-C3prime-C10:0|GlcNI-C1-AraN[e]	cpd80397[p] -> cpd80399[e]	PA0595 and PA3988	OstA and PA3988	null	Transport across OM	Transport reaction
rxn80571	Pseudomonas aeruginosa common antigen export via shuttle (periplasm to extracellular space)||modified Lipid A|GlcNI-C2-C12:0|GlcNI-C3-C10:0|GlcNII-C2prime-C12:0|GlcNII-C3prime-C10:0|GlcNI-C1-AraN[p]	cpd80307[p] -> cpd80309[e]	PA0595 and PA3988	OstA and PA3988	null	Transport across OM	Transport reaction
rxn80572	Pseudomonas aeruginosa common antigen export via shuttle (periplasm to extracellular space)||modified Lipid A|GlcNI-C2-C12:0-secondary-C12:0(2-OH)|GlcNI-C3-C10:0|GlcNII-C2prime-C12:0|GlcNII-C3prime-C10:0|GlcNII-C1prime-AraN[p]	cpd80402[p] -> cpd80404[e]	PA0595 and PA3988	OstA and PA3988	null	Transport across OM	Transport reaction
rxn80573	Pseudomonas aeruginosa common antigen export via shuttle (periplasm to extracellular space)||modified Lipid A|GlcNI-C2-C12:0-secondary-C12:0|GlcNI-C3-C10:0|GlcNII-C2prime-C12:0|GlcNII-C3prime-C10:0|GlcNI-C1-AraN[e]	cpd80352[p] -> cpd80354[e]	PA0595 and PA3988	OstA and PA3988	null	Transport across OM	Transport reaction
rxn80574	Pseudomonas aeruginosa common antigen export via shuttle (periplasm to extracellular space)||modified Lipid A|GlcNI-C2-C12:0-secondary-C12:0|GlcNI-C3-C10:0|GlcNII-C2prime-C12:0-secondary-C12:0(2-OH)|GlcNII-C3prime-C10:0|no AraN[e]	cpd80248[p] -> cpd80250[e]	PA0595 and PA3988	OstA and PA3988	null	Transport across OM	Transport reaction
rxn80575	Pseudomonas aeruginosa common antigen export via shuttle (periplasm to extracellular space)||modified Lipid A|GlcNI-C2-C12:0|GlcNI-C3-C10:0|GlcNII-C2prime-C12:0-secondary-C12:0|GlcNII-C3prime-C10:0|GlcNII-C1prime-AraN[e]	cpd80327[p] -> cpd80329[e]	PA0595 and PA3988	OstA and PA3988	null	Transport across OM	Transport reaction
rxn80576	Pseudomonas aeruginosa common antigen export via shuttle (periplasm to extracellular space)||modified Lipid A|GlcNI-C2-C12:0-secondary-C12:0(2-OH)|GlcNI-C3-C10:0|GlcNII-C2prime-C12:0-secondary-C12:0|GlcNII-C3prime-C10:0|GlcNII-C1prime-AraN[p]	cpd80417[p] -> cpd80419[e]	PA0595 and PA3988	OstA and PA3988	null	Transport across OM	Transport reaction
rxn80577	Pseudomonas aeruginosa common antigen export via shuttle (periplasm to extracellular space)||modified Lipid A|GlcNI-C2-C12:0-secondary-C12:0|GlcNI-C3-C10:0|GlcNII-C2prime-C12:0-secondary-C12:0|GlcNII-C3prime-C10:0|GlcNI-C1-AraN GlcNII-C1prime-AraN[p]	cpd80377[p] -> cpd80379[e]	PA0595 and PA3988	OstA and PA3988	null	Transport across OM	Transport reaction
rxn80578	Pseudomonas aeruginosa common antigen export via shuttle (periplasm to extracellular space)||modified Lipid A|GlcNI-C2-C12:0-secondary-C12:0|GlcNI-C3-C10:0|GlcNII-C2prime-C12:0|GlcNII-C3prime-C10:0|no AraN[e]	cpd80212[p] -> cpd80214[e]	PA0595 and PA3988	OstA and PA3988	null	Transport across OM	Transport reaction
rxn80579	Pseudomonas aeruginosa LPS G1 export via shuttle (periplasm to extracellular space)||modified Lipid A|GlcNI-C2-C12:0-secondary-C12:0|GlcNI-C3-C10:0|GlcNII-C2prime-C12:0-secondary-C12:0|GlcNII-C3prime-C10:0|GlcNI-C1-AraN[p]	cpd80081[p] -> cpd80081[e]	PA0595 and PA3988	OstA and PA3988	null	Transport across OM	Transport reaction
rxn80580	Pseudomonas aeruginosa LPS G1 export via shuttle (periplasm to extracellular space)||modified Lipid A|GlcNI-C2-C12:0-secondary-C12:0|GlcNI-C3-C10:0|GlcNII-C2prime-C12:0-secondary-C12:0(2-OH)|GlcNII-C3prime-C10:0|no AraN[e]	cpd80088[p] -> cpd80088[e]	PA0595 and PA3988	OstA and PA3988	null	Transport across OM	Transport reaction
rxn80581	Pseudomonas aeruginosa LPS G1 export via shuttle (periplasm to extracellular space)||modified Lipid A|GlcNI-C2-C12:0|GlcNI-C3-C10:0|GlcNII-C2prime-C12:0|GlcNII-C3prime-C10:0|GlcNI-C1-AraN GlcNII-C1prime-AraN[p]	cpd80027[p] -> cpd80027[e]	PA0595 and PA3988	OstA and PA3988	null	Transport across OM	Transport reaction
rxn80582	Pseudomonas aeruginosa LPS G1 export via shuttle (periplasm to extracellular space)||modified Lipid A|GlcNI-C2-C12:0-secondary-C12:0|GlcNI-C3-C10:0|GlcNII-C2prime-C12:0|GlcNII-C3prime-C10:0|GlcNI-C1-AraN GlcNII-C1prime-AraN[e]	cpd80075[p] -> cpd80075[e]	PA0595 and PA3988	OstA and PA3988	null	Transport across OM	Transport reaction
rxn80583	Pseudomonas aeruginosa LPS G1 export via shuttle (periplasm to extracellular space)||modified Lipid A|GlcNI-C2-C12:0-secondary-C12:0(2-OH)|GlcNI-C3-C10:0|GlcNII-C2prime-C12:0-secondary-C12:0|GlcNII-C3prime-C10:0|GlcNI-C1-AraN[e]	cpd80129[p] -> cpd80129[e]	PA0595 and PA3988	OstA and PA3988	null	Transport across OM	Transport reaction
rxn80584	Pseudomonas aeruginosa LPS G1 export via shuttle (periplasm to extracellular space)||modified Lipid A|GlcNI-C2-C12:0|GlcNI-C3-C10:0|GlcNII-C2prime-C12:0|GlcNII-C3prime-C10:0|GlcNII-C1prime-AraN[e]	cpd80026[p] -> cpd80026[e]	PA0595 and PA3988	OstA and PA3988	null	Transport across OM	Transport reaction
rxn80585	Pseudomonas aeruginosa LPS G1 export via shuttle (periplasm to extracellular space)||modified Lipid A|GlcNI-C2-C12:0|GlcNI-C3-C10:0|GlcNII-C2prime-C12:0-secondary-C12:0(2-OH)|GlcNII-C3prime-C10:0|GlcNI-C1-AraN[e]	cpd80041[p] -> cpd80041[e]	PA0595 and PA3988	OstA and PA3988	null	Transport across OM	Transport reaction
rxn80586	Pseudomonas aeruginosa LPS G1 export via shuttle (periplasm to extracellular space)||modified Lipid A|GlcNI-C2-C12:0|GlcNI-C3-C10:0|GlcNII-C2prime-C12:0-secondary-C12:0|GlcNII-C3prime-C10:0|no AraN[e]	cpd80032[p] -> cpd80032[e]	PA0595 and PA3988	OstA and PA3988	null	Transport across OM	Transport reaction
rxn80587	Pseudomonas aeruginosa LPS G1 export via shuttle (periplasm to extracellular space)||modified Lipid A|GlcNI-C2-C12:0-secondary-C12:0|GlcNI-C3-C10:0|GlcNII-C2prime-C12:0-secondary-C12:0|GlcNII-C3prime-C10:0|no AraN[e]	cpd80080[p] -> cpd80080[e]	PA0595 and PA3988	OstA and PA3988	null	Transport across OM	Transport reaction
rxn80588	Pseudomonas aeruginosa LPS G1 export via shuttle (periplasm to extracellular space)||modified Lipid A|GlcNI-C2-C12:0-secondary-C12:0(2-OH)|GlcNI-C3-C10:0|GlcNII-C2prime-C12:0|GlcNII-C3prime-C10:0|GlcNII-C1prime-AraN[p]	cpd80122[p] -> cpd80122[e]	PA0595 and PA3988	OstA and PA3988	null	Transport across OM	Transport reaction
rxn80589	Pseudomonas aeruginosa LPS G1 export via shuttle (periplasm to extracellular space)||modified Lipid A|GlcNI-C2-C12:0-secondary-C12:0|GlcNI-C3-C10:0|GlcNII-C2prime-C12:0-secondary-C12:0|GlcNII-C3prime-C10:0|GlcNII-C1prime-AraN[p]	cpd80082[p] -> cpd80082[e]	PA0595 and PA3988	OstA and PA3988	null	Transport across OM	Transport reaction
rxn80590	Pseudomonas aeruginosa LPS G1 export via shuttle (periplasm to extracellular space)||modified Lipid A|GlcNI-C2-C12:0|GlcNI-C3-C10:0|GlcNII-C2prime-C12:0-secondary-C12:0(2-OH)|GlcNII-C3prime-C10:0|GlcNI-C1-AraN GlcNII-C1prime-AraN[p]	cpd80043[p] -> cpd80043[e]	PA0595 and PA3988	OstA and PA3988	null	Transport across OM	Transport reaction
rxn80591	Pseudomonas aeruginosa LPS G1 export via shuttle (periplasm to extracellular space)||modified Lipid A|GlcNI-C2-C12:0-secondary-C12:0|GlcNI-C3-C10:0|GlcNII-C2prime-C12:0|GlcNII-C3prime-C10:0|GlcNI-C1-AraN[p]	cpd80073[p] -> cpd80073[e]	PA0595 and PA3988	OstA and PA3988	null	Transport across OM	Transport reaction
rxn80592	Pseudomonas aeruginosa LPS G1 export via shuttle (periplasm to extracellular space)||modified Lipid A|GlcNI-C2-C12:0-secondary-C12:0(2-OH)|GlcNI-C3-C10:0|GlcNII-C2prime-C12:0-secondary-C12:0|GlcNII-C3prime-C10:0|GlcNII-C1prime-AraN[p]	cpd80130[p] -> cpd80130[e]	PA0595 and PA3988	OstA and PA3988	null	Transport across OM	Transport reaction
rxn80593	Pseudomonas aeruginosa LPS G1 export via shuttle (periplasm to extracellular space)||modified Lipid A|GlcNI-C2-C12:0-secondary-C12:0(2-OH)|GlcNI-C3-C10:0|GlcNII-C2prime-C12:0-secondary-C12:0(2-OH)|GlcNII-C3prime-C10:0|GlcNI-C1-AraN[p]	cpd80137[p] -> cpd80137[e]	PA0595 and PA3988	OstA and PA3988	null	Transport across OM	Transport reaction
rxn80594	Pseudomonas aeruginosa LPS G1 export via shuttle (periplasm to extracellular space)||modified Lipid A|GlcNI-C2-C12:0-secondary-C12:0(2-OH)|GlcNI-C3-C10:0|GlcNII-C2prime-C12:0|GlcNII-C3prime-C10:0|GlcNI-C1-AraN GlcNII-C1prime-AraN[e]	cpd80123[p] -> cpd80123[e]	PA0595 and PA3988	OstA and PA3988	null	Transport across OM	Transport reaction
rxn80595	Pseudomonas aeruginosa LPS G1 export via shuttle (periplasm to extracellular space)||modified Lipid A|GlcNI-C2-C12:0-secondary-C12:0(2-OH)|GlcNI-C3-C10:0|GlcNII-C2prime-C12:0|GlcNII-C3prime-C10:0|no AraN[e]	cpd80120[p] -> cpd80120[e]	PA0595 and PA3988	OstA and PA3988	null	Transport across OM	Transport reaction
rxn80596	Pseudomonas aeruginosa LPS G1 export via shuttle (periplasm to extracellular space)||modified Lipid A|GlcNI-C2-C12:0|GlcNI-C3-C10:0|GlcNII-C2prime-C12:0-secondary-C12:0(2-OH)|GlcNII-C3prime-C10:0|no AraN[p]	cpd80040[p] -> cpd80040[e]	PA0595 and PA3988	OstA and PA3988	null	Transport across OM	Transport reaction
rxn80597	Pseudomonas aeruginosa LPS G1 export via shuttle (periplasm to extracellular space)||modified Lipid A|GlcNI-C2-C12:0-secondary-C12:0(2-OH)|GlcNI-C3-C10:0|GlcNII-C2prime-C12:0|GlcNII-C3prime-C10:0|GlcNI-C1-AraN[p]	cpd80121[p] -> cpd80121[e]	PA0595 and PA3988	OstA and PA3988	null	Transport across OM	Transport reaction
rxn80598	Pseudomonas aeruginosa LPS G1 export via shuttle (periplasm to extracellular space)||modified Lipid A|GlcNI-C2-C12:0-secondary-C12:0|GlcNI-C3-C10:0|GlcNII-C2prime-C12:0|GlcNII-C3prime-C10:0|GlcNII-C1prime-AraN[e]	cpd80074[p] -> cpd80074[e]	PA0595 and PA3988	OstA and PA3988	null	Transport across OM	Transport reaction
rxn80599	Pseudomonas aeruginosa LPS G1 export via shuttle (periplasm to extracellular space)||modified Lipid A|GlcNI-C2-C12:0|GlcNI-C3-C10:0|GlcNII-C2prime-C12:0-secondary-C12:0|GlcNII-C3prime-C10:0|GlcNII-C1prime-AraN[p]	cpd80034[p] -> cpd80034[e]	PA0595 and PA3988	OstA and PA3988	null	Transport across OM	Transport reaction
rxn80600	Pseudomonas aeruginosa LPS G1 export via shuttle (periplasm to extracellular space)||modified Lipid A|GlcNI-C2-C12:0-secondary-C12:0(2-OH)|GlcNI-C3-C10:0|GlcNII-C2prime-C12:0-secondary-C12:0|GlcNII-C3prime-C10:0|no AraN[e]	cpd80128[p] -> cpd80128[e]	PA0595 and PA3988	OstA and PA3988	null	Transport across OM	Transport reaction
rxn80601	Pseudomonas aeruginosa LPS G1 export via shuttle (periplasm to extracellular space)||modified Lipid A|GlcNI-C2-C12:0-secondary-C12:0|GlcNI-C3-C10:0|GlcNII-C2prime-C12:0|GlcNII-C3prime-C10:0|no AraN[e]	cpd80072[p] -> cpd80072[e]	PA0595 and PA3988	OstA and PA3988	null	Transport across OM	Transport reaction
rxn80602	Pseudomonas aeruginosa LPS G1 export via shuttle (periplasm to extracellular space)||modified Lipid A|GlcNI-C2-C12:0|GlcNI-C3-C10:0|GlcNII-C2prime-C12:0|GlcNII-C3prime-C10:0|no AraN[e]	cpd80024[p] -> cpd80024[e]	PA0595 and PA3988	OstA and PA3988	null	Transport across OM	Transport reaction
rxn80603	Pseudomonas aeruginosa LPS G1 export via shuttle (periplasm to extracellular space)||modified Lipid A|GlcNI-C2-C12:0|GlcNI-C3-C10:0|GlcNII-C2prime-C12:0-secondary-C12:0|GlcNII-C3prime-C10:0|GlcNI-C1-AraN[e]	cpd80033[p] -> cpd80033[e]	PA0595 and PA3988	OstA and PA3988	null	Transport across OM	Transport reaction
rxn80604	Pseudomonas aeruginosa LPS G1 export via shuttle (periplasm to extracellular space)||modified Lipid A|GlcNI-C2-C12:0-secondary-C12:0(2-OH)|GlcNI-C3-C10:0|GlcNII-C2prime-C12:0-secondary-C12:0(2-OH)|GlcNII-C3prime-C10:0|GlcNI-C1-AraN GlcNII-C1prime-AraN[p]	cpd80139[p] -> cpd80139[e]	PA0595 and PA3988	OstA and PA3988	null	Transport across OM	Transport reaction
rxn80605	Pseudomonas aeruginosa LPS G1 export via shuttle (periplasm to extracellular space)||modified Lipid A|GlcNI-C2-C12:0-secondary-C12:0(2-OH)|GlcNI-C3-C10:0|GlcNII-C2prime-C12:0-secondary-C12:0|GlcNII-C3prime-C10:0|GlcNI-C1-AraN GlcNII-C1prime-AraN[e]	cpd80131[p] -> cpd80131[e]	PA0595 and PA3988	OstA and PA3988	null	Transport across OM	Transport reaction
rxn80606	Pseudomonas aeruginosa LPS G1 export via shuttle (periplasm to extracellular space)||modified Lipid A|GlcNI-C2-C12:0-secondary-C12:0(2-OH)|GlcNI-C3-C10:0|GlcNII-C2prime-C12:0-secondary-C12:0(2-OH)|GlcNII-C3prime-C10:0|GlcNII-C1prime-AraN[e]	cpd80138[p] -> cpd80138[e]	PA0595 and PA3988	OstA and PA3988	null	Transport across OM	Transport reaction
rxn80607	Pseudomonas aeruginosa LPS G1 export via shuttle (periplasm to extracellular space)||modified Lipid A|GlcNI-C2-C12:0-secondary-C12:0|GlcNI-C3-C10:0|GlcNII-C2prime-C12:0-secondary-C12:0(2-OH)|GlcNII-C3prime-C10:0|GlcNI-C1-AraN GlcNII-C1prime-AraN[e]	cpd80091[p] -> cpd80091[e]	PA0595 and PA3988	OstA and PA3988	null	Transport across OM	Transport reaction
rxn80608	Pseudomonas aeruginosa LPS G1 export via shuttle (periplasm to extracellular space)||modified Lipid A|GlcNI-C2-C12:0-secondary-C12:0|GlcNI-C3-C10:0|GlcNII-C2prime-C12:0-secondary-C12:0(2-OH)|GlcNII-C3prime-C10:0|GlcNII-C1prime-AraN[p]	cpd80090[p] -> cpd80090[e]	PA0595 and PA3988	OstA and PA3988	null	Transport across OM	Transport reaction
rxn80609	Pseudomonas aeruginosa LPS G1 export via shuttle (periplasm to extracellular space)||modified Lipid A|GlcNI-C2-C12:0-secondary-C12:0|GlcNI-C3-C10:0|GlcNII-C2prime-C12:0-secondary-C12:0(2-OH)|GlcNII-C3prime-C10:0|GlcNI-C1-AraN[p]	cpd80089[p] -> cpd80089[e]	PA0595 and PA3988	OstA and PA3988	null	Transport across OM	Transport reaction
rxn80610	Pseudomonas aeruginosa LPS G1 export via shuttle (periplasm to extracellular space)||modified Lipid A|GlcNI-C2-C12:0-secondary-C12:0|GlcNI-C3-C10:0|GlcNII-C2prime-C12:0-secondary-C12:0|GlcNII-C3prime-C10:0|GlcNI-C1-AraN GlcNII-C1prime-AraN[e]	cpd80083[p] -> cpd80083[e]	PA0595 and PA3988	OstA and PA3988	null	Transport across OM	Transport reaction
rxn80611	Pseudomonas aeruginosa LPS G1 export via shuttle (periplasm to extracellular space)||modified Lipid A|GlcNI-C2-C12:0|GlcNI-C3-C10:0|GlcNII-C2prime-C12:0-secondary-C12:0|GlcNII-C3prime-C10:0|GlcNI-C1-AraN GlcNII-C1prime-AraN[e]	cpd80035[p] -> cpd80035[e]	PA0595 and PA3988	OstA and PA3988	null	Transport across OM	Transport reaction
rxn80612	Pseudomonas aeruginosa LPS G1 export via shuttle (periplasm to extracellular space)||modified Lipid A|GlcNI-C2-C12:0|GlcNI-C3-C10:0|GlcNII-C2prime-C12:0-secondary-C12:0(2-OH)|GlcNII-C3prime-C10:0|GlcNII-C1prime-AraN[p]	cpd80042[p] -> cpd80042[e]	PA0595 and PA3988	OstA and PA3988	null	Transport across OM	Transport reaction
rxn80613	Pseudomonas aeruginosa LPS G1 export via shuttle (periplasm to extracellular space)||modified Lipid A|GlcNI-C2-C12:0-secondary-C12:0(2-OH)|GlcNI-C3-C10:0|GlcNII-C2prime-C12:0-secondary-C12:0(2-OH)|GlcNII-C3prime-C10:0|no AraN[p]	cpd80136[p] -> cpd80136[e]	PA0595 and PA3988	OstA and PA3988	null	Transport across OM	Transport reaction
rxn80614	Pseudomonas aeruginosa LPS G1 export via shuttle (periplasm to extracellular space)||modified Lipid A|GlcNI-C2-C12:0|GlcNI-C3-C10:0|GlcNII-C2prime-C12:0|GlcNII-C3prime-C10:0|GlcNI-C1-AraN[p]	cpd80025[p] -> cpd80025[e]	PA0595 and PA3988	OstA and PA3988	null	Transport across OM	Transport reaction
rxn80615	Pseudomonas aeruginosa O5 lipopolysaccharide export via shuttle (periplasm to extracellular space)||modified Lipid A|GlcNI-C2-C12:0|GlcNI-C3-C10:0|GlcNII-C2prime-C12:0-secondary-C12:0(2-OH)|GlcNII-C3prime-C10:0|GlcNI-C1-AraN[e]	cpd80338[p] -> cpd80340[e]	PA0595 and PA3988	OstA and PA3988	null	Transport across OM	Transport reaction
rxn80616	Pseudomonas aeruginosa O5 lipopolysaccharide export via shuttle (periplasm to extracellular space)||modified Lipid A|GlcNI-C2-C12:0-secondary-C12:0(2-OH)|GlcNI-C3-C10:0|GlcNII-C2prime-C12:0-secondary-C12:0|GlcNII-C3prime-C10:0|no AraN[p]	cpd80285[p] -> cpd80287[e]	PA0595 and PA3988	OstA and PA3988	null	Transport across OM	Transport reaction
rxn80617	Pseudomonas aeruginosa O5 lipopolysaccharide export via shuttle (periplasm to extracellular space)||modified Lipid A|GlcNI-C2-C12:0|GlcNI-C3-C10:0|GlcNII-C2prime-C12:0-secondary-C12:0(2-OH)|GlcNII-C3prime-C10:0|no AraN[p]	cpd80195[p] -> cpd80197[e]	PA0595 and PA3988	OstA and PA3988	null	Transport across OM	Transport reaction
rxn80618	Pseudomonas aeruginosa O5 lipopolysaccharide export via shuttle (periplasm to extracellular space)||modified Lipid A|GlcNI-C2-C12:0-secondary-C12:0|GlcNI-C3-C10:0|GlcNII-C2prime-C12:0|GlcNII-C3prime-C10:0|no AraN[p]	cpd80213[p] -> cpd80215[e]	PA0595 and PA3988	OstA and PA3988	null	Transport across OM	Transport reaction
rxn80619	Pseudomonas aeruginosa O5 lipopolysaccharide export via shuttle (periplasm to extracellular space)||modified Lipid A|GlcNI-C2-C12:0-secondary-C12:0|GlcNI-C3-C10:0|GlcNII-C2prime-C12:0-secondary-C12:0(2-OH)|GlcNII-C3prime-C10:0|GlcNII-C1prime-AraN[e]	cpd80388[p] -> cpd80390[e]	PA0595 and PA3988	OstA and PA3988	null	Transport across OM	Transport reaction
rxn80620	Pseudomonas aeruginosa O5 lipopolysaccharide export via shuttle (periplasm to extracellular space)||modified Lipid A|GlcNI-C2-C12:0|GlcNI-C3-C10:0|GlcNII-C2prime-C12:0-secondary-C12:0(2-OH)|GlcNII-C3prime-C10:0|GlcNII-C1prime-AraN[e]	cpd80343[p] -> cpd80345[e]	PA0595 and PA3988	OstA and PA3988	null	Transport across OM	Transport reaction
rxn80621	Pseudomonas aeruginosa O5 lipopolysaccharide export via shuttle (periplasm to extracellular space)||modified Lipid A|GlcNI-C2-C12:0-secondary-C12:0|GlcNI-C3-C10:0|GlcNII-C2prime-C12:0|GlcNII-C3prime-C10:0|GlcNI-C1-AraN[e]	cpd80353[p] -> cpd80355[e]	PA0595 and PA3988	OstA and PA3988	null	Transport across OM	Transport reaction
rxn80622	Pseudomonas aeruginosa O5 lipopolysaccharide export via shuttle (periplasm to extracellular space)||modified Lipid A|GlcNI-C2-C12:0-secondary-C12:0(2-OH)|GlcNI-C3-C10:0|GlcNII-C2prime-C12:0|GlcNII-C3prime-C10:0|GlcNII-C1prime-AraN[e]	cpd80403[p] -> cpd80405[e]	PA0595 and PA3988	OstA and PA3988	null	Transport across OM	Transport reaction
rxn80623	Pseudomonas aeruginosa O5 lipopolysaccharide export via shuttle (periplasm to extracellular space)||modified Lipid A|GlcNI-C2-C12:0-secondary-C12:0(2-OH)|GlcNI-C3-C10:0|GlcNII-C2prime-C12:0-secondary-C12:0|GlcNII-C3prime-C10:0|GlcNI-C1-AraN[p]	cpd80413[p] -> cpd80415[e]	PA0595 and PA3988	OstA and PA3988	null	Transport across OM	Transport reaction
rxn80624	Pseudomonas aeruginosa O5 lipopolysaccharide export via shuttle (periplasm to extracellular space)||modified Lipid A|GlcNI-C2-C12:0|GlcNI-C3-C10:0|GlcNII-C2prime-C12:0-secondary-C12:0|GlcNII-C3prime-C10:0|GlcNI-C1-AraN GlcNII-C1prime-AraN[e]	cpd80333[p] -> cpd80335[e]	PA0595 and PA3988	OstA and PA3988	null	Transport across OM	Transport reaction
rxn80625	Pseudomonas aeruginosa O5 lipopolysaccharide export via shuttle (periplasm to extracellular space)||modified Lipid A|GlcNI-C2-C12:0|GlcNI-C3-C10:0|GlcNII-C2prime-C12:0-secondary-C12:0|GlcNII-C3prime-C10:0|GlcNI-C1-AraN[p]	cpd80323[p] -> cpd80325[e]	PA0595 and PA3988	OstA and PA3988	null	Transport across OM	Transport reaction
rxn80626	Pseudomonas aeruginosa O5 lipopolysaccharide export via shuttle (periplasm to extracellular space)||modified Lipid A|GlcNI-C2-C12:0-secondary-C12:0|GlcNI-C3-C10:0|GlcNII-C2prime-C12:0-secondary-C12:0(2-OH)|GlcNII-C3prime-C10:0|no AraN[e]	cpd80249[p] -> cpd80251[e]	PA0595 and PA3988	OstA and PA3988	null	Transport across OM	Transport reaction
rxn80627	Pseudomonas aeruginosa O5 lipopolysaccharide export via shuttle (periplasm to extracellular space)||modified Lipid A|GlcNI-C2-C12:0|GlcNI-C3-C10:0|GlcNII-C2prime-C12:0|GlcNII-C3prime-C10:0|GlcNI-C1-AraN[p]	cpd80308[p] -> cpd80310[e]	PA0595 and PA3988	OstA and PA3988	null	Transport across OM	Transport reaction
rxn80628	Pseudomonas aeruginosa O5 lipopolysaccharide export via shuttle (periplasm to extracellular space)||modified Lipid A|GlcNI-C2-C12:0-secondary-C12:0(2-OH)|GlcNI-C3-C10:0|GlcNII-C2prime-C12:0-secondary-C12:0|GlcNII-C3prime-C10:0|GlcNI-C1-AraN GlcNII-C1prime-AraN[e]	cpd80423[p] -> cpd80425[e]	PA0595 and PA3988	OstA and PA3988	null	Transport across OM	Transport reaction
rxn80629	Pseudomonas aeruginosa O5 lipopolysaccharide export via shuttle (periplasm to extracellular space)||modified Lipid A|GlcNI-C2-C12:0|GlcNI-C3-C10:0|GlcNII-C2prime-C12:0|GlcNII-C3prime-C10:0|GlcNII-C1prime-AraN[p]	cpd80313[p] -> cpd80315[e]	PA0595 and PA3988	OstA and PA3988	null	Transport across OM	Transport reaction
rxn80630	Pseudomonas aeruginosa O5 lipopolysaccharide export via shuttle (periplasm to extracellular space)||modified Lipid A|GlcNI-C2-C12:0-secondary-C12:0|GlcNI-C3-C10:0|GlcNII-C2prime-C12:0|GlcNII-C3prime-C10:0|GlcNI-C1-AraN GlcNII-C1prime-AraN[p]	cpd80363[p] -> cpd80365[e]	PA0595 and PA3988	OstA and PA3988	null	Transport across OM	Transport reaction
rxn80631	Pseudomonas aeruginosa O5 lipopolysaccharide export via shuttle (periplasm to extracellular space)||modified Lipid A|GlcNI-C2-C12:0-secondary-C12:0(2-OH)|GlcNI-C3-C10:0|GlcNII-C2prime-C12:0|GlcNII-C3prime-C10:0|no AraN[e]	cpd80267[p] -> cpd80269[e]	PA0595 and PA3988	OstA and PA3988	null	Transport across OM	Transport reaction
rxn80632	Pseudomonas aeruginosa O5 lipopolysaccharide export via shuttle (periplasm to extracellular space)||modified Lipid A|GlcNI-C2-C12:0-secondary-C12:0(2-OH)|GlcNI-C3-C10:0|GlcNII-C2prime-C12:0-secondary-C12:0(2-OH)|GlcNII-C3prime-C10:0|GlcNII-C1prime-AraN[e]	cpd80433[p] -> cpd80435[e]	PA0595 and PA3988	OstA and PA3988	null	Transport across OM	Transport reaction
rxn80633	Pseudomonas aeruginosa O5 lipopolysaccharide export via shuttle (periplasm to extracellular space)||modified Lipid A|GlcNI-C2-C12:0-secondary-C12:0(2-OH)|GlcNI-C3-C10:0|GlcNII-C2prime-C12:0-secondary-C12:0(2-OH)|GlcNII-C3prime-C10:0|no AraN[p]	cpd80303[p] -> cpd80305[e]	PA0595 and PA3988	OstA and PA3988	null	Transport across OM	Transport reaction
rxn80634	Pseudomonas aeruginosa O5 lipopolysaccharide export via shuttle (periplasm to extracellular space)||modified Lipid A|GlcNI-C2-C12:0-secondary-C12:0|GlcNI-C3-C10:0|GlcNII-C2prime-C12:0|GlcNII-C3prime-C10:0|GlcNII-C1prime-AraN[e]	cpd80358[p] -> cpd80360[e]	PA0595 and PA3988	OstA and PA3988	null	Transport across OM	Transport reaction
rxn80635	Pseudomonas aeruginosa O5 lipopolysaccharide export via shuttle (periplasm to extracellular space)||modified Lipid A|GlcNI-C2-C12:0-secondary-C12:0(2-OH)|GlcNI-C3-C10:0|GlcNII-C2prime-C12:0-secondary-C12:0(2-OH)|GlcNII-C3prime-C10:0|GlcNI-C1-AraN GlcNII-C1prime-AraN[e]	cpd80438[p] -> cpd80440[e]	PA0595 and PA3988	OstA and PA3988	null	Transport across OM	Transport reaction
rxn80636	Pseudomonas aeruginosa O5 lipopolysaccharide export via shuttle (periplasm to extracellular space)||modified Lipid A|GlcNI-C2-C12:0|GlcNI-C3-C10:0|GlcNII-C2prime-C12:0-secondary-C12:0|GlcNII-C3prime-C10:0|GlcNII-C1prime-AraN[e]	cpd80328[p] -> cpd80330[e]	PA0595 and PA3988	OstA and PA3988	null	Transport across OM	Transport reaction
rxn80637	Pseudomonas aeruginosa O5 lipopolysaccharide export via shuttle (periplasm to extracellular space)||modified Lipid A|GlcNI-C2-C12:0-secondary-C12:0|GlcNI-C3-C10:0|GlcNII-C2prime-C12:0-secondary-C12:0(2-OH)|GlcNII-C3prime-C10:0|GlcNI-C1-AraN GlcNII-C1prime-AraN[p]	cpd80393[p] -> cpd80395[e]	PA0595 and PA3988	OstA and PA3988	null	Transport across OM	Transport reaction
rxn80638	Pseudomonas aeruginosa O5 lipopolysaccharide export via shuttle (periplasm to extracellular space)||modified Lipid A|GlcNI-C2-C12:0-secondary-C12:0|GlcNI-C3-C10:0|GlcNII-C2prime-C12:0-secondary-C12:0|GlcNII-C3prime-C10:0|GlcNI-C1-AraN GlcNII-C1prime-AraN[p]	cpd80378[p] -> cpd80380[e]	PA0595 and PA3988	OstA and PA3988	null	Transport across OM	Transport reaction
rxn80639	Pseudomonas aeruginosa O5 lipopolysaccharide export via shuttle (periplasm to extracellular space)||modified Lipid A|GlcNI-C2-C12:0-secondary-C12:0|GlcNI-C3-C10:0|GlcNII-C2prime-C12:0-secondary-C12:0(2-OH)|GlcNII-C3prime-C10:0|GlcNI-C1-AraN[p]	cpd80383[p] -> cpd80385[e]	PA0595 and PA3988	OstA and PA3988	null	Transport across OM	Transport reaction
rxn80640	Pseudomonas aeruginosa O5 lipopolysaccharide export via shuttle (periplasm to extracellular space)||modified Lipid A|GlcNI-C2-C12:0-secondary-C12:0(2-OH)|GlcNI-C3-C10:0|GlcNII-C2prime-C12:0|GlcNII-C3prime-C10:0|GlcNI-C1-AraN[p]	cpd80398[p] -> cpd80400[e]	PA0595 and PA3988	OstA and PA3988	null	Transport across OM	Transport reaction
rxn80641	Pseudomonas aeruginosa O5 lipopolysaccharide export via shuttle (periplasm to extracellular space)||modified Lipid A|GlcNI-C2-C12:0-secondary-C12:0|GlcNI-C3-C10:0|GlcNII-C2prime-C12:0-secondary-C12:0|GlcNII-C3prime-C10:0|no AraN[e]	cpd80231[p] -> cpd80233[e]	PA0595 and PA3988	OstA and PA3988	null	Transport across OM	Transport reaction
rxn80642	Pseudomonas aeruginosa O5 lipopolysaccharide export via shuttle (periplasm to extracellular space)||modified Lipid A|GlcNI-C2-C12:0-secondary-C12:0(2-OH)|GlcNI-C3-C10:0|GlcNII-C2prime-C12:0-secondary-C12:0(2-OH)|GlcNII-C3prime-C10:0|GlcNI-C1-AraN[p]	cpd80428[p] -> cpd80430[e]	PA0595 and PA3988	OstA and PA3988	null	Transport across OM	Transport reaction
rxn80643	Pseudomonas aeruginosa O5 lipopolysaccharide export via shuttle (periplasm to extracellular space)||modified Lipid A|GlcNI-C2-C12:0-secondary-C12:0|GlcNI-C3-C10:0|GlcNII-C2prime-C12:0-secondary-C12:0|GlcNII-C3prime-C10:0|GlcNI-C1-AraN[p]	cpd80368[p] -> cpd80370[e]	PA0595 and PA3988	OstA and PA3988	null	Transport across OM	Transport reaction
rxn80644	Pseudomonas aeruginosa O5 lipopolysaccharide export via shuttle (periplasm to extracellular space)||modified Lipid A|GlcNI-C2-C12:0|GlcNI-C3-C10:0|GlcNII-C2prime-C12:0-secondary-C12:0|GlcNII-C3prime-C10:0|no AraN[p]	cpd80177[p] -> cpd80179[e]	PA0595 and PA3988	OstA and PA3988	null	Transport across OM	Transport reaction
rxn80645	Pseudomonas aeruginosa O5 lipopolysaccharide export via shuttle (periplasm to extracellular space)||modified Lipid A|GlcNI-C2-C12:0|GlcNI-C3-C10:0|GlcNII-C2prime-C12:0-secondary-C12:0(2-OH)|GlcNII-C3prime-C10:0|GlcNI-C1-AraN GlcNII-C1prime-AraN[e]	cpd80348[p] -> cpd80350[e]	PA0595 and PA3988	OstA and PA3988	null	Transport across OM	Transport reaction
rxn80646	Pseudomonas aeruginosa O5 lipopolysaccharide export via shuttle (periplasm to extracellular space)||modified Lipid A|GlcNI-C2-C12:0|GlcNI-C3-C10:0|GlcNII-C2prime-C12:0|GlcNII-C3prime-C10:0|GlcNI-C1-AraN GlcNII-C1prime-AraN[e]	cpd80318[p] -> cpd80320[e]	PA0595 and PA3988	OstA and PA3988	null	Transport across OM	Transport reaction
rxn80647	Pseudomonas aeruginosa O5 lipopolysaccharide export via shuttle (periplasm to extracellular space)||modified Lipid A|GlcNI-C2-C12:0-secondary-C12:0(2-OH)|GlcNI-C3-C10:0|GlcNII-C2prime-C12:0|GlcNII-C3prime-C10:0|GlcNI-C1-AraN GlcNII-C1prime-AraN[e]	cpd80408[p] -> cpd80410[e]	PA0595 and PA3988	OstA and PA3988	null	Transport across OM	Transport reaction
rxn80648	Pseudomonas aeruginosa O5 lipopolysaccharide export via shuttle (periplasm to extracellular space)||modified Lipid A|GlcNI-C2-C12:0-secondary-C12:0|GlcNI-C3-C10:0|GlcNII-C2prime-C12:0-secondary-C12:0|GlcNII-C3prime-C10:0|GlcNII-C1prime-AraN[e]	cpd80373[p] -> cpd80375[e]	PA0595 and PA3988	OstA and PA3988	null	Transport across OM	Transport reaction
rxn80649	Pseudomonas aeruginosa O5 lipopolysaccharide export via shuttle (periplasm to extracellular space)||modified Lipid A|GlcNI-C2-C12:0-secondary-C12:0(2-OH)|GlcNI-C3-C10:0|GlcNII-C2prime-C12:0-secondary-C12:0|GlcNII-C3prime-C10:0|GlcNII-C1prime-AraN[e]	cpd80418[p] -> cpd80420[e]	PA0595 and PA3988	OstA and PA3988	null	Transport across OM	Transport reaction
rxn80650	Pseudomonas aeruginosa O5 lipopolysaccharide export via shuttle (periplasm to extracellular space)||modified Lipid A|GlcNI-C2-C12:0|GlcNI-C3-C10:0|GlcNII-C2prime-C12:0|GlcNII-C3prime-C10:0|no AraN[p]	cpd80159[p] -> cpd80161[e]	PA0595 and PA3988	OstA and PA3988	null	Transport across OM	Transport reaction
rxn99004	PQQH2 dehydrogenase (ubiquinone-8 and 3.5 protons)	7 cpd00067[c] + 2 cpd15560[c] + 2 cpd00986[c] -> 2 cpd15561[c] + 2 cpd00097[c] + 7 cpd00067[p]	null	null	null	Oxidative phosphorylation	Transport reaction
rxn99005	L-Methionine S-oxide transport via diffusion (extracellular to periplasm, reversible)	cpd01914[e] <=> cpd01914[p]	PA1777	OprF	1.B.6	Transport across OM	Transport reaction
rxn99006	N-Formyl-L-methionine transport via diffusion (extracellular to periplasm, reversible)	cpd02012[e] <=> cpd02012[p]	PA1777	OprF	1.B.6	Transport across OM	Transport reaction
rxn99007	Stachydrine transport via diffusion (extracellular to periplasm, reversible)	cpd07061[e] <=> cpd07061[p]	PA1777	OprF	1.B.6	Transport across OM	Transport reaction
rxn99008	L-methionine R-oxide transport via diffusion (extracellular to periplasm, reversible)	cpd11576[e] <=> cpd11576[p]	PA1777	OprF	1.B.6	Transport across OM	Transport reaction
rxn99009	Catalase (periplasm)	2 cpd00025[p] -> 2 cpd00001[p] + cpd00007[p]	PA4613	KatB	1.11.1.6	Glyoxylate and dicarboxylate metabolism	Metabolic reaction
rxn99010	L-Asparagine amidohydrolase (periplasm)	cpd00001[p] + cpd00132[p] -> cpd00013[p] + cpd00041[p]	PA1337	AnsB	3.5.1.1|3.5.1.38	Alanine, aspartate and glutamate metabolism	Metabolic reaction
rxn99014	Gluconolactone transport via diffusion (extracellular to periplasm, reversible)	cpd00170[e] <=> cpd00170[p]	PA1777 or PA3186 or PA2291 or PA4099	OprF or OprB or OprA pr PA4099	1.B.6|1.B.19.1	Transport across OM	Transport reaction
rxn99015	ATP pyrophosphate-lyase (cyclizing) (extracellular)	cpd00002[e] -> cpd00012[e] + cpd00446[e]	PA2191	ExoY	4.6.1.1	Secreted nucleotide phosphohydrolase	Metabolic reaction
rxn99016	PPi transport via diffusion (extracellular to periplasm, reversible)	cpd00012[e] <=> cpd00012[p]	PA3280	OprO	1.B.5.1	Transport across OM	Transport reaction
rxn99017	Nitrogen transport via diffusion (extracellular to periplasm, reversible)	cpd00528[e] <=> cpd00528[p]	SPONTANEOUS	SPONTANEOUS	SPONTANEOUS	Transport across OM	Transport reaction
rxn99018	Undecaprenyl diphosphate phosphohydrolase (periplasm)	cpd00001[p] + cpd02229[p] -> cpd00009[p] + cpd00067[p] + cpd00286[p]	PA1959 or PA4011	BacA or PA4011	3.6.1.27	Peptidoglycan biosynthesis	Metabolic reaction
rxn99019	Undecaprenyl diphosphate import via permease (periplasm to cytosol, irreversible)	cpd02229[p] -> cpd02229[c]	null	null	null	Facilitated diffusion across CM	Transport reaction
rxn99020	D-Glutamate transport via diffusion (extracellular to periplasm, reversible)	cpd00186[e] <=> cpd00186[p]	PA1777	OprF	1.B.6	Transport across OM	Transport reaction
rxn99021	Malonate transport via diffusion (extracellular to periplasm, reversible)	cpd00308[e] <=> cpd00308[p]	PA1777	OprF	1.B.6	Transport across OM	Transport reaction
rxn99022	D-Lysine transport via diffusion (extracellular to periplasm, reversible)	cpd00549[e] <=> cpd00549[p]	PA1777	OprF	1.B.6	Transport across OM	Transport reaction
rxn99023	(R)-3-Hydroxybutanoate transport via diffusion (extracellular to periplasm, reversible)	cpd00797[e] <=> cpd00797[p]	PA1777	OprF	1.B.6	Transport across OM	Transport reaction
rxn99024	Cis,cis-Muconate transport via diffusion (extracellular to periplasm, reversible)	cpd01630[e] <=> cpd01630[p]	PA1777	OprF	1.B.6	Transport across OM	Transport reaction
rxn99025	D-Valine transport via diffusion (extracellular to periplasm, reversible)	cpd03840[e] <=> cpd03840[p]	PA1777	OprF	1.B.6	Transport across OM	Transport reaction
rxn99026	Lead transport via diffusion (extracellular to periplasm, reversible)	cpd04097[e] <=> cpd04097[p]	PA1777	OprF	1.B.6	Transport across OM	Transport reaction
rxn99028	Acylphosphatase (octadecanoate)	cpd00001[c] + cpd99011[c] -> cpd00009[c] + 2 cpd00067[c] + cpd01080[c]	PA0954	null	3.6.1.7	Fatty acid degradation	Metabolic reaction
rxn99032	Phospholipase D (phosphatidylcholine, n-C18:0) (external space)	cpd00001[e] + cpd99005[e] -> cpd00098[e] + cpd15526[e]	PA3487	PldA	null	Secreted phospholipase	Metabolic reaction
rxn99033	Phospholipase D (phosphatidylethanolamine, n-C18:0) (external space)	cpd00001[e] + cpd15533[e] -> cpd00162[e] + cpd15526[e]	PA5089	PldB	null	Secreted phospholipase	Metabolic reaction
rxn99034	Phospholipase C (phosphatidylcholine, n-C18:0) (external space)	cpd00001[e] + cpd99005[e] -> cpd00457[e] + cpd15311[e]	PA0026 or PA0844 or PA3319	PlcB or PlcH or PlcN	null	Secreted phospholipase	Metabolic reaction
rxn99035	Phospholipase C (phosphatidylethanolamine, n-C18:0) (external space)	cpd00001[e] + cpd15533[e] -> cpd00285[e] + cpd15311[e]	PA0026	PlcB	null	Secreted phospholipase	Metabolic reaction
rxn99050	Phosphatidylcholine export via ABC system (n-C18:0) (cytoplasm to periplasm)	cpd00001[c] + cpd00002[c] + cpd99005[c] -> cpd00008[c] + cpd00009[c] + cpd00067[c] + cpd99005[p]	PA4997	MsbA	3.6.3.-	ABC transporter	Transport reaction
rxn99054	2-Acyl-sn-glycero-3-phosphocholine (n-C18:0) import via facilitated diffusion (periplasm to cytoplasm)	cpd99022[p] -> cpd99022[c]	PA3267	PA3267	2.A.1.42	Facilitated diffusion across CM	Transport reaction
rxn99058	Acylphosphatase (dodecanoate)	cpd00001[c] + cpd99080[c] -> cpd00009[c] + 2 cpd00067[c] + cpd01741[c]	PA0954	null	3.6.1.7	Fatty acid degradation	Metabolic reaction
rxn99062	Phospholipase D (phosphatidylcholine, n-C12:0) (external space)	cpd00001[e] + cpd99002[e] -> cpd00098[e] + cpd15521[e]	PA3487	PldA	null	Secreted phospholipase	Metabolic reaction
rxn99063	Phospholipase D (phosphatidylethanolamine, n-C12:0) (external space)	cpd00001[e] + cpd15528[e] -> cpd00162[e] + cpd15521[e]	PA5089	PldB	null	Secreted phospholipase	Metabolic reaction
rxn99064	Phospholipase C (phosphatidylcholine, n-C12:0) (external space)	cpd00001[e] + cpd99002[e] -> cpd00457[e] + cpd15306[e]	PA0026 or PA0844 or PA3319	PlcB or PlcH or PlcN	null	Secreted phospholipase	Metabolic reaction
rxn99065	Phospholipase C (phosphatidylethanolamine, n-C12:0) (external space)	cpd00001[e] + cpd15528[e] -> cpd00285[e] + cpd15306[e]	PA0026	PlcB	null	Secreted phospholipase	Metabolic reaction
rxn99080	Phosphatidylcholine export via ABC system (n-C12:0) (cytoplasm to periplasm)	cpd00001[c] + cpd00002[c] + cpd99002[c] -> cpd00008[c] + cpd00009[c] + cpd00067[c] + cpd99002[p]	PA4997	MsbA	3.6.3.-	ABC transporter	Transport reaction
rxn99084	2-Acyl-sn-glycero-3-phosphocholine (n-C12:0) import via facilitated diffusion (periplasm to cytoplasm)	cpd99019[p] -> cpd99019[c]	PA3267	PA3267	2.A.1.42	Facilitated diffusion across CM	Transport reaction
rxn99088	Acylphosphatase (tetradecanoate)	cpd00001[c] + cpd99009[c] -> cpd00009[c] + 2 cpd00067[c] + cpd03847[c]	PA0954	null	3.6.1.7	Fatty acid degradation	Metabolic reaction
rxn99092	Phospholipase D (phosphatidylcholine, n-C14:0) (external space)	cpd00001[e] + cpd99003[e] -> cpd00098[e] + cpd15522[e]	PA3487	PldA	null	Secreted phospholipase	Metabolic reaction
rxn99093	Phospholipase D (phosphatidylethanolamine, n-C14:0) (external space)	cpd00001[e] + cpd15529[e] -> cpd00162[e] + cpd15522[e]	PA5089	PldB	null	Secreted phospholipase	Metabolic reaction
rxn99094	Phospholipase C (phosphatidylcholine, n-C14:0) (external space)	cpd00001[e] + cpd99003[e] -> cpd00457[e] + cpd15307[e]	PA0026 or PA0844 or PA3319	PlcB or PlcH or PlcN	null	Secreted phospholipase	Metabolic reaction
rxn99095	Phospholipase C (phosphatidylethanolamine, n-C14:0) (external space)	cpd00001[e] + cpd15529[e] -> cpd00285[e] + cpd15307[e]	PA0026	PlcB	null	Secreted phospholipase	Metabolic reaction
rxn99110	Phosphatidylcholine export via ABC system (n-C14:0) (cytoplasm to periplasm)	cpd00001[c] + cpd00002[c] + cpd99003[c] -> cpd00008[c] + cpd00009[c] + cpd00067[c] + cpd99003[p]	PA4997	MsbA	3.6.3.-	ABC transporter	Transport reaction
rxn99114	2-Acyl-sn-glycero-3-phosphocholine (n-C14:0) import via facilitated diffusion (periplasm to cytoplasm)	cpd99020[p] -> cpd99020[c]	PA3267	PA3267	2.A.1.42	Facilitated diffusion across CM	Transport reaction
rxn99118	Acylphosphatase (hexadecanoyl)	cpd00001[c] + cpd99010[c] -> cpd00009[c] + 2 cpd00067[c] + cpd00214[c]	PA0954	null	3.6.1.7	Fatty acid degradation	Metabolic reaction
rxn99122	Phospholipase D (phosphatidylcholine, n-C16:0) (external space)	cpd00001[e] + cpd99004[e] -> cpd00098[e] + cpd15524[e]	PA3487	PldA	null	Secreted phospholipase	Metabolic reaction
rxn99123	Phospholipase D (phosphatidylethanolamine, n-C16:0) (external space)	cpd00001[e] + cpd15531[e] -> cpd00162[e] + cpd15524[e]	PA5089	PldB	null	Secreted phospholipase	Metabolic reaction
rxn99124	Phospholipase C (phosphatidylcholine, n-C16:0) (external space)	cpd00001[e] + cpd99004[e] -> cpd00457[e] + cpd15309[e]	PA0026 or PA0844 or PA3319	PlcB or PlcH or PlcN	null	Secreted phospholipase	Metabolic reaction
rxn99125	Phospholipase C (phosphatidylethanolamine, n-C16:0) (external space)	cpd00001[e] + cpd15531[e] -> cpd00285[e] + cpd15309[e]	PA0026	PlcB	null	Secreted phospholipase	Metabolic reaction
rxn99140	Phosphatidylcholine export via ABC system (n-C16:0) (cytoplasm to periplasm)	cpd00001[c] + cpd00002[c] + cpd99004[c] -> cpd00008[c] + cpd00009[c] + cpd00067[c] + cpd99004[p]	PA4997	MsbA	3.6.3.-	ABC transporter	Transport reaction
rxn99144	2-Acyl-sn-glycero-3-phosphocholine (n-C16:0) import via facilitated diffusion (periplasm to cytoplasm)	cpd99021[p] -> cpd99021[c]	PA3267	PA3267	2.A.1.42	Facilitated diffusion across CM	Transport reaction
rxn99148	Acylphosphatase (tetradecanoate)	cpd00001[c] + cpd99082[c] -> cpd00009[c] + 2 cpd00067[c] + cpd15298[c]	PA0954	null	3.6.1.7	Fatty acid degradation	Metabolic reaction
rxn99152	Phospholipase D (phosphatidylcholine, n-C14:1) (external space)	cpd00001[e] + cpd99006[e] -> cpd00098[e] + cpd15523[e]	PA3487	PldA	null	Secreted phospholipase	Metabolic reaction
rxn99153	Phospholipase D (phosphatidylethanolamine, n-C14:1) (external space)	cpd00001[e] + cpd15530[e] -> cpd00162[e] + cpd15523[e]	PA5089	PldB	null	Secreted phospholipase	Metabolic reaction
rxn99154	Phospholipase C (phosphatidylcholine, n-C14:1) (external space)	cpd00001[e] + cpd99006[e] -> cpd00457[e] + cpd15308[e]	PA0026 or PA0844 or PA3319	PlcB or PlcH or PlcN	null	Secreted phospholipase	Metabolic reaction
rxn99155	Phospholipase C (phosphatidylethanolamine, n-C14:1) (external space)	cpd00001[e] + cpd15530[e] -> cpd00285[e] + cpd15308[e]	PA0026	PlcB	null	Secreted phospholipase	Metabolic reaction
rxn99170	Phosphatidylcholine export via ABC system (n-C14:1) (cytoplasm to periplasm)	cpd00001[c] + cpd00002[c] + cpd99006[c] -> cpd00008[c] + cpd00009[c] + cpd00067[c] + cpd99006[p]	PA4997	MsbA	3.6.3.-	ABC transporter	Transport reaction
rxn99174	2-Acyl-sn-glycero-3-phosphocholine (n-C14:1) import via facilitated diffusion (periplasm to cytoplasm)	cpd99023[p] -> cpd99023[c]	PA3267	PA3267	2.A.1.42	Facilitated diffusion across CM	Transport reaction
rxn99178	Acylphosphatase (hexadec-9-enoylanoate)	cpd00001[c] + cpd99083[c] -> cpd00009[c] + 2 cpd00067[c] + cpd15237[c]	PA0954	null	3.6.1.7	Fatty acid degradation	Metabolic reaction
rxn99182	Phospholipase D (phosphatidylcholine, n-C16:1) (external space)	cpd00001[e] + cpd99007[e] -> cpd00098[e] + cpd15525[e]	PA3487	PldA	null	Secreted phospholipase	Metabolic reaction
rxn99183	Phospholipase D (phosphatidylethanolamine, n-C16:1) (external space)	cpd00001[e] + cpd15532[e] -> cpd00162[e] + cpd15525[e]	PA5089	PldB	null	Secreted phospholipase	Metabolic reaction
rxn99184	Phospholipase C (phosphatidylcholine, n-C16:1) (external space)	cpd00001[e] + cpd99007[e] -> cpd00457[e] + cpd15310[e]	PA0026 or PA0844 or PA3319	PlcB or PlcH or PlcN	null	Secreted phospholipase	Metabolic reaction
rxn99185	Phospholipase C (phosphatidylethanolamine, n-C16:1) (external space)	cpd00001[e] + cpd15532[e] -> cpd00285[e] + cpd15310[e]	PA0026	PlcB	null	Secreted phospholipase	Metabolic reaction
rxn99200	Phosphatidylcholine export via ABC system (n-C16:1) (cytoplasm to periplasm)	cpd00001[c] + cpd00002[c] + cpd99007[c] -> cpd00008[c] + cpd00009[c] + cpd00067[c] + cpd99007[p]	PA4997	MsbA	3.6.3.-	ABC transporter	Transport reaction
rxn99204	2-Acyl-sn-glycero-3-phosphocholine (n-C16:1) import via facilitated diffusion (periplasm to cytoplasm)	cpd99024[p] -> cpd99024[c]	PA3267	PA3267	2.A.1.42	Facilitated diffusion across CM	Transport reaction
rxn99208	Acylphosphatase (octadec-11-enoylanoate)	cpd00001[c] + cpd99084[c] -> cpd00009[c] + 2 cpd00067[c] + cpd15269[c]	PA0954	null	3.6.1.7	Fatty acid degradation	Metabolic reaction
rxn99212	Phospholipase D (phosphatidylcholine, n-C18:1) (external space)	cpd00001[e] + cpd99008[e] -> cpd00098[e] + cpd15527[e]	PA3487	PldA	null	Secreted phospholipase	Metabolic reaction
rxn99213	Phospholipase D (phosphatidylethanolamine, n-C18:1) (external space)	cpd00001[e] + cpd15534[e] -> cpd00162[e] + cpd15527[e]	PA5089	PldB	null	Secreted phospholipase	Metabolic reaction
rxn99214	Phospholipase C (phosphatidylcholine, n-C18:1) (external space)	cpd00001[e] + cpd99008[e] -> cpd00457[e] + cpd15312[e]	PA0026 or PA0844 or PA3319	PlcB or PlcH or PlcN	null	Secreted phospholipase	Metabolic reaction
rxn99215	Phospholipase C (phosphatidylethanolamine, n-C18:1) (external space)	cpd00001[e] + cpd15534[e] -> cpd00285[e] + cpd15312[e]	PA0026	PlcB	null	Secreted phospholipase	Metabolic reaction
rxn99230	Phosphatidylcholine export via ABC system (n-C18:1) (cytoplasm to periplasm)	cpd00001[c] + cpd00002[c] + cpd99008[c] -> cpd00008[c] + cpd00009[c] + cpd00067[c] + cpd99008[p]	PA4997	MsbA	3.6.3.-	ABC transporter	Transport reaction
rxn99234	2-Acyl-sn-glycero-3-phosphocholine (n-C18:1) import via facilitated diffusion (periplasm to cytoplasm)	cpd99025[p] -> cpd99025[c]	PA3267	PA3267	2.A.1.42	Facilitated diffusion across CM	Transport reaction
rxn99239	L-Glutamine transport via diffusion (extracellular to periplasm, reversible)	cpd00053[e] <=> cpd00053[p]	PA1777 or PA0958	OprF or OprD	1.B.6	Transport across OM	Transport reaction
rxn99240	L-Cysteine transport via diffusion (extracellular to periplasm, reversible)	cpd00084[e] <=> cpd00084[p]	PA1777	OprF	1.B.6	Transport across OM	Transport reaction
rxn99241	D-Ribose transport via diffusion (extracellular to periplasm, reversible)	cpd00105[e] <=> cpd00105[p]	PA1777 or PA3186 or PA2291 or PA4099	OprF or OprB or OprA pr PA4099	1.B.6|1.B.19.1	Transport across OM	Transport reaction
rxn99242	D-Mannose transport via diffusion (extracellular to periplasm, reversible)	cpd00138[e] <=> cpd00138[p]	PA1777 or PA3186 or PA2291 or PA4099	OprF or OprB or OprA pr PA4099	1.B.6|1.B.19.1	Transport across OM	Transport reaction
rxn99243	Taurine transport via diffusion (extracellular to periplasm, reversible)	cpd00210[e] <=> cpd00210[p]	PA1777	OprF	1.B.6	Transport across OM	Transport reaction
rxn99244	H2S2O3 transport via diffusion (extracellular to periplasm, reversible)	cpd00268[e] <=> cpd00268[p]	PA1777	OprF	1.B.6	Transport across OM	Transport reaction
rxn99245	D-Mannitol transport via diffusion (extracellular to periplasm, reversible)	cpd00314[e] <=> cpd00314[p]	PA1777 or PA3186 or PA2291 or PA4099	OprF or OprB or OprA pr PA4099	1.B.6|1.B.19.1	Transport across OM	Transport reaction
rxn99246	L-Cystine transport via diffusion (extracellular to periplasm, reversible)	cpd00381[e] <=> cpd00381[p]	PA1777	OprF	1.B.6	Transport across OM	Transport reaction
rxn99247	L-Cysteate transport via diffusion (extracellular to periplasm, reversible)	cpd00395[e] <=> cpd00395[p]	PA1777	OprF	1.B.6	Transport across OM	Transport reaction
rxn99248	Vitamin B12r transport via diffusion (extracellular to periplasm, reversible)	cpd00423[e] <=> cpd00423[p]	PA1777	OprF	1.B.6	Transport across OM	Transport reaction
rxn99249	Cbl transport via diffusion (extracellular to periplasm, reversible)	cpd00635[e] <=> cpd00635[p]	PA1777	OprF	1.B.6	Transport across OM	Transport reaction
rxn99250	Cys-Gly transport via diffusion (extracellular to periplasm, reversible)	cpd01017[e] <=> cpd01017[p]	PA1777 or PA0958 or PA2760 or PA0189 or PA3038 or PA1025 or PA0240 or PA2213 or PA4137 or PA3588 or PA4179 or PA2420 or PA0291	OprF or OprD or PA2760 or PA0189 or PA3038 or PA1025 or PA0240 or PA2213 or PA4137 or PA3588 or PA4179 or PA2420 or OprE	1.B.-	Transport across OM	Transport reaction
rxn99251	Thyminose transport via diffusion (extracellular to periplasm, reversible)	cpd01242[e] <=> cpd01242[p]	PA1777 or PA3186 or PA2291 or PA4099	OprF or OprB or OprA pr PA4099	1.B.6|1.B.19.1	Transport across OM	Transport reaction
rxn99252	Isethionate transport via diffusion (extracellular to periplasm, reversible)	cpd03048[e] <=> cpd03048[p]	PA1777	OprF	1.B.6	Transport across OM	Transport reaction
rxn99253	Vitamin B12 transport via diffusion (extracellular to periplasm, reversible)	cpd03424[e] <=> cpd03424[p]	PA1777	OprF	1.B.6	Transport across OM	Transport reaction
rxn99254	Ferrichrome transport via diffusion (extracellular to periplasm, reversible)	cpd03724[e] <=> cpd03724[p]	PA1777	OprF	1.B.6	Transport across OM	Transport reaction
rxn99255	Fe-enterochlin transport via diffusion (extracellular to periplasm, reversible)	cpd03726[e] <=> cpd03726[p]	PA2688	PfeA	1.B.6	Transport across OM	Transport reaction
rxn99256	Phosphonate transport via diffusion (extracellular to periplasm, reversible)	cpd04099[e] <=> cpd04099[p]	PA1777	OprF	1.B.6	Transport across OM	Transport reaction
rxn99257	Methanesulfonate transport via diffusion (extracellular to periplasm, reversible)	cpd08023[e] <=> cpd08023[p]	PA1777	OprF	1.B.6	Transport across OM	Transport reaction
rxn99258	Sulfoacetate transport via diffusion (extracellular to periplasm, reversible)	cpd09878[e] <=> cpd09878[p]	PA1777	OprF	1.B.6	Transport across OM	Transport reaction
rxn99259	Fe3 transport via diffusion (extracellular to periplasm, reversible)	cpd10516[e] <=> cpd10516[p]	PA4221 or PA2398	FptA or FpvA	1.B.6	Transport across OM	Transport reaction
rxn99260	Molybdate transport via diffusion (extracellular to periplasm, reversible)	cpd11574[e] <=> cpd11574[p]	PA1777	OprF	1.B.6	Transport across OM	Transport reaction
rxn99261	MOPS transport via diffusion (extracellular to periplasm, reversible)	cpd11575[e] <=> cpd11575[p]	PA1777	OprF	1.B.6	Transport across OM	Transport reaction
rxn99262	Hexanesulfonate transport via diffusion (extracellular to periplasm, reversible)	cpd11578[e] <=> cpd11578[p]	PA1777	OprF	1.B.6	Transport across OM	Transport reaction
rxn99263	Ethanesulfonate transport via diffusion (extracellular to periplasm, reversible)	cpd11579[e] <=> cpd11579[p]	PA1777	OprF	1.B.6	Transport across OM	Transport reaction
rxn99264	Gly-Gln transport via diffusion (extracellular to periplasm, reversible)	cpd11580[e] <=> cpd11580[p]	PA1777 or PA0958 or PA2760 or PA0189 or PA3038 or PA1025 or PA0240 or PA2213 or PA4137 or PA3588 or PA4179 or PA2420 or PA0291	OprF or OprD or PA2760 or PA0189 or PA3038 or PA1025 or PA0240 or PA2213 or PA4137 or PA3588 or PA4179 or PA2420 or OprE	1.B.-	Transport across OM	Transport reaction
rxn99265	Gly-asn-L transport via diffusion (extracellular to periplasm, reversible)	cpd11581[e] <=> cpd11581[p]	PA1777 or PA0958 or PA2760 or PA0189 or PA3038 or PA1025 or PA0240 or PA2213 or PA4137 or PA3588 or PA4179 or PA2420 or PA0291	OprF or OprD or PA2760 or PA0189 or PA3038 or PA1025 or PA0240 or PA2213 or PA4137 or PA3588 or PA4179 or PA2420 or OprE	1.B.-	Transport across OM	Transport reaction
rxn99266	Ala-L-Thr-L transport via diffusion (extracellular to periplasm, reversible)	cpd11582[e] <=> cpd11582[p]	PA1777 or PA0958 or PA2760 or PA0189 or PA3038 or PA1025 or PA0240 or PA2213 or PA4137 or PA3588 or PA4179 or PA2420 or PA0291	OprF or OprD or PA2760 or PA0189 or PA3038 or PA1025 or PA0240 or PA2213 or PA4137 or PA3588 or PA4179 or PA2420 or OprE	1.B.-	Transport across OM	Transport reaction
rxn99267	Ala-Leu transport via diffusion (extracellular to periplasm, reversible)	cpd11583[e] <=> cpd11583[p]	PA1777 or PA0958 or PA2760 or PA0189 or PA3038 or PA1025 or PA0240 or PA2213 or PA4137 or PA3588 or PA4179 or PA2420 or PA0291	OprF or OprD or PA2760 or PA0189 or PA3038 or PA1025 or PA0240 or PA2213 or PA4137 or PA3588 or PA4179 or PA2420 or OprE	1.B.-	Transport across OM	Transport reaction
rxn99268	Ala-His transport via diffusion (extracellular to periplasm, reversible)	cpd11584[e] <=> cpd11584[p]	PA1777 or PA0958 or PA2760 or PA0189 or PA3038 or PA1025 or PA0240 or PA2213 or PA4137 or PA3588 or PA4179 or PA2420 or PA0291	OprF or OprD or PA2760 or PA0189 or PA3038 or PA1025 or PA0240 or PA2213 or PA4137 or PA3588 or PA4179 or PA2420 or OprE	1.B.-	Transport across OM	Transport reaction
rxn99269	L-alanylglycine transport via diffusion (extracellular to periplasm, reversible)	cpd11585[e] <=> cpd11585[p]	PA1777 or PA0958 or PA2760 or PA0189 or PA3038 or PA1025 or PA0240 or PA2213 or PA4137 or PA3588 or PA4179 or PA2420 or PA0291	OprF or OprD or PA2760 or PA0189 or PA3038 or PA1025 or PA0240 or PA2213 or PA4137 or PA3588 or PA4179 or PA2420 or OprE	1.B.-	Transport across OM	Transport reaction
rxn99270	Ala-L-glu-L transport via diffusion (extracellular to periplasm, reversible)	cpd11586[e] <=> cpd11586[p]	PA1777 or PA0958 or PA2760 or PA0189 or PA3038 or PA1025 or PA0240 or PA2213 or PA4137 or PA3588 or PA4179 or PA2420 or PA0291	OprF or OprD or PA2760 or PA0189 or PA3038 or PA1025 or PA0240 or PA2213 or PA4137 or PA3588 or PA4179 or PA2420 or OprE	1.B.-	Transport across OM	Transport reaction
rxn99271	Ala-Gln transport via diffusion (extracellular to periplasm, reversible)	cpd11587[e] <=> cpd11587[p]	PA1777 or PA0958 or PA2760 or PA0189 or PA3038 or PA1025 or PA0240 or PA2213 or PA4137 or PA3588 or PA4179 or PA2420 or PA0291	OprF or OprD or PA2760 or PA0189 or PA3038 or PA1025 or PA0240 or PA2213 or PA4137 or PA3588 or PA4179 or PA2420 or OprE	1.B.-	Transport across OM	Transport reaction
rxn99272	Gly-pro-L transport via diffusion (extracellular to periplasm, reversible)	cpd11588[e] <=> cpd11588[p]	PA1777 or PA0958 or PA2760 or PA0189 or PA3038 or PA1025 or PA0240 or PA2213 or PA4137 or PA3588 or PA4179 or PA2420 or PA0291	OprF or OprD or PA2760 or PA0189 or PA3038 or PA1025 or PA0240 or PA2213 or PA4137 or PA3588 or PA4179 or PA2420 or OprE	1.B.-	Transport across OM	Transport reaction
rxn99273	Gly-asp-L transport via diffusion (extracellular to periplasm, reversible)	cpd11589[e] <=> cpd11589[p]	PA1777 or PA0958 or PA2760 or PA0189 or PA3038 or PA1025 or PA0240 or PA2213 or PA4137 or PA3588 or PA4179 or PA2420 or PA0291	OprF or OprD or PA2760 or PA0189 or PA3038 or PA1025 or PA0240 or PA2213 or PA4137 or PA3588 or PA4179 or PA2420 or OprE	1.B.-	Transport across OM	Transport reaction
rxn99274	Met-L-ala-L transport via diffusion (extracellular to periplasm, reversible)	cpd11590[e] <=> cpd11590[p]	PA1777 or PA0958 or PA2760 or PA0189 or PA3038 or PA1025 or PA0240 or PA2213 or PA4137 or PA3588 or PA4179 or PA2420 or PA0291	OprF or OprD or PA2760 or PA0189 or PA3038 or PA1025 or PA0240 or PA2213 or PA4137 or PA3588 or PA4179 or PA2420 or OprE	1.B.-	Transport across OM	Transport reaction
rxn99275	Gly-Met transport via diffusion (extracellular to periplasm, reversible)	cpd11591[e] <=> cpd11591[p]	PA1777 or PA0958 or PA2760 or PA0189 or PA3038 or PA1025 or PA0240 or PA2213 or PA4137 or PA3588 or PA4179 or PA2420 or PA0291	OprF or OprD or PA2760 or PA0189 or PA3038 or PA1025 or PA0240 or PA2213 or PA4137 or PA3588 or PA4179 or PA2420 or OprE	1.B.-	Transport across OM	Transport reaction
rxn99276	Gly-glu-L transport via diffusion (extracellular to periplasm, reversible)	cpd11592[e] <=> cpd11592[p]	PA1777 or PA0958 or PA2760 or PA0189 or PA3038 or PA1025 or PA0240 or PA2213 or PA4137 or PA3588 or PA4179 or PA2420 or PA0291 or PA4501	OprF or OprD or PA2760 or PA0189 or PA3038 or PA1025 or PA0240 or PA2213 or PA4137 or PA3588 or PA4179 or PA2420 or OprE or PpdP	1.B.-	Transport across OM	Transport reaction
rxn99277	Ala-L-asp-L transport via diffusion (extracellular to periplasm, reversible)	cpd11593[e] <=> cpd11593[p]	PA1777 or PA0958 or PA2760 or PA0189 or PA3038 or PA1025 or PA0240 or PA2213 or PA4137 or PA3588 or PA4179 or PA2420 or PA0291	OprF or OprD or PA2760 or PA0189 or PA3038 or PA1025 or PA0240 or PA2213 or PA4137 or PA3588 or PA4179 or PA2420 or OprE	1.B.-	Transport across OM	Transport reaction
rxn99278	Butanesulfonate transport via diffusion (extracellular to periplasm, reversible)	cpd11596[e] <=> cpd11596[p]	PA1777	OprF	1.B.6	Transport across OM	Transport reaction
rxn99279	Peptide transport via diffusion (extracellular to periplasm, reversible)	cpd11608[e] <=> cpd11608[p]	PA1777 or PA0958 or PA2760 or PA0189 or PA3038 or PA1025 or PA0240 or PA2213 or PA4137 or PA3588 or PA4179 or PA2420 or PA0291	OprF or OprD or PA2760 or PA0189 or PA3038 or PA1025 or PA0240 or PA2213 or PA4137 or PA3588 or PA4179 or PA2420 or OprE	1.B.-	Transport across OM	Transport reaction
rxn99280	Gly-Cys transport via diffusion (extracellular to periplasm, reversible)	cpd15603[e] <=> cpd15603[p]	PA1777 or PA0958 or PA2760 or PA0189 or PA3038 or PA1025 or PA0240 or PA2213 or PA4137 or PA3588 or PA4179 or PA2420 or PA0291	OprF or OprD or PA2760 or PA0189 or PA3038 or PA1025 or PA0240 or PA2213 or PA4137 or PA3588 or PA4179 or PA2420 or OprE	1.B.-	Transport across OM	Transport reaction
rxn99281	Gly-Leu transport via diffusion (extracellular to periplasm, reversible)	cpd15604[e] <=> cpd15604[p]	PA1777 or PA0958 or PA2760 or PA0189 or PA3038 or PA1025 or PA0240 or PA2213 or PA4137 or PA3588 or PA4179 or PA2420 or PA0291	OprF or OprD or PA2760 or PA0189 or PA3038 or PA1025 or PA0240 or PA2213 or PA4137 or PA3588 or PA4179 or PA2420 or OprE	1.B.-	Transport across OM	Transport reaction
rxn99282	Gly-Phe transport via diffusion (extracellular to periplasm, reversible)	cpd15605[e] <=> cpd15605[p]	PA1777 or PA0958 or PA2760 or PA0189 or PA3038 or PA1025 or PA0240 or PA2213 or PA4137 or PA3588 or PA4179 or PA2420 or PA0291	OprF or OprD or PA2760 or PA0189 or PA3038 or PA1025 or PA0240 or PA2213 or PA4137 or PA3588 or PA4179 or PA2420 or OprE	1.B.-	Transport across OM	Transport reaction
rxn99283	Gly-Tyr transport via diffusion (extracellular to periplasm, reversible)	cpd15606[e] <=> cpd15606[p]	PA1777 or PA0958 or PA2760 or PA0189 or PA3038 or PA1025 or PA0240 or PA2213 or PA4137 or PA3588 or PA4179 or PA2420 or PA0291	OprF or OprD or PA2760 or PA0189 or PA3038 or PA1025 or PA0240 or PA2213 or PA4137 or PA3588 or PA4179 or PA2420 or OprE	1.B.-	Transport across OM	Transport reaction
rxn99284	L-Glutamine amidohydrolase (periplasm)	cpd00001[p] + cpd00053[p] -> cpd00013[p] + cpd00023[p]	PA1337	AnsB	3.5.1.38	Alanine, aspartate and glutamate metabolism	Metabolic reaction
rxn99285	Glutathionehydrogen-peroxide oxidoreductase (periplasm)	cpd00025[p] + 2 cpd00042[p] -> 2 cpd00001[p] + cpd00111[p]	PA2826	PA2826	1.11.1.9	Glutathione metabolism	Metabolic reaction
rxn99286	Cytidine-5'-monophosphate phosphohydrolase (external space)	cpd00001[e] + cpd00046[e] -> cpd00009[e] + cpd00067[e] + cpd00367[e]	PA3625	SurE	3.1.3.5	Secreted nucleotide phosphohydrolase	Metabolic reaction
rxn99287	Uridine 5'-monophosphate phosphohydrolase (external space)	cpd00001[e] + cpd00091[e] -> cpd00009[e] + cpd00067[e] + cpd00249[e]	PA3625	SurE	3.1.3.5	Secreted nucleotide phosphohydrolase	Metabolic reaction
rxn99288	Inosine 5'-monophosphate phosphohydrolase (external space)	cpd00001[e] + cpd00114[e] -> cpd00009[e] + cpd00067[e] + cpd00246[e]	PA3625	SurE	3.1.3.5	Secreted nucleotide phosphohydrolase	Metabolic reaction
rxn99289	Guanosine 5'-monophosphate phosphohydrolase (external space)	cpd00001[e] + cpd00126[e] -> cpd00009[e] + cpd00067[e] + cpd00311[e]	PA3625	SurE	3.1.3.5	Secreted nucleotide phosphohydrolase	Metabolic reaction
rxn99290	Thymidylate 5'-phosphohydrolase (external space)	cpd00001[e] + cpd00298[e] -> cpd00009[e] + cpd00067[e] + cpd00184[e]	PA3625	SurE	3.1.3.5	Secreted nucleotide phosphohydrolase	Metabolic reaction
rxn99291	2'-Deoxycytidine 5'-monophosphate phosphohydrolase (external space)	cpd00001[e] + cpd00206[e] -> cpd00009[e] + cpd00067[e] + cpd00654[e]	PA3625	SurE	3.1.3.5	Secreted nucleotide phosphohydrolase	Metabolic reaction
rxn99292	2'-Deoxyguanosine 5'-monophosphate phosphohydrolase (external space)	cpd00001[e] + cpd00296[e] -> cpd00009[e] + cpd00067[e] + cpd00277[e]	PA3625	SurE	3.1.3.5	Secreted nucleotide phosphohydrolase	Metabolic reaction
rxn99293	2'-Deoxyadenosine 5'-monophosphate phosphohydrolase (external space)	cpd00001[e] + cpd00294[e] -> cpd00009[e] + cpd00067[e] + cpd00438[e]	PA3625	SurE	3.1.3.5	Secreted nucleotide phosphohydrolase	Metabolic reaction
rxn99294	2'-Deoxyuridine 5'-monophosphate phosphohydrolase (external space)	cpd00001[e] + cpd00299[e] -> cpd00009[e] + cpd00067[e] + cpd00412[e]	PA3625	SurE	3.1.3.5	Secreted nucleotide phosphohydrolase	Metabolic reaction
rxn99295	Xanthosine 5'-phosphate phosphohydrolase (external space)	cpd00001[e] + cpd00497[e] -> cpd00009[e] + cpd00067[e] + cpd01217[e]	PA3625	SurE	3.1.3.5	Secreted nucleotide phosphohydrolase	Metabolic reaction
rxn99296	Methanethiol transport via diffusion (external space to periplasm, reversible)	cpd00324[e] <=> cpd00324[p]	PA1777	OprF	1.B.6	Transport across OM	Transport reaction
rxn99297	Methanethiol transport via diffusion (periplasm to cytoplasm, reversible)	cpd00324[p] <=> cpd00324[c]	null	null	null	Facilitated diffusion across CM	Transport reaction
rxn99298	D-Proline transport via diffusion (external space to periplasm, reversible)	cpd00567[e] <=> cpd00567[p]	PA1777	OprF	1.B.6	Transport across OM	Transport reaction
rxn99299	D-Proline transport via sodium symport (periplasm to cytoplasm, reversible)	cpd00567[p] + cpd00971[p] <=> cpd00567[c] + cpd00971[c]	PA0783 or PA0789 or PA5097 or PA4343	PutP or PA0789 or PA5097 or PA4343	2.A.21.2|2.A.3.1|2.A.3.1.9	Secondary transporter	Transport reaction
rxn99300	Allophanate transport via diffusion (extracellular to periplasm, reversible)	cpd00742[e] <=> cpd00742[p]	PA1777	OprF	1.B.6	Transport across OM	Transport reaction
rxn99301	Cyanate transport via diffusion (extracellular to periplasm, reversible)	cpd01015[e] <=> cpd01015[p]	PA1777	OprF	1.B.6	Transport across OM	Transport reaction
rxn99302	Chitobiose transport via diffusion (extracellular to periplasm, reversible)	cpd01157[e] <=> cpd01157[p]	PA1777	OprF	1.B.6	Transport across OM	Transport reaction
rxn99303	Pseudouridine transport via diffusion (extracellular to periplasm, reversible)	cpd01405[e] <=> cpd01405[p]	PA1777	OprF	1.B.6	Transport across OM	Transport reaction
rxn99304	Benzoylformate transport via diffusion (extracellular to periplasm, reversible)	cpd01447[e] <=> cpd01447[p]	PA1777	OprF	1.B.6	Transport across OM	Transport reaction
rxn99305	5-Methylcytosine transport via diffusion (extracellular to periplasm, reversible)	cpd01587[e] <=> cpd01587[p]	PA1777	OprF	1.B.6	Transport across OM	Transport reaction
rxn99306	4-Guanidinobutanamide transport via diffusion (extracellular to periplasm, reversible)	cpd01973[e] <=> cpd01973[p]	PA1777	OprF	1.B.6	Transport across OM	Transport reaction
rxn99307	4-Nitrophenyl phosphate transport via diffusion (extracellular to periplasm, reversible)	cpd02135[e] <=> cpd02135[p]	PA1777	OprF	1.B.6	Transport across OM	Transport reaction
rxn99308	Benzamide transport via diffusion (extracellular to periplasm, reversible)	cpd06707[e] <=> cpd06707[p]	PA1777	OprF	1.B.6	Transport across OM	Transport reaction
rxn99309	NAC transport via diffusion (extracellular to periplasm, reversible)	cpd00218[e] <=> cpd00218[p]	PA1777	OprF	1.B.6	Transport across OM	Transport reaction
rxn99310	Choline sulfate import via proton symport (periplasm to cytoplasm, irreversible)	cpd00067[p] + cpd00681[p] -> cpd00067[c] + cpd00681[c]	PA3933 or PA5291 or PA5375	PA3933 or PA5291 or BetT1	2.A.15.1.3|2.A.15.1.4	Secondary transporter	Transport reaction
rxn99311	Allophanate import via ABC system (periplasm to cytoplasm, irreversible)	cpd00001[c] + cpd00002[c] + cpd00742[p] -> cpd00008[c] + cpd00009[c] + cpd00067[c] + cpd00742[c]	null	null	null	ABC transporter	Transport reaction
rxn99312	Cyanate transport via proton symport (periplasm to cytoplasm, irreversible)	cpd00001[c] + cpd00002[c] + cpd01015[p] -> cpd00008[c] + cpd00009[c] + cpd00067[c] + cpd01015[c]	PA0273 or PA1626 or PA2500	PA0273 or PA1626 or PA2500	2.A.1	ABC transporter	Transport reaction
rxn99313	Chitobiose transport via ABC system (periplasm to cytoplasm, irreversible)	cpd00001[c] + cpd00002[c] + cpd01157[p] -> cpd00008[c] + cpd00009[c] + cpd00067[c] + cpd01157[c]	null	null	null	ABC transporter	Transport reaction
rxn99314	Pseudouridine transport via ABC system (periplasm to cytoplasm, irreversible)	cpd00001[c] + cpd00002[c] + cpd01405[p] -> cpd00008[c] + cpd00009[c] + cpd00067[c] + cpd01405[c]	null	null	null	ABC transporter	Transport reaction
rxn99315	Benzoylformate transport via ABC system (periplasm to cytoplasm, irreversible)	cpd00001[c] + cpd00002[c] + cpd01447[p] -> cpd00008[c] + cpd00009[c] + cpd00067[c] + cpd01447[c]	null	null	null	ABC transporter	Transport reaction
rxn99316	5-Methylcytosine transport via ABC system (periplasm to cytoplasm, reversible)	cpd00001[c] + cpd00002[c] + cpd01587[p] -> cpd00008[c] + cpd00009[c] + cpd00067[c] + cpd01587[c]	null	null	null	ABC transporter	Transport reaction
rxn99317	4-Guanidinobutanamide transport via ABC system (periplasm to cytoplasm, irreversible)	cpd00001[c] + cpd00002[c] + cpd01973[p] -> cpd00008[c] + cpd00009[c] + cpd00067[c] + cpd01973[c]	null	null	null	ABC transporter	Transport reaction
rxn99318	4-Nitrophenyl phosphate transport via ABC system (periplasm to cytoplasm, irreversible)	cpd00001[c] + cpd00002[c] + cpd02135[p] -> cpd00008[c] + cpd00009[c] + cpd00067[c] + cpd02135[c]	null	null	null	ABC transporter	Transport reaction
rxn99319	Benzamide transport via ABC system (periplasm to cytoplasm, irreversible)	cpd00001[c] + cpd00002[c] + cpd06707[p] -> cpd00008[c] + cpd00009[c] + cpd00067[c] + cpd06707[c]	null	null	null	ABC transporter	Transport reaction
rxn99320	Niacin transport via ABC system (periplasm to cytoplasm, irreversible)	cpd00001[c] + cpd00002[c] + cpd00218[p] -> cpd00008[c] + cpd00009[c] + cpd00067[c] + cpd00218[c]	null	null	null	ABC transporter	Transport reaction
rxn99321	Pyrophosphate import via proton symport (periplasm to cytoplasm, irreversible)	cpd00012[p] + cpd00067[p] -> cpd00012[c] + cpd00067[c]	null	null	null	Secondary transporter	Transport reaction
rxn99322	Phosphoenolpyruvatetransport via diffusion (extracellular to periplasm, reversible)	cpd00061[e] <=> cpd00061[p]	PA1777	OprF	1.B.6	Transport across OM	Transport reaction
rxn99323	2-Oxobutyratetransport via diffusion (extracellular to periplasm, reversible)	cpd00094[e] <=> cpd00094[p]	PA1777	OprF	1.B.6	Transport across OM	Transport reaction
rxn99324	Glycerone-phosphatetransport via diffusion (extracellular to periplasm, reversible)	cpd00095[e] <=> cpd00095[p]	PA1777	OprF	1.B.6	Transport across OM	Transport reaction
rxn99325	Homocysteinetransport via diffusion (extracellular to periplasm, reversible)	cpd00135[e] <=> cpd00135[p]	PA1777	OprF	1.B.6	Transport across OM	Transport reaction
rxn99326	5-Methylthioadenosinetransport via diffusion (extracellular to periplasm, reversible)	cpd00147[e] <=> cpd00147[p]	PA1777	OprF	1.B.6	Transport across OM	Transport reaction
rxn99327	Hydroxylaminetransport via diffusion (extracellular to periplasm, reversible)	cpd00165[e] <=> cpd00165[p]	PA1777	OprF	1.B.6	Transport across OM	Transport reaction
rxn99328	3-Phosphoglyceratetransport via diffusion (extracellular to periplasm, reversible)	cpd00169[e] <=> cpd00169[p]	PA1777	OprF	1.B.6	Transport across OM	Transport reaction
rxn99329	Sarcosinetransport via diffusion (extracellular to periplasm, reversible)	cpd00183[e] <=> cpd00183[p]	PA1777	OprF	1.B.6	Transport across OM	Transport reaction
rxn99330	Lipoamidetransport via diffusion (extracellular to periplasm, reversible)	cpd00213[e] <=> cpd00213[p]	PA1777	OprF	1.B.6	Transport across OM	Transport reaction
rxn99331	Glycolaldehydetransport via diffusion (extracellular to periplasm, reversible)	cpd00229[e] <=> cpd00229[p]	PA1777	OprF	1.B.6	Transport across OM	Transport reaction
rxn99332	Citrullinetransport via diffusion (extracellular to periplasm, reversible)	cpd00274[e] <=> cpd00274[p]	PA1777	OprF	1.B.6	Transport across OM	Transport reaction
rxn99333	6-Phospho-D-gluconatetransport via diffusion (extracellular to periplasm, reversible)	cpd00284[e] <=> cpd00284[p]	PA1777	OprF	1.B.6	Transport across OM	Transport reaction
rxn99334	Phosphoethanolaminetransport via diffusion (extracellular to periplasm, reversible)	cpd00285[e] <=> cpd00285[p]	PA1777	OprF	1.B.6	Transport across OM	Transport reaction
rxn99335	Uratetransport via diffusion (extracellular to periplasm, reversible)	cpd00300[e] <=> cpd00300[p]	PA1777	OprF	1.B.6	Transport across OM	Transport reaction
rxn99336	Histaminetransport via diffusion (extracellular to periplasm, reversible)	cpd00312[e] <=> cpd00312[p]	PA1777	OprF	1.B.6	Transport across OM	Transport reaction
rxn99337	5-Aminopentanoatetransport via diffusion (extracellular to periplasm, reversible)	cpd00339[e] <=> cpd00339[p]	PA1777	OprF	1.B.6	Transport across OM	Transport reaction
rxn99338	Glutaric acidtransport via diffusion (extracellular to periplasm, reversible)	cpd00379[e] <=> cpd00379[p]	PA1777	OprF	1.B.6	Transport across OM	Transport reaction
rxn99339	Itaconatetransport via diffusion (extracellular to periplasm, reversible)	cpd00380[e] <=> cpd00380[p]	PA1777	OprF	1.B.6	Transport across OM	Transport reaction
rxn99340	Propenoatetransport via diffusion (extracellular to periplasm, reversible)	cpd00400[e] <=> cpd00400[p]	PA1777	OprF	1.B.6	Transport across OM	Transport reaction
rxn99341	Hypotaurinetransport via diffusion (extracellular to periplasm, reversible)	cpd00406[e] <=> cpd00406[p]	PA1777	OprF	1.B.6	Transport across OM	Transport reaction
rxn99342	Cystathioninetransport via diffusion (extracellular to periplasm, reversible)	cpd00424[e] <=> cpd00424[p]	PA1777	OprF	1.B.6	Transport across OM	Transport reaction
rxn99343	Phosphocholinetransport via diffusion (extracellular to periplasm, reversible)	cpd00457[e] <=> cpd00457[p]	PA1777	OprF	1.B.6	Transport across OM	Transport reaction
rxn99344	3-Sulfinoalaninetransport via diffusion (extracellular to periplasm, reversible)	cpd00467[e] <=> cpd00467[p]	PA1777	OprF	1.B.6	Transport across OM	Transport reaction
rxn99345	N-Acetyl-L-glutamatetransport via diffusion (extracellular to periplasm, reversible)	cpd00477[e] <=> cpd00477[p]	PA1777	OprF	1.B.6	Transport across OM	Transport reaction
rxn99346	2-Phospho-D-glyceratetransport via diffusion (extracellular to periplasm, reversible)	cpd00482[e] <=> cpd00482[p]	PA1777	OprF	1.B.6	Transport across OM	Transport reaction
rxn99347	D-Mannose1-phosphatetransport via diffusion (extracellular to periplasm, reversible)	cpd00485[e] <=> cpd00485[p]	PA1777	OprF	1.B.6	Transport across OM	Transport reaction
rxn99348	4-Hydroxyphenylacetatetransport via diffusion (extracellular to periplasm, reversible)	cpd00489[e] <=> cpd00489[p]	PA1777	OprF	1.B.6	Transport across OM	Transport reaction
rxn99349	PNPtransport via diffusion (extracellular to periplasm, reversible)	cpd00646[e] <=> cpd00646[p]	PA1777	OprF	1.B.6	Transport across OM	Transport reaction
rxn99350	3',5'-Cyclic CMPtransport via diffusion (extracellular to periplasm, reversible)	cpd00696[e] <=> cpd00696[p]	PA1777	OprF	1.B.6	Transport across OM	Transport reaction
rxn99351	CGMPtransport via diffusion (extracellular to periplasm, reversible)	cpd00697[e] <=> cpd00697[p]	PA1777	OprF	1.B.6	Transport across OM	Transport reaction
rxn99352	AMP 2'-phosphatetransport via diffusion (extracellular to periplasm, reversible)	cpd00700[e] <=> cpd00700[p]	PA1777	OprF	1.B.6	Transport across OM	Transport reaction
rxn99353	2-Phosphoglycolatetransport via diffusion (extracellular to periplasm, reversible)	cpd00727[e] <=> cpd00727[p]	PA1777	OprF	1.B.6	Transport across OM	Transport reaction
rxn99354	Dimethylglycinetransport via diffusion (extracellular to periplasm, reversible)	cpd00756[e] <=> cpd00756[p]	PA1777	OprF	1.B.6	Transport across OM	Transport reaction
rxn99355	Trans-4-Hydroxy-L-prolinetransport via diffusion (extracellular to periplasm, reversible)	cpd00851[e] <=> cpd00851[p]	PA1777	OprF	1.B.6	Transport across OM	Transport reaction
rxn99356	2-Methyl-S-3-hydroxy-propanoatetransport via diffusion (extracellular to periplasm, reversible)	cpd00876[e] <=> cpd00876[p]	PA1777	OprF	1.B.6	Transport across OM	Transport reaction
rxn99357	Cysteaminetransport via diffusion (extracellular to periplasm, reversible)	cpd01160[e] <=> cpd01160[p]	PA1777	OprF	1.B.6	Transport across OM	Transport reaction
rxn99358	Butenoatetransport via diffusion (extracellular to periplasm, reversible)	cpd01223[e] <=> cpd01223[p]	PA1777	OprF	1.B.6	Transport across OM	Transport reaction
rxn99359	5-Oxoprolinetransport via diffusion (extracellular to periplasm, reversible)	cpd01293[e] <=> cpd01293[p]	PA1777	OprF	1.B.6	Transport across OM	Transport reaction
rxn99360	D-Asparaginetransport via diffusion (extracellular to periplasm, reversible)	cpd01308[e] <=> cpd01308[p]	PA1777	OprF	1.B.6	Transport across OM	Transport reaction
rxn99361	Tetrathionatetransport via diffusion (extracellular to periplasm, reversible)	cpd01414[e] <=> cpd01414[p]	PA1777	OprF	1.B.6	Transport across OM	Transport reaction
rxn99362	3-Oxohexanoatetransport via diffusion (extracellular to periplasm, reversible)	cpd01435[e] <=> cpd01435[p]	PA1777	OprF	1.B.6	Transport across OM	Transport reaction
rxn99363	Phosphocreatinetransport via diffusion (extracellular to periplasm, reversible)	cpd01550[e] <=> cpd01550[p]	PA1777	OprF	1.B.6	Transport across OM	Transport reaction
rxn99364	3-Oxododecanoatetransport via diffusion (extracellular to periplasm, reversible)	cpd01581[e] <=> cpd01581[p]	PA1777	OprF	1.B.6	Transport across OM	Transport reaction
rxn99365	Trimetaphosphatetransport via diffusion (extracellular to periplasm, reversible)	cpd01622[e] <=> cpd01622[p]	PA1777	OprF	1.B.6	Transport across OM	Transport reaction
rxn99366	L-3-Cyanoalaninetransport via diffusion (extracellular to periplasm, reversible)	cpd01651[e] <=> cpd01651[p]	PA1777	OprF	1.B.6	Transport across OM	Transport reaction
rxn99367	D-O-Phosphoserinetransport via diffusion (extracellular to periplasm, reversible)	cpd01665[e] <=> cpd01665[p]	PA1777	OprF	1.B.6	Transport across OM	Transport reaction
rxn99368	S-Citramalatetransport via diffusion (extracellular to periplasm, reversible)	cpd01701[e] <=> cpd01701[p]	PA1777	OprF	1.B.6	Transport across OM	Transport reaction
rxn99369	2-Methylpropanoatetransport via diffusion (extracellular to periplasm, reversible)	cpd01711[e] <=> cpd01711[p]	PA1777	OprF	1.B.6	Transport across OM	Transport reaction
rxn99370	N-Acetylmethioninetransport via diffusion (extracellular to periplasm, reversible)	cpd01756[e] <=> cpd01756[p]	PA1777	OprF	1.B.6	Transport across OM	Transport reaction
rxn99371	Uridine 2'-phosphatetransport via diffusion (extracellular to periplasm, reversible)	cpd01939[e] <=> cpd01939[p]	PA1777	OprF	1.B.6	Transport across OM	Transport reaction
rxn99372	BDOHtransport via diffusion (extracellular to periplasm, reversible)	cpd01947[e] <=> cpd01947[p]	PA1777	OprF	1.B.6	Transport across OM	Transport reaction
rxn99373	2'-Cytidylic acidtransport via diffusion (extracellular to periplasm, reversible)	cpd01991[e] <=> cpd01991[p]	PA1777	OprF	1.B.6	Transport across OM	Transport reaction
rxn99374	(S)-3-Hydroxybutanoatetransport via diffusion (extracellular to periplasm, reversible)	cpd02042[e] <=> cpd02042[p]	PA1777	OprF	1.B.6	Transport across OM	Transport reaction
rxn99375	Bactoprenyl diphosphatetransport via diffusion (extracellular to periplasm, reversible)	cpd02229[e] <=> cpd02229[p]	PA1777	OprF	1.B.6	Transport across OM	Transport reaction
rxn99376	Ciliatinetransport via diffusion (extracellular to periplasm, reversible)	cpd02233[e] <=> cpd02233[p]	PA1777	OprF	1.B.6	Transport across OM	Transport reaction
rxn99377	D-Mannosaminetransport via diffusion (extracellular to periplasm, reversible)	cpd02241[e] <=> cpd02241[p]	PA1777	OprF	1.B.6	Transport across OM	Transport reaction
rxn99378	Octopaminetransport via diffusion (extracellular to periplasm, reversible)	cpd02599[e] <=> cpd02599[p]	PA1777	OprF	1.B.6	Transport across OM	Transport reaction
rxn99379	Dihydroneopterintransport via diffusion (extracellular to periplasm, reversible)	cpd02961[e] <=> cpd02961[p]	PA1777	OprF	1.B.6	Transport across OM	Transport reaction
rxn99380	7,8-Dihydroneopterin 3'-triphosphatetransport via diffusion (extracellular to periplasm, reversible)	cpd02978[e] <=> cpd02978[p]	PA1777	OprF	1.B.6	Transport across OM	Transport reaction
rxn99381	Taurocholatetransport via diffusion (extracellular to periplasm, reversible)	cpd03047[e] <=> cpd03047[p]	PA1777	OprF	1.B.6	Transport across OM	Transport reaction
rxn99382	5'-Deoxyadenosinetransport via diffusion (extracellular to periplasm, reversible)	cpd03091[e] <=> cpd03091[p]	PA1777	OprF	1.B.6	Transport across OM	Transport reaction
rxn99383	Aerobactintransport via diffusion (extracellular to periplasm, reversible)	cpd03294[e] <=> cpd03294[p]	PA1777	OprF	1.B.6	Transport across OM	Transport reaction
rxn99384	Fosfonettransport via diffusion (extracellular to periplasm, reversible)	cpd03385[e] <=> cpd03385[p]	PA1777	OprF	1.B.6	Transport across OM	Transport reaction
rxn99385	Gamma-Glutamyl-beta-cyanoalaninetransport via diffusion (extracellular to periplasm, reversible)	cpd03407[e] <=> cpd03407[p]	PA1777	OprF	1.B.6	Transport across OM	Transport reaction
rxn99386	Phosphoargininetransport via diffusion (extracellular to periplasm, reversible)	cpd03535[e] <=> cpd03535[p]	PA1777	OprF	1.B.6	Transport across OM	Transport reaction
rxn99387	Gamma-Glutamyl-3-aminopropiononitriletransport via diffusion (extracellular to periplasm, reversible)	cpd03646[e] <=> cpd03646[p]	PA1777	OprF	1.B.6	Transport across OM	Transport reaction
rxn99388	Acetamidetransport via diffusion (extracellular to periplasm, reversible)	cpd03734[e] <=> cpd03734[p]	PA1777	OprF	1.B.6	Transport across OM	Transport reaction
rxn99389	Sulfanilic acidtransport via diffusion (extracellular to periplasm, reversible)	cpd03776[e] <=> cpd03776[p]	PA1777	OprF	1.B.6	Transport across OM	Transport reaction
rxn99390	2-Deoxy-D-glucose 6-phosphatetransport via diffusion (extracellular to periplasm, reversible)	cpd03805[e] <=> cpd03805[p]	PA1777	OprF	1.B.6	Transport across OM	Transport reaction
rxn99391	Acetylcysteinetransport via diffusion (extracellular to periplasm, reversible)	cpd04181[e] <=> cpd04181[p]	PA1777	OprF	1.B.6	Transport across OM	Transport reaction
rxn99392	Djenkolatetransport via diffusion (extracellular to periplasm, reversible)	cpd05190[e] <=> cpd05190[p]	PA1777	OprF	1.B.6	Transport across OM	Transport reaction
rxn99393	Sebacatetransport via diffusion (extracellular to periplasm, reversible)	cpd05192[e] <=> cpd05192[p]	PA1777	OprF	1.B.6	Transport across OM	Transport reaction
rxn99394	Ethioninetransport via diffusion (extracellular to periplasm, reversible)	cpd08093[e] <=> cpd08093[p]	PA1777	OprF	1.B.6	Transport across OM	Transport reaction
rxn99395	N-Butyryl-L-homoserine lactonetransport via diffusion (extracellular to periplasm, reversible)	cpd08635[e] <=> cpd08635[p]	PA1777	OprF	1.B.6	Transport across OM	Transport reaction
rxn99396	Thioureatransport via diffusion (extracellular to periplasm, reversible)	cpd10114[e] <=> cpd10114[p]	PA1777	OprF	1.B.6	Transport across OM	Transport reaction
rxn99397	12-Methyltridecanoatetransport via diffusion (extracellular to periplasm, reversible)	cpd11430[e] <=> cpd11430[p]	PA1777	OprF	1.B.6	Transport across OM	Transport reaction
rxn99398	15-Methylhexadecanoatetransport via diffusion (extracellular to periplasm, reversible)	cpd11431[e] <=> cpd11431[p]	PA1777	OprF	1.B.6	Transport across OM	Transport reaction
rxn99399	14-Methylhexadecanoatetransport via diffusion (extracellular to periplasm, reversible)	cpd11433[e] <=> cpd11433[p]	PA1777	OprF	1.B.6	Transport across OM	Transport reaction
rxn99400	13-Methyltetradecanoatetransport via diffusion (extracellular to periplasm, reversible)	cpd11436[e] <=> cpd11436[p]	PA1777	OprF	1.B.6	Transport across OM	Transport reaction
rxn99401	12-Methyltetradecanoatetransport via diffusion (extracellular to periplasm, reversible)	cpd11438[e] <=> cpd11438[p]	PA1777	OprF	1.B.6	Transport across OM	Transport reaction
rxn99402	14-Methylpentadecanoatetransport via diffusion (extracellular to periplasm, reversible)	cpd11440[e] <=> cpd11440[p]	PA1777	OprF	1.B.6	Transport across OM	Transport reaction
rxn99403	Lanthioninetransport via diffusion (extracellular to periplasm, reversible)	cpd11577[e] <=> cpd11577[p]	PA1777	OprF	1.B.6	Transport across OM	Transport reaction
rxn99404	Penamtransport via diffusion (extracellular to periplasm, reversible)	cpd11668[e] <=> cpd11668[p]	PA1777	OprF	1.B.6	Transport across OM	Transport reaction
rxn99405	Alginate dimmertransport via diffusion (extracellular to periplasm, reversible)	cpd11949[e] <=> cpd11949[p]	PA1777	OprF	1.B.6	Transport across OM	Transport reaction
rxn99406	Penicilloic acidtransport via diffusion (extracellular to periplasm, reversible)	cpd12884[e] <=> cpd12884[p]	PA1777	OprF	1.B.6	Transport across OM	Transport reaction
rxn99407	Tween 20transport via diffusion (extracellular to periplasm, reversible)	cpd13391[e] <=> cpd13391[p]	PA1777	OprF	1.B.6	Transport across OM	Transport reaction
rxn99408	Tween 80transport via diffusion (extracellular to periplasm, reversible)	cpd13392[e] <=> cpd13392[p]	PA1777	OprF	1.B.6	Transport across OM	Transport reaction
rxn99409	4-Hydroxy-benzylalcoholtransport via diffusion (extracellular to periplasm, reversible)	cpd15378[e] <=> cpd15378[p]	PA1777	OprF	1.B.6	Transport across OM	Transport reaction
rxn99410	2-Oxohexanedioic acidtransport via diffusion (extracellular to periplasm, reversible)	cpd15901[e] <=> cpd15901[p]	PA1777	OprF	1.B.6	Transport across OM	Transport reaction
rxn99411	Sorbatetransport via diffusion (extracellular to periplasm, reversible)	cpd16648[e] <=> cpd16648[p]	PA1777	OprF	1.B.6	Transport across OM	Transport reaction
rxn99412	Homoserine lactonetransport via diffusion (extracellular to periplasm, reversible)	cpd16660[e] <=> cpd16660[p]	PA1777	OprF	1.B.6	Transport across OM	Transport reaction
rxn99413	Epimerized alginate dimertransport via diffusion (extracellular to periplasm, reversible)	cpd17075[e] <=> cpd17075[p]	PA1777	OprF	1.B.6	Transport across OM	Transport reaction
rxn99414	N-(3-oxo-dodecanoyl)-L-homoserine lactonetransport via diffusion (extracellular to periplasm, reversible)	cpd17082[e] <=> cpd17082[p]	PA1777	OprF	1.B.6	Transport across OM	Transport reaction
rxn99415	2-Heptyl-3-hydroxy-4-quinolonetransport via diffusion (extracellular to periplasm, reversible)	cpd17085[e] <=> cpd17085[p]	PA1777	OprF	1.B.6	Transport across OM	Transport reaction
rxn99416	Octanoic acid transport via proton symport (periplasm to cytoplasm, reversible)	cpd00067[p] + cpd03846[p] <=> cpd00067[c] + cpd03846[c]	PA2002	PA2002	2.A.73.1	Secondary transporter	Transport reaction
rxn99417	Butenoate transport via proton symport (periplasm to cytoplasm, reversible)	cpd00067[p] + cpd01223[p] -> cpd00067[c] + cpd01223[c]	PA2002	PA2002	2.A.73.1	Secondary transporter	Transport reaction
rxn99418	Fatty acid coA ligase (butenoate) import (periplasm to cytoplasm, irreversible)	cpd00002[c] + cpd00010[c] + cpd00067[p] + cpd01223[p] -> cpd00012[c] + cpd00018[c] + cpd00650[c]	PA3299 or PA3300 or PA1617 or PA2893 or PA3860 or PA3924	FadD1 or FadD2 or PA1617 or AtuH or PA3860 or PA3924	6.2.1.3	Transport via vectoral CoA coupling	Transport reaction
rxn99419	Fatty acid coA ligase (3-oxohexanoate) import (periplasm to cytoplasm, irreversible)	cpd00002[c] + cpd00010[c] + cpd00067[p] + cpd01435[p] -> cpd00012[c] + cpd00018[c] + cpd03123[c]	PA3299 or PA3300 or PA1617 or PA2893 or PA3860 or PA3924	FadD1 or FadD2 or PA1617 or AtuH or PA3860 or PA3924	6.2.1.3	Transport via vectoral CoA coupling	Transport reaction
rxn99420	Fatty acid coA ligase (3-oxododecanoate) import (periplasm to cytoplasm, irreversible)	cpd00002[c] + cpd00010[c] + cpd00067[p] + cpd01581[p] -> cpd00012[c] + cpd00018[c] + cpd03117[c]	PA3299 or PA3300 or PA1617 or PA2893 or PA3860 or PA3924	FadD1 or FadD2 or PA1617 or AtuH or PA3860 or PA3924	6.2.1.3	Transport via vectoral CoA coupling	Transport reaction
rxn99421	Fatty acid coA ligase ((S)-3-Hydroxybutanoate) import (periplasm to cytoplasm, irreversible)	cpd00002[c] + cpd00010[c] + cpd00067[p] + cpd02042[p] -> cpd00012[c] + cpd00018[c] + cpd00842[c]	PA3299 or PA3300 or PA1617 or PA2893 or PA3860 or PA3924	FadD1 or FadD2 or PA1617 or AtuH or PA3860 or PA3924	6.2.1.3	Transport via vectoral CoA coupling	Transport reaction
rxn99422	Fatty acid coA ligase (2-Methylpropanoate) import (periplasm to cytoplasm, irreversible)	cpd00002[c] + cpd00010[c] + cpd00067[p] + cpd01711[p] -> cpd00012[c] + cpd00018[c] + cpd00481[c]	PA3299 or PA3300 or PA1617 or PA2893 or PA3860 or PA3924	FadD1 or FadD2 or PA1617 or AtuH or PA3860 or PA3924	6.2.1.3	Transport via vectoral CoA coupling	Transport reaction
rxn99423	Fatty-acid-CoA thioesterase (Butenoate)	cpd00001[c] + cpd00650[c] -> cpd00010[c] + cpd00067[c] + cpd01223[c]	PA3942	TesB	3.1.2.-	Fatty acid degradation	Metabolic reaction
rxn99424	Fatty-acid-CoA thioesterase (3-Oxohexanoate)	cpd00001[c] + cpd03123[c] -> cpd00010[c] + cpd00067[c] + cpd01435[c]	PA3942	TesB	3.1.2.-	Fatty acid degradation	Metabolic reaction
rxn99425	Fatty-acid-CoA thioesterase (3-Oxododecanoate)	cpd00001[c] + cpd03117[c] -> cpd00010[c] + cpd00067[c] + cpd01581[c]	PA3942	TesB	3.1.2.-	Fatty acid degradation	Metabolic reaction
rxn99426	Fatty-acid-CoA thioesterase ((S)-3-Hydroxybutanoate)	cpd00001[c] + cpd00842[c] -> cpd00010[c] + cpd00067[c] + cpd02042[c]	PA3942	TesB	3.1.2.-	Fatty acid degradation	Metabolic reaction
rxn99427	Fatty-acid-CoA thioesterase (2-Methylpropanoate)	cpd00001[c] + cpd00481[c] -> cpd00010[c] + cpd00067[c] + cpd01711[c]	PA3942	TesB	3.1.2.-	Fatty acid degradation	Metabolic reaction
rxn99428	Propenoate transport via sodium symport (periplasm to cytoplasm)	cpd00400[p] + cpd00971[p] <=> cpd00400[c] + cpd00971[c]	PA0783	PutP	2.A.21.2	Secondary transporter	Transport reaction
rxn99429	12-Methyltridecanoate CoA ligase (AMP-forming)	cpd00002[c] + cpd00010[c] + cpd00067[c] + cpd11430[p] -> cpd00012[c] + cpd00018[c] + cpd11435[c]	PA3299 or PA3300 or PA1617 or PA2893 or PA3860 or PA3924	FadD1 or FadD2 or PA1617 or AtuH or PA3860 or PA3924	6.2.1.3	Transport via vectoral CoA coupling	Transport reaction
rxn99430	12-Methyltetradecanoate CoA ligase (AMP-forming)	cpd00002[c] + cpd00010[c] + cpd00067[c] + cpd11438[p] -> cpd00012[c] + cpd00018[c] + cpd11439[c]	PA3299 or PA3300 or PA1617 or PA2893 or PA3860 or PA3924	FadD1 or FadD2 or PA1617 or AtuH or PA3860 or PA3924	6.2.1.3	Transport via vectoral CoA coupling	Transport reaction
rxn99431	13-Methyltetradecanoate CoA ligase (AMP-forming)	cpd00002[c] + cpd00010[c] + cpd00067[c] + cpd11436[p] -> cpd00012[c] + cpd00018[c] + cpd11437[c]	PA3299 or PA3300 or PA1617 or PA2893 or PA3860 or PA3924	FadD1 or FadD2 or PA1617 or AtuH or PA3860 or PA3924	6.2.1.3	Transport via vectoral CoA coupling	Transport reaction
rxn99432	14-Methylpentadecanoate CoA ligase (AMP-forming)	cpd00002[c] + cpd00010[c] + cpd00067[c] + cpd11440[p] -> cpd00012[c] + cpd00018[c] + cpd11441[c]	PA3299 or PA3300 or PA1617 or PA2893 or PA3860 or PA3924	FadD1 or FadD2 or PA1617 or AtuH or PA3860 or PA3924	6.2.1.3	Transport via vectoral CoA coupling	Transport reaction
rxn99433	14-Methylhexadecanoate CoA ligase (AMP-forming)	cpd00002[c] + cpd00010[c] + cpd00067[c] + cpd11433[p] -> cpd00012[c] + cpd00018[c] + cpd11434[c]	PA3299 or PA3300 or PA1617 or PA2893 or PA3860 or PA3924	FadD1 or FadD2 or PA1617 or AtuH or PA3860 or PA3924	6.2.1.3	Transport via vectoral CoA coupling	Transport reaction
rxn99434	15-Methylhexadecanoate CoA ligase (AMP-forming)	cpd00002[c] + cpd00010[c] + cpd00067[c] + cpd11431[p] -> cpd00012[c] + cpd00018[c] + cpd11432[c]	PA3299 or PA3300 or PA1617 or PA2893 or PA3860 or PA3924	FadD1 or FadD2 or PA1617 or AtuH or PA3860 or PA3924	6.2.1.3	Transport via vectoral CoA coupling	Transport reaction
rxn99435	14-Methylhexadecanoyl CoA degradation via beta oxidation	6 cpd00001[c] + 6 cpd00003[c] + 6 cpd00010[c] + 6 cpd00015[c] + cpd11434[c] -> 6 cpd00004[c] + 6 cpd00022[c] + 6 cpd00067[c] + cpd00760[c] + 6 cpd00982[c]	PA3299 or PA3300 or PA1617 or PA2893 or PA3860 or PA3924	FadD1 or FadD2 or PA1617 or AtuH or PA3860 or PA3924	6.2.1.3	Transport via vectoral CoA coupling	Metabolic reaction
rxn99436	12-Methyltetradecanoyl-CoA degradation via beta oxidation	5 cpd00001[c] + 5 cpd00003[c] + 5 cpd00010[c] + 5 cpd00015[c] + cpd11439[c] -> 5 cpd00004[c] + 5 cpd00022[c] + 5 cpd00067[c] + cpd00760[c] + 5 cpd00982[c]	(PA0879 or PA1187 or PA1535 or PA2550 or PA4435 or PA4994 or PA2815) and (PA0744 or PA0745 or PA1021 or PA1240 or PA1629 or PA1737 or PA1748 or PA1821 or PA2767 or PA2841 or PA3014 or PA3426 or PA4330) and (PA1737 or PA3014 or PA5188) and (PA2940 or PA3013 or PA3454)	(PA0879 or PA1187 or PA1535 or PA2550 or PA4435 or PA4994 or PA2815) and (PA0744 or PA0745 or PA1021 or PA1240 or PA1629 or PA1737 or PA1748 or PA1821 or PA2767 or PA2841 or FaoA or PA3426 or PA4330) and (PA1737 or FaoA or PA5188) and (PA2940 or FoaB or PA3454)	2.3.1.16|1.1.1.35|4.2.1.17|1.3.8.7|1.3.99.-	Fatty acid degradation	Metabolic reaction
rxn99437	Fatty-acid-CoA thioesterase (3-Hydroxyisovaleryl-CoA)	cpd00001[c] + cpd03570[c] -> cpd00010[c] + cpd00067[c] + cpd99085[c]	PA3942	TesB	3.1.2.-	Fatty acid degradation	Metabolic reaction
rxn99438	Transport of 3-Hydroxyisovalerate via proton symport (periplasm to cytoplasm, reversible)	cpd00067[c] + cpd99085[c] <=> cpd00067[p] + cpd99085[p]	null	null	null	Secondary transporter	Transport reaction
rxn99439	Transport of 3-Hydroxyisovalerate via diffusion (external space to periplasm, reversible)	cpd99085[e] <=> cpd99085[p]	PA1777	OprF	1.B.6	Transport across OM	Transport reaction
rxn99440	12-Methyltridecanoyl-CoA degradation via beta oxidation	5 cpd00001[c] + 5 cpd00003[c] + 5 cpd00010[c] + 5 cpd00015[c] + cpd11435[c] -> 5 cpd00004[c] + 5 cpd00022[c] + 5 cpd00067[c] + cpd00481[c] + 5 cpd00982[c]	(PA0879 or PA1187 or PA1535 or PA2550 or PA4435 or PA4994 or PA2815) and (PA0744 or PA0745 or PA1021 or PA1240 or PA1629 or PA1737 or PA1748 or PA1821 or PA2767 or PA2841 or PA3014 or PA3426 or PA4330) and (PA1737 or PA3014 or PA5188) and (PA2940 or PA3013 or PA3454)	(PA0879 or PA1187 or PA1535 or PA2550 or PA4435 or PA4994 or PA2815) and (PA0744 or PA0745 or PA1021 or PA1240 or PA1629 or PA1737 or PA1748 or PA1821 or PA2767 or PA2841 or FaoA or PA3426 or PA4330) and (PA1737 or FaoA or PA5188) and (PA2940 or FoaB or PA3454)	2.3.1.16|1.1.1.35|4.2.1.17|1.3.8.7|1.3.99.-	Fatty acid degradation	Metabolic reaction
rxn99441	13-Methyltetradecanoyl-CoA degradation via beta oxidation	5 cpd00001[c] + 5 cpd00003[c] + 5 cpd00010[c] + 5 cpd00015[c] + cpd11437[c] -> 5 cpd00004[c] + 5 cpd00022[c] + 5 cpd00067[c] + 5 cpd00982[c] + cpd01882[c]	(PA0879 or PA1187 or PA1535 or PA2550 or PA4435 or PA4994 or PA2815) and (PA0744 or PA0745 or PA1021 or PA1240 or PA1629 or PA1737 or PA1748 or PA1821 or PA2767 or PA2841 or PA3014 or PA3426 or PA4330) and (PA1737 or PA3014 or PA5188) and (PA2940 or PA3013 or PA3454)	(PA0879 or PA1187 or PA1535 or PA2550 or PA4435 or PA4994 or PA2815) and (PA0744 or PA0745 or PA1021 or PA1240 or PA1629 or PA1737 or PA1748 or PA1821 or PA2767 or PA2841 or FaoA or PA3426 or PA4330) and (PA1737 or FaoA or PA5188) and (PA2940 or FoaB or PA3454)	2.3.1.16|1.1.1.35|4.2.1.17|1.3.8.7|1.3.99.-	Fatty acid degradation	Metabolic reaction
rxn99442	14-Methylpentadecanoyl-CoA degradation via beta oxidation	6 cpd00001[c] + 6 cpd00003[c] + 6 cpd00010[c] + 6 cpd00015[c] + cpd11441[c] -> 6 cpd00004[c] + 6 cpd00022[c] + 6 cpd00067[c] + cpd00481[c] + 6 cpd00982[c]	(PA0879 or PA1187 or PA1535 or PA2550 or PA4435 or PA4994 or PA2815) and (PA0744 or PA0745 or PA1021 or PA1240 or PA1629 or PA1737 or PA1748 or PA1821 or PA2767 or PA2841 or PA3014 or PA3426 or PA4330) and (PA1737 or PA3014 or PA5188) and (PA2940 or PA3013 or PA3454)	(PA0879 or PA1187 or PA1535 or PA2550 or PA4435 or PA4994 or PA2815) and (PA0744 or PA0745 or PA1021 or PA1240 or PA1629 or PA1737 or PA1748 or PA1821 or PA2767 or PA2841 or FaoA or PA3426 or PA4330) and (PA1737 or FaoA or PA5188) and (PA2940 or FoaB or PA3454)	2.3.1.16|1.1.1.35|4.2.1.17|1.3.8.7|1.3.99.-	Fatty acid degradation	Metabolic reaction
rxn99443	15-Methylhexadecanoyl-CoA degradation via beta oxidation	6 cpd00001[c] + 6 cpd00003[c] + 6 cpd00010[c] + 6 cpd00015[c] + cpd11432[c] -> 6 cpd00004[c] + 6 cpd00022[c] + 6 cpd00067[c] + 6 cpd00982[c] + cpd01882[c]	(PA0879 or PA1187 or PA1535 or PA2550 or PA4435 or PA4994 or PA2815) and (PA0744 or PA0745 or PA1021 or PA1240 or PA1629 or PA1737 or PA1748 or PA1821 or PA2767 or PA2841 or PA3014 or PA3426 or PA4330) and (PA1737 or PA3014 or PA5188) and (PA2940 or PA3013 or PA3454)	(PA0879 or PA1187 or PA1535 or PA2550 or PA4435 or PA4994 or PA2815) and (PA0744 or PA0745 or PA1021 or PA1240 or PA1629 or PA1737 or PA1748 or PA1821 or PA2767 or PA2841 or FaoA or PA3426 or PA4330) and (PA1737 or FaoA or PA5188) and (PA2940 or FoaB or PA3454)	2.3.1.16|1.1.1.35|4.2.1.17|1.3.8.7|1.3.99.-	Fatty acid degradation	Metabolic reaction
rxn99444	7E-Tetradecenoyl-CoA degradation via beta oxidation	2 cpd00001[c] + 2 cpd00003[c] + 2 cpd00010[c] + 2 cpd00015[c] + cpd99081[c] -> 2 cpd00004[c] + 2 cpd00022[c] + 2 cpd00067[c] + 2 cpd00982[c] + cpd99086[c]	(PA0879 or PA1187 or PA1535 or PA2550 or PA4435 or PA4994 or PA2815) and (PA0744 or PA0745 or PA1021 or PA1240 or PA1629 or PA1737 or PA1748 or PA1821 or PA2767 or PA2841 or PA3014 or PA3426 or PA4330) and (PA1737 or PA3014 or PA5188) and (PA2940 or PA3013 or PA3454)	(PA0879 or PA1187 or PA1535 or PA2550 or PA4435 or PA4994 or PA2815) and (PA0744 or PA0745 or PA1021 or PA1240 or PA1629 or PA1737 or PA1748 or PA1821 or PA2767 or PA2841 or FaoA or PA3426 or PA4330) and (PA1737 or FaoA or PA5188) and (PA2940 or FoaB or PA3454)	2.3.1.16|1.1.1.35|4.2.1.17|1.3.8.7|1.3.99.-	Fatty acid degradation	Metabolic reaction
rxn99445	9E-Hexadecenoyl-CoA degradation via beta oxidation	3 cpd00001[c] + 3 cpd00003[c] + 3 cpd00010[c] + 3 cpd00015[c] + cpd15238[c] -> 3 cpd00004[c] + 3 cpd00022[c] + 3 cpd00067[c] + 3 cpd00982[c] + cpd99086[c]	(PA0879 or PA1187 or PA1535 or PA2550 or PA4435 or PA4994 or PA2815) and (PA0744 or PA0745 or PA1021 or PA1240 or PA1629 or PA1737 or PA1748 or PA1821 or PA2767 or PA2841 or PA3014 or PA3426 or PA4330) and (PA1737 or PA3014 or PA5188) and (PA2940 or PA3013 or PA3454)	(PA0879 or PA1187 or PA1535 or PA2550 or PA4435 or PA4994 or PA2815) and (PA0744 or PA0745 or PA1021 or PA1240 or PA1629 or PA1737 or PA1748 or PA1821 or PA2767 or PA2841 or FaoA or PA3426 or PA4330) and (PA1737 or FaoA or PA5188) and (PA2940 or FoaB or PA3454)	2.3.1.16|1.1.1.35|4.2.1.17|1.3.8.7|1.3.99.-	Fatty acid degradation	Metabolic reaction
rxn99446	11E-Octadecenoyl-CoA degradation via beta oxidation	4 cpd00001[c] + 4 cpd00003[c] + 4 cpd00010[c] + 4 cpd00015[c] + cpd15274[c] -> 4 cpd00004[c] + 4 cpd00022[c] + 4 cpd00067[c] + 4 cpd00982[c] + cpd99086[c]	(PA0879 or PA1187 or PA1535 or PA2550 or PA4435 or PA4994 or PA2815) and (PA0744 or PA0745 or PA1021 or PA1240 or PA1629 or PA1737 or PA1748 or PA1821 or PA2767 or PA2841 or PA3014 or PA3426 or PA4330) and (PA1737 or PA3014 or PA5188) and (PA2940 or PA3013 or PA3454)	(PA0879 or PA1187 or PA1535 or PA2550 or PA4435 or PA4994 or PA2815) and (PA0744 or PA0745 or PA1021 or PA1240 or PA1629 or PA1737 or PA1748 or PA1821 or PA2767 or PA2841 or FaoA or PA3426 or PA4330) and (PA1737 or FaoA or PA5188) and (PA2940 or FoaB or PA3454)	2.3.1.16|1.1.1.35|4.2.1.17|1.3.8.7|1.3.99.-	Fatty acid degradation	Metabolic reaction
rxn99447	Cis-Enoyl-acyl-CoA isomerase	cpd99086[c] <=> cpd03129[c]	PA3014	FaoA	5.3.3.8	Fatty acid degradation	Metabolic reaction
rxn99448	Beta-ketodecanoyl-ACP synthase	cpd01335[c] + cpd11492[c] -> cpd00010[c] + cpd00011[c] + cpd11487[c]	PA3286	PA3286	2.3.1.207	Fatty acid biosynthesis	Metabolic reaction
rxn99457	1,2 Diacylglycerol transport via flipping (periplasm to cytoplasm, iso-C17:0)	cpd15701[p] -> cpd15701[c]	null	null	null	Facilitated diffusion across CM	Transport reaction
rxn99462	2-Acyl-sn-glycero-3-phosphate (iso-C17:0) import via facilitated diffusion (periplasm to cytoplasm)	cpd99031[p] -> cpd99031[c]	PA3267	PA3267	2.A.1.42	Facilitated diffusion across CM	Transport reaction
rxn99463	2-Acyl-sn-glycero-3-phosphocholine (iso-C17:0) import via facilitated diffusion (periplasm to cytoplasm)	cpd99067[p] -> cpd99067[c]	PA3267	PA3267	2.A.1.42	Facilitated diffusion across CM	Transport reaction
rxn99464	2-Acyl-sn-glycero-3-phosphoethanolamine (iso-C17:0) import via facilitated diffusion (periplasm to cytoplasm)	cpd99043[p] -> cpd99043[c]	PA3267	PA3267	2.A.1.42	Facilitated diffusion across CM	Transport reaction
rxn99465	2-Acyl-sn-glycero-3-phosphoglycerol (iso-C17:0) import via facilitated diffusion (periplasm to cytoplasm)	cpd99055[p] -> cpd99055[c]	PA3267	PA3267	2.A.1.42	Facilitated diffusion across CM	Transport reaction
rxn99482	Phosphatidate export via ABC system (iso-C17:0, periplasm) (cytoplasm to periplasm)	cpd00001[c] + cpd00002[c] + cpd15677[c] -> cpd00008[c] + cpd00009[c] + cpd00067[c] + cpd15677[p]	PA4997	MsbA	3.6.3.-	ABC transporter	Transport reaction
rxn99485	Phosphatidylcholine export via ABC system (iso-C17:0) (cytoplasm to periplasm)	cpd00001[c] + cpd00002[c] + cpd99079[c] -> cpd00008[c] + cpd00009[c] + cpd00067[c] + cpd99079[p]	PA4997	MsbA	3.6.3.-	ABC transporter	Transport reaction
rxn99486	Phosphatidylethanolamine export via ABC system (iso-C17:0) (cytoplasm to periplasm)	cpd00001[c] + cpd00002[c] + cpd15695[c] -> cpd00008[c] + cpd00009[c] + cpd00067[c] + cpd15695[p]	PA4997	MsbA	3.6.3.-	ABC transporter	Transport reaction
rxn99487	Phosphatidylglycerol export via ABC system (iso-C17:0) (cytoplasm to periplasm)	cpd00001[c] + cpd00002[c] + cpd15722[c] -> cpd00008[c] + cpd00009[c] + cpd00067[c] + cpd15722[p]	PA4997	MsbA	3.6.3.-	ABC transporter	Transport reaction
rxn99488	Phosphatidylglycerophosphate export via ABC system (iso-C17:0) (cytoplasm to periplasm)	cpd00001[c] + cpd00002[c] + cpd15716[c] -> cpd00008[c] + cpd00009[c] + cpd00067[c] + cpd15716[p]	PA4997	MsbA	3.6.3.-	ABC transporter	Transport reaction
rxn99498	1,2 Diacylglycerol transport via flipping (periplasm to cytoplasm, iso-n14:0)	cpd15703[p] -> cpd15703[c]	null	null	null	Facilitated diffusion across CM	Transport reaction
rxn99499	2-Acyl-sn-glycero-3-phosphate (iso-n14:0) import via facilitated diffusion (periplasm to cytoplasm)	cpd99026[p] -> cpd99026[c]	PA3267	PA3267	2.A.1.42	Facilitated diffusion across CM	Transport reaction
rxn99500	2-Acyl-sn-glycero-3-phosphoethanolamine (iso-n14:0) import via facilitated diffusion (periplasm to cytoplasm)	cpd99038[p] -> cpd99038[c]	PA3267	PA3267	2.A.1.42	Facilitated diffusion across CM	Transport reaction
rxn99502	2-Acyl-sn-glycero-3-phosphoglycerol (iso-n14:0) import via facilitated diffusion (periplasm to cytoplasm)	cpd99050[p] -> cpd99050[c]	PA3267	PA3267	2.A.1.42	Facilitated diffusion across CM	Transport reaction
rxn99510	Phosphatidate export via ABC system (iso-n14:0, periplasm) (cytoplasm to periplasm)	cpd00001[c] + cpd00002[c] + cpd15679[c] -> cpd00008[c] + cpd00009[c] + cpd00067[c] + cpd15679[p]	PA4997	MsbA	3.6.3.-	ABC transporter	Transport reaction
rxn99511	Phosphatidylethanolamine export via ABC system (iso-n14:0) (cytoplasm to periplasm)	cpd00001[c] + cpd00002[c] + cpd15697[c] -> cpd00008[c] + cpd00009[c] + cpd00067[c] + cpd15697[p]	PA4997	MsbA	3.6.3.-	ABC transporter	Transport reaction
rxn99512	Phosphatidylglycerol export via ABC system (iso-n14:0) (cytoplasm to periplasm)	cpd00001[c] + cpd00002[c] + cpd15724[c] -> cpd00008[c] + cpd00009[c] + cpd00067[c] + cpd15724[p]	PA4997	MsbA	3.6.3.-	ABC transporter	Transport reaction
rxn99513	Phosphatidylglycerophosphate export via ABC system (iso-n14:0) (cytoplasm to periplasm)	cpd00001[c] + cpd00002[c] + cpd15718[c] -> cpd00008[c] + cpd00009[c] + cpd00067[c] + cpd15718[p]	PA4997	MsbA	3.6.3.-	ABC transporter	Transport reaction
rxn99531	Phosphatidylcholine export via ABC system (iso-n14:0) (cytoplasm to periplasm)	cpd00001[c] + cpd00002[c] + cpd99074[c] -> cpd00008[c] + cpd00009[c] + cpd00067[c] + cpd99074[p]	PA4997	MsbA	3.6.3.-	ABC transporter	Transport reaction
rxn99535	2-Acyl-sn-glycero-3-phosphocholine (iso-n14:0) import via facilitated diffusion (periplasm to cytoplasm)	cpd99062[p] -> cpd99062[c]	PA3267	PA3267	2.A.1.42	Facilitated diffusion across CM	Transport reaction
rxn99539	1,2 Diacylglycerol transport via flipping (periplasm to cytoplasm, anteiso-n15:0)	cpd15705[p] -> cpd15705[c]	null	null	null	Facilitated diffusion across CM	Transport reaction
rxn99540	2-Acyl-sn-glycero-3-phosphate (anteiso-n15:0) import via facilitated diffusion (periplasm to cytoplasm)	cpd99027[p] -> cpd99027[c]	PA3267	PA3267	2.A.1.42	Facilitated diffusion across CM	Transport reaction
rxn99541	2-Acyl-sn-glycero-3-phosphoethanolamine (anteiso-n15:0) import via facilitated diffusion (periplasm to cytoplasm)	cpd99039[p] -> cpd99039[c]	PA3267	PA3267	2.A.1.42	Facilitated diffusion across CM	Transport reaction
rxn99543	2-Acyl-sn-glycero-3-phosphoglycerol (anteiso-n15:0) import via facilitated diffusion (periplasm to cytoplasm)	cpd99051[p] -> cpd99051[c]	PA3267	PA3267	2.A.1.42	Facilitated diffusion across CM	Transport reaction
rxn99551	Phosphatidate export via ABC system (anteiso-n15:0, periplasm) (cytoplasm to periplasm)	cpd00001[c] + cpd00002[c] + cpd15681[c] -> cpd00008[c] + cpd00009[c] + cpd00067[c] + cpd15681[p]	PA4997	MsbA	3.6.3.-	ABC transporter	Transport reaction
rxn99552	Phosphatidylethanolamine export via ABC system (anteiso-n15:0) (cytoplasm to periplasm)	cpd00001[c] + cpd00002[c] + cpd15699[c] -> cpd00008[c] + cpd00009[c] + cpd00067[c] + cpd15699[p]	PA4997	MsbA	3.6.3.-	ABC transporter	Transport reaction
rxn99553	Phosphatidylglycerol export via ABC system (anteiso-n15:0) (cytoplasm to periplasm)	cpd00001[c] + cpd00002[c] + cpd15726[c] -> cpd00008[c] + cpd00009[c] + cpd00067[c] + cpd15726[p]	PA4997	MsbA	3.6.3.-	ABC transporter	Transport reaction
rxn99554	Phosphatidylglycerophosphate export via ABC system (anteiso-n15:0) (cytoplasm to periplasm)	cpd00001[c] + cpd00002[c] + cpd15720[c] -> cpd00008[c] + cpd00009[c] + cpd00067[c] + cpd15720[p]	PA4997	MsbA	3.6.3.-	ABC transporter	Transport reaction
rxn99572	Phosphatidylcholine export via ABC system (anteiso-n15:0) (cytoplasm to periplasm)	cpd00001[c] + cpd00002[c] + cpd99075[c] -> cpd00008[c] + cpd00009[c] + cpd00067[c] + cpd99075[p]	PA4997	MsbA	3.6.3.-	ABC transporter	Transport reaction
rxn99576	2-Acyl-sn-glycero-3-phosphocholine (anteiso-n15:0) import via facilitated diffusion (periplasm to cytoplasm)	cpd99063[p] -> cpd99063[c]	PA3267	PA3267	2.A.1.42	Facilitated diffusion across CM	Transport reaction
rxn99580	1,2 Diacylglycerol transport via flipping (periplasm to cytoplasm, iso-n15:0)	cpd15704[p] -> cpd15704[c]	null	null	null	Facilitated diffusion across CM	Transport reaction
rxn99581	2-Acyl-sn-glycero-3-phosphate (iso-n15:0) import via facilitated diffusion (periplasm to cytoplasm)	cpd99028[p] -> cpd99028[c]	PA3267	PA3267	2.A.1.42	Facilitated diffusion across CM	Transport reaction
rxn99582	2-Acyl-sn-glycero-3-phosphoethanolamine (iso-n15:0) import via facilitated diffusion (periplasm to cytoplasm)	cpd99040[p] -> cpd99040[c]	PA3267	PA3267	2.A.1.42	Facilitated diffusion across CM	Transport reaction
rxn99584	2-Acyl-sn-glycero-3-phosphoglycerol (iso-n15:0) import via facilitated diffusion (periplasm to cytoplasm)	cpd99052[p] -> cpd99052[c]	PA3267	PA3267	2.A.1.42	Facilitated diffusion across CM	Transport reaction
rxn99592	Phosphatidate export via ABC system (iso-n15:0, periplasm) (cytoplasm to periplasm)	cpd00001[c] + cpd00002[c] + cpd15680[c] -> cpd00008[c] + cpd00009[c] + cpd00067[c] + cpd15680[p]	PA4997	MsbA	3.6.3.-	ABC transporter	Transport reaction
rxn99593	Phosphatidylethanolamine export via ABC system (iso-n15:0) (cytoplasm to periplasm)	cpd00001[c] + cpd00002[c] + cpd15698[c] -> cpd00008[c] + cpd00009[c] + cpd00067[c] + cpd15698[p]	PA4997	MsbA	3.6.3.-	ABC transporter	Transport reaction
rxn99594	Phosphatidylglycerol export via ABC system (iso-n15:0) (cytoplasm to periplasm)	cpd00001[c] + cpd00002[c] + cpd15725[c] -> cpd00008[c] + cpd00009[c] + cpd00067[c] + cpd15725[p]	PA4997	MsbA	3.6.3.-	ABC transporter	Transport reaction
rxn99595	Phosphatidylglycerophosphate export via ABC system (iso-n15:0) (cytoplasm to periplasm)	cpd00001[c] + cpd00002[c] + cpd15719[c] -> cpd00008[c] + cpd00009[c] + cpd00067[c] + cpd15719[p]	PA4997	MsbA	3.6.3.-	ABC transporter	Transport reaction
rxn99613	Phosphatidylcholine export via ABC system (iso-n15:0) (cytoplasm to periplasm)	cpd00001[c] + cpd00002[c] + cpd99076[c] -> cpd00008[c] + cpd00009[c] + cpd00067[c] + cpd99076[p]	PA4997	MsbA	3.6.3.-	ABC transporter	Transport reaction
rxn99617	2-Acyl-sn-glycero-3-phosphocholine (iso-n15:0) import via facilitated diffusion (periplasm to cytoplasm)	cpd99064[p] -> cpd99064[c]	PA3267	PA3267	2.A.1.42	Facilitated diffusion across CM	Transport reaction
rxn99621	1,2 Diacylglycerol transport via flipping (periplasm to cytoplasm, iso-n16:0)	cpd15706[p] -> cpd15706[c]	null	null	null	Facilitated diffusion across CM	Transport reaction
rxn99622	2-Acyl-sn-glycero-3-phosphate (iso-n16:0) import via facilitated diffusion (periplasm to cytoplasm)	cpd99029[p] -> cpd99029[c]	PA3267	PA3267	2.A.1.42	Facilitated diffusion across CM	Transport reaction
rxn99623	2-Acyl-sn-glycero-3-phosphoethanolamine (iso-n16:0) import via facilitated diffusion (periplasm to cytoplasm)	cpd99041[p] -> cpd99041[c]	PA3267	PA3267	2.A.1.42	Facilitated diffusion across CM	Transport reaction
rxn99625	2-Acyl-sn-glycero-3-phosphoglycerol (iso-n16:0) import via facilitated diffusion (periplasm to cytoplasm)	cpd99053[p] -> cpd99053[c]	PA3267	PA3267	2.A.1.42	Facilitated diffusion across CM	Transport reaction
rxn99633	Phosphatidate export via ABC system (iso-n16:0, periplasm) (cytoplasm to periplasm)	cpd00001[c] + cpd00002[c] + cpd15682[c] -> cpd00008[c] + cpd00009[c] + cpd00067[c] + cpd15682[p]	PA4997	MsbA	3.6.3.-	ABC transporter	Transport reaction
rxn99634	Phosphatidylethanolamine export via ABC system (iso-n16:0) (cytoplasm to periplasm)	cpd00001[c] + cpd00002[c] + cpd15700[c] -> cpd00008[c] + cpd00009[c] + cpd00067[c] + cpd15700[p]	PA4997	MsbA	3.6.3.-	ABC transporter	Transport reaction
rxn99635	Phosphatidylglycerol export via ABC system (iso-n16:0) (cytoplasm to periplasm)	cpd00001[c] + cpd00002[c] + cpd15727[c] -> cpd00008[c] + cpd00009[c] + cpd00067[c] + cpd15727[p]	PA4997	MsbA	3.6.3.-	ABC transporter	Transport reaction
rxn99636	Phosphatidylglycerophosphate export via ABC system (iso-n16:0) (cytoplasm to periplasm)	cpd00001[c] + cpd00002[c] + cpd15721[c] -> cpd00008[c] + cpd00009[c] + cpd00067[c] + cpd15721[p]	PA4997	MsbA	3.6.3.-	ABC transporter	Transport reaction
rxn99654	Phosphatidylcholine export via ABC system (iso-n16:0) (cytoplasm to periplasm)	cpd00001[c] + cpd00002[c] + cpd99077[c] -> cpd00008[c] + cpd00009[c] + cpd00067[c] + cpd99077[p]	PA4997	MsbA	3.6.3.-	ABC transporter	Transport reaction
rxn99658	2-Acyl-sn-glycero-3-phosphocholine (iso-n16:0) import via facilitated diffusion (periplasm to cytoplasm)	cpd99065[p] -> cpd99065[c]	PA3267	PA3267	2.A.1.42	Facilitated diffusion across CM	Transport reaction
rxn99662	1,2 Diacylglycerol transport via flipping (periplasm to cytoplasm, anteiso-n17:0)	cpd15702[p] -> cpd15702[c]	null	null	null	Facilitated diffusion across CM	Transport reaction
rxn99663	2-Acyl-sn-glycero-3-phosphate (anteiso-n17:0) import via facilitated diffusion (periplasm to cytoplasm)	cpd99030[p] -> cpd99030[c]	PA3267	PA3267	2.A.1.42	Facilitated diffusion across CM	Transport reaction
rxn99664	2-Acyl-sn-glycero-3-phosphoethanolamine (anteiso-n17:0) import via facilitated diffusion (periplasm to cytoplasm)	cpd99042[p] -> cpd99042[c]	PA3267	PA3267	2.A.1.42	Facilitated diffusion across CM	Transport reaction
rxn99666	2-Acyl-sn-glycero-3-phosphoglycerol (anteiso-n17:0) import via facilitated diffusion (periplasm to cytoplasm)	cpd99054[p] -> cpd99054[c]	PA3267	PA3267	2.A.1.42	Facilitated diffusion across CM	Transport reaction
rxn99674	Phosphatidate export via ABC system (anteiso-n17:0, periplasm) (cytoplasm to periplasm)	cpd00001[c] + cpd00002[c] + cpd15678[c] -> cpd00008[c] + cpd00009[c] + cpd00067[c] + cpd15678[p]	PA4997	MsbA	3.6.3.-	ABC transporter	Transport reaction
rxn99675	Phosphatidylethanolamine export via ABC system (anteiso-n17:0) (cytoplasm to periplasm)	cpd00001[c] + cpd00002[c] + cpd15696[c] -> cpd00008[c] + cpd00009[c] + cpd00067[c] + cpd15696[p]	PA4997	MsbA	3.6.3.-	ABC transporter	Transport reaction
rxn99676	Phosphatidylglycerol export via ABC system (anteiso-n17:0) (cytoplasm to periplasm)	cpd00001[c] + cpd00002[c] + cpd15723[c] -> cpd00008[c] + cpd00009[c] + cpd00067[c] + cpd15723[p]	PA4997	MsbA	3.6.3.-	ABC transporter	Transport reaction
rxn99677	Phosphatidylglycerophosphate export via ABC system (anteiso-n17:0) (cytoplasm to periplasm)	cpd00001[c] + cpd00002[c] + cpd15717[c] -> cpd00008[c] + cpd00009[c] + cpd00067[c] + cpd15717[p]	PA4997	MsbA	3.6.3.-	ABC transporter	Transport reaction
rxn99695	Phosphatidylcholine export via ABC system (anteiso-n17:0) (cytoplasm to periplasm)	cpd00001[c] + cpd00002[c] + cpd99078[c] -> cpd00008[c] + cpd00009[c] + cpd00067[c] + cpd99078[p]	PA4997	MsbA	3.6.3.-	ABC transporter	Transport reaction
rxn99699	2-Acyl-sn-glycero-3-phosphocholine (anteiso-n17:0) import via facilitated diffusion (periplasm to cytoplasm)	cpd99066[p] -> cpd99066[c]	PA3267	PA3267	2.A.1.42	Facilitated diffusion across CM	Transport reaction
rxn99712	Pseudomonasaeruginosa LPS G2 export via ABC system (cytoplasm to periplasm)	cpd00001[c] + cpd00002[c] + cpd99094[c] -> cpd00008[c] + cpd00009[c] + cpd00067[c] + cpd99094[p]	PA4997	MsbA	3.6.3.-	ABC transporter	Transport reaction
rxn99713	Pseudomonasaeruginosa LPS G1 export via ABC system (cytoplasm to periplasm)	cpd00001[c] + cpd00002[c] + cpd99095[c] -> cpd00008[c] + cpd00009[c] + cpd00067[c] + cpd99095[p]	PA4997	MsbA	3.6.3.-	ABC transporter	Transport reaction
rxn99718	Pseudomonas Common O polysaccharide transport via ABC system (cytoplasm to periplasm)	cpd00001[c] + cpd00002[c] + cpd99099[c] -> cpd00008[c] + cpd00009[c] + cpd00067[c] + cpd99099[p]	PA5450 and PA5451	Wzt and Wzm	3.A.1.103	ABC transporter	Transport reaction
rxn99720	Pseudomonas aeruginosa common antigen export via shuttle (periplasm to extracellular space)	cpd99100[p] -> cpd99100[e]	PA0595 and PA3988	OstA and PA3988	null	Transport across OM	Transport reaction
rxn99721	Pseudomonas aeruginosa LPS G1 export via shuttle (periplasm to extracellular space)	cpd99095[p] -> cpd99095[e]	PA0595 and PA3988	OstA and PA3988	null	Transport across OM	Transport reaction
rxn99729	Pseudomonas aeruginosa O5 antigen export via flipping (cytoplasm tio periplasm)	cpd99105[c] -> cpd99105[p]	PA3153	Wzx	null	Facilitated diffusion across CM	Transport reaction
rxn99732	Pseudomonas aeruginosa O5 lipopolysaccharide export via shuttle (periplasm to extracellular space)	cpd99107[p] -> cpd99107[e]	PA0595 and PA3988	OstA and PA3988	null	Transport across OM	Transport reaction
rxn99735	Fatty acid coA ligase (3R-Hydroxydecanoate) import (periplasm to cytoplasm, irreversible)	cpd00002[c] + cpd00010[c] + cpd00067[p] + cpd99108[p] -> cpd00012[c] + cpd00018[c] + cpd99109[c]	PA3299 or PA3300 or PA1617 or PA2893 or PA3860 or PA3924	FadD1 or FadD2 or PA1617 or AtuH or PA3860 or PA3924	6.2.1.3	Transport via vectoral CoA coupling	Transport reaction
rxn99736	3-Hydroxydecanoyl-CoA 3-epimerase	cpd99109[c] <=> cpd03118[c]	PA1737 or PA3014	PA1737 or FaoA	5.1.2.3	Fatty acid degradation	Metabolic reaction
rxn99737	Undecaprenyl phosphate alpha-L-Ara4N export via flippase (cytoplasm to periplasm)	cpd14878[c] -> cpd14878[p]	PA3557 and PA3558	ArnE and ArnF	null	Facilitated diffusion across CM	Transport reaction
rxn99738	Adenosine 5'-monophosphate phosphohydrolase (external space)	cpd00001[e] + cpd00018[e] -> cpd00009[e] + cpd00067[e] + cpd00182[e]	PA3625	SurE	3.1.3.5	Secreted nucleotide phosphohydrolase	Metabolic reaction
rxn99739	(R)-Allantoin amidohydrolase	cpd00001[c] + cpd01567[c] -> cpd00067[c] + cpd00388[c]	PA1517	PA1517	3.5.2.5	Allantoin degradation	Metabolic reaction
rxn99780	Ala-ala import via ABC transport	cpd00001[c] + cpd00002[c] + cpd00731[p] -> cpd00008[c] + cpd00009[c] + cpd00067[c] + cpd00731[c]	(PA4496 or PA4500 or PA4502 or PA4497 or PA5317) and PA4503 and PA4504 and PA4505 and PA4506	(PA4496 or PA4500 or PA4502 or PA4497 or PA5317) and PA4503 and PA4504 and PA4505 and PA4506	3.A.1.5	ABC transporter	Transport reaction
rxn99781	N-Acetyl-D-glucosamine(anhydrous)N-Acetylmuramyl-tetrapeptide L,D-carboxypeptidase (periplasm)	cpd00001[p] + cpd15398[p] -> cpd00117[p] + cpd15397[p]	null	null	null	Peptidoglycan biosynthesis	Metabolic reaction
rxn99782	GlcNAc-anhMurNAc tetrapeptide transport in via proton symport (periplasm)	cpd00067[p] + cpd15398[p] -> cpd00067[c] + cpd15398[c]	PA4393	AmpG	null	Secondary transporter	Transport reaction
rxn99783	N-Acetyl-D-glucosamine(anhydrous)N-Acetylmuramyl-tetrapeptide amidase (periplasm)	cpd00001[p] + cpd15398[p] -> cpd15387[p] + cpd15396[p]	PA5538 or PA4947	AmiA or AmiB	3.5.1.28	Peptidoglycan biosynthesis	Metabolic reaction
rxn99784	N-Acetyl-D-glucosamine(anhydrous)N-Acetylmuramyl-tripeptide amidase (periplasm)	cpd00001[p] + cpd15397[p] -> cpd15386[p] + cpd15396[p]	PA5538 or PA4947	AmiA or AmiB	3.5.1.28	Peptidoglycan biosynthesis	Metabolic reaction
rxn99785	GlcNAc-anhMurNAc tripeptide transport in via proton symport (periplasm)	cpd00067[p] + cpd15397[p] -> cpd00067[c] + cpd15397[c]	PA4393	AmpG	null	Secondary transporter	Transport reaction
rxn99786	GlcNAc-anhMurNAc transport in via proton symport (periplasm)	cpd00067[p] + cpd15396[p] -> cpd00067[c] + cpd15396[c]	PA4393	AmpG	null	Secondary transporter	Transport reaction
rxn99787	GlcNAc-anhMurNAc transport via diffusion (extracellular to periplasm, reversible)	cpd15396[p] <=> cpd15396[e]	PA4393	AmpG	null	Transport across OM	Transport reaction
rxn99788	Tetrapeptide L,D-carboxypeptidase (periplasm)	cpd00001[p] + cpd15387[p] -> cpd00117[p] + cpd15386[p]	null	null	null	Peptidoglycan biosynthesis	Metabolic reaction
rxn99789	Interconversion of lipid A nomenclatures	cpd17066[c] <=> cpd80024[c]	null	null	null	Glycolysis	Metabolic reaction
rxn00599	Succinyl-CoA:glycine C-succinyl-transferase(decarboxylating)	cpd00033[c] + cpd00067[c] + cpd00078[c] -> cpd00010[c] + cpd00011[c] + cpd00338[c]	null	null	2.3.1.37	Glycine, serine and threonine metabolism	Metabolic reaction
rxn03534	2.1.1.152-RXN	cpd00001[c] + cpd00017[c] + cpd03839[c] -> cpd00019[c] + cpd00029[c] + 2 cpd00067[c] + cpd03761[c]	null	null	2.1.1.152	Porphyrin and chlorophyll metabolism	Metabolic reaction
rxn04662	Shikimate:NAD+ 3-oxidoreductase	cpd00003[c] + cpd00383[c] -> cpd00004[c] + cpd00067[c] + cpd01716[c]	null	null	1.1.1.282	Phenylalanine, tyrosine and tryptophan biosynthesis	Metabolic reaction
rxn13973	cobalt-precorrin 3 dehydrogenase	cpd17535[c] -> cpd08369[c]	null	null	null	Porphyrin and chlorophyll metabolism	Metabolic reaction
rxn14270	S-adenosyl-L-methionine:cobalt-factor-II C20-methyltransferase	cpd00017[c] + cpd08368[c] -> cpd00019[c] + cpd17535[c]	null	null	2.1.1.151	Porphyrin and chlorophyll metabolism	Metabolic reaction
rxn70000	4.99.1.3 RXN	cpd00149[c] + cpd03426[c] -> 2 cpd00067[c] + cpd08368[c]	null	null	4.99.1.3	Porphyrin and chlorophyll metabolism	Metabolic reaction
rxn70001	RXN-13824	cpd00017[c] + cpd00067[c] + cpd03760[c] -> cpd00011[c] + cpd00019[c] + cpd70000[c]	null	null	null	Porphyrin and chlorophyll metabolism	Metabolic reaction
rxn70002	RXN-13826	cpd00017[c] + cpd00067[c] + cpd70000[c] -> cpd00019[c] + cpd03835[c]	null	null	null	Porphyrin and chlorophyll metabolism	Metabolic reaction
rxn70003	Protoporphyrinogen-IX:oxygen oxidoreductase	3 cpd00007[c] + cpd00791[c] -> 3 cpd00025[c] + cpd01476[c]	PA0024	HemF	1.3.3.3	Porphyrin and chlorophyll metabolism	Metabolic reaction
rxn70004	7,8-dihydroneopterin triphosphate transport via proton symport (periplasm to cytoplasm, reversible)	cpd02978[c] + cpd00067[c] <=> cpd02978[p] + cpd00067[p]	null	null	null	Secondary transporter	Transport reaction
rxn70005	Dihydroneopterin transport via proton symport (periplasm to cytoplasm, reversible)	cpd02978[c] + cpd00067[c] <=> cpd02978[p] + cpd00067[p]	null	null	null	Secondary transporter	Transport reaction
rxn00444	L-Ascorbate:hydrogen-peroxide oxidoreductase	cpd00025[c] + cpd00059[c] + cpd00067[c] -> 2 cpd00001[c] + cpd00335[c]	null	null	1.11.1.11	Glutathione metabolism	Metabolic reaction
rxn00821	Glutathione:dehydroascorbate oxidoreductase	2 cpd00042[c] + cpd00335[c] <=> cpd00059[c] + cpd00067[c] + cpd00111[c]	null	null	1.8.5.1	Glutathione metabolism	Metabolic reaction
rxn08526	Formate transport via Formate/nitrite transporter (periplasmic to cytosol)	cpd00047[p] <=> cpd00047[c]	PA2777	PA2777	2.A.44	Facilitated diffusion across CM	Transport reaction
rxn08525	Formate transport via diffusion (extracellular to periplasm)	cpd00047[e] <=> cpd00047[p]	PA1777	OprF	1.B.6	Transport across OM	Transport reaction
EX_cpd00047(e)	EX Formate e	cpd00047[e] <=>	null	null	null	Boundary reaction	Boundary reaction
EX_cpd00453(e)	EX 1 2 Propanediol e	cpd00453[e] <=>	null	null	null	Boundary reaction	Boundary reaction
rxn07921	(S)-Propane-1,2-diol transport via diffusion (extracellular to periplasm)	cpd00453[e] <=> cpd00453[p]	PA1777	OprF	1.B.6	Transport across OM	Transport reaction
rxn07922	(S)-Propane-1,2-diol facilitated transport (periplasm)	cpd00453[p] <=> cpd00453[c]	PA3581	GlpF	1.A.8.1|1.A.8.2	Facilitated diffusion across CM	Transport reaction
rxn01615	Propane-1,2-diol:NAD+ oxidoreductase	cpd00003[c] + cpd00453[c] <=> cpd00004[c] + cpd00067[c] + cpd00334[c]	PA1991	PA1991	1.1.1.77	Glycerol metabolism	Metabolic reaction
rxn03041	5-Oxopent-3-ene-1,2,5-tricarboxylate carboxy-lyase	cpd00067[c] + cpd02507[c] -> cpd00011[c] + cpd03326[c]	PA4121 and PA4122	PA4121 and PA4122	4.1.1.68	Tyrosine metabolism	Metabolic reaction
rxn01715	Tyramine:oxygen oxidoreductase(deaminating)(flavin-containing)	cpd00001[c] + cpd00007[c] + cpd00374[c] -> cpd00013[c] + cpd00025[c] + cpd02361[c]	PA0421	PA0421	1.4.3.4	Tyrosine metabolism	Metabolic reaction
rxn01943	4-Hydroxyphenylacetaldehyde:NAD+ oxidoreductase	cpd00001[c] + cpd00003[c] + cpd02361[c] -> cpd00004[c] + 2 cpd00067[c] + cpd00489[c]	PA4073	PA4073	1.2.1.39	Tyrosine metabolism	Metabolic reaction
rxn00873	Butanoate:CoA ligase (AMP-forming)	cpd00002[c] + cpd00010[c] + cpd00067[c] + cpd00211[c] -> cpd00012[c] + cpd00018[c] + cpd00120[c]	PA3299 or PA3300 or PA1617 or PA2893 or PA3860 or PA3924	FadD1 or FadD2 or PA1617 or AtuH or PA3860 or PA3924	6.2.1.3	Fatty acid degradation	Metabolic reaction
EX_cpd03561(e)	EX 2 Hydroxybutyrate e	cpd03561[e] <=>	null	null	null	Boundary reaction	Boundary reaction
rxn70006	2-Hydroxybutanoic acid transport via proton symport (periplasmic to cytoplasmic)	cpd03561[p] + cpd00067[p] <=> cpd003561[c] + cp00067[c]	null	null	null	Secondary transporter	Transport reaction
rxn70007	2-Hydroxybutyrate transport via diffusion (extracellular to periplasm)	cpd03561[e] <=> cpd03561[p]	PA1777	OprF	1.B.6	Transport across OM	Transport reaction
rxn00741	2-Hydroxybutyrate:NAD+ oxidoreductase	cpd00003[c] + cpd03561[c] <=> cpd00004[c] + cpd00067[c] + cpd00094[c]	null	null	1.1.1.27	Propanoate metabolism	Metabolic reaction
rxn12292	Acyl coa transferase (c6:2(c2,c4))	cpd00002[c] + cpd00010[c] + cpd16648[c] -> cpd00012[c] + cpd00018[c] + cpd16645[c]	PA3299 or PA3300 or PA1617 or PA2893 or PA3860 or PA3924	FadD1 or FadD2 or PA1617 or AtuH or PA3860 or PA3924	6.2.1.3	Fatty acid degradation	Metabolic reaction
rxn12289	Enoyl-coa hydratase (c6:1(c4))	cpd00001[c] + cpd16645[c] -> cpd16646[c]	PA0744 or PA0745 or PA1021 or PA1240 or PA1629 or PA1748 or PA1821 or PA2767 or PA2841 or PA3014 or PA3426 or PA3591 or PA4330 or PA4980	PA0744 or PA0745 or PA1021 or PA1240 or PA1629 or PA1748 or PA1821 or PA2767 or PA2841 or FaoA or PA3426 or PA3591 or PA4330 or PA4980	4.2.1.17	Fatty acid degradation	Metabolic reaction
rxn12290	Hydroxyacyl-coa dehydrogenase (c6:1(c4))	cpd00003[c] + cpd16646[c] -> cpd00004[c] + cpd16647[c]	PA1737 or PA3014 or PA5188	PA1737 or FaoA or PA5188	1.1.1.35	Fatty acid degradation	Metabolic reaction
rxn12291	3-Oxoacyl-coa thiolase (c6:1(c4))	cpd00010[c] + cpd16647[c] <=> cpd00022[c] + cpd00650[c]	PA1736 or PA2001 or PA2553 or PA3589 or PA3925 or PA4785 or PA2940 or PA3013 or PA3454	PA1736 or AtoB or PA2553 or PA3589 or PA3925 or PA4785 or PA2940 or FoaB or PA3454	2.3.1.9|2.3.1.16	Fatty acid degradation	Metabolic reaction
rxn02115	(R)-Acetoin racemase	cpd00361[c] <=> cpd01221[c]	null	null	5.1.2.4	Butanoate metabolism	Metabolic reaction
rxn01363	Quinate:NAD+ 5-oxidoreductase	cpd00003[c] + cpd00248[c] <=> cpd00004[c] + cpd00067[c] + cpd00699[c]	PA0025	AroE	1.1.1.24	Phenylalanine, tyrosine and tryptophan biosynthesis	Metabolic reaction
rxn01731	Itaconate:CoA ligase (ADP-forming)	cpd00002[c] + cpd00010[c] + cpd00380[c] -> cpd00008[c] + cpd00009[c] + cpd00416[c]	PA1588 and PA1589	SucC and SucD	6.2.1.5	Citrate cycle	Metabolic reaction
rxn01734	Succinyl-CoA:citramalate CoA-transferase	cpd00078[c] + cpd00380[c] <=> cpd00036[c] + cpd00416[c]	PA0882	PA0882	2.8.3.7	Citrate cycle	Metabolic reaction
rxn01805	L-Citramalyl-CoA hydro-lyase	cpd00743[c] <=> cpd00001[c] + cpd00416[c]	PA0878	PA0878	4.2.1.56	Citrate cycle	Metabolic reaction
rxn02258	Succinyl-CoA:citramalate CoA-transferase	cpd00078[c] + cpd01701[c] <=> cpd00036[c] + cpd00743[c]	PA0882	PA0882	2.8.3.7	Citrate cycle	Metabolic reaction
rxn00177	(3S)-Citramalyl-CoA pyruvate-lyase	cpd00743[c] -> cpd00020[c] + cpd00022[c]	PA0883	PA0883	4.1.3.25	Citrate cycle	Metabolic reaction
rxn00186	5-Oxoproline amidohydrolase (ATP-hydrolysing)	2 cpd00001[c] + cpd00002[c] + cpd01293[c] -> cpd00008[c] + cpd00009[c] + cpd00023[c] + cpd00067[c]	PA1605	PA1605	3.5.2.9	Glutathione metabolism	Metabolic reaction
rxn01725	Carnitine:NAD+ 3-oxidoreductase	cpd00003[c] + cpd00266[c] <=> cpd00004[c] + cpd00067[c] + cpd01715[c]	PA5386	CdhA	1.1.1.108	Carnitine degradation	Metabolic reaction
rxn99790	3-Oxidoreductase decarboxylase	cpd01715[c] + cpd00067[c] -> cpd00011[c] + cpd99110[c]	null	null	null	Carnitine degradation	Metabolic reaction
rxn99791	Trimethylaminoacetone dehydrogenase	cpd99110[c] + 2 cpd00003[c] + cpd00001[c] + cpd00007[c] -> cpd00540[c] + cpd00011[c] + 2 cpd00004[c] + 3 cpd00067[c]	null	null	null	Carnitine degradation	Metabolic reaction
rxn99792	Sarcosine transport via proton symport (periplasmic to cytoplasmic)	cpd00183[p] + cpd00067[p] <=> cpd00183[c] + cpd00067[c]	PA1485 or PA0220 or PA4628	PA1485 or PA0220 or PA4628	2.A.3	Secondary transporter	Transport reaction
rxn08638	Glycine betaine transport via proton symport (periplasmic to cytoplasmic)	cpd00540[p] + cpd00067[p] <=> cpd00540[c] + cpd00067[c]	PA5375	BetT1	2.A.15	Secondary transporter	Transport reaction
rxn99793	Homocysteine transport via proton symport (periplasmic to cytoplasmic)	cpd00135[p] + cpd00067[p] <=> cpd00135[c] + cpd00067[c]	PA1147 or PA3597 or PA5510 or PA4072 or PA0322 or PA1485 or PA0220	PA1147 or PA3597 or PA5510 or PA4072 or PA0322 or PA1485 or PA0220	2.A.3	Secondary transporter	Transport reaction
rxn02411	Octopamine hydro-lyase (deaminating)	cpd02599[c] -> cpd00013[c] + cpd02361[c]	null	null	4.2.1.87	Tyrosine metabolism	Metabolic reaction
EX_cpd23030(e)	EX L Alaninamide e	cpd23030[e] <=>	null	null	null	Boundary reaction	Boundary reaction
rxn99794	Alaninamide transport via diffusion (extacellular to periplasmic)	cpd23030[e] <=> cpd23030[p]	PA1777	OprF	1.B.6	Transport across OM	Transport reaction
rxn99795	Alaninamide transport via facilitated diffusion (periplasmic to cytoplasmic)	cpd23030[p] <=> cpd23030[c]	PA3362	PA3362	1.A.29.1.1	Facilitated diffusion across CM	Transport reaction
rxn99796	Alaninamide lysis	cpd23030[c] -> cpd00001[c] + cpd00035[c]	PA3598	PA3598	3.5.1.100	Alanine, aspartate and glutamate metabolism	Metabolic reaction
rxn99797	Fatty acid coA ligase (methylsuccinate) import (periplasm to cytoplasm, irreversible)	cpd00002[c] + cpd00010[c] + cpd00067[p] + cpd24381[p] -> cpd00012[c] + cpd00018[c] + cpd19589[c]	PA3299 or PA3300 or PA1617 or PA2893 or PA3860 or PA3924	FadD1 or FadD2 or PA1617 or AtuH or PA3860 or PA3924	6.2.1.3	Transport via vectoral CoA coupling	Transport reaction
rxn99798	Methylsuccinyl-CoA dehydrogenase	cpd19589[c] + cpd00015[c] -> cpd03589[c] + cpd00982[c]	PA1631	PA1631	1.3.8.12	Fatty acid degradation	Metabolic reaction
rxn03440	rxn03440	cpd03588[c] <=> cpd00001[c] + cpd03589[c]	PA4788 or PA1088 or PA3302 or PA4015	PA4788 or PA1088 or PA3302 or PA4015	4.2.1.148	Fatty acid degradation	Metabolic reaction
rxn00682	rxn00682	cpd03588[c] <=> cpd00040[c] + cpd00086[c]	PA0883 or PA4128	PA0883 or PA4128	4.1.3.24	Fatty acid degradation	Metabolic reaction
rxn99799	Methylsuccinate transport via diffusion (extacellular to periplasmic)	cpd24381[e] <=> cpd24381[p]	PA1777	OprF	1.B.6	Transport across OM	Transport reaction
EX_cpd24381(e)	EX Methylsuccinate e	cpd24381[e] <=>	null	null	null	Boundary reaction	Boundary reaction
rxn01966	alpha,alpha-Trehalose:orthophosphate beta-D-glucosyltransferase	cpd00009[c] + cpd00067[c] + cpd00794[c] <=> cpd00027[c] + cpd00089[c]	PA2152	PA2152	2.4.1.231	Trehalose biosynthesis	Metabolic reaction
rxn08689	H2S transport via diffusion (periplasm)	cpd00239[c] <=> cpd00239[p]	null	null	null	SPONTANEOUS	Transport reaction
EX_cpd00239(e)	EX H2S e	cpd0023p[e] <=>	null	null	null	Boundary reaction	Boundary reaction
rxn08690	H2S transport via diffusion (extracellular to periplasm)	cpd00239[p] <=> cpd00239[e]	null	null	null	Transport across OM	Transport reaction
rxn99800	D-asparagine amidohydrolase	cpd01308[c] + cpd00001[c] -> cpd00320[c] + cpd00013[c]	PA1638	PA1638	3.5.1.2	Alanine, aspartate and glutamate metabolism	Metabolic reaction
EX_cpd00320(e)	EX D Aspartate e	cpd00320[e] <=>	null	null	null	Boundary reaction	Boundary reaction
rxn99801	D-Aspartate transport via diffusion (extracellular to periplasm)	cpd00320[e] <=> cpd00320[p]	PA1777	OprF	1.B.6	Transport across OM	Transport reaction
rxn99802	D-Aspartate transport via proton symport (periplasmic to cytoplasmic)	cpd00320[p] + cpd00067[p] <=> cpd00320[c] + cpd00067[c]	null	null	null	Transport across OM	Transport reaction
rxn99803	D-Lysine:oxygen oxidoreductase(deaminating)	cpd00001[c] + cpd00007[c] + cpd00549[c] -> cpd00013[c] + cpd00025[c] + cpd02074[c]	PA4548	PA4548	1.4.3.3	Lysine degradation	Metabolic reaction
rxn99804	RXN-8243	cpd02074[c] + cpd00025[c] -> cpd00339[c] + cpd00011[c] + cpd00001[c]	null	null	null	SPONTANEOUS	Metabolic reaction
rxn99805	D-valine:oxygen oxidoreductase(deaminating)	cpd00001[c] + cpd00007[c] + cpd03840[c] -> cpd00013[c] + cpd00025[c] + cpd00123[c]	PA4548	PA4548	1.4.3.3	Valine, leucine and isoleucine degradation	Metabolic reaction
rxn01550	Histamine:oxygen oxidoreductase(deaminating)	cpd00001[c] + cpd00007[c] + cpd00312[c] -> cpd00013[c] + cpd00025[c] + cpd03052[c]	PA4548	PA4548	1.4.3.-	Histidine metabolism	Metabolic reaction
rxn02854	Imidazole-4-acetate,NADH:oxygen oxidoreductase (5-hydroxylating)	cpd00004[c] + cpd00007[c] + cpd00067[c] + cpd01831[c] -> cpd00001[c] + cpd00003[c] + cpd03055[c]	null	null	1.14.13.5	Histidine metabolism	Metabolic reaction
rxn02942	rxn02942	cpd03055[c] + cpd00001[c] -> cpd02154[c]	null	null	3.5.2.-	Histidine metabolism	Metabolic reaction
rxn02282	N-Formimino-L-aspartate iminohydrolase	cpd00001[c] + cpd02154[c] -> cpd00013[c] + cpd00769[c]	null	null	3.5.3.5	Histidine metabolism	Metabolic reaction
rxn00376	N-Formyl-L-aspartate amidohydrolase	cpd00001[c] + cpd00769[c] -> cpd00041[c] + cpd00047[c]	null	null	3.5.1.8|3.5.1.15	Histidine metabolism	Metabolic reaction
EX_cpd03161(e)	EX beta Phenethylamine e	cpd03161[e] <=>	null	null	null	Boundary reaction	Boundary reaction
rxn09080	Phenethylamine transport via diffusion (extracellular to periplasm)	cpd03161[e] <=> cpd03161[p]	PA1777	OprF	1.B.6	Transport across OM	Transport reaction
rxn99806	Phenethylamine transport via facilitated diffusion (periplasmic to cytoplasmic)	cpd03161[p] <=> cpd03161[c]	PA3362	PA3362	1.A.29.1.1	Facilitated diffusion across CM	Transport reaction
rxn01903	Phenethylamine:oxygen oxidoreductase (deaminating)	cpd00001[c] + cpd00007[c] + cpd03161[c] -> cpd00013[c] + cpd00025[c] + cpd00464[c]	PA0421	PA0421	1.4.3.4	Phenylalanine metabolism	Metabolic reaction
rxn01842	Phenylacetate:CoA ligase	cpd00002[c] + cpd00010[c] + cpd00430[c] -> cpd00012[c] + cpd00018[c] + cpd00452[c]	PA2557	PA2557	6.2.1.30	Phenylalanine metabolism	Metabolic reaction
rxn99807	RXN0-2042	cpd00452[c] + cpd00007[c] + cpd00067[c] + cpd00005[c] -> cpd00006[c] + cpd21301[c]	null	null	1.14.13.149	Phenylalanine metabolism	Metabolic reaction
rxn99808	RXN0-6510	cpd21301[c] -> cpd21214[c]	PA4980	PA4980	5.3.3.8	Phenylalanine metabolism	Metabolic reaction
rxn99809	RXNMETA-12671	cpd21214[c] + cpd00001[c] -> cpd99111[c]	PA4899	PA4899	3.3.2.12	Phenylalanine metabolism	Metabolic reaction
rxn99810	RXNMETA-12672	cpd99111[c] + cpd00006[c] + cpd00001[c] -> cpd99112[c] + cpd00005[c] + 2 cpd00067[c]	PA4899	PA4899	1.2.1.91	Phenylalanine metabolism	Metabolic reaction
rxn99811	RXN0-6512	cpd99112[c] + cpd00010[c] -> cpd00022[c] + cpd99113[c]	PA0228	PcaF	2.3.1.223	Phenylalanine metabolism	Metabolic reaction
rxn99812	RXN0-6513	cpd99113[c] + cpd00001[c] -> cpd09844[c]	PA0744 or PA0745 or PA1021 or PA1240 or PA1629 or PA1748 or PA1821 or PA2767 or PA2841 or PA3014 or PA3426 or PA3591 or PA4330 or PA4980	PA0744 or PA0745 or PA1021 or PA1240 or PA1629 or PA1748 or PA1821 or PA2767 or PA2841 or FaoA or PA3426 or PA3591 or PA4330 or PA4980	4.2.1.17	Phenylalanine metabolism	Metabolic reaction
EX_cpd99114(e)	EX Glucuronamide e	cpd99114[e] <=>	null	null	null	Boundary reaction	Boundary reaction
rxn99813	Glucuronamide transport via diffusion (extracellular to periplasm)	cpd99114[e] <=> cpd99114[p]	PA1777	OprF	1.B.6	Transport across OM	Transport reaction
rxn99814	Glucuronamide transport via facilitated diffusion (periplasmic to cytoplasmic)	cpd99114[p] <=> cpd99114[c]	PA3362	PA3362	1.A.29.1.1	Facilitated diffusion across CM	Transport reaction
rxn99815	Glucuronamidase	cpd99114[c] + cpd00001[c] -> cpd00164[c] + cpd00013[c]	PA0202 or PA0704 or PA3366 or PA4163 or PA4342	PA0202 or PA0704 or AmiE or PA4163 or PA4342	3.5.1.4	Ascorbate and aldarate metabolism	Metabolic reaction
EX_cpd23860(e)	EX D L lactamide e	cpd23860[e] <=>	null	null	null	Boundary reaction	Boundary reaction
rxn99816	D,L-lactamide transport via diffusion (extracellular to periplasm)	cpd23860[e] <=> cpd23860[p]	PA1777	OprF	1.B.6	Transport across OM	Transport reaction
rxn99817	D,L-lactamide transport via facilitated diffusion (periplasmic to cytoplasmic)	cpd23860[p] <=> cpd23860[c]	PA3362	PA3362	1.A.29.1.1	Facilitated diffusion across CM	Transport reaction
rxn99818	Lactamidase	cpd23860[c] + cpd00001[c] -> cpd00159[c] + cpd00013[c]	PA0202 or PA0704 or PA3366 or PA4163 or PA4342	PA0202 or PA0704 or AmiE or PA4163 or PA4342	3.5.1.4	Pyruvate metabolism	Metabolic reaction
rxn00797	Uridine ribohydrolase	cpd00001[c] + cpd00249[c] -> cpd00092[c] + cpd00105[c]	PA0143	Nuh	3.2.2.8	Pyrimidine salvage	Metabolic reaction
rxn14359	L-methionine methanethiol-lyase	cpd00060[c] -> cpd00324[c] + cpd17424[c]	PA0400	PA0400	4.4.1.11	Cysteine and methionine metabolism	Metabolic reaction
rxn99819	RXN-15121	cpd17424[c] -> cpd99115[c]	null	null	null	SPONTANEOUS	Metabolic reaction
rxn99820	RXN-15123	cpd99115[c] + cpd00001[c] cpd00067[c] -> cpd00013[c] + cpd00094[c]	null	null	3.5.99.-	SPONTANEOUS	Metabolic reaction
EX_cpd01757(e)	EX N Acetylmuramate e	cpd01757[e] <=>	null	null	null	Boundary reaction	Boundary reaction
rxn99821	N-Acetylmuramate transport via diffusion (extracellular to periplasm)	cpd01757[e] <=> cpd01757[p]	PA1777	OprF	1.B.6	Transport across OM	Transport reaction
rxn99822	D-glucose 6 phosphate transport via facilitated diffusion (extracellular to periplasm)	cpd00079[p] + cpd00067[p] <=> cpd00079[c] + cpd00067[c]	null	null	null	Facilitated diffusion across CM	Transport reaction
EX_cpd27607(e)	EX N Acetyl D galactosamine e	cpd27607[e] <=>	null	null	null	Boundary reaction	Boundary reaction
rxn99823	N-Acetyl-galactosamine transport via diffusion (extracellular to periplasm)	cpd27607[e] <=> cpd27607[p]	PA1777	OprF	1.B.6	Transport across OM	Transport reaction
rxn99824	N-Acetyl-galactosamine import via ABC system (periplasm to cytoplasm, irreversible)	cpd00001[c] + cpd00002[c] + cpd27607[p] -> cpd00008[c] + cpd00067[c] + cpd03812[c]	(PA3190 and PA3189 and PA3188 and PA3187) or (PA0146 and PA0136 and PA0137 and PA0138)	(PA3190 and PA3189 and PA3188 and PA3187) or (PA0146 and PA0136 and PA0137 and PA0138)	3.A.1.1.24|3.A.1.1.30	ABC transporter	Transport reaction
rxn03504	N-Acetyl-D-galactosamine 6-phosphate amidohydrolase	cpd00001[c] + cpd03812[c] -> cpd00029[c] + cpd03813[c]	PA3758	PA3758	3.5.1.25	Galactose metabolism	Metabolic reaction
rxn11877	rxn11877	cpd00001[c] + cpd03813[c] -> cpd00013[c] + cpd00805[c]	PA3759	PA3759	3.5.99.-	Galactose metabolism	Metabolic reaction
EX_cpd00805(e)	EX D-Tagatose 6-phosphate e	cpd00805[e] <=>	null	null	null	Boundary reaction	Boundary reaction
rxn99825	D-Tagatose 6-phosphate transport via diffusion (extracellular to periplasm)	cpd00805[e] <=> cpd00805[p]	PA1777	OprF	1.B.6	Transport across OM	Transport reaction
rxn99826	D-Tagatose 6-phosphate trasnport via proton symporter (periplasm to cytoplasm)	cpd00067[p] + cpd00805[p] <=> cpd00067[c] + cpd00805[c]	null	null	null	Secondary transporter	Transport reaction
rxn99827	PPPi transport via diffusion (extracellular to periplasm)	cpd00421[e] <=> cpd00421[p]	PA1777	OprF	1.B.6	Transport across OM	Transport reaction
rxn99828	PPPi trasnport via proton symporter (periplasm to cytoplasm)	cpd00067[p] + cpd00421[p] <=> cpd00067[c] + cpd00421[c]	null	null	null	Secondary transporter	Transport reaction
rxn11595	Asp-tRNA(Asn):L-glutamine amido-ligase (ADP-forming)	cpd00001[c] + cpd00002[c] + cpd00053[c] + cpd12829[c] -> cpd00008[c] + cpd00009[c] + cpd00023[c] + cpd12313[c]	PA4482 and PA4483 and PA4484	GatC and GatA and GatB	6.3.5.7	tRNA charging	Metabolic reaction
rxn06936	L-Aspartate:tRNA(Asp) ligase (AMP-forming)	cpd00002[c] + cpd00041[c] + cpd00067[c] + cpd11909[c] -> cpd00012[c] + cpd00018[c] + cpd12226[c]	PA0963	AspS	6.1.1.12	tRNA charging	Metabolic reaction
