# Supplementary material for: Genome-scale metabolic modeling of responses to polymyxins in Pseudomonas aeruginosa
Source: Gigascience. 2018 Mar 13;7(4):giy021. doi: 10.1093/gigascience/giy021 (PMC6333913; doi:10.1093/gigascience/giy021)
Supplement: Supplemental material [file giy021_supp.zip › additionalFile13.xlsx]

## Sheet: Dataset EV12
Additional file 13	Added intermediate metabolites in GPL biosynthesis pathway
Metabolite ID	Metabolite Name	Class Abbreviation	Class	Compartment
cpd99026[c]	2-12-Methyltridecanoyl-sn-glycerol 3-phosphate	2ag3p	2-Acyl-sn-glycero-3-phosphate	c
cpd99027[c]	2-12-Methyltetradecanoyl-sn-glycerol 3-phosphate	2ag3p	2-Acyl-sn-glycero-3-phosphate	c
cpd99028[c]	2-13-Methyltetradecanoyl-sn-glycerol 3-phosphate	2ag3p	2-Acyl-sn-glycero-3-phosphate	c
cpd99029[c]	2-14-Methylpentadecanoyl-sn-glycerol 3-phosphate	2ag3p	2-Acyl-sn-glycero-3-phosphate	c
cpd99030[c]	2-14-Methylhexadecanoyl-sn-glycerol 3-phosphate	2ag3p	2-Acyl-sn-glycero-3-phosphate	c
cpd99031[c]	2-15-Methylhexadecanoyl-sn-glycerol 3-phosphate	2ag3p	2-Acyl-sn-glycero-3-phosphate	c
cpd99038[c]	2-12-Methyltridecanoyl-sn-glycero-3-phosphoethanolamine	2agpe	2-Acyl-sn-glycero-3-phosphoethanolamine	c
cpd99039[c]	2-12-Methyltetradecanoyl-sn-glycero-3-phosphoethanolamine	2agpe	2-Acyl-sn-glycero-3-phosphoethanolamine	c
cpd99040[c]	2-13-Methyltetradecanoyl-sn-glycero-3-phosphoethanolamine	2agpe	2-Acyl-sn-glycero-3-phosphoethanolamine	c
cpd99041[c]	2-14-Methylpentadecanoyl-sn-glycero-3-phosphoethanolamine	2agpe	2-Acyl-sn-glycero-3-phosphoethanolamine	c
cpd99042[c]	2-14-Methylhexadecanoyl-sn-glycero-3-phosphoethanolamine	2agpe	2-Acyl-sn-glycero-3-phosphoethanolamine	c
cpd99043[c]	2-15-Methylhexadecanoyl-sn-glycero-3-phosphoethanolamine	2agpe	2-Acyl-sn-glycero-3-phosphoethanolamine	c
cpd99050[c]	2-Acyl-sn-glycero-3-phosphoglycerol 12-Methyltridecanoyl	2agpg	2-Acyl-sn-glycero-3-phosphoglycerol	c
cpd99051[c]	2-Acyl-sn-glycero-3-phosphoglycerol 12-Methyltetradecanoyl	2agpg	2-Acyl-sn-glycero-3-phosphoglycerol	c
cpd99052[c]	2-Acyl-sn-glycero-3-phosphoglycerol 13-Methyltetradecanoyl	2agpg	2-Acyl-sn-glycero-3-phosphoglycerol	c
cpd99053[c]	2-Acyl-sn-glycero-3-phosphoglycerol 14-Methylpentadecanoyl	2agpg	2-Acyl-sn-glycero-3-phosphoglycerol	c
cpd99054[c]	2-Acyl-sn-glycero-3-phosphoglycerol 14-Methylhexadecanoyl	2agpg	2-Acyl-sn-glycero-3-phosphoglycerol	c
cpd99055[c]	2-Acyl-sn-glycero-3-phosphoglycerol 15-Methylhexadecanoyl	2agpg	2-Acyl-sn-glycero-3-phosphoglycerol	c
cpd99019[c]	2-Acyl-sn-glycero-3-phosphocholine dodecanoyl	2agpc	1-Acyl-sn-glycero-3-phosphocholine	c
cpd99020[c]	2-Acyl-sn-glycero-3-phosphocholine tetradecanoyl	2agpc	1-Acyl-sn-glycero-3-phosphocholine	c
cpd99021[c]	2-Acyl-sn-glycero-3-phosphocholine hexadecanoyl	2agpc	1-Acyl-sn-glycero-3-phosphocholine	c
cpd99022[c]	2-Acyl-sn-glycero-3-phosphocholine octadecanoyl	2agpc	1-Acyl-sn-glycero-3-phosphocholine	c
cpd99023[c]	2-Acyl-sn-glycero-3-phosphocholine tetradec-7-enoyl	2agpc	1-Acyl-sn-glycero-3-phosphocholine	c
cpd99024[c]	2-Acyl-sn-glycero-3-phosphocholine hexadec-9-enoyl	2agpc	1-Acyl-sn-glycero-3-phosphocholine	c
cpd99025[c]	2-Acyl-sn-glycero-3-phosphocholine octadec-11-enoyl	2agpc	1-Acyl-sn-glycero-3-phosphocholine	c
cpd99062[c]	2-Acyl-sn-glycero-3-phosphocholine 12-Methyltridecanoyl	2agpc	1-Acyl-sn-glycero-3-phosphocholine	c
cpd99063[c]	2-Acyl-sn-glycero-3-phosphocholine 12-Methyltetradecanoyl	2agpc	1-Acyl-sn-glycero-3-phosphocholine	c
cpd99064[c]	2-Acyl-sn-glycero-3-phosphocholine 13-Methyltetradecanoyl	2agpc	1-Acyl-sn-glycero-3-phosphocholine	c
cpd99065[c]	2-Acyl-sn-glycero-3-phosphocholine 14-Methylpentadecanoyl	2agpc	1-Acyl-sn-glycero-3-phosphocholine	c
cpd99066[c]	2-Acyl-sn-glycero-3-phosphocholine 14-Methylhexadecanoyl	2agpc	1-Acyl-sn-glycero-3-phosphocholine	c
cpd99067[c]	2-Acyl-sn-glycero-3-phosphocholine 15-Methylhexadecanoyl	2agpc	1-Acyl-sn-glycero-3-phosphocholine	c
cpd15402[c]	Acyl phosphatidylglycerol dodecanoyl	apg	Acyl phosphatidylglycerol	c
cpd15403[c]	Acyl phosphatidylglycerol tetradecanoyl	apg	Acyl phosphatidylglycerol	c
cpd15405[c]	Acyl phosphatidylglycerol hexadecanoyl	apg	Acyl phosphatidylglycerol	c
cpd15407[c]	Acyl phosphatidylglycerol octadecanoyl	apg	Acyl phosphatidylglycerol	c
cpd15404[c]	Acyl phosphatidylglycerol tetradec-7-enoyl	apg	Acyl phosphatidylglycerol	c
cpd15406[c]	Acyl phosphatidylglycerol hexadec-9-enoyl	apg	Acyl phosphatidylglycerol	c
cpd15408[c]	Acyl phosphatidylglycerol octadec-11-enoyl	apg	Acyl phosphatidylglycerol	c
cpd99068[c]	Acyl phosphatidylglycerol 12-Methyltridecanoyl	apg	Acyl phosphatidylglycerol	c
cpd99069[c]	Acyl phosphatidylglycerol 12-Methyltetradecanoyl	apg	Acyl phosphatidylglycerol	c
cpd99070[c]	Acyl phosphatidylglycerol 13-Methyltetradecanoyl	apg	Acyl phosphatidylglycerol	c
cpd99071[c]	Acyl phosphatidylglycerol 14-Methylpentadecanoyl	apg	Acyl phosphatidylglycerol	c
cpd99072[c]	Acyl phosphatidylglycerol 14-Methylhexadecanoyl	apg	Acyl phosphatidylglycerol	c
cpd99073[c]	Acyl phosphatidylglycerol 15-Methylhexadecanoyl	apg	Acyl phosphatidylglycerol	c
cpd99002[c]	1,2-Didodecanoyl-sn-glycero-3-phosphocholine	pc	Phosphatidylcholine	c
cpd99003[c]	1,2-Ditetradecanoyl-sn-glycero-3-phosphocholine	pc	Phosphatidylcholine	c
cpd99004[c]	1,2-Dihexadecanoyl-sn-glycero-3-phosphocholine	pc	Phosphatidylcholine	c
cpd99005[c]	1,2-Dioctadecanoyl-sn-glycero-3-phosphocholine	pc	Phosphatidylcholine	c
cpd99006[c]	1,2-Ditetradec-7-enoyl-sn-glycero-3-phosphocholine	pc	Phosphatidylcholine	c
cpd99007[c]	1,2-Dihexadec-9-enoyl-sn-glycero-3-phosphocholine	pc	Phosphatidylcholine	c
cpd99008[c]	1,2-Dioctadec-11-enoyl-sn-glycero-3-phosphocholine	pc	Phosphatidylcholine	c
cpd99074[c]	Phospatidylcholine 12-Methyltridecanoyl	pc	Phosphatidylcholine	c
cpd99075[c]	Phospatidylcholine 12-Methyltetradecanoyl	pc	Phosphatidylcholine	c
cpd99076[c]	Phospatidylcholine 13-Methyltetradecanoyl	pc	Phosphatidylcholine	c
cpd99077[c]	Phospatidylcholine 14-Methylpentadecanoyl	pc	Phosphatidylcholine	c
cpd99078[c]	Phospatidylcholine 14-Methylhexadecanoyl	pc	Phosphatidylcholine	c
cpd99079[c]	Phospatidylcholine 15-Methylhexadecanoyl	pc	Phosphatidylcholine	c
cpd15325[p]	1-Dodecanoyl-sn-glycerol 3-phosphate[p]	1ag3p	1-Acyl-sn-glycero-3-phosphate	p
cpd15331[p]	1-Tetradecanoyl-sn-glycerol 3-phosphate[p]	1ag3p	1-Acyl-sn-glycero-3-phosphate	p
cpd15327[p]	1-Hexadecanoyl-sn-glycerol 3-phosphate[p]	1ag3p	1-Acyl-sn-glycero-3-phosphate	p
cpd15329[p]	1-Octadecanoyl-sn-glycerol 3-phosphate[p]	1ag3p	1-Acyl-sn-glycero-3-phosphate	p
cpd15330[p]	1-Tetradec-7-enoyl-sn-glycerol 3-phosphate[p]	1ag3p	1-Acyl-sn-glycero-3-phosphate	p
cpd15326[p]	1-Hexadec-9-enoyl-sn-glycerol 3-phosphate[p]	1ag3p	1-Acyl-sn-glycero-3-phosphate	p
cpd15328[p]	1-Octadec-11-enoyl-sn-glycerol 3-phosphate[p]	1ag3p	1-Acyl-sn-glycero-3-phosphate	p
cpd15673[p]	12-Methyltridecanoyl-sn-glycerol 3-phosphate[p]	1ag3p	1-Acyl-sn-glycero-3-phosphate	p
cpd15675[p]	12-Methyltetradecanoyl-sn-glycerol 3-phosphate[p]	1ag3p	1-Acyl-sn-glycero-3-phosphate	p
cpd15674[p]	13-Methyltetradecanoyl-sn-glycerol 3-phosphate[p]	1ag3p	1-Acyl-sn-glycero-3-phosphate	p
cpd15676[p]	14-Methylpentadecanoyl-sn-glycerol 3-phosphate[p]	1ag3p	1-Acyl-sn-glycero-3-phosphate	p
cpd15672[p]	14-Methylhexadecanoyl-sn-glycerol 3-phosphate[p]	1ag3p	1-Acyl-sn-glycero-3-phosphate	p
cpd15671[p]	15-Methylhexadecanoyl-sn-glycerol 3-phosphate[p]	1ag3p	1-Acyl-sn-glycero-3-phosphate	p
cpd15350[p]	2-Dodecanoyl-sn-glycerol 3-phosphate[p]	2ag3p	2-Acyl-sn-glycero-3-phosphate	p
cpd15363[p]	2-Tetradecanoyl-sn-glycerol 3-phosphate[p]	2ag3p	2-Acyl-sn-glycero-3-phosphate	p
cpd15355[p]	2-Hexadecanoyl-sn-glycerol 3-phosphate[p]	2ag3p	2-Acyl-sn-glycero-3-phosphate	p
cpd15358[p]	2-Octadecanoyl-sn-glycerol 3-phosphate[p]	2ag3p	2-Acyl-sn-glycero-3-phosphate	p
cpd15362[p]	2-Tetradec-7-enoyl-sn-glycerol 3-phosphate[p]	2ag3p	2-Acyl-sn-glycero-3-phosphate	p
cpd15354[p]	2-Hexadec-9-enoyl-sn-glycerol 3-phosphate[p]	2ag3p	2-Acyl-sn-glycero-3-phosphate	p
cpd15357[p]	2-Octadec-11-enoyl-sn-glycerol 3-phosphate[p]	2ag3p	2-Acyl-sn-glycero-3-phosphate	p
cpd99026[p]	2-12-Methyltridecanoyl-sn-glycerol 3-phosphate[p]	2ag3p	2-Acyl-sn-glycero-3-phosphate	p
cpd99027[p]	2-12-Methyltetradecanoyl-sn-glycerol 3-phosphate[p]	2ag3p	2-Acyl-sn-glycero-3-phosphate	p
cpd99028[p]	2-13-Methyltetradecanoyl-sn-glycerol 3-phosphate[p]	2ag3p	2-Acyl-sn-glycero-3-phosphate	p
cpd99029[p]	2-14-Methylpentadecanoyl-sn-glycerol 3-phosphate[p]	2ag3p	2-Acyl-sn-glycero-3-phosphate	p
cpd99030[p]	2-14-Methylhexadecanoyl-sn-glycerol 3-phosphate[p]	2ag3p	2-Acyl-sn-glycero-3-phosphate	p
cpd99031[p]	2-15-Methylhexadecanoyl-sn-glycerol 3-phosphate[p]	2ag3p	2-Acyl-sn-glycero-3-phosphate	p
cpd15313[p]	1-Acyl-sn-glycero-3-phosphoethanolamine dodecanoyl[p]	1agpe	1-Acyl-sn-glycero-3-phosphoethanolamine	p
cpd15314[p]	1-Acyl-sn-glycero-3-phosphoethanolamine tetradecanoyl[p]	1agpe	1-Acyl-sn-glycero-3-phosphoethanolamine	p
cpd15316[p]	1-Acyl-sn-glycero-3-phosphoethanolamine hexadecanoyl[p]	1agpe	1-Acyl-sn-glycero-3-phosphoethanolamine	p
cpd12547[p]	1-Acyl-sn-glycero-3-phosphoethanolamine octadecanoyl[p]	1agpe	1-Acyl-sn-glycero-3-phosphoethanolamine	p
cpd15315[p]	1-Acyl-sn-glycero-3-phosphoethanolamine tetradec-7-enoyl[p]	1agpe	1-Acyl-sn-glycero-3-phosphoethanolamine	p
cpd15317[p]	1-Acyl-sn-glycero-3-phosphoethanolamine hexadec-9-enoyl[p]	1agpe	1-Acyl-sn-glycero-3-phosphoethanolamine	p
cpd99001[p]	1-Acyl-sn-glycero-3-phosphoethanolamine octadec-11-enoyl[p]	1agpe	1-Acyl-sn-glycero-3-phosphoethanolamine	p
cpd99032[p]	1-12-Methyltridecanoyl-sn-glycero-3-phosphoethanolamine[p]	1agpe	1-Acyl-sn-glycero-3-phosphoethanolamine	p
cpd99033[p]	1-12-Methyltetradecanoyl-sn-glycero-3-phosphoethanolamine[p]	1agpe	1-Acyl-sn-glycero-3-phosphoethanolamine	p
cpd99034[p]	1-13-Methyltetradecanoyl-sn-glycero-3-phosphoethanolamine[p]	1agpe	1-Acyl-sn-glycero-3-phosphoethanolamine	p
cpd99035[p]	1-14-Methylpentadecanoyl-sn-glycero-3-phosphoethanolamine[p]	1agpe	1-Acyl-sn-glycero-3-phosphoethanolamine	p
cpd99036[p]	1-14-Methylhexadecanoyl-sn-glycero-3-phosphoethanolamine[p]	1agpe	1-Acyl-sn-glycero-3-phosphoethanolamine	p
cpd99037[p]	1-15-Methylhexadecanoyl-sn-glycero-3-phosphoethanolamine[p]	1agpe	1-Acyl-sn-glycero-3-phosphoethanolamine	p
cpd15336[p]	2-Acyl-sn-glycero-3-phosphoethanolamine dodecanoyl[p]	2agpe	2-Acyl-sn-glycero-3-phosphoethanolamine	p
cpd15337[p]	2-Acyl-sn-glycero-3-phosphoethanolamine tetradecanoyl[p]	2agpe	2-Acyl-sn-glycero-3-phosphoethanolamine	p
cpd15339[p]	2-Acyl-sn-glycero-3-phosphoethanolamine hexadecanoyl[p]	2agpe	2-Acyl-sn-glycero-3-phosphoethanolamine	p
cpd15341[p]	2-Acyl-sn-glycero-3-phosphoethanolamine octadecanoyl[p]	2agpe	2-Acyl-sn-glycero-3-phosphoethanolamine	p
cpd15338[p]	2-Acyl-sn-glycero-3-phosphoethanolamine tetradec-7-enoyl[p]	2agpe	2-Acyl-sn-glycero-3-phosphoethanolamine	p
cpd15340[p]	2-Acyl-sn-glycero-3-phosphoethanolamine hexadec-9-enoyl[p]	2agpe	2-Acyl-sn-glycero-3-phosphoethanolamine	p
cpd15342[p]	2-Acyl-sn-glycero-3-phosphoethanolamine octadec-11-enoyl[p]	2agpe	2-Acyl-sn-glycero-3-phosphoethanolamine	p
cpd99038[p]	2-12-Methyltridecanoyl-sn-glycero-3-phosphoethanolamine[p]	2agpe	2-Acyl-sn-glycero-3-phosphoethanolamine	p
cpd99039[p]	2-12-Methyltetradecanoyl-sn-glycero-3-phosphoethanolamine[p]	2agpe	2-Acyl-sn-glycero-3-phosphoethanolamine	p
cpd99040[p]	2-13-Methyltetradecanoyl-sn-glycero-3-phosphoethanolamine[p]	2agpe	2-Acyl-sn-glycero-3-phosphoethanolamine	p
cpd99041[p]	2-14-Methylpentadecanoyl-sn-glycero-3-phosphoethanolamine[p]	2agpe	2-Acyl-sn-glycero-3-phosphoethanolamine	p
cpd99042[p]	2-14-Methylhexadecanoyl-sn-glycero-3-phosphoethanolamine[p]	2agpe	2-Acyl-sn-glycero-3-phosphoethanolamine	p
cpd99043[p]	2-15-Methylhexadecanoyl-sn-glycero-3-phosphoethanolamine[p]	2agpe	2-Acyl-sn-glycero-3-phosphoethanolamine	p
cpd15318[p]	1-Acyl-sn-glycero-3-phosphoglycerol dodecanoyl[p]	1agpg	1-Acyl-sn-glycero-3-phosphoglycerol	p
cpd15319[p]	1-Acyl-sn-glycero-3-phosphoglycerol tetradecanoyl[p]	1agpg	1-Acyl-sn-glycero-3-phosphoglycerol	p
cpd15321[p]	1-Acyl-sn-glycero-3-phosphoglycerol hexadecanoyl[p]	1agpg	1-Acyl-sn-glycero-3-phosphoglycerol	p
cpd15323[p]	1-Acyl-sn-glycero-3-phosphoglycerol octadecanoyl[p]	1agpg	1-Acyl-sn-glycero-3-phosphoglycerol	p
cpd15320[p]	1-Acyl-sn-glycero-3-phosphoglycerol tetradec-7-enoyl[p]	1agpg	1-Acyl-sn-glycero-3-phosphoglycerol	p
cpd15322[p]	1-Acyl-sn-glycero-3-phosphoglycerol hexadec-9-enoyl[p]	1agpg	1-Acyl-sn-glycero-3-phosphoglycerol	p
cpd15324[p]	1-Acyl-sn-glycero-3-phosphoglycerol octadec-11-enoyl[p]	1agpg	1-Acyl-sn-glycero-3-phosphoglycerol	p
cpd99044[p]	1-Acyl-sn-glycero-3-phosphoglycerol 12-Methyltridecanoyl[p]	1agpg	1-Acyl-sn-glycero-3-phosphoglycerol	p
cpd99045[p]	1-Acyl-sn-glycero-3-phosphoglycerol 12-Methyltetradecanoyl[p]	1agpg	1-Acyl-sn-glycero-3-phosphoglycerol	p
cpd99046[p]	1-Acyl-sn-glycero-3-phosphoglycerol 13-Methyltetradecanoyl[p]	1agpg	1-Acyl-sn-glycero-3-phosphoglycerol	p
cpd99047[p]	1-Acyl-sn-glycero-3-phosphoglycerol 14-Methylpentadecanoyl[p]	1agpg	1-Acyl-sn-glycero-3-phosphoglycerol	p
cpd99048[p]	1-Acyl-sn-glycero-3-phosphoglycerol 14-Methylhexadecanoyl[p]	1agpg	1-Acyl-sn-glycero-3-phosphoglycerol	p
cpd99049[p]	1-Acyl-sn-glycero-3-phosphoglycerol 15-Methylhexadecanoyl[p]	1agpg	1-Acyl-sn-glycero-3-phosphoglycerol	p
cpd15343[p]	2-Acyl-sn-glycero-3-phosphoglycerol dodecanoyl[p]	2agpg	2-Acyl-sn-glycero-3-phosphoglycerol	p
cpd15344[p]	2-Acyl-sn-glycero-3-phosphoglycerol tetradecanoyl[p]	2agpg	2-Acyl-sn-glycero-3-phosphoglycerol	p
cpd15346[p]	2-Acyl-sn-glycero-3-phosphoglycerol hexadecanoyl[p]	2agpg	2-Acyl-sn-glycero-3-phosphoglycerol	p
cpd15348[p]	2-Acyl-sn-glycero-3-phosphoglycerol octadecanoyl[p]	2agpg	2-Acyl-sn-glycero-3-phosphoglycerol	p
cpd15345[p]	2-Acyl-sn-glycero-3-phosphoglycerol tetradec-7-enoyl[p]	2agpg	2-Acyl-sn-glycero-3-phosphoglycerol	p
cpd15347[p]	2-Acyl-sn-glycero-3-phosphoglycerol hexadec-9-enoyl[p]	2agpg	2-Acyl-sn-glycero-3-phosphoglycerol	p
cpd15349[p]	2-Acyl-sn-glycero-3-phosphoglycerol octadec-11-enoyl[p]	2agpg	2-Acyl-sn-glycero-3-phosphoglycerol	p
cpd99050[p]	2-Acyl-sn-glycero-3-phosphoglycerol 12-Methyltridecanoyl[p]	2agpg	2-Acyl-sn-glycero-3-phosphoglycerol	p
cpd99051[p]	2-Acyl-sn-glycero-3-phosphoglycerol 12-Methyltetradecanoyl[p]	2agpg	2-Acyl-sn-glycero-3-phosphoglycerol	p
cpd99052[p]	2-Acyl-sn-glycero-3-phosphoglycerol 13-Methyltetradecanoyl[p]	2agpg	2-Acyl-sn-glycero-3-phosphoglycerol	p
cpd99053[p]	2-Acyl-sn-glycero-3-phosphoglycerol 14-Methylpentadecanoyl[p]	2agpg	2-Acyl-sn-glycero-3-phosphoglycerol	p
cpd99054[p]	2-Acyl-sn-glycero-3-phosphoglycerol 14-Methylhexadecanoyl[p]	2agpg	2-Acyl-sn-glycero-3-phosphoglycerol	p
cpd99055[p]	2-Acyl-sn-glycero-3-phosphoglycerol 15-Methylhexadecanoyl[p]	2agpg	2-Acyl-sn-glycero-3-phosphoglycerol	p
cpd99012[p]	1-Acyl-sn-glycero-3-phosphocholine dodecanoyl[p]	1agpc	1-Acyl-sn-glycero-3-phosphocholine	p
cpd99013[p]	1-Acyl-sn-glycero-3-phosphocholine tetradecanoyl[p]	1agpc	1-Acyl-sn-glycero-3-phosphocholine	p
cpd99014[p]	1-Acyl-sn-glycero-3-phosphocholine hexadecanoyl[p]	1agpc	1-Acyl-sn-glycero-3-phosphocholine	p
cpd99015[p]	1-Acyl-sn-glycero-3-phosphocholine octadecanoyl[p]	1agpc	1-Acyl-sn-glycero-3-phosphocholine	p
cpd99016[p]	1-Acyl-sn-glycero-3-phosphocholine tetradec-7-enoyl[p]	1agpc	1-Acyl-sn-glycero-3-phosphocholine	p
cpd99017[p]	1-Acyl-sn-glycero-3-phosphocholine hexadec-9-enoyl[p]	1agpc	1-Acyl-sn-glycero-3-phosphocholine	p
cpd99018[p]	1-Acyl-sn-glycero-3-phosphocholine octadec-11-enoyl[p]	1agpc	1-Acyl-sn-glycero-3-phosphocholine	p
cpd99056[p]	1-Acyl-sn-glycero-3-phosphocholine 12-Methyltridecanoyl[p]	1agpc	1-Acyl-sn-glycero-3-phosphocholine	p
cpd99057[p]	1-Acyl-sn-glycero-3-phosphocholine 12-Methyltetradecanoyl[p]	1agpc	1-Acyl-sn-glycero-3-phosphocholine	p
cpd99058[p]	1-Acyl-sn-glycero-3-phosphocholine 13-Methyltetradecanoyl[p]	1agpc	1-Acyl-sn-glycero-3-phosphocholine	p
cpd99059[p]	1-Acyl-sn-glycero-3-phosphocholine 14-Methylpentadecanoyl[p]	1agpc	1-Acyl-sn-glycero-3-phosphocholine	p
cpd99060[p]	1-Acyl-sn-glycero-3-phosphocholine 14-Methylhexadecanoyl[p]	1agpc	1-Acyl-sn-glycero-3-phosphocholine	p
cpd99061[p]	1-Acyl-sn-glycero-3-phosphocholine 15-Methylhexadecanoyl[p]	1agpc	1-Acyl-sn-glycero-3-phosphocholine	p
cpd99019[p]	2-Acyl-sn-glycero-3-phosphocholine dodecanoyl[p]	2agpc	1-Acyl-sn-glycero-3-phosphocholine	p
cpd99020[p]	2-Acyl-sn-glycero-3-phosphocholine tetradecanoyl[p]	2agpc	1-Acyl-sn-glycero-3-phosphocholine	p
cpd99021[p]	2-Acyl-sn-glycero-3-phosphocholine hexadecanoyl[p]	2agpc	1-Acyl-sn-glycero-3-phosphocholine	p
cpd99022[p]	2-Acyl-sn-glycero-3-phosphocholine octadecanoyl[p]	2agpc	1-Acyl-sn-glycero-3-phosphocholine	p
cpd99023[p]	2-Acyl-sn-glycero-3-phosphocholine tetradec-7-enoyl[p]	2agpc	1-Acyl-sn-glycero-3-phosphocholine	p
cpd99024[p]	2-Acyl-sn-glycero-3-phosphocholine hexadec-9-enoyl[p]	2agpc	1-Acyl-sn-glycero-3-phosphocholine	p
cpd99025[p]	2-Acyl-sn-glycero-3-phosphocholine octadec-11-enoyl[p]	2agpc	1-Acyl-sn-glycero-3-phosphocholine	p
cpd99062[p]	2-Acyl-sn-glycero-3-phosphocholine 12-Methyltridecanoyl[p]	2agpc	1-Acyl-sn-glycero-3-phosphocholine	p
cpd99063[p]	2-Acyl-sn-glycero-3-phosphocholine 12-Methyltetradecanoyl[p]	2agpc	1-Acyl-sn-glycero-3-phosphocholine	p
cpd99064[p]	2-Acyl-sn-glycero-3-phosphocholine 13-Methyltetradecanoyl[p]	2agpc	1-Acyl-sn-glycero-3-phosphocholine	p
cpd99065[p]	2-Acyl-sn-glycero-3-phosphocholine 14-Methylpentadecanoyl[p]	2agpc	1-Acyl-sn-glycero-3-phosphocholine	p
cpd99066[p]	2-Acyl-sn-glycero-3-phosphocholine 14-Methylhexadecanoyl[p]	2agpc	1-Acyl-sn-glycero-3-phosphocholine	p
cpd99067[p]	2-Acyl-sn-glycero-3-phosphocholine 15-Methylhexadecanoyl[p]	2agpc	1-Acyl-sn-glycero-3-phosphocholine	p
cpd15306[p]	1,2-Diacyl-sn-glycerol didodecanoyl[p]	12dgr	1,2-Acyl-sn-glycerol	p
cpd15307[p]	1,2-Diacyl-sn-glycerol ditetradecanoyl[p]	12dgr	1,2-Acyl-sn-glycerol	p
cpd15309[p]	1,2-Diacyl-sn-glycerol dihexadecanoyl[p]	12dgr	1,2-Acyl-sn-glycerol	p
cpd15311[p]	1,2-Diacyl-sn-glycerol dioctadecanoyl[p]	12dgr	1,2-Acyl-sn-glycerol	p
cpd15308[p]	1,2-Diacyl-sn-glycerol ditetradec-7-enoyl[p]	12dgr	1,2-Acyl-sn-glycerol	p
cpd15310[p]	1,2-Diacyl-sn-glycerol dihexadec-9-enoyl[p]	12dgr	1,2-Acyl-sn-glycerol	p
cpd15312[p]	1,2-Diacyl-sn-glycerol dioctadec-11-enoyl[p]	12dgr	1,2-Acyl-sn-glycerol	p
cpd15703[p]	1,2-Di-12-methyltridecanoyl-sn-glycerol[p]	12dgr	1,2-Acyl-sn-glycerol	p
cpd15705[p]	1,2-Di-12-methyltetradecanoyl-sn-glycerol[p]	12dgr	1,2-Acyl-sn-glycerol	p
cpd15704[p]	1,2-Di-13-methyltetradecanoyl-sn-glycerol[p]	12dgr	1,2-Acyl-sn-glycerol	p
cpd15706[p]	1,2-Di-14-methylpentadecanoyl-sn-glycerol[p]	12dgr	1,2-Acyl-sn-glycerol	p
cpd15702[p]	1,2-Di-14-methylhexadecanoyl-sn-glycerol[p]	12dgr	1,2-Acyl-sn-glycerol	p
cpd15701[p]	1,2-Di-15-methylhexadecanoyl-sn-glycerol[p]	12dgr	1,2-Acyl-sn-glycerol	p
cpd15521[p]	1,2-Didodecanoyl-sn-glycerol 3-phosphate[p]	pa	1,2-Diacyl-sn-glycerol 3-phosphate	p
cpd15522[p]	1,2-Ditetradecanoyl-sn-glycerol 3-phosphate[p]	pa	1,2-Diacyl-sn-glycerol 3-phosphate	p
cpd15524[p]	1,2-Dihexadecanoyl-sn-glycerol 3-phosphate[p]	pa	1,2-Diacyl-sn-glycerol 3-phosphate	p
cpd15526[p]	1,2-Dioctadecanoyl-sn-glycerol 3-phosphate[p]	pa	1,2-Diacyl-sn-glycerol 3-phosphate	p
cpd15523[p]	1,2-Ditetradec-7-enoyl-sn-glycerol 3-phosphate[p]	pa	1,2-Diacyl-sn-glycerol 3-phosphate	p
cpd15525[p]	1,2-Dihexadec-9-enoyl-sn-glycerol 3-phosphate[p]	pa	1,2-Diacyl-sn-glycerol 3-phosphate	p
cpd15527[p]	1,2-Dioctadec-11-enoyl-sn-glycerol 3-phosphate[p]	pa	1,2-Diacyl-sn-glycerol 3-phosphate	p
cpd15679[p]	1,2-Di-12-methyltridecanoyl-sn-glycerol 3-phosphate[p]	pa	1,2-Diacyl-sn-glycerol 3-phosphate	p
cpd15681[p]	1,2-Di-12-methyltetradecanoyl-sn-glycerol 3-phosphate[p]	pa	1,2-Diacyl-sn-glycerol 3-phosphate	p
cpd15680[p]	1,2-Di-13-methyltetradecanoyl-sn-glycerol 3-phosphate[p]	pa	1,2-Diacyl-sn-glycerol 3-phosphate	p
cpd15682[p]	1,2-Di-14-methylpentadecanoyl-sn-glycerol 3-phosphate[p]	pa	1,2-Diacyl-sn-glycerol 3-phosphate	p
cpd15678[p]	1,2-Di-14-methylhexadecanoyl-sn-glycerol 3-phosphate[p]	pa	1,2-Diacyl-sn-glycerol 3-phosphate	p
cpd15677[p]	1,2-Di-15-methylhexadecanoyl-sn-glycerol 3-phosphate[p]	pa	1,2-Diacyl-sn-glycerol 3-phosphate	p
cpd15528[p]	Phosphatidylethanolamine didodecanoyl[p]	pe	Phosphatidylethanolamine	p
cpd15529[p]	Phosphatidylethanolamine ditetradecanoyl[p]	pe	Phosphatidylethanolamine	p
cpd15531[p]	Phosphatidylethanolamine dihexadecanoyl[p]	pe	Phosphatidylethanolamine	p
cpd15533[p]	Phosphatidylethanolamine dioctadecanoyl[p]	pe	Phosphatidylethanolamine	p
cpd15530[p]	Phosphatidylethanolamine ditetradec-7-enoyl[p]	pe	Phosphatidylethanolamine	p
cpd15532[p]	Phosphatidylethanolamine dihexadec-9enoyl[p]	pe	Phosphatidylethanolamine	p
cpd15534[p]	Phosphatidylethanolamine dioctadec-11-enoyl[p]	pe	Phosphatidylethanolamine	p
cpd15697[p]	Phosphatidylethanolamine 12-methyltridecanoyl[p]	pe	Phosphatidylethanolamine	p
cpd15699[p]	Phosphatidylethanolamine 12-methyltetradecanoyl[p]	pe	Phosphatidylethanolamine	p
cpd15698[p]	Phosphatidylethanolamine 13-methyltetradecanoyl[p]	pe	Phosphatidylethanolamine	p
cpd15700[p]	Phosphatidylethanolamine 14-methylpentadecanoyl[p]	pe	Phosphatidylethanolamine	p
cpd15696[p]	Phosphatidylethanolamine 14-methylhexadecanoyl[p]	pe	Phosphatidylethanolamine	p
cpd15695[p]	Phosphatidylethanolamine 15-methylhexadecanoyl[p]	pe	Phosphatidylethanolamine	p
cpd15535[p]	Phosphatidylglycerol didodecanoyl[p]	pg	Phosphatidylglycerol	p
cpd15536[p]	Phosphatidylglycerol ditetradecanoyl[p]	pg	Phosphatidylglycerol	p
cpd15538[p]	Phosphatidylglycerol dihexadecanoyl[p]	pg	Phosphatidylglycerol	p
cpd15540[p]	Phosphatidylglycerol dioctadecanoyl[p]	pg	Phosphatidylglycerol	p
cpd15537[p]	Phosphatidylglycerol ditetradec-7-enoyl[p]	pg	Phosphatidylglycerol	p
cpd15539[p]	Phosphatidylglycerol dihexadec-9-enoyl[p]	pg	Phosphatidylglycerol	p
cpd15541[p]	Phosphatidylglycerol dioctadec-11-enoyl[p]	pg	Phosphatidylglycerol	p
cpd15724[p]	Phosphatidylglycerol 12-methyltridecanoyl[p]	pg	Phosphatidylglycerol	p
cpd15726[p]	Phosphatidylglycerol 12-methyltetradecanoyl[p]	pg	Phosphatidylglycerol	p
cpd15725[p]	Phosphatidylglycerol 13-methyltetradecanoyl[p]	pg	Phosphatidylglycerol	p
cpd15727[p]	Phosphatidylglycerol 14-methylpentadecanoyl[p]	pg	Phosphatidylglycerol	p
cpd15723[p]	Phosphatidylglycerol 14-methylhexadecanoyl[p]	pg	Phosphatidylglycerol	p
cpd15722[p]	Phosphatidylglycerol 15-methylhexadecanoyl[p]	pg	Phosphatidylglycerol	p
cpd15542[p]	Phosphatidylglycerophosphate didodecanoyl[p]	pgp	Phosphatidylglycerophosphate	p
cpd15543[p]	Phosphatidylglycerophosphate ditetradecanoyl[p]	pgp	Phosphatidylglycerophosphate	p
cpd15545[p]	Phosphatidylglycerophosphate dihexadecanoyl[p]	pgp	Phosphatidylglycerophosphate	p
cpd15547[p]	Phosphatidylglycerophosphate dioctadecanoyl[p]	pgp	Phosphatidylglycerophosphate	p
cpd15544[p]	Phosphatidylglycerophosphate ditetradec-7-enoyl[p]	pgp	Phosphatidylglycerophosphate	p
cpd15546[p]	Phosphatidylglycerophosphate dihexadec-9-enoyl[p]	pgp	Phosphatidylglycerophosphate	p
cpd15548[p]	Phosphatidylglycerophosphate dioctadec-11-enoyl[p]	pgp	Phosphatidylglycerophosphate	p
cpd15718[p]	Phosphatidylglycerophosphate 12-methyltridecanoyl[p]	pgp	Phosphatidylglycerophosphate	p
cpd15720[p]	Phosphatidylglycerophosphate 12-methyltetradecanoyl[p]	pgp	Phosphatidylglycerophosphate	p
cpd15719[p]	Phosphatidylglycerophosphate 13-methyltetradecanoyl[p]	pgp	Phosphatidylglycerophosphate	p
cpd15721[p]	Phosphatidylglycerophosphate 14-methylpentadecanoyl[p]	pgp	Phosphatidylglycerophosphate	p
cpd15717[p]	Phosphatidylglycerophosphate 14-methylhexadecanoyl[p]	pgp	Phosphatidylglycerophosphate	p
cpd15716[p]	Phosphatidylglycerophosphate 15-methylhexadecanoyl[p]	pgp	Phosphatidylglycerophosphate	p
cpd15425[p]	Cardiolipin tetradodecanoyl[p]	clpn	cardiolipin	p
cpd15426[p]	Cardiolipin tetratetradecanoyl[p]	clpn	cardiolipin	p
cpd15428[p]	Cardiolipin tetrahexadecanoyl[p]	clpn	cardiolipin	p
cpd15430[p]	Cardiolipin tetraoctadecanoyl[p]	clpn	cardiolipin	p
cpd15427[p]	Cardiolipin tetratetradec-7-enoyl[p]	clpn	cardiolipin	p
cpd15429[p]	Cardiolipin tetrahexadec-9-enoyl[p]	clpn	cardiolipin	p
cpd15431[p]	Cardiolipin tetraoctadec-11-enoyl[p]	clpn	cardiolipin	p
cpd15796[p]	Cardiolipin tetra-12-methyltridecanoyl[p]	clpn	cardiolipin	p
cpd15798[p]	Cardiolipin tetra-12-methyltetradecanoyl[p]	clpn	cardiolipin	p
cpd15797[p]	Cardiolipin tetra-13-methyltetradecanoyl[p]	clpn	cardiolipin	p
cpd15799[p]	Cardiolipin tetra-14-methylpentadecanoyl[p]	clpn	cardiolipin	p
cpd15795[p]	Cardiolipin tetra-14-methylhexadecanoyl[p]	clpn	cardiolipin	p
cpd15794[p]	Cardiolipin tetra-15-methylhexadecanoyl[p]	clpn	cardiolipin	p
cpd99002[p]	1,2-Didodecanoyl-sn-glycero-3-phosphocholine[p]	pc	Phosphatidylcholine	p
cpd99003[p]	1,2-Ditetradecanoyl-sn-glycero-3-phosphocholine[p]	pc	Phosphatidylcholine	p
cpd99004[p]	1,2-Dihexadecanoyl-sn-glycero-3-phosphocholine[p]	pc	Phosphatidylcholine	p
cpd99005[p]	1,2-Dioctadecanoyl-sn-glycero-3-phosphocholine[p]	pc	Phosphatidylcholine	p
cpd99006[p]	1,2-Ditetradec-7-enoyl-sn-glycero-3-phosphocholine[p]	pc	Phosphatidylcholine	p
cpd99007[p]	1,2-Dihexadec-9-enoyl-sn-glycero-3-phosphocholine[p]	pc	Phosphatidylcholine	p
cpd99008[p]	1,2-Dioctadec-11-enoyl-sn-glycero-3-phosphocholine[p]	pc	Phosphatidylcholine	p
cpd99074[p]	Phospatidylcholine 12-Methyltridecanoyl[p]	pc	Phosphatidylcholine	p
cpd99075[p]	Phospatidylcholine 12-Methyltetradecanoyl[p]	pc	Phosphatidylcholine	p
cpd99076[p]	Phospatidylcholine 13-Methyltetradecanoyl[p]	pc	Phosphatidylcholine	p
cpd99077[p]	Phospatidylcholine 14-Methylpentadecanoyl[p]	pc	Phosphatidylcholine	p
cpd99078[p]	Phospatidylcholine 14-Methylhexadecanoyl[p]	pc	Phosphatidylcholine	p
cpd99079[p]	Phospatidylcholine 15-Methylhexadecanoyl[p]	pc	Phosphatidylcholine	p
cpd15306[e]	1,2-Diacyl-sn-glycerol didodecanoyl[e]	12dgr	1,2-Acyl-sn-glycerol	e
cpd15307[e]	1,2-Diacyl-sn-glycerol ditetradecanoyl[e]	12dgr	1,2-Acyl-sn-glycerol	e
cpd15309[e]	1,2-Diacyl-sn-glycerol dihexadecanoyl[e]	12dgr	1,2-Acyl-sn-glycerol	e
cpd15311[e]	1,2-Diacyl-sn-glycerol dioctadecanoyl[e]	12dgr	1,2-Acyl-sn-glycerol	e
cpd15308[e]	1,2-Diacyl-sn-glycerol ditetradec-7-enoyl[e]	12dgr	1,2-Acyl-sn-glycerol	e
cpd15310[e]	1,2-Diacyl-sn-glycerol dihexadec-9-enoyl[e]	12dgr	1,2-Acyl-sn-glycerol	e
cpd15312[e]	1,2-Diacyl-sn-glycerol dioctadec-11-enoyl[e]	12dgr	1,2-Acyl-sn-glycerol	e
cpd15521[e]	1,2-Didodecanoyl-sn-glycerol 3-phosphate[e]	pa	1,2-Diacyl-sn-glycerol 3-phosphate	e
cpd15522[e]	1,2-Ditetradecanoyl-sn-glycerol 3-phosphate[e]	pa	1,2-Diacyl-sn-glycerol 3-phosphate	e
cpd15524[e]	1,2-Dihexadecanoyl-sn-glycerol 3-phosphate[e]	pa	1,2-Diacyl-sn-glycerol 3-phosphate	e
cpd15526[e]	1,2-Dioctadecanoyl-sn-glycerol 3-phosphate[e]	pa	1,2-Diacyl-sn-glycerol 3-phosphate	e
cpd15523[e]	1,2-Ditetradec-7-enoyl-sn-glycerol 3-phosphate[e]	pa	1,2-Diacyl-sn-glycerol 3-phosphate	e
cpd15525[e]	1,2-Dihexadec-9-enoyl-sn-glycerol 3-phosphate[e]	pa	1,2-Diacyl-sn-glycerol 3-phosphate	e
cpd15527[e]	1,2-Dioctadec-11-enoyl-sn-glycerol 3-phosphate[e]	pa	1,2-Diacyl-sn-glycerol 3-phosphate	e
cpd15528[e]	Phosphatidylethanolamine didodecanoyl[e]	pe	Phosphatidylethanolamine	e
cpd15529[e]	Phosphatidylethanolamine ditetradecanoyl[e]	pe	Phosphatidylethanolamine	e
cpd15531[e]	Phosphatidylethanolamine dihexadecanoyl[e]	pe	Phosphatidylethanolamine	e
cpd15533[e]	Phosphatidylethanolamine dioctadecanoyl[e]	pe	Phosphatidylethanolamine	e
cpd15530[e]	Phosphatidylethanolamine ditetradec-7-enoyl[e]	pe	Phosphatidylethanolamine	e
cpd15532[e]	Phosphatidylethanolamine dihexadec-9enoyl[e]	pe	Phosphatidylethanolamine	e
cpd15534[e]	Phosphatidylethanolamine dioctadec-11-enoyl[e]	pe	Phosphatidylethanolamine	e
cpd99002[e]	1,2-Didodecanoyl-sn-glycero-3-phosphocholine[e]	pc	Phosphatidylcholine	e
cpd99003[e]	1,2-Ditetradecanoyl-sn-glycero-3-phosphocholine[e]	pc	Phosphatidylcholine	e
cpd99004[e]	1,2-Dihexadecanoyl-sn-glycero-3-phosphocholine[e]	pc	Phosphatidylcholine	e
cpd99005[e]	1,2-Dioctadecanoyl-sn-glycero-3-phosphocholine[e]	pc	Phosphatidylcholine	e
cpd99006[e]	1,2-Ditetradec-7-enoyl-sn-glycero-3-phosphocholine[e]	pc	Phosphatidylcholine	e
cpd99007[e]	1,2-Dihexadec-9-enoyl-sn-glycero-3-phosphocholine[e]	pc	Phosphatidylcholine	e
cpd99008[e]	1,2-Dioctadec-11-enoyl-sn-glycero-3-phosphocholine[e]	pc	Phosphatidylcholine	e
cpd15417[c]	CDP-1,2-didodecanoylglycerol	cdpdag	CDP-diacylglycerol	c
cpd15418[c]	CDP-1,2-dihexadec-9-enoylglycerol	cdpdag	CDP-diacylglycerol	c
cpd15419[c]	CDP-1,2-dihexadecanoylglycerol	cdpdag	CDP-diacylglycerol	c
cpd15420[c]	CDP-1,2-dioctadec-11-enoylglycerol	cdpdag	CDP-diacylglycerol	c
cpd15421[c]	CDP-1,2-dioctadecanoylglycerol	cdpdag	CDP-diacylglycerol	c
cpd15422[c]	CDP-1,2-ditetradec-7-enoylglycerol	cdpdag	CDP-diacylglycerol	c
cpd15423[c]	CDP-1,2-ditetradecanoylglycerol	cdpdag	CDP-diacylglycerol	c
cpd15683[c]	CDP-1,2-Di-15-methylhexadecanoylglycerol	cdpdag	CDP-diacylglycerol	c
cpd15684[c]	CDP-1,2-Di-14-methylhexadecanoylglycerol	cdpdag	CDP-diacylglycerol	c
cpd15685[c]	CDP-1,2-Di-12-methyltridecanoylglycerol	cdpdag	CDP-diacylglycerol	c
cpd15686[c]	CDP-1,2-Di-13-methyltetradecanoylglycerol	cdpdag	CDP-diacylglycerol	c
cpd15687[c]	CDP-1,2-Di-12-methyltetradecanoylglycerol	cdpdag	CDP-diacylglycerol	c
cpd15688[c]	CDP-1,2-Di-14-methylpentadecanoylglycerol	cdpdag	CDP-diacylglycerol	c
cpd15552[c]	Phosphatidylserine didodecanoyl	ps	Phosphatidylserine	c
cpd15553[c]	Phosphatidylserine ditetradecanoyl	ps	Phosphatidylserine	c
cpd15554[c]	Phosphatidylserine ditetradec-7-enoyl	ps	Phosphatidylserine	c
cpd15555[c]	Phosphatidylserine dihexadecanoyl	ps	Phosphatidylserine	c
cpd15556[c]	Phosphatidylserine dihexadec-9-enoyl	ps	Phosphatidylserine	c
cpd15557[c]	Phosphatidylserine dioctadecanoyl	ps	Phosphatidylserine	c
cpd15558[c]	Phosphatidylserine dioctadec-11-enoyl	ps	Phosphatidylserine	c
cpd15689[c]	Phosphatidylserine 15-methylhexadecanoyl	ps	Phosphatidylserine	c
cpd15690[c]	Phosphatidylserine 14-methylhexadecanoyl	ps	Phosphatidylserine	c
cpd15691[c]	Phosphatidylserine 12-methyltridecanoyl	ps	Phosphatidylserine	c
cpd15692[c]	Phosphatidylserine 13-methyltetradecanoyl	ps	Phosphatidylserine	c
cpd15693[c]	Phosphatidylserine 12-methyltetradecanoyl	ps	Phosphatidylserine	c
cpd15694[c]	Phosphatidylserine 14-methylpentadecanoyl	ps	Phosphatidylserine	c
cpd15350[c]	2-Dodecanoyl-sn-glycerol 3-phosphate	2ag3p	2-Acyl-sn-glycero-3-phosphate	c
cpd15363[c]	2-Tetradecanoyl-sn-glycerol 3-phosphate	2ag3p	2-Acyl-sn-glycero-3-phosphate	c
cpd15355[c]	2-Hexadecanoyl-sn-glycerol 3-phosphate	2ag3p	2-Acyl-sn-glycero-3-phosphate	c
cpd15358[c]	2-Octadecanoyl-sn-glycerol 3-phosphate	2ag3p	2-Acyl-sn-glycero-3-phosphate	c
cpd15362[c]	2-Tetradec-7-enoyl-sn-glycerol 3-phosphate	2ag3p	2-Acyl-sn-glycero-3-phosphate	c
cpd15354[c]	2-Hexadec-9-enoyl-sn-glycerol 3-phosphate	2ag3p	2-Acyl-sn-glycero-3-phosphate	c
cpd15357[c]	2-Octadec-11-enoyl-sn-glycerol 3-phosphate	2ag3p	2-Acyl-sn-glycero-3-phosphate	c
cpd15336[c]	2-Acyl-sn-glycero-3-phosphoethanolamine dodecanoyl	2agpe	2-Acyl-sn-glycero-3-phosphoethanolamine	c
cpd15337[c]	2-Acyl-sn-glycero-3-phosphoethanolamine tetradecanoyl	2agpe	2-Acyl-sn-glycero-3-phosphoethanolamine	c
cpd15339[c]	2-Acyl-sn-glycero-3-phosphoethanolamine hexadecanoyl	2agpe	2-Acyl-sn-glycero-3-phosphoethanolamine	c
cpd15341[c]	2-Acyl-sn-glycero-3-phosphoethanolamine octadecanoyl	2agpe	2-Acyl-sn-glycero-3-phosphoethanolamine	c
cpd15338[c]	2-Acyl-sn-glycero-3-phosphoethanolamine tetradec-7-enoyl	2agpe	2-Acyl-sn-glycero-3-phosphoethanolamine	c
cpd15340[c]	2-Acyl-sn-glycero-3-phosphoethanolamine hexadec-9-enoyl	2agpe	2-Acyl-sn-glycero-3-phosphoethanolamine	c
cpd15342[c]	2-Acyl-sn-glycero-3-phosphoethanolamine octadec-11-enoyl	2agpe	2-Acyl-sn-glycero-3-phosphoethanolamine	c
cpd15343[c]	2-Acyl-sn-glycero-3-phosphoglycerol dodecanoyl	2agpg	2-Acyl-sn-glycero-3-phosphoglycerol	c
cpd15344[c]	2-Acyl-sn-glycero-3-phosphoglycerol tetradecanoyl	2agpg	2-Acyl-sn-glycero-3-phosphoglycerol	c
cpd15346[c]	2-Acyl-sn-glycero-3-phosphoglycerol hexadecanoyl	2agpg	2-Acyl-sn-glycero-3-phosphoglycerol	c
cpd15348[c]	2-Acyl-sn-glycero-3-phosphoglycerol octadecanoyl	2agpg	2-Acyl-sn-glycero-3-phosphoglycerol	c
cpd15345[c]	2-Acyl-sn-glycero-3-phosphoglycerol tetradec-7-enoyl	2agpg	2-Acyl-sn-glycero-3-phosphoglycerol	c
cpd15347[c]	2-Acyl-sn-glycero-3-phosphoglycerol hexadec-9-enoyl	2agpg	2-Acyl-sn-glycero-3-phosphoglycerol	c
cpd15349[c]	2-Acyl-sn-glycero-3-phosphoglycerol octadec-11-enoyl	2agpg	2-Acyl-sn-glycero-3-phosphoglycerol	c
cpd15521[c]	1,2-Didodecanoyl-sn-glycerol 3-phosphate	pa	1,2-Diacyl-sn-glycerol 3-phosphate	c
cpd15522[c]	1,2-Ditetradecanoyl-sn-glycerol 3-phosphate	pa	1,2-Diacyl-sn-glycerol 3-phosphate	c
cpd15524[c]	1,2-Dihexadecanoyl-sn-glycerol 3-phosphate	pa	1,2-Diacyl-sn-glycerol 3-phosphate	c
cpd15526[c]	1,2-Dioctadecanoyl-sn-glycerol 3-phosphate	pa	1,2-Diacyl-sn-glycerol 3-phosphate	c
cpd15523[c]	1,2-Ditetradec-7-enoyl-sn-glycerol 3-phosphate	pa	1,2-Diacyl-sn-glycerol 3-phosphate	c
cpd15525[c]	1,2-Dihexadec-9-enoyl-sn-glycerol 3-phosphate	pa	1,2-Diacyl-sn-glycerol 3-phosphate	c
cpd15527[c]	1,2-Dioctadec-11-enoyl-sn-glycerol 3-phosphate	pa	1,2-Diacyl-sn-glycerol 3-phosphate	c
cpd15679[c]	1,2-Di-12-methyltridecanoyl-sn-glycerol 3-phosphate	pa	1,2-Diacyl-sn-glycerol 3-phosphate	c
cpd15681[c]	1,2-Di-12-methyltetradecanoyl-sn-glycerol 3-phosphate	pa	1,2-Diacyl-sn-glycerol 3-phosphate	c
cpd15680[c]	1,2-Di-13-methyltetradecanoyl-sn-glycerol 3-phosphate	pa	1,2-Diacyl-sn-glycerol 3-phosphate	c
cpd15682[c]	1,2-Di-14-methylpentadecanoyl-sn-glycerol 3-phosphate	pa	1,2-Diacyl-sn-glycerol 3-phosphate	c
cpd15678[c]	1,2-Di-14-methylhexadecanoyl-sn-glycerol 3-phosphate	pa	1,2-Diacyl-sn-glycerol 3-phosphate	c
cpd15528[c]	Phosphatidylethanolamine didodecanoyl	pe	Phosphatidylethanolamine	c
cpd15529[c]	Phosphatidylethanolamine ditetradecanoyl	pe	Phosphatidylethanolamine	c
cpd15531[c]	Phosphatidylethanolamine dihexadecanoyl	pe	Phosphatidylethanolamine	c
cpd15533[c]	Phosphatidylethanolamine dioctadecanoyl	pe	Phosphatidylethanolamine	c
cpd15530[c]	Phosphatidylethanolamine ditetradec-7-enoyl	pe	Phosphatidylethanolamine	c
cpd15532[c]	Phosphatidylethanolamine dihexadec-9enoyl	pe	Phosphatidylethanolamine	c
cpd15534[c]	Phosphatidylethanolamine dioctadec-11-enoyl	pe	Phosphatidylethanolamine	c
cpd15697[c]	Phosphatidylethanolamine 12-methyltridecanoyl	pe	Phosphatidylethanolamine	c
cpd15699[c]	Phosphatidylethanolamine 12-methyltetradecanoyl	pe	Phosphatidylethanolamine	c
cpd15698[c]	Phosphatidylethanolamine 13-methyltetradecanoyl	pe	Phosphatidylethanolamine	c
cpd15700[c]	Phosphatidylethanolamine 14-methylpentadecanoyl	pe	Phosphatidylethanolamine	c
cpd15696[c]	Phosphatidylethanolamine 14-methylhexadecanoyl	pe	Phosphatidylethanolamine	c
cpd15695[c]	Phosphatidylethanolamine 15-methylhexadecanoyl	pe	Phosphatidylethanolamine	c
cpd15535[c]	Phosphatidylglycerol didodecanoyl	pg	Phosphatidylglycerol	c
cpd15536[c]	Phosphatidylglycerol ditetradecanoyl	pg	Phosphatidylglycerol	c
cpd15538[c]	Phosphatidylglycerol dihexadecanoyl	pg	Phosphatidylglycerol	c
cpd15540[c]	Phosphatidylglycerol dioctadecanoyl	pg	Phosphatidylglycerol	c
cpd15537[c]	Phosphatidylglycerol ditetradec-7-enoyl	pg	Phosphatidylglycerol	c
cpd15539[c]	Phosphatidylglycerol dihexadec-9-enoyl	pg	Phosphatidylglycerol	c
cpd15541[c]	Phosphatidylglycerol dioctadec-11-enoyl	pg	Phosphatidylglycerol	c
cpd15724[c]	Phosphatidylglycerol 12-methyltridecanoyl	pg	Phosphatidylglycerol	c
cpd15726[c]	Phosphatidylglycerol 12-methyltetradecanoyl	pg	Phosphatidylglycerol	c
cpd15725[c]	Phosphatidylglycerol 13-methyltetradecanoyl	pg	Phosphatidylglycerol	c
cpd15727[c]	Phosphatidylglycerol 14-methylpentadecanoyl	pg	Phosphatidylglycerol	c
cpd15723[c]	Phosphatidylglycerol 14-methylhexadecanoyl	pg	Phosphatidylglycerol	c
cpd15722[c]	Phosphatidylglycerol 15-methylhexadecanoyl	pg	Phosphatidylglycerol	c
cpd15542[c]	Phosphatidylglycerophosphate didodecanoyl	pgp	Phosphatidylglycerophosphate	c
cpd15543[c]	Phosphatidylglycerophosphate ditetradecanoyl	pgp	Phosphatidylglycerophosphate	c
cpd15545[c]	Phosphatidylglycerophosphate dihexadecanoyl	pgp	Phosphatidylglycerophosphate	c
cpd15547[c]	Phosphatidylglycerophosphate dioctadecanoyl	pgp	Phosphatidylglycerophosphate	c
cpd15544[c]	Phosphatidylglycerophosphate ditetradec-7-enoyl	pgp	Phosphatidylglycerophosphate	c
cpd15546[c]	Phosphatidylglycerophosphate dihexadec-9-enoyl	pgp	Phosphatidylglycerophosphate	c
cpd15548[c]	Phosphatidylglycerophosphate dioctadec-11-enoyl	pgp	Phosphatidylglycerophosphate	c
cpd15718[c]	Phosphatidylglycerophosphate 12-methyltridecanoyl	pgp	Phosphatidylglycerophosphate	c
cpd15720[c]	Phosphatidylglycerophosphate 12-methyltetradecanoyl	pgp	Phosphatidylglycerophosphate	c
cpd15719[c]	Phosphatidylglycerophosphate 13-methyltetradecanoyl	pgp	Phosphatidylglycerophosphate	c
cpd15721[c]	Phosphatidylglycerophosphate 14-methylpentadecanoyl	pgp	Phosphatidylglycerophosphate	c
cpd15717[c]	Phosphatidylglycerophosphate 14-methylhexadecanoyl	pgp	Phosphatidylglycerophosphate	c
cpd15716[c]	Phosphatidylglycerophosphate 15-methylhexadecanoyl	pgp	Phosphatidylglycerophosphate	c
cpd15677[c]	1,2-Di-15-methylhexadecanoyl-sn-glycerol 3-phosphate	pa	1,2-Diacyl-sn-glycerol 3-phosphate	c
cpd15306[c]	1,2-Diacyl-sn-glycerol didodecanoyl	12dgr	1,2-Acyl-sn-glycerol	c
cpd15307[c]	1,2-Diacyl-sn-glycerol ditetradecanoyl	12dgr	1,2-Acyl-sn-glycerol	c
cpd15309[c]	1,2-Diacyl-sn-glycerol dihexadecanoyl	12dgr	1,2-Acyl-sn-glycerol	c
cpd15311[c]	1,2-Diacyl-sn-glycerol dioctadecanoyl	12dgr	1,2-Acyl-sn-glycerol	c
cpd15308[c]	1,2-Diacyl-sn-glycerol ditetradec-7-enoyl	12dgr	1,2-Acyl-sn-glycerol	c
cpd15310[c]	1,2-Diacyl-sn-glycerol dihexadec-9-enoyl	12dgr	1,2-Acyl-sn-glycerol	c
cpd15312[c]	1,2-Diacyl-sn-glycerol dioctadec-11-enoyl	12dgr	1,2-Acyl-sn-glycerol	c
