# Supplementary material for: Genome-scale metabolic modeling of responses to polymyxins in Pseudomonas aeruginosa
Source: Gigascience. 2018 Mar 13;7(4):giy021. doi: 10.1093/gigascience/giy021 (PMC6333913; doi:10.1093/gigascience/giy021)
Supplement: Supplemental material [file giy021_supp.zip › additionalFile14.xlsx]

## Sheet: Dataset EV13
Additional file 14	Added reactions in GPL biosynthesis pathway
Reaction ID	Reaction Name	Reversibility	Reaction Formula
rxn00100	ATP:dephospho-CoA 3'-phosphotransferase	FALSE	ATP + Dephospho-CoA -> ADP + CoA
rxn00154	Pyruvate:NAD+ 2-oxidoreductase (CoA-acetylating)	FALSE	NAD + CoA + Pyruvate -> NADH + CO2 + Acetyl-CoA
rxn00173	Acetyl-CoA:orthophosphate acetyltransferase	TRUE	Phosphate + Acetyl-CoA + H+ <=> CoA + Acetylphosphate
rxn00175	Acetate:CoA ligase (AMP-forming)	FALSE	ATP + CoA + Acetate + H+ -> PPi + AMP + Acetyl-CoA
rxn00178	Acetyl-CoA acetyltransferase	TRUE	CoA + Acetoacetyl-CoA <=> 2 Acetyl-CoA
rxn00192	Acetyl-CoAL-glutamate N-acetyltransferase	FALSE	Acetyl-CoA + L-Glutamate -> CoA + H+ + N-Acetyl-L-glutamate
rxn00256	Citrate oxaloacetate-lyase ((pro-3S)-CH2COO- - acetyl-CoA)	FALSE	H2O + Acetyl-CoA + Oxaloacetate -> CoA + H+ + Citrate
rxn00285	Succinate:CoA ligase (ADP-forming)	FALSE	ADP + Phosphate + Succinyl-CoA -> ATP + CoA + Succinate
rxn00290	Succinyl-CoA3-oxo-acid CoA-transferase	TRUE	Succinate + Acetoacetyl-CoA <=> Succinyl-CoA + Acetoacetate
rxn00330	L-Malate glyoxylate-lyase (CoA-acetylating)	FALSE	H2O + Acetyl-CoA + Glyoxalate -> CoA + H+ + L-Malate
rxn00423	Serine O-acetyltransferase	FALSE	Acetyl-CoA + L-Serine -> CoA + O-Acetyl-L-serine
rxn00533	Acetyl-CoA carboxylase (ADP-forming)	FALSE	ATP + Acetyl-CoA + H2CO3 -> ADP + Phosphate + H+ + Malonyl-CoA
rxn00598	Succinyl-CoA:acetyl-CoA C-acyltransferase	FALSE	CoA + 3-Oxoadipyl-CoA -> Acetyl-CoA + Succinyl-CoA
rxn00601	Succinyl-CoA:L-arginine N2-succinyltransferase	FALSE	L-Arginine + Succinyl-CoA -> CoA + H+ + N2-Succinyl-L-arginine
rxn00602	(R)-2-Methyl-3-oxopropanoyl-CoA CoA-carbonylmutase	FALSE	(R)-Methylmalonyl-CoA -> Succinyl-CoA
rxn00669	Propanoate:CoA ligase (ADP-forming)	FALSE	ATP + CoA + Propionate -> ADP + Phosphate + Propanoyl-CoA
rxn00670	Acetyl-CoAphosphate acetyltransferase	FALSE	CoA + Propionyl phosphate -> Phosphate + H+ + Propanoyl-CoA
rxn00671	2-Methyl-3-oxopropanoate:NAD+ oxidoreductase (CoA-propanoylating)	FALSE	NAD + CoA + 3-Oxo-2-methylpropanoate -> NADH + CO2 + Propanoyl-CoA
rxn00675	Propinol adenylate:CoA ligase (AMP-forming)	FALSE	CoA + Propionyladenylate -> AMP + Propanoyl-CoA
rxn00676	Propanoyl-CoA:acetyl-CoA C-acyltransferase	TRUE	CoA + 2-Methylacetoacetyl-CoA <=> Acetyl-CoA + Propanoyl-CoA
rxn00679	2-Methylcitrate oxaloacetate-lyase	FALSE	CoA + H+ + 2-Methylcitrate -> H2O + Oxaloacetate + Propanoyl-CoA
rxn00868	Butanoyl-CoA:NAD+ 2-oxidoreductase	TRUE	NADH + H+ + Butanoyl-2-enoyl-CoA <=> NAD + Butanoyl-CoA
rxn00872	Butanoyl-CoA:FAD 2-oxidoreductase	FALSE	FAD + Butanoyl-CoA -> Butanoyl-2-enoyl-CoA + FADH2
rxn00874	Acetyl-CoA:acetyl-CoA C-acetyltransferase	TRUE	CoA + 3-Oxohexanoyl-CoA <=> Acetyl-CoA + Butanoyl-CoA
rxn00902	3-Carboxy-3-hydroxy-4-methylpentanoate 3-methyl-2-oxobutanoate-lyase	FALSE	H2O + Acetyl-CoA + 3-Methyl-2-oxobutanoate -> CoA + H+ + 2-Isopropylmalate
rxn00947	Palmitate:CoA ligase (AMP-forming)	FALSE	ATP + CoA + H+ + Palmitate -> PPi + AMP + Hexadecanoyl-CoA
rxn00988	Acetoacetate:CoA ligase (AMP-forming)	FALSE	ATP + CoA + H+ + Acetoacetate -> PPi + AMP + Acetoacetyl-CoA
rxn00991	(S)-3-Hydroxy-3-methylglutaryl-CoA acetoacetate-lyase	TRUE	Acetyl-CoA + Acetoacetate <=> HMG-CoA
rxn01303	Acetyl-CoA:L-homoserine O-acetyltransferase	TRUE	CoA + O-Acetyl-L-homoserine <=> Acetyl-CoA + L-Homoserine
rxn01304	Succinyl-CoA:L-homoserine O-succinyltransferase	FALSE	Succinyl-CoA + L-Homoserine -> CoA + O-Succinyl-L-homoserine
rxn01355	Propanoyl-CoA:carboxylase (ADP-forming)	FALSE	ATP + Propanoyl-CoA + H2CO3 -> ADP + Phosphate + H+ + (S)-Methylmalonyl-CoA
rxn01451	(S)-3-Hydroxybutanoyl-CoA:NAD+ oxidoreductase	FALSE	NADH + H+ + Acetoacetyl-CoA -> NAD + (S)-3-Hydroxybutanoyl-CoA
rxn01452	(S)-3-Hydroxybutanoyl-CoA:NADP+ dehydrogenase	TRUE	NADPH + H+ + Acetoacetyl-CoA <=> NADP + (S)-3-Hydroxybutanoyl-CoA
rxn01504	(S)-3-Hydroxy-3-methylglutaryl-CoA hydrolyase	TRUE	H2O + 3-Methylglutaconyl-CoA <=> HMG-CoA
rxn01730	Glutarate:CoA ligase (ADP-forming)	FALSE	ATP + CoA + Glutarate -> ADP + Phosphate + Glutaryl-CoA
rxn01802	Glutaryl-CoA:FAD 2,3-oxidoreductase (decarboxylating)	FALSE	FAD + H+ + Glutaryl-CoA -> CO2 + Butanoyl-2-enoyl-CoA + FADH2
rxn01923	2-Methylpropanoyl-CoA:oxygen 2,3-oxidoreductase	FALSE	O2 + 2 2-Methylpropanoyl-CoA -> 2 H2O + 2 2-Methyl-trans-propanoyl-2-enoyl-CoA
rxn01924	2-Methylpropanoyl-CoA:FAD 2,3-oxidoreductase	TRUE	FADH2 + 2-Methyl-trans-propanoyl-2-enoyl-CoA <=> FAD + 2-Methylpropanoyl-CoA
rxn01996	(R)-2-Methyl-3-oxopropanoyl-CoA 2-epimerase	TRUE	(S)-Methylmalonyl-CoA <=> (R)-Methylmalonyl-CoA
rxn02143	Succinyl-CoA:3-oxoadipate CoA-transferase	TRUE	Succinate + 3-Oxoadipyl-CoA <=> Succinyl-CoA + 3-Oxoadipate
rxn02167	Crotonase ((S)-3-Hydroxybutanoyl-CoA)	TRUE	H2O + Butanoyl-2-enoyl-CoA <=> (S)-3-Hydroxybutanoyl-CoA
rxn02168	Crotonase ((R)-3-Hydroxybutanoyl-CoA)	TRUE	H2O + Butanoyl-2-enoyl-CoA <=> (R)-3-Hydroxybutanoyl-CoA
rxn02175	ATP:pantetheine-4'-phosphate adenylyltransferase	TRUE	ATP + Phosphopantetheine <=> PPi + Dephospho-CoA
rxn02268	(S)-2-methylbutanoyl-CoA:oxygen 2,3-oxidoreductase	FALSE	O2 + 2 2-Methylbutanoyl-CoA -> 2 H2O + 2 2-Methyl-trans-butanoyl-2-enoyl-CoA
rxn02270	(S)-2-methylbutanoyl-CoA:FAD 2,3-oxidoreductase	TRUE	FADH2 + 2-Methyl-trans-butanoyl-2-enoyl-CoA <=> FAD + 2-Methylbutanoyl-CoA
rxn02297	6-Carboxyhexanoyl-CoAL-alanine C-carboxyhexanoyltransferase	TRUE	CoA + CO2 + 8-Amino-7-oxononanoate <=> L-Alanine + H+ + Pimeloyl-CoA
rxn02345	3-Hydroxybutanoyl-CoA 3-epimerase	TRUE	(S)-3-Hydroxybutanoyl-CoA <=> (R)-3-Hydroxybutanoyl-CoA
rxn02680	Octanoyl-CoA:acetyl-CoA C-acyltransferase	TRUE	CoA + 3-Oxodecanoyl-CoA <=> Acetyl-CoA + Octanoyl-CoA
rxn02804	Myristoyl-CoA:acetylCoA C-myristoyltransferase	TRUE	CoA + 3-Oxohexadecanoyl-CoA <=> Acetyl-CoA + Tetradecanoyl-CoA
rxn02831	O-Succinylbenzoyl-CoA ligase (AMP-forming)	FALSE	ATP + CoA + H+ + Succinylbenzoate -> PPi + AMP + Succinylbenzoyl-CoA
rxn02866	3-Methylbutanoyl-CoA:FAD 2,3-oxidoreductase	TRUE	FADH2 + 3-Methyl-trans-butanoyl-2-enoyl-CoA <=> FAD + 3-Methylbutanoyl-CoA
rxn02889	3-Methylcrotonoyl-CoA:carboxylase (ADP-forming)	FALSE	ATP + H2CO3 + 3-Methyl-trans-butanoyl-2-enoyl-CoA -> ADP + Phosphate + H+ + 3-Methylglutaconyl-CoA
rxn02898	O-Succinylbenzoyl-CoA 1,4-dihydroxy-2-naphthoate-lyase	FALSE	Succinylbenzoyl-CoA -> CoA + 1-4-Dihydroxy-2-naphthoate
rxn02911	(S)-3-Hydroxydodecanoyl-CoA hydrolyase	TRUE	H2O + Dodecanoyl-2-enoyl-CoA <=> (S)-3-Hydroxydodecanoyl-CoA
rxn02933	(2S,3S)-3-hydroxy-2-methylbutanoyl-CoA:NAD+ oxidoreductase	TRUE	NAD + 2-Methyl-R-3-hydroxy-butanoyl-ACP <=> NADH + H+ + 2-Methylacetoacetyl-CoA
rxn02934	(2S,3S)-3-Hydroxy-2-methylbutanoyl-CoA hydro-liase	TRUE	H2O + 2-Methyl-trans-butanoyl-2-enoyl-CoA <=> 2-Methyl-R-3-hydroxy-butanoyl-ACP
rxn02949	(S)-3-Hydroxyisobutyryl-CoA hydrolyase	TRUE	H2O + 2-Methyl-trans-propanoyl-2-enoyl-CoA <=> 2-Methyl-S-3-hydroxy-propanoyl-ACP
rxn03031	Succinyl-CoA:2,3,4,5-tetrahydropyridine-2,6-dicarboxylate N-succinyltransferase	FALSE	H2O + Succinyl-CoA + Tetrahydrodipicolinate -> CoA + N-Succinyl-L-2-amino-6-oxopimelate
rxn03239	(S)-3-Hydroxyhexadecanoyl-CoA:NAD+ oxidoreductase	TRUE	NAD + (S)-3-Hydroxyhexadecanoyl-CoA <=> NADH + H+ + 3-Oxohexadecanoyl-CoA
rxn03240	(S)-3-Hydroxyhexadecanoyl-CoA hydrolyase	TRUE	H2O + Hexadecenoyl-2-enoyl-CoA <=> (S)-3-Hydroxyhexadecanoyl-CoA
rxn03241	(S)-3-Hydroxytetradecanoyl-CoA hydrolyase	TRUE	H2O + Tetradecanoyl-2-enoyl-CoA <=> (S)-3-Hydroxytetradecanoyl-CoA
rxn03242	(S)-3-Hydroxydodecanoyl-CoA:NAD+ oxidoreductase	TRUE	NAD + (S)-3-Hydroxydodecanoyl-CoA <=> NADH + H+ + 3-Oxododecanoyl-CoA
rxn03243	Decanoyl-CoA:acetyl-CoA C-acyltransferase	TRUE	CoA + 3-Oxododecanoyl-CoA <=> Acetyl-CoA + Decanoyl-CoA
rxn03244	(S)-Hydroxydecanoyl-CoA:NAD+ oxidoreductase	TRUE	NAD + (S)-3-Hydroxydecanoyl-CoA <=> NADH + H+ + 3-Oxodecanoyl-CoA
rxn03245	(S)-Hydroxydecanoyl-CoA hydrolyase	TRUE	H2O + Decanoyl-2-enoyl-CoA <=> (S)-3-Hydroxydecanoyl-CoA
rxn03246	(S)-Hydroxyoctanoyl-CoA:NAD+ oxidoreductase	TRUE	NAD + (S)-3-Hydroxyoctanoyl-CoA <=> NADH + H+ + 3-Oxooctanoyl-CoA
rxn03247	(S)-Hydroxyoctanoyl-CoA hydrolyase	TRUE	H2O + Octanoyl-2-enoyl-CoA <=> (S)-3-Hydroxyoctanoyl-CoA
rxn03248	Hexanoyl-CoA:acetyl-CoA C-acyltransferase	TRUE	CoA + 3-Oxooctanoyl-CoA <=> Acetyl-CoA + Hexanoyl-CoA
rxn03249	(S)-Hydroxyhexanoyl-CoA:NAD+ oxidoreductase	TRUE	NAD + (S)-3-Hydroxyhexanoyl-CoA <=> NADH + H+ + 3-Oxohexanoyl-CoA
rxn03250	(S)-Hydroxyhexanoyl-CoA hydrolyase	TRUE	H2O + Hexanoyl-2-enoyl-CoA <=> (S)-3-Hydroxyhexanoyl-CoA
rxn03433	(S)-3-Hydroxyisobutyryl-CoA hydrolase	FALSE	H2O + 2-Methyl-S-3-hydroxy-propanoyl-ACP -> CoA + H+ + 3-Hydroxyisobutyrate
rxn03638	Acetyl-CoA:D-glucosamine-1-phosphate N-acetyltransferase	FALSE	Acetyl-CoA + D-Glucosamine1-phosphate -> CoA + H+ + N-Acetyl-D-glucosamine1-phosphate
rxn04750	(S)-3-hydroxyadipyl-CoA:NAD+ oxidoreductase	TRUE	NAD + (3S)-3-Hydroxyadipyl-CoA <=> NADH + H+ + 3-Oxoadipyl-CoA
rxn05247	12-Methyltridecanoate:CoA ligase (AMP-forming)	FALSE	ATP + CoA + H+ + Fa1 -> PPi + AMP + 12-Methyltridecanoyl-CoA
rxn05248	12-Methyltetradecanoate:CoA ligase (AMP-forming)	FALSE	ATP + CoA + H+ + Fa4 -> PPi + AMP + 12-Methyltetradecanoyl-CoA
rxn05249	13-Methyltetradecanoate:CoA ligase (AMP-forming)	FALSE	ATP + CoA + H+ + Fa3 -> PPi + AMP + 13-Methyltetradecanoyl-CoA
rxn05250	14-Methylpentadecanoate:CoA ligase (AMP-forming)	FALSE	ATP + CoA + H+ + Fa6 -> PPi + AMP + 14-Methylpentadecanoyl-CoA
rxn05251	14-Methylhexadecanoate:CoA ligase (AMP-forming)	FALSE	ATP + CoA + H+ + Fa12 -> PPi + AMP + 14-Methylhexadecanoyl-CoA
rxn05252	15-Methylhexadecanoate:CoA ligase (AMP-forming)	FALSE	ATP + CoA + H+ + Fa11 -> PPi + AMP + 15-Methylhexadecanoyl-CoA
rxn05322	Butyryl-ACP:malonyl-CoA	FALSE	NADH + H+ + Butanoyl-2-enoyl-ACP -> NAD + Butanoyl-ACP
rxn05323	Tetradecanoyl-ACP:malonyl-CoA	FALSE	NAD + Tetradecanoyl-ACP -> NADH + H+ + Tetradecenoyl-2-enoyl-ACP
rxn05324	Dodecanoyl-ACP:malonyl-CoA	FALSE	NADH + H+ + Dodecenoyl-2-enoyl-ACP -> NAD + Dodecanoyl-ACP
rxn05325	Octanoyl-ACP:malonyl-CoA	FALSE	NADH + H+ + Octenoyl-2-enoyl-ACP -> NAD + Octanoyl-ACP
rxn05326	Hexanoyl-ACP:malonyl-CoA	FALSE	NADH + H+ + Hexenoyl-2-enoyl-ACP -> NAD + Hexanoyl-ACP
rxn05327	Decanoyl-ACP:malonyl-CoA	FALSE	NADH + H+ + Decenoyl-2-enoyl-ACP -> NAD + Decanoyl-ACP
rxn05329	(3R)-3-Hydroxybutanoyl-ACP hydrolyase	TRUE	H2O + Butanoyl-2-enoyl-ACP <=> (R)-3-Hydroxybutanoyl-ACP
rxn05330	(3R)-3-Hydroxybutanoyl-ACP hydrolyase	TRUE	H2O + Hexenoyl-2-enoyl-ACP <=> (R)-3-Hydroxyhexanoyl-ACP
rxn05331	(3R)-3-Hydroxybutanoyl-ACP hydrolyase	TRUE	H2O + Dodecenoyl-2-enoyl-ACP <=> (R)-3-Hydroxydodecanoyl-ACP
rxn05332	(3R)-3-Hydroxypalmitoyl-ACP hydrolyase	TRUE	H2O + Hexadecenoyl-2-enoyl-ACP <=> (R)-3-Hydroxyhexadecanoyl-ACP
rxn05333	(3R)-3-Hydroxybutanoyl-ACP hydrolyase	TRUE	H2O + Decenoyl-2-enoyl-ACP <=> (R)-3-Hydroxydecanoyl-ACP
rxn05334	(3R)-3-Hydroxybutanoyl-ACP hydrolyase	TRUE	H2O + Octenoyl-2-enoyl-ACP <=> (R)-3-Hydroxyoctanoyl-ACP
rxn05335	(3R)-3-Hydroxypalmitoyl-ACP hydrolyase	TRUE	H2O + Tetradecenoyl-2-enoyl-ACP <=> (R)-3-Hydroxytetradecanoyl-ACP
rxn05336	(3R)-3-Hydroxypalmitoyl-ACP:NADP+ oxidoreductase	TRUE	NADPH + H+ + 3-Oxohexadecanoyl-ACP <=> NADP + (R)-3-Hydroxyhexadecanoyl-ACP
rxn05337	(3R)-3-Hydroxyhexanoyl-ACP:NADP+ oxidoreductase	TRUE	NADPH + H+ + 3-Oxohexanoyl-ACP <=> NADP + (R)-3-Hydroxyhexanoyl-ACP
rxn05338	(3R)-3-Hydroxydecanoyl-ACP:NADP+ oxidoreductase	TRUE	NADPH + H+ + 3-Oxodecanoyl-ACP <=> NADP + (R)-3-Hydroxydecanoyl-ACP
rxn05339	(3R)-3-Hydroxybutanoyl-ACP:NADP+ oxidoreductase	TRUE	NADPH + H+ + Acetoacetyl-ACP <=> NADP + (R)-3-Hydroxybutanoyl-ACP
rxn05340	(3R)-3-Hydroxydodecanoyl-ACP:NADP+ oxidoreductase	TRUE	NADPH + H+ + 3-Oxododecanoyl-ACP <=> NADP + (R)-3-Hydroxydodecanoyl-ACP
rxn05341	(3R)-3-Hydroxyoctanoyl-ACP:NADP+ oxidoreductase	TRUE	NADPH + H+ + 3-Oxooctanoyl-ACP <=> NADP + (R)-3-Hydroxyoctanoyl-ACP
rxn05342	(3R)-3-Hydroxytetradecanoyl-ACP:NADP+	TRUE	NADPH + H+ + 3-Oxotetradecenoyl-ACP <=> NADP + (R)-3-Hydroxytetradecanoyl-ACP
rxn05343	Octanoyl-ACP:malonyl-ACP	FALSE	H+ + Octanoyl-ACP + Malonyl-ACP -> CO2 + 3-Oxodecanoyl-ACP + ACP
rxn05344	Tetradecanoyl-ACP:malonyl-ACP	FALSE	H+ + Tetradecanoyl-ACP + Malonyl-ACP -> CO2 + 3-Oxohexadecanoyl-ACP + ACP
rxn05345	Dodecanoyl-ACP:malonyl-ACP	FALSE	H+ + Dodecanoyl-ACP + Malonyl-ACP -> CO2 + 3-Oxotetradecenoyl-ACP + ACP
rxn05346	Butyryl-ACP:malonyl-ACP	FALSE	H+ + Butanoyl-ACP + Malonyl-ACP -> CO2 + 3-Oxohexanoyl-ACP + ACP
rxn05347	Acyl-ACP:malonyl-ACP	FALSE	H+ + Malonyl-ACP + Acetyl-ACP -> CO2 + Acetoacetyl-ACP + ACP
rxn05348	Decanoyl-ACP:malonyl-ACP	FALSE	H+ + Decanoyl-ACP + Malonyl-ACP -> CO2 + 3-Oxododecanoyl-ACP + ACP
rxn05349	Acetyl-CoA:ACP S-acetyltransferase	TRUE	CoA + Acetyl-ACP <=> Acetyl-CoA + ACP
rxn05350	Hexanoyl-ACP:malonyl-ACP	FALSE	H+ + Hexanoyl-ACP + Malonyl-ACP -> CO2 + 3-Oxooctanoyl-ACP + ACP
rxn05358	2-Methylbutanoyl-CoA:ACP transferase	TRUE	CoA + 2-Methylbutanoyl-ACP <=> 2-Methylbutanoyl-CoA + ACP
rxn05359	4-Methyl-3-oxo-hexanoyl-ACP:malonyl-ACP C-acyltransferase (decarboxylating)	FALSE	H+ + Malonyl-ACP + 2-Methylbutanoyl-ACP -> CO2 + ACP + 4-Methyl-3-oxo-hexanoyl-ACP
rxn05360	4-Methyl-3-oxo-hexanoyl-ACP:NADP+ oxidoreductase	TRUE	NADPH + H+ + 4-Methyl-3-oxo-hexanoyl-ACP <=> NADP + 4-Methyl-(R)-3-hydroxy-hexanoyl-ACP
rxn05361	4-Methyl-3-hydroxy-hexanoyl-ACP hydrolyase	TRUE	H2O + 4-Methyl-trans-hexanoyl-2-enoyl-ACP <=> 4-Methyl-(R)-3-hydroxy-hexanoyl-ACP
rxn05363	4-Methyl-hexanoyl-ACP:malonyl-ACP C-acyltransferase (decarboxylating)	FALSE	H+ + Malonyl-ACP + 4-Methylhexanoyl-ACP -> CO2 + ACP + 6-Methyl-3-oxo-octanoyl-ACP
rxn05364	6-Methyl-3-oxo-octanoyl-ACP:NADP+ oxidoreductase	TRUE	NADPH + H+ + 6-Methyl-3-oxo-octanoyl-ACP <=> NADP + 6-Methyl-(R)-3-hydroxy-octanoyl-ACP
rxn05365	6-Methyl-3-hydroxy-octanoyl-ACP hydrolyase	TRUE	H2O + 6-Methyl-trans-octanoyl-2-enoyl-ACP <=> 6-Methyl-(R)-3-hydroxy-octanoyl-ACP
rxn05367	6-Methyl-octanoyl-ACP:malonyl-ACP C-acyltransferase (decarboxylating)	FALSE	H+ + Malonyl-ACP + 6-Methyloctanoyl-ACP -> CO2 + ACP + 8-Methyl-3-oxo-decanoyl-ACP
rxn05368	8-Methyl-3-oxo-decanoyl-ACP:NADP+ oxidoreductase	TRUE	NADPH + H+ + 8-Methyl-3-oxo-decanoyl-ACP <=> NADP + 8-Methyl-(R)-3-hydroxy-decanoyl-ACP
rxn05369	8-Methyl-3-hydroxy-decanoyl-ACP hydrolyase	TRUE	H2O + 8-Methyl-trans-decanoyl-2-enoyl-ACP <=> 8-Methyl-(R)-3-hydroxy-decanoyl-ACP
rxn05371	8-Methyl-decanoyl-ACP:malonyl-ACP C-acyltransferase (decarboxylating)	FALSE	H+ + Malonyl-ACP + 8-Methyldecanoyl-ACP -> CO2 + ACP + 10-Methyl-3-oxo-dodecanoyl-ACP
rxn05372	10-Methyl-3-oxo-dodecanoyl-ACP:NADP+ oxidoreductase	TRUE	NADPH + H+ + 10-Methyl-3-oxo-dodecanoyl-ACP <=> NADP + 10-Methyl-(R)-3-hydroxy-dodecanoyl-ACP
rxn05373	10-Methyl-3-hydroxy-dodecanoyl-ACP hydrolyase	TRUE	H2O + 10-Methyl-trans-dodecanoyl-2-enoyl-ACP <=> 10-Methyl-(R)-3-hydroxy-dodecanoyl-ACP
rxn05375	10-Methyl-dodecanoyl-ACP:malonyl-ACP C-acyltransferase (decarboxylating)	FALSE	H+ + Malonyl-ACP + 10-Methyldodecanoyl-ACP -> CO2 + ACP + 12-Methyl-3-oxo-tetradecanoyl-ACP
rxn05376	12-Methyl-3-oxo-tetra-decanoyl-ACP:NADP+ oxidoreductase	TRUE	NADPH + H+ + 12-Methyl-3-oxo-tetradecanoyl-ACP <=> NADP + 12-Methyl-(R)-3-hydroxy-tetradecanoyl-ACP
rxn05377	12-Methyl-3-hydroxy-tetra-decanoyl-ACP hydrolyase	TRUE	H2O + 12-Methyl-trans-tetradecanoyl-2-enoyl-ACP <=> 12-Methyl-(R)-3-hydroxy-tetradecanoyl-ACP
rxn05379	12-Methyl-tetra-decanoyl-ACP:malonyl-ACP C-acyltransferase (decarboxylating)	FALSE	H+ + Malonyl-ACP + 12-Methyltetradecanoyl-ACP -> CO2 + ACP + 14-Methyl-3-oxo-hexadecanoyl-ACP
rxn05380	14-Methyl-3-oxo-hexa-decanoyl-ACP:NADP+ oxidoreductase	TRUE	NADPH + H+ + 14-Methyl-3-oxo-hexadecanoyl-ACP <=> NADP + 14-Methyl-(R)-3-hydroxy-hexadecanoyl-ACP
rxn05381	14-Methyl-3-hydroxy-hexa-decanoyl-ACP hydrolyase	TRUE	H2O + 14-Methyl-trans-hexadecanoyl-2-enoyl-ACP <=> 14-Methyl-(R)-3-hydroxy-hexadecanoyl-ACP
rxn05383	3-Methylbutanoyl-CoA:ACP transferase	TRUE	CoA + 3-Methylbutanoyl-ACP <=> 3-Methylbutanoyl-CoA + ACP
rxn05384	3-Methylbutanoyl-ACP:malonyl-ACP C-acyltransferase (decarboxylating)	FALSE	H+ + Malonyl-ACP + 3-Methylbutanoyl-ACP -> CO2 + ACP + 5-Methyl-3-oxo-hexanoyl-ACP
rxn05385	5-Methyl-3-oxo-hexanoyl-ACP:NADP+ oxidoreductase	TRUE	NADPH + H+ + 5-Methyl-3-oxo-hexanoyl-ACP <=> NADP + 5-Methyl-(R)-3-hydroxy-hexanoyl-ACP
rxn05386	5-Methyl-3-hydroxy-hexanoyl-ACP hydrolyase	TRUE	H2O + 5-Methyl-trans-hexanoyl-2-enoyl-ACP <=> 5-Methyl-(R)-3-hydroxy-hexanoyl-ACP
rxn05388	5-Methyl-hexanoyl-ACP:malonyl-ACP C-acyltransferase (decarboxylating)	FALSE	H+ + Malonyl-ACP + 5-Methylhexanoyl-ACP -> CO2 + ACP + 7-Methyl-3-oxo-octanoyl-ACP
rxn05389	7-Methyl-3-oxo-octanoyl-ACP:NADP+ oxidoreductase	TRUE	NADPH + H+ + 7-Methyl-3-oxo-octanoyl-ACP <=> NADP + 7-Methyl-(R)-3-hydroxy-octanoyl-ACP
rxn05390	7-Methyl-3-hydroxy-octanoyl-ACP hydrolyase	TRUE	H2O + 7-Methyl-trans-octanoyl-2-enoyl-ACP <=> 7-Methyl-(R)-3-hydroxy-octanoyl-ACP
rxn05392	7-Methyl-octanoyl-ACP:malonyl-ACP C-acyltransferase (decarboxylating)	FALSE	H+ + Malonyl-ACP + 7-Methyloctanoyl-ACP -> CO2 + ACP + 9-Methyl-3-oxo-decanoyl-ACP
rxn05393	9-Methyl-3-oxo-decanoyl-ACP:NADP+ oxidoreductase	TRUE	NADPH + H+ + 9-Methyl-3-oxo-decanoyl-ACP <=> NADP + 9-Methyl-(R)-3-hydroxy-decanoyl-ACP
rxn05394	9-Methyl-3-hydroxy-decanoyl-ACP hydrolyase	TRUE	H2O + 9-Methyl-trans-decanoyl-2-enoyl-ACP <=> 9-Methyl-(R)-3-hydroxy-decanoyl-ACP
rxn05396	9-Methyl-decanoyl-ACP:malonyl-ACP C-acyltransferase (decarboxylating)	FALSE	H+ + Malonyl-ACP + 9-Methyldecanoyl-ACP -> CO2 + ACP + 11-Methyl-3-oxo-dodecanoyl-ACP
rxn05397	11-Methyl-3-oxo-dodecanoyl-ACP:NADP+ oxidoreductase	TRUE	NADPH + H+ + 11-Methyl-3-oxo-dodecanoyl-ACP <=> NADP + 11-Methyl-(R)-3-hydroxy-dodecanoyl-ACP
rxn05398	11-Methyl-3-hydroxy-dodecanoyl-ACP hydrolyase	TRUE	H2O + 11-Methyl-trans-dodecanoyl-2-enoyl-ACP <=> 11-Methyl-(R)-3-hydroxy-dodecanoyl-ACP
rxn05400	11-Methyl-dodecanoyl-ACP:malonyl-ACP C-acyltransferase (decarboxylating)	FALSE	H+ + Malonyl-ACP + 11-Methyldodecanoyl-ACP -> CO2 + ACP + 13-Methyl-3-oxo-tetradecanoyl-ACP
rxn05401	13-Methyl-3-oxo-tetra-decanoyl-ACP:NADP+ oxidoreductase	TRUE	NADPH + H+ + 13-Methyl-3-oxo-tetradecanoyl-ACP <=> NADP + 13-Methyl-(R)-3-hydroxy-tetradecanoyl-ACP
rxn05402	13-Methyl-3-hydroxy-tetra-decanoyl-ACP hydrolyase	TRUE	H2O + 13-Methyl-trans-tetradecanoyl-2-enoyl-ACP <=> 13-Methyl-(R)-3-hydroxy-tetradecanoyl-ACP
rxn05404	13-Methyl-tetra-decanoyl-ACP:malonyl-ACP C-acyltransferase (decarboxylating)	FALSE	H+ + Malonyl-ACP + 13-Methyltetradecanoyl-ACP -> CO2 + ACP + 15-Methyl-3-oxo-hexadecanoyl-ACP
rxn05405	15-Methyl-3-oxo-hexa-decanoyl-ACP:NADP+ oxidoreductase	TRUE	NADPH + H+ + 15-Methyl-3-oxo-hexadecanoyl-ACP <=> NADP + 15-Methyl-(R)-3-hydroxy-hexadecanoyl-ACP
rxn05406	15-Methyl-3-hydroxy-hexa-decanoyl-ACP hydrolyase	TRUE	H2O + 15-Methyl-trans-hexadecanoyl-2-enoyl-ACP <=> 15-Methyl-(R)-3-hydroxy-hexadecanoyl-ACP
rxn05408	2-Methylpropionyl-CoA:ACP transferase	TRUE	CoA + 2-Methylpropanoyl-ACP <=> 2-Methylpropanoyl-CoA + ACP
rxn05409	2-Methylpropionyl-ACP:malonyl-ACP C-acyltransferase (decarboxylating)	FALSE	H+ + Malonyl-ACP + 2-Methylpropanoyl-ACP -> CO2 + ACP + 4-Methyl-3-oxo-pentanoyl-ACP
rxn05410	4-Methyl-3-oxo-pentanoyl-ACP:NADP+ oxidoreductase	TRUE	NADPH + H+ + 4-Methyl-3-oxo-pentanoyl-ACP <=> NADP + 4-Methyl-(R)-3-hydroxy-pentanoyl-ACP
rxn05411	4-Methyl-3-hydroxy-pentanoyl-ACP hydrolyase	TRUE	H2O + 4-Methyl-trans-pentanoyl-2-enoyl-ACP <=> 4-Methyl-(R)-3-hydroxy-pentanoyl-ACP
rxn05413	4-Methyl-pentanoyl-ACP:malonyl-ACP C-acyltransferase (decarboxylating)	FALSE	H+ + Malonyl-ACP + 4-Methylpentanoyl-ACP -> CO2 + ACP + 6-Methyl-3-oxo-heptanoyl-ACP
rxn05414	6-Methyl-3-oxo-heptanoyl-ACP:NADP+ oxidoreductase	TRUE	NADPH + H+ + 6-Methyl-3-oxo-heptanoyl-ACP <=> NADP + 6-Methyl-(R)-3-hydroxy-heptanoyl-ACP
rxn05415	6-Methyl-3-hydroxy-heptanoyl-ACP hydrolyase	TRUE	H2O + 6-Methyl-trans-heptanoyl-2-enoyl-ACP <=> 6-Methyl-(R)-3-hydroxy-heptanoyl-ACP
rxn05417	6-Methyl-heptanoyl-ACP:malonyl-ACP C-acyltransferase (decarboxylating)	FALSE	H+ + Malonyl-ACP + 6-Methylheptanoyl-ACP -> CO2 + ACP + 8-Methyl-3-oxo-nonanoyl-ACP
rxn05418	8-Methyl-3-oxo-nonanoyl-ACP:NADP+ oxidoreductase	TRUE	NADPH + H+ + 8-Methyl-3-oxo-nonanoyl-ACP <=> NADP + 8-Methyl-(R)-3-hydroxy-nonanoyl-ACP
rxn05419	8-Methyl-3-hydroxy-nonanoyl-ACP hydrolyase	TRUE	H2O + 8-Methyl-trans-nonanoyl-2-enoyl-ACP <=> 8-Methyl-(R)-3-hydroxy-nonanoyl-ACP
rxn05421	8-Methyl-nonanoyl-ACP:malonyl-ACP C-acyltransferase (decarboxylating)	FALSE	H+ + Malonyl-ACP + 8-Methylnonanoyl-ACP -> CO2 + ACP + 10-Methyl-3-oxo-undecanoyl-ACP
rxn05422	10-Methyl-3-oxo-undecanoyl-ACP:NADP+ oxidoreductase	TRUE	NADPH + H+ + 10-Methyl-3-oxo-undecanoyl-ACP <=> NADP + 10-Methyl-(R)-3-hydroxy-undecanoyl-ACP
rxn05423	10-Methyl-3-hydroxy-undecanoyl-ACP hydrolyase	TRUE	H2O + 10-Methyl-trans-undecanoyl-2-enoyl-ACP <=> 10-Methyl-(R)-3-hydroxy-undecanoyl-ACP
rxn05425	10-Methyl-undecanoyl-ACP:malonyl-ACP C-acyltransferase (decarboxylating)	FALSE	H+ + Malonyl-ACP + 10-Methylundecanoyl-ACP -> CO2 + ACP + 12-Methyl-3-oxo-tridecanoyl-ACP
rxn05426	12-Methyl-3-oxo-tridecanoyl-ACP:NADP+ oxidoreductase	TRUE	NADPH + H+ + 12-Methyl-3-oxo-tridecanoyl-ACP <=> NADP + 12-Methyl-(R)-3-hydroxy-tridecanoyl-ACP
rxn05427	12-Methyl-3-hydroxy-tridecanoyl-ACP hydrolyase	TRUE	H2O + 12-Methyl-trans-tridecanoyl-2-enoyl-ACP <=> 12-Methyl-(R)-3-hydroxy-tridecanoyl-ACP
rxn05429	12-Methyl-tridecanoyl-ACP:malonyl-ACP C-acyltransferase (decarboxylating)	FALSE	H+ + Malonyl-ACP + 12-Methyltridecanoyl-ACP -> CO2 + ACP + 14-Methyl-3-oxo-pentadecanoyl-ACP
rxn05430	14-Methyl-3-oxo-pentadecanoyl-ACP:NADP+ oxidoreductase	TRUE	NADPH + H+ + 14-Methyl-3-oxo-pentadecanoyl-ACP <=> NADP + 14-Methyl-(R)-3-hydroxy-pentadecanoyl-ACP
rxn05431	14-Methyl-3-hydroxy-pentadecanoyl-ACP hydrolyase	TRUE	H2O + 14-Methyl-trans-pentadecanoyl-2-enoyl-ACP <=> 14-Methyl-(R)-3-hydroxy-pentadecanoyl-ACP
rxn05433	4-Methyl-trans-hex-2-enoyl-ACP:NAD+ oxidoreductase	FALSE	NADH + H+ + 4-Methyl-trans-hexanoyl-2-enoyl-ACP -> NAD + 4-Methylhexanoyl-ACP
rxn05434	6-Methyl-trans-oct-2-enoyl-ACP:NAD+ oxidoreductase	FALSE	NADH + H+ + 6-Methyl-trans-octanoyl-2-enoyl-ACP -> NAD + 6-Methyloctanoyl-ACP
rxn05435	8-Methyl-trans-dec-2-enoyl-ACP:NAD+ oxidoreductase	FALSE	NADH + H+ + 8-Methyl-trans-decanoyl-2-enoyl-ACP -> NAD + 8-Methyldecanoyl-ACP
rxn05436	10-Methyl-trans-dodec-2-enoyl-ACP:NAD+ oxidoreductase	FALSE	NADH + H+ + 10-Methyl-trans-dodecanoyl-2-enoyl-ACP -> NAD + 10-Methyldodecanoyl-ACP
rxn05437	12-Methyl-trans-tetra-dec-2-enoyl-ACP:NAD+ oxidoreductase	FALSE	NADH + H+ + 12-Methyl-trans-tetradecanoyl-2-enoyl-ACP -> NAD + 12-Methyltetradecanoyl-ACP
rxn05438	14-Methyl-trans-hexa-dec-2-enoyl-ACP:NAD+ oxidoreductase	FALSE	NADH + H+ + 14-Methyl-trans-hexadecanoyl-2-enoyl-ACP -> NAD + 14-Methylhexadecanoyl-ACP
rxn05439	5-Methyl-trans-hex-2-enoyl-ACP:NAD+ oxidoreductase	FALSE	NADH + H+ + 5-Methyl-trans-hexanoyl-2-enoyl-ACP -> NAD + 5-Methylhexanoyl-ACP
rxn05440	7-Methyl-trans-oct-2-enoyl-ACP:NAD+ oxidoreductase	FALSE	NADH + H+ + 7-Methyl-trans-octanoyl-2-enoyl-ACP -> NAD + 7-Methyloctanoyl-ACP
rxn05441	9-Methyl-trans-dec-2-enoyl-ACP:NAD+ oxidoreductase	FALSE	NADH + H+ + 9-Methyl-trans-decanoyl-2-enoyl-ACP -> NAD + 9-Methyldecanoyl-ACP
rxn05442	11-Methyl-trans-dodec-2-enoyl-ACP:NAD+ oxidoreductase	FALSE	NADH + H+ + 11-Methyl-trans-dodecanoyl-2-enoyl-ACP -> NAD + 11-Methyldodecanoyl-ACP
rxn05443	13-Methyl-trans-tetra-dec-2-enoyl-ACP:NAD+ oxidoreductase	FALSE	NADH + H+ + 13-Methyl-trans-tetradecanoyl-2-enoyl-ACP -> NAD + 13-Methyltetradecanoyl-ACP
rxn05444	15-Methyl-trans-hexa-dec-2-enoyl-ACP:NAD+ oxidoreductase	FALSE	NADH + H+ + 15-Methyl-trans-hexadecanoyl-2-enoyl-ACP -> NAD + 15-Methylhexadecanoyl-ACP
rxn05445	4-Methyl-trans-pent-2-enoyl-ACP:NAD+ oxidoreductase	FALSE	NADH + H+ + 4-Methyl-trans-pentanoyl-2-enoyl-ACP -> NAD + 4-Methylpentanoyl-ACP
rxn05446	6-Methyl-trans-hept-2-enoyl-ACP:NAD+ oxidoreductase	FALSE	NADH + H+ + 6-Methyl-trans-heptanoyl-2-enoyl-ACP -> NAD + 6-Methylheptanoyl-ACP
rxn05447	8-Methyl-trans-non-2-enoyl-ACP:NAD+ oxidoreductase	FALSE	NADH + H+ + 8-Methyl-trans-nonanoyl-2-enoyl-ACP -> NAD + 8-Methylnonanoyl-ACP
rxn05448	10-Methyl-trans-undec-2-enoyl-ACP:NAD+ oxidoreductase	FALSE	NADH + H+ + 10-Methyl-trans-undecanoyl-2-enoyl-ACP -> NAD + 10-Methylundecanoyl-ACP
rxn05449	12-Methyl-trans-tridec-2-enoyl-ACP:NAD+ oxidoreductase	FALSE	NADH + H+ + 12-Methyl-trans-tridecanoyl-2-enoyl-ACP -> NAD + 12-Methyltridecanoyl-ACP
rxn05450	14-Methyl-trans-pentadec-2-enoyl-ACP:NAD+ oxidoreductase	FALSE	NADH + H+ + 14-Methyl-trans-pentadecanoyl-2-enoyl-ACP -> NAD + 14-Methylpentadecanoyl-ACP
rxn05451	12-Methyl-tetra-decanoyl-ACP:ACP transferase	TRUE	CoA + 12-Methyltetradecanoyl-ACP <=> 12-Methyltetradecanoyl-CoA + ACP
rxn05452	14-Methyl-hexa-decanoyl-ACP:ACP transferase	TRUE	CoA + 14-Methylhexadecanoyl-ACP <=> 14-Methylhexadecanoyl-CoA + ACP
rxn05453	13-Methyl-tetra-decanoyl-ACP:ACP transferase	TRUE	CoA + 13-Methyltetradecanoyl-ACP <=> 13-Methyltetradecanoyl-CoA + ACP
rxn05454	15-Methyl-hexa-decanoyl-ACP:ACP transferase	TRUE	CoA + 15-Methylhexadecanoyl-ACP <=> 15-Methylhexadecanoyl-CoA + ACP
rxn05455	12-Methyl-tridecanoyl-ACP:ACP transferase	TRUE	CoA + 12-Methyltridecanoyl-ACP <=> 12-Methyltridecanoyl-CoA + ACP
rxn05456	14-Methyl-pentadecanoyl-ACP:ACP transferase	TRUE	CoA + 14-Methylpentadecanoyl-ACP <=> 14-Methylpentadecanoyl-CoA + ACP
rxn05457	Tetradecanoyl-ACP:ACP transferase	TRUE	CoA + Tetradecanoyl-ACP <=> Tetradecanoyl-CoA + ACP
rxn05465	Malonyl-ACP:ACP transferase	TRUE	CoA + Malonyl-ACP <=> Malonyl-CoA + ACP
rxn05736	Tetradecanoate:CoA ligase	FALSE	ATP + CoA + H+ + Myristic_acid -> PPi + AMP + Tetradecanoyl-CoA
rxn06022	ACP 4'-pantetheine-phosphohydrolase	TRUE	H2O + ACP <=> Phosphopantetheine + Apo-ACP
rxn06023	CoA:apo-ACP pantetheinephosphotransferase	TRUE	CoA + Apo-ACP <=> Adenosine_3-5-bisphosphate + ACP
rxn06510	Lauroyl-CoA:acetyl-CoA C-acyltransferase	TRUE	CoA + 3-Oxotetradecanoyl-CoA <=> Acetyl-CoA + Dodecanoyl-CoA
rxn06672	Biotin-carboxyl-carrier-protein:carbon-dioxide ligase (ADP-forming)	FALSE	ATP + H2CO3 + Holo-[carboxylase] -> ADP + Phosphate + H+ + Carboxybiotin-carboxyl-carrier protein
rxn06673	Carboxybiotin-carboxyl-carrier-protein:acetyl-CoA carboxytransferase	TRUE	Acetyl-CoA + Carboxybiotin-carboxyl-carrier protein <=> Malonyl-CoA + Holo-[carboxylase]
rxn06723	UDP-3-O-(3-hydroxymyristoyl)glucosamine acyltransferase	FALSE	H+ + UDP-2,3-bis(3-hydroxytetradecanoyl)glucosamine + ACP -> UDP-3-O-(beta-hydroxymyristoyl)-D-glucosamine + (R)-3-Hydroxytetradecanoyl-ACP
rxn06729	(R)-3-Hydroxytetradecanoly-ACPUDP-N-acetyl-	FALSE	UDP-N-acetylglucosamine + (R)-3-Hydroxytetradecanoyl-ACP -> UDP-3-O-(beta-hydroxymyristoyl)-N-acetylglucosamine + ACP
rxn06777	(S)-3-Hydroxytetradecanoyl-CoA:NAD+ oxidoreductase	TRUE	NAD + (S)-3-Hydroxytetradecanoyl-CoA <=> NADH + H+ + 3-Oxotetradecanoyl-CoA
rxn06848	Endotoxin Synthesis (myristoyl transferase)	FALSE	Kdo2-lipid a + ACP -> Lauroyl-KDO2-lipid_IV(A) + Tetradecanoyl-ACP
rxn06865	Endotoxin Synthesis (lauroyl transferase)	FALSE	Lauroyl-KDO2-lipid_IV(A) + ACP -> Kdo2-lipid iva + Dodecanoyl-ACP
rxn08083	1-Tetradecanoyl-sn-glycerol 3-phosphate O-acyltransferase (n-C120)	FALSE	Dodecanoyl-ACP + 1-Dodecanoyl-sn-glycerol 3-phosphate -> ACP + 1,2-Didodecanoyl-sn-glycerol 3-phosphate
rxn08084	1-Tetradecanoyl-sn-glycerol 3-phosphate O-acyltransferase (n-C140)	FALSE	Tetradecanoyl-ACP + 1-Tetradecanoyl-sn-glycerol 3-phosphate -> ACP + 1,2-Ditetradecanoyl-sn-glycerol 3-phosphate
rxn08085	1-Tetradec-7-enoyl-sn-glycerol 3-phosphate O-acyltransferase (n-C141)	FALSE	Tetradecenoyl-7-enoyl-ACP + 1-Tetradec-7-enoyl-sn-glycerol 3-phosphate -> ACP + 1,2-Ditetradec-7-enoyl-sn-glycerol 3-phosphate
rxn08086	1-Hexadecanoyl-sn-glycerol 3-phosphate O-acyltransferase (n-C160)	FALSE	Hexadecanoyl-ACP + 1-Hexadecanoyl-sn-glycerol 3-phosphate -> ACP + 1,2-Dihexadecanoyl-sn-glycerol 3-phosphate
rxn08087	1-Hexadec-7-enoyl-sn-glycerol 3-phosphate O-acyltransferase (n-C161)	FALSE	Hexadecenoyl-9-enoyl-ACP + 1-Hexadec-9-enoyl-sn-glycerol 3-phosphate -> ACP + 1,2-Dihexadec-9-enoyl-sn-glycerol 3-phosphate
rxn08088	1-Octadecanoyl-sn-glycerol 3-phosphate O-acyltransferase (n-C180)	FALSE	Octadecanoyl-ACP + 1-Octadecanoyl-sn-glycerol 3-phosphate -> ACP + 1,2-Dioctadecanoyl-sn-glycerol 3-phosphate
rxn08089	1-Octadec-7-enoyl-sn-glycerol 3-phosphate O-acyltransferase (n-C181)	FALSE	Octadecenoyl-11-enoyl-ACP + 1-Octadec-11-enoyl-sn-glycerol 3-phosphate -> ACP + 1,2-Dioctadec-11-enoyl-sn-glycerol 3-phosphate
rxn08094	2-Oxogluterate dehydrogenase	FALSE	NAD + CoA + 2-Oxoglutarate -> NADH + CO2 + Succinyl-CoA
rxn08294	Diacylglycerol kinase (n-C120)	FALSE	ATP + 1,2-Diacyl-sn-glycerol didodecanoyl -> ADP + 1,2-Didodecanoyl-sn-glycerol 3-phosphate
rxn08295	Diacylglycerol kinase (n-C140)	FALSE	ATP + 1,2-Diacyl-sn-glycerol ditetradecanoyl -> ADP + 1,2-Ditetradecanoyl-sn-glycerol 3-phosphate
rxn08296	Diacylglycerol kinase (n-C141)	FALSE	ATP + 1,2-Diacyl-sn-glycerol ditetradec-7-enoyl -> ADP + 1,2-Ditetradec-7-enoyl-sn-glycerol 3-phosphate
rxn08297	Diacylglycerol kinase (n-C160)	FALSE	ATP + 1,2-Diacyl-sn-glycerol dihexadecanoyl -> ADP + 1,2-Dihexadecanoyl-sn-glycerol 3-phosphate
rxn08298	Diacylglycerol kinase (n-C161)	FALSE	ATP + 1,2-Diacyl-sn-glycerol dihexadec-9-enoyl -> ADP + 1,2-Dihexadec-9-enoyl-sn-glycerol 3-phosphate
rxn08299	Diacylglycerol kinase (n-C180)	FALSE	ATP + 1,2-Diacyl-sn-glycerol dioctadecanoyl -> ADP + 1,2-Dioctadecanoyl-sn-glycerol 3-phosphate
rxn08300	Diacylglycerol kinase (n-C181)	FALSE	ATP + 1,2-Diacyl-sn-glycerol dioctadec-11-enoyl -> ADP + 1,2-Dioctadec-11-enoyl-sn-glycerol 3-phosphate
rxn08306	CDP-diacylglycerol synthetase (n-C120)	TRUE	PPi + CDP-1,2-didodecanoylglycerol <=> CTP + 1,2-Didodecanoyl-sn-glycerol 3-phosphate
rxn08307	CDP-diacylglycerol synthetase (n-C140)	TRUE	PPi + CDP-1,2-ditetradecanoylglycerol <=> CTP + 1,2-Ditetradecanoyl-sn-glycerol 3-phosphate
rxn08308	CDP-diacylglycerol synthetase (n-C141)	TRUE	PPi + CDP-1,2-ditetradec-7-enoylglycerol <=> CTP + 1,2-Ditetradec-7-enoyl-sn-glycerol 3-phosphate
rxn08309	CDP-diacylglycerol synthetase (n-C160)	TRUE	PPi + CDP-1,2-dihexadecanoylglycerol <=> CTP + 1,2-Dihexadecanoyl-sn-glycerol 3-phosphate
rxn08310	CDP-diacylglycerol synthetase (n-C161)	TRUE	PPi + CDP-1,2-dihexadec-9-enoylglycerol <=> CTP + 1,2-Dihexadec-9-enoyl-sn-glycerol 3-phosphate
rxn08311	CDP-diacylglycerol synthetase (n-C180)	TRUE	PPi + CDP-1,2-dioctadecanoylglycerol <=> CTP + 1,2-Dioctadecanoyl-sn-glycerol 3-phosphate
rxn08312	CDP-diacylglycerol synthetase (n-C181)	TRUE	PPi + CDP-1,2-dioctadec-11-enoylglycerol <=> CTP + 1,2-Dioctadec-11-enoyl-sn-glycerol 3-phosphate
rxn08396	Enoyl-ACP reductase (NADH) (n-C180)	FALSE	NADH + H+ + Octadecenoyl-2-enoyl-ACP -> NAD + Octadecanoyl-ACP
rxn08546	Glycerol-3-phosphate acyltransferase (C120)	FALSE	Glycerol-3-phosphate + Dodecanoyl-ACP -> ACP + 1-Dodecanoyl-sn-glycerol 3-phosphate
rxn08547	Glycerol-3-phosphate acyltransferase (C140)	FALSE	Glycerol-3-phosphate + Tetradecanoyl-ACP -> ACP + 1-Tetradecanoyl-sn-glycerol 3-phosphate
rxn08548	Glycerol-3-phosphate acyltransferase (C141)	FALSE	Glycerol-3-phosphate + Tetradecenoyl-7-enoyl-ACP -> ACP + 1-Tetradec-7-enoyl-sn-glycerol 3-phosphate
rxn08549	Glycerol-3-phosphate acyltransferase (C160)	FALSE	Glycerol-3-phosphate + Hexadecanoyl-ACP -> ACP + 1-Hexadecanoyl-sn-glycerol 3-phosphate
rxn08550	Glycerol-3-phosphate acyltransferase (C161)	FALSE	Glycerol-3-phosphate + Hexadecenoyl-9-enoyl-ACP -> ACP + 1-Hexadec-9-enoyl-sn-glycerol 3-phosphate
rxn08551	Glycerol-3-phosphate acyltransferase (C180)	FALSE	Glycerol-3-phosphate + Octadecanoyl-ACP -> ACP + 1-Octadecanoyl-sn-glycerol 3-phosphate
rxn08552	Glycerol-3-phosphate acyltransferase (C181)	FALSE	Glycerol-3-phosphate + Octadecenoyl-11-enoyl-ACP -> ACP + 1-Octadec-11-enoyl-sn-glycerol 3-phosphate
rxn08766	Beta-ketoacyl-ACP synthase (2)	FALSE	Acetyl-CoA + H+ + Malonyl-ACP -> CoA + CO2 + Acetoacetyl-ACP
rxn08796	Lysophospholipase L1 (2-acylglycerophosphotidate, n-C120) (periplasm)	TRUE	H2O + 1-Dodecanoyl-sn-glycerol 3-phosphate <=> H+ + Glycerol-3-phosphate + Ddca
rxn08797	Lysophospholipase L1 (2-acylglycerophosphotidate, n-C140) (periplasm)	TRUE	H2O + 1-Tetradecanoyl-sn-glycerol 3-phosphate <=> H+ + Glycerol-3-phosphate + Myristic_acid
rxn08798	Lysophospholipase L1 (2-acylglycerophosphotidate, n-C141) (periplasm)	TRUE	H2O + 1-Tetradec-7-enoyl-sn-glycerol 3-phosphate <=> H+ + Glycerol-3-phosphate + Tetradecenoate
rxn08799	Lysophospholipase L1 (2-acylglycerophosphotidate, n-C160) (periplasm)	TRUE	H2O + 1-Hexadecanoyl-sn-glycerol 3-phosphate <=> H+ + Glycerol-3-phosphate + Palmitate
rxn08800	Lysophospholipase L1 (2-acylglycerophosphotidate, n-C161) (periplasm)	TRUE	H2O + 1-Hexadec-9-enoyl-sn-glycerol 3-phosphate <=> H+ + Glycerol-3-phosphate + Hexadecenoate
rxn08801	Lysophospholipase L1 (2-acylglycerophosphotidate, n-C180) (periplasm)	TRUE	H2O + 1-Octadecanoyl-sn-glycerol 3-phosphate <=> H+ + Glycerol-3-phosphate + Ocdca
rxn08802	Lysophospholipase L1 (2-acylglycerophosphotidate, n-C181) (periplasm)	TRUE	H2O + 1-Octadec-11-enoyl-sn-glycerol 3-phosphate <=> H+ + Glycerol-3-phosphate + Octadecenoate
rxn08803	Lysophospholipase L1 (2-acylglycerophosphoethanolamine, n-C120) (periplasm)	TRUE	H2O + 1-Acyl-sn-glycero-3-phosphoethanolamine dodecanoyl <=> H+ + Glycerophosphoethanolamine + Ddca
rxn08804	Lysophospholipase L1 (2-acylglycerophosphoethanolamine, n-C140) (periplasm)	TRUE	H2O + 1-Acyl-sn-glycero-3-phosphoethanolamine tetradecanoyl <=> H+ + Glycerophosphoethanolamine + Myristic_acid
rxn08805	Lysophospholipase L1 (2-acylglycerophosphoethanolamine, n-C141) (periplasm)	TRUE	H2O + 1-Acyl-sn-glycero-3-phosphoethanolamine tetradec-7-enoyl <=> H+ + Glycerophosphoethanolamine + Tetradecenoate
rxn08806	Lysophospholipase L1 (2-acylglycerophosphoethanolamine, n-C160) (periplasm)	TRUE	H2O + 1-Acyl-sn-glycero-3-phosphoethanolamine hexadecanoyl <=> H+ + Palmitate + Glycerophosphoethanolamine
rxn08807	Lysophospholipase L1 (2-acylglycerophosphoethanolamine, n-C161) (periplasm)	TRUE	H2O + 1-Acyl-sn-glycero-3-phosphoethanolamine hexadec-9-enoyl <=> H+ + Glycerophosphoethanolamine + Hexadecenoate
rxn08808	Lysophospholipase L1 (2-acylglycerophosphoethanolamine, n-C180) (periplasm)	FALSE	H2O + H+ + 1-Octadecanoyl-sn-glycero-3-phosphoethanolamine -> Glycerophosphoethanolamine + Ocdca
rxn08809	Lysophospholipase L1 (2-acylglycerophosphoethanolamine, n-C181) (periplasm)	TRUE	H2O + 1-Octadecanoyl-sn-glycero-3-phosphoethanolamine <=> H+ + Glycerophosphoethanolamine + Octadecenoate
rxn08810	Lysophospholipase L1 (2-acylglycerophosphoglycerol, n-C120) (periplasm)	TRUE	H2O + 1-Acyl-sn-glycero-3-phosphoglycerol dodecanoyl <=> H+ + Ddca + Glycerophosphoglycerol
rxn08811	Lysophospholipase L1 (2-acylglycerophosphoglycerol, n-C140) (periplasm)	TRUE	H2O + 1-Acyl-sn-glycero-3-phosphoglycerol tetradecanoyl <=> H+ + Glycerophosphoglycerol + Myristic_acid
rxn08812	Lysophospholipase L1 (2-acylglycerophosphoglycerol, n-C141) (periplasm)	TRUE	H2O + 1-Acyl-sn-glycero-3-phosphoglycerol tetradec-7-enoyl <=> H+ + Glycerophosphoglycerol + Tetradecenoate
rxn08813	Lysophospholipase L1 (2-acylglycerophosphoglycerol, n-C160) (periplasm)	TRUE	H2O + 1-Acyl-sn-glycero-3-phosphoglycerol hexadecanoyl <=> H+ + Palmitate + Glycerophosphoglycerol
rxn08814	Lysophospholipase L1 (2-acylglycerophosphoglycerol, n-C161) (periplasm)	TRUE	H2O + 1-Acyl-sn-glycero-3-phosphoglycerol hexadec-9-enoyl <=> H+ + Glycerophosphoglycerol + Hexadecenoate
rxn08815	Lysophospholipase L1 (2-acylglycerophosphoglycerol, n-C180) (periplasm)	TRUE	H2O + 1-Acyl-sn-glycero-3-phosphoglycerol octadecanoyl <=> H+ + Ocdca + Glycerophosphoglycerol
rxn08816	Lysophospholipase L1 (2-acylglycerophosphoglycerol, n-C181) (periplasm)	TRUE	H2O + 1-Acyl-sn-glycero-3-phosphoglycerol octadec-11-enoyl <=> H+ + Glycerophosphoglycerol + Octadecenoate
rxn08817	Lysophospholipase L2 (2-acylglycerophosphotidate, n-C120)	TRUE	H2O + 2-Dodecanoyl-sn-glycerol 3-phosphate <=> H+ + Glycerol-3-phosphate + Ddca
rxn08818	Lysophospholipase L2 (2-acylglycerophosphotidate, n-C140)	TRUE	H2O + 2-Tetradecanoyl-sn-glycerol 3-phosphate <=> H+ + Glycerol-3-phosphate + Myristic_acid
rxn08819	Lysophospholipase L2 (2-acylglycerophosphotidate, n-C141)	TRUE	H2O + 2-Tetradec-7-enoyl-sn-glycerol 3-phosphate <=> H+ + Glycerol-3-phosphate + Tetradecenoate
rxn08820	Lysophospholipase L2 (2-acylglycerophosphotidate, n-C160)	TRUE	H2O + 2-Hexadecanoyl-sn-glycerol 3-phosphate <=> H+ + Glycerol-3-phosphate + Palmitate
rxn08821	Lysophospholipase L2 (2-acylglycerophosphotidate, n-C161)	TRUE	H2O + 2-Hexadec-9-enoyl-sn-glycerol 3-phosphate <=> H+ + Glycerol-3-phosphate + Hexadecenoate
rxn08822	Lysophospholipase L2 (2-acylglycerophosphotidate, n-C180)	TRUE	H2O + 2-Octadecanoyl-sn-glycerol 3-phosphate <=> H+ + Glycerol-3-phosphate + Ocdca
rxn08823	Lysophospholipase L2 (2-acylglycerophosphotidate, n-C181)	TRUE	H2O + 2-Octadec-11-enoyl-sn-glycerol 3-phosphate <=> H+ + Glycerol-3-phosphate + Octadecenoate
rxn08838	Lysophospholipase L2 (2-acylglycerophosphoethanolamine, n-C120)	TRUE	H2O + 2-Acyl-sn-glycero-3-phosphoethanolamine dodecanoyl <=> H+ + Glycerophosphoethanolamine + Ddca
rxn08839	Lysophospholipase L2 (2-acylglycerophosphoethanolamine, n-C140)	TRUE	H2O + 2-Acyl-sn-glycero-3-phosphoethanolamine tetradecanoyl <=> H+ + Glycerophosphoethanolamine + Myristic_acid
rxn08840	Lysophospholipase L2 (2-acylglycerophosphoethanolamine, n-C141)	TRUE	H2O + 2-Acyl-sn-glycero-3-phosphoethanolamine tetradec-7-enoyl <=> H+ + Glycerophosphoethanolamine + Tetradecenoate
rxn08841	Lysophospholipase L2 (2-acylglycerophosphoethanolamine, n-C160)	TRUE	H2O + 2-Acyl-sn-glycero-3-phosphoethanolamine hexadecanoyl <=> H+ + Palmitate + Glycerophosphoethanolamine
rxn08842	Lysophospholipase L2 (2-acylglycerophosphoethanolamine, n-C161)	TRUE	H2O + 2-Acyl-sn-glycero-3-phosphoethanolamine hexadec-9-enoyl <=> H+ + Glycerophosphoethanolamine + Hexadecenoate
rxn08843	Lysophospholipase L2 (2-acylglycerophosphoethanolamine, n-C180)	TRUE	H2O + 2-Acyl-sn-glycero-3-phosphoethanolamine octadecanoyl <=> H+ + Glycerophosphoethanolamine + Ocdca
rxn08844	Lysophospholipase L2 (2-acylglycerophosphoethanolamine, n-C181)	TRUE	H2O + 2-Acyl-sn-glycero-3-phosphoethanolamine octadec-11-enoyl <=> H+ + Glycerophosphoethanolamine + Octadecenoate
rxn08845	Lysophospholipase L2 (2-acylglycerophosphoglycerol, n-C120)	TRUE	H2O + 2-Acyl-sn-glycero-3-phosphoglycerol dodecanoyl <=> H+ + Ddca + Glycerophosphoglycerol
rxn08846	Lysophospholipase L2 (2-acylglycerophosphoglycerol, n-C140)	TRUE	H2O + 2-Acyl-sn-glycero-3-phosphoglycerol tetradecanoyl <=> H+ + Glycerophosphoglycerol + Myristic_acid
rxn08847	Lysophospholipase L2 (2-acylglycerophosphoglycerol, n-C141)	TRUE	H2O + 2-Acyl-sn-glycero-3-phosphoglycerol tetradec-7-enoyl <=> H+ + Glycerophosphoglycerol + Tetradecenoate
rxn08848	Lysophospholipase L2 (2-acylglycerophosphoglycerol, n-C160)	TRUE	H2O + 2-Acyl-sn-glycero-3-phosphoglycerol hexadecanoyl <=> H+ + Palmitate + Glycerophosphoglycerol
rxn08849	Lysophospholipase L2 (2-acylglycerophosphoglycerol, n-C161)	TRUE	H2O + 2-Acyl-sn-glycero-3-phosphoglycerol hexadec-9-enoyl <=> H+ + Glycerophosphoglycerol + Hexadecenoate
rxn08850	Lysophospholipase L2 (2-acylglycerophosphoglycerol, n-C180)	TRUE	H2O + 2-Acyl-sn-glycero-3-phosphoglycerol octadecanoyl <=> H+ + Ocdca + Glycerophosphoglycerol
rxn08851	Lysophospholipase L2 (2-acylglycerophosphoglycerol, n-C181)	TRUE	H2O + 2-Acyl-sn-glycero-3-phosphoglycerol octadec-11-enoyl <=> H+ + Glycerophosphoglycerol + Octadecenoate
rxn08861	Malonyl-ACP decarboxylase	FALSE	H+ + Malonyl-ACP -> CO2 + Acetyl-ACP
rxn09101	Phosphatidylglycerol phosphate phosphatase (n-C140)	FALSE	H2O + Phosphatidylglycerophosphate didodecanoyl -> Phosphate + H+ + Phosphatidylglycerol didodecanoyl
rxn09102	Phosphatidylglycerol phosphate phosphatase (n-C140)	FALSE	H2O + Phosphatidylglycerophosphate ditetradecanoyl -> Phosphate + H+ + Phosphatidylglycerol ditetradecanoyl
rxn09103	Phosphatidylglycerol phosphate phosphatase (n-C141)	FALSE	H2O + Phosphatidylglycerophosphate ditetradec-7-enoyl -> Phosphate + H+ + Phosphatidylglycerol ditetradec-7-enoyl
rxn09104	Phosphatidylglycerol phosphate phosphatase (n-C160)	FALSE	H2O + Phosphatidylglycerophosphate dihexadecanoyl -> Phosphate + H+ + Phosphatidylglycerol dihexadecanoyl
rxn09105	Phosphatidylglycerol phosphate phosphatase (n-C161)	FALSE	H2O + Phosphatidylglycerophosphate dihexadec-9-enoyl -> Phosphate + H+ + Phosphatidylglycerol dihexadec-9-enoyl
rxn09106	Phosphatidylglycerol phosphate phosphatase (n-C180)	FALSE	H2O + Phosphatidylglycerophosphate dioctadecanoyl -> Phosphate + H+ + Phosphatidylglycerol dioctadecanoyl
rxn09107	Phosphatidylglycerol phosphate phosphatase (n-C181)	FALSE	H2O + Phosphatidylglycerophosphate dioctadec-11-enoyl -> Phosphate + H+ + Phosphatidylglycerol dioctadec-11-enoyl
rxn09108	Phosphatidylglycerol synthase (n-C120)	TRUE	CMP + Phosphatidylglycerophosphate didodecanoyl <=> Glycerol-3-phosphate + CDP-1,2-didodecanoylglycerol
rxn09109	Phosphatidylglycerol synthase (n-C140)	TRUE	CMP + Phosphatidylglycerophosphate ditetradecanoyl <=> Glycerol-3-phosphate + CDP-1,2-ditetradecanoylglycerol
rxn09110	Phosphatidylglycerol synthase (n-C141)	TRUE	CMP + Phosphatidylglycerophosphate ditetradec-7-enoyl <=> Glycerol-3-phosphate + CDP-1,2-ditetradec-7-enoylglycerol
rxn09111	Phosphatidylglycerol synthase (n-C160)	TRUE	CMP + Phosphatidylglycerophosphate dihexadecanoyl <=> Glycerol-3-phosphate + CDP-1,2-dihexadecanoylglycerol
rxn09112	Phosphatidylglycerol synthase (n-C161)	TRUE	CMP + Phosphatidylglycerophosphate dihexadec-9-enoyl <=> Glycerol-3-phosphate + CDP-1,2-dihexadec-9-enoylglycerol
rxn09113	Phosphatidylglycerol synthase (n-C180)	TRUE	CMP + Phosphatidylglycerophosphate dioctadecanoyl <=> Glycerol-3-phosphate + CDP-1,2-dioctadecanoylglycerol
rxn09114	Phosphatidylglycerol synthase (n-C181)	TRUE	CMP + Phosphatidylglycerophosphate dioctadec-11-enoyl <=> Glycerol-3-phosphate + CDP-1,2-dioctadec-11-enoylglycerol
rxn09197	Phosphatidylserine decarboxylase (n-C120)	TRUE	CO2 + Phosphatidylethanolamine didodecanoyl <=> 2 H+ + Phosphatidylserine didodecanoyl
rxn09198	Phosphatidylserine decarboxylase (n-C140)	TRUE	CO2 + Phosphatidylethanolamine ditetradecanoyl <=> 2 H+ + Phosphatidylserine ditetradecanoyl
rxn09199	Phosphatidylserine decarboxylase (n-C141)	TRUE	CO2 + Phosphatidylethanolamine ditetradec-7-enoyl <=> 2 H+ + Phosphatidylserine ditetradec-7-enoyl
rxn09200	Phosphatidylserine decarboxylase (n-C160)	TRUE	CO2 + Phosphatidylethanolamine dihexadecanoyl <=> 2 H+ + Phosphatidylserine dihexadecanoyl
rxn09201	Phosphatidylserine decarboxylase (n-C161)	TRUE	CO2 + Phosphatidylethanolamine dihexadec-9enoyl <=> 2 H+ + Phosphatidylserine dihexadec-9-enoyl
rxn09202	Phosphatidylserine decarboxylase (n-C180)	TRUE	CO2 + Phosphatidylethanolamine dioctadecanoyl <=> 2 H+ + Phosphatidylserine dioctadecanoyl
rxn09203	Phosphatidylserine decarboxylase (n-C181)	TRUE	CO2 + Phosphatidylethanolamine dioctadec-11-enoyl <=> 2 H+ + Phosphatidylserine dioctadec-11-enoyl
rxn09205	Phosphatidylserine syntase (n-C120)	FALSE	L-Serine + CDP-1,2-didodecanoylglycerol -> CMP + H+ + Phosphatidylserine didodecanoyl
rxn09206	Phosphatidylserine syntase (n-C140)	FALSE	L-Serine + CDP-1,2-ditetradecanoylglycerol -> CMP + H+ + Phosphatidylserine ditetradecanoyl
rxn09207	Phosphatidylserine syntase (n-C141)	FALSE	L-Serine + CDP-1,2-ditetradec-7-enoylglycerol -> CMP + H+ + Phosphatidylserine ditetradec-7-enoyl
rxn09208	Phosphatidylserine syntase (n-C160)	FALSE	L-Serine + CDP-1,2-dihexadecanoylglycerol -> CMP + H+ + Phosphatidylserine dihexadecanoyl
rxn09209	Phosphatidylserine syntase (n-C161)	FALSE	L-Serine + CDP-1,2-dihexadec-9-enoylglycerol -> CMP + H+ + Phosphatidylserine dihexadec-9-enoyl
rxn09210	Phosphatidylserine syntase (n-C180)	FALSE	L-Serine + CDP-1,2-dioctadecanoylglycerol -> CMP + H+ + Phosphatidylserine dioctadecanoyl
rxn09211	Phosphatidylserine syntase (n-C181)	FALSE	L-Serine + CDP-1,2-dioctadec-11-enoylglycerol -> CMP + H+ + Phosphatidylserine dioctadec-11-enoyl
rxn09448	Octadecenoate:CoA ligase	FALSE	ATP + CoA + H+ + Octadecenoate -> PPi + AMP + Octadecenoyl-11-enoyl-CoA
rxn09449	Octadecanoate:CoA ligase	FALSE	ATP + CoA + H+ + Ocdca -> PPi + AMP + Octadecanoyl-CoA
rxn09450	Hexadecenoate:CoA ligase	FALSE	ATP + CoA + H+ + Hexadecenoate -> PPi + AMP + Hexadecenoyl-9-enoyl-CoA
rxn09953	Acetoin dehydrogenase	TRUE	NAD + CoA + ACTN <=> NADH + Acetyl-CoA + H+ + Acetaldehyde
rxn10074	Fatty acid oxidation (Butanoyl-CoA )	FALSE	H2O + NAD + FAD + Butanoyl-CoA -> NADH + H+ + Acetoacetyl-CoA + FADH2
rxn10202	Palmitoyl-glycerol-3-phosphate O-acyltransferase	FALSE	Glycerol-3-phosphate + Hexadecanoyl-CoA -> CoA + 1-Hexadecanoyl-sn-glycerol 3-phosphate
rxn10203	Myristoyl-glycerol-3-phosphate O-acyltransferase	FALSE	Glycerol-3-phosphate + Tetradecanoyl-CoA -> CoA + 1-Tetradecanoyl-sn-glycerol 3-phosphate
rxn10204	Stearoyl-glycerol-3-phosphate O-acyltransferase	FALSE	Glycerol-3-phosphate + Octadecanoyl-CoA -> CoA + 1-Octadecanoyl-sn-glycerol 3-phosphate
rxn10205	15-Methylhexadecanoyl-CoA:glycerol-3-phosphate O-acyltransferase	FALSE	Glycerol-3-phosphate + 15-Methylhexadecanoyl-CoA -> CoA + 1-Isoheptadecanoyl-sn-glycerol 3-phosphate
rxn10206	14-Methylhexadecanoyl-CoA:glycerol-3-phosphate O-acyltransferase	FALSE	Glycerol-3-phosphate + 14-Methylhexadecanoyl-CoA -> CoA + 1-Anteisoheptadecanoyl-sn-glycerol 3-phosphate
rxn10207	12-Methyltridecanoyl-CoA:glycerol-3-phosphate O-acyltransferase	FALSE	Glycerol-3-phosphate + 12-Methyltridecanoyl-CoA -> CoA + 1-Isotetradecanoyl-sn-glycerol 3-phosphate
rxn10208	13-Methyltetradecanoyl-CoA:glycerol-3-phosphate O-acyltransferase	FALSE	Glycerol-3-phosphate + 13-Methyltetradecanoyl-CoA -> CoA + 1-Isopentadecanoyl-sn-glycerol 3-phosphate
rxn10209	12-Methyltetradecanoyl-CoA:glycerol-3-phosphate O-acyltransferase	FALSE	Glycerol-3-phosphate + 12-Methyltetradecanoyl-CoA -> CoA + 1-Anteisopentadecanoyl-sn-glycerol 3-phosphate
rxn10210	14-Methylpentadecanoyl-CoA:glycerol-3-phosphate O-acyltransferase	FALSE	Glycerol-3-phosphate + 14-Methylpentadecanoyl-CoA -> CoA + 1-Isohexadecanoyl-sn-glycerol 3-phosphate
rxn10211	Palmitoyl-1-acylglycerol-3-phosphate O-acyltransferase	FALSE	Hexadecanoyl-CoA + 1-Hexadecanoyl-sn-glycerol 3-phosphate -> CoA + 1,2-Dihexadecanoyl-sn-glycerol 3-phosphate
rxn10212	Myristoyl-1-acylglycerol-3-phosphate O-acyltransferase	FALSE	Tetradecanoyl-CoA + 1-Tetradecanoyl-sn-glycerol 3-phosphate -> CoA + 1,2-Ditetradecanoyl-sn-glycerol 3-phosphate
rxn10213	Stearoyl-1-acylglycerol-3-phosphate O-acyltransferase	FALSE	Octadecanoyl-CoA + 1-Octadecanoyl-sn-glycerol 3-phosphate -> CoA + 1,2-Dioctadecanoyl-sn-glycerol 3-phosphate
rxn10214	15-Methylhexadecanoyl-CoA:15-Methylhexadecanoyl-sn-glycerol-3-phosphate O-acyltransferase	FALSE	15-Methylhexadecanoyl-CoA + 1-Isoheptadecanoyl-sn-glycerol 3-phosphate -> CoA + 1,2-Diisoheptadecanoyl-sn-glycerol 3-phosphate
rxn10215	14-Methylhexadecanoyl-CoA:14-Methylhexadecanoyl-sn-glycerol-3-phosphate O-acyltransferase	FALSE	14-Methylhexadecanoyl-CoA + 1-Anteisoheptadecanoyl-sn-glycerol 3-phosphate -> CoA + 1,2-Dianteisoheptadecanoyl-sn-glycerol 3-phosphate
rxn10216	12-Methyltridecanoyl-CoA:12-Methyltridecanoyl-sn-glycerol-3-phosphate O-acyltransferase	FALSE	12-Methyltridecanoyl-CoA + 1-Isotetradecanoyl-sn-glycerol 3-phosphate -> CoA + 1,2-Diisotetradecanoyl-sn-glycerol 3-phosphate
rxn10217	13-Methyltetradecanoyl-CoA:13-Methyltetradecanoyl-sn-glycerol-3-phosphate O-acyltransferase	FALSE	13-Methyltetradecanoyl-CoA + 1-Isopentadecanoyl-sn-glycerol 3-phosphate -> CoA + 1,2-Diisopentadecanoyl-sn-glycerol 3-phosphate
rxn10218	12-Methyltetradecanoyl-CoA:12-Methyltetradecanoyl-sn-glycerol-3-phosphate O-acyltransferase	FALSE	12-Methyltetradecanoyl-CoA + 1-Anteisopentadecanoyl-sn-glycerol 3-phosphate -> CoA + 1,2-Dianteisopentadecanoyl-sn-glycerol 3-phosphate
rxn10219	14-Methylpentadecanoyl-CoA:14-Methylpentadecanoyl-sn-glycerol-3-phosphate O-acyltransferase	FALSE	14-Methylpentadecanoyl-CoA + 1-Isohexadecanoyl-sn-glycerol 3-phosphate -> CoA + 1,2-Diisohexadecanoyl-sn-glycerol 3-phosphate
rxn10334	Palmitoyl-cardiolipin synthase	TRUE	Glycerol + Palmitoylcardiolipin (B. subtilis) <=> 2 Phosphatidylglycerol dihexadecanoyl
rxn10335	Myristoyl-cardiolipin synthase	TRUE	Glycerol + Myristoylcardiolipin (B. subtilis) <=> 2 Phosphatidylglycerol ditetradecanoyl
rxn10336	Stearoyl-cardiolipin synthase	TRUE	Glycerol + Stearoylcardiolipin (B. subtilis) <=> 2 Phosphatidylglycerol dioctadecanoyl
rxn13785	1,2-Diacyl-sn-glycerol 3-phosphate synthesis	FALSE	0.5 Glycerol-3-phosphate + 0.13 Hexadecenoyl-9-enoyl-ACP + 0.03 Octadecanoyl-ACP + 0.33 Hexadecanoyl-ACP + 0.51 Octadecenoyl-2-enoyl-ACP -> 0.01 1,2-Diacyl-sn-glycerol_3-phosphate + ACP
rxn13792	S-2-hydroxylauroyl-ACP synthase	FALSE	0.5 O2 + Dodecanoyl-ACP -> (R)-2-HydroxyDodecanoyl-ACP
rxn13793	S-2-hydroxymyristoyl-ACP synthase	FALSE	0.5 O2 + Tetradecanoyl-ACP -> (S)-2-Hydroxytetradecanoyl-ACP
rxn13796	Unknown enzyme	FALSE	H2O + Beta-hydroxydecanoyl-beta-hydroxydecanoyl-S-CoA -> CoA + 3-Hydroxydecanoyl-3-hydroxydecanoate
rxn13838	Hexadecanoyl-ACP:malonyl-CoA C-acyltransferase	FALSE	NADH + H+ + Hexadecenoyl-9-enoyl-ACP -> NAD + Hexadecanoyl-ACP
rxn13840	(3R)-3-Hydroxypalmitoyl-ACP hydrolyase	FALSE	(R)-3-Hydroxyhexadecanoyl-ACP -> H2O + Hexadecenoyl-9-enoyl-ACP
rxn13841	HHQ synthesis	FALSE	H+ + Anthranilate + 3-Oxodecanoyl-ACP -> H2O + CO2 + ACP + 2-Heptyl-4-quinolone
rxn13843	(3R)-3-Hydroxyoctadecanoyl-ACP hydrolyase	FALSE	(R)-3-Hydroxyoctadecanoyl-ACP -> H2O + Octadecenoyl-2-enoyl-ACP
rxn13844	(3R)-3-Hydroxyoctadecanoyl-ACP:NADP+ oxidoreductase	FALSE	NADPH + H+ + 3-Oxooctadecanoyl-ACP -> NADP + (R)-3-Hydroxyoctadecanoyl-ACP
rxn13846	(3R)-3-Hydroxypalmitoyl-ACP hydrolyase	FALSE	(R)-3-Hydroxytetradecanoyl-ACP -> H2O + Tetradecenoyl-7-enoyl-ACP
rxn13847	Threonine dehydrogenase	FALSE	CoA + L-Threonine -> Acetyl-CoA + Glycine + H2
rxn13850	Myristoyl-ACP synthase	FALSE	NADH + H+ + Tetradecenoyl-7-enoyl-ACP -> NAD + Tetradecanoyl-ACP
rxn13851	Hexadecanoyl-ACP:malonyl-ACP C-acyltransferase	FALSE	H+ + Malonyl-ACP + Hexadecanoyl-ACP -> CO2 + ACP + 3-Oxooctadecanoyl-ACP
rxn13855	N-(3-oxo-dodecanoyl)-L-homoserine lactone synthase	FALSE	S-Adenosyl-L-methionine + 3-Oxododecanoyl-ACP -> H+ + 5-Methylthioadenosine + ACP + N-(3-oxo-dodecanoyl)-L-homoserine lactone
rxn13860	N-butyryl-L-homoserine lactone synthase	FALSE	S-Adenosyl-L-methionine + Butanoyl-ACP -> H+ + 5-Methylthioadenosine + N-Butyryl-L-homoserine lactone + ACP
rxn13872	Pseudomonas Lipid A Reaction	FALSE	Dodecanoyl-ACP + (R)-2-HydroxyDodecanoyl-ACP + Pseudomonas aeruginosa Lipid A precursor -> 2 ACP + Pseudomonas aeruginosa Lipid A
rxn13873	Pseudomonas lipid A reaction 2	FALSE	2 Dodecanoyl-ACP + Pseudomonas aeruginosa Lipid A precursor -> 2 ACP + Pseudomonas aeruginosa Lipid A
rxn13881	Pseudomonas UDP-3-O-(acyl)glucosamine acyltransferase	FALSE	(R)-3-Hydroxydodecanoyl-ACP + UDP-3-O-(3OH-C10:0)-D-glucosamine -> H+ + ACP + UDP-2-NH-(3OH-C12:0),3-O-(3OH-C10:0)glucosamine
rxn13882	Acyl-ACP-UDP-N-acetylglucosamine O-acyltransferase	FALSE	UDP-N-acetylglucosamine + (R)-3-Hydroxydecanoyl-ACP -> ACP + UDP-3-O-(3OH-C10:0)-N-acetylglucosamine
rxn13888	Poly(3-hydroxyalkanoic acid) synthase	FALSE	2 (S)-3-Hydroxydecanoyl-CoA -> CoA + Beta-hydroxydecanoyl-beta-hydroxydecanoyl-S-CoA
rxn13902	Rhamnosyltransferase chain A	FALSE	CoA + (R)-3-Hydroxydecanoyl-ACP -> (S)-3-Hydroxydecanoyl-CoA + ACP
rxn13908	2,4-Dienoyl-CoA reductase (C10)	TRUE	NADPH + H+ + Trans,trans-2,3,4,5-Tetradehydroacyl-CoA <=> NADP + Trans-2,3-didehydroacyl-CoA (C10)
rxn13909	2,4-Dienoyl-CoA reductase (C8)	TRUE	NADPH + H+ + Trans,trans-2,3,4,5-tetradehydroacyl-CoA (C8) <=> NADP + Trans-2,3-didehydroacyl-CoA (C8)
rxn13913	UDP-N-acetyl-mannosamine (2NAc3N) acid acetylase	FALSE	Acetyl-ACP + UDP-N-acetyl-D-mannosamine (2NAc3N) acid -> ACP + UDP-N-acetyl-D-manosamine (2NAc3NAc) acid
rxn03799	Acrylate:CoA transferase	TRUE	Acetyl-CoA + Acrylate <=> Acetate + Propanoyl-2-enoyl-CoA
rxn05732	Acyl-CoA dehydrogenase (hexadecanoyl-CoA)	FALSE	FAD + Hexadecanoyl-CoA -> FADH2 + Hexadecenoyl-2-enoyl-CoA
rxn10010	Acyl-CoA dehydrogenase (hexanoyl-CoA)	FALSE	FAD + Hexanoyl-CoA -> FADH2 + Hexanoyl-2-enoyl-CoA
rxn10011	Acyl-CoA dehydrogenase (octanoyl-CoA)	FALSE	FAD + Octanoyl-CoA -> FADH2 + Octanoyl-2-enoyl-CoA
rxn10012	Acyl-CoA dehydrogenase (decanoyl-CoA)	FALSE	FAD + Decanoyl-CoA -> FADH2 + Decanoyl-2-enoyl-CoA
rxn10013	Acyl-CoA dehydrogenase (dodecanoyl-CoA)	FALSE	FAD + Dodecanoyl-CoA -> FADH2 + Dodecanoyl-2-enoyl-CoA
rxn10014	Acyl-CoA dehydrogenase (tetradecanoyl-CoA)	FALSE	FAD + Tetradecanoyl-CoA -> FADH2 + Tetradecanoyl-2-enoyl-CoA
rxn00171	Acetaldehyde:NAD+ oxidoreductase (CoA-acetylating) (cytoplasm)	FALSE	NAD + CoA + Acetaldehyde -> NADH + Acetyl-CoA + H+
rxn00501	3-Oxopropanoate:NAD+ oxidoreductase (decarboxylating) (cytoplasm)	FALSE	NAD + CoA + 3-Oxopropanoate -> NADH + CO2 + Acetyl-CoA
rxn05328	Hexadecanoyl-ACP:malonyl-CoA	FALSE	NADH + H+ + Hexadecenoyl-2-enoyl-ACP -> NAD + Hexadecanoyl-ACP
rxn05458	Hexadecanoyl-ACP:ACP transferase	TRUE	CoA + Hexadecanoyl-ACP <=> Hexadecanoyl-CoA + ACP
rxn13806	Alginate dimmer o-acetyltransferase (cytoplasm to periplasm, irreversible)	FALSE	Acetyl-ACP + Epimerized alginate dimer[p] -> ACP + Acetylated alginate[p]
rxn13828	Fatty acid CoA ligase (n-C140) import (periplasm to cytoplasm, irreversible)	FALSE	ATP + CoA + Myristic acid[p] -> PPi + AMP + Tetradecanoyl-CoA
rxn13829	Fatty acid coA ligase (hexadecanoate) import (periplasm to cytoplasm, irreversible)	FALSE	ATP + CoA + Palmitate[p] -> PPi + AMP + Hexadecanoyl-CoA
