# Supplementary material for: Genome-scale metabolic modeling of responses to polymyxins in Pseudomonas aeruginosa
Source: Gigascience. 2018 Mar 13;7(4):giy021. doi: 10.1093/gigascience/giy021 (PMC6333913; doi:10.1093/gigascience/giy021)
Supplement: Supplemental material [file giy021_supp.zip › additionalFile15.xlsx]

## Sheet: Dataset EV14
Additional file 15	Metabolites in model iPAO1
Index	Model ID	Model ID (in MATLAB)	Compartment	BoundaryCondition	Metabolite Name	Abbreviation	Charged Formula	Charge	Mass	DGF	DGF_ERROR	KEGG Identifier	MetaCyc Identifier	PubChem SID	PubChem CID	ChemSpider Identifier	CHEBI Identifier	BiGG Identifier	otherSources	Inchi String	Smile	Source	Comment
1	cpd00001_c	cpd00001[c]	c	FALSE	H2O	h2o	H2O	0	18	-56.687	0.5	C01328|C00001	CPD-15815|HYDROXYL-GROUP|OH|OXONIUM|WATER	4539|3303	0|0|961|123332|962	936|109935|937	16234|29412|15377	h2o|oh1		InChI=1S/H2O/h1H2/p-1|InChI=1S/H2O/h1H2/p+1|InChI=1S/H2O/h1H2	O|[O-]|[O-]|[O+]|[OH2]	iMO1056|Opt208964
2	cpd00001_e	cpd00001[e]	e	FALSE	H2O[e]	h2o	H2O	0	18	-56.687	0.5	C01328|C00001	CPD-15815|HYDROXYL-GROUP|OH|OXONIUM|WATER	4539|3303	0|0|961|123332|962	936|109935|937	16234|29412|15377	h2o|oh1		InChI=1S/H2O/h1H2/p-1|InChI=1S/H2O/h1H2/p+1|InChI=1S/H2O/h1H2	O|[O-]|[O-]|[O+]|[OH2]	iMO1056|Opt208964
3	cpd00001_p	cpd00001[p]	p	FALSE	H2O[p]	h2o	H2O	0	18	-56.687	0.5	C01328|C00001	CPD-15815|HYDROXYL-GROUP|OH|OXONIUM|WATER	4539|3303	0|0|961|123332|962	936|109935|937	16234|29412|15377	h2o|oh1		InChI=1S/H2O/h1H2/p-1|InChI=1S/H2O/h1H2/p+1|InChI=1S/H2O/h1H2	O|[O-]|[O-]|[O+]|[OH2]	Curation
4	cpd00002_c	cpd00002[c]	c	FALSE	ATP	atp	C10H13N5O13P3	-3	504	-673.85	3.04314	C00002	ATP	3304	5461108	4574455	30616	atp		InChI=1S/C10H16N5O13P3/c11-8-5-9(13-2-12-8)15(3-14-5)10-7(17)6(16)4(26-10)1-25-30(21,22)28-31(23,24)27-29(18,19)20/h2-4,6-7,10,16-17H,1H2,(H,21,22)(H,23,24)(H2,11,12,13)(H2,18,19,20)/p-4/t4-,6-,7-,10-/m1/s1	C(C3(C(C(C(N2(C1(=C(C(=NC=N1)N)N=C2)))O3)O)O))OP(OP(=O)([O-])OP(=O)([O-])[O-])([O-])=O	iMO1056|Opt208964
5	cpd00002_e	cpd00002[e]	e	FALSE	ATP[e]	atp	C10H13N5O13P3	-3	504	-673.85	3.04314	C00002	ATP	3304	5461108	4574455	30616	atp		InChI=1S/C10H16N5O13P3/c11-8-5-9(13-2-12-8)15(3-14-5)10-7(17)6(16)4(26-10)1-25-30(21,22)28-31(23,24)27-29(18,19)20/h2-4,6-7,10,16-17H,1H2,(H,21,22)(H,23,24)(H2,11,12,13)(H2,18,19,20)/p-4/t4-,6-,7-,10-/m1/s1	C(C3(C(C(C(N2(C1(=C(C(=NC=N1)N)N=C2)))O3)O)O))OP(OP(=O)([O-])OP(=O)([O-])[O-])([O-])=O	Curation
6	cpd00003_c	cpd00003[c]	c	FALSE	NAD	nad	C21H26N7O14P2	-1	662	-529.59	4.35693	C00003	CPD-16008|NAD	3305	86289114|15938971	10239196	77017|57540	nad		InChI=1S/C21H27N7O14P2/c22-17-12-19(25-7-24-17)28(8-26-12)21-16(32)14(30)11(41-21)6-39-44(36,37)42-43(34,35)38-5-10-13(29)15(31)20(40-10)27-3-1-2-9(4-27)18(23)33/h1-4,7-8,10-11,13-16,20-21,29-32H,5-6H2,(H5-,22,23,24,25,33,34,35,36,37)/p-1/t10-,11-,13-,14-,15-,16-,20+,21-/m1/s1|InChI=1S/C21H27N7O14P2/c22-17-12-19(25-7-24-17)28(8-26-12)21-16(32)14(30)11(41-21)6-39-44(36,37)42-43(34,35)38-5-10-13(29…	C5(=[N+](C1(OC(C(C1O)O)COP(OP(OCC4(C(C(C(N3(C2(=C(C(=NC=N2)N)N=C3)))O4)O)O))([O-])=O)(=O)[O-]))C=C(C=C5)C(=O)N)|C1(C(=CC=C[N+]=1C5(OC(COP(=O)([O-])OP(=O)([O-])OCC2(OC(C(O)C(O)2)N4(C=NC3(C(N)=NC=NC=34))))C(O)C(O)5))C(N)=O)	iMO1056|Opt208964
7	cpd00004_c	cpd00004[c]	c	FALSE	NADH	nadh	C21H27N7O14P2	-2	663	-524.32	4.26795	C00004	NADH	3306	21604869	10239197	57945	nadh		InChI=1S/C21H29N7O14P2/c22-17-12-19(25-7-24-17)28(8-26-12)21-16(32)14(30)11(41-21)6-39-44(36,37)42-43(34,35)38-5-10-13(29)15(31)20(40-10)27-3-1-2-9(4-27)18(23)33/h1,3-4,7-8,10-11,13-16,20-21,29-32H,2,5-6H2,(H2,23,33)(H,34,35)(H,36,37)(H2,22,24,25)/p-2/t10-,11-,13-,14-,15-,16-,20-,21-/m1/s1	C1(=C(CC=CN1C5(OC(COP(=O)([O-])OP(=O)([O-])OCC2(OC(C(O)C(O)2)N4(C=NC3(C(N)=NC=NC=34))))C(O)C(O)5))C(N)=O)	iMO1056|Opt208964
8	cpd00005_c	cpd00005[c]	c	FALSE	NADPH	nadph	C21H26N7O17P3	-4	742	-736.82	4.25788	C00005	NADH-P-OR-NOP|NADPH	3307	15983949	10239199	57783	nadph		InChI=1S/C21H30N7O17P3/c22-17-12-19(25-7-24-17)28(8-26-12)21-16(44-46(33,34)35)14(30)11(43-21)6-41-48(38,39)45-47(36,37)40-5-10-13(29)15(31)20(42-10)27-3-1-2-9(4-27)18(23)32/h1,3-4,7-8,10-11,13-16,20-21,29-31H,2,5-6H2,(H2,23,32)(H,36,37)(H,38,39)(H2,22,24,25)(H2,33,34,35)/p-4/t10-,11-,13-,14-,15-,16-,20-,21-/m1/s1	C5(N(C1(OC(C(C1O)O)COP(OP(OCC4(C(C(C(N3(C2(=C(C(=NC=N2)N)N=C3)))O4)OP([O-])([O-])=O)O))([O-])=O)(=O)[O-]))C=C(CC=5)C(=O)N)	iMO1056|Opt208964
9	cpd00006_c	cpd00006[c]	c	FALSE	NADP	nadp	C21H25N7O17P3	-3	741	-742.09	4.34706	C00006	CPD-16007|NAD-P-OR-NOP|NADP	3308	86289115|15938972	10239198	77018|58349	nadp		InChI=1S/C21H28N7O17P3/c22-17-12-19(25-7-24-17)28(8-26-12)21-16(44-46(33,34)35)14(30)11(43-21)6-41-48(38,39)45-47(36,37)40-5-10-13(29)15(31)20(42-10)27-3-1-2-9(4-27)18(23)32/h1-4,7-8,10-11,13-16,20-21,29-31H,5-6H2,(H7-,22,23,24,25,32,33,34,35,36,37,38,39)/p-3/t10-,11-,13-,14-,15-,16-,20+,21-/m1/s1|InChI=1S/C21H28N7O17P3/c22-17-12-19(25-7-24-17)28(8-26-12)21-16(44-46(33,34)35)14(30)11(43-21)6-41-4…	C5(=[N+](C1(OC(C(C1O)O)COP(OP(OCC4(C(C(C(N3(C2(=C(C(=NC=N2)N)N=C3)))O4)OP([O-])([O-])=O)O))([O-])=O)(=O)[O-]))C=C(C=C5)C(=O)N)|C5(=[N+](C1(OC(C(C1O)O)COP(OP(OCC4(C(C(C(N3(C2(=C(C(=NC=N2)N)N=C3)))O4)OP([O-])([O-])=O)O))([O-])=O)(=O)[O-]))C=C(C=C5)C(=O)N)	iMO1056|Opt208964
10	cpd00007_c	cpd00007[c]	c	FALSE	O2	o2	O2	0	32	3.9197	0.5	C00007	OXYGEN-MOLECULE	3309	977	952	15379	o2		InChI=1S/O2/c1-2	O=O	iMO1056|Opt208964
11	cpd00007_e	cpd00007[e]	e	FALSE	O2[e]	o2	O2	0	32	3.9197	0.5	C00007	OXYGEN-MOLECULE	3309	977	952	15379	o2		InChI=1S/O2/c1-2	O=O	iMO1056|Opt208964
12	cpd00007_p	cpd00007[p]	p	FALSE	O2[p]	o2	O2	0	32	3.9197	0.5	C00007	OXYGEN-MOLECULE	3309	977	952	15379	o2		InChI=1S/O2/c1-2	O=O	Curation
13	cpd00008_c	cpd00008[c]	c	FALSE	ADP	adp	C10H13N5O10P2	-2	425	-465.85	3.03579	C00008	ADP|ADP-GROUP	3310	7058055|5228854	5414423	456216	adp		InChI=1S/C10H15N5O10P2/c11-8-5-9(13-2-12-8)15(3-14-5)10-7(17)6(16)4(24-10)1-23-27(21,22)25-26(18,19)20/h2-4,6-7,10,16-17H,1H2,(H,21,22)(H2,11,12,13)(H2,18,19,20)/p-3/t4-,6-,7-,10-/m1/s1	C(C3(C(C(C(N2(C1(=C(C(=NC=N1)N)N=C2)))O3)O)O))OP(OP(=O)([O-])[O-])([O-])=O|C(C3(C(C(C(N2(C1(=C(C(=NC=N1)N)N=C2)))O3)O)O))OP(OP([O-])(=O)O)(=O)[O-]	iMO1056|Opt208964
14	cpd00009_c	cpd00009[c]	c	FALSE	Phosphate	pi	HO4P	-2	96	-261.974	0.5	C00009	CPD-16459|PHOSPHATE-GROUP|Pi	3311	1003|1061|3681305	null	39745|18367|43474	pi		InChI=1S/H3O4P/c1-5(2,3)4/h(H3,1,2,3,4)/p-1|InChI=1S/H3O4P/c1-5(2,3)4/h(H3,1,2,3,4)/p-2	O=P(O)([O-])O|[O-]P([O-])([O-])=O|[O-]P(=O)(O)[O-]	iMO1056|Opt208964
15	cpd00009_e	cpd00009[e]	e	FALSE	Phosphate[e]	pi	HO4P	-2	96	-261.974	0.5	C00009	CPD-16459|PHOSPHATE-GROUP|Pi	3311	1003|1061|3681305	null	39745|18367|43474	pi		InChI=1S/H3O4P/c1-5(2,3)4/h(H3,1,2,3,4)/p-1|InChI=1S/H3O4P/c1-5(2,3)4/h(H3,1,2,3,4)/p-2	O=P(O)([O-])O|[O-]P([O-])([O-])=O|[O-]P(=O)(O)[O-]	iMO1056|Opt208964
16	cpd00009_p	cpd00009[p]	p	FALSE	Phosphate[p]	pi	HO4P	-2	96	-261.974	0.5	C00009	CPD-16459|PHOSPHATE-GROUP|Pi	3311	1003|1061|3681305	null	39745|18367|43474	pi		InChI=1S/H3O4P/c1-5(2,3)4/h(H3,1,2,3,4)/p-1|InChI=1S/H3O4P/c1-5(2,3)4/h(H3,1,2,3,4)/p-2	O=P(O)([O-])O|[O-]P([O-])([O-])=O|[O-]P(=O)(O)[O-]	Curation
17	cpd00010_c	cpd00010[c]	c	FALSE	CoA	coa	C21H32N7O16P3S	-4	764	-751.994	3.45208	C00010	CO-A|COA-GROUP	3312	25113190|44237156	null	57287	coa		InChI=1S/C21H36N7O16P3S/c1-21(2,16(31)19(32)24-4-3-12(29)23-5-6-48)8-41-47(38,39)44-46(36,37)40-7-11-15(43-45(33,34)35)14(30)20(42-11)28-10-27-13-17(22)25-9-26-18(13)28/h9-11,14-16,20,30-31,48H,3-8H2,1-2H3,(H,23,29)(H,24,32)(H,36,37)(H,38,39)(H2,22,25,26)(H2,33,34,35)/p-4/t11-,14-,15-,16+,20-/m1/s1	CC(C)(C(O)C(=O)NCCC(=O)NCCS)COP(=O)(OP(=O)(OCC1(OC(C(C1OP([O-])(=O)[O-])O)N3(C2(=C(C(N)=NC=N2)N=C3))))[O-])[O-]|CC(C)(C(O)C(=O)NCCC(=O)NCCS)COP(=O)(OP(=O)(OCC1(C(OP([O-])(=O)[O-])C(O)C(O1)N3(C2(=C(C(N)=NC=N2)N=C3))))[O-])[O-]	iMO1056|Opt208964
18	cpd00011_c	cpd00011[c]	c	FALSE	CO2	co2	CO2	0	44	-92.26	0.5	C00011	CARBON-DIOXIDE	3313	280	274	16526	co2		InChI=1S/CO2/c2-1-3	C(=O)=O	iMO1056|Opt208964
19	cpd00011_e	cpd00011[e]	e	FALSE	CO2[e]	co2	CO2	0	44	-92.26	0.5	C00011	CARBON-DIOXIDE	3313	280	274	16526	co2		InChI=1S/CO2/c2-1-3	C(=O)=O	iMO1056|Opt208964
20	cpd00011_p	cpd00011[p]	p	FALSE	CO2[p]	co2	CO2	0	44	-92.26	0.5	C00011	CARBON-DIOXIDE	3313	280	274	16526	co2		InChI=1S/CO2/c2-1-3	C(=O)=O	Curation
21	cpd00012_c	cpd00012[c]	c	FALSE	PPi	ppi	HO7P2	-3	176	-480.93	0.5	C00013	PPI|PYROPHOSPHATE-GROUP	3315	1023|0	996	29888	ppi		InChI=1S/H4O7P2/c1-8(2,3)7-9(4,5)6/h(H2,1,2,3)(H2,4,5,6)/p-3	O=P(O)(OP([O-])([O-])=O)[O-]|[O-]P(OP(=O)([O-])O)(=O)[O-]	iMO1056|Opt208964
22	cpd00012_e	cpd00012[e]	e	FALSE	PPi[e]	ppi	HO7P2	-3	176	-480.93	0.5	C00013	PPI|PYROPHOSPHATE-GROUP	3315	1023|0	996	29888	ppi		InChI=1S/H4O7P2/c1-8(2,3)7-9(4,5)6/h(H2,1,2,3)(H2,4,5,6)/p-3	O=P(O)(OP([O-])([O-])=O)[O-]|[O-]P(OP(=O)([O-])O)(=O)[O-]	Opt208964
23	cpd00012_p	cpd00012[p]	p	FALSE	PPi[p]	ppi	HO7P2	-3	176	-480.93	0.5	C00013	PPI|PYROPHOSPHATE-GROUP	3315	1023|0	996	29888	ppi		InChI=1S/H4O7P2/c1-8(2,3)7-9(4,5)6/h(H2,1,2,3)(H2,4,5,6)/p-3	O=P(O)(OP([O-])([O-])=O)[O-]|[O-]P(OP(=O)([O-])O)(=O)[O-]	Curation
24	cpd00013_c	cpd00013[c]	c	FALSE	NH3	nh4	H4N	1	18	-18.97	0.5	C01342|C00014	AMMONIA	4547|3316	222	217	16134	nh4		InChI=1S/H3N/h1H3	[NH3]	iMO1056|Opt208964
25	cpd00013_e	cpd00013[e]	e	FALSE	NH3[e]	nh4	H4N	1	18	-18.97	0.5	C01342|C00014	AMMONIA	4547|3316	222	217	16134	nh4		InChI=1S/H3N/h1H3	[NH3]	iMO1056|Opt208964
26	cpd00013_p	cpd00013[p]	p	FALSE	NH3[p]	nh4	H4N	1	18	-18.97	0.5	C01342|C00014	AMMONIA	4547|3316	222	217	16134	nh4		InChI=1S/H3N/h1H3	[NH3]	Curation
27	cpd00014_c	cpd00014[c]	c	FALSE	UDP	udp	C9H12N2O12P2	-2	402	-605.77	1.88724	C00015	UDP|UDP-GROUP	3317	20056717|44287897	16739715	58223	udp		InChI=1S/C9H14N2O12P2/c12-5-1-2-11(9(15)10-5)8-7(14)6(13)4(22-8)3-21-25(19,20)23-24(16,17)18/h1-2,4,6-8,13-14H,3H2,(H,19,20)(H,10,12,15)(H2,16,17,18)/p-3/t4-,6-,7-,8-/m1/s1	C(OP(=O)([O-])OP(=O)([O-])[O-])C1(OC(C(O)C(O)1)N2(C=CC(=O)NC(=O)2))|C(OP(=O)([O-])OP(=O)(O)[O-])C1(OC(C(O)C(O)1)N2(C=CC(=O)NC(=O)2))	iMO1056|Opt208964
28	cpd00015_c	cpd00015[c]	c	FALSE	FAD	fad	C27H30N9O15P2	-3	783	-529.37	5.38235	C00016	FAD	3318	46906035	13082029	57692	fad		InChI=1S/C27H33N9O15P2/c1-10-3-12-13(4-11(10)2)35(24-18(32-12)25(42)34-27(43)33-24)5-14(37)19(39)15(38)6-48-52(44,45)51-53(46,47)49-7-16-20(40)21(41)26(50-16)36-9-31-17-22(28)29-8-30-23(17)36/h3-4,8-9,14-16,19-21,26,37-41H,5-7H2,1-2H3,(H5,28,29,30,34,42,43,44,45,46,47)/p-3/t14-,15+,16+,19-,20+,21+,26+/m0/s1	CC6(=C(C)C=C5(C(N=C1(C(=O)[N-]C(=O)N=C1N(CC(C(O)C(O)COP(OP([O-])(OCC4(C(O)C(O)C(N3(C=NC2(C(N)=NC=NC=23)))O4))=O)([O-])=O)O)5))=C6))	iMO1056|Opt208964
29	cpd00016_c	cpd00016[c]	c	FALSE	Pyridoxal_phosphate	pydx5p	C8H8NO6P	-2	246	-272	1.6643	C00018	PYRIDOXAL_PHOSPHATE	3320	644168	559203	597326	pydx5p		InChI=1S/C8H10NO6P/c1-5-8(11)7(3-10)6(2-9-5)4-15-16(12,13)14/h2-3,11H,4H2,1H3,(H2,12,13,14)/p-2	CC1(N=CC(=C(C=1O)C=O)COP(=O)([O-])[O-])	iMO1056|Opt208964
30	cpd00017_c	cpd00017[c]	c	FALSE	S-Adenosyl-L-methionine	amet	C15H23N6O5S	1	399	-66.63	3.67778	C00019	S-ADENOSYLMETHIONINE	3321	24762165	null	59789	amet		InChI=1S/C15H22N6O5S/c1-27(3-2-7(16)15(24)25)4-8-10(22)11(23)14(26-8)21-6-20-9-12(17)18-5-19-13(9)21/h5-8,10-11,14,22-23H,2-4,16H2,1H3,(H2-,17,18,19,24,25)/p+1/t7-,8+,10+,11+,14+,27?/m0/s1	C[S+](CC3(C(O)C(O)C(N2(C1(N=CN=C(N)C=1N=C2)))O3))CCC(C([O-])=O)[N+]	iMO1056|Opt208964
31	cpd00018_c	cpd00018[c]	c	FALSE	AMP	amp	C10H12N5O7P	-2	346	-257.85	3.03334	C00020	AMP|AMP-GROUP|CPD0-1139	3322	15938965|3482394|1780944	10239183|1400553	4562150	amp		InChI=1S/C10H14N5O7P/c11-8-5-9(13-2-12-8)15(3-14-5)10-7(17)6(16)4(22-10)1-21-23(18,19)20/h2-4,6-7,10,16-17H,1H2,(H2,11,12,13)(H2,18,19,20)/p-2/t4-,6-,7-,10-/m1/s1|InChI=1S/C10H14N5O7P/c11-8-5-9(13-2-12-8)15(3-14-5)10-7(17)6(16)4(22-10)1-21-23(18,19)20/h2-4,6-7,10,16-17H,1H2,(H2,11,12,13)(H2,18,19,20)/p-2/t4-,6-,7+,10-/m1/s1	C(C3(C(C(C(N2(C1(=C(C(=NC=N1)N)N=C2)))O3)O)O))OP([O-])([O-])=O|C(C3(C(C(C(N2(C1(=C(C(=NC=N1)N)N=C2)))O3)O)O))OP([O-])([O-])=O|C(C3(C(C(C(N2(C=NC1(C(N)=NC=NC=12)))O3)O)O))OP([O-])(=O)[O-]	iMO1056|Opt208964
32	cpd00018_e	cpd00018[e]	e	FALSE	AMP[e]	amp	C10H12N5O7P	-2	346	-257.85	3.03334	C00020	AMP|AMP-GROUP|CPD0-1139	3322	15938965|3482394|1780944	10239183|1400553	4562150	amp		InChI=1S/C10H14N5O7P/c11-8-5-9(13-2-12-8)15(3-14-5)10-7(17)6(16)4(22-10)1-21-23(18,19)20/h2-4,6-7,10,16-17H,1H2,(H2,11,12,13)(H2,18,19,20)/p-2/t4-,6-,7-,10-/m1/s1|InChI=1S/C10H14N5O7P/c11-8-5-9(13-2-12-8)15(3-14-5)10-7(17)6(16)4(22-10)1-21-23(18,19)20/h2-4,6-7,10,16-17H,1H2,(H2,11,12,13)(H2,18,19,20)/p-2/t4-,6-,7+,10-/m1/s1	C(C3(C(C(C(N2(C1(=C(C(=NC=N1)N)N=C2)))O3)O)O))OP([O-])([O-])=O|C(C3(C(C(C(N2(C1(=C(C(=NC=N1)N)N=C2)))O3)O)O))OP([O-])([O-])=O|C(C3(C(C(C(N2(C=NC1(C(N)=NC=NC=12)))O3)O)O))OP([O-])(=O)[O-]	Opt208964
33	cpd00018_p	cpd00018[p]	p	FALSE	AMP[p]	amp	C10H12N5O7P	-2	346	-257.85	3.03334	C00020	AMP|AMP-GROUP|CPD0-1139	3322	15938965|3482394|1780944	10239183|1400553	4562150	amp		InChI=1S/C10H14N5O7P/c11-8-5-9(13-2-12-8)15(3-14-5)10-7(17)6(16)4(22-10)1-21-23(18,19)20/h2-4,6-7,10,16-17H,1H2,(H2,11,12,13)(H2,18,19,20)/p-2/t4-,6-,7-,10-/m1/s1|InChI=1S/C10H14N5O7P/c11-8-5-9(13-2-12-8)15(3-14-5)10-7(17)6(16)4(22-10)1-21-23(18,19)20/h2-4,6-7,10,16-17H,1H2,(H2,11,12,13)(H2,18,19,20)/p-2/t4-,6-,7+,10-/m1/s1	C(C3(C(C(C(N2(C1(=C(C(=NC=N1)N)N=C2)))O3)O)O))OP([O-])([O-])=O|C(C3(C(C(C(N2(C1(=C(C(=NC=N1)N)N=C2)))O3)O)O))OP([O-])([O-])=O|C(C3(C(C(C(N2(C=NC1(C(N)=NC=NC=12)))O3)O)O))OP([O-])(=O)[O-]	Curation
34	cpd00019_c	cpd00019[c]	c	FALSE	S-Adenosyl-homocysteine	ahcys	C14H20N6O5S	0	384	-76.11	3.13995	C00021	ADENOSYL-HOMO-CYS	3323	25246222	null	57856	ahcys		InChI=1S/C14H20N6O5S/c15-6(14(23)24)1-2-26-3-7-9(21)10(22)13(25-7)20-5-19-8-11(16)17-4-18-12(8)20/h4-7,9-10,13,21-22H,1-3,15H2,(H,23,24)(H2,16,17,18)/t6-,7+,9+,10+,13+/m0/s1	C(SCC3(C(O)C(O)C(N2(C1(N=CN=C(N)C=1N=C2)))O3))CC(C([O-])=O)[N+]	iMO1056|Opt208964
35	cpd00020_c	cpd00020[c]	c	FALSE	Pyruvate	pyr	C3H3O3	-1	87	-112.69	0.300152	C00022	PYRUVATE	3324	107735	96901	15361	pyr		InChI=1S/C3H4O3/c1-2(4)3(5)6/h1H3,(H,5,6)/p-1	CC(=O)C(=O)[O-]	iMO1056|Opt208964
36	cpd00020_e	cpd00020[e]	e	FALSE	Pyruvate[e]	pyr	C3H3O3	-1	87	-112.69	0.300152	C00022	PYRUVATE	3324	107735	96901	15361	pyr		InChI=1S/C3H4O3/c1-2(4)3(5)6/h1H3,(H,5,6)/p-1	CC(=O)C(=O)[O-]	iMO1056|Opt208964
37	cpd00020_p	cpd00020[p]	p	FALSE	Pyruvate[p]	pyr	C3H3O3	-1	87	-112.69	0.300152	C00022	PYRUVATE	3324	107735	96901	15361	pyr		InChI=1S/C3H4O3/c1-2(4)3(5)6/h1H3,(H,5,6)/p-1	CC(=O)C(=O)[O-]	Curation
38	cpd00022_c	cpd00022[c]	c	FALSE	Acetyl-CoA	accoa	C23H34N7O17P3S	-4	806	-785.83	3.53441	C00024	ACETYL-COA	3326	45266541	null	57288	accoa		InChI=1S/C23H38N7O17P3S/c1-12(31)51-7-6-25-14(32)4-5-26-21(35)18(34)23(2,3)9-44-50(41,42)47-49(39,40)43-8-13-17(46-48(36,37)38)16(33)22(45-13)30-11-29-15-19(24)27-10-28-20(15)30/h10-11,13,16-18,22,33-34H,4-9H2,1-3H3,(H,25,32)(H,26,35)(H,39,40)(H,41,42)(H2,24,27,28)(H2,36,37,38)/p-4/t13-,16-,17-,18+,22-/m1/s1	CC(=O)SCCNC(=O)CCNC(=O)C(O)C(C)(C)COP(=O)(OP(=O)(OCC1(C(OP([O-])(=O)[O-])C(O)C(O1)N3(C2(=C(C(N)=NC=N2)N=C3))))[O-])[O-]	iMO1056|Opt208964
39	cpd00023_c	cpd00023[c]	c	FALSE	L-Glutamate	glu-L	C5H8NO4	-1	146	-164.13	0.376755	C00025|C00302	GLT	3327|3596	5460299	4573882	29985	glu__L		InChI=1S/C5H9NO4/c6-3(5(9)10)1-2-4(7)8/h3H,1-2,6H2,(H,7,8)(H,9,10)/p-1/t3-/m0/s1	C(CCC(C(=O)[O-])[N+])([O-])=O	iMO1056|Opt208964
40	cpd00023_e	cpd00023[e]	e	FALSE	L-Glutamate[e]	glu-L	C5H8NO4	-1	146	-164.13	0.376755	C00025|C00302	GLT	3327|3596	5460299	4573882	29985	glu__L		InChI=1S/C5H9NO4/c6-3(5(9)10)1-2-4(7)8/h3H,1-2,6H2,(H,7,8)(H,9,10)/p-1/t3-/m0/s1	C(CCC(C(=O)[O-])[N+])([O-])=O	iMO1056|Opt208964
41	cpd00023_p	cpd00023[p]	p	FALSE	L-Glutamate[p]	glu-L	C5H8NO4	-1	146	-164.13	0.376755	C00025|C00302	GLT	3327|3596	5460299	4573882	29985	glu__L		InChI=1S/C5H9NO4/c6-3(5(9)10)1-2-4(7)8/h3H,1-2,6H2,(H,7,8)(H,9,10)/p-1/t3-/m0/s1	C(CCC(C(=O)[O-])[N+])([O-])=O	Curation
42	cpd00024_c	cpd00024[c]	c	FALSE	2-Oxoglutarate	akg	C5H4O5	-2	144	-188.9	0.38211	C00026	2-KETOGLUTARATE|CPD-16852	3328	164533|90657512	144236	16810	akg		InChI=1S/C5H6O5/c6-3(5(9)10)1-2-4(7)8/h1-2H2,(H,7,8)(H,9,10)/p-2|InChI=1S/C5H6O5/c6-3(5(9)10)1-2-4(7)8/h1,6H,2H2,(H,7,8)(H,9,10)/p-2/b3-1-	C(CC([O-])=O)C(=O)C([O-])=O|C(=C(O)C([O-])=O)CC(=O)[O-]	iMO1056|Opt208964
43	cpd00024_e	cpd00024[e]	e	FALSE	2-Oxoglutarate[e]	akg	C5H4O5	-2	144	-188.9	0.38211	C00026	2-KETOGLUTARATE|CPD-16852	3328	164533|90657512	144236	16810	akg		InChI=1S/C5H6O5/c6-3(5(9)10)1-2-4(7)8/h1-2H2,(H,7,8)(H,9,10)/p-2|InChI=1S/C5H6O5/c6-3(5(9)10)1-2-4(7)8/h1,6H,2H2,(H,7,8)(H,9,10)/p-2/b3-1-	C(CC([O-])=O)C(=O)C([O-])=O|C(=C(O)C([O-])=O)CC(=O)[O-]	iMO1056|Opt208964
44	cpd00024_p	cpd00024[p]	p	FALSE	2-Oxoglutarate[p]	akg	C5H4O5	-2	144	-188.9	0.38211	C00026	2-KETOGLUTARATE|CPD-16852	3328	164533|90657512	144236	16810	akg		InChI=1S/C5H6O5/c6-3(5(9)10)1-2-4(7)8/h1-2H2,(H,7,8)(H,9,10)/p-2|InChI=1S/C5H6O5/c6-3(5(9)10)1-2-4(7)8/h1,6H,2H2,(H,7,8)(H,9,10)/p-2/b3-1-	C(CC([O-])=O)C(=O)C([O-])=O|C(=C(O)C([O-])=O)CC(=O)[O-]	Curation
45	cpd00025_c	cpd00025[c]	c	FALSE	H2O2	h2o2	H2O2	0	34	-32.05	0.5	C00027	HYDROGEN-PEROXIDE	3329	784	763	16240	h2o2		InChI=1S/H2O2/c1-2/h1-2H	OO	iMO1056|Opt208964
46	cpd00025_e	cpd00025[e]	e	FALSE	H2O2[e]	h2o2	H2O2	0	34	-32.05	0.5	C00027	HYDROGEN-PEROXIDE	3329	784	763	16240	h2o2		InChI=1S/H2O2/c1-2/h1-2H	OO	Curation
47	cpd00025_p	cpd00025[p]	p	FALSE	H2O2[p]	h2o2	H2O2	0	34	-32.05	0.5	C00027	HYDROGEN-PEROXIDE	3329	784	763	16240	h2o2		InChI=1S/H2O2/c1-2/h1-2H	OO	Curation
48	cpd00026_c	cpd00026[c]	c	FALSE	UDP-glucose	udpg	C15H22N2O17P2	-2	564	-762.55	3.11975	C00029	CPD-12575	3331	16667346	10239191	58885	udpg		InChI=1S/C15H24N2O17P2/c18-3-5-8(20)10(22)12(24)14(32-5)33-36(28,29)34-35(26,27)30-4-6-9(21)11(23)13(31-6)17-2-1-7(19)16-15(17)25/h1-2,5-6,8-14,18,20-24H,3-4H2,(H,26,27)(H,28,29)(H,16,19,25)/p-2/t5-,6-,8-,9-,10+,11-,12-,13-,14-/m1/s1	C(O)C1(C(O)C(O)C(O)C(O1)OP(OP(=O)([O-])OCC2(OC(C(O)C(O)2)N3(C=CC(=O)NC(=O)3)))([O-])=O)	iMO1056|Opt208964
49	cpd00027_c	cpd00027[c]	c	FALSE	D-Glucose	glc-D	C6H12O6	0	180	-218.28	1.54422	C00267|C00293|C00031	null	3565|3333	null	null	17925|17234|4167			null	null	iMO1056|Opt208964
50	cpd00027_e	cpd00027[e]	e	FALSE	D-Glucose[e]	glc-D	C6H12O6	0	180	-218.28	1.54422	C00267|C00293|C00031	null	3565|3333	null	null	17925|17234|4167			null	null	iMO1056|Opt208964
51	cpd00027_p	cpd00027[p]	p	FALSE	D-Glucose[p]	glc-D	C6H12O6	0	180	-218.28	1.54422	C00267|C00293|C00031	null	3565|3333	null	null	17925|17234|4167			null	null	Curation
52	cpd00028_c	cpd00028[c]	c	FALSE	Heme	pheme	C34H30FeN4O4	-2	614	null	null	C00032	PROTOHEME	3334	0	null	17627	pheme		InChI=1S/C34H34N4O4.Fe/c1-7-21-17(3)25-13-26-19(5)23(9-11-33(39)40)31(37-26)16-32-24(10-12-34(41)42)20(6)28(38-32)15-30-22(8-2)18(4)27(36-30)14-29(21)35-25;/h7-8,13-16H,1-2,9-12H2,3-6H3,(H4,35,36,37,38,39,40,41,42);/q;+2/p-4/b25-13-,26-13-,27-14-,28-15-,29-14-,30-15-,31-16-,32-16-;	C=CC1(C(C)=C7(C=C8(C(C)=C(CCC(=O)[O-])C6(=[N+]([Fe--]24(N(C=1C=C3(C(C)=C(C=C)C(=[N+]23)C=C5(C(C)=C(CCC(=O)[O-])C(N45)=C6)))7))8))))	iMO1056|Opt208964
53	cpd00029_c	cpd00029[c]	c	FALSE	Acetic acid	ac	C2H3O2	-1	59	-88.29	0.5	C00033	ACET	3335	175	170	30089	ac		InChI=1S/C2H4O2/c1-2(3)4/h1H3,(H,3,4)/p-1	CC([O-])=O	iMO1056|Opt208964
54	cpd00029_e	cpd00029[e]	e	FALSE	Acetic acid[e]	ac	C2H3O2	-1	59	-88.29	0.5	C00033	ACET	3335	175	170	30089	ac		InChI=1S/C2H4O2/c1-2(3)4/h1H3,(H,3,4)/p-1	CC([O-])=O	iMO1056|Opt208964
55	cpd00029_p	cpd00029[p]	p	FALSE	Acetic acid[p]	ac	C2H3O2	-1	59	-88.29	0.5	C00033	ACET	3335	175	170	30089	ac		InChI=1S/C2H4O2/c1-2(3)4/h1H3,(H,3,4)/p-1	CC([O-])=O	Curation
56	cpd00030_c	cpd00030[c]	c	FALSE	Mn2+	mn2	Mn	2	55	null	null	C00034	MN+2	3336	27854	25916	29035	mn2		InChI=1S/Mn/q+2	[Mn++]	iMO1056|Opt208964
57	cpd00030_e	cpd00030[e]	e	FALSE	Mn2+[e]	mn2	Mn	2	55	null	null	C00034	MN+2	3336	27854	25916	29035	mn2		InChI=1S/Mn/q+2	[Mn++]	iMO1056|Opt208964
58	cpd00030_p	cpd00030[p]	p	FALSE	Mn2+[p]	mn2	Mn	2	55	null	null	C00034	MN+2	3336	27854	25916	29035	mn2		InChI=1S/Mn/q+2	[Mn++]	Curation
59	cpd00031_c	cpd00031[c]	c	FALSE	GDP	gdp	C10H13N5O11P2	-2	441	-516.3	2.74314	C00035	GDP|GDP-GROUP	3337	21604868|90657205	10239187	58189	gdp		InChI=1S/C10H15N5O11P2/c11-10-13-7-4(8(18)14-10)12-2-15(7)9-6(17)5(16)3(25-9)1-24-28(22,23)26-27(19,20)21/h2-3,5-6,9,16-17H,1H2,(H,22,23)(H2,19,20,21)(H3,11,13,14,18)/p-3/t3-,5-,6-,9-/m1/s1	C(OP(=O)([O-])OP(=O)([O-])[O-])C1(OC(C(O)C(O)1)N3(C=NC2(C(=O)NC(N)=NC=23)))|C(OP(=O)([O-])OP(O)([O-])=O)C1(OC(C(O)C(O)1)N3(C=NC2(C(=O)NC(N)=NC=23)))	iMO1056|Opt208964
60	cpd00032_c	cpd00032[c]	c	FALSE	Oxaloacetate	oaa	C4H2O5	-2	130	-190.52	0.350545	C03981|C00036	ENOL-OXALOACETATE|OXALACETIC_ACID	6698|3338	54684453|164550	10610561|144251	17479|16452	oaa		InChI=1S/C4H4O5/c5-2(4(8)9)1-3(6)7/h1,5H,(H,6,7)(H,8,9)/p-2/b2-1-|InChI=1S/C4H4O5/c5-2(4(8)9)1-3(6)7/h1H2,(H,6,7)(H,8,9)/p-2	C([O-])(=O)C(O)=CC(=O)[O-]|C(C([O-])=O)C(=O)C([O-])=O	iMO1056|Opt208964
61	cpd00033_c	cpd00033[c]	c	FALSE	Glycine	gly	C2H5NO2	0	75	-87.73	0.241756	C03317|C00037	CPD-8569|GLY	6169|3339	445457|5257127	730	32507|15428	gly		InChI=1S/C2H5NO2/c3-1-2(4)5/h1,3H2,(H,4,5)	C([R1])([N+])C(=O)O[R2]|C([N+])C([O-])=O	iMO1056|Opt208964
62	cpd00033_e	cpd00033[e]	e	FALSE	Glycine[e]	gly	C2H5NO2	0	75	-87.73	0.241756	C03317|C00037	CPD-8569|GLY	6169|3339	445457|5257127	730	32507|15428	gly		InChI=1S/C2H5NO2/c3-1-2(4)5/h1,3H2,(H,4,5)	C([R1])([N+])C(=O)O[R2]|C([N+])C([O-])=O	iMO1056|Opt208964
63	cpd00033_p	cpd00033[p]	p	FALSE	Glycine[p]	gly	C2H5NO2	0	75	-87.73	0.241756	C03317|C00037	CPD-8569|GLY	6169|3339	445457|5257127	730	32507|15428	gly		InChI=1S/C2H5NO2/c3-1-2(4)5/h1,3H2,(H,4,5)	C([R1])([N+])C(=O)O[R2]|C([N+])C([O-])=O	Curation
64	cpd00034_c	cpd00034[c]	c	FALSE	Zn2+	zn2	Zn	2	65	null	null	C00038	ZN+2	3340	32051	29723	29105	zn2		InChI=1S/Zn/q+2	[Zn++]	iMO1056|Opt208964
65	cpd00034_e	cpd00034[e]	e	FALSE	Zn2+[e]	zn2	Zn	2	65	null	null	C00038	ZN+2	3340	32051	29723	29105	zn2		InChI=1S/Zn/q+2	[Zn++]	iMO1056|Opt208964
66	cpd00034_p	cpd00034[p]	p	FALSE	Zn2+[p]	zn2	Zn	2	65	null	null	C00038	ZN+2	3340	32051	29723	29105	zn2		InChI=1S/Zn/q+2	[Zn++]	Curation
67	cpd00035_c	cpd00035[c]	c	FALSE	L-Alanine	ala-L	C3H7NO2	0	89	-87.92	0.293304	C00041	L-ALPHA-ALANINE	3343	7311724	null	57972	ala__L		InChI=1S/C3H7NO2/c1-2(4)3(5)6/h2H,4H2,1H3,(H,5,6)/t2-/m0/s1	CC([N+])C([O-])=O	iMO1056|Opt208964
68	cpd00035_e	cpd00035[e]	e	FALSE	L-Alanine[e]	ala-L	C3H7NO2	0	89	-87.92	0.293304	C00041	L-ALPHA-ALANINE	3343	7311724	null	57972	ala__L		InChI=1S/C3H7NO2/c1-2(4)3(5)6/h2H,4H2,1H3,(H,5,6)/t2-/m0/s1	CC([N+])C([O-])=O	iMO1056|Opt208964
69	cpd00035_p	cpd00035[p]	p	FALSE	L-Alanine[p]	ala-L	C3H7NO2	0	89	-87.92	0.293304	C00041	L-ALPHA-ALANINE	3343	7311724	null	57972	ala__L		InChI=1S/C3H7NO2/c1-2(4)3(5)6/h2H,4H2,1H3,(H,5,6)/t2-/m0/s1	CC([N+])C([O-])=O	Curation
70	cpd00036_c	cpd00036[c]	c	FALSE	Succinate	succ	C4H4O4	-2	116	-162.96	0.283054	C00042	SUC	3344	160419	140973	30031	succ		InChI=1S/C4H6O4/c5-3(6)1-2-4(7)8/h1-2H2,(H,5,6)(H,7,8)/p-2	C(C([O-])=O)CC([O-])=O	iMO1056|Opt208964
71	cpd00036_e	cpd00036[e]	e	FALSE	Succinate[e]	succ	C4H4O4	-2	116	-162.96	0.283054	C00042	SUC	3344	160419	140973	30031	succ		InChI=1S/C4H6O4/c5-3(6)1-2-4(7)8/h1-2H2,(H,5,6)(H,7,8)/p-2	C(C([O-])=O)CC([O-])=O	iMO1056|Opt208964
72	cpd00036_p	cpd00036[p]	p	FALSE	Succinate[p]	succ	C4H4O4	-2	116	-162.96	0.283054	C00042	SUC	3344	160419	140973	30031	succ		InChI=1S/C4H6O4/c5-3(6)1-2-4(7)8/h1-2H2,(H,5,6)(H,7,8)/p-2	C(C([O-])=O)CC([O-])=O	Curation
73	cpd00037_c	cpd00037[c]	c	FALSE	UDP-N-acetylglucosamine	uacgam	C17H25N3O17P2	-2	605	-756.9	3.23624	C00043	UDP-N-ACETYL-D-GLUCOSAMINE	3345	16667373	17600409	57705	uacgam		InChI=1S/C17H27N3O17P2/c1-6(22)18-10-13(26)11(24)7(4-21)35-16(10)36-39(31,32)37-38(29,30)33-5-8-12(25)14(27)15(34-8)20-3-2-9(23)19-17(20)28/h2-3,7-8,10-16,21,24-27H,4-5H2,1H3,(H,18,22)(H,29,30)(H,31,32)(H,19,23,28)/p-2/t7-,8-,10-,11-,12-,13-,14-,15-,16-/m1/s1	CC(NC3(C(OP(OP(OCC1(C(C(C(O1)N2(C=CC(NC2=O)=O))O)O))([O-])=O)([O-])=O)OC(C(C3O)O)CO))=O	iMO1056|Opt208964
74	cpd00038_c	cpd00038[c]	c	FALSE	GTP	gtp	C10H13N5O14P3	-3	520	-724.3	2.75126	C00044	GTP	3346	7058167	5414499	37565	gtp		InChI=1S/C10H16N5O14P3/c11-10-13-7-4(8(18)14-10)12-2-15(7)9-6(17)5(16)3(27-9)1-26-31(22,23)29-32(24,25)28-30(19,20)21/h2-3,5-6,9,16-17H,1H2,(H,22,23)(H,24,25)(H2,19,20,21)(H3,11,13,14,18)/p-4/t3-,5-,6-,9-/m1/s1	C(OP([O-])(=O)OP(=O)([O-])OP([O-])(=O)[O-])C1(OC(C(O)C(O)1)N3(C=NC2(C(=O)NC(N)=NC=23)))	iMO1056|Opt208964
75	cpd00039_c	cpd00039[c]	c	FALSE	L-Lysine	lys-L	C6H15N2O2	1	147	-84.04	0.559228	C00047|C16440	LYS	3349|47205736	5460926	5747	32551	lys__L		InChI=1S/C6H14N2O2/c7-4-2-1-3-5(8)6(9)10/h5H,1-4,7-8H2,(H,9,10)/p+1/t5-/m0/s1	C([N+])CCCC([N+])C([O-])=O	iMO1056|Opt208964
76	cpd00039_e	cpd00039[e]	e	FALSE	L-Lysine[e]	lys-L	C6H15N2O2	1	147	-84.04	0.559228	C00047|C16440	LYS	3349|47205736	5460926	5747	32551	lys__L		InChI=1S/C6H14N2O2/c7-4-2-1-3-5(8)6(9)10/h5H,1-4,7-8H2,(H,9,10)/p+1/t5-/m0/s1	C([N+])CCCC([N+])C([O-])=O	iMO1056|Opt208964
77	cpd00039_p	cpd00039[p]	p	FALSE	L-Lysine[p]	lys-L	C6H15N2O2	1	147	-84.04	0.559228	C00047|C16440	LYS	3349|47205736	5460926	5747	32551	lys__L		InChI=1S/C6H14N2O2/c7-4-2-1-3-5(8)6(9)10/h5H,1-4,7-8H2,(H,9,10)/p+1/t5-/m0/s1	C([N+])CCCC([N+])C([O-])=O	Curation
78	cpd00040_c	cpd00040[c]	c	FALSE	Glyoxalate	glx	C2HO3	-1	73	-111.04	0.269641	C00048	GLYOX	3350	3614358	null	35179	glx		InChI=1S/C2H2O3/c3-1-2(4)5/h1H,(H,4,5)/p-1	[CH](C(=O)[O-])=O	iMO1056|Opt208964
79	cpd00041_c	cpd00041[c]	c	FALSE	L-Aspartate	asp-L	C4H6NO4	-1	132	-165.75	0.3447	C00049|C16433	L-ASPARTATE	3351|47205730	5460294	4573879	29991	asp__L		InChI=1S/C4H7NO4/c5-2(4(8)9)1-3(6)7/h2H,1,5H2,(H,6,7)(H,8,9)/p-1/t2-/m0/s1	C(C(=O)[O-])C([N+])C(=O)[O-]	iMO1056|Opt208964
80	cpd00041_e	cpd00041[e]	e	FALSE	L-Aspartate[e]	asp-L	C4H6NO4	-1	132	-165.75	0.3447	C00049|C16433	L-ASPARTATE	3351|47205730	5460294	4573879	29991	asp__L		InChI=1S/C4H7NO4/c5-2(4(8)9)1-3(6)7/h2H,1,5H2,(H,6,7)(H,8,9)/p-1/t2-/m0/s1	C(C(=O)[O-])C([N+])C(=O)[O-]	iMO1056|Opt208964
81	cpd00041_p	cpd00041[p]	p	FALSE	L-Aspartate[p]	asp-L	C4H6NO4	-1	132	-165.75	0.3447	C00049|C16433	L-ASPARTATE	3351|47205730	5460294	4573879	29991	asp__L		InChI=1S/C4H7NO4/c5-2(4(8)9)1-3(6)7/h2H,1,5H2,(H,6,7)(H,8,9)/p-1/t2-/m0/s1	C(C(=O)[O-])C([N+])C(=O)[O-]	Curation
82	cpd00042_c	cpd00042[c]	c	FALSE	GSH	gthrd	C10H16N3O6S	-1	306	-220.954	1.54405	C00051	null	3353	null	null	16856			null	null	iMO1056|Opt208964
83	cpd00042_e	cpd00042[e]	e	FALSE	GSH[e]	gthrd	C10H16N3O6S	-1	306	-220.954	1.54405	C00051	null	3353	null	null	16856			null	null	Opt208964
84	cpd00042_p	cpd00042[p]	p	FALSE	GSH[p]	gthrd	C10H16N3O6S	-1	306	-220.954	1.54405	C00051	null	3353	null	null	16856			null	null	Curation
85	cpd00043_c	cpd00043[c]	c	FALSE	UDP-galactose	udpgal	C15H22N2O17P2	-2	564	-762.55	3.11975	C00052	CPD-14553	3354	9549262	17069	66914	udpgal		InChI=1S/C15H24N2O17P2/c18-3-5-8(20)10(22)12(24)14(32-5)33-36(28,29)34-35(26,27)30-4-6-9(21)11(23)13(31-6)17-2-1-7(19)16-15(17)25/h1-2,5-6,8-14,18,20-24H,3-4H2,(H,26,27)(H,28,29)(H,16,19,25)/p-2/t5-,6-,8+,9-,10+,11-,12-,13-,14-/m1/s1	C(O)C1(C(O)C(O)C(O)C(O1)OP(OP(=O)([O-])OCC2(OC(C(O)C(O)2)N3(C=CC(=O)NC(=O)3)))([O-])=O)	iMO1056|Opt208964
86	cpd00044_c	cpd00044[c]	c	FALSE	3-Phosphoadenylylsulfate	paps	C10H11N5O13P2S	-4	504	-580.35	3.10735	C00053	PAPS	3355	46926099	null	58339	paps		InChI=1S/C10H15N5O13P2S/c11-8-5-9(13-2-12-8)15(3-14-5)10-6(16)7(27-29(17,18)19)4(26-10)1-25-30(20,21)28-31(22,23)24/h2-4,6-7,10,16H,1H2,(H,20,21)(H2,11,12,13)(H2,17,18,19)(H,22,23,24)/p-4/t4-,6-,7-,10-/m1/s1	C(OP(=O)([O-])OS(=O)(=O)[O-])C1(C(OP(=O)([O-])[O-])C(O)C(O1)N3(C=NC2(C(N)=NC=NC=23)))	iMO1056|Opt208964
87	cpd00045_c	cpd00045[c]	c	FALSE	Adenosine_3-5-bisphosphate	pap	C10H11N5O10P2	-4	425	-470.35	3.03799	C00054	3-5-ADP	3356	23615194	19951095	58343	pap		InChI=1S/C10H15N5O10P2/c11-8-5-9(13-2-12-8)15(3-14-5)10-6(16)7(25-27(20,21)22)4(24-10)1-23-26(17,18)19/h2-4,6-7,10,16H,1H2,(H2,11,12,13)(H2,17,18,19)(H2,20,21,22)/p-4/t4-,6-,7-,10-/m1/s1	C(C3(C(C(C(N2(C1(=C(C(=NC=N1)N)N=C2)))O3)O)OP(=O)([O-])[O-]))OP([O-])([O-])=O	iMO1056|Opt208964
88	cpd00046_c	cpd00046[c]	c	FALSE	CMP	cmp	C9H12N3O8P	-2	322	-345.38	1.91544	C00055	CMP|CMP-GROUP	3357	7058165|3754683	5414497	60377	cmp		InChI=1S/C9H14N3O8P/c10-5-1-2-12(9(15)11-5)8-7(14)6(13)4(20-8)3-19-21(16,17)18/h1-2,4,6-8,13-14H,3H2,(H2,10,11,15)(H2,16,17,18)/p-2/t4-,6-,7-,8-/m1/s1	C(C2(C(C(C(N1(C(N=C(C=C1)N)=O))O2)O)O))OP([O-])([O-])=O|C(C2(C(C(C(N1(C(N=C(C=C1)N)=O))O2)O)O))OP(O)([O-])=O	iMO1056|Opt208964
89	cpd00046_e	cpd00046[e]	e	FALSE	CMP[e]	cmp	C9H12N3O8P	-2	322	-345.38	1.91544	C00055	CMP|CMP-GROUP	3357	7058165|3754683	5414497	60377	cmp		InChI=1S/C9H14N3O8P/c10-5-1-2-12(9(15)11-5)8-7(14)6(13)4(20-8)3-19-21(16,17)18/h1-2,4,6-8,13-14H,3H2,(H2,10,11,15)(H2,16,17,18)/p-2/t4-,6-,7-,8-/m1/s1	C(C2(C(C(C(N1(C(N=C(C=C1)N)=O))O2)O)O))OP([O-])([O-])=O|C(C2(C(C(C(N1(C(N=C(C=C1)N)=O))O2)O)O))OP(O)([O-])=O	Opt208964
90	cpd00046_p	cpd00046[p]	p	FALSE	CMP[p]	cmp	C9H12N3O8P	-2	322	-345.38	1.91544	C00055	CMP|CMP-GROUP	3357	7058165|3754683	5414497	60377	cmp		InChI=1S/C9H14N3O8P/c10-5-1-2-12(9(15)11-5)8-7(14)6(13)4(20-8)3-19-21(16,17)18/h1-2,4,6-8,13-14H,3H2,(H2,10,11,15)(H2,16,17,18)/p-2/t4-,6-,7-,8-/m1/s1	C(C2(C(C(C(N1(C(N=C(C=C1)N)=O))O2)O)O))OP([O-])([O-])=O|C(C2(C(C(C(N1(C(N=C(C=C1)N)=O))O2)O)O))OP(O)([O-])=O	Curation
91	cpd00047_c	cpd00047[c]	c	FALSE	Formate	for	CHO2	-1	45	-83.9	0.5	C00058	CARBOXYL-GROUP|CPD-9845|FORMATE	3358	0|0|283	277	15740	for		InChI=1S/CH2O2/c2-1-3/h1H,(H,2,3)/p-1	C(=O)[O-]|[CH]([O-])=O	iMO1056|Opt208964
92	cpd00047_p	cpd00047[p]	p	FALSE	Formate[p]	for	CHO2	-1	45	-83.9	0.5	C00058	CARBOXYL-GROUP|CPD-9845|FORMATE	3358	0|0|283	277	15740	for		InChI=1S/CH2O2/c2-1-3/h1H,(H,2,3)/p-1	C(=O)[O-]|[CH]([O-])=O	Curation
93	cpd00047_e	cpd00047[e]	e	FALSE	Formate[e]	for	CHO2	-1	45	-83.9	0.5	C00058	CARBOXYL-GROUP|CPD-9845|FORMATE	3358	0|0|283	277	15740	for		InChI=1S/CH2O2/c2-1-3/h1H,(H,2,3)/p-1	C(=O)[O-]|[CH]([O-])=O	Curation
94	cpd00048_c	cpd00048[c]	c	FALSE	Sulfate	so4	O4S	-2	96	-177.97	0.5	C00059	HSO4|SULFATE	3359	61778|1117	55666|1085	45696|16189	so4		InChI=1S/H2O4S/c1-5(2,3)4/h(H2,1,2,3,4)/p-1|InChI=1S/H2O4S/c1-5(2,3)4/h(H2,1,2,3,4)/p-2	O=S(O)(=O)[O-]|O=S(=O)([O-])[O-]	iMO1056|Opt208964
95	cpd00048_e	cpd00048[e]	e	FALSE	Sulfate[e]	so4	O4S	-2	96	-177.97	0.5	C00059	HSO4|SULFATE	3359	61778|1117	55666|1085	45696|16189	so4		InChI=1S/H2O4S/c1-5(2,3)4/h(H2,1,2,3,4)/p-1|InChI=1S/H2O4S/c1-5(2,3)4/h(H2,1,2,3,4)/p-2	O=S(O)(=O)[O-]|O=S(=O)([O-])[O-]	iMO1056|Opt208964
96	cpd00048_p	cpd00048[p]	p	FALSE	Sulfate[p]	so4	O4S	-2	96	-177.97	0.5	C00059	HSO4|SULFATE	3359	61778|1117	55666|1085	45696|16189	so4		InChI=1S/H2O4S/c1-5(2,3)4/h(H2,1,2,3,4)/p-1|InChI=1S/H2O4S/c1-5(2,3)4/h(H2,1,2,3,4)/p-2	O=S(O)(=O)[O-]|O=S(=O)([O-])[O-]	Curation
97	cpd00050_c	cpd00050[c]	c	FALSE	FMN	fmn	C17H18N4O9P	-3	455	-323.22	2.86902	C00061	FMN	3361	44229199	null	58210	fmn		InChI=1S/C17H21N4O9P/c1-7-3-9-10(4-8(7)2)21(15-13(18-9)16(25)20-17(26)19-15)5-11(22)14(24)12(23)6-30-31(27,28)29/h3-4,11-12,14,22-24H,5-6H2,1-2H3,(H3,20,25,26,27,28,29)/p-3/t11-,12+,14-/m0/s1	CC2(=CC1(N=C3(C(=O)[N-]C(=O)N=C(N(CC(O)C(O)C(O)COP([O-])(=O)[O-])C=1C=C(C)2)3)))	iMO1056|Opt208964
98	cpd00051_c	cpd00051[c]	c	FALSE	L-Arginine	arg-L	C6H15N4O2	1	175	-73.77	1.56283	C00062|C02385	ARG	3362|5424	1549073	1266045	32682	arg__L		InChI=1S/C6H14N4O2/c7-4(5(11)12)2-1-3-10-6(8)9/h4H,1-3,7H2,(H,11,12)(H4,8,9,10)/p+1/t4-/m0/s1	C(NC(N)=[N+])CCC([N+])C(=O)[O-]	iMO1056|Opt208964
99	cpd00051_e	cpd00051[e]	e	FALSE	L-Arginine[e]	arg-L	C6H15N4O2	1	175	-73.77	1.56283	C00062|C02385	ARG	3362|5424	1549073	1266045	32682	arg__L		InChI=1S/C6H14N4O2/c7-4(5(11)12)2-1-3-10-6(8)9/h4H,1-3,7H2,(H,11,12)(H4,8,9,10)/p+1/t4-/m0/s1	C(NC(N)=[N+])CCC([N+])C(=O)[O-]	iMO1056|Opt208964
100	cpd00051_p	cpd00051[p]	p	FALSE	L-Arginine[p]	arg-L	C6H15N4O2	1	175	-73.77	1.56283	C00062|C02385	ARG	3362|5424	1549073	1266045	32682	arg__L		InChI=1S/C6H14N4O2/c7-4(5(11)12)2-1-3-10-6(8)9/h4H,1-3,7H2,(H,11,12)(H4,8,9,10)/p+1/t4-/m0/s1	C(NC(N)=[N+])CCC([N+])C(=O)[O-]	Curation
101	cpd00052_c	cpd00052[c]	c	FALSE	CTP	ctp	C9H13N3O14P3	-3	480	-761.38	1.93092	C00063	CTP	3363	7058166	5414498	37563	ctp		InChI=1S/C9H16N3O14P3/c10-5-1-2-12(9(15)11-5)8-7(14)6(13)4(24-8)3-23-28(19,20)26-29(21,22)25-27(16,17)18/h1-2,4,6-8,13-14H,3H2,(H,19,20)(H,21,22)(H2,10,11,15)(H2,16,17,18)/p-4/t4-,6-,7-,8-/m1/s1	C(OP(=O)([O-])OP(=O)([O-])OP(=O)([O-])[O-])C1(OC(C(O)C(O)1)N2(C=CC(N)=NC(=O)2))	iMO1056|Opt208964
102	cpd00053_c	cpd00053[c]	c	FALSE	L-Glutamine	gln-L	C5H10N2O3	0	146	-121.69	0.606668	C00064	GLN	3364	6992086	null	58359	gln__L		InChI=1S/C5H10N2O3/c6-3(5(9)10)1-2-4(7)8/h3H,1-2,6H2,(H2,7,8)(H,9,10)/t3-/m0/s1	C(=O)(N)CCC([N+])C([O-])=O	iMO1056|Opt208964
103	cpd00053_e	cpd00053[e]	e	FALSE	L-Glutamine[e]	gln-L	C5H10N2O3	0	146	-121.69	0.606668	C00064	GLN	3364	6992086	null	58359	gln__L		InChI=1S/C5H10N2O3/c6-3(5(9)10)1-2-4(7)8/h3H,1-2,6H2,(H2,7,8)(H,9,10)/t3-/m0/s1	C(=O)(N)CCC([N+])C([O-])=O	iMO1056|Opt208964
104	cpd00053_p	cpd00053[p]	p	FALSE	L-Glutamine[p]	gln-L	C5H10N2O3	0	146	-121.69	0.606668	C00064	GLN	3364	6992086	null	58359	gln__L		InChI=1S/C5H10N2O3/c6-3(5(9)10)1-2-4(7)8/h3H,1-2,6H2,(H2,7,8)(H,9,10)/t3-/m0/s1	C(=O)(N)CCC([N+])C([O-])=O	Curation
105	cpd00054_c	cpd00054[c]	c	FALSE	L-Serine	ser-L	C3H7NO3	0	105	-124.15	0.312619	C00716|C00065	SER	3982|3365	6857581	null	33384	ser__L		InChI=1S/C3H7NO3/c4-2(1-5)3(6)7/h2,5H,1,4H2,(H,6,7)/t2-/m0/s1	C(O)C([N+])C(=O)[O-]	iMO1056|Opt208964
106	cpd00054_e	cpd00054[e]	e	FALSE	L-Serine[e]	ser-L	C3H7NO3	0	105	-124.15	0.312619	C00716|C00065	SER	3982|3365	6857581	null	33384	ser__L		InChI=1S/C3H7NO3/c4-2(1-5)3(6)7/h2,5H,1,4H2,(H,6,7)/t2-/m0/s1	C(O)C([N+])C(=O)[O-]	iMO1056|Opt208964
107	cpd00054_p	cpd00054[p]	p	FALSE	L-Serine[p]	ser-L	C3H7NO3	0	105	-124.15	0.312619	C00716|C00065	SER	3982|3365	6857581	null	33384	ser__L		InChI=1S/C3H7NO3/c4-2(1-5)3(6)7/h2,5H,1,4H2,(H,6,7)/t2-/m0/s1	C(O)C([N+])C(=O)[O-]	Curation
108	cpd00055_c	cpd00055[c]	c	FALSE	Formaldehyde	fald	CH2O	0	30	-31.2	0.5	C00067	CARBONYL-GROUP|FORMALDEHYDE	3367	0|712	692	16842	fald		InChI=1S/CH2O/c1-2/h1H2	C(=O)([R1])[R1]|[CH2]=O	iMO1056|Opt208964
109	cpd00055_e	cpd00055[e]	e	FALSE	Formaldehyde[e]	fald	CH2O	0	30	-31.2	0.5	C00067	CARBONYL-GROUP|FORMALDEHYDE	3367	0|712	692	16842	fald		InChI=1S/CH2O/c1-2/h1H2	C(=O)([R1])[R1]|[CH2]=O	Curation
110	cpd00055_p	cpd00055[p]	p	FALSE	Formaldehyde[p]	fald	CH2O	0	30	-31.2	0.5	C00067	CARBONYL-GROUP|FORMALDEHYDE	3367	0|712	692	16842	fald		InChI=1S/CH2O/c1-2/h1H2	C(=O)([R1])[R1]|[CH2]=O	Curation
111	cpd00058_c	cpd00058[c]	c	FALSE	Cu2+	cu2	Cu	2	63	null	null	C00070	CU+2	3370	27099	25221	29036	cu2		InChI=1S/Cu/q+2	[Cu++]	iMO1056|Opt208964
112	cpd00058_e	cpd00058[e]	e	FALSE	Cu2+[e]	cu2	Cu	2	63	null	null	C00070	CU+2	3370	27099	25221	29036	cu2		InChI=1S/Cu/q+2	[Cu++]	iMO1056|Opt208964
113	cpd00058_p	cpd00058[p]	p	FALSE	Cu2+[p]	cu2	Cu	2	63	null	null	C00070	CU+2	3370	27099	25221	29036	cu2		InChI=1S/Cu/q+2	[Cu++]	Curation
114	cpd00059_c	cpd00059[c]	c	FALSE	L-Ascorbate	ascb	C6H7O6	-1	175	-194.91	1.51465	C00072	null	3372	null	null	38290			null	null	iMO1056
115	cpd00059_e	cpd00059[e]	e	FALSE	L-Ascorbate[e]	ascb	C6H7O6	-1	175	-194.91	1.51465	C00072	null	3372	null	null	38290			null	null	iMO1056
116	cpd00059_p	cpd00059[p]	p	FALSE	L-Ascorbate[p]	ascb	C6H7O6	-1	175	-194.91	1.51465	C00072	null	3372	null	null	38290			null	null	Curation
117	cpd00060_c	cpd00060[c]	c	FALSE	L-Methionine	met-L	C5H11NO2S	0	149	-75.91	0.815146	C00073|C01733	MET	3373|4869	6992087	null	57844	met__L		InChI=1S/C5H11NO2S/c1-9-3-2-4(6)5(7)8/h4H,2-3,6H2,1H3,(H,7,8)/t4-/m0/s1	CSCCC([N+])C([O-])=O	iMO1056|Opt208964
118	cpd00060_e	cpd00060[e]	e	FALSE	L-Methionine[e]	met-L	C5H11NO2S	0	149	-75.91	0.815146	C00073|C01733	MET	3373|4869	6992087	null	57844	met__L		InChI=1S/C5H11NO2S/c1-9-3-2-4(6)5(7)8/h4H,2-3,6H2,1H3,(H,7,8)/t4-/m0/s1	CSCCC([N+])C([O-])=O	iMO1056|Opt208964
119	cpd00060_p	cpd00060[p]	p	FALSE	L-Methionine[p]	met-L	C5H11NO2S	0	149	-75.91	0.815146	C00073|C01733	MET	3373|4869	6992087	null	57844	met__L		InChI=1S/C5H11NO2S/c1-9-3-2-4(6)5(7)8/h4H,2-3,6H2,1H3,(H,7,8)/t4-/m0/s1	CSCCC([N+])C([O-])=O	Curation
120	cpd00061_c	cpd00061[c]	c	FALSE	Phosphoenolpyruvate	pep	C3H2O6P	-3	166	-316.08	0.58973	C00074	PHOSPHO-ENOL-PYRUVATE	3374	3674425	2907208	58702	pep		InChI=1S/C3H5O6P/c1-2(3(4)5)9-10(6,7)8/h1H2,(H,4,5)(H2,6,7,8)/p-3	C=C(OP([O-])([O-])=O)C([O-])=O	iMO1056|Opt208964
121	cpd00061_e	cpd00061[e]	e	FALSE	Phosphoenolpyruvate[e]	pep	C3H2O6P	-3	166	-316.08	0.58973	C00074	PHOSPHO-ENOL-PYRUVATE	3374	3674425	2907208	58702	pep		InChI=1S/C3H5O6P/c1-2(3(4)5)9-10(6,7)8/h1H2,(H,4,5)(H2,6,7,8)/p-3	C=C(OP([O-])([O-])=O)C([O-])=O	Opt208964
122	cpd00061_p	cpd00061[p]	p	FALSE	Phosphoenolpyruvate[p]	pep	C3H2O6P	-3	166	-316.08	0.58973	C00074	PHOSPHO-ENOL-PYRUVATE	3374	3674425	2907208	58702	pep		InChI=1S/C3H5O6P/c1-2(3(4)5)9-10(6,7)8/h1H2,(H,4,5)(H2,6,7,8)/p-3	C=C(OP([O-])([O-])=O)C([O-])=O	Curation
123	cpd00062_c	cpd00062[c]	c	FALSE	UTP	utp	C9H12N2O15P3	-3	481	-813.77	1.89903	C00075	UTP	3375	7058168	5414500	46398	utp		InChI=1S/C9H15N2O15P3/c12-5-1-2-11(9(15)10-5)8-7(14)6(13)4(24-8)3-23-28(19,20)26-29(21,22)25-27(16,17)18/h1-2,4,6-8,13-14H,3H2,(H,19,20)(H,21,22)(H,10,12,15)(H2,16,17,18)/p-4/t4-,6-,7-,8-/m1/s1	C(OP(=O)([O-])OP(=O)([O-])OP(=O)([O-])[O-])C1(OC(C(O)C(O)1)N2(C=CC(=O)NC(=O)2))	iMO1056|Opt208964
124	cpd00063_c	cpd00063[c]	c	FALSE	Ca2+	ca2	Ca	2	40	null	null	C00076	CA+2	3376	271	266	29108	ca2		InChI=1S/Ca/q+2	[Ca++]	Opt208964
125	cpd00063_e	cpd00063[e]	e	FALSE	Ca2+[e]	ca2	Ca	2	40	null	null	C00076	CA+2	3376	271	266	29108	ca2		InChI=1S/Ca/q+2	[Ca++]	Opt208964
126	cpd00063_p	cpd00063[p]	p	FALSE	Ca2+[p]	ca2	Ca	2	40	null	null	C00076	CA+2	3376	271	266	29108	ca2		InChI=1S/Ca/q+2	[Ca++]	Curation
127	cpd00064_c	cpd00064[c]	c	FALSE	Ornithine	orn	C5H13N2O2	1	133	-85.66	0.508698	C00077|C01602	L-ORNITHINE	3377|4756	6992088	5360242	46911	orn		InChI=1S/C5H12N2O2/c6-3-1-2-4(7)5(8)9/h4H,1-3,6-7H2,(H,8,9)/p+1/t4-/m0/s1	C(C[N+])CC([N+])C([O-])=O	iMO1056|Opt208964
128	cpd00064_e	cpd00064[e]	e	FALSE	Ornithine[e]	orn	C5H13N2O2	1	133	-85.66	0.508698	C00077|C01602	L-ORNITHINE	3377|4756	6992088	5360242	46911	orn		InChI=1S/C5H12N2O2/c6-3-1-2-4(7)5(8)9/h4H,1-3,6-7H2,(H,8,9)/p+1/t4-/m0/s1	C(C[N+])CC([N+])C([O-])=O	iMO1056|Opt208964
129	cpd00064_p	cpd00064[p]	p	FALSE	Ornithine[p]	orn	C5H13N2O2	1	133	-85.66	0.508698	C00077|C01602	L-ORNITHINE	3377|4756	6992088	5360242	46911	orn		InChI=1S/C5H12N2O2/c6-3-1-2-4(7)5(8)9/h4H,1-3,6-7H2,(H,8,9)/p+1/t4-/m0/s1	C(C[N+])CC([N+])C([O-])=O	Curation
130	cpd00065_c	cpd00065[c]	c	FALSE	L-Tryptophan	trp-L	C11H12N2O2	0	204	-25	1.57896	C00078|C00806	TRP	3378|4064	6923516	null	57912	trp__L		InChI=1S/C11H12N2O2/c12-9(11(14)15)5-7-6-13-10-4-2-1-3-8(7)10/h1-4,6,9,13H,5,12H2,(H,14,15)/t9-/m0/s1	C2(NC1(C=CC=CC=1C(CC([N+])C(=O)[O-])=2))	iMO1056|Opt208964
131	cpd00065_e	cpd00065[e]	e	FALSE	L-Tryptophan[e]	trp-L	C11H12N2O2	0	204	-25	1.57896	C00078|C00806	TRP	3378|4064	6923516	null	57912	trp__L		InChI=1S/C11H12N2O2/c12-9(11(14)15)5-7-6-13-10-4-2-1-3-8(7)10/h1-4,6,9,13H,5,12H2,(H,14,15)/t9-/m0/s1	C2(NC1(C=CC=CC=1C(CC([N+])C(=O)[O-])=2))	iMO1056|Opt208964
132	cpd00065_p	cpd00065[p]	p	FALSE	L-Tryptophan[p]	trp-L	C11H12N2O2	0	204	-25	1.57896	C00078|C00806	TRP	3378|4064	6923516	null	57912	trp__L		InChI=1S/C11H12N2O2/c12-9(11(14)15)5-7-6-13-10-4-2-1-3-8(7)10/h1-4,6,9,13H,5,12H2,(H,14,15)/t9-/m0/s1	C2(NC1(C=CC=CC=1C(CC([N+])C(=O)[O-])=2))	Curation
133	cpd00066_c	cpd00066[c]	c	FALSE	L-Phenylalanine	phe-L	C9H11NO2	0	165	-51.05	0.826997	C00079	PHE	3379	6925665	null	58095	phe__L		InChI=1S/C9H11NO2/c10-8(9(11)12)6-7-4-2-1-3-5-7/h1-5,8H,6,10H2,(H,11,12)/t8-/m0/s1	C([O-])(=O)C([N+])CC1(C=CC=CC=1)	iMO1056|Opt208964
134	cpd00066_e	cpd00066[e]	e	FALSE	L-Phenylalanine[e]	phe-L	C9H11NO2	0	165	-51.05	0.826997	C00079	PHE	3379	6925665	null	58095	phe__L		InChI=1S/C9H11NO2/c10-8(9(11)12)6-7-4-2-1-3-5-7/h1-5,8H,6,10H2,(H,11,12)/t8-/m0/s1	C([O-])(=O)C([N+])CC1(C=CC=CC=1)	iMO1056|Opt208964
135	cpd00066_p	cpd00066[p]	p	FALSE	L-Phenylalanine[p]	phe-L	C9H11NO2	0	165	-51.05	0.826997	C00079	PHE	3379	6925665	null	58095	phe__L		InChI=1S/C9H11NO2/c10-8(9(11)12)6-7-4-2-1-3-5-7/h1-5,8H,6,10H2,(H,11,12)/t8-/m0/s1	C([O-])(=O)C([N+])CC1(C=CC=CC=1)	Curation
136	cpd00067_c	cpd00067[c]	c	FALSE	H+	h	H	1	1	-9.53	0	C00080	PROTON	3380	1038	1010	15378	h		InChI=1S/p+1	[H+]	iMO1056|Opt208964
137	cpd00067_e	cpd00067[e]	e	FALSE	H+[e]	h	H	1	1	-9.53	0	C00080	PROTON	3380	1038	1010	15378	h		InChI=1S/p+1	[H+]	iMO1056|Opt208964
138	cpd00067_p	cpd00067[p]	p	FALSE	H+[p]	h	H	1	1	-9.53	0	C00080	PROTON	3380	1038	1010	15378	h		InChI=1S/p+1	[H+]	Curation
139	cpd00068_c	cpd00068[c]	c	FALSE	ITP	itp	C10H12N4O14P3	-3	505	-729.58	2.75434	C00081	ITP	3381	25796439	null	61402	itp		InChI=1S/C10H15N4O14P3/c15-6-4(1-25-30(21,22)28-31(23,24)27-29(18,19)20)26-10(7(6)16)14-3-13-5-8(14)11-2-12-9(5)17/h2-4,6-7,10,15-16H,1H2,(H,21,22)(H,23,24)(H,11,12,17)(H2,18,19,20)/p-4/t4-,6-,7-,10-/m1/s1	C(OP(=O)([O-])OP([O-])(=O)OP([O-])([O-])=O)C1(OC(C(O)C(O)1)N3(C=NC2(C(=O)NC=NC=23)))	iMO1056|Opt208964
140	cpd00069_c	cpd00069[c]	c	FALSE	L-Tyrosine	tyr-L	C9H11NO3	0	181	-90.53	0.901239	C00082|C01536	TYR	3382|4697	6942100	null	58315	tyr__L		InChI=1S/C9H11NO3/c10-8(9(12)13)5-6-1-3-7(11)4-2-6/h1-4,8,11H,5,10H2,(H,12,13)/t8-/m0/s1	C(C(CC1(C=CC(O)=CC=1))[N+])(=O)[O-]	iMO1056|Opt208964
141	cpd00069_e	cpd00069[e]	e	FALSE	L-Tyrosine[e]	tyr-L	C9H11NO3	0	181	-90.53	0.901239	C00082|C01536	TYR	3382|4697	6942100	null	58315	tyr__L		InChI=1S/C9H11NO3/c10-8(9(12)13)5-6-1-3-7(11)4-2-6/h1-4,8,11H,5,10H2,(H,12,13)/t8-/m0/s1	C(C(CC1(C=CC(O)=CC=1))[N+])(=O)[O-]	iMO1056|Opt208964
142	cpd00069_p	cpd00069[p]	p	FALSE	L-Tyrosine[p]	tyr-L	C9H11NO3	0	181	-90.53	0.901239	C00082|C01536	TYR	3382|4697	6942100	null	58315	tyr__L		InChI=1S/C9H11NO3/c10-8(9(12)13)5-6-1-3-7(11)4-2-6/h1-4,8,11H,5,10H2,(H,12,13)/t8-/m0/s1	C(C(CC1(C=CC(O)=CC=1))[N+])(=O)[O-]	Curation
143	cpd00070_c	cpd00070[c]	c	FALSE	Malonyl-CoA	malcoa	C24H33N7O19P3S	-5	849	-863.66	3.54191	C00083	MALONYL-COA	3383	45266608	null	57384	malcoa		InChI=1S/C24H38N7O19P3S/c1-24(2,19(37)22(38)27-4-3-13(32)26-5-6-54-15(35)7-14(33)34)9-47-53(44,45)50-52(42,43)46-8-12-18(49-51(39,40)41)17(36)23(48-12)31-11-30-16-20(25)28-10-29-21(16)31/h10-12,17-19,23,36-37H,3-9H2,1-2H3,(H,26,32)(H,27,38)(H,33,34)(H,42,43)(H,44,45)(H2,25,28,29)(H2,39,40,41)/p-5/t12-,17-,18-,19+,23-/m1/s1	CC(C)(C(O)C(=O)NCCC(=O)NCCSC(=O)CC(=O)[O-])COP(=O)(OP(=O)(OCC1(C(OP([O-])(=O)[O-])C(O)C(O1)N3(C2(=C(C(N)=NC=N2)N=C3))))[O-])[O-]	iMO1056|Opt208964
144	cpd00071_c	cpd00071[c]	c	FALSE	Acetaldehyde	acald	C2H4O	0	44	-33.4	0.5	C00084	ACETALD	3384	177	172	15343	acald		InChI=1S/C2H4O/c1-2-3/h2H,1H3	C[CH]=O	iMO1056|Opt208964
145	cpd00072_c	cpd00072[c]	c	FALSE	D-fructose-6-phosphate	f6p	C6H11O9P	-2	259	-431.67	1.3115	C05345|C00085	CPD-15709	7723|3385	null	null	16084|15946	f6p		null	null	iMO1056|Opt208964
146	cpd00073_c	cpd00073[c]	c	FALSE	Urea	urea	CH4N2O	0	60	-48.7	0.5	C00086	UREA	3386	1176	1143	16199	urea		InChI=1S/CH4N2O/c2-1(3)4/h(H4,2,3,4)	C(=O)(N)N	iMO1056|Opt208964
147	cpd00073_e	cpd00073[e]	e	FALSE	Urea[e]	urea	CH4N2O	0	60	-48.7	0.5	C00086	UREA	3386	1176	1143	16199	urea		InChI=1S/CH4N2O/c2-1(3)4/h(H4,2,3,4)	C(=O)(N)N	iMO1056|Opt208964
148	cpd00073_p	cpd00073[p]	p	FALSE	Urea[p]	urea	CH4N2O	0	60	-48.7	0.5	C00086	UREA	3386	1176	1143	16199	urea		InChI=1S/CH4N2O/c2-1(3)4/h(H4,2,3,4)	C(=O)(N)N	Curation
149	cpd00074_c	cpd00074[c]	c	FALSE	S	s	S	0	32	0	0.5	C00087	Elemental-Sulfur	3387	0	null	17909	s		null	S	iMO1056|Opt208964
150	cpd00075_c	cpd00075[c]	c	FALSE	Nitrite	no2	NO2	-1	46	-8.9	0.5	C00088	NITRITE	3388	946	921	16301	no2		InChI=1S/HNO2/c2-1-3/h(H,2,3)/p-1	N([O-])=O	iMO1056|Opt208964
151	cpd00075_e	cpd00075[e]	e	FALSE	Nitrite[e]	no2	NO2	-1	46	-8.9	0.5	C00088	NITRITE	3388	946	921	16301	no2		InChI=1S/HNO2/c2-1-3/h(H,2,3)/p-1	N([O-])=O	iMO1056|Opt208964
152	cpd00075_p	cpd00075[p]	p	FALSE	Nitrite[p]	no2	NO2	-1	46	-8.9	0.5	C00088	NITRITE	3388	946	921	16301	no2		InChI=1S/HNO2/c2-1-3/h(H,2,3)/p-1	N([O-])=O	Curation
153	cpd00077_c	cpd00077[c]	c	FALSE	Catechol	catechol	C6H6O2	0	110	-49.38	0.882045	C00090|C15571	CATECHOL|Catechols	3390|17396563	289	13837760	18135	catechol		InChI=1S/C6H6O2/c7-5-3-1-2-4-6(5)8/h1-4,7-8H	C1(C=CC(=C(C=1)O)O)	iMO1056|Opt208964
154	cpd00078_c	cpd00078[c]	c	FALSE	Succinyl-CoA	succoa	C25H35N7O19P3S	-5	863	-862.04	3.5582	C00091	SUC-COA	3391	45266545	null	57292	succoa		InChI=1S/C25H40N7O19P3S/c1-25(2,20(38)23(39)28-6-5-14(33)27-7-8-55-16(36)4-3-15(34)35)10-48-54(45,46)51-53(43,44)47-9-13-19(50-52(40,41)42)18(37)24(49-13)32-12-31-17-21(26)29-11-30-22(17)32/h11-13,18-20,24,37-38H,3-10H2,1-2H3,(H,27,33)(H,28,39)(H,34,35)(H,43,44)(H,45,46)(H2,26,29,30)(H2,40,41,42)/p-5/t13-,18-,19-,20+,24-/m1/s1	CC(C)(C(O)C(=O)NCCC(=O)NCCSC(=O)CCC(=O)[O-])COP(=O)(OP(=O)(OCC1(C(OP([O-])(=O)[O-])C(O)C(O1)N3(C2(=C(C(N)=NC=N2)N=C3))))[O-])[O-]	iMO1056|Opt208964
155	cpd00079_c	cpd00079[c]	c	FALSE	D-glucose-6-phosphate	g6p	C6H11O9P	-2	259	-430.78	1.50566	C00668|C00092	D-glucopyranose-6-phosphate	3937|3392	null	null	17665|4170	g6p		null	null	iMO1056|Opt208964
156	cpd00079_e	cpd00079[e]	e	FALSE	D-glucose-6-phosphate[e]	g6p	C6H11O9P	-2	259	-430.78	1.50566	C00668|C00092	D-glucopyranose-6-phosphate	3937|3392	null	null	17665|4170	g6p		null	null	Opt208964
157	cpd00079_p	cpd00079[p]	p	FALSE	D-glucose-6-phosphate[p]	g6p	C6H11O9P	-2	259	-430.78	1.50566	C00668|C00092	D-glucopyranose-6-phosphate	3937|3392	null	null	17665|4170	g6p		null	null	Curation
158	cpd00080_c	cpd00080[c]	c	FALSE	Glycerol-3-phosphate	glyc3p	C3H7O6P	-2	171	-328.68	0.378192	C00623|C00093	GLYCEROL-3P	3896|3393	7048686	2939444	57597	glyc3p		InChI=1S/C3H9O6P/c4-1-3(5)2-9-10(6,7)8/h3-5H,1-2H2,(H2,6,7,8)/p-2/t3-/m1/s1	C(OP([O-])(=O)[O-])C(O)CO	iMO1056|Opt208964
159	cpd00080_e	cpd00080[e]	e	FALSE	Glycerol-3-phosphate[e]	glyc3p	C3H7O6P	-2	171	-328.68	0.378192	C00623|C00093	GLYCEROL-3P	3896|3393	7048686	2939444	57597	glyc3p		InChI=1S/C3H9O6P/c4-1-3(5)2-9-10(6,7)8/h3-5H,1-2H2,(H2,6,7,8)/p-2/t3-/m1/s1	C(OP([O-])(=O)[O-])C(O)CO	iMO1056|Opt208964
160	cpd00080_p	cpd00080[p]	p	FALSE	Glycerol-3-phosphate[p]	glyc3p	C3H7O6P	-2	171	-328.68	0.378192	C00623|C00093	GLYCEROL-3P	3896|3393	7048686	2939444	57597	glyc3p		InChI=1S/C3H9O6P/c4-1-3(5)2-9-10(6,7)8/h3-5H,1-2H2,(H2,6,7,8)/p-2/t3-/m1/s1	C(OP([O-])(=O)[O-])C(O)CO	Curation
161	cpd00081_c	cpd00081[c]	c	FALSE	Sulfite	so3	HO3S	-1	81	-126.15	0.5	C00094|C11481	H2SO3|HSO3|SO3	3394|13651	1100|104748|1099	1069|10605811|1068	48854|17137|17359	hso3|so3		InChI=1S/H2O3S/c1-4(2)3/h(H2,1,2,3)|InChI=1S/H2O3S/c1-4(2)3/h(H2,1,2,3)/p-1|InChI=1S/H2O3S/c1-4(2)3/h(H2,1,2,3)/p-2	OS(=O)O|OS(=O)[O-]|[O-]S([O-])=O	iMO1056|Opt208964
162	cpd00082_c	cpd00082[c]	c	FALSE	D-Fructose	fru	C6H12O6	0	180	-219.17	1.3556	C10906|C01496|C00095|C02336	CPD-15382|Fructofuranose	13089|4666|3395|5386	5984	null	48095	fru		InChI=1S/C6H12O6/c7-1-3(9)5(11)6(12)4(10)2-8/h3,5-9,11-12H,1-2H2/t3-,5-,6-/m1/s1	C(O)C(=O)C(O)C(O)C(O)CO	iMO1056|Opt208964
163	cpd00082_e	cpd00082[e]	e	FALSE	D-Fructose[e]	fru	C6H12O6	0	180	-219.17	1.3556	C10906|C01496|C00095|C02336	CPD-15382|Fructofuranose	13089|4666|3395|5386	5984	null	48095	fru		InChI=1S/C6H12O6/c7-1-3(9)5(11)6(12)4(10)2-8/h3,5-9,11-12H,1-2H2/t3-,5-,6-/m1/s1	C(O)C(=O)C(O)C(O)C(O)CO	iMO1056|Opt208964
164	cpd00082_p	cpd00082[p]	p	FALSE	D-Fructose[p]	fru	C6H12O6	0	180	-219.17	1.3556	C10906|C01496|C00095|C02336	CPD-15382|Fructofuranose	13089|4666|3395|5386	5984	null	48095	fru		InChI=1S/C6H12O6/c7-1-3(9)5(11)6(12)4(10)2-8/h3,5-9,11-12H,1-2H2/t3-,5-,6-/m1/s1	C(O)C(=O)C(O)C(O)C(O)CO	Curation
165	cpd00083_c	cpd00083[c]	c	FALSE	GDP-mannose	gdpmann	C16H23N5O16P2	-2	603	-673.08	3.70081	C00096	GDP-MANNOSE	3396	46878389	null	57527	gdpmann		InChI=1S/C16H25N5O16P2/c17-16-19-12-6(13(28)20-16)18-3-21(12)14-10(26)8(24)5(34-14)2-33-38(29,30)37-39(31,32)36-15-11(27)9(25)7(23)4(1-22)35-15/h3-5,7-11,14-15,22-27H,1-2H2,(H,29,30)(H,31,32)(H3,17,19,20,28)/p-2/t4-,5-,7-,8-,9+,10-,11+,14-,15-/m1/s1	C(OP([O-])(=O)OP([O-])(=O)OC1(OC(C(O)C(O)C(O)1)CO))C2(C(O)C(O)C(O2)N4(C=NC3(C(=O)NC(N)=NC=34)))	iMO1056|Opt208964
166	cpd00084_c	cpd00084[c]	c	FALSE	L-Cysteine	cys-L	C3H7NO2S	0	121	-83.394	0.697389	C00097	CYS	3397	6419722	null	35235	cys__L		InChI=1S/C3H7NO2S/c4-2(1-7)3(5)6/h2,7H,1,4H2,(H,5,6)/t2-/m0/s1	C(S)C(C(=O)[O-])[N+]	iMO1056|Opt208964
167	cpd00084_e	cpd00084[e]	e	FALSE	L-Cysteine[e]	cys-L	C3H7NO2S	0	121	-83.394	0.697389	C00097	CYS	3397	6419722	null	35235	cys__L		InChI=1S/C3H7NO2S/c4-2(1-7)3(5)6/h2,7H,1,4H2,(H,5,6)/t2-/m0/s1	C(S)C(C(=O)[O-])[N+]	iMO1056|Opt208964
168	cpd00084_p	cpd00084[p]	p	FALSE	L-Cysteine[p]	cys-L	C3H7NO2S	0	121	-83.394	0.697389	C00097	CYS	3397	6419722	null	35235	cys__L		InChI=1S/C3H7NO2S/c4-2(1-7)3(5)6/h2,7H,1,4H2,(H,5,6)/t2-/m0/s1	C(S)C(C(=O)[O-])[N+]	Curation
169	cpd00085_c	cpd00085[c]	c	FALSE	Beta-Alanine	ala-B	C3H7NO2	0	89	-86.11	0.285609	C00099	B-ALANINE	3399	4755801	null	57966	ala_B		InChI=1S/C3H7NO2/c4-2-1-3(5)6/h1-2,4H2,(H,5,6)	C(C[N+])C([O-])=O	iMO1056|Opt208964
170	cpd00085_e	cpd00085[e]	e	FALSE	Beta-Alanine[e]	ala-B	C3H7NO2	0	89	-86.11	0.285609	C00099	B-ALANINE	3399	4755801	null	57966	ala_B		InChI=1S/C3H7NO2/c4-2-1-3(5)6/h1-2,4H2,(H,5,6)	C(C[N+])C([O-])=O	iMO1056
171	cpd00085_p	cpd00085[p]	p	FALSE	Beta-Alanine[p]	ala-B	C3H7NO2	0	89	-86.11	0.285609	C00099	B-ALANINE	3399	4755801	null	57966	ala_B		InChI=1S/C3H7NO2/c4-2-1-3(5)6/h1-2,4H2,(H,5,6)	C(C[N+])C([O-])=O	Curation
172	cpd00086_c	cpd00086[c]	c	FALSE	Propanoyl-CoA	ppcoa	C24H36N7O17P3S	-4	820	-784.21	3.54855	C00100	PROPIONYL-COA	3400	45266613	null	57392	ppcoa		InChI=1S/C24H40N7O17P3S/c1-4-15(33)52-8-7-26-14(32)5-6-27-22(36)19(35)24(2,3)10-45-51(42,43)48-50(40,41)44-9-13-18(47-49(37,38)39)17(34)23(46-13)31-12-30-16-20(25)28-11-29-21(16)31/h11-13,17-19,23,34-35H,4-10H2,1-3H3,(H,26,32)(H,27,36)(H,40,41)(H,42,43)(H2,25,28,29)(H2,37,38,39)/p-4/t13-,17-,18-,19+,23-/m1/s1	CCC(=O)SCCNC(=O)CCNC(=O)C(O)C(C)(C)COP(=O)(OP(=O)(OCC1(C(OP([O-])(=O)[O-])C(O)C(O1)N3(C2(=C(C(N)=NC=N2)N=C3))))[O-])[O-]	iMO1056|Opt208964
173	cpd00087_c	cpd00087[c]	c	FALSE	Tetrahydrofolate	thf	C19H21N7O6	-2	443	-113.97	3.02459	C00101	THF	3401	25790919	null	57453	thf		InChI=1S/C19H23N7O6/c20-19-25-15-14(17(30)26-19)23-11(8-22-15)7-21-10-3-1-9(2-4-10)16(29)24-12(18(31)32)5-6-13(27)28/h1-4,11-12,21,23H,5-8H2,(H,24,29)(H,27,28)(H,31,32)(H4,20,22,25,26,30)/p-2/t11-,12-/m0/s1	C(NC1(C=CC(C(=O)NC(C(=O)[O-])CCC([O-])=O)=CC=1))[CH]3(CNC2(=C(C(=O)NC(N)=N2)N3))	iMO1056|Opt208964
174	cpd00089_c	cpd00089[c]	c	FALSE	Glucose-1-phosphate	g1p	C6H11O9P	-2	259	-430.78	1.50566	C00103	GLC-1-P	3403	7091266	5441206	58601	g1p		InChI=1S/C6H13O9P/c7-1-2-3(8)4(9)5(10)6(14-2)15-16(11,12)13/h2-10H,1H2,(H2,11,12,13)/p-2/t2-,3-,4+,5-,6-/m1/s1	C(O)C1(OC(OP(=O)([O-])[O-])C(O)C(O)C(O)1)	iMO1056|Opt208964
175	cpd00089_e	cpd00089[e]	e	FALSE	Glucose-1-phosphate[e]	g1p	C6H11O9P	-2	259	-430.78	1.50566	C00103	GLC-1-P	3403	7091266	5441206	58601	g1p		InChI=1S/C6H13O9P/c7-1-2-3(8)4(9)5(10)6(14-2)15-16(11,12)13/h2-10H,1H2,(H2,11,12,13)/p-2/t2-,3-,4+,5-,6-/m1/s1	C(O)C1(OC(OP(=O)([O-])[O-])C(O)C(O)C(O)1)	Opt208964
176	cpd00089_p	cpd00089[p]	p	FALSE	Glucose-1-phosphate[p]	g1p	C6H11O9P	-2	259	-430.78	1.50566	C00103	GLC-1-P	3403	7091266	5441206	58601	g1p		InChI=1S/C6H13O9P/c7-1-2-3(8)4(9)5(10)6(14-2)15-16(11,12)13/h2-10H,1H2,(H2,11,12,13)/p-2/t2-,3-,4+,5-,6-/m1/s1	C(O)C1(OC(OP(=O)([O-])[O-])C(O)C(O)C(O)1)	Curation
177	cpd00090_c	cpd00090[c]	c	FALSE	IDP	idp	C10H12N4O11P2	-2	426	-521.58	2.74622	C00104	IDP	3404	7156952	3279691	58280	idp		InChI=1S/C10H14N4O11P2/c15-6-4(1-23-27(21,22)25-26(18,19)20)24-10(7(6)16)14-3-13-5-8(14)11-2-12-9(5)17/h2-4,6-7,10,15-16H,1H2,(H,21,22)(H,11,12,17)(H2,18,19,20)/p-3/t4-,6-,7-,10-/m1/s1	C(OP(=O)([O-])OP([O-])(=O)[O-])C1(OC(C(O)C(O)1)N3(C=NC2(C(=O)NC=NC=23)))	iMO1056|Opt208964
178	cpd00091_c	cpd00091[c]	c	FALSE	UMP	ump	C9H11N2O9P	-2	323	-397.77	1.88329	C00105	CPD0-2080|UMP	3405	36688179|1778309	1399139	57865	ump		InChI=1S/C9H13N2O9P/c12-5-1-2-11(9(15)10-5)8-7(14)6(13)4(20-8)3-19-21(16,17)18/h1-2,4,6-8,13-14H,3H2,(H,10,12,15)(H2,16,17,18)/p-2/t4-,6-,7-,8-/m0/s1|InChI=1S/C9H13N2O9P/c12-5-1-2-11(9(15)10-5)8-7(14)6(13)4(20-8)3-19-21(16,17)18/h1-2,4,6-8,13-14H,3H2,(H,10,12,15)(H2,16,17,18)/p-2/t4-,6-,7-,8-/m1/s1	C(OP(=O)([O-])[O-])C1(OC(C(O)C(O)1)N2(C=CC(=O)NC(=O)2))|C(OP(=O)([O-])[O-])C1(OC(C(O)C(O)1)N2(C=CC(=O)NC(=O)2))	iMO1056|Opt208964
179	cpd00091_e	cpd00091[e]	e	FALSE	UMP[e]	ump	C9H11N2O9P	-2	323	-397.77	1.88329	C00105	CPD0-2080|UMP	3405	36688179|1778309	1399139	57865	ump		InChI=1S/C9H13N2O9P/c12-5-1-2-11(9(15)10-5)8-7(14)6(13)4(20-8)3-19-21(16,17)18/h1-2,4,6-8,13-14H,3H2,(H,10,12,15)(H2,16,17,18)/p-2/t4-,6-,7-,8-/m0/s1|InChI=1S/C9H13N2O9P/c12-5-1-2-11(9(15)10-5)8-7(14)6(13)4(20-8)3-19-21(16,17)18/h1-2,4,6-8,13-14H,3H2,(H,10,12,15)(H2,16,17,18)/p-2/t4-,6-,7-,8-/m1/s1	C(OP(=O)([O-])[O-])C1(OC(C(O)C(O)1)N2(C=CC(=O)NC(=O)2))|C(OP(=O)([O-])[O-])C1(OC(C(O)C(O)1)N2(C=CC(=O)NC(=O)2))	Opt208964
180	cpd00091_p	cpd00091[p]	p	FALSE	UMP[p]	ump	C9H11N2O9P	-2	323	-397.77	1.88329	C00105	CPD0-2080|UMP	3405	36688179|1778309	1399139	57865	ump		InChI=1S/C9H13N2O9P/c12-5-1-2-11(9(15)10-5)8-7(14)6(13)4(20-8)3-19-21(16,17)18/h1-2,4,6-8,13-14H,3H2,(H,10,12,15)(H2,16,17,18)/p-2/t4-,6-,7-,8-/m0/s1|InChI=1S/C9H13N2O9P/c12-5-1-2-11(9(15)10-5)8-7(14)6(13)4(20-8)3-19-21(16,17)18/h1-2,4,6-8,13-14H,3H2,(H,10,12,15)(H2,16,17,18)/p-2/t4-,6-,7-,8-/m1/s1	C(OP(=O)([O-])[O-])C1(OC(C(O)C(O)1)N2(C=CC(=O)NC(=O)2))|C(OP(=O)([O-])[O-])C1(OC(C(O)C(O)1)N2(C=CC(=O)NC(=O)2))	Curation
181	cpd00092_c	cpd00092[c]	c	FALSE	Uracil	ura	C4H4N2O2	0	112	-61.07	1.53576	C00106	URACIL	3406	1174	1141	17568	ura		InChI=1S/C4H4N2O2/c7-3-1-2-5-4(8)6-3/h1-2H,(H2,5,6,7,8)	C1(=CC(NC(=O)N1)=O)	iMO1056|Opt208964
182	cpd00092_e	cpd00092[e]	e	FALSE	Uracil[e]	ura	C4H4N2O2	0	112	-61.07	1.53576	C00106	URACIL	3406	1174	1141	17568	ura		InChI=1S/C4H4N2O2/c7-3-1-2-5-4(8)6-3/h1-2H,(H2,5,6,7,8)	C1(=CC(NC(=O)N1)=O)	iMO1056|Opt208964
183	cpd00092_p	cpd00092[p]	p	FALSE	Uracil[p]	ura	C4H4N2O2	0	112	-61.07	1.53576	C00106	URACIL	3406	1174	1141	17568	ura		InChI=1S/C4H4N2O2/c7-3-1-2-5-4(8)6-3/h1-2H,(H2,5,6,7,8)	C1(=CC(NC(=O)N1)=O)	Curation
184	cpd00093_c	cpd00093[c]	c	FALSE	Anthranilate	anth	C7H6NO2	-1	136	-48.99	0.945506	C00108	ANTHRANILATE	3408	5459842	4573598	16567	anth		InChI=1S/C7H7NO2/c8-6-4-2-1-3-5(6)7(9)10/h1-4H,8H2,(H,9,10)/p-1	C(C1(C(=CC=CC=1)N))(=O)[O-]	iMO1056|Opt208964
185	cpd00094_c	cpd00094[c]	c	FALSE	2-Oxobutyrate	2obut	C4H5O3	-1	101	-111.07	0.31273	C00109	2-OXOBUTANOATE	3409	3593277	2829426	16763	2obut		InChI=1S/C4H6O3/c1-2-3(5)4(6)7/h2H2,1H3,(H,6,7)/p-1	CCC(=O)C(=O)[O-]	iMO1056|Opt208964
186	cpd00094_e	cpd00094[e]	e	FALSE	2-Oxobutyrate[e]	2obut	C4H5O3	-1	101	-111.07	0.31273	C00109	2-OXOBUTANOATE	3409	3593277	2829426	16763	2obut		InChI=1S/C4H6O3/c1-2-3(5)4(6)7/h2H2,1H3,(H,6,7)/p-1	CCC(=O)C(=O)[O-]	Opt208964
187	cpd00094_p	cpd00094[p]	p	FALSE	2-Oxobutyrate[p]	2obut	C4H5O3	-1	101	-111.07	0.31273	C00109	2-OXOBUTANOATE	3409	3593277	2829426	16763	2obut		InChI=1S/C4H6O3/c1-2-3(5)4(6)7/h2H2,1H3,(H,6,7)/p-1	CCC(=O)C(=O)[O-]	Curation
188	cpd00095_c	cpd00095[c]	c	FALSE	Glycerone-phosphate	dhap	C3H5O6P	-2	169	-320.66	0.323098	C00111	DIHYDROXY-ACETONE-PHOSPHATE	3411	4643300	3833110	57642	dhap		InChI=1S/C3H7O6P/c4-1-3(5)2-9-10(6,7)8/h4H,1-2H2,(H2,6,7,8)/p-2	C(C(=O)CO)OP([O-])([O-])=O	iMO1056|Opt208964
189	cpd00095_e	cpd00095[e]	e	FALSE	Glycerone-phosphate[e]	dhap	C3H5O6P	-2	169	-320.66	0.323098	C00111	DIHYDROXY-ACETONE-PHOSPHATE	3411	4643300	3833110	57642	dhap		InChI=1S/C3H7O6P/c4-1-3(5)2-9-10(6,7)8/h4H,1-2H2,(H2,6,7,8)/p-2	C(C(=O)CO)OP([O-])([O-])=O	Curation
190	cpd00095_p	cpd00095[p]	p	FALSE	Glycerone-phosphate[p]	dhap	C3H5O6P	-2	169	-320.66	0.323098	C00111	DIHYDROXY-ACETONE-PHOSPHATE	3411	4643300	3833110	57642	dhap		InChI=1S/C3H7O6P/c4-1-3(5)2-9-10(6,7)8/h4H,1-2H2,(H2,6,7,8)/p-2	C(C(=O)CO)OP([O-])([O-])=O	Curation
191	cpd00096_c	cpd00096[c]	c	FALSE	CDP	cdp	C9H13N3O11P2	-2	401	-553.38	1.91933	C00112	CDP|CDP-GROUP	3412	20056867|76751476	16740259	58069	cdp		InChI=1S/C9H15N3O11P2/c10-5-1-2-12(9(15)11-5)8-7(14)6(13)4(22-8)3-21-25(19,20)23-24(16,17)18/h1-2,4,6-8,13-14H,3H2,(H,19,20)(H2,10,11,15)(H2,16,17,18)/p-3/t4-,6-,7-,8-/m1/s1	C(C2(C(C(C(N1(C(N=C(C=C1)N)=O))O2)O)O))OP(OP([O-])([O-])=O)([O-])=O|C(C2(C(C(C(N1(C(N=C(C=C1)N)=O))O2)O)O))OP(OP([O-])(=O)O)([O-])=O	iMO1056|Opt208964
192	cpd00097_c	cpd00097[c]	c	FALSE	Pyrroloquinoline-quinone	pqq	C14H3N2O8	-3	327	-190.99	4.12802	C00113	PQQ	3413	23615439	19951489	58442	pqq		InChI=1S/C14H6N2O8/c17-10-4-2-6(14(23)24)15-8(4)7-3(12(19)20)1-5(13(21)22)16-9(7)11(10)18/h1-2,15H,(H,19,20)(H,21,22)(H,23,24)/p-3	C2(C(=NC3(C(=O)C(=O)C1(C=C(C(=O)[O-])NC=1C(C=2C(=O)[O-])=3)))C(=O)[O-])	Curation
193	cpd00098_c	cpd00098[c]	c	FALSE	Choline	chol	C5H14NO	1	104	12.19	1.9694	C00114	CHOLINE	3414	305	299	15354	chol		InChI=1S/C5H14NO/c1-6(2,3)4-5-7/h7H,4-5H2,1-3H3/q+1	C(CO)[N+](C)(C)C	iMO1056|Opt208964
194	cpd00098_e	cpd00098[e]	e	FALSE	Choline[e]	chol	C5H14NO	1	104	12.19	1.9694	C00114	CHOLINE	3414	305	299	15354	chol		InChI=1S/C5H14NO/c1-6(2,3)4-5-7/h7H,4-5H2,1-3H3/q+1	C(CO)[N+](C)(C)C	iMO1056|Opt208964
195	cpd00098_p	cpd00098[p]	p	FALSE	Choline[p]	chol	C5H14NO	1	104	12.19	1.9694	C00114	CHOLINE	3414	305	299	15354	chol		InChI=1S/C5H14NO/c1-6(2,3)4-5-7/h7H,4-5H2,1-3H3/q+1	C(CO)[N+](C)(C)C	Curation
196	cpd00099_c	cpd00099[c]	c	FALSE	Cl	cl	Cl	-1	35	null	null	C00698|C01327	CL-|HCL	3966|4538	312|313	306|307	17996|17883	cl		InChI=1S/ClH/h1H/p-1|InChI=1S/ClH/h1H	[Cl-]|[ClH]	Opt208964
197	cpd00099_e	cpd00099[e]	e	FALSE	Cl-[e]	cl	Cl	-1	35	null	null	C00698|C01327	CL-|HCL	3966|4538	312|313	306|307	17996|17883	cl		InChI=1S/ClH/h1H/p-1|InChI=1S/ClH/h1H	[Cl-]|[ClH]	Opt208964
198	cpd00099_p	cpd00099[p]	p	FALSE	Cl-[p]	cl	Cl	-1	35	null	null	C00698|C01327	CL-|HCL	3966|4538	312|313	306|307	17996|17883	cl		InChI=1S/ClH/h1H/p-1|InChI=1S/ClH/h1H	[Cl-]|[ClH]	Curation
199	cpd00100_c	cpd00100[c]	c	FALSE	Glycerol	glyc	C3H8O3	0	92	-116.18	0.443991	C02773|C00116	1-ALKYL-SN-GLYCEROL|GLYCEROL	5725|3416	0|753	733	15850|17754	glyc		InChI=1S/C3H8O3/c4-1-3(6)2-5/h3-6H,1-2H2	C(O)C(O)CO[R]|C(C(O)CO)O	iMO1056|Opt208964
200	cpd00100_e	cpd00100[e]	e	FALSE	Glycerol[e]	glyc	C3H8O3	0	92	-116.18	0.443991	C02773|C00116	1-ALKYL-SN-GLYCEROL|GLYCEROL	5725|3416	0|753	733	15850|17754	glyc		InChI=1S/C3H8O3/c4-1-3(6)2-5/h3-6H,1-2H2	C(O)C(O)CO[R]|C(C(O)CO)O	iMO1056|Opt208964
201	cpd00100_p	cpd00100[p]	p	FALSE	Glycerol[p]	glyc	C3H8O3	0	92	-116.18	0.443991	C02773|C00116	1-ALKYL-SN-GLYCEROL|GLYCEROL	5725|3416	0|753	733	15850|17754	glyc		InChI=1S/C3H8O3/c4-1-3(6)2-5/h3-6H,1-2H2	C(O)C(O)CO[R]|C(C(O)CO)O	Curation
202	cpd00101_c	cpd00101[c]	c	FALSE	Ribose-5-phosphate	r5p	C5H9O8P	-2	229	-394.12	1.31756	C03736|C00117	CPD-15318	6499|3417	7098640	null	18189	r5p		InChI=1S/C5H11O8P/c6-3-2(1-12-14(9,10)11)13-5(8)4(3)7/h2-8H,1H2,(H2,9,10,11)/p-2/t2-,3-,4-,5+/m1/s1	C(OP([O-])(=O)[O-])C1(C(O)C(O)C(O)O1)	iMO1056|Opt208964
203	cpd00102_c	cpd00102[c]	c	FALSE	Glyceraldehyde3-phosphate	g3p	C3H5O6P	-2	169	-319.2	0.314914	C00118|C00661	GAP	3418|3930	24794350	null	59776	g3p		InChI=1S/C3H7O6P/c4-1-3(5)2-9-10(6,7)8/h1,3,5H,2H2,(H2,6,7,8)/p-2/t3-/m0/s1	[CH](=O)C(O)COP(=O)([O-])[O-]	Opt208964
204	cpd00103_c	cpd00103[c]	c	FALSE	PRPP	prpp	C5H9O14P3	-4	387	-814.62	1.32186	C00119	PRPP	3419	20848918	20171339	58017	prpp		InChI=1S/C5H13O14P3/c6-3-2(1-16-20(8,9)10)17-5(4(3)7)18-22(14,15)19-21(11,12)13/h2-7H,1H2,(H,14,15)(H2,8,9,10)(H2,11,12,13)/p-5/t2-,3-,4-,5-/m1/s1	C(OP(=O)([O-])[O-])C1(OC(OP([O-])(=O)OP([O-])(=O)[O-])C(O)C(O)1)	iMO1056|Opt208964
205	cpd00104_c	cpd00104[c]	c	FALSE	BIOT	btn	C10H15N2O3S	-1	243	-109.02	2.20701	C00120	BIOTIN	3420	6560210	5028036	57586	btn		InChI=1S/C10H16N2O3S/c13-8(14)4-2-1-3-7-9-6(5-16-7)11-10(15)12-9/h6-7,9H,1-5H2,(H,13,14)(H2,11,12,15)/p-1/t6-,7-,9-/m0/s1	C1(SC(CCCCC(=O)[O-])[CH]2(NC(=O)N[CH]12))	iMO1056|Opt208964
206	cpd00105_c	cpd00105[c]	c	FALSE	D-Ribose	rib-D	C5H10O5	0	150	-181.62	1.34975	C00121	D-Ribofuranose	3421	null	null	47013	rib__D		null	null	iMO1056|Opt208964
207	cpd00105_e	cpd00105[e]	e	FALSE	D-Ribose[e]	rib-D	C5H10O5	0	150	-181.62	1.34975	C00121	D-Ribofuranose	3421	null	null	47013	rib__D		null	null	iMO1056|Opt208964
208	cpd00105_p	cpd00105[p]	p	FALSE	D-Ribose[p]	rib-D	C5H10O5	0	150	-181.62	1.34975	C00121	D-Ribofuranose	3421	null	null	47013	rib__D		null	null	Curation
209	cpd00106_c	cpd00106[c]	c	FALSE	Fumarate	fum	C4H2O4	-2	114	-143.7	0.716896	C00122	FUM	3422	5460307	4573886	29806	fum		InChI=1S/C4H4O4/c5-3(6)1-2-4(7)8/h1-2H,(H,5,6)(H,7,8)/p-2/b2-1+	C(C([O-])=O)=CC(=O)[O-]	iMO1056|Opt208964
210	cpd00106_e	cpd00106[e]	e	FALSE	Fumarate[e]	fum	C4H2O4	-2	114	-143.7	0.716896	C00122	FUM	3422	5460307	4573886	29806	fum		InChI=1S/C4H4O4/c5-3(6)1-2-4(7)8/h1-2H,(H,5,6)(H,7,8)/p-2/b2-1+	C(C([O-])=O)=CC(=O)[O-]	iMO1056|Opt208964
211	cpd00106_p	cpd00106[p]	p	FALSE	Fumarate[p]	fum	C4H2O4	-2	114	-143.7	0.716896	C00122	FUM	3422	5460307	4573886	29806	fum		InChI=1S/C4H4O4/c5-3(6)1-2-4(7)8/h1-2H,(H,5,6)(H,7,8)/p-2/b2-1+	C(C([O-])=O)=CC(=O)[O-]	Curation
212	cpd00107_c	cpd00107[c]	c	FALSE	L-Leucine	leu-L	C6H13NO2	0	131	-84.87	0.446773	C00123	LEU	3423	7045798	null	57427	leu__L		InChI=1S/C6H13NO2/c1-4(2)3-5(7)6(8)9/h4-5H,3,7H2,1-2H3,(H,8,9)/t5-/m0/s1	CC(CC([N+])C([O-])=O)C	iMO1056|Opt208964
213	cpd00107_e	cpd00107[e]	e	FALSE	L-Leucine[e]	leu-L	C6H13NO2	0	131	-84.87	0.446773	C00123	LEU	3423	7045798	null	57427	leu__L		InChI=1S/C6H13NO2/c1-4(2)3-5(7)6(8)9/h4-5H,3,7H2,1-2H3,(H,8,9)/t5-/m0/s1	CC(CC([N+])C([O-])=O)C	iMO1056|Opt208964
214	cpd00107_p	cpd00107[p]	p	FALSE	L-Leucine[p]	leu-L	C6H13NO2	0	131	-84.87	0.446773	C00123	LEU	3423	7045798	null	57427	leu__L		InChI=1S/C6H13NO2/c1-4(2)3-5(7)6(8)9/h4-5H,3,7H2,1-2H3,(H,8,9)/t5-/m0/s1	CC(CC([N+])C([O-])=O)C	Curation
215	cpd00109_c	cpd00109[c]	c	FALSE	Cytochrome_c3+	ficytc	C42H52FeN8O6S2	5	884	null	null	C01070|C00125	null	4309|3425	null	null	16951|15991	ficytC		null	null	iMO1056|Opt208964
216	cpd00110_c	cpd00110[c]	c	FALSE	Cytochrome_c2+	focytc	C42H52FeN8O6S2	4	884	null	null	C01071|C00126	Cytochromes-C-Reduced	4310|3426	null	null	15856|16928	focytC		null	null	iMO1056|Opt208964
217	cpd00111_c	cpd00111[c]	c	FALSE	Oxidized_glutathione	gthox	C20H30N6O12S2	-2	610	-434.73	3.05915	C00127	OXIDIZED-GLUTATHIONE	3427	40467895	null	58297	gthox		InChI=1S/C20H32N6O12S2/c21-9(19(35)36)1-3-13(27)25-11(17(33)23-5-15(29)30)7-39-40-8-12(18(34)24-6-16(31)32)26-14(28)4-2-10(22)20(37)38/h9-12H,1-8,21-22H2,(H,23,33)(H,24,34)(H,25,27)(H,26,28)(H,29,30)(H,31,32)(H,35,36)(H,37,38)/p-2/t9-,10-,11-,12-/m0/s1	C(SSCC(C(NCC([O-])=O)=O)NC(=O)CCC([N+])C([O-])=O)C(C(NCC([O-])=O)=O)NC(=O)CCC([N+])C([O-])=O	iMO1056|Opt208964
218	cpd00111_e	cpd00111[e]	e	FALSE	Oxidized_glutathione[e]	gthox	C20H30N6O12S2	-2	610	-434.73	3.05915	C00127	OXIDIZED-GLUTATHIONE	3427	40467895	null	58297	gthox		InChI=1S/C20H32N6O12S2/c21-9(19(35)36)1-3-13(27)25-11(17(33)23-5-15(29)30)7-39-40-8-12(18(34)24-6-16(31)32)26-14(28)4-2-10(22)20(37)38/h9-12H,1-8,21-22H2,(H,23,33)(H,24,34)(H,25,27)(H,26,28)(H,29,30)(H,31,32)(H,35,36)(H,37,38)/p-2/t9-,10-,11-,12-/m0/s1	C(SSCC(C(NCC([O-])=O)=O)NC(=O)CCC([N+])C([O-])=O)C(C(NCC([O-])=O)=O)NC(=O)CCC([N+])C([O-])=O	Curation
219	cpd00111_p	cpd00111[p]	p	FALSE	Oxidized_glutathione[p]	gthox	C20H30N6O12S2	-2	610	-434.73	3.05915	C00127	OXIDIZED-GLUTATHIONE	3427	40467895	null	58297	gthox		InChI=1S/C20H32N6O12S2/c21-9(19(35)36)1-3-13(27)25-11(17(33)23-5-15(29)30)7-39-40-8-12(18(34)24-6-16(31)32)26-14(28)4-2-10(22)20(37)38/h9-12H,1-8,21-22H2,(H,23,33)(H,24,34)(H,25,27)(H,26,28)(H,29,30)(H,31,32)(H,35,36)(H,37,38)/p-2/t9-,10-,11-,12-/m0/s1	C(SSCC(C(NCC([O-])=O)=O)NC(=O)CCC([N+])C([O-])=O)C(C(NCC([O-])=O)=O)NC(=O)CCC([N+])C([O-])=O	Curation
220	cpd00113_c	cpd00113[c]	c	FALSE	Isopentenyldiphosphate	ipdp	C5H10O7P2	-2	244	-439.84	0.57919	C00129	DELTA3-ISOPENTENYL-PP	3429	15983957	13115335	128769	ipdp		InChI=1S/C5H12O7P2/c1-5(2)3-4-11-14(9,10)12-13(6,7)8/h1,3-4H2,2H3,(H,9,10)(H2,6,7,8)/p-3	C=C(C)CCOP([O-])(=O)OP([O-])(=O)[O-]	iMO1056|Opt208964
221	cpd00114_c	cpd00114[c]	c	FALSE	IMP	imp	C10H11N4O8P	-2	347	-313.58	2.74351	C00130	IMP	3430	7140378	5482599	58053	imp		InChI=1S/C10H13N4O8P/c15-6-4(1-21-23(18,19)20)22-10(7(6)16)14-3-13-5-8(14)11-2-12-9(5)17/h2-4,6-7,10,15-16H,1H2,(H,11,12,17)(H2,18,19,20)/p-2/t4-,6-,7-,10-/m1/s1	C(OP(=O)([O-])[O-])C1(OC(C(O)C(O)1)N3(C=NC2(C(=O)NC=NC=23)))	iMO1056|Opt208964
222	cpd00114_e	cpd00114[e]	e	FALSE	IMP[e]	imp	C10H11N4O8P	-2	347	-313.58	2.74351	C00130	IMP	3430	7140378	5482599	58053	imp		InChI=1S/C10H13N4O8P/c15-6-4(1-21-23(18,19)20)22-10(7(6)16)14-3-13-5-8(14)11-2-12-9(5)17/h2-4,6-7,10,15-16H,1H2,(H,11,12,17)(H2,18,19,20)/p-2/t4-,6-,7-,10-/m1/s1	C(OP(=O)([O-])[O-])C1(OC(C(O)C(O)1)N3(C=NC2(C(=O)NC=NC=23)))	Curation
223	cpd00115_c	cpd00115[c]	c	FALSE	DATP	datp	C10H13N5O12P3	-3	488	-634.01	2.99123	C00131	DATP	3431	25320183	null	61404	datp		InChI=1S/C10H16N5O12P3/c11-9-8-10(13-3-12-9)15(4-14-8)7-1-5(16)6(25-7)2-24-29(20,21)27-30(22,23)26-28(17,18)19/h3-7,16H,1-2H2,(H,20,21)(H,22,23)(H2,11,12,13)(H2,17,18,19)/p-4/t5-,6+,7+/m0/s1	C(C3(C(CC(N2(C1(=C(C(=NC=N1)N)N=C2)))O3)O))OP(OP(OP([O-])(=O)[O-])([O-])=O)([O-])=O	iMO1056|Opt208964
224	cpd00117_c	cpd00117[c]	c	FALSE	D-Alanine	ala-D	C3H7NO2	0	89	-87.92	0.293304	C00133	D-ALANINE	3433	7311725	null	57416	ala__D		InChI=1S/C3H7NO2/c1-2(4)3(5)6/h2H,4H2,1H3,(H,5,6)/t2-/m1/s1	CC([N+])C([O-])=O	iMO1056|Opt208964
225	cpd00117_e	cpd00117[e]	e	FALSE	D-Alanine[e]	ala-D	C3H7NO2	0	89	-87.92	0.293304	C00133	D-ALANINE	3433	7311725	null	57416	ala__D		InChI=1S/C3H7NO2/c1-2(4)3(5)6/h2H,4H2,1H3,(H,5,6)/t2-/m1/s1	CC([N+])C([O-])=O	iMO1056|Opt208964
226	cpd00117_p	cpd00117[p]	p	FALSE	D-Alanine[p]	ala-D	C3H7NO2	0	89	-87.92	0.293304	C00133	D-ALANINE	3433	7311725	null	57416	ala__D		InChI=1S/C3H7NO2/c1-2(4)3(5)6/h2H,4H2,1H3,(H,5,6)/t2-/m1/s1	CC([N+])C([O-])=O	Curation
227	cpd00118_c	cpd00118[c]	c	FALSE	Putrescine	ptrc	C4H14N2	2	90	-6.02	0.526313	C00134	PUTRESCINE	3434	3452892	2695170	326268	ptrc		InChI=1S/C4H12N2/c5-3-1-2-4-6/h1-6H2/p+2	C([N+])CCC[N+]	iMO1056|Opt208964
228	cpd00118_e	cpd00118[e]	e	FALSE	Putrescine[e]	ptrc	C4H14N2	2	90	-6.02	0.526313	C00134	PUTRESCINE	3434	3452892	2695170	326268	ptrc		InChI=1S/C4H12N2/c5-3-1-2-4-6/h1-6H2/p+2	C([N+])CCC[N+]	iMO1056|Opt208964
229	cpd00118_p	cpd00118[p]	p	FALSE	Putrescine[p]	ptrc	C4H14N2	2	90	-6.02	0.526313	C00134	PUTRESCINE	3434	3452892	2695170	326268	ptrc		InChI=1S/C4H12N2/c5-3-1-2-4-6/h1-6H2/p+2	C([N+])CCC[N+]	Curation
230	cpd00119_c	cpd00119[c]	c	FALSE	L-Histidine	his-L	C6H9N3O2	0	155	-45.63	1.132	C00135	HIS	3435	6971009	null	57595	his__L		InChI=1S/C6H9N3O2/c7-5(6(10)11)1-4-2-8-3-9-4/h2-3,5H,1,7H2,(H,8,9)(H,10,11)/t5-/m0/s1	C1(NC=NC=1CC(C(=O)[O-])[N+])	iMO1056|Opt208964
231	cpd00119_e	cpd00119[e]	e	FALSE	L-Histidine[e]	his-L	C6H9N3O2	0	155	-45.63	1.132	C00135	HIS	3435	6971009	null	57595	his__L		InChI=1S/C6H9N3O2/c7-5(6(10)11)1-4-2-8-3-9-4/h2-3,5H,1,7H2,(H,8,9)(H,10,11)/t5-/m0/s1	C1(NC=NC=1CC(C(=O)[O-])[N+])	iMO1056|Opt208964
232	cpd00119_p	cpd00119[p]	p	FALSE	L-Histidine[p]	his-L	C6H9N3O2	0	155	-45.63	1.132	C00135	HIS	3435	6971009	null	57595	his__L		InChI=1S/C6H9N3O2/c7-5(6(10)11)1-4-2-8-3-9-4/h2-3,5H,1,7H2,(H,8,9)(H,10,11)/t5-/m0/s1	C1(NC=NC=1CC(C(=O)[O-])[N+])	Curation
233	cpd00120_c	cpd00120[c]	c	FALSE	Butanoyl-CoA	btcoa	C25H38N7O17P3S	-4	834	-782.59	3.56481	C00136	BUTYRYL-COA	3436	25244513	null	57371	btcoa		InChI=1S/C25H42N7O17P3S/c1-4-5-16(34)53-9-8-27-15(33)6-7-28-23(37)20(36)25(2,3)11-46-52(43,44)49-51(41,42)45-10-14-19(48-50(38,39)40)18(35)24(47-14)32-13-31-17-21(26)29-12-30-22(17)32/h12-14,18-20,24,35-36H,4-11H2,1-3H3,(H,27,33)(H,28,37)(H,41,42)(H,43,44)(H2,26,29,30)(H2,38,39,40)/p-4/t14-,18?,19?,20-,24-/m0/s1	CCCC(=O)SCCNC(=O)CCNC(=O)C(O)C(C)(C)COP(=O)(OP(=O)(OCC1(C(OP([O-])(=O)[O-])C(O)C(O1)N3(C2(=C(C(N)=NC=N2)N=C3))))[O-])[O-]	iMO1056|Opt208964
234	cpd00121_c	cpd00121[c]	c	FALSE	L-Inositol	inost	C6H12O6	0	180	-219.96	1.50038	C06150|C06152|C06151|C00137	CPD-8052|CPD-8054|CPD-8055|CPD-8059|CPD-8060|CPD-8061|MYO-INOSITOL	8408|8407|3437	0|0|0|0|0|0|892	868	27372|27987|27374|23927|23311|22357|17268	inost		InChI=1S/C6H12O6/c7-1-2(8)4(10)6(12)5(11)3(1)9/h1-12H/t1-,2-,3-,4-,5+,6+/m0/s1|InChI=1S/C6H12O6/c7-1-2(8)4(10)6(12)5(11)3(1)9/h1-12H/t1-,2-,3-,4+,5+,6+|InChI=1S/C6H12O6/c7-1-2(8)4(10)6(12)5(11)3(1)9/h1-12H/t1-,2-,3-,4-,5+,6+/m1/s1|InChI=1S/C6H12O6/c7-1-2(8)4(10)6(12)5(11)3(1)9/h1-12H/t1-,2-,3-,4+,5-,6+|InChI=1S/C6H12O6/c7-1-2(8)4(10)6(12)5(11)3(1)9/h1-12H/t1-,2+,3-,4+,5-,6+|InChI=1S/C6H12O6/c7-1-…	C1(C(C(C(C(C1O)O)O)O)O)O|C1(C(C(C(C(C1O)O)O)O)O)O|C1(C(C(C(C(C1O)O)O)O)O)O|C1(C(C(C(C(C1O)O)O)O)O)O|C1(C(C(C(C(C1O)O)O)O)O)O|C1(C(C(C(C(C1O)O)O)O)O)O|C1(C(C(C(C(C1O)O)O)O)O)O	Opt208964
235	cpd00122_c	cpd00122[c]	c	FALSE	N-Acetyl-D-glucosamine	acgam	C8H15NO6	0	221	-212.63	1.63473	C00140	N-acetyl-D-glucosamine	3440	24139	22563	28009	acgam		InChI=1S/C8H15NO6/c1-3(11)9-5-7(13)6(12)4(2-10)15-8(5)14/h4-8,10,12-14H,2H2,1H3,(H,9,11)/t4-,5-,6-,7-,8-/m1/s1	CC(=O)NC1(C(O)OC(CO)C(O)C(O)1)	Opt208964
236	cpd00122_e	cpd00122[e]	e	FALSE	N-Acetyl-D-glucosamine[e]	acgam	C8H15NO6	0	221	-212.63	1.63473	C00140	N-acetyl-D-glucosamine	3440	24139	22563	28009	acgam		InChI=1S/C8H15NO6/c1-3(11)9-5-7(13)6(12)4(2-10)15-8(5)14/h4-8,10,12-14H,2H2,1H3,(H,9,11)/t4-,5-,6-,7-,8-/m1/s1	CC(=O)NC1(C(O)OC(CO)C(O)C(O)1)	Opt208964
237	cpd00122_p	cpd00122[p]	p	FALSE	N-Acetyl-D-glucosamine[p]	acgam	C8H15NO6	0	221	-212.63	1.63473	C00140	N-acetyl-D-glucosamine	3440	24139	22563	28009	acgam		InChI=1S/C8H15NO6/c1-3(11)9-5-7(13)6(12)4(2-10)15-8(5)14/h4-8,10,12-14H,2H2,1H3,(H,9,11)/t4-,5-,6-,7-,8-/m1/s1	CC(=O)NC1(C(O)OC(CO)C(O)C(O)1)	Curation
238	cpd00123_c	cpd00123[c]	c	FALSE	3-Methyl-2-oxobutanoate	3mob	C5H7O3	-1	115	-111.26	0.38619	C00141	2-KETO-ISOVALERATE	3441	5204641	4375810	11851	3mob		InChI=1S/C5H8O3/c1-3(2)4(6)5(7)8/h3H,1-2H3,(H,7,8)/p-1	CC(C(C([O-])=O)=O)C	iMO1056|Opt208964
239	cpd00125_c	cpd00125[c]	c	FALSE	5-10-Methylenetetrahydrofolate	mlthf	C20H21N7O6	-2	455	-93.65	3.08833	C00143	METHYLENE-THF	3443	9548565	7827491	15636	mlthf		InChI=1S/C20H23N7O6/c21-20-24-16-15(18(31)25-20)27-9-26(8-12(27)7-22-16)11-3-1-10(2-4-11)17(30)23-13(19(32)33)5-6-14(28)29/h1-4,12-13H,5-9H2,(H,23,30)(H,28,29)(H,32,33)(H4,21,22,24,25,31)/p-2/t12-,13+/m1/s1	C4(NC1(N=C(N)NC(=O)C=1N3(CN(C2(=CC=C(C=C2)C(=O)NC(CCC([O-])=O)C([O-])=O))C[CH]34)))	iMO1056|Opt208964
240	cpd00126_c	cpd00126[c]	c	FALSE	GMP	gmp	C10H12N5O8P	-2	362	-308.3	2.74042	C00144	GMP	3444	1807035	1413162	58115	gmp		InChI=1S/C10H14N5O8P/c11-10-13-7-4(8(18)14-10)12-2-15(7)9-6(17)5(16)3(23-9)1-22-24(19,20)21/h2-3,5-6,9,16-17H,1H2,(H2,19,20,21)(H3,11,13,14,18)/p-2/t3-,5-,6-,9-/m1/s1	C(OP(=O)([O-])[O-])C1(OC(C(O)C(O)1)N3(C=NC2(C(=O)NC(N)=NC=23)))	iMO1056|Opt208964
241	cpd00126_e	cpd00126[e]	e	FALSE	GMP[e]	gmp	C10H12N5O8P	-2	362	-308.3	2.74042	C00144	GMP	3444	1807035	1413162	58115	gmp		InChI=1S/C10H14N5O8P/c11-10-13-7-4(8(18)14-10)12-2-15(7)9-6(17)5(16)3(23-9)1-22-24(19,20)21/h2-3,5-6,9,16-17H,1H2,(H2,19,20,21)(H3,11,13,14,18)/p-2/t3-,5-,6-,9-/m1/s1	C(OP(=O)([O-])[O-])C1(OC(C(O)C(O)1)N3(C=NC2(C(=O)NC(N)=NC=23)))	Opt208964
242	cpd00126_p	cpd00126[p]	p	FALSE	GMP[p]	gmp	C10H12N5O8P	-2	362	-308.3	2.74042	C00144	GMP	3444	1807035	1413162	58115	gmp		InChI=1S/C10H14N5O8P/c11-10-13-7-4(8(18)14-10)12-2-15(7)9-6(17)5(16)3(23-9)1-22-24(19,20)21/h2-3,5-6,9,16-17H,1H2,(H2,19,20,21)(H3,11,13,14,18)/p-2/t3-,5-,6-,9-/m1/s1	C(OP(=O)([O-])[O-])C1(OC(C(O)C(O)1)N3(C=NC2(C(=O)NC(N)=NC=23)))	Curation
243	cpd00128_c	cpd00128[c]	c	FALSE	Adenine	ade	C5H5N5	0	135	78.85	2.7289	C00147	ADENINE|ADENINE-RING	3447	190|0	185	16708	ade		InChI=1S/C5H5N5/c6-4-3-5(9-1-7-3)10-2-8-4/h1-2H,(H3,6,7,8,9,10)	C1(N)(N=CN=C2(NC=NC=12))|C1(=NC2(C(N1)=C(N=CN=2)N))	iMO1056|Opt208964
244	cpd00128_e	cpd00128[e]	e	FALSE	Adenine[e]	ade	C5H5N5	0	135	78.85	2.7289	C00147	ADENINE|ADENINE-RING	3447	190|0	185	16708	ade		InChI=1S/C5H5N5/c6-4-3-5(9-1-7-3)10-2-8-4/h1-2H,(H3,6,7,8,9,10)	C1(N)(N=CN=C2(NC=NC=12))|C1(=NC2(C(N1)=C(N=CN=2)N))	Opt208964
245	cpd00128_p	cpd00128[p]	p	FALSE	Adenine[p]	ade	C5H5N5	0	135	78.85	2.7289	C00147	ADENINE|ADENINE-RING	3447	190|0	185	16708	ade		InChI=1S/C5H5N5/c6-4-3-5(9-1-7-3)10-2-8-4/h1-2H,(H3,6,7,8,9,10)	C1(N)(N=CN=C2(NC=NC=12))|C1(=NC2(C(N1)=C(N=CN=2)N))	Curation
246	cpd00129_c	cpd00129[c]	c	FALSE	L-Proline	pro-L	C5H9NO2	0	114	-62.54	0.943971	C00148	PRO	3448	6971047	null	60039	pro__L		InChI=1S/C5H9NO2/c7-5(8)4-2-1-3-6-4/h4,6H,1-3H2,(H,7,8)/t4-/m0/s1	C1([N+]C(CC1)C(=O)[O-])	iMO1056|Opt208964
247	cpd00129_e	cpd00129[e]	e	FALSE	L-Proline[e]	pro-L	C5H9NO2	0	114	-62.54	0.943971	C00148	PRO	3448	6971047	null	60039	pro__L		InChI=1S/C5H9NO2/c7-5(8)4-2-1-3-6-4/h4,6H,1-3H2,(H,7,8)/t4-/m0/s1	C1([N+]C(CC1)C(=O)[O-])	iMO1056|Opt208964
248	cpd00129_p	cpd00129[p]	p	FALSE	L-Proline[p]	pro-L	C5H9NO2	0	114	-62.54	0.943971	C00148	PRO	3448	6971047	null	60039	pro__L		InChI=1S/C5H9NO2/c7-5(8)4-2-1-3-6-4/h4,6H,1-3H2,(H,7,8)/t4-/m0/s1	C1([N+]C(CC1)C(=O)[O-])	Curation
249	cpd00130_c	cpd00130[c]	c	FALSE	L-Malate	mal-L	C4H4O5	-2	132	-201	0.310287	C00711|C00149	MAL	3977|3449	5459792	4573566	15589	mal__L		InChI=1S/C4H6O5/c5-2(4(8)9)1-3(6)7/h2,5H,1H2,(H,6,7)(H,8,9)/p-2/t2-/m0/s1	C(=O)([O-])CC(O)C([O-])=O	iMO1056|Opt208964
250	cpd00130_e	cpd00130[e]	e	FALSE	L-Malate[e]	mal-L	C4H4O5	-2	132	-201	0.310287	C00711|C00149	MAL	3977|3449	5459792	4573566	15589	mal__L		InChI=1S/C4H6O5/c5-2(4(8)9)1-3(6)7/h2,5H,1H2,(H,6,7)(H,8,9)/p-2/t2-/m0/s1	C(=O)([O-])CC(O)C([O-])=O	iMO1056|Opt208964
251	cpd00130_p	cpd00130[p]	p	FALSE	L-Malate[p]	mal-L	C4H4O5	-2	132	-201	0.310287	C00711|C00149	MAL	3977|3449	5459792	4573566	15589	mal__L		InChI=1S/C4H6O5/c5-2(4(8)9)1-3(6)7/h2,5H,1H2,(H,6,7)(H,8,9)/p-2/t2-/m0/s1	C(=O)([O-])CC(O)C([O-])=O	Curation
252	cpd00132_c	cpd00132[c]	c	FALSE	L-Asparagine	asn-L	C4H8N2O3	0	132	-123.31	0.587299	C00152	ASN	3452	6992089	null	58048	asn__L		InChI=1S/C4H8N2O3/c5-2(4(8)9)1-3(6)7/h2H,1,5H2,(H2,6,7)(H,8,9)/t2-/m0/s1	C(CC(C(=O)[O-])[N+])(N)=O	iMO1056|Opt208964
253	cpd00132_e	cpd00132[e]	e	FALSE	L-Asparagine[e]	asn-L	C4H8N2O3	0	132	-123.31	0.587299	C00152	ASN	3452	6992089	null	58048	asn__L		InChI=1S/C4H8N2O3/c5-2(4(8)9)1-3(6)7/h2H,1,5H2,(H2,6,7)(H,8,9)/t2-/m0/s1	C(CC(C(=O)[O-])[N+])(N)=O	iMO1056|Opt208964
254	cpd00132_p	cpd00132[p]	p	FALSE	L-Asparagine[p]	asn-L	C4H8N2O3	0	132	-123.31	0.587299	C00152	ASN	3452	6992089	null	58048	asn__L		InChI=1S/C4H8N2O3/c5-2(4(8)9)1-3(6)7/h2H,1,5H2,(H2,6,7)(H,8,9)/t2-/m0/s1	C(CC(C(=O)[O-])[N+])(N)=O	Curation
255	cpd00133_c	cpd00133[c]	c	FALSE	Nicotinamide	ncam	C6H6N2O	0	122	5.55	1.50579	C00153	NIACINAMIDE	3453	936	911	17154	ncam		InChI=1S/C6H6N2O/c7-6(9)5-2-1-3-8-4-5/h1-4H,(H2,7,9)	C1(N=CC(C(=O)N)=CC=1)	Opt208964
256	cpd00134_c	cpd00134[c]	c	FALSE	Hexadecanoyl-CoA	pmtcoa	C37H62N7O17P3S	-4	1002	-763.15	3.91127	C00154	PALMITYL-COA	3454	45266605	null	57379	pmtcoa		InChI=1S/C37H66N7O17P3S/c1-4-5-6-7-8-9-10-11-12-13-14-15-16-17-28(46)65-21-20-39-27(45)18-19-40-35(49)32(48)37(2,3)23-58-64(55,56)61-63(53,54)57-22-26-31(60-62(50,51)52)30(47)36(59-26)44-25-43-29-33(38)41-24-42-34(29)44/h24-26,30-32,36,47-48H,4-23H2,1-3H3,(H,39,45)(H,40,49)(H,53,54)(H,55,56)(H2,38,41,42)(H2,50,51,52)/p-4/t26-,30-,31-,32+,36-/m1/s1	CCCCCCCCCCCCCCCC(SCCNC(=O)CCNC(=O)C(O)C(C)(C)COP(=O)(OP(=O)(OCC1(C(OP([O-])(=O)[O-])C(O)C(O1)N3(C2(=C(C(N)=NC=N2)N=C3))))[O-])[O-])=O	iMO1056|Opt208964
257	cpd00135_c	cpd00135[c]	c	FALSE	Homocysteine	hcys-L	C4H9NO2S	0	135	-81.774	0.713777	C05330|C00155	null	7710|3455	null	null	24610|17588			null	null	iMO1056|Opt208964
258	cpd00135_e	cpd00135[e]	e	FALSE	Homocysteine[e]	hcys-L	C4H9NO2S	0	135	-81.774	0.713777	C05330|C00155	null	7710|3455	null	null	24610|17588			null	null	Curation
259	cpd00135_p	cpd00135[p]	p	FALSE	Homocysteine[p]	hcys-L	C4H9NO2S	0	135	-81.774	0.713777	C05330|C00155	null	7710|3455	null	null	24610|17588			null	null	Curation
260	cpd00136_c	cpd00136[c]	c	FALSE	4-Hydroxybenzoate	4hbz	C7H5O3	-1	137	-92.53	0.894593	C00156	4-hydroxybenzoate	3456	135	132	30763	4hbz		InChI=1S/C7H6O3/c8-6-3-1-5(2-4-6)7(9)10/h1-4,8H,(H,9,10)/p-1	C(C1(C=CC(=CC=1)O))(=O)[O-]	iMO1056|Opt208964
261	cpd00136_e	cpd00136[e]	e	FALSE	4-Hydroxybenzoate[e]	4hbz	C7H5O3	-1	137	-92.53	0.894593	C00156	4-hydroxybenzoate	3456	135	132	30763	4hbz		InChI=1S/C7H6O3/c8-6-3-1-5(2-4-6)7(9)10/h1-4,8H,(H,9,10)/p-1	C(C1(C=CC(=CC=1)O))(=O)[O-]	iMO1056|Opt208964
262	cpd00136_p	cpd00136[p]	p	FALSE	4-Hydroxybenzoate[p]	4hbz	C7H5O3	-1	137	-92.53	0.894593	C00156	4-hydroxybenzoate	3456	135	132	30763	4hbz		InChI=1S/C7H6O3/c8-6-3-1-5(2-4-6)7(9)10/h1-4,8H,(H,9,10)/p-1	C(C1(C=CC(=CC=1)O))(=O)[O-]	Curation
263	cpd00137_c	cpd00137[c]	c	FALSE	Citrate	cit	C6H5O7	-3	189	-280.44	0.496391	C00158	CIT	3458	31348	29081	16947	cit		InChI=1S/C6H8O7/c7-3(8)1-6(13,5(11)12)2-4(9)10/h13H,1-2H2,(H,7,8)(H,9,10)(H,11,12)/p-3	C(=O)([O-])CC(C(=O)[O-])(O)CC(=O)[O-]	iMO1056|Opt208964
264	cpd00137_e	cpd00137[e]	e	FALSE	Citrate[e]	cit	C6H5O7	-3	189	-280.44	0.496391	C00158	CIT	3458	31348	29081	16947	cit		InChI=1S/C6H8O7/c7-3(8)1-6(13,5(11)12)2-4(9)10/h13H,1-2H2,(H,7,8)(H,9,10)(H,11,12)/p-3	C(=O)([O-])CC(C(=O)[O-])(O)CC(=O)[O-]	iMO1056|Opt208964
265	cpd00137_p	cpd00137[p]	p	FALSE	Citrate[p]	cit	C6H5O7	-3	189	-280.44	0.496391	C00158	CIT	3458	31348	29081	16947	cit		InChI=1S/C6H8O7/c7-3(8)1-6(13,5(11)12)2-4(9)10/h13H,1-2H2,(H,7,8)(H,9,10)(H,11,12)/p-3	C(=O)([O-])CC(C(=O)[O-])(O)CC(=O)[O-]	Curation
266	cpd00138_c	cpd00138[c]	c	FALSE	D-Mannose	man	C6H12O6	0	180	-218.28	1.54422	C00936|C00159	D-mannopyranose	4188|3459	null	null	28729|4208	man		null	null	iMO1056
267	cpd00138_e	cpd00138[e]	e	FALSE	D-Mannose[e]	man	C6H12O6	0	180	-218.28	1.54422	C00936|C00159	D-mannopyranose	4188|3459	null	null	28729|4208	man		null	null	iMO1056
268	cpd00138_p	cpd00138[p]	p	FALSE	D-Mannose[p]	man	C6H12O6	0	180	-218.28	1.54422	C00936|C00159	D-mannopyranose	4188|3459	null	null	28729|4208	man		null	null	Curation
269	cpd00139_c	cpd00139[c]	c	FALSE	Glycolate	glyclt	C2H3O3	-1	75	-122.98	0.189488	C00160	GLYCOLLATE	3460	5460308	4573887	29805	glyclt		InChI=1S/C2H4O3/c3-1-2(4)5/h3H,1H2,(H,4,5)/p-1	C(C(=O)[O-])O	iMO1056|Opt208964
270	cpd00141_c	cpd00141[c]	c	FALSE	Propanoate	ppa	C3H5O2	-1	73	-85.13	0.178636	C06389|C00163	2-ARYLPROPIONATE|PROPIONATE	8625|3463	0|104745	94556	16333|17272	ppa		InChI=1S/C3H6O2/c1-2-3(4)5/h2H2,1H3,(H,4,5)/p-1	CC([R])C(=O)[O-]|CCC(=O)[O-]	Opt208964
271	cpd00141_e	cpd00141[e]	e	FALSE	Propanoate[e]	ppa	C3H5O2	-1	73	-85.13	0.178636	C06389|C00163	2-ARYLPROPIONATE|PROPIONATE	8625|3463	0|104745	94556	16333|17272	ppa		InChI=1S/C3H6O2/c1-2-3(4)5/h2H2,1H3,(H,4,5)/p-1	CC([R])C(=O)[O-]|CCC(=O)[O-]	Opt208964
272	cpd00141_p	cpd00141[p]	p	FALSE	Propanoate[p]	ppa	C3H5O2	-1	73	-85.13	0.178636	C06389|C00163	2-ARYLPROPIONATE|PROPIONATE	8625|3463	0|104745	94556	16333|17272	ppa		InChI=1S/C3H6O2/c1-2-3(4)5/h2H2,1H3,(H,4,5)/p-1	CC([R])C(=O)[O-]|CCC(=O)[O-]	Curation
273	cpd00142_c	cpd00142[c]	c	FALSE	Acetoacetate	acac	C4H5O3	-1	101	-113.53	0.253596	C00164|C01656	3-KETOBUTYRATE|A-3-OXO-ACID	3464|4805	6971017|0	5341896	13705|47881	acac		InChI=1S/C4H6O3/c1-3(5)2-4(6)7/h2H2,1H3,(H,6,7)/p-1	CC(=O)CC([O-])=O|C([R])C(=O)CC(=O)[O-]	iMO1056|Opt208964
274	cpd00142_e	cpd00142[e]	e	FALSE	Acetoacetate[e]	acac	C4H5O3	-1	101	-113.53	0.253596	C00164|C01656	3-KETOBUTYRATE|A-3-OXO-ACID	3464|4805	6971017|0	5341896	13705|47881	acac		InChI=1S/C4H6O3/c1-3(5)2-4(6)7/h2H2,1H3,(H,6,7)/p-1	CC(=O)CC([O-])=O|C([R])C(=O)CC(=O)[O-]	Opt208964
275	cpd00142_p	cpd00142[p]	p	FALSE	Acetoacetate[p]	acac	C4H5O3	-1	101	-113.53	0.253596	C00164|C01656	3-KETOBUTYRATE|A-3-OXO-ACID	3464|4805	6971017|0	5341896	13705|47881	acac		InChI=1S/C4H6O3/c1-3(5)2-4(6)7/h2H2,1H3,(H,6,7)/p-1	CC(=O)CC([O-])=O|C([R])C(=O)CC(=O)[O-]	Curation
276	cpd00143_c	cpd00143[c]	c	FALSE	Phenylpyruvate	phpyr	C9H7O3	-1	163	-75.82	0.82945	C02763|C00166	ENOL-PHENYLPYRUVATE|PHENYL-PYRUVATE	5719|3466	54705603|4592697	20058468|3784710	32815|18005	phpyr		InChI=1S/C9H8O3/c10-8(9(11)12)6-7-4-2-1-3-5-7/h1-6,10H,(H,11,12)/p-1/b8-6-|InChI=1S/C9H8O3/c10-8(9(11)12)6-7-4-2-1-3-5-7/h1-5H,6H2,(H,11,12)/p-1	C([O-])(=O)C(O)=CC1(C=CC=CC=1)|C([O-])(=O)C(=O)CC1(=CC=CC=C1)	iMO1056|Opt208964
277	cpd00144_c	cpd00144[c]	c	FALSE	UDPglucuronate	udpglcur	C15H19N2O18P2	-3	577	-805.77	3.08989	C00167	UDP-GLUCURONATE	3467	25202620	null	58052	udpglcur		InChI=1S/C15H22N2O18P2/c18-5-1-2-17(15(26)16-5)12-9(22)6(19)4(32-12)3-31-36(27,28)35-37(29,30)34-14-10(23)7(20)8(21)11(33-14)13(24)25/h1-2,4,6-12,14,19-23H,3H2,(H,24,25)(H,27,28)(H,29,30)(H,16,18,26)/p-3/t4-,6-,7+,8+,9-,10-,11+,12-,14-/m1/s1	C(C1(OC(C(O)C(O)1)N2(C=CC(=O)NC(=O)2)))OP(=O)([O-])OP(=O)([O-])OC3(OC(C([O-])=O)C(O)C(O)C(O)3)	iMO1056|Opt208964
278	cpd00145_c	cpd00145[c]	c	FALSE	Hydroxypyruvate	hpyr	C3H3O4	-1	103	-148.92	0.319053	C00168	OH-PYR	3468	4186339	3397158	17180	hpyr		InChI=1S/C3H4O4/c4-1-2(5)3(6)7/h4H,1H2,(H,6,7)/p-1	C(C(=O)C([O-])=O)O	iMO1056|Opt208964
279	cpd00146_c	cpd00146[c]	c	FALSE	Carbamoylphosphate	cbp	CH2NO5P	-2	140	-310.26	0.536457	C00169	CARBAMOYL-P	3469	3423467	2666990	58228	cbp		InChI=1S/CH4NO5P/c2-1(3)7-8(4,5)6/h(H2,2,3)(H2,4,5,6)/p-2	C(=O)(N)OP(=O)([O-])[O-]	iMO1056|Opt208964
280	cpd00147_c	cpd00147[c]	c	FALSE	5-Methylthioadenosine	5mta	C11H15N5O3S	0	297	1.27	3.12015	C00170	5-METHYLTHIOADENOSINE	3470	439176	388321	17509	5mta		InChI=1S/C11H15N5O3S/c1-20-2-5-7(17)8(18)11(19-5)16-4-15-6-9(12)13-3-14-10(6)16/h3-5,7-8,11,17-18H,2H2,1H3,(H2,12,13,14)/t5-,7-,8-,11-/m1/s1	CSCC1(OC(C(O)C(O)1)N3(C=NC2(=C(N)N=CN=C23)))	iMO1056|Opt208964
281	cpd00147_e	cpd00147[e]	e	FALSE	5-Methylthioadenosine[e]	5mta	C11H15N5O3S	0	297	1.27	3.12015	C00170	5-METHYLTHIOADENOSINE	3470	439176	388321	17509	5mta		InChI=1S/C11H15N5O3S/c1-20-2-5-7(17)8(18)11(19-5)16-4-15-6-9(12)13-3-14-10(6)16/h3-5,7-8,11,17-18H,2H2,1H3,(H2,12,13,14)/t5-,7-,8-,11-/m1/s1	CSCC1(OC(C(O)C(O)1)N3(C=NC2(=C(N)N=CN=C23)))	iMO1056
282	cpd00147_p	cpd00147[p]	p	FALSE	5-Methylthioadenosine[p]	5mta	C11H15N5O3S	0	297	1.27	3.12015	C00170	5-METHYLTHIOADENOSINE	3470	439176	388321	17509	5mta		InChI=1S/C11H15N5O3S/c1-20-2-5-7(17)8(18)11(19-5)16-4-15-6-9(12)13-3-14-10(6)16/h3-5,7-8,11,17-18H,2H2,1H3,(H2,12,13,14)/t5-,7-,8-,11-/m1/s1	CSCC1(OC(C(O)C(O)1)N3(C=NC2(=C(N)N=CN=C23)))	Curation
283	cpd00149_c	cpd00149[c]	c	FALSE	Co2+	cobalt2	Co	2	59	null	null	C00175	CO+2	3475	104729	94546	48828	cobalt2		InChI=1S/Co/q+2	[Co++]	iMO1056|Opt208964
284	cpd00149_e	cpd00149[e]	e	FALSE	Co2+[e]	cobalt2	Co	2	59	null	null	C00175	CO+2	3475	104729	94546	48828	cobalt2		InChI=1S/Co/q+2	[Co++]	iMO1056|Opt208964
285	cpd00149_p	cpd00149[p]	p	FALSE	Co2+[p]	cobalt2	Co	2	59	null	null	C00175	CO+2	3475	104729	94546	48828	cobalt2		InChI=1S/Co/q+2	[Co++]	Curation
286	cpd00150_c	cpd00150[c]	c	FALSE	HCN	cyan	CHN	0	27	null	null	C00177|C01326	CPD-13584|HCN	3477|4537	5975|768	748	17514|18407	cyan		InChI=1S/CN/c1-2/q-1|InChI=1S/CHN/c1-2/h1H	[C-]#N|C#N	iMO1056|Opt208964
287	cpd00151_c	cpd00151[c]	c	FALSE	Thymine	thym	C5H6N2O2	0	126	-61.48	1.49798	C00178	THYMINE	3478	1135	1103	17821	thym		InChI=1S/C5H6N2O2/c1-3-2-6-5(9)7-4(3)8/h2H,1H3,(H2,6,7,8,9)	CC1(C(=O)NC(NC=1)=O)	Opt208964
288	cpd00151_e	cpd00151[e]	e	FALSE	Thymine[e]	thym	C5H6N2O2	0	126	-61.48	1.49798	C00178	THYMINE	3478	1135	1103	17821	thym		InChI=1S/C5H6N2O2/c1-3-2-6-5(9)7-4(3)8/h2H,1H3,(H2,6,7,8,9)	CC1(C(=O)NC(NC=1)=O)	Opt208964
289	cpd00151_p	cpd00151[p]	p	FALSE	Thymine[p]	thym	C5H6N2O2	0	126	-61.48	1.49798	C00178	THYMINE	3478	1135	1103	17821	thym		InChI=1S/C5H6N2O2/c1-3-2-6-5(9)7-4(3)8/h2H,1H3,(H2,6,7,8,9)	CC1(C(=O)NC(NC=1)=O)	Curation
290	cpd00152_c	cpd00152[c]	c	FALSE	Agmatine	agm	C5H16N4	2	132	5.87	1.56866	C00179	AGMATHINE	3479	5257176	4422891	58145	agm		InChI=1S/C5H14N4/c6-3-1-2-4-9-5(7)8/h1-4,6H2,(H4,7,8,9)/p+2	C(CCC[N+])NC(=[N+])N	iMO1056|Opt208964
291	cpd00152_e	cpd00152[e]	e	FALSE	Agmatine[e]	agm	C5H16N4	2	132	5.87	1.56866	C00179	AGMATHINE	3479	5257176	4422891	58145	agm		InChI=1S/C5H14N4/c6-3-1-2-4-9-5(7)8/h1-4,6H2,(H4,7,8,9)/p+2	C(CCC[N+])NC(=[N+])N	iMO1056|Opt208964
292	cpd00152_p	cpd00152[p]	p	FALSE	Agmatine[p]	agm	C5H16N4	2	132	5.87	1.56866	C00179	AGMATHINE	3479	5257176	4422891	58145	agm		InChI=1S/C5H14N4/c6-3-1-2-4-9-5(7)8/h1-4,6H2,(H4,7,8,9)/p+2	C(CCC[N+])NC(=[N+])N	Curation
293	cpd00153_c	cpd00153[c]	c	FALSE	Benzoate	bz	C7H5O2	-1	121	-53.05	0.81975	C00180	BENZOATE	3480	242	237	16150	bz		InChI=1S/C7H6O2/c8-7(9)6-4-2-1-3-5-6/h1-5H,(H,8,9)/p-1	C(C1(C=CC=CC=1))([O-])=O	iMO1056|Opt208964
294	cpd00153_e	cpd00153[e]	e	FALSE	Benzoate[e]	bz	C7H5O2	-1	121	-53.05	0.81975	C00180	BENZOATE	3480	242	237	16150	bz		InChI=1S/C7H6O2/c8-7(9)6-4-2-1-3-5-6/h1-5H,(H,8,9)/p-1	C(C1(C=CC=CC=1))([O-])=O	Curation
295	cpd00153_p	cpd00153[p]	p	FALSE	Benzoate[p]	bz	C7H5O2	-1	121	-53.05	0.81975	C00180	BENZOATE	3480	242	237	16150	bz		InChI=1S/C7H6O2/c8-7(9)6-4-2-1-3-5-6/h1-5H,(H,8,9)/p-1	C(C1(C=CC=CC=1))([O-])=O	Curation
296	cpd00154_c	cpd00154[c]	c	FALSE	Xylose	xyl-D	C5H10O5	0	150	-180.06	1.36935	C01394|C00181	null	4585|3481	null	null	18222|53455			null	null	iMO1056
297	cpd00154_e	cpd00154[e]	e	FALSE	Xylose[e]	xyl-D	C5H10O5	0	150	-180.06	1.36935	C01394|C00181	null	4585|3481	null	null	18222|53455			null	null	iMO1056
298	cpd00154_p	cpd00154[p]	p	FALSE	Xylose[p]	xyl-D	C5H10O5	0	150	-180.06	1.36935	C01394|C00181	null	4585|3481	null	null	18222|53455			null	null	Curation
299	cpd00155_c	cpd00155[c]	c	FALSE	Glycogen	glycogen	C30H52O26	0	828	-852.2	6.03434	C00182	Glycogens	3482	null	null	28087	glycogen		null	null	iMO1056|Opt208964
300	cpd00156_c	cpd00156[c]	c	FALSE	L-Valine	val-L	C5H11NO2	0	117	-86.49	0.43806	C00183	VAL	3483	6971018	null	57762	val__L		InChI=1S/C5H11NO2/c1-3(2)4(6)5(7)8/h3-4H,6H2,1-2H3,(H,7,8)/t4-/m0/s1	CC(C)C([N+])C([O-])=O	iMO1056|Opt208964
301	cpd00156_e	cpd00156[e]	e	FALSE	L-Valine[e]	val-L	C5H11NO2	0	117	-86.49	0.43806	C00183	VAL	3483	6971018	null	57762	val__L		InChI=1S/C5H11NO2/c1-3(2)4(6)5(7)8/h3-4H,6H2,1-2H3,(H,7,8)/t4-/m0/s1	CC(C)C([N+])C([O-])=O	iMO1056|Opt208964
302	cpd00156_p	cpd00156[p]	p	FALSE	L-Valine[p]	val-L	C5H11NO2	0	117	-86.49	0.43806	C00183	VAL	3483	6971018	null	57762	val__L		InChI=1S/C5H11NO2/c1-3(2)4(6)5(7)8/h3-4H,6H2,1-2H3,(H,7,8)/t4-/m0/s1	CC(C)C([N+])C([O-])=O	Curation
303	cpd00157_e	cpd00157[e]	e	FALSE	Glycerone[e]	dha	C3H6O3	0	90	-108.16	0.356005	C00184	DIHYDROXYACETONE	3484	670	650	16016	dha		InChI=1S/C3H6O3/c4-1-3(6)2-5/h4-5H,1-2H2	C(C(CO)=O)O	Curation
304	cpd00157_p	cpd00157[p]	p	FALSE	Glycerone[p]	dha	C3H6O3	0	90	-108.16	0.356005	C00184	DIHYDROXYACETONE	3484	670	650	16016	dha		InChI=1S/C3H6O3/c4-1-3(6)2-5/h4-5H,1-2H2	C(C(CO)=O)O	Curation
305	cpd00159_c	cpd00159[c]	c	FALSE	L-Lactate	lac-L	C3H5O3	-1	89	-123.17	0.251966	C00186	L-LACTATE	3486	5460161	4573803	16651	lac__L		InChI=1S/C3H6O3/c1-2(4)3(5)6/h2,4H,1H3,(H,5,6)/p-1/t2-/m0/s1	CC(C([O-])=O)O	iMO1056|Opt208964
306	cpd00159_e	cpd00159[e]	e	FALSE	L-Lactate[e]	lac-L	C3H5O3	-1	89	-123.17	0.251966	C00186	L-LACTATE	3486	5460161	4573803	16651	lac__L		InChI=1S/C3H6O3/c1-2(4)3(5)6/h2,4H,1H3,(H,5,6)/p-1/t2-/m0/s1	CC(C([O-])=O)O	iMO1056|Opt208964
307	cpd00159_p	cpd00159[p]	p	FALSE	L-Lactate[p]	lac-L	C3H5O3	-1	89	-123.17	0.251966	C00186	L-LACTATE	3486	5460161	4573803	16651	lac__L		InChI=1S/C3H6O3/c1-2(4)3(5)6/h2,4H,1H3,(H,5,6)/p-1/t2-/m0/s1	CC(C([O-])=O)O	Curation
308	cpd00161_c	cpd00161[c]	c	FALSE	L-Threonine	thr-L	C4H9NO3	0	119	-124.34	0.414886	C00188	THR	3488	6971019	null	57926	thr__L		InChI=1S/C4H9NO3/c1-2(6)3(5)4(7)8/h2-3,6H,5H2,1H3,(H,7,8)/t2-,3+/m1/s1	CC(O)C([N+])C(=O)[O-]	iMO1056|Opt208964
309	cpd00161_e	cpd00161[e]	e	FALSE	L-Threonine[e]	thr-L	C4H9NO3	0	119	-124.34	0.414886	C00188	THR	3488	6971019	null	57926	thr__L		InChI=1S/C4H9NO3/c1-2(6)3(5)4(7)8/h2-3,6H,5H2,1H3,(H,7,8)/t2-,3+/m1/s1	CC(O)C([N+])C(=O)[O-]	iMO1056|Opt208964
310	cpd00161_p	cpd00161[p]	p	FALSE	L-Threonine[p]	thr-L	C4H9NO3	0	119	-124.34	0.414886	C00188	THR	3488	6971019	null	57926	thr__L		InChI=1S/C4H9NO3/c1-2(6)3(5)4(7)8/h2-3,6H,5H2,1H3,(H,7,8)/t2-,3+/m1/s1	CC(O)C([N+])C(=O)[O-]	Curation
311	cpd00162_c	cpd00162[c]	c	FALSE	Aminoethanol	etha	C2H8NO	1	62	-44.51	0.291766	C00189	ETHANOL-AMINE	3489	444693	392552	57603	etha		InChI=1S/C2H7NO/c3-1-2-4/h4H,1-3H2/p+1	C(CO)[N+]	iMO1056|Opt208964
312	cpd00162_e	cpd00162[e]	e	FALSE	Aminoethanol[e]	etha	C2H8NO	1	62	-44.51	0.291766	C00189	ETHANOL-AMINE	3489	444693	392552	57603	etha		InChI=1S/C2H7NO/c3-1-2-4/h4H,1-3H2/p+1	C(CO)[N+]	Opt208964
313	cpd00162_p	cpd00162[p]	p	FALSE	Aminoethanol[p]	etha	C2H8NO	1	62	-44.51	0.291766	C00189	ETHANOL-AMINE	3489	444693	392552	57603	etha		InChI=1S/C2H7NO/c3-1-2-4/h4H,1-3H2/p+1	C(CO)[N+]	Curation
314	cpd00164_c	cpd00164[c]	c	FALSE	Glucuronate	glcur	C6H9O7	-1	193	-261.5	1.49878	C00191|C16245	D-Glucopyranuronate	3491|47205553	null	null	15748|47953	glcur		null	null	Opt208964
315	cpd00164_e	cpd00164[e]	e	FALSE	Glucuronate[e]	glcur	C6H9O7	-1	193	-261.5	1.49878	C00191|C16245	D-Glucopyranuronate	3491|47205553	null	null	15748|47953	glcur		null	null	Opt208964
316	cpd00164_p	cpd00164[p]	p	FALSE	Glucuronate[p]	glcur	C6H9O7	-1	193	-261.5	1.49878	C00191|C16245	D-Glucopyranuronate	3491|47205553	null	null	15748|47953	glcur		null	null	Curation
317	cpd00165_e	cpd00165[e]	e	FALSE	Hydroxylamine[e]	Hydroxylamine	H3NO	0	33	-38.8954	0.79702	C00192	HYDROXYLAMINE	3492	787	766	15429	ham		InChI=1S/H3NO/c1-2/h2H,1H2	NO	Curation
318	cpd00165_p	cpd00165[p]	p	FALSE	Hydroxylamine[p]	Hydroxylamine	H3NO	0	33	-38.8954	0.79702	C00192	HYDROXYLAMINE	3492	787	766	15429	ham		InChI=1S/H3NO/c1-2/h2H,1H2	NO	Curation
319	cpd00166_c	cpd00166[c]	c	FALSE	Calomide	adocbl	C72H102CoN18O17P	2	1579	null	null	C00194	ADENOSYLCOBALAMIN	3494	91820207	null	18408	adocbl		InChI=1S/C62H90N13O14P.C10H12N5O3.Co/c1-29-20-39-40(21-30(29)2)75(28-70-39)57-52(84)53(41(27-76)87-57)89-90(85,86)88-31(3)26-69-49(83)18-19-59(8)37(22-46(66)80)56-62(11)61(10,25-48(68)82)36(14-17-45(65)79)51(74-62)33(5)55-60(9,24-47(67)81)34(12-15-43(63)77)38(71-55)23-42-58(6,7)35(13-16-44(64)78)50(72-42)32(4)54(59)73-56;1-4-6(16)7(17)10(18-4)15-3-14-5-8(11)12-2-13-9(5)15;/h20-21,23,28,31,34-37,4…	CC%15(C=C%13(C(N%12(C%14(OC(CO)C(OP([O-])(=O)OC(C)CNC(=O)CCC1(C(CC(N)=O)C2(C4(C)(C(C)(CC(N)=O)C(CCC(=O)N)C3(C(C)=C6(C(CC(=O)N)(C(CCC(N)=O)C5(C=C8(C(C)(C)C(CCC(N)=O)C7(C(C)=C1N2[Co---]([N+]=34)([N+]=56)([N+]=78)(CC9(C(C(O)C(O9)N%10(C=NC%11(C%10=NC=NC=%11N)))O))[N+](=C%12)%13))))C)))))(C))C(O)%14)))=CC(C)=%15))	Opt208964
320	cpd00168_c	cpd00168[c]	c	FALSE	2,3-Dihydroxybenzoate	23dhb	C7H5O4	-1	153	-132.01	1.0939	C00196	2-3-DIHYDROXYBENZOATE	3496	54675818	5323089	36654	23dhb		InChI=1S/C7H6O4/c8-5-3-1-2-4(6(5)9)7(10)11/h1-3,8-9H,(H,10,11)/p-1	C(C1(=CC=CC(=C1O)O))([O-])=O	iMO1056
321	cpd00169_c	cpd00169[c]	c	FALSE	3-Phosphoglycerate	3pg	C3H4O7P	-3	184	-371.9	0.290854	C00197|C00597	G3P	3497|3874	25245548	null	58272	3pg		InChI=1S/C3H7O7P/c4-2(3(5)6)1-10-11(7,8)9/h2,4H,1H2,(H,5,6)(H2,7,8,9)/p-3/t2-/m1/s1	C(OP(=O)([O-])[O-])C(O)C(=O)[O-]	iMO1056|Opt208964
322	cpd00169_e	cpd00169[e]	e	FALSE	3-Phosphoglycerate[e]	3pg	C3H4O7P	-3	184	-371.9	0.290854	C00197|C00597	G3P	3497|3874	25245548	null	58272	3pg		InChI=1S/C3H7O7P/c4-2(3(5)6)1-10-11(7,8)9/h2,4H,1H2,(H,5,6)(H2,7,8,9)/p-3/t2-/m1/s1	C(OP(=O)([O-])[O-])C(O)C(=O)[O-]	Opt208964
323	cpd00169_p	cpd00169[p]	p	FALSE	3-Phosphoglycerate[p]	3pg	C3H4O7P	-3	184	-371.9	0.290854	C00197|C00597	G3P	3497|3874	25245548	null	58272	3pg		InChI=1S/C3H7O7P/c4-2(3(5)6)1-10-11(7,8)9/h2,4H,1H2,(H,5,6)(H2,7,8,9)/p-3/t2-/m1/s1	C(OP(=O)([O-])[O-])C(O)C(=O)[O-]	Curation
324	cpd00170_e	cpd00170[e]	e	FALSE	Gluconolactone[e]	g15lac	C6H10O6	0	178	-216.02	1.27577	C00198|C16581|C16830	null	3498|51090909|96023354	null	null	16217			null	null	iMO1056
325	cpd00170_p	cpd00170[p]	p	FALSE	Gluconolactone[p]	g15lac	C6H10O6	0	178	-216.02	1.27577	C00198|C16581|C16830	null	3498|51090909|96023354	null	null	16217			null	null	Curation
326	cpd00171_c	cpd00171[c]	c	FALSE	D-Ribulose5-phosphate	ru5p-D	C5H9O8P	-2	229	-393.5	0.57012	C00199	RIBULOSE-5P	3499	21144996	20015724	58121	ru5p__D		InChI=1S/C5H11O8P/c6-1-3(7)5(9)4(8)2-13-14(10,11)12/h4-6,8-9H,1-2H2,(H2,10,11,12)/p-2/t4-,5+/m1/s1	C(C(C(C(CO)=O)O)O)OP([O-])([O-])=O	iMO1056|Opt208964
327	cpd00175_c	cpd00175[c]	c	FALSE	UDP-N-acetyl-D-galactosamine	uacgala	C17H25N3O17P2	-2	605	-756.9	3.23624	C00203	CPD-14795|UDP-N-ACETYL-GALACTOSAMINE	3503	25244913	null	67138	udpacgal		InChI=1S/C17H27N3O17P2/c1-6(22)18-10-13(26)11(24)7(4-21)35-16(10)36-39(31,32)37-38(29,30)33-5-8-12(25)14(27)15(34-8)20-3-2-9(23)19-17(20)28/h2-3,7-8,10-16,21,24-27H,4-5H2,1H3,(H,18,22)(H,29,30)(H,31,32)(H,19,23,28)/p-2/t7-,8-,10-,11+,12-,13-,14-,15-,16-/m1/s1	CC(NC3(C(OP(OP(OCC1(C(C(C(O1)N2(C=CC(NC2=O)=O))O)O))([O-])=O)([O-])=O)OC(C(C3O)O)CO))=O	iMO1056|Opt208964
328	cpd00177_c	cpd00177[c]	c	FALSE	DADP	dadp	C10H13N5O9P2	-2	409	-426.01	2.98376	C00206	DADP	3506	21125569	19992628	57667	dadp		InChI=1S/C10H15N5O9P2/c11-9-8-10(13-3-12-9)15(4-14-8)7-1-5(16)6(23-7)2-22-26(20,21)24-25(17,18)19/h3-7,16H,1-2H2,(H,20,21)(H2,11,12,13)(H2,17,18,19)/p-3/t5-,6+,7+/m0/s1	C(C3(C(CC(N2(C1(=C(C(=NC=N1)N)N=C2)))O3)O))OP(OP([O-])([O-])=O)([O-])=O	iMO1056|Opt208964
329	cpd00179_c	cpd00179[c]	c	FALSE	Maltose	malt	C12H22O11	0	342	-376.76	3.02215	C00208	MALTOSE	3508	null	null	17306	malt		null	null	iMO1056|Opt208964
330	cpd00180_c	cpd00180[c]	c	FALSE	Oxalate	oxa	C2O4	-2	88	-161	0.5	C00209	OXALATE	3509	71081	64235	30623	oxa		InChI=1S/C2H2O4/c3-1(4)2(5)6/h(H,3,4)(H,5,6)/p-2	C([O-])(C(=O)[O-])=O	Opt208964
331	cpd00182_c	cpd00182[c]	c	FALSE	Adenosine	adn	C10H13N5O4	0	267	-45.35	3.04224	C00212|D06298	ADENOSINE|CPD-13918	3512	60961|21704	18660726	16335|45327	adn		InChI=1S/C10H13N5O4/c11-8-5-9(13-2-12-8)15(3-14-5)10-7(18)6(17)4(1-16)19-10/h2-4,6-7,10,16-18H,1H2,(H2,11,12,13)/t4-,6-,7-,10-/m1/s1|InChI=1S/C10H13N5O4/c11-8-5-9(13-2-12-8)15(3-14-5)10-7(18)6(17)4(1-16)19-10/h2-4,6-7,10,16-18H,1H2,(H2,11,12,13)/t4-,6-,7+,10-/m1/s1	C(O)C1(OC(C(O)C(O)1)N3(C=NC2(C(N)=NC=NC=23)))|C(O)C1(OC(C(O)C(O)1)N3(C=NC2(=C(N)N=CN=C23)))	iMO1056|Opt208964
332	cpd00182_e	cpd00182[e]	e	FALSE	Adenosine[e]	adn	C10H13N5O4	0	267	-45.35	3.04224	C00212|D06298	ADENOSINE|CPD-13918	3512	60961|21704	18660726	16335|45327	adn		InChI=1S/C10H13N5O4/c11-8-5-9(13-2-12-8)15(3-14-5)10-7(18)6(17)4(1-16)19-10/h2-4,6-7,10,16-18H,1H2,(H2,11,12,13)/t4-,6-,7-,10-/m1/s1|InChI=1S/C10H13N5O4/c11-8-5-9(13-2-12-8)15(3-14-5)10-7(18)6(17)4(1-16)19-10/h2-4,6-7,10,16-18H,1H2,(H2,11,12,13)/t4-,6-,7+,10-/m1/s1	C(O)C1(OC(C(O)C(O)1)N3(C=NC2(C(N)=NC=NC=23)))|C(O)C1(OC(C(O)C(O)1)N3(C=NC2(=C(N)N=CN=C23)))	Opt208964
333	cpd00182_p	cpd00182[p]	p	FALSE	Adenosine[p]	adn	C10H13N5O4	0	267	-45.35	3.04224	C00212|D06298	ADENOSINE|CPD-13918	3512	60961|21704	18660726	16335|45327	adn		InChI=1S/C10H13N5O4/c11-8-5-9(13-2-12-8)15(3-14-5)10-7(18)6(17)4(1-16)19-10/h2-4,6-7,10,16-18H,1H2,(H2,11,12,13)/t4-,6-,7-,10-/m1/s1|InChI=1S/C10H13N5O4/c11-8-5-9(13-2-12-8)15(3-14-5)10-7(18)6(17)4(1-16)19-10/h2-4,6-7,10,16-18H,1H2,(H2,11,12,13)/t4-,6-,7+,10-/m1/s1	C(O)C1(OC(C(O)C(O)1)N3(C=NC2(C(N)=NC=NC=23)))|C(O)C1(OC(C(O)C(O)1)N3(C=NC2(=C(N)N=CN=C23)))	Curation
334	cpd00183_c	cpd00183[c]	c	FALSE	Sarcosine	sarcs	C3H7NO2	0	89	-79.18	0.917557	C00213	SARCOSINE	3513	7311726	null	57433	sarcs		InChI=1S/C3H7NO2/c1-4-2-3(5)6/h4H,2H2,1H3,(H,5,6)	C[N+]CC(=O)[O-]	iMO1056|Opt208964
335	cpd00183_e	cpd00183[e]	e	FALSE	Sarcosine[e]	sarcs	C3H7NO2	0	89	-79.18	0.917557	C00213	SARCOSINE	3513	7311726	null	57433	sarcs		InChI=1S/C3H7NO2/c1-4-2-3(5)6/h4H,2H2,1H3,(H,5,6)	C[N+]CC(=O)[O-]	Curation
336	cpd00183_p	cpd00183[p]	p	FALSE	Sarcosine[p]	sarcs	C3H7NO2	0	89	-79.18	0.917557	C00213	SARCOSINE	3513	7311726	null	57433	sarcs		InChI=1S/C3H7NO2/c1-4-2-3(5)6/h4H,2H2,1H3,(H,5,6)	C[N+]CC(=O)[O-]	Curation
337	cpd00184_c	cpd00184[c]	c	FALSE	Thymidine	thymd	C10H14N2O5	0	242	-145.84	1.77237	C00214	THYMIDINE	3514	5789	1102	17748	thymd		InChI=1S/C10H14N2O5/c1-5-3-12(10(16)11-9(5)15)8-2-6(14)7(4-13)17-8/h3,6-8,13-14H,2,4H2,1H3,(H,11,15,16)/t6-,7+,8+/m0/s1	CC1(=CN(C(=O)NC(=O)1)C2(CC(O)C(CO)O2))	iMO1056|Opt208964
338	cpd00184_e	cpd00184[e]	e	FALSE	Thymidine[e]	thymd	C10H14N2O5	0	242	-145.84	1.77237	C00214	THYMIDINE	3514	5789	1102	17748	thymd		InChI=1S/C10H14N2O5/c1-5-3-12(10(16)11-9(5)15)8-2-6(14)7(4-13)17-8/h3,6-8,13-14H,2,4H2,1H3,(H,11,15,16)/t6-,7+,8+/m0/s1	CC1(=CN(C(=O)NC(=O)1)C2(CC(O)C(CO)O2))	Curation
339	cpd00186_c	cpd00186[c]	c	FALSE	D-Glutamate	glu-D	C5H8NO4	-1	146	-164.13	0.376755	C00217	D-GLT	3517	5460297	null	29986	glu__D		InChI=1S/C5H9NO4/c6-3(5(9)10)1-2-4(7)8/h3H,1-2,6H2,(H,7,8)(H,9,10)/p-1/t3-/m1/s1	C(CCC(C(=O)[O-])[N+])([O-])=O	iMO1056|Opt208964
340	cpd00186_e	cpd00186[e]	e	FALSE	D-Glutamate[e]	glu-D	C5H8NO4	-1	146	-164.13	0.376755	C00217	D-GLT	3517	5460297	null	29986	glu__D		InChI=1S/C5H9NO4/c6-3(5(9)10)1-2-4(7)8/h3H,1-2,6H2,(H,7,8)(H,9,10)/p-1/t3-/m1/s1	C(CCC(C(=O)[O-])[N+])([O-])=O	iMO1056|Opt208964
341	cpd00186_p	cpd00186[p]	p	FALSE	D-Glutamate[p]	glu-D	C5H8NO4	-1	146	-164.13	0.376755	C00217	D-GLT	3517	5460297	null	29986	glu__D		InChI=1S/C5H9NO4/c6-3(5(9)10)1-2-4(7)8/h3H,1-2,6H2,(H,7,8)(H,9,10)/p-1/t3-/m1/s1	C(CCC(C(=O)[O-])[N+])([O-])=O	Curation
342	cpd00187_c	cpd00187[c]	c	FALSE	Methanamine	mea	CH6N	1	32	-9.55	0.5	C02436|C00218	A-METHYLATED-AMINE|METHYLAMINE	5461|3518	0|644041	559103	59338	mma		InChI=1S/CH5N/c1-2/h2H2,1H3/p+1	C[N+]([R3])([R1])[R2]|C[N+]	iMO1056
343	cpd00191_c	cpd00191[c]	c	FALSE	3-Oxopropanoate	msa	C3H3O3	-1	87	-111.88	0.216624	C12069|C00222	CPD-1135|MALONATE-S-ALD	14222|3522	19050214|9543142	14087608|7822115	33190	msa		InChI=1S/C3H4O3/c4-2-1-3(5)6/h1-2,4H,(H,5,6)/p-1/b2-1+|InChI=1S/C3H4O3/c4-2-1-3(5)6/h2H,1H2,(H,5,6)/p-1	C(C=CO)(=O)[O-]|[CH](=O)CC([O-])=O	iMO1056|Opt208964
344	cpd00193_c	cpd00193[c]	c	FALSE	APS	aps	C10H12N5O10PS	-2	425	-367.85	3.11094	C00224	APS	3524	49852317	null	58243	aps		InChI=1S/C10H14N5O10PS/c11-8-5-9(13-2-12-8)15(3-14-5)10-7(17)6(16)4(24-10)1-23-26(18,19)25-27(20,21)22/h2-4,6-7,10,16-17H,1H2,(H,18,19)(H2,11,12,13)(H,20,21,22)/p-2/t4-,6-,7-,10-/m1/s1	C(C3(C(C(C(N2(C1(=C(C(=NC=N1)N)N=C2)))O3)O)O))OP(OS(=O)([O-])=O)([O-])=O	iMO1056|Opt208964
345	cpd00196_c	cpd00196[c]	c	FALSE	Acetylphosphate	actp	C2H3O5P	-2	139	-301.65	0.262682	C00227	ACETYL-P	3527	4183249	3394205	22191	actp		InChI=1S/C2H5O5P/c1-2(3)7-8(4,5)6/h1H3,(H2,4,5,6)/p-2	CC(OP([O-])(=O)[O-])=O	iMO1056|Opt208964
346	cpd00197_c	cpd00197[c]	c	FALSE	Protocatechuate	34dhbz	C7H5O4	-1	153	-132.01	1.0939	C00230	3-4-DIHYDROXYBENZOATE	3529	54675866	3353991	36241	34dhbz		InChI=1S/C7H6O4/c8-5-2-1-4(7(10)11)3-6(5)9/h1-3,8-9H,(H,10,11)/p-1	C(C1(C=C(C(=CC=1)O)O))(=O)[O-]	iMO1056|Opt208964
347	cpd00198_c	cpd00198[c]	c	FALSE	D-Xylulose5-phosphate	xu5p-D	C5H9O8P	-2	229	-393.5	0.57012	C00231	XYLULOSE-5-PHOSPHATE	3530	5459820	20015725	57737	xu5p__D		InChI=1S/C5H11O8P/c6-1-3(7)5(9)4(8)2-13-14(10,11)12/h4-6,8-9H,1-2H2,(H2,10,11,12)/p-2/t4-,5-/m1/s1	C(OP([O-])(=O)[O-])C(O)C(O)C(=O)CO	iMO1056|Opt208964
348	cpd00199_c	cpd00199[c]	c	FALSE	4-Oxobutanoate	sucsal	C4H5O3	-1	101	-110.26	0.264674	C00232	SUCC-S-ALD	3531	9543238	7822211	57706	sucsal		InChI=1S/C4H6O3/c5-3-1-2-4(6)7/h3H,1-2H2,(H,6,7)/p-1	C([CH]=O)CC(=O)[O-]	iMO1056|Opt208964
349	cpd00200_c	cpd00200[c]	c	FALSE	4MOP	4mop	C6H9O3	-1	129	-109.64	0.396045	C00233	2K-4CH3-PENTANOATE	3532	3527278	2766269	17865	4mop		InChI=1S/C6H10O3/c1-4(2)3-5(7)6(8)9/h4H,3H2,1-2H3,(H,8,9)/p-1	CC(C)CC(C([O-])=O)=O	iMO1056|Opt208964
350	cpd00201_c	cpd00201[c]	c	FALSE	10-Formyltetrahydrofolate	10fthf	C20H21N7O7	-2	471	-144.77	3.20694	C00234	10-FORMYL-THF	3533	46878370	null	57454	10fthf		InChI=1S/C20H23N7O7/c21-20-25-16-15(18(32)26-20)23-11(7-22-16)8-27(9-28)12-3-1-10(2-4-12)17(31)24-13(19(33)34)5-6-14(29)30/h1-4,9,11,13,23H,5-8H2,(H,24,31)(H,29,30)(H,33,34)(H4,21,22,25,26,32)/p-2/t11-,13+/m1/s1	C2([CH](CN(C=O)C1(C=CC(C(=O)NC(C(=O)[O-])CCC([O-])=O)=CC=1))NC3(C(=O)NC(N)=NC(N2)=3))	iMO1056|Opt208964
351	cpd00202_c	cpd00202[c]	c	FALSE	DMAPP	dmpp	C5H10O7P2	-2	244	-439.18	0.556056	C00235|C17627	CPD-4211	3534|96023971	15983958	13115336	57623	dmpp		InChI=1S/C5H12O7P2/c1-5(2)3-4-11-14(9,10)12-13(6,7)8/h3H,4H2,1-2H3,(H,9,10)(H2,6,7,8)/p-3	CC(C)=CCOP(=O)([O-])OP(=O)([O-])[O-]	Opt208964
352	cpd00203_c	cpd00203[c]	c	FALSE	1,3-Bisphospho-D-glycerate	13dpg	C3H4O10P2	-4	264	-586.8	0.359716	C00236	DPG	3535	46878409	19698372	57604	13dpg		InChI=1S/C3H8O10P2/c4-2(1-12-14(6,7)8)3(5)13-15(9,10)11/h2,4H,1H2,(H2,6,7,8)(H2,9,10,11)/p-4/t2-/m1/s1	C(C(O)C(OP(=O)([O-])[O-])=O)OP(=O)([O-])[O-]	iMO1056|Opt208964
353	cpd00204_c	cpd00204[c]	c	FALSE	CO	co	CHO	1	29	null	0.5	C00237	CARBON-MONOXIDE	3536	281	275	17245	co		InChI=1S/CO/c1-2	[C-]#[O+]	iMO1056
354	cpd00205_c	cpd00205[c]	c	FALSE	K+	k	K	1	39	null	null	C00238	K+	3537	813	791	29103	k		InChI=1S/K/q+1	[K+]	iMO1056|Opt208964
355	cpd00205_e	cpd00205[e]	e	FALSE	K+[e]	k	K	1	39	null	null	C00238	K+	3537	813	791	29103	k		InChI=1S/K/q+1	[K+]	iMO1056|Opt208964
356	cpd00205_p	cpd00205[p]	p	FALSE	K+[p]	k	K	1	39	null	null	C00238	K+	3537	813	791	29103	k		InChI=1S/K/q+1	[K+]	Curation
357	cpd00206_c	cpd00206[c]	c	FALSE	DCMP	dcmp	C9H12N3O7P	-2	306	-305.54	1.83186	C00239	DCMP	3538	7058169	5414501	57566	dcmp		InChI=1S/C9H14N3O7P/c10-7-1-2-12(9(14)11-7)8-3-5(13)6(19-8)4-18-20(15,16)17/h1-2,5-6,8,13H,3-4H2,(H2,10,11,14)(H2,15,16,17)/p-2/t5-,6+,8+/m0/s1	C(C2(C(CC(N1(C(N=C(C=C1)N)=O))O2)O))OP([O-])([O-])=O	iMO1056|Opt208964
358	cpd00206_e	cpd00206[e]	e	FALSE	DCMP[e]	dcmp	C9H12N3O7P	-2	306	-305.54	1.83186	C00239	DCMP	3538	7058169	5414501	57566	dcmp		InChI=1S/C9H14N3O7P/c10-7-1-2-12(9(14)11-7)8-3-5(13)6(19-8)4-18-20(15,16)17/h1-2,5-6,8,13H,3-4H2,(H2,10,11,14)(H2,15,16,17)/p-2/t5-,6+,8+/m0/s1	C(C2(C(CC(N1(C(N=C(C=C1)N)=O))O2)O))OP([O-])([O-])=O	Curation
359	cpd00207_c	cpd00207[c]	c	FALSE	Guanine	gua	C5H5N5O	0	151	28.4	2.5143	C00242	GUANINE	3541	764	744	16235	gua		InChI=1S/C5H5N5O/c6-5-9-3-2(4(11)10-5)7-1-8-3/h1H,(H4,6,7,8,9,10,11)	C2(=NC1(=C(N=C(NC(=O)1)N)N2))	iMO1056|Opt208964
360	cpd00207_e	cpd00207[e]	e	FALSE	Guanine[e]	gua	C5H5N5O	0	151	28.4	2.5143	C00242	GUANINE	3541	764	744	16235	gua		InChI=1S/C5H5N5O/c6-5-9-3-2(4(11)10-5)7-1-8-3/h1H,(H4,6,7,8,9,10,11)	C2(=NC1(=C(N=C(NC(=O)1)N)N2))	Opt208964
361	cpd00207_p	cpd00207[p]	p	FALSE	Guanine[p]	gua	C5H5N5O	0	151	28.4	2.5143	C00242	GUANINE	3541	764	744	16235	gua		InChI=1S/C5H5N5O/c6-5-9-3-2(4(11)10-5)7-1-8-3/h1H,(H4,6,7,8,9,10,11)	C2(=NC1(=C(N=C(NC(=O)1)N)N2))	Curation
362	cpd00209_c	cpd00209[c]	c	FALSE	Nitrate	no3	NO3	-1	62	-26.61	0.5	C00244	CPD-15028|NITRATE	3543	944|943	918	48107|17632	no3		InChI=1S/HNO3/c2-1(3)4/h(H,2,3,4)|InChI=1S/NO3/c2-1(3)4/q-1	[N+](=O)([O-])O|N(=O)(=O)[O-]	iMO1056|Opt208964
363	cpd00209_e	cpd00209[e]	e	FALSE	Nitrate[e]	no3	NO3	-1	62	-26.61	0.5	C00244	CPD-15028|NITRATE	3543	944|943	918	48107|17632	no3		InChI=1S/HNO3/c2-1(3)4/h(H,2,3,4)|InChI=1S/NO3/c2-1(3)4/q-1	[N+](=O)([O-])O|N(=O)(=O)[O-]	iMO1056|Opt208964
364	cpd00209_p	cpd00209[p]	p	FALSE	Nitrate[p]	no3	NO3	-1	62	-26.61	0.5	C00244	CPD-15028|NITRATE	3543	944|943	918	48107|17632	no3		InChI=1S/HNO3/c2-1(3)4/h(H,2,3,4)|InChI=1S/NO3/c2-1(3)4/q-1	[N+](=O)([O-])O|N(=O)(=O)[O-]	Curation
365	cpd00210_c	cpd00210[c]	c	FALSE	Taurine	taur	C2H7NO3S	0	125	-126.763	0.782903	C00245	TAURINE	3544	4068592	null	507393	taur		InChI=1S/C2H7NO3S/c3-1-2-7(4,5)6/h1-3H2,(H,4,5,6)	C(S(=O)(=O)[O-])C[N+]	iMO1056|Opt208964
366	cpd00210_e	cpd00210[e]	e	FALSE	Taurine[e]	taur	C2H7NO3S	0	125	-126.763	0.782903	C00245	TAURINE	3544	4068592	null	507393	taur		InChI=1S/C2H7NO3S/c3-1-2-7(4,5)6/h1-3H2,(H,4,5,6)	C(S(=O)(=O)[O-])C[N+]	iMO1056|Opt208964
367	cpd00210_p	cpd00210[p]	p	FALSE	Taurine[p]	taur	C2H7NO3S	0	125	-126.763	0.782903	C00245	TAURINE	3544	4068592	null	507393	taur		InChI=1S/C2H7NO3S/c3-1-2-7(4,5)6/h1-3H2,(H,4,5,6)	C(S(=O)(=O)[O-])C[N+]	Curation
368	cpd00211_c	cpd00211[c]	c	FALSE	Butanoate	but	C4H7O2	-1	87	-83.51	0.2346	C00246	BUTYRIC_ACID	3545	104775	94582	17968	but		InChI=1S/C4H8O2/c1-2-3-4(5)6/h2-3H2,1H3,(H,5,6)/p-1	CCCC(=O)[O-]	iMO1056|Opt208964
369	cpd00211_e	cpd00211[e]	e	FALSE	Butanoate[e]	but	C4H7O2	-1	87	-83.51	0.2346	C00246	BUTYRIC_ACID	3545	104775	94582	17968	but		InChI=1S/C4H8O2/c1-2-3-4(5)6/h2-3H2,1H3,(H,5,6)/p-1	CCCC(=O)[O-]	Opt208964
370	cpd00211_p	cpd00211[p]	p	FALSE	Butanoate[p]	but	C4H7O2	-1	87	-83.51	0.2346	C00246	BUTYRIC_ACID	3545	104775	94582	17968	but		InChI=1S/C4H8O2/c1-2-3-4(5)6/h2-3H2,1H3,(H,5,6)/p-1	CCCC(=O)[O-]	Curation
371	cpd00213_c	cpd00213[c]	c	FALSE	Lipoamide	lpam	C8H15NOS2	0	205	-21.54	1.63427	C15972|C00248	LIPOAMIDE	47205285|3547	6992093	5360246	83094	lpam		InChI=1S/C8H15NOS2/c9-8(10)4-2-1-3-7-5-6-11-12-7/h7H,1-6H2,(H2,9,10)/t7-/m1/s1	C1(CC(CCCCC(N)=O)SS1)	iMO1056|Opt208964
372	cpd00213_e	cpd00213[e]	e	FALSE	Lipoamide[e]	lpam	C8H15NOS2	0	205	-21.54	1.63427	C15972|C00248	LIPOAMIDE	47205285|3547	6992093	5360246	83094	lpam		InChI=1S/C8H15NOS2/c9-8(10)4-2-1-3-7-5-6-11-12-7/h7H,1-6H2,(H2,9,10)/t7-/m1/s1	C1(CC(CCCCC(N)=O)SS1)	Opt208964
373	cpd00213_p	cpd00213[p]	p	FALSE	Lipoamide[p]	lpam	C8H15NOS2	0	205	-21.54	1.63427	C15972|C00248	LIPOAMIDE	47205285|3547	6992093	5360246	83094	lpam		InChI=1S/C8H15NOS2/c9-8(10)4-2-1-3-7-5-6-11-12-7/h7H,1-6H2,(H2,9,10)/t7-/m1/s1	C1(CC(CCCCC(N)=O)SS1)	Curation
374	cpd00214_c	cpd00214[c]	c	FALSE	Hexadecanoate	hdca	C16H31O2	-1	255	-64.07	1.23901	C00249	PALMITATE	3548	504166	440215	7896	hdca		InChI=1S/C16H32O2/c1-2-3-4-5-6-7-8-9-10-11-12-13-14-15-16(17)18/h2-15H2,1H3,(H,17,18)/p-1	CCCCCCCCCCCCCCCC([O-])=O	iMO1056|Opt208964
375	cpd00214_e	cpd00214[e]	e	FALSE	Hexadecanoate[e]	hdca	C16H31O2	-1	255	-64.07	1.23901	C00249	PALMITATE	3548	504166	440215	7896	hdca		InChI=1S/C16H32O2/c1-2-3-4-5-6-7-8-9-10-11-12-13-14-15-16(17)18/h2-15H2,1H3,(H,17,18)/p-1	CCCCCCCCCCCCCCCC([O-])=O	iMO1056|Opt208964
376	cpd00214_p	cpd00214[p]	p	FALSE	Hexadecanoate[p]	hdca	C16H31O2	-1	255	-64.07	1.23901	C00249	PALMITATE	3548	504166	440215	7896	hdca		InChI=1S/C16H32O2/c1-2-3-4-5-6-7-8-9-10-11-12-13-14-15-16(17)18/h2-15H2,1H3,(H,17,18)/p-1	CCCCCCCCCCCCCCCC([O-])=O	Curation
377	cpd00215_c	cpd00215[c]	c	FALSE	Pyridoxal	pydx	C8H9NO3	0	167	-59.5	1.671	C00250	PYRIDOXAL	3549	1050	1021	17310	pydx		InChI=1S/C8H9NO3/c1-5-8(12)7(4-11)6(3-10)2-9-5/h2,4,10,12H,3H2,1H3	CC1(N=CC(=C(C=1O)C=O)CO)	iMO1056|Opt208964
378	cpd00216_c	cpd00216[c]	c	FALSE	Chorismate	chor	C10H8O6	-2	224	-169.49	1.40729	C00251	CHORISMATE	3550	5460312	4573889	29748	chor		InChI=1S/C10H10O6/c1-5(9(12)13)16-8-4-6(10(14)15)2-3-7(8)11/h2-4,7-8,11H,1H2,(H,12,13)(H,14,15)/p-2/t7-,8-/m1/s1	C=C(C(=O)[O-])OC1(C(O)C=CC(C([O-])=O)=C1)	iMO1056|Opt208964
379	cpd00218_c	cpd00218[c]	c	FALSE	Niacin	nac	C6H4NO2	-1	122	-36.89	1.42009	C00253	NIACINE	3552	937	912	32544	nac		InChI=1S/C6H5NO2/c8-6(9)5-2-1-3-7-4-5/h1-4H,(H,8,9)/p-1	C1(=CC=C(C([O-])=O)C=N1)	Opt208964
380	cpd00219_c	cpd00219[c]	c	FALSE	Prephenate	pphn	C10H8O6	-2	224	-186.17	1.31734	C00254	PREPHENATE	3553	5460303	4573884	29934	pphn		InChI=1S/C10H10O6/c11-6-1-3-10(4-2-6,9(15)16)5-7(12)8(13)14/h1-4,6,11H,5H2,(H,13,14)(H,15,16)/p-2/t6-,10+	C(=O)([O-])C(=O)CC1(C(=O)[O-])(C=CC(O)C=C1)	iMO1056|Opt208964
381	cpd00220_c	cpd00220[c]	c	FALSE	Riboflavin	ribflv	C17H19N4O6	-1	376	-110.72	2.88394	C00255	RIBOFLAVIN	3554	45480541	108964	57986	ribflv		InChI=1S/C17H20N4O6/c1-7-3-9-10(4-8(7)2)21(5-11(23)14(25)12(24)6-22)15-13(18-9)16(26)20-17(27)19-15/h3-4,11-12,14,22-25H,5-6H2,1-2H3,(H,20,26,27)/p-1/t11-,12+,14-/m0/s1	CC1(C=C3(C(=CC(C)=1)N(CC(O)C(O)C(O)CO)C2(C(C(=O)[N-]C(=O)N=2)=N3)))	iMO1056|Opt208964
382	cpd00221_c	cpd00221[c]	c	FALSE	D-Lactate	lac-D	C3H5O3	-1	89	-123.17	0.251966	C00256	D-LACTATE	3555	5460179	4573814	16004	lac__D		InChI=1S/C3H6O3/c1-2(4)3(5)6/h2,4H,1H3,(H,5,6)/p-1/t2-/m1/s1	CC(C([O-])=O)O	iMO1056|Opt208964
383	cpd00222_c	cpd00222[c]	c	FALSE	GLCN	glcn	C6H11O7	-1	195	-268.66	0.889648	C00257	GLUCONATE	3556	6419706	4925340	18391	glcn		InChI=1S/C6H12O7/c7-1-2(8)3(9)4(10)5(11)6(12)13/h2-5,7-11H,1H2,(H,12,13)/p-1/t2-,3-,4+,5-/m1/s1	C(O)C(O)C(O)C(O)C(O)C(=O)[O-]	iMO1056|Opt208964
384	cpd00222_e	cpd00222[e]	e	FALSE	GLCN[e]	glcn	C6H11O7	-1	195	-268.66	0.889648	C00257	GLUCONATE	3556	6419706	4925340	18391	glcn		InChI=1S/C6H12O7/c7-1-2(8)3(9)4(10)5(11)6(12)13/h2-5,7-11H,1H2,(H,12,13)/p-1/t2-,3-,4+,5-/m1/s1	C(O)C(O)C(O)C(O)C(O)C(=O)[O-]	iMO1056|Opt208964
385	cpd00222_p	cpd00222[p]	p	FALSE	GLCN[p]	glcn	C6H11O7	-1	195	-268.66	0.889648	C00257	GLUCONATE	3556	6419706	4925340	18391	glcn		InChI=1S/C6H12O7/c7-1-2(8)3(9)4(10)5(11)6(12)13/h2-5,7-11H,1H2,(H,12,13)/p-1/t2-,3-,4+,5-/m1/s1	C(O)C(O)C(O)C(O)C(O)C(=O)[O-]	Curation
386	cpd00223_c	cpd00223[c]	c	FALSE	Glycerate	glyc-R	C3H5O4	-1	105	-159.4	0.327021	C00258	GLYCERATE	3557	5460358	4573914	16659	glyc__R		InChI=1S/C3H6O4/c4-1-2(5)3(6)7/h2,4-5H,1H2,(H,6,7)/p-1/t2-/m1/s1	C(=O)([O-])C(O)CO	iMO1056|Opt208964
387	cpd00225_c	cpd00225[c]	c	FALSE	Benzaldehyde	bzal	C7H6O	0	106	-0.35	0.828592	C00261	BENZALDEHYDE	3559	240	235	17169	bzal		InChI=1S/C7H6O/c8-6-7-4-2-1-3-5-7/h1-6H	C(=O)C1(=CC=CC=C1)	iMO1056
388	cpd00226_c	cpd00226[c]	c	FALSE	HYXN	hxan	C5H4N4O	0	136	23.12	2.51767	C00262	HYPOXANTHINE	3560	790	768	17368	hxan		InChI=1S/C5H4N4O/c10-5-3-4(7-1-6-3)8-2-9-5/h1-2H,(H2,6,7,8,9,10)	C1(NC2(=C(N=1)N=CNC(=O)2))	iMO1056|Opt208964
389	cpd00226_e	cpd00226[e]	e	FALSE	HYXN[e]	hxan	C5H4N4O	0	136	23.12	2.51767	C00262	HYPOXANTHINE	3560	790	768	17368	hxan		InChI=1S/C5H4N4O/c10-5-3-4(7-1-6-3)8-2-9-5/h1-2H,(H2,6,7,8,9,10)	C1(NC2(=C(N=1)N=CNC(=O)2))	Opt208964
390	cpd00226_p	cpd00226[p]	p	FALSE	HYXN[p]	hxan	C5H4N4O	0	136	23.12	2.51767	C00262	HYPOXANTHINE	3560	790	768	17368	hxan		InChI=1S/C5H4N4O/c10-5-3-4(7-1-6-3)8-2-9-5/h1-2H,(H2,6,7,8,9,10)	C1(NC2(=C(N=1)N=CNC(=O)2))	Curation
391	cpd00227_c	cpd00227[c]	c	FALSE	L-Homoserine	hom-L	C4H9NO3	0	119	-122.53	0.347645	C00263	CPD-12255|HOMO-SER	3561	6995172|6971022	null	30654|57476	hom__L		InChI=1S/C4H9NO3/c5-3(1-2-6)4(7)8/h3,6H,1-2,5H2,(H,7,8)/t3-/m1/s1|InChI=1S/C4H9NO3/c5-3(1-2-6)4(7)8/h3,6H,1-2,5H2,(H,7,8)/t3-/m0/s1	C(CO)C([N+])C([O-])=O|C(CO)C([N+])C([O-])=O	iMO1056|Opt208964
392	cpd00227_e	cpd00227[e]	e	FALSE	L-Homoserine[e]	hom-L	C4H9NO3	0	119	-122.53	0.347645	C00263	CPD-12255|HOMO-SER	3561	6995172|6971022	null	30654|57476	hom__L		InChI=1S/C4H9NO3/c5-3(1-2-6)4(7)8/h3,6H,1-2,5H2,(H,7,8)/t3-/m1/s1|InChI=1S/C4H9NO3/c5-3(1-2-6)4(7)8/h3,6H,1-2,5H2,(H,7,8)/t3-/m0/s1	C(CO)C([N+])C([O-])=O|C(CO)C([N+])C([O-])=O	Opt208964
393	cpd00227_p	cpd00227[p]	p	FALSE	L-Homoserine[p]	hom-L	C4H9NO3	0	119	-122.53	0.347645	C00263	CPD-12255|HOMO-SER	3561	6995172|6971022	null	30654|57476	hom__L		InChI=1S/C4H9NO3/c5-3(1-2-6)4(7)8/h3,6H,1-2,5H2,(H,7,8)/t3-/m1/s1|InChI=1S/C4H9NO3/c5-3(1-2-6)4(7)8/h3,6H,1-2,5H2,(H,7,8)/t3-/m0/s1	C(CO)C([N+])C([O-])=O|C(CO)C([N+])C([O-])=O	Curation
394	cpd00229_c	cpd00229[c]	c	FALSE	Glycolaldehyde	gcald	C2H4O2	0	60	-70.28	0.224679	C00266	GLYCOLALDEHYDE	3564	756	736	17071	gcald		InChI=1S/C2H4O2/c3-1-2-4/h1,4H,2H2	C(O)[CH]=O	iMO1056|Opt208964
395	cpd00229_e	cpd00229[e]	e	FALSE	Glycolaldehyde[e]	gcald	C2H4O2	0	60	-70.28	0.224679	C00266	GLYCOLALDEHYDE	3564	756	736	17071	gcald		InChI=1S/C2H4O2/c3-1-2-4/h1,4H,2H2	C(O)[CH]=O	iMO1056
396	cpd00229_p	cpd00229[p]	p	FALSE	Glycolaldehyde[p]	gcald	C2H4O2	0	60	-70.28	0.224679	C00266	GLYCOLALDEHYDE	3564	756	736	17071	gcald		InChI=1S/C2H4O2/c3-1-2-4/h1,4H,2H2	C(O)[CH]=O	Curation
397	cpd00231_c	cpd00231[c]	c	FALSE	Dihydrobiopterin	dhbpt	C9H13N5O3	0	239	-35.76	2.71007	C02953|C00268	BIOPTERIN|CPD-14202|CPD-15159	5871|3566	119055|6323351	null	43029|20680	dhbpt		InChI=1S/C9H13N5O3/c1-3(15)6(16)4-2-11-7-5(12-4)8(17)14-9(10)13-7/h3,6,15-16H,2H2,1H3,(H4,10,11,13,14,17)/t3-,6-/m0/s1|InChI=1S/C9H13N5O3/c1-3(15)6(16)4-2-11-7-5(12-4)8(17)14-9(10)13-7/h3-4,6,15-16H,2H2,1H3,(H3,10,11,13,14,17)/t3-,4?,6-/m0/s1	CC(O)C(O)C2(CNC1(NC(=NC(C=1N=2)=O)N))|CC(O)C(O)C2(N=C1(C(N=C(N)N=C1NC2)=O))	iMO1056|Opt208964
398	cpd00233_c	cpd00233[c]	c	FALSE	Tetrahydrobiopterin	thbpt	C9H15N5O3	0	241	-44.57	2.61365	C00272	CPD-14053|TETRA-H-BIOPTERIN	3570	44257	null	59560	thbpt		InChI=1S/C9H15N5O3/c1-3(15)6(16)4-2-11-7-5(12-4)8(17)14-9(10)13-7/h3-4,6,12,15-16H,2H2,1H3,(H4,10,11,13,14,17)/t3-,4+,6-/m0/s1	CC(O)C(O)[CH]1(CNC2(N=C(N)NC(C(N1)=2)=O))	iMO1056|Opt208964
399	cpd00235_c	cpd00235[c]	c	FALSE	D-mannose-6-phosphate	man6p	C6H11O9P	-2	259	-430.78	1.50566	C00275	CPD-15979	3572	null	null	17369	man6p		null	null	iMO1056|Opt208964
400	cpd00235_e	cpd00235[e]	e	FALSE	D-mannose-6-phosphate[e]	man6p	C6H11O9P	-2	259	-430.78	1.50566	C00275	CPD-15979	3572	null	null	17369	man6p		null	null	Opt208964
401	cpd00235_p	cpd00235[p]	p	FALSE	D-mannose-6-phosphate[p]	man6p	C6H11O9P	-2	259	-430.78	1.50566	C00275	CPD-15979	3572	null	null	17369	man6p		null	null	Curation
402	cpd00236_c	cpd00236[c]	c	FALSE	D-Erythrose4-phosphate	e4p	C4H7O7P	-2	199	-355.62	0.46586	C00279	ERYTHROSE-4P	3574	5459862	4573609	16897	e4p		InChI=1S/C4H9O7P/c5-1-3(6)4(7)2-11-12(8,9)10/h1,3-4,6-7H,2H2,(H2,8,9,10)/p-2/t3-,4+/m0/s1	[CH](C(C(COP([O-])([O-])=O)O)O)=O	iMO1056|Opt208964
403	cpd00238_c	cpd00238[c]	c	FALSE	Sedoheptulose7-phosphate	s7p	C7H13O10P	-2	289	-466.34	0.92734	C05382	D-SEDOHEPTULOSE-7-P	7756	null	null	15721	s7p		null	null	iMO1056|Opt208964
404	cpd00239_c	cpd00239[c]	c	FALSE	H2S	h2s	HS	-1	34	-6.66	0.5	C00297|C00283	CPD-7046|CPD-846|HS	3591|3578	29109|5047209|402	27079|4574109|391	15138|29919|16136	h2s		InChI=1S/S/q-2|InChI=1S/H2S/h1H2/p-1|InChI=1S/H2S/h1H2	[S--]|[S-]|[SH2]	iMO1056|Opt208964
405	cpd00239_p	cpd00239[p]	p	FALSE	H2S[p]	h2s	HS	-1	34	-6.66	0.5	C00297|C00283	CPD-7046|CPD-846|HS	3591|3578	29109|5047209|402	27079|4574109|391	15138|29919|16136	h2s		InChI=1S/S/q-2|InChI=1S/H2S/h1H2/p-1|InChI=1S/H2S/h1H2	[S--]|[S-]|[SH2]	Curation
406	cpd00239_e	cpd00239[e]	e	FALSE	H2S[e]	h2s	HS	-1	34	-6.66	0.5	C00297|C00283	CPD-7046|CPD-846|HS	3591|3578	29109|5047209|402	27079|4574109|391	15138|29919|16136	h2s		InChI=1S/S/q-2|InChI=1S/H2S/h1H2/p-1|InChI=1S/H2S/h1H2	[S--]|[S-]|[SH2]	Curation
407	cpd00241_c	cpd00241[c]	c	FALSE	DGTP	dgtp	C10H13N5O13P3	-3	504	-684.46	2.69374	C00286	DGTP	3581	25246112	null	61429	dgtp		InChI=1S/C10H16N5O13P3/c11-10-13-8-7(9(17)14-10)12-3-15(8)6-1-4(16)5(26-6)2-25-30(21,22)28-31(23,24)27-29(18,19)20/h3-6,16H,1-2H2,(H,21,22)(H,23,24)(H2,18,19,20)(H3,11,13,14,17)/p-4/t4-,5+,6+/m0/s1	C(OP(=O)([O-])OP(=O)(OP([O-])([O-])=O)[O-])C1(OC(CC(O)1)N3(C=NC2(C(=O)NC(N)=NC=23)))	iMO1056|Opt208964
408	cpd00242_c	cpd00242[c]	c	FALSE	H2CO3	hco3	CHO3	-1	61	-140.26	0.5	C01353|C00288	CO3|H2CO3|HCO3	4557|3583	19660|767|769	18519|747|749	41609|28976|17544	hco3		InChI=1S/CH2O3/c2-1(3)4/h(H2,2,3,4)/p-2|InChI=1S/CH2O3/c2-1(3)4/h(H2,2,3,4)|InChI=1S/CH2O3/c2-1(3)4/h(H2,2,3,4)/p-1	C([O-])(=O)[O-]|C(O)(=O)O|C([O-])(=O)O	iMO1056|Opt208964
409	cpd00244_c	cpd00244[c]	c	FALSE	Ni2+	ni2	Ni	2	59	null	null	C00291	NI+2	3585	934	909	49786	ni2		InChI=1S/Ni/q+2	[Ni++]	iMO1056
410	cpd00244_e	cpd00244[e]	e	FALSE	Ni2+[e]	ni2	Ni	2	59	null	null	C00291	NI+2	3585	934	909	49786	ni2		InChI=1S/Ni/q+2	[Ni++]	iMO1056
411	cpd00244_p	cpd00244[p]	p	FALSE	Ni2+[p]	ni2	Ni	2	59	null	null	C00291	NI+2	3585	934	909	49786	ni2		InChI=1S/Ni/q+2	[Ni++]	Curation
412	cpd00246_c	cpd00246[c]	c	FALSE	Inosine	ins	C10H12N4O5	0	268	-101.08	2.75335	C00294	INOSINE	3588	6021	5799	17596	ins		InChI=1S/C10H12N4O5/c15-1-4-6(16)7(17)10(19-4)14-3-13-5-8(14)11-2-12-9(5)18/h2-4,6-7,10,15-17H,1H2,(H,11,12,18)/t4-,6-,7-,10-/m1/s1	C(O)C1(OC(C(O)C(O)1)N3(C=NC2(C(=O)NC=NC=23)))	iMO1056|Opt208964
413	cpd00246_e	cpd00246[e]	e	FALSE	Inosine[e]	ins	C10H12N4O5	0	268	-101.08	2.75335	C00294	INOSINE	3588	6021	5799	17596	ins		InChI=1S/C10H12N4O5/c15-1-4-6(16)7(17)10(19-4)14-3-13-5-8(14)11-2-12-9(5)18/h2-4,6-7,10,15-17H,1H2,(H,11,12,18)/t4-,6-,7-,10-/m1/s1	C(O)C1(OC(C(O)C(O)1)N3(C=NC2(C(=O)NC=NC=23)))	Opt208964
414	cpd00246_p	cpd00246[p]	p	FALSE	Inosine[p]	ins	C10H12N4O5	0	268	-101.08	2.75335	C00294	INOSINE	3588	6021	5799	17596	ins		InChI=1S/C10H12N4O5/c15-1-4-6(16)7(17)10(19-4)14-3-13-5-8(14)11-2-12-9(5)18/h2-4,6-7,10,15-17H,1H2,(H,11,12,18)/t4-,6-,7-,10-/m1/s1	C(O)C1(OC(C(O)C(O)1)N3(C=NC2(C(=O)NC=NC=23)))	Curation
415	cpd00247_c	cpd00247[c]	c	FALSE	Orotate	orot	C5H3N2O4	-1	155	-142.48	1.55473	C00295	OROTATE	3589	1492348	null	30839	orot		InChI=1S/C5H4N2O4/c8-3-1-2(4(9)10)6-5(11)7-3/h1H,(H,9,10)(H2,6,7,8,11)/p-1	C1(=C(C([O-])=O)NC(NC(=O)1)=O)	iMO1056|Opt208964
416	cpd00247_e	cpd00247[e]	e	FALSE	Orotate[e]	orot	C5H3N2O4	-1	155	-142.48	1.55473	C00295	OROTATE	3589	1492348	null	30839	orot		InChI=1S/C5H4N2O4/c8-3-1-2(4(9)10)6-5(11)7-3/h1H,(H,9,10)(H2,6,7,8,11)/p-1	C1(=C(C([O-])=O)NC(NC(=O)1)=O)	iMO1056
417	cpd00247_p	cpd00247[p]	p	FALSE	Orotate[p]	orot	C5H3N2O4	-1	155	-142.48	1.55473	C00295	OROTATE	3589	1492348	null	30839	orot		InChI=1S/C5H4N2O4/c8-3-1-2(4(9)10)6-5(11)7-3/h1H,(H,9,10)(H2,6,7,8,11)/p-1	C1(=C(C([O-])=O)NC(NC(=O)1)=O)	Curation
418	cpd00248_c	cpd00248[c]	c	FALSE	Quinate	quin-kt	C7H11O6	-1	191	-221.05	1.05199	C00296	QUINATE	3590	1560034	1272058	29751	quin|quin_kt		InChI=1S/C7H12O6/c8-3-1-7(13,6(11)12)2-4(9)5(3)10/h3-5,8-10,13H,1-2H2,(H,11,12)/p-1/t3-,4-,5-,7+/m1/s1	C([O-])(=O)C1(O)(CC(O)C(O)C(O)C1)	Opt208964
419	cpd00248_e	cpd00248[e]	e	FALSE	Quinate[e]	quin-kt	C7H11O6	-1	191	-221.05	1.05199	C00296	QUINATE	3590	1560034	1272058	29751	quin|quin_kt		InChI=1S/C7H12O6/c8-3-1-7(13,6(11)12)2-4(9)5(3)10/h3-5,8-10,13H,1-2H2,(H,11,12)/p-1/t3-,4-,5-,7+/m1/s1	C([O-])(=O)C1(O)(CC(O)C(O)C(O)C1)	Opt208964
420	cpd00248_p	cpd00248[p]	p	FALSE	Quinate[p]	quin-kt	C7H11O6	-1	191	-221.05	1.05199	C00296	QUINATE	3590	1560034	1272058	29751	quin|quin_kt		InChI=1S/C7H12O6/c8-3-1-7(13,6(11)12)2-4(9)5(3)10/h3-5,8-10,13H,1-2H2,(H,11,12)/p-1/t3-,4-,5-,7+/m1/s1	C([O-])(=O)C1(O)(CC(O)C(O)C(O)C1)	Curation
421	cpd00249_c	cpd00249[c]	c	FALSE	Uridine	uri	C9H12N2O6	0	244	-185.27	1.8976	C00299	URIDINE	3593	6029	5807	16704	uri		InChI=1S/C9H12N2O6/c12-3-4-6(14)7(15)8(17-4)11-2-1-5(13)10-9(11)16/h1-2,4,6-8,12,14-15H,3H2,(H,10,13,16)/t4-,6-,7-,8-/m1/s1	C(O)C1(OC(C(O)C(O)1)N2(C=CC(=O)NC(=O)2))	iMO1056|Opt208964
422	cpd00249_e	cpd00249[e]	e	FALSE	Uridine[e]	uri	C9H12N2O6	0	244	-185.27	1.8976	C00299	URIDINE	3593	6029	5807	16704	uri		InChI=1S/C9H12N2O6/c12-3-4-6(14)7(15)8(17-4)11-2-1-5(13)10-9(11)16/h1-2,4,6-8,12,14-15H,3H2,(H,10,13,16)/t4-,6-,7-,8-/m1/s1	C(O)C1(OC(C(O)C(O)1)N2(C=CC(=O)NC(=O)2))	Opt208964
423	cpd00249_p	cpd00249[p]	p	FALSE	Uridine[p]	uri	C9H12N2O6	0	244	-185.27	1.8976	C00299	URIDINE	3593	6029	5807	16704	uri		InChI=1S/C9H12N2O6/c12-3-4-6(14)7(15)8(17-4)11-2-1-5(13)10-9(11)16/h1-2,4,6-8,12,14-15H,3H2,(H,10,13,16)/t4-,6-,7-,8-/m1/s1	C(O)C1(OC(C(O)C(O)1)N2(C=CC(=O)NC(=O)2))	Curation
424	cpd00251_c	cpd00251[c]	c	FALSE	ADPribose	adprib	C15H21N5O14P2	-2	557	-585.97	3.79729	C00301	ADENOSINE_DIPHOSPHATE_RIBOSE	3595	49791958	null	57967	adprib		InChI=1S/C15H23N5O14P2/c16-12-7-13(18-3-17-12)20(4-19-7)14-10(23)8(21)5(32-14)1-30-35(26,27)34-36(28,29)31-2-6-9(22)11(24)15(25)33-6/h3-6,8-11,14-15,21-25H,1-2H2,(H,26,27)(H,28,29)(H2,16,17,18)/p-2/t5-,6-,8-,9-,10-,11-,14-,15?/m1/s1	C(C3(C(C(C(N2(C1(=C(C(=NC=N1)N)N=C2)))O3)O)O))OP(OP([O-])(=O)OCC4(C(O)C(O)C(O4)O))(=O)[O-]	Opt208964
425	cpd00254_c	cpd00254[c]	c	FALSE	Mg	mg2	Mg	2	24	null	null	C00305	MG+2	3599	888	865	18420	mg2		InChI=1S/Mg/q+2	[Mg++]	iMO1056|Opt208964
426	cpd00254_e	cpd00254[e]	e	FALSE	Mg[e]	mg2	Mg	2	24	null	null	C00305	MG+2	3599	888	865	18420	mg2		InChI=1S/Mg/q+2	[Mg++]	iMO1056|Opt208964
427	cpd00254_p	cpd00254[p]	p	FALSE	Mg[p]	mg2	Mg	2	24	null	null	C00305	MG+2	3599	888	865	18420	mg2		InChI=1S/Mg/q+2	[Mg++]	Curation
428	cpd00259_c	cpd00259[c]	c	FALSE	D-Lyxulose	xylu-D	C5H10O5	0	150	-180.95	1.22448	C00310|C00508	D-XYLULOSE|L-RIBULOSE	3604|3791	5289590|644111	4451524|559151	17140|16880	rbl__L|xylu__D		InChI=1S/C5H10O5/c6-1-3(8)5(10)4(9)2-7/h3,5-8,10H,1-2H2/t3-,5+/m1/s1|InChI=1S/C5H10O5/c6-1-3(8)5(10)4(9)2-7/h3,5-8,10H,1-2H2/t3-,5-/m0/s1	C(O)C(O)C(O)C(=O)CO|C(O)C(O)C(O)C(=O)CO	iMO1056|Opt208964
429	cpd00260_c	cpd00260[c]	c	FALSE	Isocitrate	icit	C6H5O7	-3	189	-279.02	0.477608	C00311	null	3605	null	null	16087	icit		null	null	iMO1056|Opt208964
430	cpd00263_c	cpd00263[c]	c	FALSE	Pyridoxol	pydxn	C8H11NO3	0	169	-67.43	1.67638	C00314	PYRIDOXINE	3608	1054	1025	16709	pydxn		InChI=1S/C8H11NO3/c1-5-8(12)7(4-11)6(3-10)2-9-5/h2,10-12H,3-4H2,1H3	CC1(=NC=C(C(=C1O)CO)CO)	iMO1056|Opt208964
431	cpd00264_c	cpd00264[c]	c	FALSE	Spermidine	spmd	C7H22N3	3	148	4.79	1.15819	C00315	SPERMIDINE	3609	6992097	5360248	57834	spmd		InChI=1S/C7H19N3/c8-4-1-2-6-10-7-3-5-9/h10H,1-9H2/p+3	C([N+])CC[N+]CCCC[N+]	iMO1056|Opt208964
432	cpd00264_e	cpd00264[e]	e	FALSE	Spermidine[e]	spmd	C7H22N3	3	148	4.79	1.15819	C00315	SPERMIDINE	3609	6992097	5360248	57834	spmd		InChI=1S/C7H19N3/c8-4-1-2-6-10-7-3-5-9/h10H,1-9H2/p+3	C([N+])CC[N+]CCCC[N+]	iMO1056|Opt208964
433	cpd00264_p	cpd00264[p]	p	FALSE	Spermidine[p]	spmd	C7H22N3	3	148	4.79	1.15819	C00315	SPERMIDINE	3609	6992097	5360248	57834	spmd		InChI=1S/C7H19N3/c8-4-1-2-6-10-7-3-5-9/h10H,1-9H2/p+3	C([N+])CC[N+]CCCC[N+]	Curation
434	cpd00266_c	cpd00266[c]	c	FALSE	Carnitine	crn	C7H15NO3	0	161	-65.83	1.97845	C00318|C00487	null	3612|3770	null	null	16347|17126			null	null	iMO1056|Opt208964
435	cpd00266_e	cpd00266[e]	e	FALSE	Carnitine[e]	crn	C7H15NO3	0	161	-65.83	1.97845	C00318|C00487	null	3612|3770	null	null	16347|17126			null	null	iMO1056|Opt208964
436	cpd00266_p	cpd00266[p]	p	FALSE	Carnitine[p]	crn	C7H15NO3	0	161	-65.83	1.97845	C00318|C00487	null	3612|3770	null	null	16347|17126			null	null	Curation
437	cpd00268_c	cpd00268[c]	c	FALSE	H2S2O3	tsul	HO3S2	-1	112	-122.7	0.5	C05529|C00320	S2O3	7872|3614	439208	388348	33539	tsul		InChI=1S/H2O3S2/c1-5(2,3)4/h(H2,1,2,3,4)/p-1	O=S(=O)([O-])S	iMO1056|Opt208964
438	cpd00268_e	cpd00268[e]	e	FALSE	H2S2O3[e]	tsul	HO3S2	-1	112	-122.7	0.5	C05529|C00320	S2O3	7872|3614	439208	388348	33539	tsul		InChI=1S/H2O3S2/c1-5(2,3)4/h(H2,1,2,3,4)/p-1	O=S(=O)([O-])S	Opt208964
439	cpd00268_p	cpd00268[p]	p	FALSE	H2S2O3[p]	tsul	HO3S2	-1	112	-122.7	0.5	C05529|C00320	S2O3	7872|3614	439208	388348	33539	tsul		InChI=1S/H2O3S2/c1-5(2,3)4/h(H2,1,2,3,4)/p-1	O=S(=O)([O-])S	Curation
440	cpd00274_c	cpd00274[c]	c	FALSE	Citrulline	citr-L	C6H13N3O3	0	175	-123.87	1.01741	C00327	L-CITRULLINE	3621	6992098	null	57743	citr__L		InChI=1S/C6H13N3O3/c7-4(5(10)11)2-1-3-9-6(8)12/h4H,1-3,7H2,(H,10,11)(H3,8,9,12)/t4-/m0/s1	C(NC(N)=O)CCC([N+])C(=O)[O-]	iMO1056|Opt208964
441	cpd00274_e	cpd00274[e]	e	FALSE	Citrulline[e]	citr-L	C6H13N3O3	0	175	-123.87	1.01741	C00327	L-CITRULLINE	3621	6992098	null	57743	citr__L		InChI=1S/C6H13N3O3/c7-4(5(10)11)2-1-3-9-6(8)12/h4H,1-3,7H2,(H,10,11)(H3,8,9,12)/t4-/m0/s1	C(NC(N)=O)CCC([N+])C(=O)[O-]	Opt208964
442	cpd00274_p	cpd00274[p]	p	FALSE	Citrulline[p]	citr-L	C6H13N3O3	0	175	-123.87	1.01741	C00327	L-CITRULLINE	3621	6992098	null	57743	citr__L		InChI=1S/C6H13N3O3/c7-4(5(10)11)2-1-3-9-6(8)12/h4H,1-3,7H2,(H,10,11)(H3,8,9,12)/t4-/m0/s1	C(NC(N)=O)CCC([N+])C(=O)[O-]	Curation
443	cpd00275_c	cpd00275[c]	c	FALSE	L-Kynurenine	kynr-L	C10H12N2O3	0	208	-76.94	0.997956	C00328	CPD-14736	3622	6971029	null	57959	Lkynr		InChI=1S/C10H12N2O3/c11-7-4-2-1-3-6(7)9(13)5-8(12)10(14)15/h1-4,8H,5,11-12H2,(H,14,15)/t8-/m0/s1	C(=O)([O-])C([N+])CC(=O)C1(=C(N)C=CC=C1)	iMO1056|Opt208964
444	cpd00277_c	cpd00277[c]	c	FALSE	Deoxyguanosine	dgsn	C10H13N5O4	0	267	-55.96	2.68683	C00330	DEOXYGUANOSINE	3624	187790	618	17172	dgsn		InChI=1S/C10H13N5O4/c11-10-13-8-7(9(18)14-10)12-3-15(8)6-1-4(17)5(2-16)19-6/h3-6,16-17H,1-2H2,(H3,11,13,14,18)/t4-,5+,6+/m0/s1	C(O)C1(OC(CC(O)1)N3(C=NC2(C(=O)NC(N)=NC=23)))	iMO1056|Opt208964
445	cpd00277_e	cpd00277[e]	e	FALSE	Deoxyguanosine[e]	dgsn	C10H13N5O4	0	267	-55.96	2.68683	C00330	DEOXYGUANOSINE	3624	187790	618	17172	dgsn		InChI=1S/C10H13N5O4/c11-10-13-8-7(9(18)14-10)12-3-15(8)6-1-4(17)5(2-16)19-6/h3-6,16-17H,1-2H2,(H3,11,13,14,18)/t4-,5+,6+/m0/s1	C(O)C1(OC(CC(O)1)N3(C=NC2(C(=O)NC(N)=NC=23)))	Curation
446	cpd00279_c	cpd00279[c]	c	FALSE	Acetoacetyl-CoA	aacoa	C25H36N7O18P3S	-4	848	-812.61	3.58037	C00332	ACETOACETYL-COA	3626	45266540	null	57286	aacoa		InChI=1S/C25H40N7O18P3S/c1-13(33)8-16(35)54-7-6-27-15(34)4-5-28-23(38)20(37)25(2,3)10-47-53(44,45)50-52(42,43)46-9-14-19(49-51(39,40)41)18(36)24(48-14)32-12-31-17-21(26)29-11-30-22(17)32/h11-12,14,18-20,24,36-37H,4-10H2,1-3H3,(H,27,34)(H,28,38)(H,42,43)(H,44,45)(H2,26,29,30)(H2,39,40,41)/p-4/t14-,18-,19-,20+,24-/m1/s1	CC(=O)CC(=O)SCCNC(=O)CCNC(=O)C(O)C(C)(C)COP(=O)(OP(=O)(OCC1(C(OP([O-])(=O)[O-])C(O)C(O1)N3(C2(=C(C(N)=NC=N2)N=C3))))[O-])[O-]	iMO1056|Opt208964
447	cpd00280_c	cpd00280[c]	c	FALSE	D-Galacturonate	galur	C6H9O7	-1	193	-261.5	1.49878	C00333	null	3627	null	null	12952			null	null	Opt208964
448	cpd00280_e	cpd00280[e]	e	FALSE	D-Galacturonate[e]	galur	C6H9O7	-1	193	-261.5	1.49878	C00333	null	3627	null	null	12952			null	null	Opt208964
449	cpd00280_p	cpd00280[p]	p	FALSE	D-Galacturonate[p]	galur	C6H9O7	-1	193	-261.5	1.49878	C00333	null	3627	null	null	12952			null	null	Curation
450	cpd00281_c	cpd00281[c]	c	FALSE	GABA	4abut	C4H9NO2	0	103	-84.49	0.346578	C00334	4-AMINO-BUTYRATE	3628	6992099	null	59888	4abut		InChI=1S/C4H9NO2/c5-3-1-2-4(6)7/h1-3,5H2,(H,6,7)	C(C[N+])CC([O-])=O	iMO1056|Opt208964
451	cpd00281_e	cpd00281[e]	e	FALSE	GABA[e]	4abut	C4H9NO2	0	103	-84.49	0.346578	C00334	4-AMINO-BUTYRATE	3628	6992099	null	59888	4abut		InChI=1S/C4H9NO2/c5-3-1-2-4(6)7/h1-3,5H2,(H,6,7)	C(C[N+])CC([O-])=O	iMO1056|Opt208964
452	cpd00281_p	cpd00281[p]	p	FALSE	GABA[p]	4abut	C4H9NO2	0	103	-84.49	0.346578	C00334	4-AMINO-BUTYRATE	3628	6992099	null	59888	4abut		InChI=1S/C4H9NO2/c5-3-1-2-4(6)7/h1-3,5H2,(H,6,7)	C(C[N+])CC([O-])=O	Curation
453	cpd00282_c	cpd00282[c]	c	FALSE	S-Dihydroorotate	dhor-S	C5H5N2O4	-1	157	-151.52	1.44137	C00337	DI-H-OROTATE	3630	5460289	4573876	30864	dhor__S		InChI=1S/C5H6N2O4/c8-3-1-2(4(9)10)6-5(11)7-3/h2H,1H2,(H,9,10)(H2,6,7,8,11)/p-1/t2-/m0/s1	C1(C(=O)NC(=O)NC(C(=O)[O-])1)	iMO1056|Opt208964
454	cpd00283_c	cpd00283[c]	c	FALSE	Geranyldiphosphate	grdp	C10H18O7P2	-2	312	-411.09	1.03522	C00341	GERANYL-PP	3634	19379894	14211068	58057	grdp		InChI=1S/C10H20O7P2/c1-9(2)5-4-6-10(3)7-8-16-19(14,15)17-18(11,12)13/h5,7H,4,6,8H2,1-3H3,(H,14,15)(H2,11,12,13)/p-3/b10-7+	CC(=CCCC(=CCOP([O-])(OP(=O)([O-])[O-])=O)C)C	iMO1056|Opt208964
455	cpd00284_c	cpd00284[c]	c	FALSE	6-Phospho-D-gluconate	6pgc	C6H10O10P	-3	274	-481.16	0.820896	C00345	CPD-2961	3638	36688186	null	58759	6pgc		InChI=1S/C6H13O10P/c7-2(1-16-17(13,14)15)3(8)4(9)5(10)6(11)12/h2-5,7-10H,1H2,(H,11,12)(H2,13,14,15)/p-3/t2-,3-,4+,5-/m1/s1	C(C(C(C(C(C([O-])=O)O)O)O)O)OP([O-])([O-])=O	iMO1056|Opt208964
456	cpd00284_e	cpd00284[e]	e	FALSE	6-Phospho-D-gluconate[e]	6pgc	C6H10O10P	-3	274	-481.16	0.820896	C00345	CPD-2961	3638	36688186	null	58759	6pgc		InChI=1S/C6H13O10P/c7-2(1-16-17(13,14)15)3(8)4(9)5(10)6(11)12/h2-5,7-10H,1H2,(H,11,12)(H2,13,14,15)/p-3/t2-,3-,4+,5-/m1/s1	C(C(C(C(C(C([O-])=O)O)O)O)O)OP([O-])([O-])=O	Opt208964
457	cpd00284_p	cpd00284[p]	p	FALSE	6-Phospho-D-gluconate[p]	6pgc	C6H10O10P	-3	274	-481.16	0.820896	C00345	CPD-2961	3638	36688186	null	58759	6pgc		InChI=1S/C6H13O10P/c7-2(1-16-17(13,14)15)3(8)4(9)5(10)6(11)12/h2-5,7-10H,1H2,(H,11,12)(H2,13,14,15)/p-3/t2-,3-,4+,5-/m1/s1	C(C(C(C(C(C([O-])=O)O)O)O)O)OP([O-])([O-])=O	Curation
458	cpd00285_c	cpd00285[c]	c	FALSE	Phosphoethanolamine	ethamp	C2H7NO4P	-1	141	-257.01	0.307461	C00346	PHOSPHORYL-ETHANOLAMINE	3639	7059434	5415641	58190	ethamp		InChI=1S/C2H8NO4P/c3-1-2-7-8(4,5)6/h1-3H2,(H2,4,5,6)/p-1	C(C[N+])OP([O-])([O-])=O	Opt208964
459	cpd00285_e	cpd00285[e]	e	FALSE	Phosphoethanolamine[e]	ethamp	C2H7NO4P	-1	141	-257.01	0.307461	C00346	PHOSPHORYL-ETHANOLAMINE	3639	7059434	5415641	58190	ethamp		InChI=1S/C2H8NO4P/c3-1-2-7-8(4,5)6/h1-3H2,(H2,4,5,6)/p-1	C(C[N+])OP([O-])([O-])=O	Opt208964
460	cpd00285_p	cpd00285[p]	p	FALSE	Phosphoethanolamine[p]	ethamp	C2H7NO4P	-1	141	-257.01	0.307461	C00346	PHOSPHORYL-ETHANOLAMINE	3639	7059434	5415641	58190	ethamp		InChI=1S/C2H8NO4P/c3-1-2-7-8(4,5)6/h1-3H2,(H2,4,5,6)/p-1	C(C[N+])OP([O-])([O-])=O	Curation
461	cpd00286_c	cpd00286[c]	c	FALSE	Undecaprenylphosphate	udcpp	C55H89O4P	-2	845	49.72	5.56826	C17556|C00348	UNDECAPRENYL-P	96023901|3641	25245653	null	57654	udcpp		InChI=1S/C55H91O4P/c1-45(2)23-13-24-46(3)25-14-26-47(4)27-15-28-48(5)29-16-30-49(6)31-17-32-50(7)33-18-34-51(8)35-19-36-52(9)37-20-38-53(10)39-21-40-54(11)41-22-42-55(12)43-44-59-60(56,57)58/h23,25,27,29,31,33,35,37,39,41,43H,13-22,24,26,28,30,32,34,36,38,40,42,44H2,1-12H3,(H2,56,57,58)/p-2/b46-25+,47-27+,48-29+,49-31+,50-33+,51-35+,52-37+,53-39+,54-41+,55-43+	CC(C)=CCCC(C)=CCCC(C)=CCCC(C)=CCCC(C)=CCCC(C)=CCCC(C)=CCCC(C)=CCCC(C)=CCCC(C)=CCCC(C)=CCOP([O-])([O-])=O	iMO1056|Opt208964
462	cpd00286_p	cpd00286[p]	p	FALSE	Undecaprenylphosphate[p]	udcpp	C55H89O4P	-2	845	49.72	5.56826	C17556|C00348	UNDECAPRENYL-P	96023901|3641	25245653	null	57654	udcpp		InChI=1S/C55H91O4P/c1-45(2)23-13-24-46(3)25-14-26-47(4)27-15-28-48(5)29-16-30-49(6)31-17-32-50(7)33-18-34-51(8)35-19-36-52(9)37-20-38-53(10)39-21-40-54(11)41-22-42-55(12)43-44-59-60(56,57)58/h23,25,27,29,31,33,35,37,39,41,43H,13-22,24,26,28,30,32,34,36,38,40,42,44H2,1-12H3,(H2,56,57,58)/p-2/b46-25+,47-27+,48-29+,49-31+,50-33+,51-35+,52-37+,53-39+,54-41+,55-43+	CC(C)=CCCC(C)=CCCC(C)=CCCC(C)=CCCC(C)=CCCC(C)=CCCC(C)=CCCC(C)=CCCC(C)=CCCC(C)=CCCC(C)=CCOP([O-])([O-])=O	Curation
463	cpd00287_c	cpd00287[c]	c	FALSE	3-Oxo-2-methylpropanoate	2mop	C4H5O3	-1	101	-112.07	0.27296	C00349|C06002	CH3-MALONATE-S-ALD	3642|8276	46173457	null	62413	mmsa|mmtsa		InChI=1S/C4H6O3/c1-3(2-5)4(6)7/h2-3H,1H3,(H,6,7)/p-1/t3-/m0/s1	CC([CH]=O)C(=O)[O-]	iMO1056|Opt208964
464	cpd00288_c	cpd00288[c]	c	FALSE	D-Glucosamine_phosphate	gam6p	C6H13NO8P	-1	259	-395.53	1.48131	C00352	CPD-13469|D-GLUCOSAMINE-6-P	3645	25244770	null	75989	gam6p		InChI=1S/C6H14NO8P/c7-3-5(9)4(8)2(15-6(3)10)1-14-16(11,12)13/h2-6,8-10H,1,7H2,(H2,11,12,13)/p-1/t2-,3-,4-,5-,6+/m1/s1	C(OP([O-])(=O)[O-])C1(OC(O)C([N+])C(O)C(O)1)	iMO1056|Opt208964
465	cpd00288_e	cpd00288[e]	e	FALSE	D-Glucosamine_phosphate[e]	gam6p	C6H13NO8P	-1	259	-395.53	1.48131	C00352	CPD-13469|D-GLUCOSAMINE-6-P	3645	25244770	null	75989	gam6p		InChI=1S/C6H14NO8P/c7-3-5(9)4(8)2(15-6(3)10)1-14-16(11,12)13/h2-6,8-10H,1,7H2,(H2,11,12,13)/p-1/t2-,3-,4-,5-,6+/m1/s1	C(OP([O-])(=O)[O-])C1(OC(O)C([N+])C(O)C(O)1)	Opt208964
466	cpd00288_p	cpd00288[p]	p	FALSE	D-Glucosamine_phosphate[p]	gam6p	C6H13NO8P	-1	259	-395.53	1.48131	C00352	CPD-13469|D-GLUCOSAMINE-6-P	3645	25244770	null	75989	gam6p		InChI=1S/C6H14NO8P/c7-3-5(9)4(8)2(15-6(3)10)1-14-16(11,12)13/h2-6,8-10H,1,7H2,(H2,11,12,13)/p-1/t2-,3-,4-,5-,6+/m1/s1	C(OP([O-])(=O)[O-])C1(OC(O)C([N+])C(O)C(O)1)	Curation
467	cpd00289_c	cpd00289[c]	c	FALSE	Geranylgeranyl_diphosphate	ggdp	C20H34O7P2	-2	448	-354.91	2.03365	C00353	GERANYLGERANYL-PP	3646	5497105	4593687	58756	ggdp		InChI=1S/C20H36O7P2/c1-17(2)9-6-10-18(3)11-7-12-19(4)13-8-14-20(5)15-16-26-29(24,25)27-28(21,22)23/h9,11,13,15H,6-8,10,12,14,16H2,1-5H3,(H,24,25)(H2,21,22,23)/p-3/b18-11+,19-13+,20-15+	CC(C)=CCCC(C)=CCCC(C)=CCCC(C)=CCOP(=O)([O-])OP(=O)([O-])[O-]	Opt208964
468	cpd00290_c	cpd00290[c]	c	FALSE	D-fructose-1,6-bisphosphate	fdp	C6H10O12P2	-4	338	-644.17	1.29798	C00354|C05378	null	3647|7752	null	null	16905|28013	fdp		null	null	iMO1056|Opt208964
469	cpd00292_c	cpd00292[c]	c	FALSE	HMG-CoA	hmgcoa	C27H39N7O20P3S	-5	907	-900.07	3.61469	C00356	3-HYDROXY-3-METHYL-GLUTARYL-COA	3649	5288565	null	43074	hmgcoa		InChI=1S/C27H44N7O20P3S/c1-26(2,21(40)24(41)30-5-4-15(35)29-6-7-58-17(38)9-27(3,42)8-16(36)37)11-51-57(48,49)54-56(46,47)50-10-14-20(53-55(43,44)45)19(39)25(52-14)34-13-33-18-22(28)31-12-32-23(18)34/h12-14,19-21,25,39-40,42H,4-11H2,1-3H3,(H,29,35)(H,30,41)(H,36,37)(H,46,47)(H,48,49)(H2,28,31,32)(H2,43,44,45)/p-5/t14-,19-,20-,21+,25-,27+/m1/s1	CC(C)(C(O)C(=O)NCCC(=O)NCCSC(=O)CC(C)(O)CC(=O)[O-])COP(=O)(OP(=O)(OCC1(C(OP([O-])(=O)[O-])C(O)C(O1)N3(C2(=C(C(N)=NC=N2)N=C3))))[O-])[O-]	iMO1056|Opt208964
470	cpd00293_c	cpd00293[c]	c	FALSE	N-Acetyl-D-glucosamine 6-phosphate	acgam6p	C8H14NO9P	-2	300	-425.13	1.60826	C00357	CPD-16168|N-ACETYL-D-GLUCOSAMINE-6-P	3650	90658998	null	15784	acgam6p		InChI=1S/C8H16NO9P/c1-3(10)9-5-7(12)6(11)4(18-8(5)13)2-17-19(14,15)16/h4-8,11-13H,2H2,1H3,(H,9,10)(H2,14,15,16)/p-2/t4-,5-,6-,7-,8+/m1/s1	CC(=O)NC1(C(O)OC(COP(=O)([O-])[O-])C(O)C(O)1)	iMO1056|Opt208964
471	cpd00294_c	cpd00294[c]	c	FALSE	DAMP	damp	C10H12N5O6P	-2	330	-218.01	2.98126	C00360	DAMP	3651	22848660	18735032	58245	damp		InChI=1S/C10H14N5O6P/c11-9-8-10(13-3-12-9)15(4-14-8)7-1-5(16)6(21-7)2-20-22(17,18)19/h3-7,16H,1-2H2,(H2,11,12,13)(H2,17,18,19)/p-2/t5-,6+,7+/m0/s1	C(C3(C(CC(N2(C1(=C(C(=NC=N1)N)N=C2)))O3)O))OP([O-])([O-])=O	iMO1056|Opt208964
472	cpd00294_e	cpd00294[e]	e	FALSE	DAMP[e]	damp	C10H12N5O6P	-2	330	-218.01	2.98126	C00360	DAMP	3651	22848660	18735032	58245	damp		InChI=1S/C10H14N5O6P/c11-9-8-10(13-3-12-9)15(4-14-8)7-1-5(16)6(21-7)2-20-22(17,18)19/h3-7,16H,1-2H2,(H2,11,12,13)(H2,17,18,19)/p-2/t5-,6+,7+/m0/s1	C(C3(C(CC(N2(C1(=C(C(=NC=N1)N)N=C2)))O3)O))OP([O-])([O-])=O	Curation
473	cpd00295_c	cpd00295[c]	c	FALSE	DGDP	dgdp	C10H13N5O10P2	-2	425	-476.46	2.68544	C00361	DGDP	3652	25245673	null	58595	dgdp		InChI=1S/C10H15N5O10P2/c11-10-13-8-7(9(17)14-10)12-3-15(8)6-1-4(16)5(24-6)2-23-27(21,22)25-26(18,19)20/h3-6,16H,1-2H2,(H,21,22)(H2,18,19,20)(H3,11,13,14,17)/p-3/t4-,5+,6+/m0/s1	C(OP(=O)([O-])OP(=O)([O-])[O-])C1(OC(CC(O)1)N3(C=NC2(C(=O)NC(N)=NC=23)))	iMO1056|Opt208964
474	cpd00296_c	cpd00296[c]	c	FALSE	DGMP	dgmp	C10H12N5O7P	-2	346	-268.46	2.68267	C00362	DGMP	3653	6994968	5362940	57673	dgmp		InChI=1S/C10H14N5O7P/c11-10-13-8-7(9(17)14-10)12-3-15(8)6-1-4(16)5(22-6)2-21-23(18,19)20/h3-6,16H,1-2H2,(H2,18,19,20)(H3,11,13,14,17)/p-2/t4-,5+,6+/m0/s1	C(OP(=O)([O-])[O-])C1(OC(CC(O)1)N3(C=NC2(C(=O)NC(N)=NC=23)))	iMO1056|Opt208964
475	cpd00296_e	cpd00296[e]	e	FALSE	DGMP[e]	dgmp	C10H12N5O7P	-2	346	-268.46	2.68267	C00362	DGMP	3653	6994968	5362940	57673	dgmp		InChI=1S/C10H14N5O7P/c11-10-13-8-7(9(17)14-10)12-3-15(8)6-1-4(16)5(22-6)2-21-23(18,19)20/h3-6,16H,1-2H2,(H2,18,19,20)(H3,11,13,14,17)/p-2/t4-,5+,6+/m0/s1	C(OP(=O)([O-])[O-])C1(OC(CC(O)1)N3(C=NC2(C(=O)NC(N)=NC=23)))	Curation
476	cpd00297_c	cpd00297[c]	c	FALSE	DTDP	dtdp	C10H14N2O11P2	-2	400	-566.34	1.77026	C00363	DTDP-GROUP|TDP	3654	90658819|21124327	19989845	58369	dtdp		InChI=1S/C10H16N2O11P2/c1-5-3-12(10(15)11-9(5)14)8-2-6(13)7(22-8)4-21-25(19,20)23-24(16,17)18/h3,6-8,13H,2,4H2,1H3,(H,19,20)(H,11,14,15)(H2,16,17,18)/p-3/t6-,7+,8+/m0/s1	CC1(=CN(C(=O)NC(=O)1)C2(CC(O)C(COP(=O)([O-])OP(=O)([O-])O)O2))|CC1(=CN(C(=O)NC(=O)1)C2(CC(O)C(COP(=O)([O-])OP(=O)([O-])[O-])O2))	iMO1056|Opt208964
477	cpd00298_c	cpd00298[c]	c	FALSE	DTMP	dtmp	C10H13N2O8P	-2	321	-358.34	1.76605	C00364	TMP	3655	16755631	10239189	63528	dtmp		InChI=1S/C10H15N2O8P/c1-5-3-12(10(15)11-9(5)14)8-2-6(13)7(20-8)4-19-21(16,17)18/h3,6-8,13H,2,4H2,1H3,(H,11,14,15)(H2,16,17,18)/p-2/t6-,7+,8+/m0/s1	CC1(=CN(C(=O)NC(=O)1)C2(CC(O)C(COP(=O)([O-])[O-])O2))	iMO1056|Opt208964
478	cpd00298_e	cpd00298[e]	e	FALSE	DTMP[e]	dtmp	C10H13N2O8P	-2	321	-358.34	1.76605	C00364	TMP	3655	16755631	10239189	63528	dtmp		InChI=1S/C10H15N2O8P/c1-5-3-12(10(15)11-9(5)14)8-2-6(13)7(20-8)4-19-21(16,17)18/h3,6-8,13H,2,4H2,1H3,(H,11,14,15)(H2,16,17,18)/p-2/t6-,7+,8+/m0/s1	CC1(=CN(C(=O)NC(=O)1)C2(CC(O)C(COP(=O)([O-])[O-])O2))	Opt208964
479	cpd00298_p	cpd00298[p]	p	FALSE	DTMP[p]	dtmp	C10H13N2O8P	-2	321	-358.34	1.76605	C00364	TMP	3655	16755631	10239189	63528	dtmp		InChI=1S/C10H15N2O8P/c1-5-3-12(10(15)11-9(5)14)8-2-6(13)7(20-8)4-19-21(16,17)18/h3,6-8,13H,2,4H2,1H3,(H,11,14,15)(H2,16,17,18)/p-2/t6-,7+,8+/m0/s1	CC1(=CN(C(=O)NC(=O)1)C2(CC(O)C(COP(=O)([O-])[O-])O2))	Curation
480	cpd00299_c	cpd00299[c]	c	FALSE	DUMP	dump	C9H11N2O8P	-2	307	-357.93	1.79821	C00365	DUMP	3656	18601100	18555972	246422	dump		InChI=1S/C9H13N2O8P/c12-5-3-8(11-2-1-7(13)10-9(11)14)19-6(5)4-18-20(15,16)17/h1-2,5-6,8,12H,3-4H2,(H,10,13,14)(H2,15,16,17)/p-2/t5-,6+,8+/m0/s1	C(OP(=O)([O-])[O-])C1(OC(CC(O)1)N2(C=CC(=O)NC(=O)2))	iMO1056|Opt208964
481	cpd00299_e	cpd00299[e]	e	FALSE	DUMP[e]	dump	C9H11N2O8P	-2	307	-357.93	1.79821	C00365	DUMP	3656	18601100	18555972	246422	dump		InChI=1S/C9H13N2O8P/c12-5-3-8(11-2-1-7(13)10-9(11)14)19-6(5)4-18-20(15,16)17/h1-2,5-6,8,12H,3-4H2,(H,10,13,14)(H2,15,16,17)/p-2/t5-,6+,8+/m0/s1	C(OP(=O)([O-])[O-])C1(OC(CC(O)1)N2(C=CC(=O)NC(=O)2))	Curation
482	cpd00300_c	cpd00300[c]	c	FALSE	Urate	urate	C5H4N4O3	0	168	-90.93	3.2352	C00366	CPD-15041|CPD-15332|URATE	3657	5248845|0|44229235	null	62585|46814|17775	urate		InChI=1S/C5H4N4O3/c10-3-1-2(7-4(11)6-1)8-5(12)9-3/h(H4,6,7,8,9,10,11,12)/p-1|InChI=1S/C5H4N4O3/c10-3-1-2(7-4(11)6-1)8-5(12)9-3/h(H4,6,7,8,9,10,11,12)|InChI=1S/C5H4N4O3/c10-3-1-2(7-4(11)6-1)8-5(12)9-3/h(H4,6,7,8,9,10,11,12)	C12(NC(=O)NC=1C(=O)NC([O-])=N2)|C12(N=C(O)NC=1C(O)=NC(O)=N2)|C12(NC(=O)NC=1C(=O)NC(=O)N2)	iMO1056|Opt208964
483	cpd00300_e	cpd00300[e]	e	FALSE	Urate[e]	urate	C5H4N4O3	0	168	-90.93	3.2352	C00366	CPD-15041|CPD-15332|URATE	3657	5248845|0|44229235	null	62585|46814|17775	urate		InChI=1S/C5H4N4O3/c10-3-1-2(7-4(11)6-1)8-5(12)9-3/h(H4,6,7,8,9,10,11,12)/p-1|InChI=1S/C5H4N4O3/c10-3-1-2(7-4(11)6-1)8-5(12)9-3/h(H4,6,7,8,9,10,11,12)|InChI=1S/C5H4N4O3/c10-3-1-2(7-4(11)6-1)8-5(12)9-3/h(H4,6,7,8,9,10,11,12)	C12(NC(=O)NC=1C(=O)NC([O-])=N2)|C12(N=C(O)NC=1C(O)=NC(O)=N2)|C12(NC(=O)NC=1C(=O)NC(=O)N2)	Opt208964
484	cpd00300_p	cpd00300[p]	p	FALSE	Urate[p]	urate	C5H4N4O3	0	168	-90.93	3.2352	C00366	CPD-15041|CPD-15332|URATE	3657	5248845|0|44229235	null	62585|46814|17775	urate		InChI=1S/C5H4N4O3/c10-3-1-2(7-4(11)6-1)8-5(12)9-3/h(H4,6,7,8,9,10,11,12)/p-1|InChI=1S/C5H4N4O3/c10-3-1-2(7-4(11)6-1)8-5(12)9-3/h(H4,6,7,8,9,10,11,12)|InChI=1S/C5H4N4O3/c10-3-1-2(7-4(11)6-1)8-5(12)9-3/h(H4,6,7,8,9,10,11,12)	C12(NC(=O)NC=1C(=O)NC([O-])=N2)|C12(N=C(O)NC=1C(O)=NC(O)=N2)|C12(NC(=O)NC=1C(=O)NC(=O)N2)	Curation
485	cpd00305_c	cpd00305[c]	c	FALSE	Thiamin	thm	C12H17N4OS	1	265	52.18	2.5652	C00378	THIAMINE	3668	1130	1098	18385	thm		InChI=1S/C12H17N4OS/c1-8-11(3-4-17)18-7-16(8)6-10-5-14-9(2)15-12(10)13/h5,7,17H,3-4,6H2,1-2H3,(H2,13,14,15)/q+1	CC1([N+](=CSC(CCO)=1)CC2(C=NC(C)=NC(N)=2))	iMO1056
486	cpd00305_e	cpd00305[e]	e	FALSE	Thiamin[e]	thm	C12H17N4OS	1	265	52.18	2.5652	C00378	THIAMINE	3668	1130	1098	18385	thm		InChI=1S/C12H17N4OS/c1-8-11(3-4-17)18-7-16(8)6-10-5-14-9(2)15-12(10)13/h5,7,17H,3-4,6H2,1-2H3,(H2,13,14,15)/q+1	CC1([N+](=CSC(CCO)=1)CC2(C=NC(C)=NC(N)=2))	iMO1056
487	cpd00305_p	cpd00305[p]	p	FALSE	Thiamin[p]	thm	C12H17N4OS	1	265	52.18	2.5652	C00378	THIAMINE	3668	1130	1098	18385	thm		InChI=1S/C12H17N4OS/c1-8-11(3-4-17)18-7-16(8)6-10-5-14-9(2)15-12(10)13/h5,7,17H,3-4,6H2,1-2H3,(H2,13,14,15)/q+1	CC1([N+](=CSC(CCO)=1)CC2(C=NC(C)=NC(N)=2))	Curation
488	cpd00307_c	cpd00307[c]	c	FALSE	Cytosine	csn	C4H5N3O	0	111	-8.68	1.38371	C00380	CYTOSINE	3670	597	577	16040	csn		InChI=1S/C4H5N3O/c5-3-1-2-6-4(8)7-3/h1-2H,(H3,5,6,7,8)	C1(NC(=O)N=C(N)C=1)	iMO1056|Opt208964
489	cpd00307_e	cpd00307[e]	e	FALSE	Cytosine[e]	csn	C4H5N3O	0	111	-8.68	1.38371	C00380	CYTOSINE	3670	597	577	16040	csn		InChI=1S/C4H5N3O/c5-3-1-2-6-4(8)7-3/h1-2H,(H3,5,6,7,8)	C1(NC(=O)N=C(N)C=1)	iMO1056|Opt208964
490	cpd00307_p	cpd00307[p]	p	FALSE	Cytosine[p]	csn	C4H5N3O	0	111	-8.68	1.38371	C00380	CYTOSINE	3670	597	577	16040	csn		InChI=1S/C4H5N3O/c5-3-1-2-6-4(8)7-3/h1-2H,(H3,5,6,7,8)	C1(NC(=O)N=C(N)C=1)	Curation
491	cpd00308_c	cpd00308[c]	c	FALSE	Malonate	maln	C3H2O4	-2	102	-164.58	0.238732	C00383	MALONATE	3673	9084	8731	15792	malon		InChI=1S/C3H4O4/c4-2(5)1-3(6)7/h1H2,(H,4,5)(H,6,7)/p-2	C(C([O-])=O)C([O-])=O	iMO1056|Opt208964
492	cpd00308_e	cpd00308[e]	e	FALSE	Malonate[e]	maln	C3H2O4	-2	102	-164.58	0.238732	C00383	MALONATE	3673	9084	8731	15792	malon		InChI=1S/C3H4O4/c4-2(5)1-3(6)7/h1H2,(H,4,5)(H,6,7)/p-2	C(C([O-])=O)C([O-])=O	iMO1056|Opt208964
493	cpd00308_p	cpd00308[p]	p	FALSE	Malonate[p]	maln	C3H2O4	-2	102	-164.58	0.238732	C00383	MALONATE	3673	9084	8731	15792	malon		InChI=1S/C3H4O4/c4-2(5)1-3(6)7/h1H2,(H,4,5)(H,6,7)/p-2	C(C([O-])=O)C([O-])=O	Curation
494	cpd00309_c	cpd00309[c]	c	FALSE	XAN	xan	C5H4N4O2	0	152	-27.73	2.67091	C00385	XANTHINE	3675	1188	1151	17712	xan		InChI=1S/C5H4N4O2/c10-4-2-3(7-1-6-2)8-5(11)9-4/h1H,(H3,6,7,8,9,10,11)	C12(NC(=O)NC(C=1N=CN2)=O)	iMO1056|Opt208964
495	cpd00309_e	cpd00309[e]	e	FALSE	XAN[e]	xan	C5H4N4O2	0	152	-27.73	2.67091	C00385	XANTHINE	3675	1188	1151	17712	xan		InChI=1S/C5H4N4O2/c10-4-2-3(7-1-6-2)8-5(11)9-4/h1H,(H3,6,7,8,9,10,11)	C12(NC(=O)NC(C=1N=CN2)=O)	iMO1056|Opt208964
496	cpd00309_p	cpd00309[p]	p	FALSE	XAN[p]	xan	C5H4N4O2	0	152	-27.73	2.67091	C00385	XANTHINE	3675	1188	1151	17712	xan		InChI=1S/C5H4N4O2/c10-4-2-3(7-1-6-2)8-5(11)9-4/h1H,(H3,6,7,8,9,10,11)	C12(NC(=O)NC(C=1N=CN2)=O)	Curation
497	cpd00311_c	cpd00311[c]	c	FALSE	Guanosine	gsn	C10H13N5O5	0	283	-95.8	2.75027	C00387	CPD-15142|GUANOSINE	3677	65412|6802	6544	73141|16750	gsn		InChI=1S/C10H13N5O5/c11-10-13-7-4(8(19)14-10)12-2-15(7)9-6(18)5(17)3(1-16)20-9/h2-3,5-6,9,16-18H,1H2,(H3,11,13,14,19)/t3-,5-,6+,9-/m1/s1|InChI=1S/C10H13N5O5/c11-10-13-7-4(8(19)14-10)12-2-15(7)9-6(18)5(17)3(1-16)20-9/h2-3,5-6,9,16-18H,1H2,(H3,11,13,14,19)/t3-,5-,6-,9-/m1/s1	C(O)C1(OC(C(O)C(O)1)N3(C=NC2(C(=O)NC(N)=NC=23)))|C(O)C1(OC(C(O)C(O)1)N3(C=NC2(C(=O)NC(N)=NC=23)))	iMO1056|Opt208964
498	cpd00311_e	cpd00311[e]	e	FALSE	Guanosine[e]	gsn	C10H13N5O5	0	283	-95.8	2.75027	C00387	CPD-15142|GUANOSINE	3677	65412|6802	6544	73141|16750	gsn		InChI=1S/C10H13N5O5/c11-10-13-7-4(8(19)14-10)12-2-15(7)9-6(18)5(17)3(1-16)20-9/h2-3,5-6,9,16-18H,1H2,(H3,11,13,14,19)/t3-,5-,6+,9-/m1/s1|InChI=1S/C10H13N5O5/c11-10-13-7-4(8(19)14-10)12-2-15(7)9-6(18)5(17)3(1-16)20-9/h2-3,5-6,9,16-18H,1H2,(H3,11,13,14,19)/t3-,5-,6-,9-/m1/s1	C(O)C1(OC(C(O)C(O)1)N3(C=NC2(C(=O)NC(N)=NC=23)))|C(O)C1(OC(C(O)C(O)1)N3(C=NC2(C(=O)NC(N)=NC=23)))	Opt208964
499	cpd00311_p	cpd00311[p]	p	FALSE	Guanosine[p]	gsn	C10H13N5O5	0	283	-95.8	2.75027	C00387	CPD-15142|GUANOSINE	3677	65412|6802	6544	73141|16750	gsn		InChI=1S/C10H13N5O5/c11-10-13-7-4(8(19)14-10)12-2-15(7)9-6(18)5(17)3(1-16)20-9/h2-3,5-6,9,16-18H,1H2,(H3,11,13,14,19)/t3-,5-,6+,9-/m1/s1|InChI=1S/C10H13N5O5/c11-10-13-7-4(8(19)14-10)12-2-15(7)9-6(18)5(17)3(1-16)20-9/h2-3,5-6,9,16-18H,1H2,(H3,11,13,14,19)/t3-,5-,6-,9-/m1/s1	C(O)C1(OC(C(O)C(O)1)N3(C=NC2(C(=O)NC(N)=NC=23)))|C(O)C1(OC(C(O)C(O)1)N3(C=NC2(C(=O)NC(N)=NC=23)))	Curation
500	cpd00312_c	cpd00312[c]	c	FALSE	Histamine	hista	C5H10N3	1	112	34.01	1.12642	C00388	HISTAMINE	3678	25201573	null	58432	hista		InChI=1S/C5H9N3/c6-2-1-5-3-7-4-8-5/h3-4H,1-2,6H2,(H,7,8)/p+1	C1(=C(NC=N1)CC[N+])	Opt208964
501	cpd00312_e	cpd00312[e]	e	FALSE	Histamine[e]	hista	C5H10N3	1	112	34.01	1.12642	C00388	HISTAMINE	3678	25201573	null	58432	hista		InChI=1S/C5H9N3/c6-2-1-5-3-7-4-8-5/h3-4H,1-2,6H2,(H,7,8)/p+1	C1(=C(NC=N1)CC[N+])	Opt208964
502	cpd00312_p	cpd00312[p]	p	FALSE	Histamine[p]	hista	C5H10N3	1	112	34.01	1.12642	C00388	HISTAMINE	3678	25201573	null	58432	hista		InChI=1S/C5H9N3/c6-2-1-5-3-7-4-8-5/h3-4H,1-2,6H2,(H,7,8)/p+1	C1(=C(NC=N1)CC[N+])	Curation
503	cpd00314_c	cpd00314[c]	c	FALSE	D-Mannitol	mnl	C6H14O6	0	182	-225.44	0.98839	C00392	MANNITOL	3682	6251	6015	16899	mnl		InChI=1S/C6H14O6/c7-1-3(9)5(11)6(12)4(10)2-8/h3-12H,1-2H2/t3-,4-,5-,6-/m1/s1	C(C(C(C(C(CO)O)O)O)O)O	iMO1056|Opt208964
504	cpd00314_e	cpd00314[e]	e	FALSE	D-Mannitol[e]	mnl	C6H14O6	0	182	-225.44	0.98839	C00392	MANNITOL	3682	6251	6015	16899	mnl		InChI=1S/C6H14O6/c7-1-3(9)5(11)6(12)4(10)2-8/h3-12H,1-2H2/t3-,4-,5-,6-/m1/s1	C(C(C(C(C(CO)O)O)O)O)O	iMO1056|Opt208964
505	cpd00314_p	cpd00314[p]	p	FALSE	D-Mannitol[p]	mnl	C6H14O6	0	182	-225.44	0.98839	C00392	MANNITOL	3682	6251	6015	16899	mnl		InChI=1S/C6H14O6/c7-1-3(9)5(11)6(12)4(10)2-8/h3-12H,1-2H2/t3-,4-,5-,6-/m1/s1	C(C(C(C(C(CO)O)O)O)O)O	Curation
506	cpd00318_c	cpd00318[c]	c	FALSE	Tryptamine_C10H13N2	Tryptamine	C10H13N2	1	161	54.64	1.57496	C00398	TRYPTAMINE	3688	3985862	3205163	57887	trypta		InChI=1S/C10H12N2/c11-6-5-8-7-12-10-4-2-1-3-9(8)10/h1-4,7,12H,5-6,11H2/p+1	C([N+])CC2(=CNC1(=C(C=CC=C1)2))	Curation
507	cpd00322_c	cpd00322[c]	c	FALSE	L-Isoleucine	ile-L	C6H13NO2	0	131	-84.87	0.446773	C00407	ILE	3697	7043901	null	58045	ile__L		InChI=1S/C6H13NO2/c1-3-4(2)5(7)6(8)9/h4-5H,3,7H2,1-2H3,(H,8,9)/t4-,5-/m0/s1	CCC(C)C([N+])C(=O)[O-]	iMO1056|Opt208964
508	cpd00322_e	cpd00322[e]	e	FALSE	L-Isoleucine[e]	ile-L	C6H13NO2	0	131	-84.87	0.446773	C00407	ILE	3697	7043901	null	58045	ile__L		InChI=1S/C6H13NO2/c1-3-4(2)5(7)6(8)9/h4-5H,3,7H2,1-2H3,(H,8,9)/t4-,5-/m0/s1	CCC(C)C([N+])C(=O)[O-]	iMO1056|Opt208964
509	cpd00322_p	cpd00322[p]	p	FALSE	L-Isoleucine[p]	ile-L	C6H13NO2	0	131	-84.87	0.446773	C00407	ILE	3697	7043901	null	58045	ile__L		InChI=1S/C6H13NO2/c1-3-4(2)5(7)6(8)9/h4-5H,3,7H2,1-2H3,(H,8,9)/t4-,5-/m0/s1	CCC(C)C([N+])C(=O)[O-]	Curation
510	cpd00323_c	cpd00323[c]	c	FALSE	L-Pipecolate	Lpipecol	C6H11NO2	0	128	-59.36	1.1481	C00408	CPD-11619|L-PIPECOLATE	3698	6931662|6931663	null	41582|61185	Lpipecol		InChI=1S/C6H11NO2/c8-6(9)5-3-1-2-4-7-5/h5,7H,1-4H2,(H,8,9)/t5-/m1/s1|InChI=1S/C6H11NO2/c8-6(9)5-3-1-2-4-7-5/h5,7H,1-4H2,(H,8,9)/t5-/m0/s1	C1(CCCC(C([O-])=O)[N+]1)|C1(CCCC(C([O-])=O)[N+]1)	Opt208964
511	cpd00324_c	cpd00324[c]	c	FALSE	MTTL	ch4s	CH4S	0	48	-4.394	0.645273	C00409	CPD-7671	3699	878	855	16007	ch4s		InChI=1S/CH4S/c1-2/h2H,1H3	CS	iMO1056
512	cpd00324_e	cpd00324[e]	e	FALSE	Methanethiol[e]	ch4s	CH4S	0	48	-4.394	0.645273	C00409	CPD-7671	3699	878	855	16007	ch4s		InChI=1S/CH4S/c1-2/h2H,1H3	CS	Curation
513	cpd00324_p	cpd00324[p]	p	FALSE	Methanethiol[p]	ch4s	CH4S	0	48	-4.394	0.645273	C00409	CPD-7671	3699	878	855	16007	ch4s		InChI=1S/CH4S/c1-2/h2H,1H3	CS	Curation
514	cpd00327_c	cpd00327[c]	c	FALSE	Octadecanoyl-CoA	stcoa	C39H66N7O17P3S	-4	1030	-759.91	3.99319	C00412	STEAROYL-COA	3702	45266614	null	57394	stcoa		InChI=1S/C39H70N7O17P3S/c1-4-5-6-7-8-9-10-11-12-13-14-15-16-17-18-19-30(48)67-23-22-41-29(47)20-21-42-37(51)34(50)39(2,3)25-60-66(57,58)63-65(55,56)59-24-28-33(62-64(52,53)54)32(49)38(61-28)46-27-45-31-35(40)43-26-44-36(31)46/h26-28,32-34,38,49-50H,4-25H2,1-3H3,(H,41,47)(H,42,51)(H,55,56)(H,57,58)(H2,40,43,44)(H2,52,53,54)/p-4/t28-,32-,33-,34+,38-/m1/s1	CCCCCCCCCCCCCCCCCC(=O)SCCNC(=O)CCNC(C(O)C(C)(C)COP([O-])(=O)OP([O-])(=O)OCC1(C(OP(=O)([O-])[O-])C(O)C(O1)N3(C=NC2(C(N)=NC=NC=23))))=O	Opt208964
515	cpd00330_c	cpd00330[c]	c	FALSE	Dihydrofolate	dhf	C19H19N7O6	-2	441	-109.12	3.01016	C00415	DIHYDROFOLATE	3705	40480038	null	57451	dhf		InChI=1S/C19H21N7O6/c20-19-25-15-14(17(30)26-19)23-11(8-22-15)7-21-10-3-1-9(2-4-10)16(29)24-12(18(31)32)5-6-13(27)28/h1-4,12,21H,5-8H2,(H,24,29)(H,27,28)(H,31,32)(H4,20,22,25,26,30)/p-2/t12-/m0/s1	C(NC1(C=CC(C(=O)NC(C(=O)[O-])CCC([O-])=O)=CC=1))C3(CNC2(=C(C(=O)NC(N)=N2)N=3))	iMO1056|Opt208964
516	cpd00331_c	cpd00331[c]	c	FALSE	Cis-Aconitate	acon-C	C6H3O6	-3	171	-222.28	0.750199	C00417	CIS-ACONITATE	3707	5459816	4573582	16383	acon_C		InChI=1S/C6H6O6/c7-4(8)1-3(6(11)12)2-5(9)10/h1H,2H2,(H,7,8)(H,9,10)(H,11,12)/p-3/b3-1-	C([O-])(=O)C(=CC(=O)[O-])CC(=O)[O-]	Opt208964
517	cpd00333_c	cpd00333[c]	c	FALSE	(E)-Cinnamate	cinnm	C9H7O2	-1	147	-32.27	1.0401	C06357|C00423	ALKYL-CINNAMATE|CPD-674	8593|3713	0|5957728	4762929	15669	cinnm		InChI=1S/C9H8O2/c10-9(11)7-6-8-4-2-1-3-5-8/h1-7H,(H,10,11)/p-1/b7-6+	C1(C=CC(C=CC(=O)O[R])=CC=1)|C(=O)([O-])C=CC1(=CC=CC=C1)	Curation
518	cpd00334_c	cpd00334[c]	c	FALSE	L-Lactaldehyde	lald-L	C3H6O2	0	74	-70.47	0.279396	C00424	LACTALD	3714	439231	388368	18041	lald__L		InChI=1S/C3H6O2/c1-3(5)2-4/h2-3,5H,1H3/t3-/m0/s1	CC([CH]=O)O	iMO1056
519	cpd00337_c	cpd00337[c]	c	FALSE	Hydrouracil	56dura	C4H6N2O2	0	114	-70.08	1.48378	C00429	DI-H-URACIL	3718	649	629	15901	56dura		InChI=1S/C4H6N2O2/c7-3-1-2-5-4(8)6-3/h1-2H2,(H2,5,6,7,8)	C1(NC(CCN1)=O)=O	iMO1056|Opt208964
520	cpd00338_c	cpd00338[c]	c	FALSE	5-Aminolevulinate	5aop	C5H9NO3	0	131	-112.89	0.390534	C00430	5-AMINO-LEVULINATE	3719	7048523	null	356416	5aop		InChI=1S/C5H9NO3/c6-3-4(7)1-2-5(8)9/h1-3,6H2,(H,8,9)	C(C(C[N+])=O)CC([O-])=O	iMO1056|Opt208964
521	cpd00339_c	cpd00339[c]	c	FALSE	5-Aminopentanoate	5aptn	C5H11NO2	0	117	-82.87	0.417227	C00431	5-AMINOPENTANOATE	3720	6992101	null	356010	5aptn		InChI=1S/C5H11NO2/c6-4-2-1-3-5(7)8/h1-4,6H2,(H,7,8)	C(CC[N+])CC(=O)[O-]	Opt208964
522	cpd00339_e	cpd00339[e]	e	FALSE	5-Aminopentanoate[e]	5aptn	C5H11NO2	0	117	-82.87	0.417227	C00431	5-AMINOPENTANOATE	3720	6992101	null	356010	5aptn		InChI=1S/C5H11NO2/c6-4-2-1-3-5(7)8/h1-4,6H2,(H,7,8)	C(CC[N+])CC(=O)[O-]	Opt208964
523	cpd00339_p	cpd00339[p]	p	FALSE	5-Aminopentanoate[p]	5aptn	C5H11NO2	0	117	-82.87	0.417227	C00431	5-AMINOPENTANOATE	3720	6992101	null	356010	5aptn		InChI=1S/C5H11NO2/c6-4-2-1-3-5(7)8/h1-4,6H2,(H,7,8)	C(CC[N+])CC(=O)[O-]	Curation
524	cpd00340_c	cpd00340[c]	c	FALSE	2,5-Dioxopentanoate	25dop	C5H5O4	-1	129	-136.2	0.368702	C00433	null	3722	null	null	17415			null	null	Opt208964
525	cpd00341_c	cpd00341[c]	c	FALSE	N-Carbamoylputrescine	cbmps	C5H14N3O	1	132	-44.23	1.02633	C00436	CPD-597	3725	25244388	null	58318	Ncbmpts|cbmp		InChI=1S/C5H13N3O/c6-3-1-2-4-8-5(7)9/h1-4,6H2,(H3,7,8,9)/p+1	C(CCCNC(N)=O)[N+]	iMO1056|Opt208964
526	cpd00342_c	cpd00342[c]	c	FALSE	N-Acetylornithine	acorn	C7H14N2O3	0	174	-115.26	0.757717	C00437	N-ALPHA-ACETYLORNITHINE	3726	6992102	null	57805	acorn		InChI=1S/C7H14N2O3/c1-5(10)9-6(7(11)12)3-2-4-8/h6H,2-4,8H2,1H3,(H,9,10)(H,11,12)/t6-/m0/s1	CC(=O)NC(CCC[N+])C(=O)[O-]	iMO1056|Opt208964
527	cpd00343_c	cpd00343[c]	c	FALSE	N-Carbamoyl-L-aspartate	cbasp	C5H6N2O5	-2	174	-203.96	0.985903	C00438	CARBAMYUL-L-ASPARTATE	3727	5460257	10718031	32814	cbasp		InChI=1S/C5H8N2O5/c6-5(12)7-2(4(10)11)1-3(8)9/h2H,1H2,(H,8,9)(H,10,11)(H3,6,7,12)/p-2/t2-/m0/s1	C(=O)([O-])CC(NC(N)=O)C([O-])=O	iMO1056|Opt208964
528	cpd00344_c	cpd00344[c]	c	FALSE	N-Formimino-L-glutamate	forglu	C6H9N2O4	-1	173	-157.18	1.48196	C00439	N-FORMIMINO-L-GLUTAMATE	3728	25246274	null	58928	forglu		InChI=1S/C6H10N2O4/c7-3-8-4(6(11)12)1-2-5(9)10/h3-4H,1-2H2,(H2,7,8)(H,9,10)(H,11,12)/p-1/t4-/m0/s1	[CH](=[N+])NC(C([O-])=O)CCC([O-])=O	iMO1056|Opt208964
529	cpd00345_c	cpd00345[c]	c	FALSE	5-Methyltetrahydrofolate	5mthf	C20H23N7O6	-2	457	-101.7	2.85054	C00440	5-METHYL-THF	3729	42626431	143	18608	5mthf		InChI=1S/C20H25N7O6/c1-27-12(9-23-16-15(27)18(31)26-20(21)25-16)8-22-11-4-2-10(3-5-11)17(30)24-13(19(32)33)6-7-14(28)29/h2-5,12-13,22H,6-9H2,1H3,(H,24,30)(H,28,29)(H,32,33)(H4,21,23,25,26,31)/p-2/t12-,13-/m0/s1	CN2([CH](CNC1(=C(C(=O)NC(N)=N1)2))CNC3(C=CC(C(=O)NC(C(=O)[O-])CCC([O-])=O)=CC=3))	iMO1056|Opt208964
530	cpd00346_c	cpd00346[c]	c	FALSE	L-Aspartate4-semialdehyde	aspsa	C4H7NO3	0	117	-113.05	0.329774	C00441	L-ASPARTATE-SEMIALDEHYDE	3730	5287708	null	537519	aspsa		InChI=1S/C4H7NO3/c5-3(1-2-6)4(7)8/h2-3H,1,5H2,(H,7,8)/t3-/m0/s1	[CH](=O)CC([N+])C(=O)[O-]	iMO1056|Opt208964
531	cpd00347_c	cpd00347[c]	c	FALSE	5-10-Methenyltetrahydrofolate	methf	C20H20N7O6	-1	454	-97	3.11793	C00445	5-10-METHENYL-THF	3733	46878371	null	57455	methf		InChI=1S/C20H21N7O6/c21-20-24-16-15(18(31)25-20)27-9-26(8-12(27)7-22-16)11-3-1-10(2-4-11)17(30)23-13(19(32)33)5-6-14(28)29/h1-4,9,12-13H,5-8H2,(H6-,21,22,23,24,25,28,29,30,31,32,33)/p-1/t12-,13+/m1/s1	C4(NC1(N=C(N)NC(=O)C=1[N+]3(=CN(C2(=CC=C(C=C2)C(=O)NC(CCC([O-])=O)C([O-])=O))C[CH]34)))	iMO1056|Opt208964
532	cpd00348_c	cpd00348[c]	c	FALSE	D-Galactose_1-phosphate	gal1p	C6H11O9P	-2	259	-430.78	1.50566	C00446|C03384	GALACTOSE-1P	3734|6219	7098639	5447153	58336	gal1p		InChI=1S/C6H13O9P/c7-1-2-3(8)4(9)5(10)6(14-2)15-16(11,12)13/h2-10H,1H2,(H2,11,12,13)/p-2/t2-,3+,4+,5-,6-/m1/s1	C(O)C1(OC(OP(=O)([O-])[O-])C(O)C(O)C(O)1)	iMO1056
533	cpd00349_c	cpd00349[c]	c	FALSE	Sedoheptulose 1,7-bisphosphate	s17bp	C7H12O13P2	-4	368	-678.84	0.89046	C00447	D-SEDOHEPTULOSE-1-7-P2	3735	46878435	null	58335	s17bp		InChI=1S/C7H16O13P2/c8-3(1-19-21(13,14)15)5(10)7(12)6(11)4(9)2-20-22(16,17)18/h3,5-8,10-12H,1-2H2,(H2,13,14,15)(H2,16,17,18)/p-4/t3-,5-,6-,7-/m1/s1	C(OP(=O)([O-])[O-])C(O)C(O)C(O)C(O)C(COP([O-])(=O)[O-])=O	Opt208964
534	cpd00350_c	cpd00350[c]	c	FALSE	Farnesyldiphosphate	frdp	C15H26O7P2	-2	380	-383	1.53205	C00448	FARNESYL-PP	3736	15983959	11633047	175763	frdp		InChI=1S/C15H28O7P2/c1-13(2)7-5-8-14(3)9-6-10-15(4)11-12-21-24(19,20)22-23(16,17)18/h7,9,11H,5-6,8,10,12H2,1-4H3,(H,19,20)(H2,16,17,18)/p-3/b14-9+,15-11+	CC(=CCCC(=CCCC(=CCOP(OP([O-])(=O)[O-])(=O)[O-])C)C)C	iMO1056|Opt208964
535	cpd00352_c	cpd00352[c]	c	FALSE	Delta1-Piperideine-6-L-carboxylate	thp2c	C6H8NO2	-1	126	-56.09	1.01049	C00450	CPD-7682	3738	45266761	null	58769	thp2c		InChI=1S/C6H9NO2/c8-6(9)5-3-1-2-4-7-5/h4-5H,1-3H2,(H,8,9)/p-1/t5-/m0/s1	C(C1(CCCC=N1))([O-])=O	Opt208964
536	cpd00355_c	cpd00355[c]	c	FALSE	Nicotinamide_ribonucleotide	nmn	C11H14N2O8P	-1	334	-337.74	2.01206	C00455	NICOTINAMIDE_NUCLEOTIDE	3741	23617374	19954080	14649	nmn		InChI=1S/C11H15N2O8P/c12-10(16)6-2-1-3-13(4-6)11-9(15)8(14)7(21-11)5-20-22(17,18)19/h1-4,7-9,11,14-15H,5H2,(H3-,12,16,17,18,19)/p-1/t7-,8-,9-,11-/m1/s1	C(OP([O-])(=O)[O-])C1(C(O)C(O)C(O1)[N+]2(C=CC=C(C(=O)N)C=2))	iMO1056|Opt208964
537	cpd00355_e	cpd00355[e]	e	FALSE	Nicotinamide_ribonucleotide[e]	nmn	C11H14N2O8P	-1	334	-337.74	2.01206	C00455	NICOTINAMIDE_NUCLEOTIDE	3741	23617374	19954080	14649	nmn		InChI=1S/C11H15N2O8P/c12-10(16)6-2-1-3-13(4-6)11-9(15)8(14)7(21-11)5-20-22(17,18)19/h1-4,7-9,11,14-15H,5H2,(H3-,12,16,17,18,19)/p-1/t7-,8-,9-,11-/m1/s1	C(OP([O-])(=O)[O-])C1(C(O)C(O)C(O1)[N+]2(C=CC=C(C(=O)N)C=2))	Opt208964
538	cpd00355_p	cpd00355[p]	p	FALSE	Nicotinamide_ribonucleotide[p]	nmn	C11H14N2O8P	-1	334	-337.74	2.01206	C00455	NICOTINAMIDE_NUCLEOTIDE	3741	23617374	19954080	14649	nmn		InChI=1S/C11H15N2O8P/c12-10(16)6-2-1-3-13(4-6)11-9(15)8(14)7(21-11)5-20-22(17,18)19/h1-4,7-9,11,14-15H,5H2,(H3-,12,16,17,18,19)/p-1/t7-,8-,9-,11-/m1/s1	C(OP([O-])(=O)[O-])C1(C(O)C(O)C(O1)[N+]2(C=CC=C(C(=O)N)C=2))	Curation
539	cpd00356_c	cpd00356[c]	c	FALSE	DCTP	dctp	C9H13N3O13P3	-3	464	-721.54	1.84804	C00458	DCTP	3742	25244665	null	61481	dctp		InChI=1S/C9H16N3O13P3/c10-7-1-2-12(9(14)11-7)8-3-5(13)6(23-8)4-22-27(18,19)25-28(20,21)24-26(15,16)17/h1-2,5-6,8,13H,3-4H2,(H,18,19)(H,20,21)(H2,10,11,14)(H2,15,16,17)/p-4/t5-,6+,8+/m0/s1	C(C2(C(CC(N1(C(N=C(C=C1)N)=O))O2)O))OP(OP(OP(=O)([O-])[O-])([O-])=O)([O-])=O	iMO1056|Opt208964
540	cpd00357_c	cpd00357[c]	c	FALSE	TTP	dttp	C10H14N2O14P3	-3	479	-774.34	1.78283	C00459	TTP	3743	11988283	10160750	37568	dttp		InChI=1S/C10H17N2O14P3/c1-5-3-12(10(15)11-9(5)14)8-2-6(13)7(24-8)4-23-28(19,20)26-29(21,22)25-27(16,17)18/h3,6-8,13H,2,4H2,1H3,(H,19,20)(H,21,22)(H,11,14,15)(H2,16,17,18)/p-4/t6-,7+,8+/m0/s1	CC1(=CN(C(=O)NC(=O)1)C2(CC(O)C(COP(=O)([O-])OP(=O)([O-])OP(=O)([O-])[O-])O2))	iMO1056|Opt208964
541	cpd00358_c	cpd00358[c]	c	FALSE	DUTP	dutp	C9H12N2O14P3	-3	465	-773.93	1.81469	C00460	DUTP	3744	25244408	null	61555	dutp		InChI=1S/C9H15N2O14P3/c12-5-3-8(11-2-1-7(13)10-9(11)14)23-6(5)4-22-27(18,19)25-28(20,21)24-26(15,16)17/h1-2,5-6,8,12H,3-4H2,(H,18,19)(H,20,21)(H,10,13,14)(H2,15,16,17)/p-4/t5-,6+,8+/m0/s1	C(C2(C(CC(N1(C(NC(C=C1)=O)=O))O2)O))OP(OP(OP(=O)([O-])[O-])([O-])=O)([O-])=O	iMO1056|Opt208964
542	cpd00359_c	cpd00359[c]	c	FALSE	Indol	indole	C8H7N	0	117	54.41	1.59304	C00463	INDOLE	3747	798	776	16881	indole		InChI=1S/C8H7N/c1-2-4-8-7(3-1)5-6-9-8/h1-6,9H	C2(C=CC1(=C(C=CN1)C=2))	Opt208964
543	cpd00361_c	cpd00361[c]	c	FALSE	ACTN	actn-R	C4H8O2	0	88	-72.12	0.345267	C00466|C00810	null	3750|4068	null	null	15688|15686			null	null	iMO1056|Opt208964
544	cpd00363_c	cpd00363[c]	c	FALSE	Ethanol	etoh	C2H6O	0	46	-43.44	0.5	C00469	ETOH	3752	702	682	16236	etoh		InChI=1S/C2H6O/c1-2-3/h3H,2H2,1H3	CCO	iMO1056|Opt208964
545	cpd00363_e	cpd00363[e]	e	FALSE	Ethanol[e]	etoh	C2H6O	0	46	-43.44	0.5	C00469	ETOH	3752	702	682	16236	etoh		InChI=1S/C2H6O/c1-2-3/h3H,2H2,1H3	CCO	iMO1056
546	cpd00363_p	cpd00363[p]	p	FALSE	Ethanol[p]	etoh	C2H6O	0	46	-43.44	0.5	C00469	ETOH	3752	702	682	16236	etoh		InChI=1S/C2H6O/c1-2-3/h3H,2H2,1H3	CCO	Curation
547	cpd00367_c	cpd00367[c]	c	FALSE	Cytidine	Cytidine	C9H13N3O5	0	243	-132.88	1.92951	C00475	CPD-15099|CYTIDINE	3758	6253|6175	5940	28680|17562	cytd		InChI=1S/C9H13N3O5/c10-5-1-2-12(9(16)11-5)8-7(15)6(14)4(3-13)17-8/h1-2,4,6-8,13-15H,3H2,(H2,10,11,16)/t4-,6-,7+,8-/m1/s1|InChI=1S/C9H13N3O5/c10-5-1-2-12(9(16)11-5)8-7(15)6(14)4(3-13)17-8/h1-2,4,6-8,13-15H,3H2,(H2,10,11,16)/t4-,6-,7-,8-/m1/s1	C1(=CN(C(=O)N=C(N)1)C2(C(O)C(O)C(CO)O2))|C(C2(C(C(C(N1(C(N=C(C=C1)N)=O))O2)O)O))O	iMO1056|Opt208964
548	cpd00367_e	cpd00367[e]	e	FALSE	Cytidine[e]	Cytidine	C9H13N3O5	0	243	-132.88	1.92951	C00475	CPD-15099|CYTIDINE	3758	6253|6175	5940	28680|17562	cytd		InChI=1S/C9H13N3O5/c10-5-1-2-12(9(16)11-5)8-7(15)6(14)4(3-13)17-8/h1-2,4,6-8,13-15H,3H2,(H2,10,11,16)/t4-,6-,7+,8-/m1/s1|InChI=1S/C9H13N3O5/c10-5-1-2-12(9(16)11-5)8-7(15)6(14)4(3-13)17-8/h1-2,4,6-8,13-15H,3H2,(H2,10,11,16)/t4-,6-,7-,8-/m1/s1	C1(=CN(C(=O)N=C(N)1)C2(C(O)C(O)C(CO)O2))|C(C2(C(C(C(N1(C(N=C(C=C1)N)=O))O2)O)O))O	Opt208964
549	cpd00367_p	cpd00367[p]	p	FALSE	Cytidine[p]	Cytidine	C9H13N3O5	0	243	-132.88	1.92951	C00475	CPD-15099|CYTIDINE	3758	6253|6175	5940	28680|17562	cytd		InChI=1S/C9H13N3O5/c10-5-1-2-12(9(16)11-5)8-7(15)6(14)4(3-13)17-8/h1-2,4,6-8,13-15H,3H2,(H2,10,11,16)/t4-,6-,7+,8-/m1/s1|InChI=1S/C9H13N3O5/c10-5-1-2-12(9(16)11-5)8-7(15)6(14)4(3-13)17-8/h1-2,4,6-8,13-15H,3H2,(H2,10,11,16)/t4-,6-,7-,8-/m1/s1	C1(=CN(C(=O)N=C(N)1)C2(C(O)C(O)C(CO)O2))|C(C2(C(C(C(N1(C(N=C(C=C1)N)=O))O2)O)O))O	Curation
550	cpd00374_c	cpd00374[c]	c	FALSE	Tyramine	tym	C8H12NO	1	138	-10.89	0.894219	C00483	TYRAMINE	3766	5249538	4416910	327995	tym		InChI=1S/C8H11NO/c9-6-5-7-1-3-8(10)4-2-7/h1-4,10H,5-6,9H2/p+1	C1(C=C(O)C=CC(CC[N+])=1)	Opt208964
551	cpd00374_e	cpd00374[e]	e	FALSE	Tyramine[e]	tym	C8H12NO	1	138	-10.89	0.894219	C00483	TYRAMINE	3766	5249538	4416910	327995	tym		InChI=1S/C8H11NO/c9-6-5-7-1-3-8(10)4-2-7/h1-4,10H,5-6,9H2/p+1	C1(C=C(O)C=CC(CC[N+])=1)	Opt208964
552	cpd00374_p	cpd00374[p]	p	FALSE	Tyramine[p]	tym	C8H12NO	1	138	-10.89	0.894219	C00483	TYRAMINE	3766	5249538	4416910	327995	tym		InChI=1S/C8H11NO/c9-6-5-7-1-3-8(10)4-2-7/h1-4,10H,5-6,9H2/p+1	C1(C=C(O)C=CC(CC[N+])=1)	Curation
553	cpd00378_c	cpd00378[c]	c	FALSE	Formamide	frmd	CH3NO	0	45	-28.36	0.369401	C00488	FORMAMIDE	3771	713	693	16397	foam|frmd		InChI=1S/CH3NO/c2-1-3/h1H,(H2,2,3)	C(N)=O	iMO1056|Opt208964
554	cpd00379_c	cpd00379[c]	c	FALSE	Glutaric acid	glutar	C5H6O4	-2	130	-161.34	0.344476	C00489	GLUTARATE	3772	4418048	3618533	30921	glutar		InChI=1S/C5H8O4/c6-4(7)2-1-3-5(8)9/h1-3H2,(H,6,7)(H,8,9)/p-2	C(CC([O-])=O)CC(=O)[O-]	iMO1056|Opt208964
555	cpd00379_e	cpd00379[e]	e	FALSE	Glutaric acid[e]	glutar	C5H6O4	-2	130	-161.34	0.344476	C00489	GLUTARATE	3772	4418048	3618533	30921	glutar		InChI=1S/C5H8O4/c6-4(7)2-1-3-5(8)9/h1-3H2,(H,6,7)(H,8,9)/p-2	C(CC([O-])=O)CC(=O)[O-]	iMO1056
556	cpd00379_p	cpd00379[p]	p	FALSE	Glutaric acid[p]	glutar	C5H6O4	-2	130	-161.34	0.344476	C00489	GLUTARATE	3772	4418048	3618533	30921	glutar		InChI=1S/C5H8O4/c6-4(7)2-1-3-5(8)9/h1-3H2,(H,6,7)(H,8,9)/p-2	C(CC([O-])=O)CC(=O)[O-]	Curation
557	cpd00380_c	cpd00380[c]	c	FALSE	Itaconate	itacon	C5H4O4	-2	128	-143.56	0.605948	C00490	ITACONATE	3773	5459996	4573697	17240	itacon		InChI=1S/C5H6O4/c1-3(5(8)9)2-4(6)7/h1-2H2,(H,6,7)(H,8,9)/p-2	C=C(C(=O)[O-])CC([O-])=O	Opt208964
558	cpd00380_e	cpd00380[e]	e	FALSE	Itaconate[e]	itacon	C5H4O4	-2	128	-143.56	0.605948	C00490	ITACONATE	3773	5459996	4573697	17240	itacon		InChI=1S/C5H6O4/c1-3(5(8)9)2-4(6)7/h1-2H2,(H,6,7)(H,8,9)/p-2	C=C(C(=O)[O-])CC([O-])=O	Opt208964
559	cpd00380_p	cpd00380[p]	p	FALSE	Itaconate[p]	itacon	C5H4O4	-2	128	-143.56	0.605948	C00490	ITACONATE	3773	5459996	4573697	17240	itacon		InChI=1S/C5H6O4/c1-3(5(8)9)2-4(6)7/h1-2H2,(H,6,7)(H,8,9)/p-2	C=C(C(=O)[O-])CC([O-])=O	Curation
560	cpd00381_c	cpd00381[c]	c	FALSE	L-Cystine	L-Cystine	C6H12N2O4S2	0	240	-159.61	1.32944	C00491	CYSTINE	3774	6992103	null	35491	Lcystin|cysi__L		InChI=1S/C6H12N2O4S2/c7-3(5(9)10)1-13-14-2-4(8)6(11)12/h3-4H,1-2,7-8H2,(H,9,10)(H,11,12)/t3-,4-/m0/s1	C(C(C(=O)[O-])[N+])SSCC(C([O-])=O)[N+]	iMO1056
561	cpd00381_e	cpd00381[e]	e	FALSE	L-Cystine[e]	L-Cystine	C6H12N2O4S2	0	240	-159.61	1.32944	C00491	CYSTINE	3774	6992103	null	35491	Lcystin|cysi__L		InChI=1S/C6H12N2O4S2/c7-3(5(9)10)1-13-14-2-4(8)6(11)12/h3-4H,1-2,7-8H2,(H,9,10)(H,11,12)/t3-,4-/m0/s1	C(C(C(=O)[O-])[N+])SSCC(C([O-])=O)[N+]	iMO1056
562	cpd00381_p	cpd00381[p]	p	FALSE	L-Cystine[p]	L-Cystine	C6H12N2O4S2	0	240	-159.61	1.32944	C00491	CYSTINE	3774	6992103	null	35491	Lcystin|cysi__L		InChI=1S/C6H12N2O4S2/c7-3(5(9)10)1-13-14-2-4(8)6(11)12/h3-4H,1-2,7-8H2,(H,9,10)(H,11,12)/t3-,4-/m0/s1	C(C(C(=O)[O-])[N+])SSCC(C([O-])=O)[N+]	Curation
563	cpd00383_c	cpd00383[c]	c	FALSE	Shikimate	skm	C7H9O5	-1	173	-171.29	0.954259	C00493	SHIKIMATE	3776	7057976	5414360	36208	skm		InChI=1S/C7H10O5/c8-4-1-3(7(11)12)2-5(9)6(4)10/h1,4-6,8-10H,2H2,(H,11,12)/p-1/t4-,5-,6-/m1/s1	C1(=C(CC(C(O)C(O)1)O)C(=O)[O-])	iMO1056|Opt208964
564	cpd00386_c	cpd00386[c]	c	FALSE	D-Malate	mal-D	C4H4O5	-2	132	-201	0.310287	C00497	CPD-660	3780	5459794	4573567	15588	mal__D		InChI=1S/C4H6O5/c5-2(4(8)9)1-3(6)7/h2,5H,1H2,(H,6,7)(H,8,9)/p-2/t2-/m1/s1	C(=O)([O-])CC(O)C([O-])=O	iMO1056
565	cpd00386_e	cpd00386[e]	e	FALSE	D-Malate[e]	mal-D	C4H4O5	-2	132	-201	0.310287	C00497	CPD-660	3780	5459794	4573567	15588	mal__D		InChI=1S/C4H6O5/c5-2(4(8)9)1-3(6)7/h2,5H,1H2,(H,6,7)(H,8,9)/p-2/t2-/m1/s1	C(=O)([O-])CC(O)C([O-])=O	iMO1056
566	cpd00386_p	cpd00386[p]	p	FALSE	D-Malate[p]	mal-D	C4H4O5	-2	132	-201	0.310287	C00497	CPD-660	3780	5459794	4573567	15588	mal__D		InChI=1S/C4H6O5/c5-2(4(8)9)1-3(6)7/h2,5H,1H2,(H,6,7)(H,8,9)/p-2/t2-/m1/s1	C(=O)([O-])CC(O)C([O-])=O	Curation
567	cpd00387_c	cpd00387[c]	c	FALSE	ADPglucose	adpglc	C16H23N5O15P2	-2	587	-622.63	3.92265	C00498	ADP-D-GLUCOSE	3781	42609821	null	57498	adpglc		InChI=1S/C16H25N5O15P2/c17-13-7-14(19-3-18-13)21(4-20-7)15-11(26)9(24)6(33-15)2-32-37(28,29)36-38(30,31)35-16-12(27)10(25)8(23)5(1-22)34-16/h3-6,8-12,15-16,22-27H,1-2H2,(H,28,29)(H,30,31)(H2,17,18,19)/p-2/t5-,6-,8-,9-,10+,11-,12-,15-,16-/m1/s1	C(C1(C(C(C(C(O1)OP(OP(OCC4(C(C(C(N3(C2(=C(C(=NC=N2)N)N=C3)))O4)O)O))(=O)[O-])(=O)[O-])O)O)O))O	iMO1056|Opt208964
568	cpd00388_c	cpd00388[c]	c	FALSE	Allantoate	alltt	C4H7N4O4	-1	175	-166.94	1.89793	C00499	ALLANTOATE	3782	5287444	4449824	17536	alltt		InChI=1S/C4H8N4O4/c5-3(11)7-1(2(9)10)8-4(6)12/h1H,(H,9,10)(H3,5,7,11)(H3,6,8,12)/p-1	C(C(=O)[O-])(NC(=O)N)NC(=O)N	iMO1056|Opt208964
569	cpd00393_c	cpd00393[c]	c	FALSE	Folate	fol	C19H17N7O6	-2	439	-109.27	3.18647	C00504	CPD-12826	3787	1549092	1266060	62501	fol		InChI=1S/C19H19N7O6/c20-19-25-15-14(17(30)26-19)23-11(8-22-15)7-21-10-3-1-9(2-4-10)16(29)24-12(18(31)32)5-6-13(27)28/h1-4,8,12,21H,5-7H2,(H,24,29)(H,27,28)(H,31,32)(H3,20,22,25,26,30)/p-2/t12-/m0/s1	C(NC1(C=CC(C(=O)NC(C(=O)[O-])CCC([O-])=O)=CC=1))C2(C=NC3(N=C(N)NC(=O)C(N=2)=3))	Opt208964
570	cpd00395_c	cpd00395[c]	c	FALSE	L-Cysteate	Lcyst	C3H6NO5S	-1	168	-206.402	0.790911	C00506	L-CYSTEATE	3789	7140381	5482600	58090	Lcyst		InChI=1S/C3H7NO5S/c4-2(3(5)6)1-10(7,8)9/h2H,1,4H2,(H,5,6)(H,7,8,9)/p-1/t2-/m0/s1	C(C([N+])C(=O)[O-])S(=O)(=O)[O-]	Opt208964
571	cpd00395_e	cpd00395[e]	e	FALSE	L-Cysteate[e]	Lcyst	C3H6NO5S	-1	168	-206.402	0.790911	C00506	L-CYSTEATE	3789	7140381	5482600	58090	Lcyst		InChI=1S/C3H7NO5S/c4-2(3(5)6)1-10(7,8)9/h2H,1,4H2,(H,5,6)(H,7,8,9)/p-1/t2-/m0/s1	C(C([N+])C(=O)[O-])S(=O)(=O)[O-]	Opt208964
572	cpd00395_p	cpd00395[p]	p	FALSE	L-Cysteate[p]	Lcyst	C3H6NO5S	-1	168	-206.402	0.790911	C00506	L-CYSTEATE	3789	7140381	5482600	58090	Lcyst		InChI=1S/C3H7NO5S/c4-2(3(5)6)1-10(7,8)9/h2H,1,4H2,(H,5,6)(H,7,8,9)/p-1/t2-/m0/s1	C(C([N+])C(=O)[O-])S(=O)(=O)[O-]	Curation
573	cpd00396_c	cpd00396[c]	c	FALSE	L-Rhamnose	rmn	C6H12O5	0	164	-182.05	1.49863	C00507	L-rhamnopyranose	3790	null	null	62345	rmn		null	null	Opt208964
574	cpd00396_e	cpd00396[e]	e	FALSE	L-Rhamnose[e]	rmn	C6H12O5	0	164	-182.05	1.49863	C00507	L-rhamnopyranose	3790	null	null	62345	rmn		null	null	Opt208964
575	cpd00396_p	cpd00396[p]	p	FALSE	L-Rhamnose[p]	rmn	C6H12O5	0	164	-182.05	1.49863	C00507	L-rhamnopyranose	3790	null	null	62345	rmn		null	null	Curation
576	cpd00400_c	cpd00400[c]	c	FALSE	Propenoate	acryl	C3H3O2	-1	71	-64.98	0.475215	C00511	ACRYLATE	3794	25188	23524	37080	acryl		InChI=1S/C3H4O2/c1-2-3(4)5/h2H,1H2,(H,4,5)/p-1	C=CC([O-])=O	Opt208964
577	cpd00400_e	cpd00400[e]	e	FALSE	Propenoate[e]	acryl	C3H3O2	-1	71	-64.98	0.475215	C00511	ACRYLATE	3794	25188	23524	37080	acryl		InChI=1S/C3H4O2/c1-2-3(4)5/h2H,1H2,(H,4,5)/p-1	C=CC([O-])=O	Curation
578	cpd00400_p	cpd00400[p]	p	FALSE	Propenoate[p]	acryl	C3H3O2	-1	71	-64.98	0.475215	C00511	ACRYLATE	3794	25188	23524	37080	acryl		InChI=1S/C3H4O2/c1-2-3(4)5/h2H,1H2,(H,4,5)/p-1	C=CC([O-])=O	Curation
579	cpd00406_c	cpd00406[c]	c	FALSE	Hypotaurine	Hypotaurine	C2H7NO2S	0	109	null	null	C00519	HYPOTAURINE	3802	25244088	null	57853	hyptaur		InChI=1S/C2H7NO2S/c3-1-2-6(4)5/h1-3H2,(H,4,5)	C([N+])CS([O-])=O	Opt208964
580	cpd00406_e	cpd00406[e]	e	FALSE	Hypotaurine[e]	Hypotaurine	C2H7NO2S	0	109	null	null	C00519	HYPOTAURINE	3802	25244088	null	57853	hyptaur		InChI=1S/C2H7NO2S/c3-1-2-6(4)5/h1-3H2,(H,4,5)	C([N+])CS([O-])=O	Opt208964
581	cpd00406_p	cpd00406[p]	p	FALSE	Hypotaurine[p]	Hypotaurine	C2H7NO2S	0	109	null	null	C00519	HYPOTAURINE	3802	25244088	null	57853	hyptaur		InChI=1S/C2H7NO2S/c3-1-2-6(4)5/h1-3H2,(H,4,5)	C([N+])CS([O-])=O	Curation
582	cpd00408_c	cpd00408[c]	c	FALSE	Pantoate	pant-R	C6H11O4	-1	147	-159.58	0.493225	C00522	L-PANTOATE	3805	5289105	4451134	15980	pant__R		InChI=1S/C6H12O4/c1-6(2,3-7)4(8)5(9)10/h4,7-8H,3H2,1-2H3,(H,9,10)/p-1/t4-/m0/s1	CC(C)(CO)C(C([O-])=O)O	iMO1056|Opt208964
583	cpd00412_c	cpd00412[c]	c	FALSE	Deoxyuridine	duri	C9H12N2O5	0	228	-145.43	1.80441	C00526	DEOXYURIDINE	3809	13712	13118	16450	duri		InChI=1S/C9H12N2O5/c12-4-6-5(13)3-8(16-6)11-2-1-7(14)10-9(11)15/h1-2,5-6,8,12-13H,3-4H2,(H,10,14,15)/t5-,6+,8+/m0/s1	C1(=CN(C(=O)NC(=O)1)C2(CC(O)C(CO)O2))	iMO1056|Opt208964
584	cpd00412_e	cpd00412[e]	e	FALSE	Deoxyuridine[e]	duri	C9H12N2O5	0	228	-145.43	1.80441	C00526	DEOXYURIDINE	3809	13712	13118	16450	duri		InChI=1S/C9H12N2O5/c12-4-6-5(13)3-8(16-6)11-2-1-7(14)10-9(11)15/h1-2,5-6,8,12-13H,3-4H2,(H,10,14,15)/t5-,6+,8+/m0/s1	C1(=CN(C(=O)NC(=O)1)C2(CC(O)C(CO)O2))	Curation
585	cpd00413_c	cpd00413[c]	c	FALSE	Glutaryl-CoA	glutcoa	C26H38N7O19P3S	-4	877	-860.42	3.57657	C00527	GLUTARYL-COA	3810	45266604	null	57378	glutcoa		InChI=1S/C26H42N7O19P3S/c1-26(2,21(39)24(40)29-7-6-15(34)28-8-9-56-17(37)5-3-4-16(35)36)11-49-55(46,47)52-54(44,45)48-10-14-20(51-53(41,42)43)19(38)25(50-14)33-13-32-18-22(27)30-12-31-23(18)33/h12-14,19-21,25,38-39H,3-11H2,1-2H3,(H,28,34)(H,29,40)(H,35,36)(H,44,45)(H,46,47)(H2,27,30,31)(H2,41,42,43)/p-5/t14-,19-,20-,21+,25-/m1/s1	CC(C)(C(O)C(=O)NCCC(=O)NCCSC(CCCC(=O)[O-])=O)COP(=O)(OP(=O)(OCC1(C(OP([O-])(=O)[O-])C(O)C(O1)N3(C2(=C(C(N)=NC=N2)N=C3))))[O-])[O-]	iMO1056
586	cpd00418_c	cpd00418[c]	c	FALSE	NO	no	NO	0	30	null	0.71845	C00533	NITRIC-OXIDE	3815	145068	2272768	16480	no		InChI=1S/NO/c1-2	N=O	iMO1056|Opt208964
587	cpd00418_e	cpd00418[e]	e	FALSE	NO[e]	no	NO	0	30	null	0.71845	C00533	NITRIC-OXIDE	3815	145068	2272768	16480	no		InChI=1S/NO/c1-2	N=O	Curation
588	cpd00418_p	cpd00418[p]	p	FALSE	NO[p]	no	NO	0	30	null	0.71845	C00533	NITRIC-OXIDE	3815	145068	2272768	16480	no		InChI=1S/NO/c1-2	N=O	Curation
589	cpd00419_c	cpd00419[c]	c	FALSE	PM	pydam	C8H13N2O2	1	169	-32.18	1.66412	C00534	PYRIDOXAMINE	3816	25245492	null	57761	pydam		InChI=1S/C8H12N2O2/c1-5-8(12)7(2-9)6(4-11)3-10-5/h3,11-12H,2,4,9H2,1H3/p+1	CC1(=NC=C(CO)C(C[N+])=C(O)1)	iMO1056|Opt208964
590	cpd00421_c	cpd00421[c]	c	FALSE	Triphosphate	pppi	H2O10P3	-3	254	null	null	C00536	P3I	3818	3440921	2683694	18036	pppi		InChI=1S/H5O10P3/c1-11(2,3)9-13(7,8)10-12(4,5)6/h(H,7,8)(H2,1,2,3)(H2,4,5,6)/p-5	[O-]P(OP(=O)(OP([O-])(=O)[O-])[O-])([O-])=O	iMO1056|Opt208964
591	cpd00423_c	cpd00423[c]	c	FALSE	Vitamin B12r	cbl2	C62H91CoN13O14P	3	1329	null	null	C00541	CPD-1829	3822	25245838	null	16304	cbl2		InChI=1S/C62H90N13O14P.Co/c1-29-20-39-40(21-30(29)2)75(28-70-39)57-52(84)53(41(27-76)87-57)89-90(85,86)88-31(3)26-69-49(83)18-19-59(8)37(22-46(66)80)56-62(11)61(10,25-48(68)82)36(14-17-45(65)79)51(74-62)33(5)55-60(9,24-47(67)81)34(12-15-43(63)77)38(71-55)23-42-58(6,7)35(13-16-44(64)78)50(72-42)32(4)54(59)73-56;/h20-21,23,28,31,34-37,41,52-53,56-57,76,84H,12-19,22,24-27H2,1-11H3,(H15,63,64,65,66,6…	CC%10(=C(C)C=C9(N8(C%12(OC(CO)C(OP([O-])(=O)OC(C)CNC(=O)CCC1(C)(C(CC(N)=O)[CH]%11(C5(C)(C(C)(CC(N)=O)C(CCC(=O)N)C4(C(C)=C7(C(CC(=O)N)(C)C(CCC(N)=O)C6(C=C3(C(C)(C)C(CCC(N)=O)C2(C(C)=C1N([Co---]([N+]=23)([N+]=45)([N+]=67)[N+](=C8)C9=C%10)%11)))))))))C(O)%12))))	Opt208964
592	cpd00423_e	cpd00423[e]	e	FALSE	Vitamin B12r[e]	cbl2	C62H91CoN13O14P	3	1329	null	null	C00541	CPD-1829	3822	25245838	null	16304	cbl2		InChI=1S/C62H90N13O14P.Co/c1-29-20-39-40(21-30(29)2)75(28-70-39)57-52(84)53(41(27-76)87-57)89-90(85,86)88-31(3)26-69-49(83)18-19-59(8)37(22-46(66)80)56-62(11)61(10,25-48(68)82)36(14-17-45(65)79)51(74-62)33(5)55-60(9,24-47(67)81)34(12-15-43(63)77)38(71-55)23-42-58(6,7)35(13-16-44(64)78)50(72-42)32(4)54(59)73-56;/h20-21,23,28,31,34-37,41,52-53,56-57,76,84H,12-19,22,24-27H2,1-11H3,(H15,63,64,65,66,6…	CC%10(=C(C)C=C9(N8(C%12(OC(CO)C(OP([O-])(=O)OC(C)CNC(=O)CCC1(C)(C(CC(N)=O)[CH]%11(C5(C)(C(C)(CC(N)=O)C(CCC(=O)N)C4(C(C)=C7(C(CC(=O)N)(C)C(CCC(N)=O)C6(C=C3(C(C)(C)C(CCC(N)=O)C2(C(C)=C1N([Co---]([N+]=23)([N+]=45)([N+]=67)[N+](=C8)C9=C%10)%11)))))))))C(O)%12))))	Opt208964
593	cpd00423_p	cpd00423[p]	p	FALSE	Vitamin B12r[p]	cbl2	C62H91CoN13O14P	3	1329	null	null	C00541	CPD-1829	3822	25245838	null	16304	cbl2		InChI=1S/C62H90N13O14P.Co/c1-29-20-39-40(21-30(29)2)75(28-70-39)57-52(84)53(41(27-76)87-57)89-90(85,86)88-31(3)26-69-49(83)18-19-59(8)37(22-46(66)80)56-62(11)61(10,25-48(68)82)36(14-17-45(65)79)51(74-62)33(5)55-60(9,24-47(67)81)34(12-15-43(63)77)38(71-55)23-42-58(6,7)35(13-16-44(64)78)50(72-42)32(4)54(59)73-56;/h20-21,23,28,31,34-37,41,52-53,56-57,76,84H,12-19,22,24-27H2,1-11H3,(H15,63,64,65,66,6…	CC%10(=C(C)C=C9(N8(C%12(OC(CO)C(OP([O-])(=O)OC(C)CNC(=O)CCC1(C)(C(CC(N)=O)[CH]%11(C5(C)(C(C)(CC(N)=O)C(CCC(=O)N)C4(C(C)=C7(C(CC(=O)N)(C)C(CCC(N)=O)C6(C=C3(C(C)(C)C(CCC(N)=O)C2(C(C)=C1N([Co---]([N+]=23)([N+]=45)([N+]=67)[N+](=C8)C9=C%10)%11)))))))))C(O)%12))))	Curation
594	cpd00424_c	cpd00424[c]	c	FALSE	Cystathionine	Cystathionine	C7H14N2O4S	0	222	-154.91	0.955805	C00542|C02291	null	3823|5347	null	null	23505|17482			null	null	iMO1056|Opt208964
595	cpd00424_e	cpd00424[e]	e	FALSE	Cystathionine[e]	Cystathionine	C7H14N2O4S	0	222	-154.91	0.955805	C00542|C02291	null	3823|5347	null	null	23505|17482			null	null	Opt208964
596	cpd00424_p	cpd00424[p]	p	FALSE	Cystathionine[p]	Cystathionine	C7H14N2O4S	0	222	-154.91	0.955805	C00542|C02291	null	3823|5347	null	null	23505|17482			null	null	Curation
597	cpd00425_c	cpd00425[c]	c	FALSE	(CH3)2NH	dma	C2H8N	1	46	-1.35	0.926026	C00543	DIMETHYLAMINE	3824	3614769	null	58040	dma		InChI=1S/C2H7N/c1-3-2/h3H,1-2H3/p+1	C[N+]C	Opt208964
598	cpd00426_c	cpd00426[c]	c	FALSE	Homogentisate	hgentis	C8H7O4	-1	167	-128.84	1.07086	C00544	HOMOGENTISATE	3825	5460389	4573931	16169	hgentis		InChI=1S/C8H8O4/c9-6-1-2-7(10)5(3-6)4-8(11)12/h1-3,9-10H,4H2,(H,11,12)/p-1	C1(C(=CC(=C(C=1)O)CC([O-])=O)O)	iMO1056
599	cpd00428_c	cpd00428[c]	c	FALSE	2-Oxopropanal	mthgxl	C3H4O2	0	72	-59.99	0.323521	C00546	CPD-10807|METHYL-GLYOXAL	3827	17803147|880	857	17158	mthgxl		InChI=1S/C3H4O2/c1-3(5)2-4/h2,5H,1H2|InChI=1S/C3H4O2/c1-3(5)2-4/h2H,1H3	C=C(O)[CH]=O|CC([CH]=O)=O	iMO1056|Opt208964
600	cpd00430_c	cpd00430[c]	c	FALSE	PACT	pac	C8H8O2	0	136	-47.35	0.889963	C07086|C05613|C15583|C00548	PHENYLACETATE|Phenyl-Acetates	9297|7933|17396575|3829	4409936	3610724	18401	pac		InChI=1S/C8H8O2/c9-8(10)6-7-4-2-1-3-5-7/h1-5H,6H2,(H,9,10)/p-1	C1(=CC=C(C=C1)CC([O-])=O)	Opt208964
601	cpd00434_c	cpd00434[c]	c	FALSE	4-Aminobutanal	4abutn	C4H10NO	1	88	-31.79	0.367003	C00555	4-AMINO-BUTYRALDEHYDE	3835	25245200	null	58264	4abutn		InChI=1S/C4H9NO/c5-3-1-2-4-6/h4H,1-3,5H2/p+1	C(C[N+])CC=O	iMO1056|Opt208964
602	cpd00438_c	cpd00438[c]	c	FALSE	Deoxyadenosine	dad-2	C10H13N5O3	0	251	-5.51	2.98501	C00559	DEOXYADENOSINE	3839	13730	13135	17256	dad_2		InChI=1S/C10H13N5O3/c11-9-8-10(13-3-12-9)15(4-14-8)7-1-5(17)6(2-16)18-7/h3-7,16-17H,1-2H2,(H2,11,12,13)/t5-,6+,7+/m0/s1	C(O)C1(OC(CC(O)1)N3(C=NC2(=C(N)N=CN=C23)))	iMO1056|Opt208964
603	cpd00438_e	cpd00438[e]	e	FALSE	Deoxyadenosine[e]	dad-2	C10H13N5O3	0	251	-5.51	2.98501	C00559	DEOXYADENOSINE	3839	13730	13135	17256	dad_2		InChI=1S/C10H13N5O3/c11-9-8-10(13-3-12-9)15(4-14-8)7-1-5(17)6(2-16)18-7/h3-7,16-17H,1-2H2,(H2,11,12,13)/t5-,6+,7+/m0/s1	C(O)C1(OC(CC(O)1)N3(C=NC2(=C(N)N=CN=C23)))	Curation
604	cpd00443_c	cpd00443[c]	c	FALSE	ABEE	4abz	C7H6NO2	-1	136	-48.99	0.945506	C00568	P-AMINO-BENZOATE	3847	4876	4710	17836	4abz		InChI=1S/C7H7NO2/c8-6-3-1-5(2-4-6)7(9)10/h1-4H,8H2,(H,9,10)/p-1	C(=O)([O-])C1(C=CC(=CC=1)N)	iMO1056|Opt208964
605	cpd00446_c	cpd00446[c]	c	FALSE	CAMP	camp	C10H11N5O6P	-1	328	-191.87	3.79548	C00575	CAMP	3854	7059571	5415746	58165	camp		InChI=1S/C10H12N5O6P/c11-8-5-9(13-2-12-8)15(3-14-5)10-6(16)7-4(20-10)1-19-22(17,18)21-7/h2-4,6-7,10,16H,1H2,(H,17,18)(H2,11,12,13)/p-1/t4-,6-,7-,10-/m1/s1	C1(OP(=O)([O-])OC2(C(O)C(OC12)N4(C=NC3(C(N)=NC=NC=34))))	iMO1056|Opt208964
606	cpd00446_e	cpd00446[e]	e	FALSE	CAMP[e]	camp	C10H11N5O6P	-1	328	-191.87	3.79548	C00575	CAMP	3854	7059571	5415746	58165	camp		InChI=1S/C10H12N5O6P/c11-8-5-9(13-2-12-8)15(3-14-5)10-6(16)7-4(20-10)1-19-22(17,18)21-7/h2-4,6-7,10,16H,1H2,(H,17,18)(H2,11,12,13)/p-1/t4-,6-,7-,10-/m1/s1	C1(OP(=O)([O-])OC2(C(O)C(OC12)N4(C=NC3(C(N)=NC=NC=34))))	Curation
607	cpd00447_c	cpd00447[c]	c	FALSE	Betaine aldehyde	betald	C5H12NO	1	102	21.67	1.96632	C00576	BETAINE_ALDEHYDE	3855	249	244	15710	betald		InChI=1S/C5H12NO/c1-6(2,3)4-5-7/h5H,4H2,1-3H3/q+1	C[N+](C)(C[CH]=O)C	iMO1056|Opt208964
608	cpd00448_c	cpd00448[c]	c	FALSE	D-Glyceraldehyde	glyald	C3H6O3	0	90	-106.7	0.348594	C00577	GLYCERALD	3856	79014	19353178	17378	glyald		InChI=1S/C3H6O3/c4-1-3(6)2-5/h1,3,5-6H,2H2/t3-/m0/s1	[CH](=O)C(O)CO	iMO1056|Opt208964
609	cpd00457_c	cpd00457[c]	c	FALSE	Phosphocholine	cholp	C5H13NO4P	-1	183	-200.31	1.97179	C00588	PHOSPHORYL-CHOLINE	3867	3330960	2578067	295975	cholp		InChI=1S/C5H14NO4P/c1-6(2,3)4-5-10-11(7,8)9/h4-5H2,1-3H3,(H-,7,8,9)/p-1	C[N+](CCOP([O-])([O-])=O)(C)C	Opt208964
610	cpd00457_e	cpd00457[e]	e	FALSE	Phosphocholine[e]	cholp	C5H13NO4P	-1	183	-200.31	1.97179	C00588	PHOSPHORYL-CHOLINE	3867	3330960	2578067	295975	cholp		InChI=1S/C5H14NO4P/c1-6(2,3)4-5-10-11(7,8)9/h4-5H2,1-3H3,(H-,7,8,9)/p-1	C[N+](CCOP([O-])([O-])=O)(C)C	Opt208964
611	cpd00457_p	cpd00457[p]	p	FALSE	Phosphocholine[p]	cholp	C5H13NO4P	-1	183	-200.31	1.97179	C00588	PHOSPHORYL-CHOLINE	3867	3330960	2578067	295975	cholp		InChI=1S/C5H14NO4P/c1-6(2,3)4-5-10-11(7,8)9/h4-5H2,1-3H3,(H-,7,8,9)/p-1	C[N+](CCOP([O-])([O-])=O)(C)C	Curation
612	cpd00464_c	cpd00464[c]	c	FALSE	Alpha-Tolualdehyde	pacald	C8H8O	0	120	2.82	0.797918	C00601	PHENYLACETALDEHYDE	3876	998	13876539	16424	pacald		InChI=1S/C8H8O/c9-7-6-8-4-2-1-3-5-8/h1-5,7H,6H2	[CH](=O)CC1(=CC=CC=C1)	Opt208964
613	cpd00465_c	cpd00465[c]	c	FALSE	Ureidoglycolate	urdglyc	C3H5N2O4	-1	133	-163.98	0.971189	C00603|C05241	CPD-1091	3878	23615273	19951218	57296	urdglyc		InChI=1S/C3H6N2O4/c4-3(9)5-1(6)2(7)8/h1,6H,(H,7,8)(H3,4,5,9)/p-1/t1-/m0/s1	C(O)(C([O-])=O)NC(N)=O	iMO1056|Opt208964
614	cpd00467_c	cpd00467[c]	c	FALSE	3-Sulfinoalanine	3sala	C3H6NO4S	1	152	null	null	C00606	3-SULFINOALANINE	3881	1549097	1266064	61085	3sala		InChI=1S/C3H7NO4S/c4-2(3(5)6)1-9(7)8/h2H,1,4H2,(H,5,6)(H,7,8)/p-1/t2-/m0/s1	C(C([N+])C(=O)[O-])S([O-])=O	Opt208964
615	cpd00467_e	cpd00467[e]	e	FALSE	3-Sulfinoalanine[e]	3sala	C3H6NO4S	1	152	null	null	C00606	3-SULFINOALANINE	3881	1549097	1266064	61085	3sala		InChI=1S/C3H7NO4S/c4-2(3(5)6)1-9(7)8/h2H,1,4H2,(H,5,6)(H,7,8)/p-1/t2-/m0/s1	C(C([N+])C(=O)[O-])S([O-])=O	Opt208964
616	cpd00467_p	cpd00467[p]	p	FALSE	3-Sulfinoalanine[p]	3sala	C3H6NO4S	1	152	null	null	C00606	3-SULFINOALANINE	3881	1549097	1266064	61085	3sala		InChI=1S/C3H7NO4S/c4-2(3(5)6)1-9(7)8/h2H,1,4H2,(H,5,6)(H,7,8)/p-1/t2-/m0/s1	C(C([N+])C(=O)[O-])S([O-])=O	Curation
617	cpd00475_c	cpd00475[c]	c	FALSE	Ribose_1-phosphate	r1p	C5H9O8P	-2	229	-394.12	1.31756	C00620	RIBOSE-1P	3894	23615443	19951495	57720	r1p		InChI=1S/C5H11O8P/c6-1-2-3(7)4(8)5(12-2)13-14(9,10)11/h2-8H,1H2,(H2,9,10,11)/p-2/t2-,3-,4-,5-/m1/s1	C(O)C1(C(O)C(O)C(OP(=O)([O-])[O-])O1)	Opt208964
618	cpd00477_c	cpd00477[c]	c	FALSE	N-Acetyl-L-glutamate	acglu	C7H9NO5	-2	187	-193.73	0.730848	C00624	ACETYL-GLU	3897	1549099	1266066	44337	acglu		InChI=1S/C7H11NO5/c1-4(9)8-5(7(12)13)2-3-6(10)11/h5H,2-3H2,1H3,(H,8,9)(H,10,11)(H,12,13)/p-2/t5-/m0/s1	CC(=O)NC(C([O-])=O)CCC(=O)[O-]	iMO1056|Opt208964
619	cpd00477_e	cpd00477[e]	e	FALSE	N-Acetyl-L-glutamate[e]	acglu	C7H9NO5	-2	187	-193.73	0.730848	C00624	ACETYL-GLU	3897	1549099	1266066	44337	acglu		InChI=1S/C7H11NO5/c1-4(9)8-5(7(12)13)2-3-6(10)11/h5H,2-3H2,1H3,(H,8,9)(H,10,11)(H,12,13)/p-2/t5-/m0/s1	CC(=O)NC(C([O-])=O)CCC(=O)[O-]	Opt208964
620	cpd00477_p	cpd00477[p]	p	FALSE	N-Acetyl-L-glutamate[p]	acglu	C7H9NO5	-2	187	-193.73	0.730848	C00624	ACETYL-GLU	3897	1549099	1266066	44337	acglu		InChI=1S/C7H11NO5/c1-4(9)8-5(7(12)13)2-3-6(10)11/h5H,2-3H2,1H3,(H,8,9)(H,10,11)(H,12,13)/p-2/t5-/m0/s1	CC(=O)NC(C([O-])=O)CCC(=O)[O-]	Curation
621	cpd00478_c	cpd00478[c]	c	FALSE	Pyridoxine_phosphate	pdx5p	C8H10NO6P	-2	248	-279.93	1.66017	C00627	PYRIDOXINE-5P	3900	24794348	null	58589	pdx5p		InChI=1S/C8H12NO6P/c1-5-8(11)7(3-10)6(2-9-5)4-15-16(12,13)14/h2,10-11H,3-4H2,1H3,(H2,12,13,14)/p-2	CC1(=NC=C(COP([O-])(=O)[O-])C(=C(O)1)CO)	iMO1056|Opt208964
622	cpd00480_c	cpd00480[c]	c	FALSE	2-Dehydro-D-gluconate	2dhglcn	C6H9O7	-1	193	-258.18	0.742035	C06473	CPD-377	8705	6857381	5256721	16808	2dhglcn		InChI=1S/C6H10O7/c7-1-2(8)3(9)4(10)5(11)6(12)13/h2-4,7-10H,1H2,(H,12,13)/p-1/t2-,3-,4+/m1/s1	C(C(C(C(C(CO)O)O)O)=O)([O-])=O	iMO1056|Opt208964
623	cpd00480_e	cpd00480[e]	e	FALSE	2-Dehydro-D-gluconate[e]	2dhglcn	C6H9O7	-1	193	-258.18	0.742035	C06473	CPD-377	8705	6857381	5256721	16808	2dhglcn		InChI=1S/C6H10O7/c7-1-2(8)3(9)4(10)5(11)6(12)13/h2-4,7-10H,1H2,(H,12,13)/p-1/t2-,3-,4+/m1/s1	C(C(C(C(C(CO)O)O)O)=O)([O-])=O	iMO1056
624	cpd00480_p	cpd00480[p]	p	FALSE	2-Dehydro-D-gluconate[p]	2dhglcn	C6H9O7	-1	193	-258.18	0.742035	C06473	CPD-377	8705	6857381	5256721	16808	2dhglcn		InChI=1S/C6H10O7/c7-1-2(8)3(9)4(10)5(11)6(12)13/h2-4,7-10H,1H2,(H,12,13)/p-1/t2-,3-,4+/m1/s1	C(C(C(C(C(CO)O)O)O)=O)([O-])=O	Curation
625	cpd00481_c	cpd00481[c]	c	FALSE	2-Methylpropanoyl-CoA	ibcoa	C25H38N7O17P3S	-4	834	-784.4	3.55604	C00630	ISOBUTYRYL-COA	3903	45266570	null	57338	ibcoa		InChI=1S/C25H42N7O17P3S/c1-13(2)24(37)53-8-7-27-15(33)5-6-28-22(36)19(35)25(3,4)10-46-52(43,44)49-51(41,42)45-9-14-18(48-50(38,39)40)17(34)23(47-14)32-12-31-16-20(26)29-11-30-21(16)32/h11-14,17-19,23,34-35H,5-10H2,1-4H3,(H,27,33)(H,28,36)(H,41,42)(H,43,44)(H2,26,29,30)(H2,38,39,40)/p-4/t14-,17-,18-,19+,23-/m1/s1	CC(C(=O)SCCNC(=O)CCNC(=O)C(O)C(C)(C)COP(=O)(OP(=O)(OCC1(C(OP([O-])(=O)[O-])C(O)C(O1)N3(C2(=C(C(N)=NC=N2)N=C3))))[O-])[O-])C	Opt208964
626	cpd00482_c	cpd00482[c]	c	FALSE	2-Phospho-D-glycerate	2pg	C3H4O7P	-3	184	-371.9	0.290854	C00631	2-PG	3904	40467846	null	58289	2pg		InChI=1S/C3H7O7P/c4-1-2(3(5)6)10-11(7,8)9/h2,4H,1H2,(H,5,6)(H2,7,8,9)/p-3/t2-/m1/s1	C(=O)([O-])C(OP(=O)([O-])[O-])CO	iMO1056|Opt208964
627	cpd00482_e	cpd00482[e]	e	FALSE	2-Phospho-D-glycerate[e]	2pg	C3H4O7P	-3	184	-371.9	0.290854	C00631	2-PG	3904	40467846	null	58289	2pg		InChI=1S/C3H7O7P/c4-1-2(3(5)6)10-11(7,8)9/h2,4H,1H2,(H,5,6)(H2,7,8,9)/p-3/t2-/m1/s1	C(=O)([O-])C(OP(=O)([O-])[O-])CO	Opt208964
628	cpd00482_p	cpd00482[p]	p	FALSE	2-Phospho-D-glycerate[p]	2pg	C3H4O7P	-3	184	-371.9	0.290854	C00631	2-PG	3904	40467846	null	58289	2pg		InChI=1S/C3H7O7P/c4-1-2(3(5)6)10-11(7,8)9/h2,4H,1H2,(H,5,6)(H2,7,8,9)/p-3/t2-/m1/s1	C(=O)([O-])C(OP(=O)([O-])[O-])CO	Curation
629	cpd00483_c	cpd00483[c]	c	FALSE	3-Hydroxyanthranilate	3hanthrn	C7H6NO3	-1	152	-88.47	1.12185	C00632	3-HYDROXY-ANTHRANILATE|CPD-9520	3905	54675871|90657792	7822291	36559	3hanthrn		InChI=1S/C7H7NO3/c8-6-4(7(10)11)2-1-3-5(6)9/h1-3,9H,8H2,(H,10,11)/p-1|InChI=1S/C7H7NO3/c8-6-4(7(10)11)2-1-3-5(6)9/h1-3,6H,8H2,(H,10,11)/t6-/m0/s1	C1(C=C(C(N)=C(O)C=1)C([O-])=O)|C([O-])(=O)C1(C([N+])C(=O)C=CC=1)	Opt208964
630	cpd00485_c	cpd00485[c]	c	FALSE	D-Mannose1-phosphate	man1p	C6H11O9P	-2	259	-430.78	1.50566	C00636	MANNOSE-1P	3909	25245607	null	58409	man1p		InChI=1S/C6H13O9P/c7-1-2-3(8)4(9)5(10)6(14-2)15-16(11,12)13/h2-10H,1H2,(H2,11,12,13)/p-2/t2-,3-,4+,5+,6-/m1/s1	C(O)C1(OC(OP(=O)([O-])[O-])C(O)C(O)C(O)1)	iMO1056|Opt208964
631	cpd00485_e	cpd00485[e]	e	FALSE	D-Mannose1-phosphate[e]	man1p	C6H11O9P	-2	259	-430.78	1.50566	C00636	MANNOSE-1P	3909	25245607	null	58409	man1p		InChI=1S/C6H13O9P/c7-1-2-3(8)4(9)5(10)6(14-2)15-16(11,12)13/h2-10H,1H2,(H2,11,12,13)/p-2/t2-,3-,4+,5+,6-/m1/s1	C(O)C1(OC(OP(=O)([O-])[O-])C(O)C(O)C(O)1)	Opt208964
632	cpd00485_p	cpd00485[p]	p	FALSE	D-Mannose1-phosphate[p]	man1p	C6H11O9P	-2	259	-430.78	1.50566	C00636	MANNOSE-1P	3909	25245607	null	58409	man1p		InChI=1S/C6H13O9P/c7-1-2-3(8)4(9)5(10)6(14-2)15-16(11,12)13/h2-10H,1H2,(H2,11,12,13)/p-2/t2-,3-,4+,5+,6-/m1/s1	C(O)C1(OC(OP(=O)([O-])[O-])C(O)C(O)C(O)1)	Curation
633	cpd00486_c	cpd00486[c]	c	FALSE	Indoleacetaldehyde	id3acald	C10H9NO	0	159	28.87	1.56393	C00637	INDOLE_ACETALDEHYDE	3910	800	778	18086	id3acald		InChI=1S/C10H9NO/c12-6-5-8-7-11-10-4-2-1-3-9(8)10/h1-4,6-7,11H,5H2	C(CC1(C2(=C(NC=1)C=CC=C2)))=O	Curation
634	cpd00489_c	cpd00489[c]	c	FALSE	4-Hydroxyphenylacetate	4hphac	C8H7O3	-1	151	-89.36	0.86626	C13636|C00642	4-HYDROXYPHENYLACETATE	586252|3915	4693933	3881560	48999	4hoxpac|4hphac		InChI=1S/C8H8O3/c9-7-3-1-6(2-4-7)5-8(10)11/h1-4,9H,5H2,(H,10,11)/p-1	C1(C=C(O)C=CC=1CC(=O)[O-])	iMO1056|Opt208964
635	cpd00489_e	cpd00489[e]	e	FALSE	4-Hydroxyphenylacetate[e]	4hphac	C8H7O3	-1	151	-89.36	0.86626	C13636|C00642	4-HYDROXYPHENYLACETATE	586252|3915	4693933	3881560	48999	4hoxpac|4hphac		InChI=1S/C8H8O3/c9-7-3-1-6(2-4-7)5-8(10)11/h1-4,9H,5H2,(H,10,11)/p-1	C1(C=C(O)C=CC=1CC(=O)[O-])	Opt208964
636	cpd00489_p	cpd00489[p]	p	FALSE	4-Hydroxyphenylacetate[p]	4hphac	C8H7O3	-1	151	-89.36	0.86626	C13636|C00642	4-HYDROXYPHENYLACETATE	586252|3915	4693933	3881560	48999	4hoxpac|4hphac		InChI=1S/C8H8O3/c9-7-3-1-6(2-4-7)5-8(10)11/h1-4,9H,5H2,(H,10,11)/p-1	C1(C=C(O)C=CC=1CC(=O)[O-])	Curation
637	cpd00491_c	cpd00491[c]	c	FALSE	D-mannitol-1-phosphate	mnl1p	C6H13O9P	-2	261	-437.94	0.909703	C00644	MANNITOL-1P	3917	23615341	19951338	61381	mnl1p		InChI=1S/C6H15O9P/c7-1-3(8)5(10)6(11)4(9)2-15-16(12,13)14/h3-11H,1-2H2,(H2,12,13,14)/p-2/t3-,4-,5-,6-/m1/s1	C(C(C(C(C(COP([O-])([O-])=O)O)O)O)O)O	iMO1056
638	cpd00492_c	cpd00492[c]	c	FALSE	N-Acetyl-D-mannosamine	acmana	C8H15NO6	0	221	-212.63	1.63473	C00645	N-acetyl-D-hexosamines|N-acetyl-D-mannosamine	3918	11096158	null	63154	acmana		InChI=1S/C8H15NO6/c1-3(11)9-5-7(13)6(12)4(2-10)15-8(5)14/h4-8,10,12-14H,2H2,1H3,(H,9,11)/t4-,5+,6-,7-,8-/m1/s1	CC(=O)NC1(C(O)OC(CO)C(O)C(O)1)	Opt208964
639	cpd00493_c	cpd00493[c]	c	FALSE	Pyridoxamine_phosphate	pyam5p	C8H12N2O5P	-1	248	-244.68	1.65739	C00647	PYRIDOXAMINE-5P	3919	25246271	null	58451	pyam5p		InChI=1S/C8H13N2O5P/c1-5-8(11)7(2-9)6(3-10-5)4-15-16(12,13)14/h3,11H,2,4,9H2,1H3,(H2,12,13,14)/p-1	CC1(C(=C(C(COP([O-])([O-])=O)=CN=1)C[N+])O)	iMO1056|Opt208964
640	cpd00497_c	cpd00497[c]	c	FALSE	XMP	xmp	C10H11N4O9P	-2	363	-364.43	2.78495	C00655	XANTHOSINE-5-PHOSPHATE	3925	23421208	3859309	57464	xmp		InChI=1S/C10H13N4O9P/c15-5-3(1-22-24(19,20)21)23-9(6(5)16)14-2-11-4-7(14)12-10(18)13-8(4)17/h2-3,5-6,9,15-16H,1H2,(H2,19,20,21)(H2,12,13,17,18)/p-2/t3-,5-,6-,9-/m1/s1	C(OP(=O)([O-])[O-])C1(C(O)C(O)C(O1)N3(C=NC2(C(=O)NC(=O)NC=23)))	iMO1056|Opt208964
641	cpd00497_e	cpd00497[e]	e	FALSE	XMP[e]	xmp	C10H11N4O9P	-2	363	-364.43	2.78495	C00655	XANTHOSINE-5-PHOSPHATE	3925	23421208	3859309	57464	xmp		InChI=1S/C10H13N4O9P/c15-5-3(1-22-24(19,20)21)23-9(6(5)16)14-2-11-4-7(14)12-10(18)13-8(4)17/h2-3,5-6,9,15-16H,1H2,(H2,19,20,21)(H2,12,13,17,18)/p-2/t3-,5-,6-,9-/m1/s1	C(OP(=O)([O-])[O-])C1(C(O)C(O)C(O1)N3(C=NC2(C(=O)NC(=O)NC=23)))	Curation
642	cpd00498_c	cpd00498[c]	c	FALSE	2-Aceto-2-hydroxybutanoate	2ahbut	C6H9O4	-1	145	-151.56	0.452365	C00659|C06006	2-ACETO-2-HYDROXY-BUTYRATE	3928|8279	21145135	10607847	49256	2ahbut		InChI=1S/C6H10O4/c1-3-6(10,4(2)7)5(8)9/h10H,3H2,1-2H3,(H,8,9)/p-1/t6-/m0/s1	CCC(O)(C(=O)[O-])C(C)=O	iMO1056|Opt208964
643	cpd00504_c	cpd00504[c]	c	FALSE	LL-2,6-Diaminopimelate	26dap-LL	C7H14N2O4	0	190	-163.68	0.604949	C00666	LL-DIAMINOPIMELATE	3935	1549100	null	57609	26dap_LL		InChI=1S/C7H14N2O4/c8-4(6(10)11)2-1-3-5(9)7(12)13/h4-5H,1-3,8-9H2,(H,10,11)(H,12,13)/t4-,5-/m0/s1	C(C(CCCC(C([O-])=O)[N+])[N+])([O-])=O	iMO1056|Opt208964
644	cpd00506_c	cpd00506[c]	c	FALSE	Gamma-Glutamylcysteine	glucys	C8H13N2O5S	-1	249	-190.374	1.03631	C00669	L-GAMMA-GLUTAMYLCYSTEINE	3938	7059430	null	58173	glucys		InChI=1S/C8H14N2O5S/c9-4(7(12)13)1-2-6(11)10-5(3-16)8(14)15/h4-5,16H,1-3,9H2,(H,10,11)(H,12,13)(H,14,15)/p-1/t4-,5-/m0/s1	C(S)C(C([O-])=O)NC(=O)CCC([N+])C([O-])=O	iMO1056|Opt208964
645	cpd00507_c	cpd00507[c]	c	FALSE	Glycerophosphocholine	g3pc	C8H20NO6P	0	257	-254.99	2.05765	C00670	L-1-GLYCERO-PHOSPHORYLCHOLINE	3939	657272	null	16870	g3pc		InChI=1S/C8H20NO6P/c1-9(2,3)4-5-14-16(12,13)15-7-8(11)6-10/h8,10-11H,4-7H2,1-3H3/t8-/m1/s1	C([N+](C)(C)C)COP([O-])(=O)OCC(O)CO	iMO1056|Opt208964
646	cpd00507_e	cpd00507[e]	e	FALSE	Glycerophosphocholine[e]	g3pc	C8H20NO6P	0	257	-254.99	2.05765	C00670	L-1-GLYCERO-PHOSPHORYLCHOLINE	3939	657272	null	16870	g3pc		InChI=1S/C8H20NO6P/c1-9(2,3)4-5-14-16(12,13)15-7-8(11)6-10/h8,10-11H,4-7H2,1-3H3/t8-/m1/s1	C([N+](C)(C)C)COP([O-])(=O)OCC(O)CO	Curation
647	cpd00507_p	cpd00507[p]	p	FALSE	Glycerophosphocholine[p]	g3pc	C8H20NO6P	0	257	-254.99	2.05765	C00670	L-1-GLYCERO-PHOSPHORYLCHOLINE	3939	657272	null	16870	g3pc		InChI=1S/C8H20NO6P/c1-9(2,3)4-5-14-16(12,13)15-7-8(11)6-10/h8,10-11H,4-7H2,1-3H3/t8-/m1/s1	C([N+](C)(C)C)COP([O-])(=O)OCC(O)CO	Curation
648	cpd00508_c	cpd00508[c]	c	FALSE	3MOP	3mop	C6H9O3	-1	129	-109.64	0.396045	C03465|C00671	null	6284|3940	null	null	28654|35146			null	null	iMO1056|Opt208964
649	cpd00509_c	cpd00509[c]	c	FALSE	Deoxyribose-1-phosphate	2dr1p	C5H9O7P	-2	213	-354.28	1.17941	C00672	DEOXY-D-RIBOSE-1-PHOSPHATE	3941	23419734	10461471	57259	2dr1p		InChI=1S/C5H11O7P/c6-2-4-3(7)1-5(11-4)12-13(8,9)10/h3-7H,1-2H2,(H2,8,9,10)/p-2/t3-,4+,5+/m0/s1	C1(C(O)C(CO)OC1OP(=O)([O-])[O-])	Opt208964
650	cpd00510_c	cpd00510[c]	c	FALSE	Deoxyribose-5-phosphate	2dr5p	C5H9O7P	-2	213	-354.28	1.17941	C00673	CPD-12166|DEOXY-RIBOSE-5P	3942	90657515	null	16132	2dr5p		InChI=1S/C5H11O7P/c6-3-1-5(7)12-4(3)2-11-13(8,9)10/h3-7H,1-2H2,(H2,8,9,10)/p-2/t3-,4+,5-/m0/s1	C(OP([O-])(=O)[O-])C1(OC(O)CC(O)1)	Opt208964
651	cpd00516_c	cpd00516[c]	c	FALSE	Meso-2,6-Diaminopimelate	26dap-M	C7H14N2O4	0	190	-163.68	0.604949	C00680	MESO-DIAMINOPIMELATE	3949	1549101	null	57791	26dap__M		InChI=1S/C7H14N2O4/c8-4(6(10)11)2-1-3-5(9)7(12)13/h4-5H,1-3,8-9H2,(H,10,11)(H,12,13)/t4-,5+	C(C(CCCC(C([O-])=O)[N+])[N+])([O-])=O	iMO1056|Opt208964
652	cpd00519_c	cpd00519[c]	c	FALSE	(S)-Methylmalonyl-CoA	mmcoa-S	C25H35N7O19P3S	-5	863	-863.85	3.54606	C00683	D-METHYL-MALONYL-COA	3952	45266561	null	57327	mmcoa__S		InChI=1S/C25H40N7O19P3S/c1-12(23(37)38)24(39)55-7-6-27-14(33)4-5-28-21(36)18(35)25(2,3)9-48-54(45,46)51-53(43,44)47-8-13-17(50-52(40,41)42)16(34)22(49-13)32-11-31-15-19(26)29-10-30-20(15)32/h10-13,16-18,22,34-35H,4-9H2,1-3H3,(H,27,33)(H,28,36)(H,37,38)(H,43,44)(H,45,46)(H2,26,29,30)(H2,40,41,42)/p-5/t12-,13+,16+,17+,18-,22+/m0/s1	CC(C(=O)SCCNC(=O)CCNC(=O)C(O)C(C)(C)COP(=O)(OP(=O)(OCC1(C(OP([O-])(=O)[O-])C(O)C(O1)N3(C2(=C(C(N)=NC=N2)N=C3))))[O-])[O-])C([O-])=O	iMO1056
653	cpd00521_c	cpd00521[c]	c	FALSE	DTDP-4-oxo-6-deoxy-D-glucose	dtdp4d6dg	C16H22N2O15P2	-2	544	-680.33	2.86294	C11907	DTDP-DEOH-DEOXY-GLUCOSE	14069	25244163	null	57649	dtdp4d6dg		InChI=1S/C16H24N2O15P2/c1-6-4-18(16(24)17-14(6)23)10-3-8(19)9(31-10)5-29-34(25,26)33-35(27,28)32-15-13(22)12(21)11(20)7(2)30-15/h4,7-10,12-13,15,19,21-22H,3,5H2,1-2H3,(H,25,26)(H,27,28)(H,17,23,24)/p-2/t7-,8+,9-,10-,12+,13-,15-/m1/s1	CC1(=CN(C(=O)NC(=O)1)C3(CC(O)C(COP(=O)([O-])OP(=O)([O-])OC2(OC(C)C(=O)C(O)C(O)2))O3))	iMO1056|Opt208964
654	cpd00522_c	cpd00522[c]	c	FALSE	DTDP-4-oxo-L-rhamnose	dtdp4d6dm	C16H22N2O15P2	-2	544	-680.33	2.86294	C00688	DTDP-DEOH-DEOXY-MANNOSE	3957	53356769	null	62830	dtdp4d6dm		InChI=1S/C16H24N2O15P2/c1-6-4-18(16(24)17-14(6)23)10-3-8(19)9(31-10)5-29-34(25,26)33-35(27,28)32-15-13(22)12(21)11(20)7(2)30-15/h4,7-10,12-13,15,19,21-22H,3,5H2,1-2H3,(H,25,26)(H,27,28)(H,17,23,24)/p-2/t7-,8-,9+,10+,12+,13+,15+/m0/s1	CC1(=CN(C(=O)NC(=O)1)C3(CC(O)C(COP(=O)([O-])OP(=O)([O-])OC2(OC(C)C(=O)C(O)C(O)2))O3))	iMO1056|Opt208964
655	cpd00523_c	cpd00523[c]	c	FALSE	Trehalose_6-phosphate	tre6p	C12H21O14P	-2	421	-589.26	2.98672	C00689	TREHALOSE-6P	3958	25246105	null	58429	tre6p		InChI=1S/C12H23O14P/c13-1-3-5(14)7(16)9(18)11(24-3)26-12-10(19)8(17)6(15)4(25-12)2-23-27(20,21)22/h3-19H,1-2H2,(H2,20,21,22)/p-2/t3-,4-,5-,6-,7+,8+,9-,10-,11-,12-/m1/s1	C(C1(OC(C(C(C1O)O)O)OC2(C(C(C(C(O2)COP([O-])(=O)[O-])O)O)O)))O	iMO1056
656	cpd00525_c	cpd00525[c]	c	FALSE	UDP-N-acetylmuramoyl-L-alanyl-D-glutamate	uamag	C28H39N5O23P2	-4	875	-958.02	3.90679	C00692	UDP-AA-GLUTAMATE	3960	25243858	null	83900	uamag		InChI=1S/C28H43N5O23P2/c1-10(23(42)31-13(26(44)45)4-5-17(37)38)29-24(43)11(2)52-22-18(30-12(3)35)27(54-14(8-34)20(22)40)55-58(49,50)56-57(47,48)51-9-15-19(39)21(41)25(53-15)33-7-6-16(36)32-28(33)46/h6-7,10-11,13-15,18-22,25,27,34,39-41H,4-5,8-9H2,1-3H3,(H,29,43)(H,30,35)(H,31,42)(H,37,38)(H,44,45)(H,47,48)(H,49,50)(H,32,36,46)/p-4/t10-,11+,13+,14+,15+,18+,19+,20+,21+,22+,25+,27+/m0/s1	CC(NC(=O)C(C)OC1(C(C(OC(C(O)1)CO)OP(=O)([O-])OP(=O)([O-])OCC2(OC(C(O)C(O)2)N3(C=CC(=O)NC(=O)3)))NC(C)=O))C(=O)NC(CCC([O-])=O)C(=O)[O-]	iMO1056|Opt208964
657	cpd00528_c	cpd00528[c]	c	FALSE	N2	n2	N2	0	28	4.4694	0.5	C00697	NITROGEN-MOLECULE	3965	947	922	17997	n2		InChI=1S/N2/c1-2	N#N	iMO1056|Opt208964
658	cpd00528_e	cpd00528[e]	e	FALSE	N2[e]	n2	N2	0	28	4.4694	0.5	C00697	NITROGEN-MOLECULE	3965	947	922	17997	n2		InChI=1S/N2/c1-2	N#N	iMO1056
659	cpd00528_p	cpd00528[p]	p	FALSE	N2[p]	n2	N2	0	28	4.4694	0.5	C00697	NITROGEN-MOLECULE	3965	947	922	17997	n2		InChI=1S/N2/c1-2	N#N	Curation
660	cpd00530_c	cpd00530[c]	c	FALSE	XTP	xtp	C10H12N4O15P3	-3	521	-780.43	2.79562	C00700	XTP	3968	25245622	null	61314	xtp		InChI=1S/C10H15N4O15P3/c15-5-3(1-26-31(22,23)29-32(24,25)28-30(19,20)21)27-9(6(5)16)14-2-11-4-7(14)12-10(18)13-8(4)17/h2-3,5-6,9,15-16H,1H2,(H,22,23)(H,24,25)(H2,19,20,21)(H2,12,13,17,18)/p-4/t3-,5-,6-,9-/m1/s1	C(OP(=O)([O-])OP(=O)([O-])OP(=O)([O-])[O-])C1(OC(C(O)C(O)1)N3(C=NC2(C(=O)NC(=O)NC=23)))	Opt208964
661	cpd00531_c	cpd00531[c]	c	FALSE	Hg2+	hg2	Hg	2	201	null	null	C00703	HG+2	3970	26623	24800	16793	hg2		InChI=1S/Hg/q+2	[Hg++]	Opt208964
662	cpd00531_e	cpd00531[e]	e	FALSE	Hg2+[e]	hg2	Hg	2	201	null	null	C00703	HG+2	3970	26623	24800	16793	hg2		InChI=1S/Hg/q+2	[Hg++]	Opt208964
663	cpd00531_p	cpd00531[p]	p	FALSE	Hg2+[p]	hg2	Hg	2	201	null	null	C00703	HG+2	3970	26623	24800	16793	hg2		InChI=1S/Hg/q+2	[Hg++]	Curation
664	cpd00532_c	cpd00532[c]	c	FALSE	O2	o2s	O2	-1	33	3.9197	0.5	C00704	SUPER-OXIDE	3971	5359597	null	18421	o2s		InChI=1S/HO2/c1-2/h1H/p-1	[O-]O	iMO1056|Opt208964
665	cpd00533_c	cpd00533[c]	c	FALSE	DCDP	dcdp	C9H13N3O10P2	-2	385	-513.54	1.83592	C00705	DCDP	3972	21122964	19986689	58593	dcdp		InChI=1S/C9H15N3O10P2/c10-7-1-2-12(9(14)11-7)8-3-5(13)6(21-8)4-20-24(18,19)22-23(15,16)17/h1-2,5-6,8,13H,3-4H2,(H,18,19)(H2,10,11,14)(H2,15,16,17)/p-3/t5-,6+,8+/m0/s1	C(C2(C(CC(N1(C(N=C(C=C1)N)=O))O2)O))OP(OP(=O)([O-])[O-])([O-])=O	iMO1056|Opt208964
666	cpd00540_c	cpd00540[c]	c	FALSE	BET	glyb	C5H11NO2	0	117	-31.03	1.96262	C00719	BETAINE	3985	247	242	17750	glyb		InChI=1S/C5H11NO2/c1-6(2,3)4-5(7)8/h4H2,1-3H3	C[N+](C)(CC([O-])=O)C	iMO1056|Opt208964
667	cpd00540_e	cpd00540[e]	e	FALSE	BET[e]	glyb	C5H11NO2	0	117	-31.03	1.96262	C00719	BETAINE	3985	247	242	17750	glyb		InChI=1S/C5H11NO2/c1-6(2,3)4-5(7)8/h4H2,1-3H3	C[N+](C)(CC([O-])=O)C	iMO1056|Opt208964
668	cpd00540_p	cpd00540[p]	p	FALSE	BET[p]	glyb	C5H11NO2	0	117	-31.03	1.96262	C00719	BETAINE	3985	247	242	17750	glyb		InChI=1S/C5H11NO2/c1-6(2,3)4-5(7)8/h4H2,1-3H3	C[N+](C)(CC([O-])=O)C	Curation
669	cpd00541_c	cpd00541[c]	c	FALSE	Lipoate	lipt	C8H13O2S2	-1	205	-63.98	1.55567	C00725	LIPOIC-ACID	3990	1549144	841	83088	lipoate		InChI=1S/C8H14O2S2/c9-8(10)4-2-1-3-7-5-6-11-12-7/h7H,1-6H2,(H,9,10)/p-1/t7-/m1/s1	C(CCC(=O)[O-])CC1(CCSS1)	Opt208964
670	cpd00549_c	cpd00549[c]	c	FALSE	D-Lysine	lys-D	C6H15N2O2	1	147	-84.04	0.559228	C00739	CPD-219	4002	5460922	4574333	32557	lys__D		InChI=1S/C6H14N2O2/c7-4-2-1-3-5(8)6(9)10/h5H,1-4,7-8H2,(H,9,10)/p+1/t5-/m1/s1	C([N+])CCCC([N+])C([O-])=O	Opt208964
671	cpd00549_e	cpd00549[e]	e	FALSE	D-Lysine[e]	lys-D	C6H15N2O2	1	147	-84.04	0.559228	C00739	CPD-219	4002	5460922	4574333	32557	lys__D		InChI=1S/C6H14N2O2/c7-4-2-1-3-5(8)6(9)10/h5H,1-4,7-8H2,(H,9,10)/p+1/t5-/m1/s1	C([N+])CCCC([N+])C([O-])=O	Opt208964
672	cpd00549_p	cpd00549[p]	p	FALSE	D-Lysine[p]	lys-D	C6H15N2O2	1	147	-84.04	0.559228	C00739	CPD-219	4002	5460922	4574333	32557	lys__D		InChI=1S/C6H14N2O2/c7-4-2-1-3-5(8)6(9)10/h5H,1-4,7-8H2,(H,9,10)/p+1/t5-/m1/s1	C([N+])CCCC([N+])C([O-])=O	Curation
673	cpd00550_c	cpd00550[c]	c	FALSE	D-Serine	ser-D	C3H7NO3	0	105	-124.15	0.312619	C00740	D-SERINE	4003	6857549	null	35247	ser__D		InChI=1S/C3H7NO3/c4-2(1-5)3(6)7/h2,5H,1,4H2,(H,6,7)/t2-/m1/s1	C(O)C([N+])C([O-])=O	iMO1056|Opt208964
674	cpd00550_e	cpd00550[e]	e	FALSE	D-Serine[e]	ser-D	C3H7NO3	0	105	-124.15	0.312619	C00740	D-SERINE	4003	6857549	null	35247	ser__D		InChI=1S/C3H7NO3/c4-2(1-5)3(6)7/h2,5H,1,4H2,(H,6,7)/t2-/m1/s1	C(O)C([N+])C([O-])=O	Opt208964
675	cpd00550_p	cpd00550[p]	p	FALSE	D-Serine[p]	ser-D	C3H7NO3	0	105	-124.15	0.312619	C00740	D-SERINE	4003	6857549	null	35247	ser__D		InChI=1S/C3H7NO3/c4-2(1-5)3(6)7/h2,5H,1,4H2,(H,6,7)/t2-/m1/s1	C(O)C([N+])C([O-])=O	Curation
676	cpd00557_c	cpd00557[c]	c	FALSE	Siroheme	sheme	C42H36FeN4O16	-8	908	null	null	C00748	SIROHEME	4010	70678579	null	60052	sheme		InChI=1S/C42H46N4O16.Fe/c1-41(17-39(59)60)23(5-9-35(51)52)29-14-27-21(11-37(55)56)19(3-7-33(47)48)25(43-27)13-26-20(4-8-34(49)50)22(12-38(57)58)28(44-26)15-31-42(2,18-40(61)62)24(6-10-36(53)54)30(46-31)16-32(41)45-29;/h13-16,23-24H,3-12,17-18H2,1-2H3,(H10,43,44,45,46,47,48,49,50,51,52,53,54,55,56,57,58,59,60,61,62);/q;+2/p-10/t23-,24-,41+,42+;/m1./s1	CC4(CC(=O)[O-])(C(CCC(=O)[O-])C6(=CC8(=C(CC([O-])=O)C(CCC(=O)[O-])=C7(N([Fe--]25([N+]1(C(C(CCC([O-])=O)=C(CC(=O)[O-])C=1C=C3(C(C)(CC(=O)[O-])C(CCC(=O)[O-])C(N23)=CC4=[N+]56))=C7)))8))))	iMO1056|Opt208964
677	cpd00567_c	cpd00567[c]	c	FALSE	D-Proline	D-Proline	C5H9NO2	0	114	-62.54	0.943971	C00763	D-PROLINE	4025	6971012	null	57726	pro__D		InChI=1S/C5H9NO2/c7-5(8)4-2-1-3-6-4/h4,6H,1-3H2,(H,7,8)/t4-/m1/s1	C1([N+]C(CC1)C(=O)[O-])	Opt208964
678	cpd00567_e	cpd00567[e]	e	FALSE	D-Proline[e]	D-Proline	C5H9NO2	0	114	-62.54	0.943971	C00763	D-PROLINE	4025	6971012	null	57726	pro__D		InChI=1S/C5H9NO2/c7-5(8)4-2-1-3-6-4/h4,6H,1-3H2,(H,7,8)/t4-/m1/s1	C1([N+]C(CC1)C(=O)[O-])	Curation
679	cpd00567_p	cpd00567[p]	p	FALSE	D-Proline[p]	D-Proline	C5H9NO2	0	114	-62.54	0.943971	C00763	D-PROLINE	4025	6971012	null	57726	pro__D		InChI=1S/C5H9NO2/c7-5(8)4-2-1-3-6-4/h4,6H,1-3H2,(H,7,8)/t4-/m1/s1	C1([N+]C(CC1)C(=O)[O-])	Curation
680	cpd00581_c	cpd00581[c]	c	FALSE	Urocanate	urcan	C6H5N2O2	-1	137	-26.85	1.29588	C00785	UROCANATE	4043	5460052	4573734	17771	urcan|urocan		InChI=1S/C6H6N2O2/c9-6(10)2-1-5-3-7-4-8-5/h1-4H,(H,7,8)(H,9,10)/p-1/b2-1+	C1(NC=NC=1C=CC([O-])=O)	iMO1056|Opt208964
681	cpd00587_c	cpd00587[c]	c	FALSE	D-Cysteine	cys-D	C3H7NO2S	0	121	-83.394	0.697389	C00793	D-CYSTEINE	4051	6419721	null	35236	cys__D		InChI=1S/C3H7NO2S/c4-2(1-7)3(5)6/h2,7H,1,4H2,(H,5,6)/t2-/m1/s1	C(S)C(C(=O)[O-])[N+]	Opt208964
682	cpd00587_e	cpd00587[e]	e	FALSE	D-Cysteine[e]	cys-D	C3H7NO2S	0	121	-83.394	0.697389	C00793	D-CYSTEINE	4051	6419721	null	35236	cys__D		InChI=1S/C3H7NO2S/c4-2(1-7)3(5)6/h2,7H,1,4H2,(H,5,6)/t2-/m1/s1	C(S)C(C(=O)[O-])[N+]	Opt208964
683	cpd00587_p	cpd00587[p]	p	FALSE	D-Cysteine[p]	cys-D	C3H7NO2S	0	121	-83.394	0.697389	C00793	D-CYSTEINE	4051	6419721	null	35236	cys__D		InChI=1S/C3H7NO2S/c4-2(1-7)3(5)6/h2,7H,1,4H2,(H,5,6)/t2-/m1/s1	C(S)C(C(=O)[O-])[N+]	Curation
684	cpd00599_c	cpd00599[c]	c	FALSE	Salicylate	salc	C7H5O3	-1	137	-92.53	0.894593	C00805	CPD-110	4063	54675850	4964	30762	salc		InChI=1S/C7H6O3/c8-6-4-2-1-3-5(6)7(9)10/h1-4,8H,(H,9,10)/p-1	C(C1(=CC=CC=C1O))([O-])=O	Curation
685	cpd00609_c	cpd00609[c]	c	FALSE	D-Glucarate	glcr	C6H8O8	-2	208	-311.88	0.823313	C00818	D-GLUCARATE	4076	5288393	4450583	30612	glcr		InChI=1S/C6H10O8/c7-1(3(9)5(11)12)2(8)4(10)6(13)14/h1-4,7-10H,(H,11,12)(H,13,14)/p-2/t1-,2-,3-,4+/m0/s1	C(=O)(C(O)C(O)C(O)C(O)C(=O)[O-])[O-]	Opt208964
686	cpd00616_c	cpd00616[c]	c	FALSE	Pretyrosine	CPD-659	C10H12NO5	-1	226	-161.4	1.3158	C00826	CPD-659	4084	25244469	null	58180	Largn		InChI=1S/C10H13NO5/c11-7(8(13)14)5-10(9(15)16)3-1-6(12)2-4-10/h1-4,6-7,12H,5,11H2,(H,13,14)(H,15,16)/p-1/t6?,7-,10?/m0/s1	C(C(CC1(C=CC(C=C1)O)C([O-])=O)[N+])([O-])=O	Opt208964
687	cpd00626_c	cpd00626[c]	c	FALSE	DTDPglucose	dtdpglu	C16H24N2O16P2	-2	562	-723.12	2.95151	C00842	DTDP-D-GLUCOSE	4099	25202390	null	57477	dtdpglu		InChI=1S/C16H26N2O16P2/c1-6-3-18(16(25)17-14(6)24)10-2-7(20)9(31-10)5-30-35(26,27)34-36(28,29)33-15-13(23)12(22)11(21)8(4-19)32-15/h3,7-13,15,19-23H,2,4-5H2,1H3,(H,26,27)(H,28,29)(H,17,24,25)/p-2/t7-,8+,9+,10+,11+,12-,13+,15+/m0/s1	CC1(=CN(C(=O)NC(=O)1)C3(CC(O)C(COP(=O)([O-])OP(=O)([O-])OC2(OC(CO)C(O)C(O)C(O)2))O3))	iMO1056|Opt208964
688	cpd00630_c	cpd00630[c]	c	FALSE	3-Oxoadipate	3oxadp	C6H6O5	-2	158	-189.74	0.388669	C00846	3-KETO-ADIPATE	4103	5459800	4573571	15775	3oxoadp		InChI=1S/C6H8O5/c7-4(3-6(10)11)1-2-5(8)9/h1-3H2,(H,8,9)(H,10,11)/p-2	C(=O)([O-])CC(=O)CCC(=O)[O-]	iMO1056|Opt208964
689	cpd00635_c	cpd00635[c]	c	FALSE	Cbl	cbl1	C62H91CoN13O14P	2	1329	null	null	C00853	COB-I-ALAMIN	4110	5460183	4573816	15982	cbl1		InChI=1S/C62H90N13O14P.Co/c1-29-20-39-40(21-30(29)2)75(28-70-39)57-52(84)53(41(27-76)87-57)89-90(85,86)88-31(3)26-69-49(83)18-19-59(8)37(22-46(66)80)56-62(11)61(10,25-48(68)82)36(14-17-45(65)79)51(74-62)33(5)55-60(9,24-47(67)81)34(12-15-43(63)77)38(71-55)23-42-58(6,7)35(13-16-44(64)78)50(72-42)32(4)54(59)73-56;/h20-21,23,28,31,34-37,41,52-53,56-57,76,84H,12-19,22,24-27H2,1-11H3,(H15,63,64,65,66,6…	CC%10(=C(C)C=C9(N8(C%12(OC(CO)C(OP([O-])(=O)OC(C)CNC(=O)CCC1(C)(C(CC(N)=O)[CH]%11(C7(C)(C(C)(CC(N)=O)C(CCC(=O)N)C6(C(C)=C5(C(CC(=O)N)(C)C(CCC(N)=O)C4(C=C3(C(C)(C)C(CCC(N)=O)C2(C(C)=C1N([Co----]([N+]=23)([N+]=45)([N+]=67)[N+](=C8)C9=C%10)%11)))))))))C(O)%12))))	Opt208964
690	cpd00635_e	cpd00635[e]	e	FALSE	Cbl[e]	cbl1	C62H91CoN13O14P	2	1329	null	null	C00853	COB-I-ALAMIN	4110	5460183	4573816	15982	cbl1		InChI=1S/C62H90N13O14P.Co/c1-29-20-39-40(21-30(29)2)75(28-70-39)57-52(84)53(41(27-76)87-57)89-90(85,86)88-31(3)26-69-49(83)18-19-59(8)37(22-46(66)80)56-62(11)61(10,25-48(68)82)36(14-17-45(65)79)51(74-62)33(5)55-60(9,24-47(67)81)34(12-15-43(63)77)38(71-55)23-42-58(6,7)35(13-16-44(64)78)50(72-42)32(4)54(59)73-56;/h20-21,23,28,31,34-37,41,52-53,56-57,76,84H,12-19,22,24-27H2,1-11H3,(H15,63,64,65,66,6…	CC%10(=C(C)C=C9(N8(C%12(OC(CO)C(OP([O-])(=O)OC(C)CNC(=O)CCC1(C)(C(CC(N)=O)[CH]%11(C7(C)(C(C)(CC(N)=O)C(CCC(=O)N)C6(C(C)=C5(C(CC(=O)N)(C)C(CCC(N)=O)C4(C=C3(C(C)(C)C(CCC(N)=O)C2(C(C)=C1N([Co----]([N+]=23)([N+]=45)([N+]=67)[N+](=C8)C9=C%10)%11)))))))))C(O)%12))))	Opt208964
691	cpd00635_p	cpd00635[p]	p	FALSE	Cbl[p]	cbl1	C62H91CoN13O14P	2	1329	null	null	C00853	COB-I-ALAMIN	4110	5460183	4573816	15982	cbl1		InChI=1S/C62H90N13O14P.Co/c1-29-20-39-40(21-30(29)2)75(28-70-39)57-52(84)53(41(27-76)87-57)89-90(85,86)88-31(3)26-69-49(83)18-19-59(8)37(22-46(66)80)56-62(11)61(10,25-48(68)82)36(14-17-45(65)79)51(74-62)33(5)55-60(9,24-47(67)81)34(12-15-43(63)77)38(71-55)23-42-58(6,7)35(13-16-44(64)78)50(72-42)32(4)54(59)73-56;/h20-21,23,28,31,34-37,41,52-53,56-57,76,84H,12-19,22,24-27H2,1-11H3,(H15,63,64,65,66,6…	CC%10(=C(C)C=C9(N8(C%12(OC(CO)C(OP([O-])(=O)OC(C)CNC(=O)CCC1(C)(C(CC(N)=O)[CH]%11(C7(C)(C(C)(CC(N)=O)C(CCC(=O)N)C6(C(C)=C5(C(CC(=O)N)(C)C(CCC(N)=O)C4(C=C3(C(C)(C)C(CCC(N)=O)C2(C(C)=C1N([Co----]([N+]=23)([N+]=45)([N+]=67)[N+](=C8)C9=C%10)%11)))))))))C(O)%12))))	Curation
692	cpd00637_c	cpd00637[c]	c	FALSE	D-Methionine	met-D	C5H11NO2S	0	149	-75.91	0.815146	C00855	CPD-218	4112	6992109	null	57932	met__D		InChI=1S/C5H11NO2S/c1-9-3-2-4(6)5(7)8/h4H,2-3,6H2,1H3,(H,7,8)/t4-/m1/s1	CSCCC([N+])C([O-])=O	iMO1056|Opt208964
693	cpd00637_e	cpd00637[e]	e	FALSE	D-Methionine[e]	met-D	C5H11NO2S	0	149	-75.91	0.815146	C00855	CPD-218	4112	6992109	null	57932	met__D		InChI=1S/C5H11NO2S/c1-9-3-2-4(6)5(7)8/h4H,2-3,6H2,1H3,(H,7,8)/t4-/m1/s1	CSCCC([N+])C([O-])=O	iMO1056|Opt208964
694	cpd00637_p	cpd00637[p]	p	FALSE	D-Methionine[p]	met-D	C5H11NO2S	0	149	-75.91	0.815146	C00855	CPD-218	4112	6992109	null	57932	met__D		InChI=1S/C5H11NO2S/c1-9-3-2-4(6)5(7)8/h4H,2-3,6H2,1H3,(H,7,8)/t4-/m1/s1	CSCCC([N+])C([O-])=O	Curation
695	cpd00638_c	cpd00638[c]	c	FALSE	Deamido-NAD	dnad	C21H24N6O15P2	-2	662	-572.03	4.30267	C00857	DEAMIDO-NAD	4114	45266646	null	58437	dnad		InChI=1S/C21H26N6O15P2/c22-17-12-18(24-7-23-17)27(8-25-12)20-16(31)14(29)11(41-20)6-39-44(36,37)42-43(34,35)38-5-10-13(28)15(30)19(40-10)26-3-1-2-9(4-26)21(32)33/h1-4,7-8,10-11,13-16,19-20,28-31H,5-6H2,(H4-,22,23,24,32,33,34,35,36,37)/p-2/t10-,11-,13-,14-,15-,16-,19-,20-/m1/s1	C1(C(=CC=C[N+]=1C5(OC(COP(=O)([O-])OP(=O)([O-])OCC2(OC(C(O)C(O)2)N4(C=NC3(C(N)=NC=NC=34))))C(O)C(O)5))C([O-])=O)	iMO1056|Opt208964
696	cpd00641_c	cpd00641[c]	c	FALSE	L-Histidinol	histd	C6H12N3O	1	142	-2.41	1.14372	C00860	HISTIDINOL	4117	6950298	null	57699	histd		InChI=1S/C6H11N3O/c7-5(3-10)1-6-2-8-4-9-6/h2,4-5,10H,1,3,7H2,(H,8,9)/p+1/t5-/m0/s1	C1(NC=NC=1CC(CO)[N+])	iMO1056|Opt208964
697	cpd00644_c	cpd00644[c]	c	FALSE	PAN	pnto-R	C9H16NO5	-1	218	-188.54	0.850688	C00864	PANTOTHENATE	4121	167945	146912	29032	pnto__R		InChI=1S/C9H17NO5/c1-9(2,5-11)7(14)8(15)10-4-3-6(12)13/h7,11,14H,3-5H2,1-2H3,(H,10,15)(H,12,13)/p-1/t7-/m0/s1	CC(C)(CO)C(O)C(=O)NCCC(=O)[O-]	iMO1056|Opt208964
698	cpd00646_e	cpd00646[e]	e	FALSE	PNP[e]	PNP	C6H5NO3	0	139	null	null	C00870	P-NITROPHENOL	4127	644235	559254	57917	4nph		InChI=1S/C6H5NO3/c8-6-3-1-5(2-4-6)7(9)10/h1-4,8H/p-1	C1(C=C([O-])C=CC=1[N+](=O)[O-])	Curation
699	cpd00646_p	cpd00646[p]	p	FALSE	PNP[p]	PNP	C6H5NO3	0	139	null	null	C00870	P-NITROPHENOL	4127	644235	559254	57917	4nph		InChI=1S/C6H5NO3/c8-6-3-1-5(2-4-6)7(9)10/h1-4,8H/p-1	C1(C=C([O-])C=CC=1[N+](=O)[O-])	Curation
700	cpd00650_c	cpd00650[c]	c	FALSE	Butanoyl-2-enoyl-CoA	butd2coa	C25H36N7O17P3S	-4	832	-761.78	3.57546	C00877	CROTONYL-COA	4133	25245057	null	57332	b2coa		InChI=1S/C25H40N7O17P3S/c1-4-5-16(34)53-9-8-27-15(33)6-7-28-23(37)20(36)25(2,3)11-46-52(43,44)49-51(41,42)45-10-14-19(48-50(38,39)40)18(35)24(47-14)32-13-31-17-21(26)29-12-30-22(17)32/h4-5,12-14,18-20,24,35-36H,6-11H2,1-3H3,(H,27,33)(H,28,37)(H,41,42)(H,43,44)(H2,26,29,30)(H2,38,39,40)/p-4/b5-4+/t14-,18-,19-,20?,24-/m1/s1	CC=CC(SCCNC(CCNC(C(C(COP(=O)([O-])OP(OCC1(OC(C(C1OP([O-])([O-])=O)O)N3(C=NC2(C(=NC=NC=23)N))))([O-])=O)(C)C)O)=O)=O)=O	iMO1056|Opt208964
701	cpd00654_c	cpd00654[c]	c	FALSE	Deoxycytidine	dcyt	C9H13N3O4	0	227	-93.04	1.83795	C00881	DEOXYCYTIDINE	4137	13711	13117	15698	dcyt		InChI=1S/C9H13N3O4/c10-7-1-2-12(9(15)11-7)8-3-5(14)6(4-13)16-8/h1-2,5-6,8,13-14H,3-4H2,(H2,10,11,15)/t5-,6+,8+/m0/s1	C1(=CN(C(=O)N=C(N)1)C2(CC(O)C(CO)O2))	iMO1056
702	cpd00654_e	cpd00654[e]	e	FALSE	Deoxycytidine[e]	dcyt	C9H13N3O4	0	227	-93.04	1.83795	C00881	DEOXYCYTIDINE	4137	13711	13117	15698	dcyt		InChI=1S/C9H13N3O4/c10-7-1-2-12(9(15)11-7)8-3-5(14)6(4-13)16-8/h1-2,5-6,8,13-14H,3-4H2,(H2,10,11,15)/t5-,6+,8+/m0/s1	C1(=CN(C(=O)N=C(N)1)C2(CC(O)C(CO)O2))	Curation
703	cpd00655_c	cpd00655[c]	c	FALSE	Dephospho-CoA	dpcoa	C21H33N7O13P2S	-2	685	-539.494	3.4599	C00882	DEPHOSPHO-COA	4138	45266562	null	57328	dpcoa		InChI=1S/C21H35N7O13P2S/c1-21(2,16(32)19(33)24-4-3-12(29)23-5-6-44)8-39-43(36,37)41-42(34,35)38-7-11-14(30)15(31)20(40-11)28-10-27-13-17(22)25-9-26-18(13)28/h9-11,14-16,20,30-32,44H,3-8H2,1-2H3,(H,23,29)(H,24,33)(H,34,35)(H,36,37)(H2,22,25,26)/p-2/t11-,14-,15-,16+,20-/m1/s1	CC(C)(COP(=O)([O-])OP(=O)([O-])OCC1(OC(C(O)C(O)1)N3(C=NC2(C(N)=NC=NC=23))))C(O)C(=O)NCCC(=O)NCCS	iMO1056|Opt208964
704	cpd00658_c	cpd00658[c]	c	FALSE	Isochorismate	ichor	C10H8O6	-2	224	-169.49	1.40729	C00885	ISOCHORISMATE	4141	5460580	4574080	29780	ichor		InChI=1S/C10H10O6/c1-5(9(12)13)16-7-4-2-3-6(8(7)11)10(14)15/h2-4,7-8,11H,1H2,(H,12,13)(H,14,15)/p-2/t7-,8-/m0/s1	C=C(C(=O)[O-])OC1(C=CC=C(C1O)C([O-])=O)	iMO1056|Opt208964
705	cpd00659_c	cpd00659[c]	c	FALSE	Nitrous_oxide	n2o	N2O	0	45	18.2552	1.5241	C00887	NITROUS-OXIDE	4143	948	923	17045	n2o		InChI=1S/N2O/c1-2-3	N#N=O	iMO1056|Opt208964
706	cpd00659_e	cpd00659[e]	e	FALSE	Nitrous_oxide[e]	n2o	N2O	0	45	18.2552	1.5241	C00887	NITROUS-OXIDE	4143	948	923	17045	n2o		InChI=1S/N2O/c1-2-3	N#N=O	Curation
707	cpd00659_p	cpd00659[p]	p	FALSE	Nitrous_oxide[p]	n2o	N2O	0	45	18.2552	1.5241	C00887	NITROUS-OXIDE	4143	948	923	17045	n2o		InChI=1S/N2O/c1-2-3	N#N=O	Curation
708	cpd00663_c	cpd00663[c]	c	FALSE	Propanoyl-2-enoyl-CoA	Acrylyl-CoA	C24H35N7O17P3S	-3	818	-764.06	3.55614	C00894	ACRYLYL-COA	4150	45266595	null	57367	pp2coa		InChI=1S/C24H38N7O17P3S/c1-4-15(33)52-8-7-26-14(32)5-6-27-22(36)19(35)24(2,3)10-45-51(42,43)48-50(40,41)44-9-13-18(47-49(37,38)39)17(34)23(46-13)31-12-30-16-20(25)28-11-29-21(16)31/h4,11-13,17-19,23,34-35H,1,5-10H2,2-3H3,(H,26,32)(H,27,36)(H,40,41)(H,42,43)(H2,25,28,29)(H2,37,38,39)/p-4/t13-,17-,18-,19+,23-/m1/s1	C=CC(=O)SCCNC(=O)CCNC(=O)C(O)C(C)(C)COP(=O)(OP(=O)(OCC1(C(OP([O-])(=O)[O-])C(O)C(O1)N3(C2(=C(C(N)=NC=N2)N=C3))))[O-])[O-]	Curation
709	cpd00668_c	cpd00668[c]	c	FALSE	ALCTT	alac-S	C5H7O4	-1	131	-153.18	0.443762	C06010|C00900	2-ACETO-LACTATE	8282|4156	13999770	19951073	58476	alac__S		InChI=1S/C5H8O4/c1-3(6)5(2,9)4(7)8/h9H,1-2H3,(H,7,8)/p-1/t5-/m0/s1	CC(=O)C(C)(O)C(=O)[O-]	iMO1056|Opt208964
710	cpd00673_c	cpd00673[c]	c	FALSE	Dihydrothymine	56dthm	C5H8N2O2	0	128	-72.07	1.44122	C00906	DIHYDRO-THYMINE	4161	93556	14083692	27468	56dthm		InChI=1S/C5H8N2O2/c1-3-2-6-5(9)7-4(3)8/h3H,2H2,1H3,(H2,6,7,8,9)	CC1(C(NC(=O)NC1)=O)	Opt208964
711	cpd00681_c	cpd00681[c]	c	FALSE	Choline sulfate	chols	C5H13NO4S	0	183	-102.31	2.08563	C00919	CPD-543	4173	485	471	16822	chols		InChI=1S/C5H13NO4S/c1-6(2,3)4-5-10-11(7,8)9/h4-5H2,1-3H3	C[N+](CCOS(=O)(=O)[O-])(C)C	Opt208964
712	cpd00681_e	cpd00681[e]	e	FALSE	Choline sulfate[e]	chols	C5H13NO4S	0	183	-102.31	2.08563	C00919	CPD-543	4173	485	471	16822	chols		InChI=1S/C5H13NO4S/c1-6(2,3)4-5-10-11(7,8)9/h4-5H2,1-3H3	C[N+](CCOS(=O)(=O)[O-])(C)C	Curation
713	cpd00681_p	cpd00681[p]	p	FALSE	Choline sulfate[p]	chols	C5H13NO4S	0	183	-102.31	2.08563	C00919	CPD-543	4173	485	471	16822	chols		InChI=1S/C5H13NO4S/c1-6(2,3)4-5-10-11(7,8)9/h4-5H2,1-3H3	C[N+](CCOS(=O)(=O)[O-])(C)C	Curation
714	cpd00683_c	cpd00683[c]	c	FALSE	Dihydropteroate	dhpt	C14H13N6O3	-1	313	-2.14	2.78346	C00921	7-8-DIHYDROPTEROATE	4175	5459950	4573669	17839	dhpt		InChI=1S/C14H14N6O3/c15-14-19-11-10(12(21)20-14)18-9(6-17-11)5-16-8-3-1-7(2-4-8)13(22)23/h1-4,16H,5-6H2,(H,22,23)(H4,15,17,19,20,21)/p-1	C(NC1(=CC=C(C(=O)[O-])C=C1))C3(CNC2(=C(C(=O)NC(N)=N2)N=3))	iMO1056|Opt208964
715	cpd00689_c	cpd00689[c]	c	FALSE	Porphobilinogen	ppbng	C10H13N2O4	-1	225	-118.18	1.36903	C00931	PORPHOBILINOGEN	4184	6921588	5296496	58126	ppbng		InChI=1S/C10H14N2O4/c11-4-8-7(3-10(15)16)6(5-12-8)1-2-9(13)14/h5,12H,1-4,11H2,(H,13,14)(H,15,16)/p-1	C(C1(=C(C(=CN1)CCC(=O)[O-])CC(=O)[O-]))[N+]	iMO1056|Opt208964
716	cpd00696_c	cpd00696[c]	c	FALSE	3',5'-Cyclic_CMP	35ccmp	C9H11N3O7P	-1	304	-279.4	2.97884	C00941	null	4193	null	null	17065			null	null	Opt208964
717	cpd00696_e	cpd00696[e]	e	FALSE	3',5'-Cyclic_CMP[e]	35ccmp	C9H11N3O7P	-1	304	-279.4	2.97884	C00941	null	4193	null	null	17065			null	null	Opt208964
718	cpd00696_p	cpd00696[p]	p	FALSE	3',5'-Cyclic_CMP[p]	35ccmp	C9H11N3O7P	-1	304	-279.4	2.97884	C00941	null	4193	null	null	17065			null	null	Curation
719	cpd00697_c	cpd00697[c]	c	FALSE	CGMP	35cgmp	C10H11N5O7P	-1	344	-242.32	3.56573	C00942	CGMP	4194	16727415	20559156	57746	35cgmp		InChI=1S/C10H12N5O7P/c11-10-13-7-4(8(17)14-10)12-2-15(7)9-5(16)6-3(21-9)1-20-23(18,19)22-6/h2-3,5-6,9,16H,1H2,(H,18,19)(H3,11,13,14,17)/p-1/t3-,5-,6-,9-/m1/s1	C4(C3(C(C(C(N2(C1(=C(C(NC(=N1)N)=O)N=C2)))O3)O)OP(O4)(=O)[O-]))	Opt208964
720	cpd00697_e	cpd00697[e]	e	FALSE	CGMP[e]	35cgmp	C10H11N5O7P	-1	344	-242.32	3.56573	C00942	CGMP	4194	16727415	20559156	57746	35cgmp		InChI=1S/C10H12N5O7P/c11-10-13-7-4(8(17)14-10)12-2-15(7)9-5(16)6-3(21-9)1-20-23(18,19)22-6/h2-3,5-6,9,16H,1H2,(H,18,19)(H3,11,13,14,17)/p-1/t3-,5-,6-,9-/m1/s1	C4(C3(C(C(C(N2(C1(=C(C(NC(=N1)N)=O)N=C2)))O3)O)OP(O4)(=O)[O-]))	Opt208964
721	cpd00697_p	cpd00697[p]	p	FALSE	CGMP[p]	35cgmp	C10H11N5O7P	-1	344	-242.32	3.56573	C00942	CGMP	4194	16727415	20559156	57746	35cgmp		InChI=1S/C10H12N5O7P/c11-10-13-7-4(8(17)14-10)12-2-15(7)9-5(16)6-3(21-9)1-20-23(18,19)22-6/h2-3,5-6,9,16H,1H2,(H,18,19)(H3,11,13,14,17)/p-1/t3-,5-,6-,9-/m1/s1	C4(C3(C(C(C(N2(C1(=C(C(NC(=N1)N)=O)N=C2)))O3)O)OP(O4)(=O)[O-]))	Curation
722	cpd00699_c	cpd00699[c]	c	FALSE	3-Dehydroquinate	3dhq	C7H9O6	-1	189	-214.49	0.920613	C00944	DEHYDROQUINATE	4196	5460271	4573866	32364	3dhq		InChI=1S/C7H10O6/c8-3-1-7(13,6(11)12)2-4(9)5(3)10/h3,5,8,10,13H,1-2H2,(H,11,12)/p-1/t3-,5+,7-/m1/s1	C1(C(O)C(O)C(=O)CC(O)(C([O-])=O)1)	iMO1056|Opt208964
723	cpd00700_c	cpd00700[c]	c	FALSE	AMP 2'-phosphate	amp2p	C10H13N5O7P	-1	346	-257.85	3.03334	C00946	null	4197	null	null	28223			null	null	Opt208964
724	cpd00700_e	cpd00700[e]	e	FALSE	AMP 2'-phosphate[e]	amp2p	C10H13N5O7P	-1	346	-257.85	3.03334	C00946	null	4197	null	null	28223			null	null	Opt208964
725	cpd00700_p	cpd00700[p]	p	FALSE	AMP 2'-phosphate[p]	amp2p	C10H13N5O7P	-1	346	-257.85	3.03334	C00946	null	4197	null	null	28223			null	null	Curation
726	cpd00703_c	cpd00703[c]	c	FALSE	Indoleacetate	ind3ac	C10H8NO2	-1	174	-23.83	1.55926	C00954	INDOLE_ACETATE_AUXIN	4205	801	779	30854	ind3ac		InChI=1S/C10H9NO2/c12-10(13)5-7-6-11-9-4-2-1-3-8(7)9/h1-4,6,11H,5H2,(H,12,13)/p-1	C([O-])(=O)CC1(=CNC2(C=CC=CC1=2))	Opt208964
727	cpd00712_c	cpd00712[c]	c	FALSE	2-Dehydropantoate	2dhp	C6H9O4	-1	145	-149.1	0.487978	C00966	2-DEHYDROPANTOATE	4217	16755619	14649571	11561	2dhp		InChI=1S/C6H10O4/c1-6(2,3-7)4(8)5(9)10/h7H,3H2,1-2H3,(H,9,10)/p-1	CC(C(=O)C([O-])=O)(CO)C	iMO1056|Opt208964
728	cpd00719_c	cpd00719[c]	c	FALSE	GDP-D-mannuronate	gdpmanur	C16H20N5O17P2	-3	616	-716.3	3.67567	C00976	null	4225	null	null	85507			null	null	iMO1056|Opt208964
729	cpd00722_c	cpd00722[c]	c	FALSE	O-Acetyl-L-serine	acser	C5H9NO4	0	147	-161.6	0.521363	C00979	ACETYLSERINE	4228	6971051	null	58340	acser		InChI=1S/C5H9NO4/c1-3(7)10-2-4(6)5(8)9/h4H,2,6H2,1H3,(H,8,9)/t4-/m0/s1	CC(OCC([N+])C(=O)[O-])=O	iMO1056|Opt208964
730	cpd00726_c	cpd00726[c]	c	FALSE	1,3-Propanediamine	13dampp	C3H12N2	2	76	-7.64	0.472275	C00986	null	4233	null	null	15725			null	null	iMO1056
731	cpd00727_c	cpd00727[c]	c	FALSE	2-Phosphoglycolate	2pglyc	C2H2O6P	-3	154	-335.48	0.212863	C00988	CPD-67	4234	24916760	null	58033	2pglyc		InChI=1S/C2H5O6P/c3-2(4)1-8-9(5,6)7/h1H2,(H,3,4)(H2,5,6,7)/p-3	C(OP([O-])(=O)[O-])C([O-])=O	iMO1056|Opt208964
732	cpd00727_e	cpd00727[e]	e	FALSE	2-Phosphoglycolate[e]	2pglyc	C2H2O6P	-3	154	-335.48	0.212863	C00988	CPD-67	4234	24916760	null	58033	2pglyc		InChI=1S/C2H5O6P/c3-2(4)1-8-9(5,6)7/h1H2,(H,3,4)(H2,5,6,7)/p-3	C(OP([O-])(=O)[O-])C([O-])=O	Opt208964
733	cpd00727_p	cpd00727[p]	p	FALSE	2-Phosphoglycolate[p]	2pglyc	C2H2O6P	-3	154	-335.48	0.212863	C00988	CPD-67	4234	24916760	null	58033	2pglyc		InChI=1S/C2H5O6P/c3-2(4)1-8-9(5,6)7/h1H2,(H,3,4)(H2,5,6,7)/p-3	C(OP([O-])(=O)[O-])C([O-])=O	Curation
734	cpd00731_c	cpd00731[c]	c	FALSE	Ala-Ala	alaala	C6H12N2O3	0	160	-118.69	0.781426	C00993	D-ALA-D-ALA	4239	6992112	null	57822	alaala		InChI=1S/C6H12N2O3/c1-3(7)5(9)8-4(2)6(10)11/h3-4H,7H2,1-2H3,(H,8,9)(H,10,11)/t3-,4-/m1/s1	CC([N+])C(=O)NC(C)C([O-])=O	Opt208964
735	cpd00731_p	cpd00731[p]	p	FALSE	Ala-Ala[p]	alaala	C6H12N2O3	0	160	-118.69	0.781426	C00993	D-ALA-D-ALA	4239	6992112	null	57822	alaala		InChI=1S/C6H12N2O3/c1-3(7)5(9)8-4(2)6(10)11/h3-4H,7H2,1-2H3,(H,8,9)(H,10,11)/t3-,4-/m1/s1	CC([N+])C(=O)NC(C)C([O-])=O	Curation
736	cpd00738_c	cpd00738[c]	c	FALSE	Phosphoserine	pser-L	C3H6NO6P	-2	184	-336.65	0.327316	C01005	3-P-SERINE	4251	7059387	5415612	57524	pser__L		InChI=1S/C3H8NO6P/c4-2(3(5)6)1-10-11(7,8)9/h2H,1,4H2,(H,5,6)(H2,7,8,9)/p-2/t2-/m0/s1	C(OP([O-])([O-])=O)C([N+])C([O-])=O	iMO1056|Opt208964
737	cpd00738_e	cpd00738[e]	e	FALSE	Phosphoserine[e]	pser-L	C3H6NO6P	-2	184	-336.65	0.327316	C01005	3-P-SERINE	4251	7059387	5415612	57524	pser__L		InChI=1S/C3H8NO6P/c4-2(3(5)6)1-10-11(7,8)9/h2H,1,4H2,(H,5,6)(H2,7,8,9)/p-2/t2-/m0/s1	C(OP([O-])([O-])=O)C([N+])C([O-])=O	Opt208964
738	cpd00738_p	cpd00738[p]	p	FALSE	Phosphoserine[p]	pser-L	C3H6NO6P	-2	184	-336.65	0.327316	C01005	3-P-SERINE	4251	7059387	5415612	57524	pser__L		InChI=1S/C3H8NO6P/c4-2(3(5)6)1-10-11(7,8)9/h2H,1,4H2,(H,5,6)(H2,7,8,9)/p-2/t2-/m0/s1	C(OP([O-])([O-])=O)C([N+])C([O-])=O	Curation
739	cpd00742_c	cpd00742[c]	c	FALSE	Allophanate	allphn	C2H3N2O3	-1	103	-127.56	0.950749	C01010	CPD-578	4255	9543250	7822223	15832	allphn		InChI=1S/C2H4N2O3/c3-1(5)4-2(6)7/h(H,6,7)(H3,3,4,5)/p-1	C(N)(NC([O-])=O)=O	Opt208964
740	cpd00742_e	cpd00742[e]	e	FALSE	Allophanate[e]	allphn	C2H3N2O3	-1	103	-127.56	0.950749	C01010	CPD-578	4255	9543250	7822223	15832	allphn		InChI=1S/C2H4N2O3/c3-1(5)4-2(6)7/h(H,6,7)(H3,3,4,5)/p-1	C(N)(NC([O-])=O)=O	Curation
741	cpd00742_p	cpd00742[p]	p	FALSE	Allophanate[p]	allphn	C2H3N2O3	-1	103	-127.56	0.950749	C01010	CPD-578	4255	9543250	7822223	15832	allphn		InChI=1S/C2H4N2O3/c3-1(5)4-2(6)7/h(H,6,7)(H3,3,4,5)/p-1	C(N)(NC([O-])=O)=O	Curation
742	cpd00755_c	cpd00755[c]	c	FALSE	Hydroxymethylbilane	hmbil	C40H38N4O17	-8	846	-479.5	6.2222	C01024	HYDROXYMETHYLBILANE	4269	46931104	null	57845	hmbil		InChI=1S/C40H46N4O17/c45-17-32-25(12-40(60)61)21(4-8-36(52)53)29(44-32)15-31-24(11-39(58)59)20(3-7-35(50)51)28(43-31)14-30-23(10-38(56)57)19(2-6-34(48)49)27(42-30)13-26-22(9-37(54)55)18(16-41-26)1-5-33(46)47/h16,41-45H,1-15,17H2,(H,46,47)(H,48,49)(H,50,51)(H,52,53)(H,54,55)(H,56,57)(H,58,59)(H,60,61)/p-8	C(O)C1(NC(=C(CCC(=O)[O-])C(CC(=O)[O-])=1)CC2(=C(CC(=O)[O-])C(CCC(=O)[O-])=C(N2)CC4(=C(CC([O-])=O)C(CCC(=O)[O-])=C(CC3(=C(CC([O-])=O)C(CCC(=O)[O-])=CN3))N4)))	iMO1056|Opt208964
743	cpd00756_e	cpd00756[e]	e	FALSE	Dimethylglycine[e]	dmgly	C4H9NO2	0	103	-73.28	1.19852	C01026	DIMETHYL-GLYCINE	4271	6971056	null	58251	dmgly		InChI=1S/C4H9NO2/c1-5(2)3-4(6)7/h3H2,1-2H3,(H,6,7)	C[N+](CC([O-])=O)C	Curation
744	cpd00756_p	cpd00756[p]	p	FALSE	Dimethylglycine[p]	dmgly	C4H9NO2	0	103	-73.28	1.19852	C01026	DIMETHYL-GLYCINE	4271	6971056	null	58251	dmgly		InChI=1S/C4H9NO2/c1-5(2)3-4(6)7/h3H2,1-2H3,(H,6,7)	C[N+](CC([O-])=O)C	Curation
745	cpd00760_c	cpd00760[c]	c	FALSE	2-Methylbutanoyl-CoA	2mbcoa	C26H40N7O17P3S	-4	848	-782.78	3.5701	C01033|C15980	2-METHYL-BUTYRYL-COA	4276|47205293	45266569	null	57336	2mbcoa		InChI=1S/C26H44N7O17P3S/c1-5-14(2)25(38)54-9-8-28-16(34)6-7-29-23(37)20(36)26(3,4)11-47-53(44,45)50-52(42,43)46-10-15-19(49-51(39,40)41)18(35)24(48-15)33-13-32-17-21(27)30-12-31-22(17)33/h12-15,18-20,24,35-36H,5-11H2,1-4H3,(H,28,34)(H,29,37)(H,42,43)(H,44,45)(H2,27,30,31)(H2,39,40,41)/p-4/t14?,15-,18-,19-,20+,24-/m1/s1	CCC(C)C(=O)SCCNC(=O)CCNC(=O)C(O)C(C)(C)COP(=O)(OP(=O)(OCC1(C(OP([O-])(=O)[O-])C(O)C(O1)N3(C2(=C(C(N)=NC=N2)N=C3))))[O-])[O-]	iMO1056|Opt208964
746	cpd00762_c	cpd00762[c]	c	FALSE	4-Guanidinobutanoate	4gubut	C5H11N3O2	0	145	-72.6	1.54293	C01035	CPD-592	4278	25200642	null	57486	4gudbutn		InChI=1S/C5H11N3O2/c6-5(7)8-3-1-2-4(9)10/h1-3H2,(H,9,10)(H4,6,7,8)	C([O-])(=O)CCCNC(=[N+])N	iMO1056|Opt208964
747	cpd00763_c	cpd00763[c]	c	FALSE	4-Maleylacetoacetate	4mlacac	C8H6O6	-2	198	-197.26	0.821204	C01036	4-MALEYL-ACETOACETATE	4279	5460066	4573741	17105	4mlacac		InChI=1S/C8H8O6/c9-5(1-2-7(11)12)3-6(10)4-8(13)14/h1-2H,3-4H2,(H,11,12)(H,13,14)/p-2/b2-1-	C([O-])(=O)C=CC(=O)CC(=O)CC([O-])=O	iMO1056
748	cpd00764_c	cpd00764[c]	c	FALSE	7-8-Diaminononanoate	dann	C9H21N2O2	1	189	-80.99	0.681339	C01037	DIAMINONONANOATE	4280	25245451	null	58500	dann		InChI=1S/C9H20N2O2/c1-7(10)8(11)5-3-2-4-6-9(12)13/h7-8H,2-6,10-11H2,1H3,(H,12,13)/p+1	CC(C(CCCCCC([O-])=O)[N+])[N+]	iMO1056|Opt208964
749	cpd00770_c	cpd00770[c]	c	FALSE	N-Formyl-L-glutamate	Nforglu	C6H7NO5	-2	173	-192.08	0.718856	C01045	CPD-600	4287	5459967	19975498	17684	Nforglu		InChI=1S/C6H9NO5/c8-3-7-4(6(11)12)1-2-5(9)10/h3-4H,1-2H2,(H,7,8)(H,9,10)(H,11,12)/p-2/t4-/m0/s1	C(=O)NC(CCC(=O)[O-])C(=O)[O-]	iMO1056|Opt208964
750	cpd00773_c	cpd00773[c]	c	FALSE	UDP-MurNAc	uamr	C20H28N3O19P2	-3	676	-820.27	3.25087	C01050	UDP-N-ACETYLMURAMATE	4292	24772978	null	70757	uamr		InChI=1S/C20H31N3O19P2/c1-7(18(30)31)38-16-12(21-8(2)25)19(40-9(5-24)14(16)28)41-44(35,36)42-43(33,34)37-6-10-13(27)15(29)17(39-10)23-4-3-11(26)22-20(23)32/h3-4,7,9-10,12-17,19,24,27-29H,5-6H2,1-2H3,(H,21,25)(H,30,31)(H,33,34)(H,35,36)(H,22,26,32)/p-3/t7-,9-,10-,12-,13-,14-,15-,16-,17-,19-/m1/s1	CC(C([O-])=O)OC3(C(O)C(CO)OC(OP(=O)([O-])OP(=O)([O-])OCC1(OC(C(O)C(O)1)N2(C=CC(=O)NC(=O)2)))C(NC(C)=O)3)	iMO1056|Opt208964
751	cpd00774_c	cpd00774[c]	c	FALSE	UroporphyrinogenIII	uppg3	C40H36N4O16	-8	828	null	null	C01051	UROPORPHYRINOGEN-III	4293	25202645	null	57308	uppg3		InChI=1S/C40H44N4O16/c45-33(46)5-1-17-21(9-37(53)54)29-14-27-19(3-7-35(49)50)22(10-38(55)56)30(43-27)15-28-20(4-8-36(51)52)24(12-40(59)60)32(44-28)16-31-23(11-39(57)58)18(2-6-34(47)48)26(42-31)13-25(17)41-29/h41-44H,1-16H2,(H,45,46)(H,47,48)(H,49,50)(H,51,52)(H,53,54)(H,55,56)(H,57,58)(H,59,60)/p-8	C(=O)([O-])CCC3(C(=C2(CC5(NC(CC4(NC(CC1(NC(=C(C=1CC(=O)[O-])CCC(=O)[O-])CC(N2)=3))=C(CC(=O)[O-])C=4CCC(=O)[O-]))=C(CC([O-])=O)C(CCC(=O)[O-])=5)))CC(=O)[O-])	iMO1056|Opt208964
752	cpd00780_c	cpd00780[c]	c	FALSE	Fumarylacetoacetate	4fumacac	C8H6O6	-2	198	-197.26	0.821204	C01061	4-FUMARYL-ACETOACETATE	4300	5459934	4573657	18034	4fumacac		InChI=1S/C8H8O6/c9-5(1-2-7(11)12)3-6(10)4-8(13)14/h1-2H,3-4H2,(H,11,12)(H,13,14)/p-2/b2-1+	C([O-])(=O)C=CC(=O)CC(=O)CC([O-])=O	iMO1056
753	cpd00782_c	cpd00782[c]	c	FALSE	Pimeloyl-CoA	pmcoa	C28H41N7O19P3S	-5	905	-857.18	3.61942	C01063	CPD-558	4302	45266589	null	57360	pmcoa		InChI=1S/C28H46N7O19P3S/c1-28(2,23(41)26(42)31-9-8-17(36)30-10-11-58-19(39)7-5-3-4-6-18(37)38)13-51-57(48,49)54-56(46,47)50-12-16-22(53-55(43,44)45)21(40)27(52-16)35-15-34-20-24(29)32-14-33-25(20)35/h14-16,21-23,27,40-41H,3-13H2,1-2H3,(H,30,36)(H,31,42)(H,37,38)(H,46,47)(H,48,49)(H2,29,32,33)(H2,43,44,45)/p-5/t16-,21-,22-,23+,27-/m1/s1	CC(C)(C(O)C(=O)NCCC(=O)NCCSC(CCCCCC([O-])=O)=O)COP(=O)(OP(=O)(OCC1(C(OP([O-])(=O)[O-])C(O)C(O1)N3(C2(=C(C(N)=NC=N2)N=C3))))[O-])[O-]	iMO1056|Opt208964
754	cpd00790_c	cpd00790[c]	c	FALSE	O-Acetyl-L-homoserine	achms	C6H11NO4	0	161	-159.98	0.54309	C01077	CPD-667	4315	25244888	null	57716	achms		InChI=1S/C6H11NO4/c1-4(8)11-3-2-5(7)6(9)10/h5H,2-3,7H2,1H3,(H,9,10)/t5-/m0/s1	CC(OCCC(C([O-])=O)[N+])=O	iMO1056|Opt208964
755	cpd00791_c	cpd00791[c]	c	FALSE	ProtoporphyrinogenIX	pppg9	C34H38N4O4	-2	566	null	null	C01079	PROTOPORPHYRINOGEN	4317	20849104	20171538	57307	pppg9		InChI=1S/C34H40N4O4/c1-7-21-17(3)25-13-26-19(5)23(9-11-33(39)40)31(37-26)16-32-24(10-12-34(41)42)20(6)28(38-32)15-30-22(8-2)18(4)27(36-30)14-29(21)35-25/h7-8,35-38H,1-2,9-16H2,3-6H3,(H,39,40)(H,41,42)/p-2	C=CC1(=C5(NC(=C1C)CC2(=C(C(=C(N2)CC3(NC(=C(C=3CCC([O-])=O)C)CC4(=C(C(=C(N4)C5)C)C=C)))CCC(=O)[O-])C)))	iMO1056|Opt208964
756	cpd00793_c	cpd00793[c]	c	FALSE	Thiamine_phosphate	thmmp	C12H16N4O4PS	-1	344	-160.32	2.56704	C01081	THIAMINE-P	4319	15942892	13085545	37575	thmmp		InChI=1S/C12H17N4O4PS/c1-8-11(3-4-20-21(17,18)19)22-7-16(8)6-10-5-14-9(2)15-12(10)13/h5,7H,3-4,6H2,1-2H3,(H3-,13,14,15,17,18,19)/p-1	CC1([N+](=CSC(CCOP([O-])(=O)[O-])=1)CC2(C=NC(C)=NC(N)=2))	iMO1056|Opt208964
757	cpd00794_c	cpd00794[c]	c	FALSE	TRHL	tre	C12H22O11	0	342	-376.76	3.02215	C01083	TREHALOSE	4320	7427	7149	16551	tre		InChI=1S/C12H22O11/c13-1-3-5(15)7(17)9(19)11(21-3)23-12-10(20)8(18)6(16)4(2-14)22-12/h3-20H,1-2H2/t3-,4-,5-,6-,7+,8+,9-,10-,11-,12-/m1/s1	C(C1(OC(C(C(C1O)O)O)OC2(C(C(C(C(O2)CO)O)O)O)))O	iMO1056|Opt208964
758	cpd00794_e	cpd00794[e]	e	FALSE	TRHL[e]	tre	C12H22O11	0	342	-376.76	3.02215	C01083	TREHALOSE	4320	7427	7149	16551	tre		InChI=1S/C12H22O11/c13-1-3-5(15)7(17)9(19)11(21-3)23-12-10(20)8(18)6(16)4(2-14)22-12/h3-20H,1-2H2/t3-,4-,5-,6-,7+,8+,9-,10-,11-,12-/m1/s1	C(C1(OC(C(C(C1O)O)O)OC2(C(C(C(C(O2)CO)O)O)O)))O	iMO1056
759	cpd00794_p	cpd00794[p]	p	FALSE	Trehalose[p]	tre	C12H22O11	0	342	-376.76	3.02215	C01083	TREHALOSE	4320	7427	7149	16551	tre		InChI=1S/C12H22O11/c13-1-3-5(15)7(17)9(19)11(21-3)23-12-10(20)8(18)6(16)4(2-14)22-12/h3-20H,1-2H2/t3-,4-,5-,6-,7+,8+,9-,10-,11-,12-/m1/s1	C(C1(OC(C(C(C1O)O)O)OC2(C(C(C(C(O2)CO)O)O)O)))O	Curation
760	cpd00797_c	cpd00797[c]	c	FALSE	(R)-3-Hydroxybutanoate	bhb	C4H7O3	-1	103	-121.55	0.266825	C01089	CPD-335	4324	6971058	5341936	10983	bhb		InChI=1S/C4H8O3/c1-3(5)2-4(6)7/h3,5H,2H2,1H3,(H,6,7)/p-1/t3-/m1/s1	CC(CC([O-])=O)O	iMO1056|Opt208964
761	cpd00797_e	cpd00797[e]	e	FALSE	(R)-3-Hydroxybutanoate[e]	bhb	C4H7O3	-1	103	-121.55	0.266825	C01089	CPD-335	4324	6971058	5341936	10983	bhb		InChI=1S/C4H8O3/c1-3(5)2-4(6)7/h3,5H,2H2,1H3,(H,6,7)/p-1/t3-/m1/s1	CC(CC([O-])=O)O	Opt208964
762	cpd00797_p	cpd00797[p]	p	FALSE	(R)-3-Hydroxybutanoate[p]	bhb	C4H7O3	-1	103	-121.55	0.266825	C01089	CPD-335	4324	6971058	5341936	10983	bhb		InChI=1S/C4H8O3/c1-3(5)2-4(6)7/h3,5H,2H2,1H3,(H,6,7)/p-1/t3-/m1/s1	CC(CC([O-])=O)O	Curation
763	cpd00800_c	cpd00800[c]	c	FALSE	8-Amino-7-oxononanoate	8aonn	C9H17NO3	0	187	-108.22	0.557806	C01092	8-AMINO-7-OXONONANOATE	4327	25244029	null	57532	8aonn		InChI=1S/C9H17NO3/c1-7(10)8(11)5-3-2-4-6-9(12)13/h7H,2-6,10H2,1H3,(H,12,13)	CC(C(CCCCCC([O-])=O)=O)[N+]	iMO1056|Opt208964
764	cpd00802_c	cpd00802[c]	c	FALSE	D-fructose-1-phosphate	f1p	C6H11O9P	-2	259	-431.67	1.3115	C01094|C02976	FRU1P	4329	25244216	null	18105|37515	f1p		InChI=1S/C6H13O9P/c7-1-3-4(8)5(9)6(10,15-3)2-14-16(11,12)13/h3-5,7-10H,1-2H2,(H2,11,12,13)/p-2/t3-,4-,5+,6-/m1/s1	C(O)C1(C(O)C(O)C(COP([O-])([O-])=O)(O)O1)	iMO1056|Opt208964
765	cpd00805_c	cpd00805[c]	c	FALSE	D-Tagatose 6-phosphate	tag6p-D	C6H11O9P	-2	259	-431.67	1.3115	C01097	TAGATOSE-6-PHOSPHATE	4332	25245410	null	58695	tag6p__D		InChI=1S/C6H13O9P/c7-2-6(10)5(9)4(8)3(15-6)1-14-16(11,12)13/h3-5,7-10H,1-2H2,(H2,11,12,13)/p-2/t3-,4+,5+,6?/m1/s1	C(C1(OC(C(C1O)O)(O)CO))OP([O-])([O-])=O	iMO1056|Opt208964
766	cpd00806_c	cpd00806[c]	c	FALSE	L-Fuculose1-phosphate	fc1p	C6H11O8P	-2	243	-393.69	1.46971	C01099	FUCULOSE-1P	4333	6857414	null	57846	fc1p		InChI=1S/C6H13O8P/c1-3(7)5(9)6(10)4(8)2-14-15(11,12)13/h3,5-7,9-10H,2H2,1H3,(H2,11,12,13)/p-2/t3-,5+,6-/m0/s1	CC(C(C(C(COP([O-])(=O)[O-])=O)O)O)O	iMO1056
767	cpd00807_c	cpd00807[c]	c	FALSE	L-histidinol-phosphate	hisp	C6H11N3O4P	-1	221	-214.91	1.14783	C01100	L-HISTIDINOL-P	4334	49791964	null	57980	hisp		InChI=1S/C6H12N3O4P/c7-5(3-13-14(10,11)12)1-6-2-8-4-9-6/h2,4-5H,1,3,7H2,(H,8,9)(H2,10,11,12)/p-1/t5-/m0/s1	C1(NC=NC=1CC(COP([O-])(=O)[O-])[N+])	iMO1056|Opt208964
768	cpd00809_c	cpd00809[c]	c	FALSE	O-Phospho-L-homoserine	phom	C4H8NO6P	-2	198	-335.03	0.360919	C01102	O-PHOSPHO-L-HOMOSERINE	4336	46878406	null	57590	phom		InChI=1S/C4H10NO6P/c5-3(4(6)7)1-2-11-12(8,9)10/h3H,1-2,5H2,(H,6,7)(H2,8,9,10)/p-2/t3-/m0/s1	C(COP([O-])(=O)[O-])C([N+])C([O-])=O	iMO1056|Opt208964
769	cpd00810_c	cpd00810[c]	c	FALSE	Orotidylic_acid	orot5p	C10H10N2O11P	-3	366	-479.18	1.89879	C01103	OROTIDINE-5-PHOSPHATE	4337	46878393	null	57538	orot5p		InChI=1S/C10H13N2O11P/c13-5-1-3(9(16)17)12(10(18)11-5)8-7(15)6(14)4(23-8)2-22-24(19,20)21/h1,4,6-8,14-15H,2H2,(H,16,17)(H,11,13,18)(H2,19,20,21)/p-3/t4-,6-,7-,8-/m1/s1	C(OP(=O)([O-])[O-])C1(OC(C(O)C(O)1)N2(C(C(=O)[O-])=CC(=O)NC(=O)2))	iMO1056|Opt208964
770	cpd00817_c	cpd00817[c]	c	FALSE	D-Arabinose5-phosphate	ara5p	C5H9O8P	-2	229	-392.04	0.643001	C01112	ARABINOSE-5P	4344	23615240	19951162	57693	ara5p		InChI=1S/C5H11O8P/c6-1-3(7)5(9)4(8)2-13-14(10,11)12/h1,3-5,7-9H,2H2,(H2,10,11,12)/p-2/t3-,4-,5+/m1/s1	[CH](=O)C(C(C(COP([O-])([O-])=O)O)O)O	iMO1056|Opt208964
771	cpd00822_c	cpd00822[c]	c	FALSE	O-Succinyl-L-homoserine	suchms	C8H12NO6	-1	218	-236.19	0.642288	C01118	O-SUCCINYL-L-HOMOSERINE	4349	46878420	null	57661	suchms		InChI=1S/C8H13NO6/c9-5(8(13)14)3-4-15-7(12)2-1-6(10)11/h5H,1-4,9H2,(H,10,11)(H,13,14)/p-1/t5-/m0/s1	C(CC(=O)OCCC(C([O-])=O)[N+])C([O-])=O	iMO1056|Opt208964
772	cpd00830_c	cpd00830[c]	c	FALSE	4-Hydroxy-2-oxoglutarate	4h2oglt	C5H4O6	-2	160	-226.94	0.402699	C05946|C01127	CPD-15015	8230|4358	null	null	62213|17742	4h2oglt		null	null	Opt208964
773	cpd00834_c	cpd00834[c]	c	FALSE	Phosphopantetheine	pan4p	C11H21N2O7PS	-2	357	-347.644	1.57259	C01134	PANTETHEINE-P|PHOSPHOPANTOTHEINE-GROUP	4365	25245905|23657845	null	61723|47942	pan4p		InChI=1S/C11H23N2O7PS/c1-11(2,7-20-21(17,18)19)9(15)10(16)13-4-3-8(14)12-5-6-22/h9,15,22H,3-7H2,1-2H3,(H,12,14)(H,13,16)(H2,17,18,19)/p-2/t9-/m0/s1	CC(C(O)C(=O)NCCC(NCCS)=O)(C)COP([O-])(=O)[O-]|CC(C(O)C(=O)NCCC(NCCS)=O)(C)COP([O-])(=O)[O-]	iMO1056|Opt208964
774	cpd00837_c	cpd00837[c]	c	FALSE	S-Adenosylmethioninamine	ametam	C14H24N6O3S	2	356	13.01	3.68026	C01137	S-ADENOSYLMETHIONINAMINE	4368	25203490	null	57443	ametam		InChI=1S/C14H23N6O3S/c1-24(4-2-3-15)5-8-10(21)11(22)14(23-8)20-7-19-9-12(16)17-6-18-13(9)20/h6-8,10-11,14,21-22H,2-5,15H2,1H3,(H2,16,17,18)/q+1/p+1/t8-,10-,11-,14-,24?/m1/s1	C[S+](CCC[N+])CC1(OC(C(O)C(O)1)N3(C=NC2(=C(N)N=CN=C23)))	iMO1056|Opt208964
775	cpd00842_c	cpd00842[c]	c	FALSE	(S)-3-Hydroxybutanoyl-CoA	3hbycoa	C25H38N7O18P3S	-4	850	-820.63	3.56957	C01144	S-3-HYDROXYBUTANOYL-COA	4375	45266553	null	57316	3hbcoa		InChI=1S/C25H42N7O18P3S/c1-13(33)8-16(35)54-7-6-27-15(34)4-5-28-23(38)20(37)25(2,3)10-47-53(44,45)50-52(42,43)46-9-14-19(49-51(39,40)41)18(36)24(48-14)32-12-31-17-21(26)29-11-30-22(17)32/h11-14,18-20,24,33,36-37H,4-10H2,1-3H3,(H,27,34)(H,28,38)(H,42,43)(H,44,45)(H2,26,29,30)(H2,39,40,41)/p-4/t13-,14+,18+,19+,20-,24+/m0/s1	CC(CC(SCCNC(=O)CCNC(=O)C(O)C(C)(C)COP(=O)(OP(=O)(OCC1(C(OP([O-])(=O)[O-])C(O)C(O1)N3(C2(=C(C(N)=NC=N2)N=C3))))[O-])[O-])=O)O	Opt208964
776	cpd00843_c	cpd00843[c]	c	FALSE	Tartronate semialdehyde	2h3opp	C3H3O4	-1	103	-149.92	0.280182	C01146	TARTRONATE-S-ALD	4376	22134427	null	57978	2h3oppan		InChI=1S/C3H4O4/c4-1-2(5)3(6)7/h1-2,5H,(H,6,7)/p-1	[CH](=O)C(O)C(=O)[O-]	iMO1056|Opt208964
777	cpd00851_c	cpd00851[c]	c	FALSE	Trans-4-Hydroxy-L-proline	4hpro-LT	C5H9NO3	0	130	-102.38	0.861325	C01157	4-HYDROXY-L-PROLINE|CPD-17742	4385	6971053|6971274	null	58375	4hpro_LT		InChI=1S/C5H9NO3/c7-3-1-4(5(8)9)6-2-3/h3-4,6-7H,1-2H2,(H,8,9)/t3-,4+/m1/s1|InChI=1S/C5H9NO3/c7-3-1-4(5(8)9)6-2-3/h3-4,6-7H,1-2H2,(H,8,9)/t3-,4+/m0/s1	C1([N+]C(C(=O)[O-])CC(O)1)|C1([N+]C(C(=O)[O-])CC1O)	Opt208964
778	cpd00851_e	cpd00851[e]	e	FALSE	Trans-4-Hydroxy-L-proline[e]	4hpro-LT	C5H9NO3	0	130	-102.38	0.861325	C01157	4-HYDROXY-L-PROLINE|CPD-17742	4385	6971053|6971274	null	58375	4hpro_LT		InChI=1S/C5H9NO3/c7-3-1-4(5(8)9)6-2-3/h3-4,6-7H,1-2H2,(H,8,9)/t3-,4+/m1/s1|InChI=1S/C5H9NO3/c7-3-1-4(5(8)9)6-2-3/h3-4,6-7H,1-2H2,(H,8,9)/t3-,4+/m0/s1	C1([N+]C(C(=O)[O-])CC(O)1)|C1([N+]C(C(=O)[O-])CC1O)	Opt208964
779	cpd00851_p	cpd00851[p]	p	FALSE	Trans-4-Hydroxy-L-proline[p]	4hpro-LT	C5H9NO3	0	130	-102.38	0.861325	C01157	4-HYDROXY-L-PROLINE|CPD-17742	4385	6971053|6971274	null	58375	4hpro_LT		InChI=1S/C5H9NO3/c7-3-1-4(5(8)9)6-2-3/h3-4,6-7H,1-2H2,(H,8,9)/t3-,4+/m1/s1|InChI=1S/C5H9NO3/c7-3-1-4(5(8)9)6-2-3/h3-4,6-7H,1-2H2,(H,8,9)/t3-,4+/m0/s1	C1([N+]C(C(=O)[O-])CC(O)1)|C1([N+]C(C(=O)[O-])CC1O)	Curation
780	cpd00854_c	cpd00854[c]	c	FALSE	Homoprotocatechuate	34dhpha	C8H7O4	-1	167	-128.84	1.07086	C01161	CPD-782	4388	5460350	4573910	17612	34dhpha		InChI=1S/C8H8O4/c9-6-2-1-5(3-7(6)10)4-8(11)12/h1-3,9-10H,4H2,(H,11,12)/p-1	C([O-])(=O)CC1(C=CC(=C(C=1)O)O)	iMO1056|Opt208964
781	cpd00856_c	cpd00856[c]	c	FALSE	3-Carboxy-cis,cis-muconate	3cmuc	C7H3O6	-3	183	-204.67	1.21949	C01163	CPD-245	4390	9543176	7822149	57496	CCbuttc		InChI=1S/C7H6O6/c8-5(9)2-1-4(7(12)13)3-6(10)11/h1-3H,(H,8,9)(H,10,11)(H,12,13)/p-3/b2-1-,4-3+	C(=O)(C=CC(C([O-])=O)=CC(=O)[O-])[O-]	iMO1056|Opt208964
782	cpd00858_c	cpd00858[c]	c	FALSE	L-Glutamate5-semialdehyde	glu5sa	C5H9NO3	0	131	-111.43	0.363149	C01165	L-GLUTAMATE_GAMMA-SEMIALDEHYDE	4392	49791979	null	58066	glu5sa		InChI=1S/C5H9NO3/c6-4(5(8)9)2-1-3-7/h3-4H,1-2,6H2,(H,8,9)/t4-/m0/s1	C(CC([N+])C([O-])=O)[CH]=O	iMO1056|Opt208964
783	cpd00859_c	cpd00859[c]	c	FALSE	Pseudouridine 5'-phosphate	psd5p	C9H11N2O9P	-2	323	-410.45	1.97197	C01168	null	4395	null	null	18116			null	null	iMO1056|Opt208964
784	cpd00861_c	cpd00861[c]	c	FALSE	UDP-N-acetyl-D-mannosamine	uacmam	C17H25N3O17P2	-2	605	-756.9	3.23624	C01170	UDP-MANNAC	4397	25245190	null	68623	uacmam		InChI=1S/C17H27N3O17P2/c1-6(22)18-10-13(26)11(24)7(4-21)35-16(10)36-39(31,32)37-38(29,30)33-5-8-12(25)14(27)15(34-8)20-3-2-9(23)19-17(20)28/h2-3,7-8,10-16,21,24-27H,4-5H2,1H3,(H,18,22)(H,29,30)(H,31,32)(H,19,23,28)/p-2/t7-,8-,10+,11-,12-,13-,14-,15-,16-/m1/s1	CC(=O)NC3(C(O)C(O)C(CO)OC(OP(=O)([O-])OP(=O)([O-])OCC1(OC(C(O)C(O)1)N2(C=CC(=O)NC(=O)2)))3)	iMO1056|Opt208964
785	cpd00867_c	cpd00867[c]	c	FALSE	Inositol_1-phosphate	mi1p-D	C6H11O9P	-2	259	-432.46	1.44976	C01177	D-MYO-INOSITOL-1-MONOPHOSPHATE	4404	5288642	16744063	58433	mi1p__D		InChI=1S/C6H13O9P/c7-1-2(8)4(10)6(5(11)3(1)9)15-16(12,13)14/h1-11H,(H2,12,13,14)/p-2/t1-,2-,3+,4-,5-,6-/m1/s1	C1(O)(C(O)C(O)C(OP([O-])(=O)[O-])C(O)C(O)1)	Opt208964
786	cpd00868_c	cpd00868[c]	c	FALSE	P-hydroxyphenylpyruvate	34hpp	C9H7O4	-1	179	-115.3	0.90349	C01179	P-HYDROXY-PHENYLPYRUVATE	4406	6971070	5341947	36242	2h34hppr		InChI=1S/C9H8O4/c10-7-3-1-6(2-4-7)5-8(11)9(12)13/h1-4,10H,5H2,(H,12,13)/p-1	C1(C(CC(C([O-])=O)=O)=CC=C(C=1)O)	iMO1056|Opt208964
787	cpd00869_c	cpd00869[c]	c	FALSE	4-Methylthio 2-oxobutyrate	2kmb	C5H7O3S	-1	147	-100.68	0.817635	C01180	CPD-479	4407	4584184	3776616	16723	4met2obut		InChI=1S/C5H8O3S/c1-9-3-2-4(6)5(7)8/h2-3H2,1H3,(H,7,8)/p-1	CSCCC(C([O-])=O)=O	iMO1056|Opt208964
788	cpd00870_c	cpd00870[c]	c	FALSE	Gamma-butyrobetaine	gbbtn	C7H15NO2	0	145	-27.79	1.97826	C01181	GAMMA-BUTYROBETAINE	4408	725	705	16244	4tmeabutn|gbbtn		InChI=1S/C7H15NO2/c1-8(2,3)6-4-5-7(9)10/h4-6H2,1-3H3	C[N+](CCCC([O-])=O)(C)C	iMO1056
789	cpd00870_e	cpd00870[e]	e	FALSE	Gamma-butyrobetaine[e]	gbbtn	C7H15NO2	0	145	-27.79	1.97826	C01181	GAMMA-BUTYROBETAINE	4408	725	705	16244	4tmeabutn|gbbtn		InChI=1S/C7H15NO2/c1-8(2,3)6-4-5-7(9)10/h4-6H2,1-3H3	C[N+](CCCC([O-])=O)(C)C	iMO1056
790	cpd00870_p	cpd00870[p]	p	FALSE	Gamma-butyrobetaine[p]	gbbtn	C7H15NO2	0	145	-27.79	1.97826	C01181	GAMMA-BUTYROBETAINE	4408	725	705	16244	4tmeabutn|gbbtn		InChI=1S/C7H15NO2/c1-8(2,3)6-4-5-7(9)10/h4-6H2,1-3H3	C[N+](CCCC([O-])=O)(C)C	Curation
791	cpd00873_c	cpd00873[c]	c	FALSE	Nicotinate_ribonucleotide	nicrnt	C11H12NO9P	-2	334	-380.18	1.94876	C01185	NICOTINATE_NUCLEOTIDE	4411	46878382	null	57502	nicrnt		InChI=1S/C11H14NO9P/c13-8-7(5-20-22(17,18)19)21-10(9(8)14)12-3-1-2-6(4-12)11(15)16/h1-4,7-10,13-14H,5H2,(H2-,15,16,17,18,19)/p-2/t7-,8-,9-,10-/m1/s1	C(OP([O-])(=O)[O-])C1(C(O)C(O)C(O1)[N+]2(C=CC=C(C(=O)[O-])C=2))	iMO1056|Opt208964
792	cpd00875_c	cpd00875[c]	c	FALSE	KDO	kdo	C8H13O8	-1	237	-292.98	0.938344	C01187	KDO	4413	5460395	4573934	16064	kdo		InChI=1S/C8H14O8/c9-2-4(11)6-5(12)3(10)1-8(15,16-6)7(13)14/h3-6,9-12,15H,1-2H2,(H,13,14)/p-1/t3-,4-,5-,6-,8-/m1/s1	C(O)C(O)[CH]1(OC(O)(C([O-])=O)CC(C1O)O)	iMO1056|Opt208964
793	cpd00876_c	cpd00876[c]	c	FALSE	2-Methyl-S-3-hydroxy-propanoate	3hmp	C4H7O3	-1	103	-121.55	0.266825	C06001|C01188	3-HYDROXY-ISOBUTYRATE	8275|4414	null	null	62638|11805	3hmp		null	null	iMO1056|Opt208964
794	cpd00876_e	cpd00876[e]	e	FALSE	2-Methyl-S-3-hydroxy-propanoate[e]	3hmp	C4H7O3	-1	103	-121.55	0.266825	C06001|C01188	3-HYDROXY-ISOBUTYRATE	8275|4414	null	null	62638|11805	3hmp		null	null	Opt208964
795	cpd00876_p	cpd00876[p]	p	FALSE	2-Methyl-S-3-hydroxy-propanoate[p]	3hmp	C4H7O3	-1	103	-121.55	0.266825	C06001|C01188	3-HYDROXY-ISOBUTYRATE	8275|4414	null	null	62638|11805	3hmp		null	null	Curation
796	cpd00890_c	cpd00890[c]	c	FALSE	UDP-N-acetylmuramoyl-L-alanine	uama	C23H33N4O20P2	-3	747	-851.04	3.52681	C01212	CPD0-1456	4434	25245974	null	83898	uama		InChI=1S/C23H36N4O20P2/c1-8(21(35)36)24-19(34)9(2)43-18-14(25-10(3)29)22(45-11(6-28)16(18)32)46-49(40,41)47-48(38,39)42-7-12-15(31)17(33)20(44-12)27-5-4-13(30)26-23(27)37/h4-5,8-9,11-12,14-18,20,22,28,31-33H,6-7H2,1-3H3,(H,24,34)(H,25,29)(H,35,36)(H,38,39)(H,40,41)(H,26,30,37)/p-3/t8-,9+,11+,12+,14+,15+,16+,17+,18+,20+,22+/m0/s1	CC(NC(=O)C(C)OC1(C(C(OC(C(O)1)CO)OP(=O)([O-])OP(=O)([O-])OCC2(OC(C(O)C(O)2)N3(C=CC(=O)NC(=O)3)))NC(C)=O))C(=O)[O-]	iMO1056|Opt208964
797	cpd00891_c	cpd00891[c]	c	FALSE	(R)-Methylmalonyl-CoA	mmcoa-R	C25H35N7O19P3S	-5	863	-863.85	3.54606	C01213	METHYL-MALONYL-COA	4435	45266560	null	57326	mmcoa__R		InChI=1S/C25H40N7O19P3S/c1-12(23(37)38)24(39)55-7-6-27-14(33)4-5-28-21(36)18(35)25(2,3)9-48-54(45,46)51-53(43,44)47-8-13-17(50-52(40,41)42)16(34)22(49-13)32-11-31-15-19(26)29-10-30-20(15)32/h10-13,16-18,22,34-35H,4-9H2,1-3H3,(H,27,33)(H,28,36)(H,37,38)(H,43,44)(H,45,46)(H2,26,29,30)(H2,40,41,42)/p-5/t12-,13-,16-,17-,18+,22-/m1/s1	CC(C(=O)SCCNC(=O)CCNC(=O)C(O)C(C)(C)COP(=O)(OP(=O)(OCC1(C(OP([O-])(=O)[O-])C(O)C(O1)N3(C2(=C(C(N)=NC=N2)N=C3))))[O-])[O-])C([O-])=O	iMO1056
798	cpd00896_c	cpd00896[c]	c	FALSE	6-Phospho-2-dehydro-D-gluconate	6p2dglcn	C6H9O10P	-2	272	-470.68	0.681737	C01218	CPD-339	4440	15942886	13085539	20750	6p2dhglcn		InChI=1S/C6H11O10P/c7-2(1-16-17(13,14)15)3(8)4(9)5(10)6(11)12/h2-4,7-9H,1H2,(H,11,12)(H2,13,14,15)/p-3/t2-,3-,4+/m1/s1	C(OP([O-])(=O)[O-])C(C(C(C(C([O-])=O)=O)O)O)O	iMO1056
799	cpd00900_c	cpd00900[c]	c	FALSE	GDP-4-dehydro-D-rhamnose	gdpddman	C16H21N5O15P2	-2	585	-630.29	3.58188	C01222	GDP-4-DEHYDRO-6-DEOXY-D-MANNOSE	4444	25243979	null	57964	gdpddman		InChI=1S/C16H23N5O15P2/c1-4-7(22)9(24)11(26)15(33-4)35-38(30,31)36-37(28,29)32-2-5-8(23)10(25)14(34-5)21-3-18-6-12(21)19-16(17)20-13(6)27/h3-5,8-11,14-15,23-26H,2H2,1H3,(H,28,29)(H,30,31)(H3,17,19,20,27)/p-2/t4-,5-,8-,9+,10-,11+,14-,15-/m1/s1	CC4(OC(OP(=O)([O-])OP(=O)([O-])OCC1(OC(C(O)C(O)1)N3(C=NC2(C(=O)NC(N)=NC=23))))C(O)C(O)C(=O)4)	iMO1056
800	cpd00905_c	cpd00905[c]	c	FALSE	Guanosine_3',5'-bis(diphosphate)	gdpdp	C10H12N5O17P4	-5	599	-936.8	2.75639	C01228	GUANOSINE-5DP-3DP	4450	15938967	13082026	77828	ppgpp		InChI=1S/C10H17N5O17P4/c11-10-13-7-4(8(17)14-10)12-2-15(7)9-5(16)6(30-36(26,27)32-34(21,22)23)3(29-9)1-28-35(24,25)31-33(18,19)20/h2-3,5-6,9,16H,1H2,(H,24,25)(H,26,27)(H2,18,19,20)(H2,21,22,23)(H3,11,13,14,17)/p-5/t3-,5-,6-,9-/m1/s1	C(OP(=O)([O-])OP(=O)(O)[O-])C1(OC(C(O)C(OP([O-])(=O)OP([O-])([O-])=O)1)N3(C=NC2(C(=O)NC(N)=NC=23)))	iMO1056|Opt208964
801	cpd00906_c	cpd00906[c]	c	FALSE	All-trans-Hexaprenyl diphosphate	hexdp	C30H50O7P2	-2	584	-298.73	3.04169	C01230	ALL-TRANS-HEXAPRENYL-DIPHOSPHATE	4452	25246217	null	58179	hexdp		InChI=1S/C30H52O7P2/c1-25(2)13-8-14-26(3)15-9-16-27(4)17-10-18-28(5)19-11-20-29(6)21-12-22-30(7)23-24-36-39(34,35)37-38(31,32)33/h13,15,17,19,21,23H,8-12,14,16,18,20,22,24H2,1-7H3,(H,34,35)(H2,31,32,33)/p-3/b26-15+,27-17+,28-19+,29-21+,30-23+	CC(C)=CCCC(C)=CCCC(C)=CCCC(C)=CCCC(C)=CCCC(C)=CCOP(=O)([O-])OP(=O)([O-])[O-]	Opt208964
802	cpd00908_c	cpd00908[c]	c	FALSE	Glycerophosphoethanolamine	g3pe	C5H14NO6P	0	215	-311.69	0.663713	C04476|C01233	ALKYL-SN-GLYCERO-PHOSPHOETHANOLAMINE|L-1-GLYCEROPHOSPHORYLETHANOL-AMINE	7096|4454	0|70678815	null	18244|16929	g3pe		InChI=1S/C5H14NO6P/c6-1-2-11-13(9,10)12-4-5(8)3-7/h5,7-8H,1-4,6H2,(H,9,10)/t5-/m1/s1	C([N+])COP([O-])(=O)OCC(O)CO[R]|C(OP([O-])(OCC(CO)O)=O)C[N+]	iMO1056|Opt208964
803	cpd00908_e	cpd00908[e]	e	FALSE	Glycerophosphoethanolamine[e]	g3pe	C5H14NO6P	0	215	-311.69	0.663713	C04476|C01233	ALKYL-SN-GLYCERO-PHOSPHOETHANOLAMINE|L-1-GLYCEROPHOSPHORYLETHANOL-AMINE	7096|4454	0|70678815	null	18244|16929	g3pe		InChI=1S/C5H14NO6P/c6-1-2-11-13(9,10)12-4-5(8)3-7/h5,7-8H,1-4,6H2,(H,9,10)/t5-/m1/s1	C([N+])COP([O-])(=O)OCC(O)CO[R]|C(OP([O-])(OCC(CO)O)=O)C[N+]	Curation
804	cpd00908_p	cpd00908[p]	p	FALSE	Glycerophosphoethanolamine[p]	g3pe	C5H14NO6P	0	215	-311.69	0.663713	C04476|C01233	ALKYL-SN-GLYCERO-PHOSPHOETHANOLAMINE|L-1-GLYCEROPHOSPHORYLETHANOL-AMINE	7096|4454	0|70678815	null	18244|16929	g3pe		InChI=1S/C5H14NO6P/c6-1-2-11-13(9,10)12-4-5(8)3-7/h5,7-8H,1-4,6H2,(H,9,10)/t5-/m1/s1	C([N+])COP([O-])(=O)OCC(O)CO[R]|C(OP([O-])(OCC(CO)O)=O)C[N+]	Curation
805	cpd00911_c	cpd00911[c]	c	FALSE	6-Phospho-D-glucono-1-5-lactone	6pgl	C6H9O9P	-2	257	-428.52	1.24167	C01236	D-6-P-GLUCONO-DELTA-LACTONE	4457	46926335	null	57955	6pgl		InChI=1S/C6H11O9P/c7-3-2(1-14-16(11,12)13)15-6(10)5(9)4(3)8/h2-5,7-9H,1H2,(H2,11,12,13)/p-2/t2-,3-,4+,5-/m1/s1	C(OP([O-])(=O)[O-])C1(C(O)C(O)C(O)C(=O)O1)	iMO1056|Opt208964
806	cpd00918_c	cpd00918[c]	c	FALSE	2-Acetamido-5-oxopentanoate	acg5sa	C7H10NO4	-1	172	-141.03	0.723928	C01250	CPD-469	4470	6857435	5256773	29123	acg5sa		InChI=1S/C7H11NO4/c1-5(10)8-6(7(11)12)3-2-4-9/h4,6H,2-3H2,1H3,(H,8,10)(H,11,12)/p-1/t6-/m0/s1	CC(=O)NC(C([O-])=O)CC[CH]=O	iMO1056|Opt208964
807	cpd00922_c	cpd00922[c]	c	FALSE	Delta1-Piperideine-2-carboxylate	1pipdn2c	C6H8NO2	-1	126	-57.53	1.33619	C04092	DELTA1-PIPERIDEINE-2-CARBOXYLATE	6784	5460387	4573930	16187	1pipdn2c		InChI=1S/C6H9NO2/c8-6(9)5-3-1-2-4-7-5/h1-4H2,(H,8,9)/p-1	C1(N=C(CCC1)C(=O)[O-])	Opt208964
808	cpd00924_c	cpd00924[c]	c	FALSE	AppppA	ap4a	C20H24N10O19P4	-4	832	-865.7	6.08517	C01260	ADENOSYL-P4	4479	25243905	null	58141	ap4a		InChI=1S/C20H28N10O19P4/c21-15-9-17(25-3-23-15)29(5-27-9)19-13(33)11(31)7(45-19)1-43-50(35,36)47-52(39,40)49-53(41,42)48-51(37,38)44-2-8-12(32)14(34)20(46-8)30-6-28-10-16(22)24-4-26-18(10)30/h3-8,11-14,19-20,31-34H,1-2H2,(H,35,36)(H,37,38)(H,39,40)(H,41,42)(H2,21,23,25)(H2,22,24,26)/p-4/t7-,8-,11-,12-,13-,14-,19-,20-/m1/s1	C(C1(C(C(C(O1)N3(C=NC2(C(=NC=NC=23)N)))O)O))OP(OP(OP(OP(OCC4(C(C(C(O4)N6(C=NC5(C(=NC=NC=56)N)))O)O))([O-])=O)([O-])=O)([O-])=O)([O-])=O	iMO1056|Opt208964
809	cpd00930_c	cpd00930[c]	c	FALSE	Imidazole acetol-phosphate	imacp	C6H7N2O5P	-2	219	-242.14	1.13494	C01267	IMIDAZOLE-ACETOL-P	4486	25244516	null	57766	imacp		InChI=1S/C6H9N2O5P/c9-6(3-13-14(10,11)12)1-5-2-7-4-8-5/h2,4H,1,3H2,(H,7,8)(H2,10,11,12)/p-2	C1(NC=NC=1CC(COP([O-])(=O)[O-])=O)	iMO1056|Opt208964
810	cpd00931_c	cpd00931[c]	c	FALSE	5-Amino-6-5-phosphoribosylaminouracil	5apru	C9H13N4O9P	-2	353	-394.67	2.13793	C01268	CPD-602	4487	25245199	null	58453	5apru		InChI=1S/C9H15N4O9P/c10-3-6(12-9(17)13-7(3)16)11-8-5(15)4(14)2(22-8)1-21-23(18,19)20/h2,4-5,8,14-15H,1,10H2,(H2,18,19,20)(H3,11,12,13,16,17)/p-2/t2-,4-,5-,8-/m1/s1	C(OP(=O)([O-])[O-])C1(OC(C(O)C(O)1)NC2(=C(N)C(=O)NC(=O)N2))	iMO1056|Opt208964
811	cpd00932_c	cpd00932[c]	c	FALSE	5-O-1-Carboxyvinyl-3-phosphoshikimate	3psme	C10H9O10P	-4	321	-427.57	1.19904	C01269	3-ENOLPYRUVYL-SHIKIMATE-5P	4488	14506801	null	57701	3psme		InChI=1S/C10H13O10P/c1-4(9(12)13)19-6-2-5(10(14)15)3-7(8(6)11)20-21(16,17)18/h3,6-8,11H,1-2H2,(H,12,13)(H,14,15)(H2,16,17,18)/p-4/t6-,7-,8+/m1/s1	C=C(C(=O)[O-])OC1(CC(C(=O)[O-])=CC(OP(=O)([O-])[O-])C(O)1)	iMO1056|Opt208964
812	cpd00938_c	cpd00938[c]	c	FALSE	4-Carboxymuconolactone	2c25dho	C7H4O6	-2	184	-213.04	1.11971	C01278	null	4497	null	null	16993	2c25dho|4cml		null	null	iMO1056|Opt208964
813	cpd00939_c	cpd00939[c]	c	FALSE	Toxopyrimidine	4ahmmp	C6H9N3O	0	139	8.46	1.68343	C01279	HMP	4498	777	756	16892	4ahmmp		InChI=1S/C6H9N3O/c1-4-8-2-5(3-10)6(7)9-4/h2,10H,3H2,1H3,(H2,7,8,9)	CC1(N=C(C(=CN=1)CO)N)	iMO1056|Opt208964
814	cpd00946_c	cpd00946[c]	c	FALSE	Undecaprenyl diphospho N-acetyl-glucosamine	unaga	C63H103NO12P2	-2	1127	-309.41	5.86149	C01289	ACETYL-D-GLUCOSAMINYLDIPHOSPHO-UNDECAPRE	4508	52921677	null	16511	unaga		InChI=1S/C63H105NO12P2/c1-47(2)24-14-25-48(3)26-15-27-49(4)28-16-29-50(5)30-17-31-51(6)32-18-33-52(7)34-19-35-53(8)36-20-37-54(9)38-21-39-55(10)40-22-41-56(11)42-23-43-57(12)44-45-73-77(69,70)76-78(71,72)75-63-60(64-58(13)66)62(68)61(67)59(46-65)74-63/h24,26,28,30,32,34,36,38,40,42,44,59-63,65,67-68H,14-23,25,27,29,31,33,35,37,39,41,43,45-46H2,1-13H3,(H,64,66)(H,69,70)(H,71,72)/p-2/b48-26+,49-28+…	CC(C)=CCCC(C)=CCCC(C)=CCCC(=CCCC(=CCCC(=CCCC(C)=CCCC(=CCCC(=CCCC(=CCCC(=CCOP(=O)([O-])OP([O-])(=O)OC1(C(C(C(C(O1)CO)O)O)NC(C)=O))C)C)C)C)C)C)C	iMO1056
815	cpd00954_c	cpd00954[c]	c	FALSE	6-Hydroxymethyl dihydropterin	6hmhpt	C7H9N5O2	0	195	-3.11	2.81768	C01300	AMINO-OH-HYDROXYMETHYL-DIHYDROPTERIDINE	4518	218	213	44841	6hmhpt		InChI=1S/C7H9N5O2/c8-7-11-5-4(6(14)12-7)10-3(2-13)1-9-5/h13H,1-2H2,(H4,8,9,11,12,14)	C(O)C2(=NC1(C(=O)NC(N)=NC=1NC2))	iMO1056|Opt208964
816	cpd00956_c	cpd00956[c]	c	FALSE	1-(2-Carboxyphenylamino)-1-deoxyribulose_5-phosphate	2cpr5p	C12H13NO9P	-3	347	-392.53	1.13811	C01302|C10528	CARBOXYPHENYLAMINO-DEOXYRIBULOSE-P	4520	45266701	null	58613	2cpr5p		InChI=1S/C12H16NO9P/c14-9(11(16)10(15)6-22-23(19,20)21)5-13-8-4-2-1-3-7(8)12(17)18/h1-4,10-11,13,15-16H,5-6H2,(H,17,18)(H2,19,20,21)/p-3/t10-,11+/m1/s1	C(OP(=O)([O-])[O-])C(O)C(O)C(=O)CNC1(C=CC=CC(C(=O)[O-])=1)	iMO1056|Opt208964
817	cpd00957_c	cpd00957[c]	c	FALSE	2,5-Diamino-6-(5'-phosphoribosylamino)-4-pyrimidineone	25drapp	C9H14N5O8P	-2	352	-338.54	2.10087	C01304	DIAMINO-OH-PHOSPHORIBOSYLAMINO-PYR	4522	25244331	null	29114	25drapp		InChI=1S/C9H16N5O8P/c10-3-6(13-9(11)14-7(3)17)12-8-5(16)4(15)2(22-8)1-21-23(18,19)20/h2,4-5,8,15-16H,1,10H2,(H2,18,19,20)(H4,11,12,13,14,17)/p-2/t2-,4-,5-,8-/m1/s1	C(C2(C(O)C(O)C(NC1(=C(N)C(=O)NC(=N1)N))O2))OP(=O)([O-])[O-]	iMO1056|Opt208964
818	cpd00971_c	cpd00971[c]	c	FALSE	Na+	na1	Na	1	23	null	null	C01330	NA+	4541	923	899	29101	na1		InChI=1S/Na/q+1	[Na+]	iMO1056|Opt208964
819	cpd00971_e	cpd00971[e]	e	FALSE	Na+[e]	na1	Na	1	23	null	null	C01330	NA+	4541	923	899	29101	na1		InChI=1S/Na/q+1	[Na+]	iMO1056|Opt208964
820	cpd00971_p	cpd00971[p]	p	FALSE	Na+[p]	na1	Na	1	23	null	null	C01330	NA+	4541	923	899	29101	na1		InChI=1S/Na/q+1	[Na+]	Curation
821	cpd00976_c	cpd00976[c]	c	FALSE	2'-Deoxyinosine 5'-diphosphate	didp	C10H12N4O10P2	-2	410	-481.74	2.68859	C01344	CPD0-2231	4549	46173552	null	62286	didp		InChI=1S/C10H14N4O10P2/c15-5-1-7(14-4-13-8-9(14)11-3-12-10(8)16)23-6(5)2-22-26(20,21)24-25(17,18)19/h3-7,15H,1-2H2,(H,20,21)(H,11,12,16)(H2,17,18,19)/p-3/t5-,6+,7+/m0/s1	C(OP(=O)([O-])OP(=O)([O-])[O-])C1(OC(CC(O)1)N3(C=NC2(C(=O)NC=NC=23)))	Curation
822	cpd00977_c	cpd00977[c]	c	FALSE	DITP	ditp	C10H12N4O13P3	-3	489	-689.74	2.69688	C01345	DITP	4550	25203822	null	61382	ditp		InChI=1S/C10H15N4O13P3/c15-5-1-7(14-4-13-8-9(14)11-3-12-10(8)16)25-6(5)2-24-29(20,21)27-30(22,23)26-28(17,18)19/h3-7,15H,1-2H2,(H,20,21)(H,22,23)(H,11,12,16)(H2,17,18,19)/p-4/t5-,6+,7+/m0/s1	C(OP(=O)([O-])OP(=O)([O-])OP(=O)([O-])[O-])C1(OC(CC(O)1)N3(C=NC2(C(=O)NC=NC=23)))	Opt208964
823	cpd00978_c	cpd00978[c]	c	FALSE	DUDP	dudp	C9H12N2O11P2	-2	386	-565.93	1.80235	C01346	DUDP	4551	25246037	null	60471	dudp		InChI=1S/C9H14N2O11P2/c12-5-3-8(11-2-1-7(13)10-9(11)14)21-6(5)4-20-24(18,19)22-23(15,16)17/h1-2,5-6,8,12H,3-4H2,(H,18,19)(H,10,13,14)(H2,15,16,17)/p-3/t5-,6+,8+/m0/s1	C(OP(=O)([O-])OP(=O)([O-])[O-])C1(OC(CC(O)1)N2(C=CC(=O)NC(=O)2))	iMO1056|Opt208964
824	cpd00982_c	cpd00982[c]	c	FALSE	FADH2	fadh2	C27H33N9O15P2	-2	785	-538.18	5.10697	C01352	FADH2	4556	46931118	null	58307	fadh2		InChI=1S/C27H35N9O15P2/c1-10-3-12-13(4-11(10)2)35(24-18(32-12)25(42)34-27(43)33-24)5-14(37)19(39)15(38)6-48-52(44,45)51-53(46,47)49-7-16-20(40)21(41)26(50-16)36-9-31-17-22(28)29-8-30-23(17)36/h3-4,8-9,14-16,19-21,26,32,37-41H,5-7H2,1-2H3,(H,44,45)(H,46,47)(H2,28,29,30)(H2,33,34,42,43)/p-2/t14-,15+,16+,19-,20+,21+,26+/m0/s1	CC1(=C(C)C=C2(N(C3(NC(NC(=O)C(NC(=C1)2)=3)=O))CC(O)C(O)C(O)COP(OP([O-])(OCC6(C(O)C(O)C(N5(C=NC4(C(N)=NC=NC=45)))O6))=O)([O-])=O))	iMO1056|Opt208964
825	cpd00985_c	cpd00985[c]	c	FALSE	NH4OH	nh4oh	H5NO	2	35	null	0.5	C01358	NH4OH	4561	14923	14218	18219	nh4oh		null	null	iMO1056
826	cpd00986_c	cpd00986[c]	c	FALSE	PQQH2	pqqh2	C14H5N2O8	-3	329	-238.97	3.10214	C01359	CPD-15119	4562	25244194	null	58459	pqqh2		InChI=1S/C14H8N2O8/c17-10-4-2-6(14(23)24)15-8(4)7-3(12(19)20)1-5(13(21)22)16-9(7)11(10)18/h1-2,15,17-18H,(H,19,20)(H,21,22)(H,23,24)/p-3	C2(C(C([O-])=O)=C1(C3(NC(C(=O)[O-])=CC(C(=C(C1=NC=2C(=O)[O-])O)O)=3)))	Curation
827	cpd00988_c	cpd00988[c]	c	FALSE	3'-AMP	3amp	C10H12N5O7P	-2	346	-257.85	3.03334	C01367	CPD-3706	4566	15938966	10463793	60880	3amp		InChI=1S/C10H14N5O7P/c11-8-5-9(13-2-12-8)15(3-14-5)10-6(17)7(4(1-16)21-10)22-23(18,19)20/h2-4,6-7,10,16-17H,1H2,(H2,11,12,13)(H2,18,19,20)/p-2/t4-,6-,7-,10-/m1/s1	C2(N=C1(N(C=NC1=C(N=2)N)C3(C(C(C(O3)CO)OP([O-])([O-])=O)O)))	Opt208964
828	cpd00988_e	cpd00988[e]	e	FALSE	3'-AMP[e]	3amp	C10H12N5O7P	-2	346	-257.85	3.03334	C01367	CPD-3706	4566	15938966	10463793	60880	3amp		InChI=1S/C10H14N5O7P/c11-8-5-9(13-2-12-8)15(3-14-5)10-6(17)7(4(1-16)21-10)22-23(18,19)20/h2-4,6-7,10,16-17H,1H2,(H2,11,12,13)(H2,18,19,20)/p-2/t4-,6-,7-,10-/m1/s1	C2(N=C1(N(C=NC1=C(N=2)N)C3(C(C(C(O3)CO)OP([O-])([O-])=O)O)))	Opt208964
829	cpd00988_p	cpd00988[p]	p	FALSE	3'-AMP[p]	3amp	C10H12N5O7P	-2	346	-257.85	3.03334	C01367	CPD-3706	4566	15938966	10463793	60880	3amp		InChI=1S/C10H14N5O7P/c11-8-5-9(13-2-12-8)15(3-14-5)10-6(17)7(4(1-16)21-10)22-23(18,19)20/h2-4,6-7,10,16-17H,1H2,(H2,11,12,13)(H2,18,19,20)/p-2/t4-,6-,7-,10-/m1/s1	C2(N=C1(N(C=NC1=C(N=2)N)C3(C(C(C(O3)CO)OP([O-])([O-])=O)O)))	Curation
830	cpd00989_c	cpd00989[c]	c	FALSE	3'-UMP	3ump	C9H11N2O9P	-2	323	-397.77	1.88329	C01368	CPD-3724	4567	23421206	10463788	60784	3ump		InChI=1S/C9H13N2O9P/c12-3-4-7(20-21(16,17)18)6(14)8(19-4)11-2-1-5(13)10-9(11)15/h1-2,4,6-8,12,14H,3H2,(H,10,13,15)(H2,16,17,18)/p-2/t4-,6-,7-,8-/m1/s1	C(O)C1(OC(C(O)C(OP(=O)([O-])[O-])1)N2(C=CC(=O)NC(=O)2))	Opt208964
831	cpd00989_e	cpd00989[e]	e	FALSE	3'-UMP[e]	3ump	C9H11N2O9P	-2	323	-397.77	1.88329	C01368	CPD-3724	4567	23421206	10463788	60784	3ump		InChI=1S/C9H13N2O9P/c12-3-4-7(20-21(16,17)18)6(14)8(19-4)11-2-1-5(13)10-9(11)15/h1-2,4,6-8,12,14H,3H2,(H,10,13,15)(H2,16,17,18)/p-2/t4-,6-,7-,8-/m1/s1	C(O)C1(OC(C(O)C(OP(=O)([O-])[O-])1)N2(C=CC(=O)NC(=O)2))	Opt208964
832	cpd00989_p	cpd00989[p]	p	FALSE	3'-UMP[p]	3ump	C9H11N2O9P	-2	323	-397.77	1.88329	C01368	CPD-3724	4567	23421206	10463788	60784	3ump		InChI=1S/C9H13N2O9P/c12-3-4-7(20-21(16,17)18)6(14)8(19-4)11-2-1-5(13)10-9(11)15/h1-2,4,6-8,12,14H,3H2,(H,10,13,15)(H2,16,17,18)/p-2/t4-,6-,7-,8-/m1/s1	C(O)C1(OC(C(O)C(OP(=O)([O-])[O-])1)N2(C=CC(=O)NC(=O)2))	Curation
833	cpd01011_c	cpd01011[c]	c	FALSE	Butanal	btal	C4H8O	0	72	-30.81	0.263842	C01412	BUTANAL	4600	261	256	15743	btal		InChI=1S/C4H8O/c1-2-3-4-5/h4H,2-3H2,1H3	CCC[CH]=O	Opt208964
834	cpd01012_c	cpd01012[c]	c	FALSE	Cd2+	cd2	Cd	2	112	null	null	C01413	CD+2	4601	31193	28935	48775	cd2		InChI=1S/Cd/q+2	[Cd++]	iMO1056|Opt208964
835	cpd01012_e	cpd01012[e]	e	FALSE	Cd2+[e]	cd2	Cd	2	112	null	null	C01413	CD+2	4601	31193	28935	48775	cd2		InChI=1S/Cd/q+2	[Cd++]	iMO1056|Opt208964
836	cpd01012_p	cpd01012[p]	p	FALSE	Cd2+[p]	cd2	Cd	2	112	null	null	C01413	CD+2	4601	31193	28935	48775	cd2		InChI=1S/Cd/q+2	[Cd++]	Curation
837	cpd01015_c	cpd01015[c]	c	FALSE	Cyanate	cynt	CNO	-1	42	-23.3	5.00903	C01417	CPD-69	4604	105034	10445868	29195	cynt		InChI=1S/CHNO/c2-1-3/h3H/p-1	C([O-])#N	iMO1056|Opt208964
838	cpd01015_e	cpd01015[e]	e	FALSE	Cyanate[e]	cynt	CNO	-1	42	-23.3	5.00903	C01417	CPD-69	4604	105034	10445868	29195	cynt		InChI=1S/CHNO/c2-1-3/h3H/p-1	C([O-])#N	Curation
839	cpd01015_p	cpd01015[p]	p	FALSE	Cyanate[p]	cynt	CNO	-1	42	-23.3	5.00903	C01417	CPD-69	4604	105034	10445868	29195	cynt		InChI=1S/CHNO/c2-1-3/h3H/p-1	C([O-])#N	Curation
840	cpd01017_c	cpd01017[c]	c	FALSE	Cys-Gly	cgly	C5H10N2O3S	0	178	-113.974	0.963435	C01419	CYS-GLY	4606	7098621	null	61694	cgly		InChI=1S/C5H10N2O3S/c6-3(2-11)5(10)7-1-4(8)9/h3,11H,1-2,6H2,(H,7,10)(H,8,9)/t3-/m0/s1	C(C([O-])=O)NC(C(CS)[N+])=O	Opt208964
841	cpd01017_e	cpd01017[e]	e	FALSE	Cys-Gly[e]	cgly	C5H10N2O3S	0	178	-113.974	0.963435	C01419	CYS-GLY	4606	7098621	null	61694	cgly		InChI=1S/C5H10N2O3S/c6-3(2-11)5(10)7-1-4(8)9/h3,11H,1-2,6H2,(H,7,10)(H,8,9)/t3-/m0/s1	C(C([O-])=O)NC(C(CS)[N+])=O	Opt208964
842	cpd01017_p	cpd01017[p]	p	FALSE	Cys-Gly[p]	cgly	C5H10N2O3S	0	178	-113.974	0.963435	C01419	CYS-GLY	4606	7098621	null	61694	cgly		InChI=1S/C5H10N2O3S/c6-3(2-11)5(10)7-1-4(8)9/h3,11H,1-2,6H2,(H,7,10)(H,8,9)/t3-/m0/s1	C(C([O-])=O)NC(C(CS)[N+])=O	Curation
843	cpd01078_c	cpd01078[c]	c	FALSE	Selenide	seln	H2Se	0	81	null	null	C01528	CPD-678|SE-2	4690	533|107674	4885617|96846	16503|15076	seln		InChI=1S/H2Se/h1H2|InChI=1S/Se/q-2	[SeH2]|[Se--]	iMO1056
844	cpd01080_c	cpd01080[c]	c	FALSE	Octadecanoate	ocdca	C18H35O2	-1	283	-60.83	1.41339	C01530	STEARIC_ACID	4692	3033836	2298422	25629	ocdca		InChI=1S/C18H36O2/c1-2-3-4-5-6-7-8-9-10-11-12-13-14-15-16-17-18(19)20/h2-17H2,1H3,(H,19,20)/p-1	CCCCCCCCCCCCCCCCCC(=O)[O-]	Opt208964
845	cpd01080_e	cpd01080[e]	e	FALSE	Octadecanoate[e]	ocdca	C18H35O2	-1	283	-60.83	1.41339	C01530	STEARIC_ACID	4692	3033836	2298422	25629	ocdca		InChI=1S/C18H36O2/c1-2-3-4-5-6-7-8-9-10-11-12-13-14-15-16-17-18(19)20/h2-17H2,1H3,(H,19,20)/p-1	CCCCCCCCCCCCCCCCCC(=O)[O-]	Opt208964
846	cpd01080_p	cpd01080[p]	p	FALSE	Octadecanoate[p]	ocdca	C18H35O2	-1	283	-60.83	1.41339	C01530	STEARIC_ACID	4692	3033836	2298422	25629	ocdca		InChI=1S/C18H36O2/c1-2-3-4-5-6-7-8-9-10-11-12-13-14-15-16-17-18(19)20/h2-17H2,1H3,(H,19,20)/p-1	CCCCCCCCCCCCCCCCCC(=O)[O-]	Curation
847	cpd01092_c	cpd01092[c]	c	FALSE	(S)-Allantoin	alltn	C4H5N4O3	-1	158	-116.06	1.96587	C01551|C02350	ALLANTOIN	4709|5397	null	null	15676|15678	alltn		null	null	iMO1056|Opt208964
848	cpd01092_e	cpd01092[e]	e	FALSE	Allantoin[e]	alltn	C4H5N4O3	-1	158	-116.06	1.96587	C01551|C02350	ALLANTOIN	4709|5397	null	null	15676|15678	alltn		null	null	iMO1056
849	cpd01092_p	cpd01092[p]	p	FALSE	(S)-Allantoin[p]	alltn	C4H5N4O3	-1	158	-116.06	1.96587	C01551|C02350	ALLANTOIN	4709|5397	null	null	15676|15678	alltn		null	null	Curation
850	cpd01101_c	cpd01101[c]	c	FALSE	Carbamate	Carbamate	CH2NO2	-1	60	-95.7	0.5	C01563	CARBAMATE	4721	276	270	13941	cbm		InChI=1S/CH3NO2/c2-1(3)4/h2H2,(H,3,4)/p-1	C(=O)([O-])N	Opt208964
851	cpd01107_c	cpd01107[c]	c	FALSE	Decanoate	dca	C10H19O2	-1	171	-73.79	0.719422	C01571	CPD-3617	4728	4678093	3866366	27689	dca		InChI=1S/C10H20O2/c1-2-3-4-5-6-7-8-9-10(11)12/h2-9H2,1H3,(H,11,12)/p-1	CCCCCCCCCC(=O)[O-]	Opt208964
852	cpd01107_e	cpd01107[e]	e	FALSE	Decanoate[e]	dca	C10H19O2	-1	171	-73.79	0.719422	C01571	CPD-3617	4728	4678093	3866366	27689	dca		InChI=1S/C10H20O2/c1-2-3-4-5-6-7-8-9-10(11)12/h2-9H2,1H3,(H,11,12)/p-1	CCCCCCCCCC(=O)[O-]	Opt208964
853	cpd01107_p	cpd01107[p]	p	FALSE	Decanoate[p]	dca	C10H19O2	-1	171	-73.79	0.719422	C01571	CPD-3617	4728	4678093	3866366	27689	dca		InChI=1S/C10H20O2/c1-2-3-4-5-6-7-8-9-10(11)12/h2-9H2,1H3,(H,11,12)/p-1	CCCCCCCCCC(=O)[O-]	Curation
854	cpd01113_c	cpd01113[c]	c	FALSE	Hexanoate	hxa	C6H11O2	-1	115	-80.27	0.384114	C01585	HEXANOATE	4740	4398339	3599616	17120	hxa		InChI=1S/C6H12O2/c1-2-3-4-5-6(7)8/h2-5H2,1H3,(H,7,8)/p-1	CCCCCC([O-])=O	Opt208964
855	cpd01113_e	cpd01113[e]	e	FALSE	Hexanoate[e]	hxa	C6H11O2	-1	115	-80.27	0.384114	C01585	HEXANOATE	4740	4398339	3599616	17120	hxa		InChI=1S/C6H12O2/c1-2-3-4-5-6(7)8/h2-5H2,1H3,(H,7,8)/p-1	CCCCCC([O-])=O	Opt208964
856	cpd01113_p	cpd01113[p]	p	FALSE	Hexanoate[p]	hxa	C6H11O2	-1	115	-80.27	0.384114	C01585	HEXANOATE	4740	4398339	3599616	17120	hxa		InChI=1S/C6H12O2/c1-2-3-4-5-6(7)8/h2-5H2,1H3,(H,7,8)/p-1	CCCCCC([O-])=O	Curation
857	cpd01150_c	cpd01150[c]	c	FALSE	Acrylamide	aa	C3H5NO	0	71	-22.54	0.690343	C01659	ACRYLAMIDE	4808	6579	6331	28619	aa		InChI=1S/C3H5NO/c1-2-3(4)5/h2H,1H2,(H2,4,5)	C=CC(=O)N	Opt208964
858	cpd01155_c	cpd01155[c]	c	FALSE	Cadaverine	15dap	C5H16N2	2	104	-4.4	0.588545	C01672	CADAVERINE	4816	3718401	2949420	58384	15dap		InChI=1S/C5H14N2/c6-4-2-1-3-5-7/h1-7H2/p+2	C([N+])CCCC[N+]	iMO1056|Opt208964
859	cpd01155_e	cpd01155[e]	e	FALSE	Cadaverine[e]	15dap	C5H16N2	2	104	-4.4	0.588545	C01672	CADAVERINE	4816	3718401	2949420	58384	15dap		InChI=1S/C5H14N2/c6-4-2-1-3-5-7/h1-7H2/p+2	C([N+])CCCC[N+]	Opt208964
860	cpd01155_p	cpd01155[p]	p	FALSE	Cadaverine[p]	15dap	C5H16N2	2	104	-4.4	0.588545	C01672	CADAVERINE	4816	3718401	2949420	58384	15dap		InChI=1S/C5H14N2/c6-4-2-1-3-5-7/h1-7H2/p+2	C([N+])CCCC[N+]	Curation
861	cpd01157_c	cpd01157[c]	c	FALSE	Chitobiose	chitob	C16H28N2O11	0	424	-365.46	3.22665	C01674	CHITOBIOSE	4818	null	null	28681	chtbs		null	null	Curation
862	cpd01157_e	cpd01157[e]	e	FALSE	Chitobiose[e]	chitob	C16H28N2O11	0	424	-365.46	3.22665	C01674	CHITOBIOSE	4818	null	null	28681	chtbs		null	null	Curation
863	cpd01157_p	cpd01157[p]	p	FALSE	Chitobiose[p]	chitob	C16H28N2O11	0	424	-365.46	3.22665	C01674	CHITOBIOSE	4818	null	null	28681	chtbs		null	null	Curation
864	cpd01160_c	cpd01160[c]	c	FALSE	Cysteamine	cysam	C2H8NS	1	78	-3.754	0.688293	C01678	CPD-239	4821	3799953	3027297	58029	cysam		InChI=1S/C2H7NS/c3-1-2-4/h4H,1-3H2/p+1	C(CS)[N+]	Opt208964
865	cpd01160_e	cpd01160[e]	e	FALSE	Cysteamine[e]	cysam	C2H8NS	1	78	-3.754	0.688293	C01678	CPD-239	4821	3799953	3027297	58029	cysam		InChI=1S/C2H7NS/c3-1-2-4/h4H,1-3H2/p+1	C(CS)[N+]	Opt208964
866	cpd01160_p	cpd01160[p]	p	FALSE	Cysteamine[p]	cysam	C2H8NS	1	78	-3.754	0.688293	C01678	CPD-239	4821	3799953	3027297	58029	cysam		InChI=1S/C2H7NS/c3-1-2-4/h4H,1-3H2/p+1	C(CS)[N+]	Curation
867	cpd01206_c	cpd01206[c]	c	FALSE	Pyocyanine	pyo	C13H12N2O	0	212	51.67	2.76996	C01748	null	4882	null	null	8653			null	null	iMO1056
868	cpd01211_c	cpd01211[c]	c	FALSE	Thiocyanate	tcynt	CNS	-1	58	22.2	5.68687	C01755	HSCN	4888	9322	8961	18022	tcynt		InChI=1S/CHNS/c2-1-3/h3H/p-1	C(#N)[S-]	iMO1056|Opt208964
869	cpd01217_c	cpd01217[c]	c	FALSE	Xanthosine	xtsn	C10H12N4O6	0	284	-151.93	2.79464	C01762	XANTHOSINE	4895	64959	1152	18107	xtsn		InChI=1S/C10H12N4O6/c15-1-3-5(16)6(17)9(20-3)14-2-11-4-7(14)12-10(19)13-8(4)18/h2-3,5-6,9,15-17H,1H2,(H2,12,13,18,19)/t3-,5-,6-,9-/m1/s1	C(O)C1(OC(C(O)C(O)1)N3(C=NC2(C(=O)NC(=O)NC=23)))	iMO1056|Opt208964
870	cpd01217_e	cpd01217[e]	e	FALSE	Xanthosine[e]	xtsn	C10H12N4O6	0	284	-151.93	2.79464	C01762	XANTHOSINE	4895	64959	1152	18107	xtsn		InChI=1S/C10H12N4O6/c15-1-3-5(16)6(17)9(20-3)14-2-11-4-7(14)12-10(19)13-8(4)18/h2-3,5-6,9,15-17H,1H2,(H2,12,13,18,19)/t3-,5-,6-,9-/m1/s1	C(O)C1(OC(C(O)C(O)1)N3(C=NC2(C(=O)NC(=O)NC=23)))	Opt208964
871	cpd01217_p	cpd01217[p]	p	FALSE	Xanthosine[p]	xtsn	C10H12N4O6	0	284	-151.93	2.79464	C01762	XANTHOSINE	4895	64959	1152	18107	xtsn		InChI=1S/C10H12N4O6/c15-1-3-5(16)6(17)9(20-3)14-2-11-4-7(14)12-10(19)13-8(4)18/h2-3,5-6,9,15-17H,1H2,(H2,12,13,18,19)/t3-,5-,6-,9-/m1/s1	C(O)C1(OC(C(O)C(O)1)N3(C=NC2(C(=O)NC(=O)NC=23)))	Curation
872	cpd01221_c	cpd01221[c]	c	FALSE	(S)-Acetoin	(S)-Acetoin	C4H8O2	0	88	-72.12	0.345267	C01769	null	4902	null	null	15688			null	null	Opt208964
873	cpd01223_c	cpd01223[c]	c	FALSE	Butenoate	2-butenoate	C4H5O2	-1	85	0	0	C01771	null	4904	null	null	17217			null	null	Curation
874	cpd01223_e	cpd01223[e]	e	FALSE	Butenoate[e]	2-butenoate	C4H5O2	-1	85	0	0	C01771	null	4904	null	null	17217			null	null	Curation
875	cpd01223_p	cpd01223[p]	p	FALSE	Butenoate[p]	2-butenoate	C4H5O2	-1	85	0	0	C01771	null	4904	null	null	17217			null	null	Curation
876	cpd01242_c	cpd01242[c]	c	FALSE	Thyminose	drib	C5H10O4	0	134	-141.78	1.20213	C01801	null	4927	null	null	28816			null	null	Opt208964
877	cpd01242_e	cpd01242[e]	e	FALSE	Thyminose[e]	drib	C5H10O4	0	134	-141.78	1.20213	C01801	null	4927	null	null	28816			null	null	Opt208964
878	cpd01242_p	cpd01242[p]	p	FALSE	Thyminose[p]	drib	C5H10O4	0	134	-141.78	1.20213	C01801	null	4927	null	null	28816			null	null	Curation
879	cpd01260_c	cpd01260[c]	c	FALSE	Dodecanoyl-CoA	ddcoa	C33H54N7O17P3S	-4	946	-769.63	3.76669	C01832	LAUROYLCOA-CPD	4951	25113193	null	57375	ddcacoa		InChI=1S/C33H58N7O17P3S/c1-4-5-6-7-8-9-10-11-12-13-24(42)61-17-16-35-23(41)14-15-36-31(45)28(44)33(2,3)19-54-60(51,52)57-59(49,50)53-18-22-27(56-58(46,47)48)26(43)32(55-22)40-21-39-25-29(34)37-20-38-30(25)40/h20-22,26-28,32,43-44H,4-19H2,1-3H3,(H,35,41)(H,36,45)(H,49,50)(H,51,52)(H2,34,37,38)(H2,46,47,48)/p-4/t22-,26-,27-,28+,32-/m1/s1	CCCCCCCCCCCC(=O)SCCNC(=O)CCNC(=O)C(O)C(C)(C)COP(=O)(OP(=O)(OCC1(C(OP([O-])(=O)[O-])C(O)C(O1)N3(C2(=C(C(N)=NC=N2)N=C3))))[O-])[O-]	Opt208964
880	cpd01270_c	cpd01270[c]	c	FALSE	FMNH2	fmnh2	C17H21N4O9P	-2	457	-346.33	3.06432	C01847	FMNH2	4964	44229161	null	57618	fmnh2		InChI=1S/C17H23N4O9P/c1-7-3-9-10(4-8(7)2)21(15-13(18-9)16(25)20-17(26)19-15)5-11(22)14(24)12(23)6-30-31(27,28)29/h3-4,11-12,14,18,22-24H,5-6H2,1-2H3,(H2,27,28,29)(H2,19,20,25,26)/p-2/t11-,12+,14-/m0/s1	CC2(=CC1(NC3(C(=O)NC(=O)NC(N(CC(O)C(O)C(O)COP([O-])(=O)[O-])C=1C=C(C)2)=3)))	Opt208964
881	cpd01293_c	cpd01293[c]	c	FALSE	5-Oxoproline	5oxpro	C5H6NO3	-1	128	-110.12	0.890171	C01879	5-OXOPROLINE	4992	5289118	4451146	58402	5oxpro		InChI=1S/C5H7NO3/c7-4-2-1-3(6-4)5(8)9/h3H,1-2H2,(H,6,7)(H,8,9)/p-1/t3-/m0/s1	C(=O)(C1(NC(CC1)=O))[O-]	Opt208964
882	cpd01293_e	cpd01293[e]	e	FALSE	5-Oxoproline[e]	5oxpro	C5H6NO3	-1	128	-110.12	0.890171	C01879	5-OXOPROLINE	4992	5289118	4451146	58402	5oxpro		InChI=1S/C5H7NO3/c7-4-2-1-3(6-4)5(8)9/h3H,1-2H2,(H,6,7)(H,8,9)/p-1/t3-/m0/s1	C(=O)(C1(NC(CC1)=O))[O-]	Opt208964
883	cpd01293_p	cpd01293[p]	p	FALSE	5-Oxoproline[p]	5oxpro	C5H6NO3	-1	128	-110.12	0.890171	C01879	5-OXOPROLINE	4992	5289118	4451146	58402	5oxpro		InChI=1S/C5H7NO3/c7-4-2-1-3(6-4)5(8)9/h3H,1-2H2,(H,6,7)(H,8,9)/p-1/t3-/m0/s1	C(=O)(C1(NC(CC1)=O))[O-]	Curation
884	cpd01298_c	cpd01298[c]	c	FALSE	Aminoacetone	aact	C3H8NO	1	74	-36.68	0.300676	C01888	AMINO-ACETONE	5001	3692773	2924867	58320	aact		InChI=1S/C3H7NO/c1-3(5)2-4/h2,4H2,1H3/p+1	CC(C[N+])=O	Opt208964
885	cpd01308_c	cpd01308[c]	c	FALSE	D-Asparagine	D-Asparagine	C4H8N2O3	0	132	-123.31	0.587299	C01905	null	5014	null	null	28159			null	null	Opt208964
886	cpd01308_e	cpd01308[e]	e	FALSE	D-Asparagine[e]	D-Asparagine	C4H8N2O3	0	132	-123.31	0.587299	C01905	null	5014	null	null	28159			null	null	Opt208964
887	cpd01308_p	cpd01308[p]	p	FALSE	D-Asparagine[p]	D-Asparagine	C4H8N2O3	0	132	-123.31	0.587299	C01905	null	5014	null	null	28159			null	null	Curation
888	cpd01311_c	cpd01311[c]	c	FALSE	Dethiobiotin	dtbt	C10H17N2O3	-1	213	-115.31	1.45097	C01909	DETHIOBIOTIN	5017	25244917	null	57861	dtbt		InChI=1S/C10H18N2O3/c1-7-8(12-10(15)11-7)5-3-2-4-6-9(13)14/h7-8H,2-6H2,1H3,(H,13,14)(H2,11,12,15)/p-1	CC1(NC(=O)NC1CCCCCC(=O)[O-])	iMO1056|Opt208964
889	cpd01324_c	cpd01324[c]	c	FALSE	L-Histidinal	cbs_412	C6H10N3O	1	140	7.07	1.13842	C01929	null	5035	null	null	27676			null	null	Opt208964
890	cpd01326_c	cpd01326[c]	c	FALSE	L-Lysyl-tRNA	lystrna	C6H13N2O2R	0	146	null	null	C01931	null	5037	null	null	16047	lystrna		null	null	iMO1056
891	cpd01335_c	cpd01335[c]	c	FALSE	Octanoyl-CoA	occoa	C29H46N7O17P3S	-4	890	-776.11	3.65028	C01944	CPD-196	5048	25245711	null	57386	occoa		InChI=1S/C29H50N7O17P3S/c1-4-5-6-7-8-9-20(38)57-13-12-31-19(37)10-11-32-27(41)24(40)29(2,3)15-50-56(47,48)53-55(45,46)49-14-18-23(52-54(42,43)44)22(39)28(51-18)36-17-35-21-25(30)33-16-34-26(21)36/h16-18,22-24,28,39-40H,4-15H2,1-3H3,(H,31,37)(H,32,41)(H,45,46)(H,47,48)(H2,30,33,34)(H2,42,43,44)/p-4/t18-,22-,23-,24+,28-/m1/s1	CCCCCCCC(=O)SCCNC(=O)CCNC(=O)C(O)C(C)(C)COP(=O)(OP(=O)(OCC1(C(OP([O-])(=O)[O-])C(O)C(O1)N3(C2(=C(C(N)=NC=N2)N=C3))))[O-])[O-]	Opt208964
892	cpd01351_c	cpd01351[c]	c	FALSE	Ubiquinone-9	ubq9	C54H82O4	0	794	170.59	5.05754	C01967	null	5068	null	null	18160			null	null	iMO1056
893	cpd01352_c	cpd01352[c]	c	FALSE	Undecaprenol	udcp	C55H90O	0	766	262.22	5.56742	C17558|C01968	CPD-188	96023903|5069	5280474	4444119	16591	udcp		InChI=1S/C55H90O/c1-45(2)23-13-24-46(3)25-14-26-47(4)27-15-28-48(5)29-16-30-49(6)31-17-32-50(7)33-18-34-51(8)35-19-36-52(9)37-20-38-53(10)39-21-40-54(11)41-22-42-55(12)43-44-56/h23,25,27,29,31,33,35,37,39,41,43,56H,13-22,24,26,28,30,32,34,36,38,40,42,44H2,1-12H3/b46-25+,47-27+,48-29+,49-31+,50-33+,51-35+,52-37+,53-39+,54-41+,55-43+	CC(C)=CCCC(C)=CCCC(C)=CCCC(C)=CCCC(C)=CCCC(C)=CCCC(C)=CCCC(C)=CCCC(C)=CCCC(C)=CCCC(C)=CCO	iMO1056
894	cpd01401_c	cpd01401[c]	c	FALSE	Vitamin_K1	Vitamin K1	C31H46O2	0	450	28.3	2.28174	C02059	2-METHYL-3-PHYTYL-14-NAPHTHOQUINONE	5148	5280483	4444124	583972	phllqne|phyQ		InChI=1S/C31H46O2/c1-22(2)12-9-13-23(3)14-10-15-24(4)16-11-17-25(5)20-21-27-26(6)30(32)28-18-7-8-19-29(28)31(27)33/h7-8,18-20,22-24H,9-17,21H2,1-6H3/b25-20+	CC(C)CCCC(C)CCCC(C)CCCC(C)=CCC2(=C(C(=O)C1(C=CC=CC=1C2=O))C)	Opt208964
895	cpd01405_c	cpd01405[c]	c	FALSE	Pseudouridine	Pseudouridine	C9H12N2O6	0	244	-197.95	1.98564	C02067	null	5155	null	null	17802			null	null	Curation
896	cpd01405_e	cpd01405[e]	e	FALSE	Pseudouridine[e]	Pseudouridine	C9H12N2O6	0	244	-197.95	1.98564	C02067	null	5155	null	null	17802			null	null	Curation
897	cpd01405_p	cpd01405[p]	p	FALSE	Pseudouridine[p]	Pseudouridine	C9H12N2O6	0	244	-197.95	1.98564	C02067	null	5155	null	null	17802			null	null	Curation
898	cpd01414_c	cpd01414[c]	c	FALSE	Tetrathionate	tttnt	O6S4	-2	224	-241.815	1.90125	C02084	CPD-14	5169	4657547	3846747	15226	tet		InChI=1S/H2O6S4/c1-9(2,3)7-8-10(4,5)6/h(H,1,2,3)(H,4,5,6)/p-2	O=S(=O)([O-])SSS(=O)(=O)[O-]	Opt208964
899	cpd01414_e	cpd01414[e]	e	FALSE	Tetrathionate[e]	tttnt	O6S4	-2	224	-241.815	1.90125	C02084	CPD-14	5169	4657547	3846747	15226	tet		InChI=1S/H2O6S4/c1-9(2,3)7-8-10(4,5)6/h(H,1,2,3)(H,4,5,6)/p-2	O=S(=O)([O-])SSS(=O)(=O)[O-]	Opt208964
900	cpd01414_p	cpd01414[p]	p	FALSE	Tetrathionate[p]	tttnt	O6S4	-2	224	-241.815	1.90125	C02084	CPD-14	5169	4657547	3846747	15226	tet		InChI=1S/H2O6S4/c1-9(2,3)7-8-10(4,5)6/h(H,1,2,3)(H,4,5,6)/p-2	O=S(=O)([O-])SSS(=O)(=O)[O-]	Curation
901	cpd01435_c	cpd01435[c]	c	FALSE	3-Oxohexanoate	3-oxohexanoate	C6H9O3	-1	129	0	0	C02122	null	5201	null	null	37030			null	null	Curation
902	cpd01435_e	cpd01435[e]	e	FALSE	3-Oxohexanoate[e]	3-oxohexanoate	C6H9O3	-1	129	0	0	C02122	null	5201	null	null	37030			null	null	Curation
903	cpd01435_p	cpd01435[p]	p	FALSE	3-Oxohexanoate[p]	3-oxohexanoate	C6H9O3	-1	129	0	0	C02122	null	5201	null	null	37030			null	null	Curation
904	cpd01447_c	cpd01447[c]	c	FALSE	Benzoylformate	benz	C8H5O3	-1	149	-78.99	0.858999	C02137	null	5216	null	null	18280			null	null	iMO1056
905	cpd01447_e	cpd01447[e]	e	FALSE	Benzoylformate[e]	benz	C8H5O3	-1	149	-78.99	0.858999	C02137	null	5216	null	null	18280			null	null	Curation
906	cpd01447_p	cpd01447[p]	p	FALSE	Benzoylformate[p]	benz	C8H5O3	-1	149	-78.99	0.858999	C02137	null	5216	null	null	18280			null	null	Curation
907	cpd01476_c	cpd01476[c]	c	FALSE	Protoporphyrin	ppp9	C34H32N4O4	-2	560	null	null	C02191	PROTOPORPHYRIN_IX	5261	3794562	20171337	57306	ppp9		InChI=1S/C34H34N4O4/c1-7-21-17(3)25-13-26-19(5)23(9-11-33(39)40)31(37-26)16-32-24(10-12-34(41)42)20(6)28(38-32)15-30-22(8-2)18(4)27(36-30)14-29(21)35-25/h7-8,13-16,35,38H,1-2,9-12H2,3-6H3,(H,39,40)(H,41,42)/p-2/b25-13-,26-13-,27-14-,28-15-,29-14-,30-15-,31-16-,32-16-	C=CC1(C(C)=C2(C=C5(C(C)=C(CCC([O-])=O)C(C=C4(C(CCC([O-])=O)=C(C)C(=CC3(C(C=C)=C(C)C(=CC=1N2)N=3))N4))=N5)))	iMO1056|Opt208964
908	cpd01501_c	cpd01501[c]	c	FALSE	2-Methylcitrate	2mcit	C7H7O7	-3	203	-280.63	0.508496	C02225	CPD-622	5290	46878460	null	58853	2mcit		InChI=1S/C7H10O7/c1-3(5(10)11)7(14,6(12)13)2-4(8)9/h3,14H,2H2,1H3,(H,8,9)(H,10,11)(H,12,13)/p-3/t3-,7+/m1/s1	CC(C(=O)[O-])C(O)(CC(=O)[O-])C(=O)[O-]	Opt208964
909	cpd01507_c	cpd01507[c]	c	FALSE	3-Oxoadipyl-CoA	oxadpcoa	C27H42N7O20P3S	-4	905	-888.82	3.60813	C02232	3-KETO-ADIPYL-COA	5296	45266578	null	57348	oxadpcoa		InChI=1S/C27H42N7O20P3S/c1-27(2,22(41)25(42)30-6-5-16(36)29-7-8-58-18(39)9-14(35)3-4-17(37)38)11-51-57(48,49)54-56(46,47)50-10-15-21(53-55(43,44)45)20(40)26(52-15)34-13-33-19-23(28)31-12-32-24(19)34/h12-13,15,20-22,26,40-41H,3-11H2,1-2H3,(H,29,36)(H,30,42)(H,37,38)(H,46,47)(H,48,49)(H2,28,31,32)(H2,43,44,45)/p-5/t15-,20-,21-,22+,26-/m1/s1	CC(C)(C(O)C(=O)NCCC(=O)NCCSC(CC(CCC([O-])=O)=O)=O)COP(=O)(OP(=O)(OCC1(C(OP([O-])(=O)[O-])C(O)C(O1)N3(C2(=C(C(N)=NC=N2)N=C3))))[O-])[O-]	iMO1056|Opt208964
910	cpd01550_c	cpd01550[c]	c	FALSE	Phosphocreatine	Phosphocreatine	C4H8N3O5P	-2	209	-262.13	1.9273	C02305	CREATINE-P	5359	7048563	5408799	58092	pcreat		InChI=1S/C4H10N3O5P/c1-7(2-3(8)9)4(5)6-13(10,11)12/h2H2,1H3,(H,8,9)(H4,5,6,10,11,12)/p-2	C(C(=O)[O-])N(C)C(NP(=O)([O-])[O-])=[N+]	Opt208964
911	cpd01550_e	cpd01550[e]	e	FALSE	Phosphocreatine[e]	Phosphocreatine	C4H8N3O5P	-2	209	-262.13	1.9273	C02305	CREATINE-P	5359	7048563	5408799	58092	pcreat		InChI=1S/C4H10N3O5P/c1-7(2-3(8)9)4(5)6-13(10,11)12/h2H2,1H3,(H,8,9)(H4,5,6,10,11,12)/p-2	C(C(=O)[O-])N(C)C(NP(=O)([O-])[O-])=[N+]	Opt208964
912	cpd01550_p	cpd01550[p]	p	FALSE	Phosphocreatine[p]	Phosphocreatine	C4H8N3O5P	-2	209	-262.13	1.9273	C02305	CREATINE-P	5359	7048563	5408799	58092	pcreat		InChI=1S/C4H10N3O5P/c1-7(2-3(8)9)4(5)6-13(10,11)12/h2H2,1H3,(H,8,9)(H4,5,6,10,11,12)/p-2	C(C(=O)[O-])N(C)C(NP(=O)([O-])[O-])=[N+]	Curation
913	cpd01567_c	cpd01567[c]	c	FALSE	(R)-Allantoin	(R)-Allantoin	C4H5N4O3	-1	158	-116.06	1.96587	C02348	null	5396	null	null	15677			null	null	Opt208964
914	cpd01570_c	cpd01570[c]	c	FALSE	2',3'-Cyclic AMP	23camp	C10H11N5O6P	-1	328	-193.43	3.78846	C02353	CPD-3707	5400	6992262	5360405	60879	23camp		InChI=1S/C10H12N5O6P/c11-8-5-9(13-2-12-8)15(3-14-5)10-7-6(4(1-16)19-10)20-22(17,18)21-7/h2-4,6-7,10,16H,1H2,(H,17,18)(H2,11,12,13)/p-1/t4-,6-,7-,10-/m1/s1	C4(N=C3(N(C1(C2(C(C(O1)CO)OP(O2)([O-])=O)))C=NC3=C(N=4)N))	Opt208964
915	cpd01570_e	cpd01570[e]	e	FALSE	2',3'-Cyclic AMP[e]	23camp	C10H11N5O6P	-1	328	-193.43	3.78846	C02353	CPD-3707	5400	6992262	5360405	60879	23camp		InChI=1S/C10H12N5O6P/c11-8-5-9(13-2-12-8)15(3-14-5)10-7-6(4(1-16)19-10)20-22(17,18)21-7/h2-4,6-7,10,16H,1H2,(H,17,18)(H2,11,12,13)/p-1/t4-,6-,7-,10-/m1/s1	C4(N=C3(N(C1(C2(C(C(O1)CO)OP(O2)([O-])=O)))C=NC3=C(N=4)N))	Opt208964
916	cpd01570_p	cpd01570[p]	p	FALSE	2',3'-Cyclic AMP[p]	23camp	C10H11N5O6P	-1	328	-193.43	3.78846	C02353	CPD-3707	5400	6992262	5360405	60879	23camp		InChI=1S/C10H12N5O6P/c11-8-5-9(13-2-12-8)15(3-14-5)10-7-6(4(1-16)19-10)20-22(17,18)21-7/h2-4,6-7,10,16H,1H2,(H,17,18)(H2,11,12,13)/p-1/t4-,6-,7-,10-/m1/s1	C4(N=C3(N(C1(C2(C(C(O1)CO)OP(O2)([O-])=O)))C=NC3=C(N=4)N))	Curation
917	cpd01571_c	cpd01571[c]	c	FALSE	2',3'-Cyclic CMP	23ccmp	C9H11N3O7P	-1	304	-280.96	2.96988	C02354	CPD-3713	5401	23421172	10463760	60877	23ccmp		InChI=1S/C9H12N3O7P/c10-5-1-2-12(9(14)11-5)8-7-6(4(3-13)17-8)18-20(15,16)19-7/h1-2,4,6-8,13H,3H2,(H,15,16)(H2,10,11,14)/p-1/t4-,6-,7-,8-/m1/s1	C(C2(C3(C(C(N1(C(N=C(C=C1)N)=O))O2)OP(=O)([O-])O3)))O	Opt208964
918	cpd01571_e	cpd01571[e]	e	FALSE	2',3'-Cyclic CMP[e]	23ccmp	C9H11N3O7P	-1	304	-280.96	2.96988	C02354	CPD-3713	5401	23421172	10463760	60877	23ccmp		InChI=1S/C9H12N3O7P/c10-5-1-2-12(9(14)11-5)8-7-6(4(3-13)17-8)18-20(15,16)19-7/h1-2,4,6-8,13H,3H2,(H,15,16)(H2,10,11,14)/p-1/t4-,6-,7-,8-/m1/s1	C(C2(C3(C(C(N1(C(N=C(C=C1)N)=O))O2)OP(=O)([O-])O3)))O	Opt208964
919	cpd01571_p	cpd01571[p]	p	FALSE	2',3'-Cyclic CMP[p]	23ccmp	C9H11N3O7P	-1	304	-280.96	2.96988	C02354	CPD-3713	5401	23421172	10463760	60877	23ccmp		InChI=1S/C9H12N3O7P/c10-5-1-2-12(9(14)11-5)8-7-6(4(3-13)17-8)18-20(15,16)19-7/h1-2,4,6-8,13H,3H2,(H,15,16)(H2,10,11,14)/p-1/t4-,6-,7-,8-/m1/s1	C(C2(C3(C(C(N1(C(N=C(C=C1)N)=O))O2)OP(=O)([O-])O3)))O	Curation
920	cpd01572_c	cpd01572[c]	c	FALSE	2',3'-Cyclic UMP	23cump	C9H10N2O8P	-1	305	-333.35	2.94924	C02355	CPD-3725	5402	23421171	10463759	60873	23cump		InChI=1S/C9H11N2O8P/c12-3-4-6-7(19-20(15,16)18-6)8(17-4)11-2-1-5(13)10-9(11)14/h1-2,4,6-8,12H,3H2,(H,15,16)(H,10,13,14)/p-1/t4-,6-,7-,8-/m1/s1	C1(=CN(C(=O)NC(=O)1)C3(OC(CO)C2(OP(=O)([O-])OC23)))	Opt208964
921	cpd01572_e	cpd01572[e]	e	FALSE	2',3'-Cyclic UMP[e]	23cump	C9H10N2O8P	-1	305	-333.35	2.94924	C02355	CPD-3725	5402	23421171	10463759	60873	23cump		InChI=1S/C9H11N2O8P/c12-3-4-6-7(19-20(15,16)18-6)8(17-4)11-2-1-5(13)10-9(11)14/h1-2,4,6-8,12H,3H2,(H,15,16)(H,10,13,14)/p-1/t4-,6-,7-,8-/m1/s1	C1(=CN(C(=O)NC(=O)1)C3(OC(CO)C2(OP(=O)([O-])OC23)))	Opt208964
922	cpd01572_p	cpd01572[p]	p	FALSE	2',3'-Cyclic UMP[p]	23cump	C9H10N2O8P	-1	305	-333.35	2.94924	C02355	CPD-3725	5402	23421171	10463759	60873	23cump		InChI=1S/C9H11N2O8P/c12-3-4-6-7(19-20(15,16)18-6)8(17-4)11-2-1-5(13)10-9(11)14/h1-2,4,6-8,12H,3H2,(H,15,16)(H,10,13,14)/p-1/t4-,6-,7-,8-/m1/s1	C1(=CN(C(=O)NC(=O)1)C3(OC(CO)C2(OP(=O)([O-])OC23)))	Curation
923	cpd01581_c	cpd01581[c]	c	FALSE	3-Oxododecanoate	3oxdd	C12H21O3	-1	213	-100.57	0.825238	C02367	null	5411	null	null	29743			null	null	iMO1056
924	cpd01581_e	cpd01581[e]	e	FALSE	3-Oxododecanoate[e]	3oxdd	C12H21O3	-1	213	-100.57	0.825238	C02367	null	5411	null	null	29743			null	null	Curation
925	cpd01581_p	cpd01581[p]	p	FALSE	3-Oxododecanoate[p]	3oxdd	C12H21O3	-1	213	-100.57	0.825238	C02367	null	5411	null	null	29743			null	null	Curation
926	cpd01587_c	cpd01587[c]	c	FALSE	5-Methylcytosine	5mcsn	C5H7N3O	0	125	-9.09	1.43601	C02376	CPD0-2018	5418	65040	13734114	27551	5mcsn		InChI=1S/C5H7N3O/c1-3-2-7-5(9)8-4(3)6/h2H,1H3,(H3,6,7,8,9)	CC1(=C(N)NC(=O)N=C1)	Opt208964
927	cpd01587_e	cpd01587[e]	e	FALSE	5-Methylcytosine[e]	5mcsn	C5H7N3O	0	125	-9.09	1.43601	C02376	CPD0-2018	5418	65040	13734114	27551	5mcsn		InChI=1S/C5H7N3O/c1-3-2-7-5(9)8-4(3)6/h2H,1H3,(H3,6,7,8,9)	CC1(=C(N)NC(=O)N=C1)	Curation
928	cpd01587_p	cpd01587[p]	p	FALSE	5-Methylcytosine[p]	5mcsn	C5H7N3O	0	125	-9.09	1.43601	C02376	CPD0-2018	5418	65040	13734114	27551	5mcsn		InChI=1S/C5H7N3O/c1-3-2-7-5(9)8-4(3)6/h2H,1H3,(H3,6,7,8,9)	CC1(=C(N)NC(=O)N=C1)	Curation
929	cpd01620_c	cpd01620[c]	c	FALSE	Precorrin_2	pre2	C42H41N4O16	-7	856	null	null	C02463	DIHYDROSIROHYDROCHLORIN	5480	25245987	null	58827	dscl|pre2		InChI=1S/C42H48N4O16/c1-41(17-39(59)60)23(5-9-35(51)52)29-14-27-21(11-37(55)56)19(3-7-33(47)48)25(43-27)13-26-20(4-8-34(49)50)22(12-38(57)58)28(44-26)15-31-42(2,18-40(61)62)24(6-10-36(53)54)30(46-31)16-32(41)45-29/h14-16,23-24,43-45H,3-13,17-18H2,1-2H3,(H,47,48)(H,49,50)(H,51,52)(H,53,54)(H,55,56)(H,57,58)(H,59,60)(H,61,62)/p-7/b29-14-,31-15-,32-16-/t23-,24-,41+,42+/m1/s1	CC5(CC(=O)[O-])(C(C4(=CC1(NC(=C(CCC(=O)[O-])C(CC(=O)[O-])=1)CC2(=C(CCC(=O)[O-])C(CC(=O)[O-])=C(N2)C=C3(C(C)(CC(=O)[O-])C(CCC(=O)[O-])C(=N3)C=C([N+]4)5)))))CCC(=O)[O-])	iMO1056|Opt208964
930	cpd01622_c	cpd01622[c]	c	FALSE	Trimetaphosphate	tmp	O9P3	-3	237	-570	2.871	C02466	null	5482	null	null	27122			null	null	Opt208964
931	cpd01622_e	cpd01622[e]	e	FALSE	Trimetaphosphate[e]	tmp	O9P3	-3	237	-570	2.871	C02466	null	5482	null	null	27122			null	null	Opt208964
932	cpd01622_p	cpd01622[p]	p	FALSE	Trimetaphosphate[p]	tmp	O9P3	-3	237	-570	2.871	C02466	null	5482	null	null	27122			null	null	Curation
933	cpd01630_c	cpd01630[c]	c	FALSE	Cis,cis-Muconate	muc	C6H4O4	-2	140	-122.92	1.17994	C02480	CIS-CIS-MUCONATE	5495	7310978	5641039	32379	ccmuac		InChI=1S/C6H6O4/c7-5(8)3-1-2-4-6(9)10/h1-4H,(H,7,8)(H,9,10)/p-2/b3-1-,4-2-	[CH]([CH]=CC([O-])=O)=[CH]C([O-])=O	iMO1056|Opt208964
934	cpd01630_e	cpd01630[e]	e	FALSE	Cis,cis-Muconate[e]	muc	C6H4O4	-2	140	-122.92	1.17994	C02480	CIS-CIS-MUCONATE	5495	7310978	5641039	32379	ccmuac		InChI=1S/C6H6O4/c7-5(8)3-1-2-4-6(9)10/h1-4H,(H,7,8)(H,9,10)/p-2/b3-1-,4-2-	[CH]([CH]=CC([O-])=O)=[CH]C([O-])=O	iMO1056
935	cpd01630_p	cpd01630[p]	p	FALSE	Cis,cis-Muconate[p]	muc	C6H4O4	-2	140	-122.92	1.17994	C02480	CIS-CIS-MUCONATE	5495	7310978	5641039	32379	ccmuac		InChI=1S/C6H6O4/c7-5(8)3-1-2-4-6(9)10/h1-4H,(H,7,8)(H,9,10)/p-2/b3-1-,4-2-	[CH]([CH]=CC([O-])=O)=[CH]C([O-])=O	Curation
936	cpd01646_c	cpd01646[c]	c	FALSE	2-Isopropylmalate	3c3hmp	C7H10O5	-2	174	-201.18	0.482292	C02504	3-CARBOXY-3-HYDROXY-ISOCAPROATE	5516	6419726	4925359	28107	3c3hmp		InChI=1S/C7H12O5/c1-4(2)7(12,6(10)11)3-5(8)9/h4,12H,3H2,1-2H3,(H,8,9)(H,10,11)/p-2	CC(C(O)(CC(=O)[O-])C([O-])=O)C	iMO1056|Opt208964
937	cpd01647_c	cpd01647[c]	c	FALSE	2-Phenylacetamide	pad	C8H9NO	0	135	-7.44	0.934261	C02505	CPD-238	5517	7680	7397	16562	pad		InChI=1S/C8H9NO/c9-8(10)6-7-4-2-1-3-5-7/h1-5H,6H2,(H2,9,10)	C(CC1(C=CC=CC=1))(N)=O	Opt208964
938	cpd01651_e	cpd01651[e]	e	FALSE	L-3-Cyanoalanine[e]	L-3-Cyanoalanine	C4H6N2O2	0	114	-73.15	4.92949	C02512	null	5522	null	null	16934			null	null	Curation
939	cpd01651_p	cpd01651[p]	p	FALSE	L-3-Cyanoalanine[p]	L-3-Cyanoalanine	C4H6N2O2	0	114	-73.15	4.92949	C02512	null	5522	null	null	16934			null	null	Curation
940	cpd01665_c	cpd01665[c]	c	FALSE	D-O-Phosphoserine	pser-D	C3H6NO6P	-2	184	-336.65	0.327316	C02532	CPD-3722	5539	7059388	5415613	58680	pser__D		InChI=1S/C3H8NO6P/c4-2(3(5)6)1-10-11(7,8)9/h2H,1,4H2,(H,5,6)(H2,7,8,9)/p-2/t2-/m1/s1	C(OP([O-])([O-])=O)C([N+])C([O-])=O	Opt208964
941	cpd01665_e	cpd01665[e]	e	FALSE	D-O-Phosphoserine[e]	pser-D	C3H6NO6P	-2	184	-336.65	0.327316	C02532	CPD-3722	5539	7059388	5415613	58680	pser__D		InChI=1S/C3H8NO6P/c4-2(3(5)6)1-10-11(7,8)9/h2H,1,4H2,(H,5,6)(H2,7,8,9)/p-2/t2-/m1/s1	C(OP([O-])([O-])=O)C([N+])C([O-])=O	Opt208964
942	cpd01665_p	cpd01665[p]	p	FALSE	D-O-Phosphoserine[p]	pser-D	C3H6NO6P	-2	184	-336.65	0.327316	C02532	CPD-3722	5539	7059388	5415613	58680	pser__D		InChI=1S/C3H8NO6P/c4-2(3(5)6)1-10-11(7,8)9/h2H,1,4H2,(H,5,6)(H2,7,8,9)/p-2/t2-/m1/s1	C(OP([O-])([O-])=O)C([N+])C([O-])=O	Curation
943	cpd01695_c	cpd01695[c]	c	FALSE	Tetradecanoyl-CoA	tdcoa	C35H58N7O17P3S	-4	974	-766.39	3.83564	C02593	TETRADECANOYL-COA	5585	25244582	null	57385	tdcoa		InChI=1S/C35H62N7O17P3S/c1-4-5-6-7-8-9-10-11-12-13-14-15-26(44)63-19-18-37-25(43)16-17-38-33(47)30(46)35(2,3)21-56-62(53,54)59-61(51,52)55-20-24-29(58-60(48,49)50)28(45)34(57-24)42-23-41-27-31(36)39-22-40-32(27)42/h22-24,28-30,34,45-46H,4-21H2,1-3H3,(H,37,43)(H,38,47)(H,51,52)(H,53,54)(H2,36,39,40)(H2,48,49,50)/p-4/t24-,28-,29-,30+,34-/m1/s1	CCCCCCCCCCCCCC(=O)SCCNC(=O)CCNC(=O)C(O)C(C)(C)COP(=O)(OP(=O)(OCC1(C(OP([O-])(=O)[O-])C(O)C(O1)N3(C2(=C(C(N)=NC=N2)N=C3))))[O-])[O-]	iMO1056|Opt208964
944	cpd01701_c	cpd01701[c]	c	FALSE	S-Citramalate	S-Citramalate	C5H6O5	-2	146	-202.61	0.416598	C02614	null	5599	null	null	30936			null	null	Opt208964
945	cpd01701_e	cpd01701[e]	e	FALSE	S-Citramalate[e]	S-Citramalate	C5H6O5	-2	146	-202.61	0.416598	C02614	null	5599	null	null	30936			null	null	Opt208964
946	cpd01701_p	cpd01701[p]	p	FALSE	S-Citramalate[p]	S-Citramalate	C5H6O5	-2	146	-202.61	0.416598	C02614	null	5599	null	null	30936			null	null	Curation
947	cpd01710_c	cpd01710[c]	c	FALSE	2-Isopropylmaleate	2ippm	C7H8O4	-2	156	-143.02	0.751277	C02631	CPD-9451	5611	21954611	10710392	58085	2ippm		InChI=1S/C7H10O4/c1-4(2)5(7(10)11)3-6(8)9/h3-4H,1-2H3,(H,8,9)(H,10,11)/p-2/b5-3-	CC(C(C(=O)[O-])=CC(=O)[O-])C	iMO1056|Opt208964
948	cpd01711_c	cpd01711[c]	c	FALSE	2-Methylpropanoate	isobutyrate	C4H7O2	-1	87	0	0	C02632	ISOBUTYRATE	5612	165337	144940	48944	ibt		InChI=1S/C4H8O2/c1-3(2)4(5)6/h3H,1-2H3,(H,5,6)/p-1	CC(C)C([O-])=O	Curation
949	cpd01711_e	cpd01711[e]	e	FALSE	2-Methylpropanoate[e]	isobutyrate	C4H7O2	-1	87	0	0	C02632	ISOBUTYRATE	5612	165337	144940	48944	ibt		InChI=1S/C4H8O2/c1-3(2)4(5)6/h3H,1-2H3,(H,5,6)/p-1	CC(C)C([O-])=O	Curation
950	cpd01711_p	cpd01711[p]	p	FALSE	2-Methylpropanoate[p]	isobutyrate	C4H7O2	-1	87	0	0	C02632	ISOBUTYRATE	5612	165337	144940	48944	ibt		InChI=1S/C4H8O2/c1-3(2)4(5)6/h3H,1-2H3,(H,5,6)/p-1	CC(C)C([O-])=O	Curation
951	cpd01716_c	cpd01716[c]	c	FALSE	3-Dehydroshikimate	3dhsk	C7H7O5	-1	171	-166.28	0.925211	C02637	3-DEHYDRO-SHIKIMATE	5617	5460360	4573915	16630	3dhsk		InChI=1S/C7H8O5/c8-4-1-3(7(11)12)2-5(9)6(4)10/h1,5-6,9-10H,2H2,(H,11,12)/p-1/t5-,6-/m1/s1	C([O-])(=O)C1(=CC(=O)C(O)C(O)C1)	iMO1056|Opt208964
952	cpd01720_c	cpd01720[c]	c	FALSE	3-Ureidopropanoate	cala	C4H7N2O3	-1	131	-124.32	0.966829	C02642	3-UREIDO-PROPIONATE	5621	6971254	5342107	11892	cala		InChI=1S/C4H8N2O3/c5-4(9)6-2-1-3(7)8/h1-2H2,(H,7,8)(H3,5,6,9)/p-1	C(NC(=O)N)CC([O-])=O	iMO1056|Opt208964
953	cpd01723_c	cpd01723[c]	c	FALSE	4-Guanidinobutanal	gdbtal	C5H12N3O	1	130	-19.9	1.54764	C02647	CPD-825	5624	25200663	null	57854	gdbtal		InChI=1S/C5H11N3O/c6-5(7)8-3-1-2-4-9/h4H,1-3H2,(H4,6,7,8)/p+1	C(CC[CH]=O)NC(N)=[N+]	Curation
954	cpd01735_c	cpd01735[c]	c	FALSE	Glucurone	glcurn	C6H8O6	0	176	-212.38	2.10312	C02670	D-GLUCURONOLACTONE	5641	92283	190202	18268	glac		InChI=1S/C6H8O6/c7-1-2(8)5-3(9)4(10)6(11)12-5/h1-5,8-10H/t2-,3+,4-,5+/m0/s1	C1(=O)(C(O)C(O)[CH](C(O)C=O)O1)	Opt208964
955	cpd01741_c	cpd01741[c]	c	FALSE	Dodecanoate	ddca	C12H23O2	-1	199	-70.55	0.891676	C02679	DODECANOATE	5649	4149208	3361474	18262	ddca		InChI=1S/C12H24O2/c1-2-3-4-5-6-7-8-9-10-11-12(13)14/h2-11H2,1H3,(H,13,14)/p-1	CCCCCCCCCCCC([O-])=O	Opt208964
956	cpd01741_e	cpd01741[e]	e	FALSE	Dodecanoate[e]	ddca	C12H23O2	-1	199	-70.55	0.891676	C02679	DODECANOATE	5649	4149208	3361474	18262	ddca		InChI=1S/C12H24O2/c1-2-3-4-5-6-7-8-9-10-11-12(13)14/h2-11H2,1H3,(H,13,14)/p-1	CCCCCCCCCCCC([O-])=O	Curation
957	cpd01741_p	cpd01741[p]	p	FALSE	Dodecanoate[p]	ddca	C12H23O2	-1	199	-70.55	0.891676	C02679	DODECANOATE	5649	4149208	3361474	18262	ddca		InChI=1S/C12H24O2/c1-2-3-4-5-6-7-8-9-10-11-12(13)14/h2-11H2,1H3,(H,13,14)/p-1	CCCCCCCCCCCC([O-])=O	Curation
958	cpd01747_c	cpd01747[c]	c	FALSE	Indole-3-acetamide	iad	C10H10N2O	0	174	18.61	1.63769	C02693	CPD-237	5661	397	386	16031	iad		InChI=1S/C10H10N2O/c11-10(13)5-7-6-12-9-4-2-1-3-8(7)9/h1-4,6,12H,5H2,(H2,11,13)	C1(=C(CC(N)=O)C2(=CC=CC=C(N1)2))	Opt208964
959	cpd01749_c	cpd01749[c]	c	FALSE	N-Formylkynurenine	Lfmkynr	C11H12N2O4	0	236	-113.18	1.13999	C15605|C02700	CPD-10488|N-FORMYLKYNURENINE	17396597|5664	25245041|25202092	null	55476|58629	Lfmkynr		InChI=1S/C11H12N2O4/c12-8(11(16)17)5-10(15)7-3-1-2-4-9(7)13-6-14/h1-4,6,8H,5,12H2,(H,13,14)(H,16,17)|InChI=1S/C11H12N2O4/c12-8(11(16)17)5-10(15)7-3-1-2-4-9(7)13-6-14/h1-4,6,8H,5,12H2,(H,13,14)(H,16,17)/t8-/m0/s1	C(=O)NC1(C(C(=O)CC([N+])C(=O)[O-])=CC=CC=1)|[CH](=O)NC1(C=CC=CC=1C(=O)CC([N+])C(=O)[O-])	iMO1056|Opt208964
960	cpd01756_c	cpd01756[c]	c	FALSE	N-Acetylmethionine	N-Acetylmethionine	C7H12NO3S	-1	190	-105.51	1.03943	C02712	null	5675	null	null	21557			null	null	Opt208964
961	cpd01756_e	cpd01756[e]	e	FALSE	N-Acetylmethionine[e]	N-Acetylmethionine	C7H12NO3S	-1	190	-105.51	1.03943	C02712	null	5675	null	null	21557			null	null	Opt208964
962	cpd01756_p	cpd01756[p]	p	FALSE	N-Acetylmethionine[p]	N-Acetylmethionine	C7H12NO3S	-1	190	-105.51	1.03943	C02712	null	5675	null	null	21557			null	null	Curation
963	cpd01757_e	cpd01757[e]	e	FALSE	N-Acetylmuramate[e]	acmum	C11H18NO8	-1	292	-276	1.67303	C02713	NACMUR	5676	25244354	null	28881	acmum		InChI=1S/C11H19NO8/c1-4(10(16)17)19-9-7(12-5(2)14)11(18)20-6(3-13)8(9)15/h4,6-9,11,13,15,18H,3H2,1-2H3,(H,12,14)(H,16,17)/p-1/t4-,6-,7-,8-,9-,11?/m1/s1	CC(OC1(C(NC(=O)C)C(OC(CO)C1O)O))C(=O)[O-]	Curation
964	cpd01757_p	cpd01757[p]	p	FALSE	N-Acetylmuramate[p]	acmum	C11H18NO8	-1	292	-276	1.67303	C02713	NACMUR	5676	25244354	null	28881	acmum		InChI=1S/C11H19NO8/c1-4(10(16)17)19-9-7(12-5(2)14)11(18)20-6(3-13)8(9)15/h4,6-9,11,13,15,18H,3H2,1-2H3,(H,12,14)(H,16,17)/p-1/t4-,6-,7-,8-,9-,11?/m1/s1	CC(OC1(C(NC(=O)C)C(OC(CO)C1O)O))C(=O)[O-]	Curation
965	cpd01772_c	cpd01772[c]	c	FALSE	Succinylbenzoate	sucbz	C11H8O5	-2	220	-160.84	1.02831	C02730	O-SUCCINYLBENZOATE	5692	5459922	4573649	18325	sucbz		InChI=1S/C11H10O5/c12-9(5-6-10(13)14)7-3-1-2-4-8(7)11(15)16/h1-4H,5-6H2,(H,13,14)(H,15,16)/p-2	C1(C=CC(C(=O)[O-])=C(C=1)C(=O)CCC(=O)[O-])	iMO1056
966	cpd01775_c	cpd01775[c]	c	FALSE	Phosphoribosyl-ATP	prbatp	C15H20N5O20P4	-5	715	-1015.22	4.5338	C02739	PHOSPHORIBOSYL-ATP	5699	90658853	null	73200	prbatp		InChI=1S/C15H25N5O20P4/c16-12-7-13(18-4-19(12)14-10(23)8(21)5(37-14)1-35-41(25,26)27)20(3-17-7)15-11(24)9(22)6(38-15)2-36-43(31,32)40-44(33,34)39-42(28,29)30/h3-6,8-11,14-16,21-24H,1-2H2,(H,31,32)(H,33,34)(H2,25,26,27)(H2,28,29,30)/p-5/t5-,6-,8-,9-,10-,11-,14-,15-/m1/s1	C(C4(C(C(C(N3(C(C2(=C(N(C1(C(C(C(O1)COP(OP(=O)([O-])OP(=O)([O-])O)(=O)[O-])O)O))C=N2)N=C3))=N))O4)O)O))OP([O-])([O-])=O	iMO1056|Opt208964
967	cpd01777_c	cpd01777[c]	c	FALSE	Phosphoribosyl-AMP	prbamp	C15H19N5O14P2	-4	557	-599.22	4.52723	C02741	PHOSPHORIBOSYL-AMP	5701	45480652	null	59457	prbamp		InChI=1S/C15H23N5O14P2/c16-12-7-13(18-4-19(12)14-10(23)8(21)5(33-14)1-31-35(25,26)27)20(3-17-7)15-11(24)9(22)6(34-15)2-32-36(28,29)30/h3-6,8-11,14-16,21-24H,1-2H2,(H2,25,26,27)(H2,28,29,30)/p-4/t5-,6-,8-,9-,10-,11-,14-,15-/m1/s1	C(C4(C(C(C(N3(C(C2(=C(N(C1(C(C(C(O1)COP([O-])(=O)[O-])O)O))C=N2)N=C3))=N))O4)O)O))OP([O-])([O-])=O	iMO1056|Opt208964
968	cpd01795_c	cpd01795[c]	c	FALSE	2-Deoxy-D-gluconate	2dglcn	C6H11O6	-1	179	-230.62	0.712638	C02782	DE-O-GLUCONATE	5733	52940108	null	16138	2dglcn		InChI=1S/C6H12O6/c7-2-4(9)6(12)3(8)1-5(10)11/h3-4,6-9,12H,1-2H2,(H,10,11)/p-1/t3-,4-,6+/m1/s1	C(O)C(O)C(O)C(O)CC(=O)[O-]	iMO1056
969	cpd01831_c	cpd01831[c]	c	FALSE	4-Imidazoleacetate	imzac	C5H5N2O2	-1	125	-44.46	1.10435	C02835	4-IMIDAZOLEACETATE	5778	4139109	3351679	57969	im4ac		InChI=1S/C5H6N2O2/c8-5(9)1-4-2-6-3-7-4/h2-3H,1H2,(H,6,7)(H,8,9)/p-1	C1(NC=C(CC(=O)[O-])N=1)	Opt208964
970	cpd01844_c	cpd01844[c]	c	FALSE	Propanoylphosphate	ppap	C3H5O5P	-2	153	-300.03	0.276967	C02876	PROPIONYL-P	5809	22003434	null	58933	ppap		InChI=1S/C3H7O5P/c1-2-3(4)8-9(5,6)7/h2H2,1H3,(H2,5,6,7)/p-2	CCC(OP([O-])([O-])=O)=O	Opt208964
971	cpd01882_c	cpd01882[c]	c	FALSE	3-Methylbutanoyl-CoA	ivcoa	C26H40N7O17P3S	-4	848	-782.78	3.5701	C02939	ISOVALERYL-COA	5858	45266576	null	57345	ivcoa		InChI=1S/C26H44N7O17P3S/c1-14(2)9-17(35)54-8-7-28-16(34)5-6-29-24(38)21(37)26(3,4)11-47-53(44,45)50-52(42,43)46-10-15-20(49-51(39,40)41)19(36)25(48-15)33-13-32-18-22(27)30-12-31-23(18)33/h12-15,19-21,25,36-37H,5-11H2,1-4H3,(H,28,34)(H,29,38)(H,42,43)(H,44,45)(H2,27,30,31)(H2,39,40,41)/p-4/t15-,19-,20-,21+,25-/m1/s1	CC(CC(=O)SCCNC(=O)CCNC(=O)C(O)C(C)(C)COP(=O)(OP(=O)(OCC1(C(OP([O-])(=O)[O-])C(O)C(O1)N3(C2(=C(C(N)=NC=N2)N=C3))))[O-])[O-])C	iMO1056|Opt208964
972	cpd01908_c	cpd01908[c]	c	FALSE	Glycerol 2-phosphate	glyc2p	C3H8O6P	-1	171	-328.68	0.378192	C02979	CPD-536	5889	3611397	null	58083	glyc2p		InChI=1S/C3H9O6P/c4-1-3(2-5)9-10(6,7)8/h3-5H,1-2H2,(H2,6,7,8)/p-2	C(C(CO)OP([O-])([O-])=O)O	Opt208964
973	cpd01908_e	cpd01908[e]	e	FALSE	Glycerol 2-phosphate[e]	glyc2p	C3H8O6P	-1	171	-328.68	0.378192	C02979	CPD-536	5889	3611397	null	58083	glyc2p		InChI=1S/C3H9O6P/c4-1-3(2-5)9-10(6,7)8/h3-5H,1-2H2,(H2,6,7,8)/p-2	C(C(CO)OP([O-])([O-])=O)O	Opt208964
974	cpd01908_p	cpd01908[p]	p	FALSE	Glycerol 2-phosphate[p]	glyc2p	C3H8O6P	-1	171	-328.68	0.378192	C02979	CPD-536	5889	3611397	null	58083	glyc2p		InChI=1S/C3H9O6P/c4-1-3(2-5)9-10(6,7)8/h3-5H,1-2H2,(H2,6,7,8)/p-2	C(C(CO)OP([O-])([O-])=O)O	Curation
975	cpd01914_c	cpd01914[c]	c	FALSE	L-Methionine S-oxide	metox	C5H11NO3S	0	165	null	null	C02989	CPD-8989|CPD-8990|L-Methionine-sulfoxides	5898	11869257|11862103	null	58772|58773	metsox_S__L		InChI=1S/C5H11NO3S/c1-10(9)3-2-4(6)5(7)8/h4H,2-3,6H2,1H3,(H,7,8)/t4-,10-/m0/s1|InChI=1S/C5H11NO3S/c1-10(9)3-2-4(6)5(7)8/h4H,2-3,6H2,1H3,(H,7,8)/t4-,10+/m0/s1	CS(=O)CCC([N+])C(=O)[O-]|CS(=O)CCC([N+])C(=O)[O-]	iMO1056|Opt208964
976	cpd01914_e	cpd01914[e]	e	FALSE	L-Methionine S-oxide[e]	metox	C5H11NO3S	0	165	null	null	C02989	CPD-8989|CPD-8990|L-Methionine-sulfoxides	5898	11869257|11862103	null	58772|58773	metsox_S__L		InChI=1S/C5H11NO3S/c1-10(9)3-2-4(6)5(7)8/h4H,2-3,6H2,1H3,(H,7,8)/t4-,10-/m0/s1|InChI=1S/C5H11NO3S/c1-10(9)3-2-4(6)5(7)8/h4H,2-3,6H2,1H3,(H,7,8)/t4-,10+/m0/s1	CS(=O)CCC([N+])C(=O)[O-]|CS(=O)CCC([N+])C(=O)[O-]	Opt208964
977	cpd01914_p	cpd01914[p]	p	FALSE	L-Methionine S-oxide[p]	metox	C5H11NO3S	0	165	null	null	C02989	CPD-8989|CPD-8990|L-Methionine-sulfoxides	5898	11869257|11862103	null	58772|58773	metsox_S__L		InChI=1S/C5H11NO3S/c1-10(9)3-2-4(6)5(7)8/h4H,2-3,6H2,1H3,(H,7,8)/t4-,10-/m0/s1|InChI=1S/C5H11NO3S/c1-10(9)3-2-4(6)5(7)8/h4H,2-3,6H2,1H3,(H,7,8)/t4-,10+/m0/s1	CS(=O)CCC([N+])C(=O)[O-]|CS(=O)CCC([N+])C(=O)[O-]	Curation
978	cpd01923_c	cpd01923[c]	c	FALSE	N-Acetylmuramoyl-Ala	acmama	C14H23N2O9	-1	363	-306.77	2.04569	C02999	CPD-15184	5908	53262353	null	62542	acmama		InChI=1S/C14H24N2O9/c1-5(13(21)22)15-12(20)6(2)24-11-9(16-7(3)18)14(23)25-8(4-17)10(11)19/h5-6,8-11,14,17,19,23H,4H2,1-3H3,(H,15,20)(H,16,18)(H,21,22)/p-1/t5-,6+,8+,9+,10+,11+,14-/m0/s1	CC(C(=O)[O-])NC(C(OC1(C(NC(=O)C)C(O)OC(CO)C(O)1))C)=O	iMO1056
979	cpd01939_c	cpd01939[c]	c	FALSE	Uridine 2'-phosphate	Uridine 2'-phosphate	C9H12N2O9P	-1	323	-397.77	1.88329	C03031	null	5936	null	null	28070			null	null	Opt208964
980	cpd01939_e	cpd01939[e]	e	FALSE	Uridine 2'-phosphate[e]	Uridine 2'-phosphate	C9H12N2O9P	-1	323	-397.77	1.88329	C03031	null	5936	null	null	28070			null	null	Opt208964
981	cpd01939_p	cpd01939[p]	p	FALSE	Uridine 2'-phosphate[p]	Uridine 2'-phosphate	C9H12N2O9P	-1	323	-397.77	1.88329	C03031	null	5936	null	null	28070			null	null	Curation
982	cpd01947_c	cpd01947[c]	c	FALSE	BDOH	btd-RR	C4H10O2	0	90	-80.14	0.452398	C03044	BUTANEDIOL	5947	225936	196452	16982	btd_RR		InChI=1S/C4H10O2/c1-3(5)4(2)6/h3-6H,1-2H3/t3-,4-/m1/s1	CC(C(O)C)O	iMO1056|Opt208964
983	cpd01947_e	cpd01947[e]	e	FALSE	BDOH[e]	btd-RR	C4H10O2	0	90	-80.14	0.452398	C03044	BUTANEDIOL	5947	225936	196452	16982	btd_RR		InChI=1S/C4H10O2/c1-3(5)4(2)6/h3-6H,1-2H3/t3-,4-/m1/s1	CC(C(O)C)O	iMO1056
984	cpd01947_p	cpd01947[p]	p	FALSE	BDOH[p]	btd-RR	C4H10O2	0	90	-80.14	0.452398	C03044	BUTANEDIOL	5947	225936	196452	16982	btd_RR		InChI=1S/C4H10O2/c1-3(5)4(2)6/h3-6H,1-2H3/t3-,4-/m1/s1	CC(C(O)C)O	Curation
985	cpd01949_c	cpd01949[c]	c	FALSE	(S,S)-2,3-Butanediol	(S,S)-2,3-Butanediol	C4H10O2	0	90	-80.14	0.452398	C03046	null	5949	null	null	16812			null	null	Opt208964
986	cpd01960_c	cpd01960[c]	c	FALSE	2-Oxohept-3-enedioate	2-Oxohept-3-enedioate	C7H6O5	-2	170	-164.85	0.661713	C03063	CPD-786	5963	5460000	4573699	17205	2oh3d|2ohed		InChI=1S/C7H8O5/c8-5(7(11)12)3-1-2-4-6(9)10/h1,3H,2,4H2,(H,9,10)(H,11,12)/p-2/b3-1-	C(CCC=CC(C([O-])=O)=O)([O-])=O	Opt208964
987	cpd01966_c	cpd01966[c]	c	FALSE	3-Methyl-trans-butanoyl-2-enoyl-CoA	3mb2coa	C26H38N7O17P3S	-4	846	-762.53	3.58421	C03069	3-METHYL-CROTONYL-COA	5969	45266575	null	57344	3mb2coa		InChI=1S/C26H42N7O17P3S/c1-14(2)9-17(35)54-8-7-28-16(34)5-6-29-24(38)21(37)26(3,4)11-47-53(44,45)50-52(42,43)46-10-15-20(49-51(39,40)41)19(36)25(48-15)33-13-32-18-22(27)30-12-31-23(18)33/h9,12-13,15,19-21,25,36-37H,5-8,10-11H2,1-4H3,(H,28,34)(H,29,38)(H,42,43)(H,44,45)(H2,27,30,31)(H2,39,40,41)/p-4/t15-,19-,20-,21+,25-/m1/s1	CC(=CC(=O)SCCNC(=O)CCNC(=O)C(O)C(C)(C)COP(=O)(OP(=O)(OCC1(C(OP([O-])(=O)[O-])C(O)C(O1)N3(C2(=C(C(N)=NC=N2)N=C3))))[O-])[O-])C	iMO1056|Opt208964
988	cpd01973_c	cpd01973[c]	c	FALSE	4-Guanidinobutanamide	4gudbd	C5H13N4O	1	145	-30.16	1.68834	C03078	4-GUANIDO-BUTYRAMIDE	5976	25243936	null	58365	4gudbd		InChI=1S/C5H12N4O/c6-4(10)2-1-3-9-5(7)8/h1-3H2,(H2,6,10)(H4,7,8,9)/p+1	C(NC(N)=[N+])CCC(=O)N	Opt208964
989	cpd01973_e	cpd01973[e]	e	FALSE	4-Guanidinobutanamide[e]	4gudbd	C5H13N4O	1	145	-30.16	1.68834	C03078	4-GUANIDO-BUTYRAMIDE	5976	25243936	null	58365	4gudbd		InChI=1S/C5H12N4O/c6-4(10)2-1-3-9-5(7)8/h1-3H2,(H2,6,10)(H4,7,8,9)/p+1	C(NC(N)=[N+])CCC(=O)N	Curation
990	cpd01973_p	cpd01973[p]	p	FALSE	4-Guanidinobutanamide[p]	4gudbd	C5H13N4O	1	145	-30.16	1.68834	C03078	4-GUANIDO-BUTYRAMIDE	5976	25243936	null	58365	4gudbd		InChI=1S/C5H12N4O/c6-4(10)2-1-3-9-5(7)8/h1-3H2,(H2,6,10)(H4,7,8,9)/p+1	C(NC(N)=[N+])CCC(=O)N	Curation
991	cpd01974_c	cpd01974[c]	c	FALSE	4-Hydroxy-L-glutamate	4hglu	C5H8NO5	-1	162	-202.17	0.452682	C03079|C05947	null	5977|8231	null	null	16338|6331	4hglu		null	null	Opt208964
992	cpd01977_c	cpd01977[c]	c	FALSE	4-Phospho-L-aspartate	4pasp	C4H6NO7P	-2	212	-380.65	0.372795	C03082	L-BETA-ASPARTYL-P	5980	11948925	10123241	57535	4pasp		InChI=1S/C4H8NO7P/c5-2(4(7)8)1-3(6)12-13(9,10)11/h2H,1,5H2,(H,7,8)(H2,9,10,11)/p-2/t2-/m0/s1	C(C([N+])C(=O)[O-])C(=O)OP([O-])(=O)[O-]	iMO1056|Opt208964
993	cpd01982_c	cpd01982[c]	c	FALSE	5-Phosphoribosylamine	pram	C5H11NO7P	-1	229	-358.87	1.30193	C03090	5-P-BETA-D-RIBOSYL-AMINE	5988	45266724	null	58681	pram		InChI=1S/C5H12NO7P/c6-5-4(8)3(7)2(13-5)1-12-14(9,10)11/h2-5,7-8H,1,6H2,(H2,9,10,11)/p-1/t2-,3-,4-,5-/m1/s1	C(OP([O-])(=O)[O-])C1(C(O)C(O)C([N+])O1)	iMO1056|Opt208964
994	cpd01991_c	cpd01991[c]	c	FALSE	2'-Cytidylic_acid	2'-Cytidylic acid	C9H13N3O8P	-1	322	-345.38	1.91544	C03104	null	6000	null	null	28507			null	null	Opt208964
995	cpd01991_e	cpd01991[e]	e	FALSE	2'-Cytidylic_acid[e]	2'-Cytidylic acid	C9H13N3O8P	-1	322	-345.38	1.91544	C03104	null	6000	null	null	28507			null	null	Opt208964
996	cpd01991_p	cpd01991[p]	p	FALSE	2'-Cytidylic_acid[p]	2'-Cytidylic acid	C9H13N3O8P	-1	322	-345.38	1.91544	C03104	null	6000	null	null	28507			null	null	Curation
997	cpd01997_c	cpd01997[c]	c	FALSE	Dimethylbenzimidazole	dmbzid	C9H10N2	0	146	46.86	1.67476	C03114	DIMETHYLBENZIMIDAZOLE	6009	675	655	15890	dmbzid		InChI=1S/C9H10N2/c1-6-3-8-9(4-7(6)2)11-5-10-8/h3-5H,1-2H3,(H,10,11)	CC2(C(C)=CC1(=C(N=CN1)C=2))	iMO1056|Opt208964
998	cpd01999_c	cpd01999[c]	c	FALSE	GDP-D-rhamnose	gdpdr	C16H23N5O15P2	-2	587	-636.85	3.67561	C03117	null	6011	null	null	17661			null	null	iMO1056
999	cpd02012_c	cpd02012[c]	c	FALSE	N-Formyl-L-methionine	fmet	C6H10NO3S	-1	176	-103.86	1.01945	C03145	null	6033	null	null	16552			null	null	iMO1056
1000	cpd02012_e	cpd02012[e]	e	FALSE	N-Formyl-L-methionine[e]	fmet	C6H10NO3S	-1	176	-103.86	1.01945	C03145	null	6033	null	null	16552			null	null	iMO1056
1001	cpd02012_p	cpd02012[p]	p	FALSE	N-Formyl-L-methionine[p]	fmet	C6H10NO3S	-1	176	-103.86	1.01945	C03145	null	6033	null	null	16552			null	null	Curation
1002	cpd02016_c	cpd02016[c]	c	FALSE	N-Ribosylnicotinamide	rnam	C11H15N2O5	1	255	-125.24	2.02546	C03150	NICOTINAMIDE_RIBOSE	6038	439924	915	15927	rnam		InChI=1S/C11H14N2O5/c12-10(17)6-2-1-3-13(4-6)11-9(16)8(15)7(5-14)18-11/h1-4,7-9,11,14-16H,5H2,(H-,12,17)/p+1/t7-,8-,9-,11-/m1/s1	C(O)C1(C(O)C(O)C(O1)[N+]2(C=CC=C(C(=O)N)C=2))	Opt208964
1003	cpd02021_c	cpd02021[c]	c	FALSE	Succinylbenzoyl-CoA	sbzcoa	C32H39N7O20P3S	-5	967	-859.92	3.71921	C03160	CPD-6972	6045	25245100	null	15509	sbzcoa		InChI=1S/C32H44N7O20P3S/c1-32(2,26(44)29(45)35-10-9-21(41)34-11-12-63-22(42)8-7-19(40)17-5-3-4-6-18(17)31(46)47)14-56-62(53,54)59-61(51,52)55-13-20-25(58-60(48,49)50)24(43)30(57-20)39-16-38-23-27(33)36-15-37-28(23)39/h3-6,15-16,20,24-26,30,43-44H,7-14H2,1-2H3,(H,34,41)(H,35,45)(H,46,47)(H,51,52)(H,53,54)(H2,33,36,37)(H2,48,49,50)/p-5	CC(COP([O-])(=O)OP([O-])(=O)OCC3(C(C(C(N2(C=NC1(C(=NC=NC=12)N)))O3)O)OP([O-])(=O)[O-]))(C)C(C(NCCC(NCCSC(CCC(C4(C=CC=CC(C([O-])=O)=4))=O)=O)=O)=O)O	iMO1056
1004	cpd02024_c	cpd02024[c]	c	FALSE	Phosphonoacetaldehyde	ppaca	C2H4O4P	-1	122	-233.78	0.477708	C03167	CPD-551	6050	25245167	null	58383	Pald		InChI=1S/C2H5O4P/c3-1-2-7(4,5)6/h1H,2H2,(H2,4,5,6)/p-1	[CH](CP([O-])(O)=O)=O	iMO1056|Opt208964
1005	cpd02030_c	cpd02030[c]	c	FALSE	3-Phosphoshikimate	skm5p	C7H8O8P	-3	252	-383.79	0.925479	C03175	SHIKIMATE-5P	6057	14506806	null	145989	skm5p		InChI=1S/C7H11O8P/c8-4-1-3(7(10)11)2-5(6(4)9)15-16(12,13)14/h2,4-6,8-9H,1H2,(H,10,11)(H2,12,13,14)/p-3/t4-,5-,6+/m1/s1	C(=O)([O-])C1(=CC(OP(=O)([O-])[O-])C(O)C(O)C1)	iMO1056|Opt208964
1006	cpd02039_c	cpd02039[c]	c	FALSE	1-Aminopropan-2-ol	appl	C3H10NO	1	76	-44.7	0.311915	C03194|C05771	null	6071|8066	null	null	15675|19030	appl		null	null	iMO1056|Opt208964
1007	cpd02042_c	cpd02042[c]	c	FALSE	(S)-3-Hydroxybutanoate	S-3hbut	C4H7O3	-1	103	0	0	C03197	null	6074	null	null	11047			null	null	Curation
1008	cpd02042_e	cpd02042[e]	e	FALSE	(S)-3-Hydroxybutanoate[e]	S-3hbut	C4H7O3	-1	103	0	0	C03197	null	6074	null	null	11047			null	null	Curation
1009	cpd02042_p	cpd02042[p]	p	FALSE	(S)-3-Hydroxybutanoate[p]	S-3hbut	C4H7O3	-1	103	0	0	C03197	null	6074	null	null	11047			null	null	Curation
1010	cpd02060_c	cpd02060[c]	c	FALSE	Dodecanoyl-2-enoyl-CoA	trans-dd2coa	C33H52N7O17P3S	-4	944	-748.82	3.74397	C03221	CPD-7222	6094	25245396	null	57330	dd2coa		InChI=1S/C33H56N7O17P3S/c1-4-5-6-7-8-9-10-11-12-13-24(42)61-17-16-35-23(41)14-15-36-31(45)28(44)33(2,3)19-54-60(51,52)57-59(49,50)53-18-22-27(56-58(46,47)48)26(43)32(55-22)40-21-39-25-29(34)37-20-38-30(25)40/h12-13,20-22,26-28,32,43-44H,4-11,14-19H2,1-3H3,(H,35,41)(H,36,45)(H,49,50)(H,51,52)(H2,34,37,38)(H2,46,47,48)/p-4/b13-12+/t22-,26-,27-,28?,32-/m1/s1	CCCCCCCCCC=CC(SCCNC(CCNC(C(C(COP(OP(OCC3(OC(N2(C1(=C(C(=NC=N1)N)N=C2)))C(C3OP([O-])([O-])=O)O))([O-])=O)([O-])=O)(C)C)O)=O)=O)=O	Opt208964
1011	cpd02064_c	cpd02064[c]	c	FALSE	3-Demethylubiquinone-9	3dmubq9	C53H79O4	-1	779	164.64	5.06505	C03226	null	6098	null	null	18238			null	null	iMO1056
1012	cpd02065_c	cpd02065[c]	c	FALSE	3-Hydroxy-L-kynurenine	hLkynr	C10H12N2O4	0	224	-116.42	1.1664	C03227	3-HYDROXY-L-KYNURENINE	6099	49791998	null	58125	hLkynr		InChI=1S/C10H12N2O4/c11-6(10(15)16)4-8(14)5-2-1-3-7(13)9(5)12/h1-3,6,13H,4,11-12H2,(H,15,16)/t6-/m0/s1	C([O-])(=O)C([N+])CC(=O)C1(=C(N)C(O)=CC=C1)	Opt208964
1013	cpd02068_c	cpd02068[c]	c	FALSE	3-Methylglutaconyl-CoA	3mgcoa	C27H37N7O19P3S	-5	889	-840.36	3.58831	C03231	TRANS-3-METHYL-GLUTACONYL-COA	6102	90657229	null	15488	3mgcoa		InChI=1S/C27H42N7O19P3S/c1-14(8-17(36)37)9-18(38)57-7-6-29-16(35)4-5-30-25(41)22(40)27(2,3)11-50-56(47,48)53-55(45,46)49-10-15-21(52-54(42,43)44)20(39)26(51-15)34-13-33-19-23(28)31-12-32-24(19)34/h9,12-13,15,20-22,26,39-40H,4-8,10-11H2,1-3H3,(H,29,35)(H,30,41)(H,36,37)(H,45,46)(H,47,48)(H2,28,31,32)(H2,42,43,44)/p-5/b14-9+/t15-,20-,21-,22+,26-/m1/s1	CC(=CC(=O)SCCNC(=O)CCNC(=O)C(O)C(C)(C)COP(=O)(OP(=O)(OCC1(C(OP([O-])(=O)[O-])C(O)C(O1)N3(C2(=C(C(N)=NC=N2)N=C3))))[O-])[O-])CC(=O)[O-]	iMO1056|Opt208964
1014	cpd02069_c	cpd02069[c]	c	FALSE	3-Phosphonooxypyruvate	3php	C3H2O7P	-3	182	-361.42	0.333466	C03232	3-P-HYDROXYPYRUVATE	6103	5460375	4573923	18110	3php		InChI=1S/C3H5O7P/c4-2(3(5)6)1-10-11(7,8)9/h1H2,(H,5,6)(H2,7,8,9)/p-3	C(OP([O-])(=O)[O-])C(=O)C(=O)[O-]	iMO1056|Opt208964
1015	cpd02074_c	cpd02074[c]	c	FALSE	2-Oxo-6-aminocaproate	6a2ohxnt	C6H11NO3	0	145	-108.81	0.489865	C03239	2-KETO-6-AMINO-CAPROATE	6109	25201239	null	58183	6a2ohxnt		InChI=1S/C6H11NO3/c7-4-2-1-3-5(8)6(9)10/h1-4,7H2,(H,9,10)	C(CC(=O)C(=O)[O-])CC[N+]	Opt208964
1016	cpd02083_c	cpd02083[c]	c	FALSE	CoproporphyrinogenIII	cpppg3	C36H40N4O8	-4	656	null	null	C03263	COPROPORPHYRINOGEN_III	6127	20849114	20171552	57309	cpppg3		InChI=1S/C36H44N4O8/c1-17-21(5-9-33(41)42)29-14-27-19(3)22(6-10-34(43)44)30(39-27)15-28-20(4)24(8-12-36(47)48)32(40-28)16-31-23(7-11-35(45)46)18(2)26(38-31)13-25(17)37-29/h37-40H,5-16H2,1-4H3,(H,41,42)(H,43,44)(H,45,46)(H,47,48)/p-4	CC1(=C2(CC5(=C(C)C(CCC([O-])=O)=C(CC4(=C(CCC([O-])=O)C(C)=C(CC3(=C(CCC(=O)[O-])C(C)=C(CC(=C(CCC([O-])=O)1)N2)N3))N4))N5)))	iMO1056|Opt208964
1017	cpd02089_c	cpd02089[c]	c	FALSE	5-Oxopentanoate	glusa	C5H7O3	-1	115	-108.64	0.32954	C03273	CPD-280	6134	9548601	7827524	16120	oxptn		InChI=1S/C5H8O3/c6-4-2-1-3-5(7)8/h4H,1-3H2,(H,7,8)/p-1	[CH](CCCC(=O)[O-])=O	iMO1056|Opt208964
1018	cpd02090_c	cpd02090[c]	c	FALSE	Glycerophosphoglycerol	g3pg	C6H14O8P	-1	245	-383.36	0.814148	C03274	GLYCEROPHOSPHOGLYCEROL	6135	25202983	null	61933	g3pg		InChI=1S/C6H15O8P/c7-1-5(9)3-13-15(11,12)14-4-6(10)2-8/h5-10H,1-4H2,(H,11,12)/p-1	C(C(COP(OCC(CO)O)([O-])=O)O)O	Opt208964
1019	cpd02090_e	cpd02090[e]	e	FALSE	Glycerophosphoglycerol[e]	g3pg	C6H14O8P	-1	245	-383.36	0.814148	C03274	GLYCEROPHOSPHOGLYCEROL	6135	25202983	null	61933	g3pg		InChI=1S/C6H15O8P/c7-1-5(9)3-13-15(11,12)14-4-6(10)2-8/h5-10H,1-4H2,(H,11,12)/p-1	C(C(COP(OCC(CO)O)([O-])=O)O)O	Curation
1020	cpd02090_p	cpd02090[p]	p	FALSE	Glycerophosphoglycerol[p]	g3pg	C6H14O8P	-1	245	-383.36	0.814148	C03274	GLYCEROPHOSPHOGLYCEROL	6135	25202983	null	61933	g3pg		InChI=1S/C6H15O8P/c7-1-5(9)3-13-15(11,12)14-4-6(10)2-8/h5-10H,1-4H2,(H,11,12)/p-1	C(C(COP(OCC(CO)O)([O-])=O)O)O	Curation
1021	cpd02095_c	cpd02095[c]	c	FALSE	L-2,4-Diaminobutyrate	24dab	C4H11N2O2	1	119	-87.28	0.469286	C03283	CPD-470	6142	6971272	5342124	58761	24dab		InChI=1S/C4H10N2O2/c5-2-1-3(6)4(7)8/h3H,1-2,5-6H2,(H,7,8)/p+1/t3-/m0/s1	C(CC(C([O-])=O)[N+])[N+]	iMO1056
1022	cpd02096_c	cpd02096[c]	c	FALSE	L-3-Amino-isobutyrate	L-3-Amino-isobutyrate	C4H9NO2	0	103	-86.3	0.306163	C03284	CPD-466	6143	6971062	null	58655	3aib		InChI=1S/C4H9NO2/c1-3(2-5)4(6)7/h3H,2,5H2,1H3,(H,6,7)/t3-/m0/s1	CC(C[N+])C([O-])=O	Opt208964
1023	cpd02097_c	cpd02097[c]	c	FALSE	L-Glutamyl_5-phosphate	glu5p	C5H8NO7P	-2	226	-379.03	0.402619	C03287	L-GLUTAMATE-5-P	6144	44457531	null	58274	glu5p		InChI=1S/C5H10NO7P/c6-3(5(8)9)1-2-4(7)13-14(10,11)12/h3H,1-2,6H2,(H,8,9)(H2,10,11,12)/p-2/t3-/m0/s1	C(CCC(C(=O)[O-])[N+])(OP([O-])(=O)[O-])=O	iMO1056|Opt208964
1024	cpd02103_c	cpd02103[c]	c	FALSE	N2-Succinyl-L-arginine	sucarg	C10H17N4O5	-1	273	-179.58	1.87444	C03296	CPD-421	6152	25245674	null	58241	sucarg		InChI=1S/C10H18N4O5/c11-10(12)13-5-1-2-6(9(18)19)14-7(15)3-4-8(16)17/h6H,1-5H2,(H,14,15)(H,16,17)(H,18,19)(H4,11,12,13)/p-1/t6-/m0/s1	C(CCC(NC(=O)CCC([O-])=O)C(=O)[O-])NC(=[N+])N	Opt208964
1025	cpd02113_c	cpd02113[c]	c	FALSE	DTDP-rhamnose	dtdprmn	C16H24N2O15P2	-2	546	-686.89	2.92935	C03319	DTDP-RHAMNOSE	6171	25245982	null	57510	dtdprmn		InChI=1S/C16H26N2O15P2/c1-6-4-18(16(24)17-14(6)23)10-3-8(19)9(31-10)5-29-34(25,26)33-35(27,28)32-15-13(22)12(21)11(20)7(2)30-15/h4,7-13,15,19-22H,3,5H2,1-2H3,(H,25,26)(H,27,28)(H,17,23,24)/p-2/t7-,8-,9+,10+,11-,12+,13+,15+/m0/s1	CC1(=CN(C(=O)NC(=O)1)C3(CC(O)C(COP(=O)([O-])OP(=O)([O-])OC2(OC(C)C(O)C(O)C(O)2))O3))	iMO1056|Opt208964
1026	cpd02120_c	cpd02120[c]	c	FALSE	Dihydrodipicolinate	23dhdp	C7H5NO4	-2	167	-133.7	1.34588	C03340	2-3-DIHYDRODIPICOLINATE	6183	5460228	4573840	30620	23dhdp		InChI=1S/C7H7NO4/c9-6(10)4-2-1-3-5(8-4)7(11)12/h1-2,5H,3H2,(H,9,10)(H,11,12)/p-2/t5-/m0/s1	C1(CC(N=C(C=1)C(=O)[O-])C(=O)[O-])	iMO1056|Opt208964
1027	cpd02124_c	cpd02124[c]	c	FALSE	2-Methylacetoacetyl-CoA	2maacoa	C26H38N7O18P3S	-4	862	-812.8	3.58779	C03344	2-METHYL-ACETO-ACETYL-COA	6187	45266568	null	57335	2maacoa		InChI=1S/C26H42N7O18P3S/c1-13(14(2)34)25(39)55-8-7-28-16(35)5-6-29-23(38)20(37)26(3,4)10-48-54(45,46)51-53(43,44)47-9-15-19(50-52(40,41)42)18(36)24(49-15)33-12-32-17-21(27)30-11-31-22(17)33/h11-13,15,18-20,24,36-37H,5-10H2,1-4H3,(H,28,35)(H,29,38)(H,43,44)(H,45,46)(H2,27,30,31)(H2,40,41,42)/p-4/t13?,15-,18-,19-,20+,24-/m1/s1	CC(C(SCCNC(=O)CCNC(=O)C(O)C(C)(C)COP(=O)(OP(=O)(OCC1(C(OP([O-])(=O)[O-])C(O)C(O1)N3(C2(=C(C(N)=NC=N2)N=C3))))[O-])[O-])=O)C(=O)C	iMO1056|Opt208964
1028	cpd02125_c	cpd02125[c]	c	FALSE	2-Methyl-trans-butanoyl-2-enoyl-CoA	2mb2coa	C26H38N7O17P3S	-4	846	-762.53	3.58421	C03345	CPD-1083	6188	45266534	null	15478	2mb2coa		InChI=1S/C26H42N7O17P3S/c1-5-14(2)25(38)54-9-8-28-16(34)6-7-29-23(37)20(36)26(3,4)11-47-53(44,45)50-52(42,43)46-10-15-19(49-51(39,40)41)18(35)24(48-15)33-13-32-17-21(27)30-12-31-22(17)33/h5,12-13,15,18-20,24,35-36H,6-11H2,1-4H3,(H,28,34)(H,29,37)(H,42,43)(H,44,45)(H2,27,30,31)(H2,39,40,41)/p-4/b14-5+/t15-,18-,19-,20+,24-/m1/s1	CC=C(C)C(=O)SCCNC(=O)CCNC(=O)C(O)C(C)(C)COP(=O)(OP(=O)(OCC1(C(OP([O-])(=O)[O-])C(O)C(O1)N3(C2(=C(C(N)=NC=N2)N=C3))))[O-])[O-]	iMO1056|Opt208964
1029	cpd02135_c	cpd02135[c]	c	FALSE	4-Nitrophenyl phosphate	4-Nitrophenyl phosphate	C6H4NO6P	-2	218	null	null	C03360	null	6198	null	null	17440			null	null	Opt208964
1030	cpd02135_e	cpd02135[e]	e	FALSE	4-Nitrophenyl phosphate[e]	4-Nitrophenyl phosphate	C6H4NO6P	-2	218	null	null	C03360	null	6198	null	null	17440			null	null	Curation
1031	cpd02135_p	cpd02135[p]	p	FALSE	4-Nitrophenyl phosphate[p]	4-Nitrophenyl phosphate	C6H4NO6P	-2	218	null	null	C03360	null	6198	null	null	17440			null	null	Curation
1032	cpd02140_c	cpd02140[c]	c	FALSE	AIR	air	C8H13N3O7P	-1	295	-297.44	1.95392	C03373	5-PHOSPHORIBOSYL-5-AMINOIMIDAZOLE	6208	44229244	null	28843	air		InChI=1S/C8H14N3O7P/c9-5-1-10-3-11(5)8-7(13)6(12)4(18-8)2-17-19(14,15)16/h1,3-4,6-8,12-13H,2,9H2,(H2,14,15,16)/p-1/t4-,6-,7-,8-/m1/s1	C2([N+]=CN(C1(OC(COP([O-])(=O)[O-])C(O)C(O)1))C(N)=2)	iMO1056|Opt208964
1033	cpd02147_c	cpd02147[c]	c	FALSE	4-Phosphoerythronate	4per	C4H6O8P	-3	214	-408.32	0.449945	C03393	ERYTHRONATE-4P	6224	45266760	4440680	58766	4per		InChI=1S/C4H9O8P/c5-2(3(6)4(7)8)1-12-13(9,10)11/h2-3,5-6H,1H2,(H,7,8)(H2,9,10,11)/p-3/t2-,3-/m1/s1	C(OP(=O)([O-])[O-])C(C(C([O-])=O)O)O	iMO1056|Opt208964
1034	cpd02152_c	cpd02152[c]	c	FALSE	L-Argininosuccinate	argsuc	C10H17N4O6	-1	289	-224.81	1.83066	C03406	L-ARGININO-SUCCINATE	6235	46878376	null	57472	argsuc		InChI=1S/C10H18N4O6/c11-5(8(17)18)2-1-3-13-10(12)14-6(9(19)20)4-7(15)16/h5-6H,1-4,11H2,(H,15,16)(H,17,18)(H,19,20)(H3,12,13,14)/p-1/t5-,6?/m0/s1	C(NC(=[N+])NC(CC(=O)[O-])C(=O)[O-])CCC(C(=O)[O-])[N+]	iMO1056|Opt208964
1035	cpd02160_c	cpd02160[c]	c	FALSE	N2-Succinyl-L-ornithine	sucorn	C9H15N2O5	-1	231	-191.47	0.850035	C03415	N2-SUCCINYLORNITHINE	6244	25244550	null	58514	sucorn		InChI=1S/C9H16N2O5/c10-5-1-2-6(9(15)16)11-7(12)3-4-8(13)14/h6H,1-5,10H2,(H,11,12)(H,13,14)(H,15,16)/p-1/t6-/m0/s1	C(CCC(C([O-])=O)NC(=O)CCC([O-])=O)[N+]	Opt208964
1036	cpd02175_c	cpd02175[c]	c	FALSE	Cis-4-Hydroxy-D-proline	cis-4-Hydroxy-D-proline	C5H9NO3	0	130	-102.38	0.861325	C03440	null	6264	null	null	16231			null	null	Opt208964
1037	cpd02182_c	cpd02182[c]	c	FALSE	(R)-S-Lactoylglutathione	lgt-S	C13H20N3O8S	-1	378	-291.21	1.7449	C03451	S-LACTOYL-GLUTATHIONE	6272	46878377	null	57474	lgt__S		InChI=1S/C13H21N3O8S/c1-6(17)13(24)25-5-8(11(21)15-4-10(19)20)16-9(18)3-2-7(14)12(22)23/h6-8,17H,2-5,14H2,1H3,(H,15,21)(H,16,18)(H,19,20)(H,22,23)/p-1/t6-,7+,8+/m1/s1	CC(O)C(=O)SCC(C(NCC([O-])=O)=O)NC(=O)CCC([N+])C([O-])=O	iMO1056|Opt208964
1038	cpd02187_c	cpd02187[c]	c	FALSE	2-Methyl-trans-propanoyl-2-enoyl-CoA	2mp2coa	C25H36N7O17P3S	-4	832	-764.81	3.57802	C03460	METHACRYLYL-COA	6280	53262325	null	62500	2mp2coa		InChI=1S/C25H40N7O17P3S/c1-13(2)24(37)53-8-7-27-15(33)5-6-28-22(36)19(35)25(3,4)10-46-52(43,44)49-51(41,42)45-9-14-18(48-50(38,39)40)17(34)23(47-14)32-12-31-16-20(26)29-11-30-21(16)32/h11-12,14,17-19,23,34-35H,1,5-10H2,2-4H3,(H,27,33)(H,28,36)(H,41,42)(H,43,44)(H2,26,29,30)(H2,38,39,40)/p-4/t14-,17-,18-,19+,23-/m1/s1	C=C(C(=O)SCCNC(=O)CCNC(=O)C(O)C(C)(C)COP(=O)(OP(=O)(OCC1(C(OP([O-])(=O)[O-])C(O)C(O1)N3(C2(=C(C(N)=NC=N2)N=C3))))[O-])[O-])C	Opt208964
1039	cpd02197_c	cpd02197[c]	c	FALSE	5-Formyltetrahydrofolate	5fthf	C20H21N7O7	-2	471	-142.75	2.95739	C03479	5-FORMYL-THF	6294	6560146	5028014	57457	5fthf		InChI=1S/C20H23N7O7/c21-20-25-16-15(18(32)26-20)27(9-28)12(8-23-16)7-22-11-3-1-10(2-4-11)17(31)24-13(19(33)34)5-6-14(29)30/h1-4,9,12-13,22H,5-8H2,(H,24,31)(H,29,30)(H,33,34)(H4,21,23,25,26,32)/p-2/t12-,13-/m0/s1	C(NC1(C=CC(C(=O)NC(C(=O)[O-])CCC([O-])=O)=CC=1))[CH]3(CNC2(=C(C(=O)NC(N)=N2)N([CH]=O)3))	Opt208964
1040	cpd02201_c	cpd02201[c]	c	FALSE	4-Phosphopantothenate	4ppan	C9H15NO8P	-3	297	-401.04	0.837451	C03492	4-P-PANTOTHENATE	6304	16755653	null	10986	4ppan		InChI=1S/C9H18NO8P/c1-9(2,5-18-19(15,16)17)7(13)8(14)10-4-3-6(11)12/h7,13H,3-5H2,1-2H3,(H,10,14)(H,11,12)(H2,15,16,17)/p-3/t7-/m0/s1	CC(C(C(=O)NCCC(=O)[O-])O)(COP([O-])([O-])=O)C	iMO1056|Opt208964
1041	cpd02210_c	cpd02210[c]	c	FALSE	Indoleglycerol_phosphate	3ig3p	C11H12NO6P	-2	286	-267.57	1.61288	C03506	INDOLE-3-GLYCEROL-P	6317	46878464	null	58866	3ig3p		InChI=1S/C11H14NO6P/c13-10(6-18-19(15,16)17)11(14)8-5-12-9-4-2-1-3-7(8)9/h1-5,10-14H,6H2,(H2,15,16,17)/p-2/t10-,11+/m1/s1	C2(=C(C1(C=CC=CC=1N2))C(C(COP([O-])(=O)[O-])O)O)	iMO1056|Opt208964
1042	cpd02211_c	cpd02211[c]	c	FALSE	L-2-Amino-acetoacetate	2aobut	C4H7NO3	0	117	-116.32	0.344132	C03508	AMINO-OXOBUT	6318	86289686	4573764	78948	2aobut		InChI=1S/C4H7NO3/c1-2(6)3(5)4(7)8/h3H,5H2,1H3,(H,7,8)/t3-/m0/s1	CC(=O)C([N+])C([O-])=O	iMO1056|Opt208964
1043	cpd02229_c	cpd02229[c]	c	FALSE	Bactoprenyl diphosphate	udcpdp	C55H90O7P2	-2	924	-158.28	5.5696	C04574	null	7175	null	null	18197			null	null	iMO1056|Opt208964
1044	cpd02229_e	cpd02229[e]	e	FALSE	Bactoprenyl diphosphate[e]	udcpdp	C55H90O7P2	-2	924	-158.28	5.5696	C04574	null	7175	null	null	18197			null	null	Curation
1045	cpd02229_p	cpd02229[p]	p	FALSE	Bactoprenyl diphosphate[p]	udcpdp	C55H90O7P2	-2	924	-158.28	5.5696	C04574	null	7175	null	null	18197			null	null	Curation
1046	cpd02230_c	cpd02230[c]	c	FALSE	Inositol 4-phosphate	mi4p-D	C6H11O9P	-2	259	-432.46	1.44976	C03546	D-MYO-INOSITOL-4-PHOSPHATE	6349	25200523	null	58469	mi4p__D		InChI=1S/C6H13O9P/c7-1-2(8)4(10)6(5(11)3(1)9)15-16(12,13)14/h1-11H,(H2,12,13,14)/p-2/t1-,2-,3-,4+,5-,6-/m0/s1	C1(O)(C(O)C(O)C(OP(=O)([O-])[O-])C(O)C(O)1)	Opt208964
1047	cpd02233_c	cpd02233[c]	c	FALSE	Ciliatine	2aeppn	C2H8NO3P	0	124	-208.01	0.51269	C03557	CPD-1106	6353	5245507	null	57418	2ameph|AEP		InChI=1S/C2H8NO3P/c3-1-2-7(4,5)6/h1-3H2,(H2,4,5,6)	C(CP([O-])(O)=O)[N+]	iMO1056|Opt208964
1048	cpd02233_e	cpd02233[e]	e	FALSE	Ciliatine[e]	2aeppn	C2H8NO3P	0	124	-208.01	0.51269	C03557	CPD-1106	6353	5245507	null	57418	2ameph|AEP		InChI=1S/C2H8NO3P/c3-1-2-7(4,5)6/h1-3H2,(H2,4,5,6)	C(CP([O-])(O)=O)[N+]	Opt208964
1049	cpd02233_p	cpd02233[p]	p	FALSE	Ciliatine[p]	2aeppn	C2H8NO3P	0	124	-208.01	0.51269	C03557	CPD-1106	6353	5245507	null	57418	2ameph|AEP		InChI=1S/C2H8NO3P/c3-1-2-7(4,5)6/h1-3H2,(H2,4,5,6)	C(CP([O-])(O)=O)[N+]	Curation
1050	cpd02234_c	cpd02234[c]	c	FALSE	(R)-3-Hydroxybutanoyl-CoA	(R)-3-Hydroxybutanoyl-CoA	C25H38N7O18P3S	-4	850	-820.63	3.56957	C03561	CPD-650	6354	45266552	null	57315	3hbcoa__R		InChI=1S/C25H42N7O18P3S/c1-13(33)8-16(35)54-7-6-27-15(34)4-5-28-23(38)20(37)25(2,3)10-47-53(44,45)50-52(42,43)46-9-14-19(49-51(39,40)41)18(36)24(48-14)32-12-31-17-21(26)29-11-30-22(17)32/h11-14,18-20,24,33,36-37H,4-10H2,1-3H3,(H,27,34)(H,28,38)(H,42,43)(H,44,45)(H2,26,29,30)(H2,39,40,41)/p-4/t13-,14-,18-,19-,20+,24-/m1/s1	CC(CC(SCCNC(=O)CCNC(=O)C(O)C(C)(C)COP(=O)(OP(=O)(OCC1(C(OP([O-])(=O)[O-])C(O)C(O1)N3(C2(=C(C(N)=NC=N2)N=C3))))[O-])[O-])=O)O	Opt208964
1051	cpd02235_c	cpd02235[c]	c	FALSE	1-Pyrroline-2-carboxylate	1-Pyrroline-2-carboxylate	C5H6NO2	-1	112	-60.71	1.16548	C03564	DELTA1-PYRROLINE_2-CARBOXYLATE	6356	11966218	10140211	17425	1p2cbxl		InChI=1S/C5H7NO2/c7-5(8)4-2-1-3-6-4/h1-3H2,(H,7,8)/p-1	C1(CCC(C([O-])=O)=N1)	Opt208964
1052	cpd02241_c	cpd02241[c]	c	FALSE	D-Mannosamine	D-Mannosamine	C6H14NO5	1	180	-183.03	1.51001	C03570	null	6362	null	null	62324			null	null	Opt208964
1053	cpd02241_e	cpd02241[e]	e	FALSE	D-Mannosamine[e]	D-Mannosamine	C6H14NO5	1	180	-183.03	1.51001	C03570	null	6362	null	null	62324			null	null	Opt208964
1054	cpd02241_p	cpd02241[p]	p	FALSE	D-Mannosamine[p]	D-Mannosamine	C6H14NO5	1	180	-183.03	1.51001	C03570	null	6362	null	null	62324			null	null	Curation
1055	cpd02255_c	cpd02255[c]	c	FALSE	3-Oxoadipate-enol-lactone	5odhf2a	C6H5O4	-1	141	-129.14	0.957758	C03586	3-OXOADIPATE-ENOL-LACTONE	6377	23615198	19951100	58425	5odhf2a		InChI=1S/C6H6O4/c7-5(8)3-4-1-2-6(9)10-4/h1H,2-3H2,(H,7,8)/p-1	C(=O)(CC1(=CCC(=O)O1))[O-]	iMO1056|Opt208964
1056	cpd02279_c	cpd02279[c]	c	FALSE	NG,NG-Dimethyl-L-arginine	NG,NG-Dimethyl-L-arginine	C8H19N4O2	1	203	-58.71	1.91834	C03626	null	6410	null	null	17929			null	null	Opt208964
1057	cpd02295_c	cpd02295[c]	c	FALSE	1-4-Dihydroxy-2-naphthoate	dhna	C11H7O4	-1	203	-122.199	2.22633	C03657	DIHYDROXYNAPHTHOATE	6435	54706667	5324583	11173	dhna		InChI=1S/C11H8O4/c12-9-5-8(11(14)15)10(13)7-4-2-1-3-6(7)9/h1-5,12-13H,(H,14,15)/p-1	C([O-])(=O)C1(=C(O)C2(=C(C(O)=C1)C=CC=C2))	iMO1056
1058	cpd02311_c	cpd02311[c]	c	FALSE	4-Imidazolone-5-propanoate	4izp	C6H6N2O3	-2	155	-86.31	0.933345	C03680	4-IMIDAZOLONE-5-PROPIONATE	6455	23615203	null	57255	4iz5pp|4izp		InChI=1S/C6H8N2O3/c9-5(10)2-1-4-6(11)8-3-7-4/h3-4H,1-2H2,(H,9,10)(H,7,8,11)/p-1	C(C1(C(=O)N=CN1))CC(=O)[O-]	iMO1056|Opt208964
1059	cpd02315_c	cpd02315[c]	c	FALSE	6-Pyruvoyltetrahydropterin	6pthp	C9H11N5O3	0	237	-26.07	2.61479	C03684|C00835	6-PYRUVOYL-5678-TETRAHYDROPTERIN|CPD-374	6459|4093	644062|65253	114280	17804|16095	6pthp		InChI=1S/C9H11N5O3/c1-3(15)6(16)4-2-11-7-5(12-4)8(17)14-9(10)13-7/h4,12H,2H2,1H3,(H4,10,11,13,14,17)/t4-/m1/s1|InChI=1S/C9H11N5O3/c1-3(15)6(16)4-2-11-7-5(12-4)8(17)14-9(10)13-7/h3,15H,2H2,1H3,(H4,10,11,13,14,17)/t3-/m0/s1	CC(=O)C(=O)[CH]1(CNC2(N=C(N)NC(=O)C(N1)=2))|CC(O)C(=O)C1(CNC2(N=C(N)NC(=O)C(N=1)=2))	iMO1056
1060	cpd02333_c	cpd02333[c]	c	FALSE	Quinolinate	quln	C7H3NO4	-2	165	-119.77	1.47802	C03722	QUINOLINATE	6487	5460301	4573883	29959	quln		InChI=1S/C7H5NO4/c9-6(10)4-2-1-3-8-5(4)7(11)12/h1-3H,(H,9,10)(H,11,12)/p-2	C1(=CC=C(C(C([O-])=O)=N1)C([O-])=O)	iMO1056|Opt208964
1061	cpd02345_c	cpd02345[c]	c	FALSE	L-Glutamate1-semialdehyde	glu1sa	C5H9NO3	0	131	-111.43	0.363149	C03741	GLUTAMATE-1-SEMIALDEHYDE	6504	25244684	null	57501	glu1sa		InChI=1S/C5H9NO3/c6-4(3-7)1-2-5(8)9/h3-4H,1-2,6H2,(H,8,9)/t4-/m0/s1	[CH](C(CCC([O-])=O)[N+])=O	iMO1056|Opt208964
1062	cpd02364_c	cpd02364[c]	c	FALSE	2-Oxo-5-guanidinopentanoate	2-Oxo-5-guanidinopentanoate	C6H11N3O3	0	173	-98.54	1.56413	C03771	CPD-824	6525	25244978	null	58489	5g2oxpt|oxoarg__L		InChI=1S/C6H11N3O3/c7-6(8)9-3-1-2-4(10)5(11)12/h1-3H2,(H,11,12)(H4,7,8,9)	C(C(CCCNC(N)=[N+])=O)(=O)[O-]	Curation
1063	cpd02371_c	cpd02371[c]	c	FALSE	D-Tagatose 1,6-biphosphate	tagdp-D	C6H10O12P2	-4	338	-644.17	1.29798	C03785	TAGATOSE-1-6-DIPHOSPHATE	6535	15043189	null	58694	tagdp__D		InChI=1S/C6H14O12P2/c7-4-3(1-16-19(10,11)12)18-6(9,5(4)8)2-17-20(13,14)15/h3-5,7-9H,1-2H2,(H2,10,11,12)(H2,13,14,15)/p-4/t3-,4+,5+,6?/m1/s1	C(OP([O-])(=O)[O-])C1(OC(O)(COP([O-])([O-])=O)C(O)C1O)	iMO1056|Opt208964
1064	cpd02375_c	cpd02375[c]	c	FALSE	Adenylosuccinate	dcamp	C14H14N5O11P	-4	460	-408.89	3.07451	C03794	ADENYLOSUCC	6543	46878398	null	57567	dcamp		InChI=1S/C14H18N5O11P/c20-7(21)1-5(14(24)25)18-11-8-12(16-3-15-11)19(4-17-8)13-10(23)9(22)6(30-13)2-29-31(26,27)28/h3-6,9-10,13,22-23H,1-2H2,(H,20,21)(H,24,25)(H,15,16,18)(H2,26,27,28)/p-4/t5?,6-,9-,10-,13-/m1/s1	C(OP(=O)([O-])[O-])C1(OC(C(O)C(O)1)N3(C=NC2(C(=NC=NC=23)NC(CC(=O)[O-])C(=O)[O-])))	iMO1056|Opt208964
1065	cpd02394_c	cpd02394[c]	c	FALSE	GAR	gar	C7H14N2O8P	-1	286	-389.45	1.4618	C03838	5-PHOSPHO-RIBOSYL-GLYCINEAMIDE	6578	90657462	null	58457	gar		InChI=1S/C7H15N2O8P/c8-1-4(10)9-7-6(12)5(11)3(17-7)2-16-18(13,14)15/h3,5-7,11-12H,1-2,8H2,(H,9,10)(H2,13,14,15)/p-1/t3-,5-,6-,7-/m1/s1	C([N+])C(=O)NC1(C(O)C(O)C(COP([O-])(=O)[O-])O1)	iMO1056|Opt208964
1066	cpd02414_c	cpd02414[c]	c	FALSE	L-2-Amino-6-oxopimelate	L-2-Amino-6-oxopimelate	C7H10NO5	-1	188	-188.45	0.496364	C03871	null	6605	null	null	28245			null	null	Opt208964
1067	cpd02431_c	cpd02431[c]	c	FALSE	1-Pyrroline-5-carboxylate	1pyr5c	C5H6NO2	-1	112	-59.27	0.846195	C03912	CPD-478|L-DELTA1-PYRROLINE_5-CARBOXYLATE	6642	11966181	10140174	17388	1pyr5c		InChI=1S/C5H7NO2/c7-5(8)4-2-1-3-6-4/h3-4H,1-2H2,(H,7,8)/p-1/t4-/m0/s1	C1(=NC(CC1)C(=O)[O-])	iMO1056|Opt208964
1068	cpd02441_c	cpd02441[c]	c	FALSE	3-Dehydro-2-deoxy-D-gluconate	3ddgc	C6H9O6	-1	177	-222.6	0.558638	C03926	DE-O-K-GLUCONATE	6654	46931102	null	57839	3ddgc		InChI=1S/C6H10O6/c7-2-4(9)6(12)3(8)1-5(10)11/h4,6-7,9,12H,1-2H2,(H,10,11)/p-1/t4-,6+/m1/s1	C(O)C(O)C(O)C(=O)CC(=O)[O-]	iMO1056
1069	cpd02465_c	cpd02465[c]	c	FALSE	Tetrahydrodipicolinate	thdp	C7H7NO4	-2	169	-138.97	1.20082	C03972	DELTA1-PIPERIDEINE-2-6-DICARBOXYLATE	6692	5460405	4573939	16845	thdp		InChI=1S/C7H9NO4/c9-6(10)4-2-1-3-5(8-4)7(11)12/h4H,1-3H2,(H,9,10)(H,11,12)/p-2/t4-/m0/s1	C1(CC(=NC(C1)C([O-])=O)C([O-])=O)	iMO1056|Opt208964
1070	cpd02484_c	cpd02484[c]	c	FALSE	Inositol_3-phosphate	mi3p-D	C6H11O9P	-2	259	-432.46	1.44976	C04006	1-L-MYO-INOSITOL-1-P	6716	5288700	16744087	58401	mi3p__D		InChI=1S/C6H13O9P/c7-1-2(8)4(10)6(5(11)3(1)9)15-16(12,13)14/h1-11H,(H2,12,13,14)/p-2/t1-,2-,3+,4-,5-,6-/m0/s1	C1(O)(C(O)C(O)C(OP(=O)([O-])[O-])C(O)C(O)1)	Opt208964
1071	cpd02494_c	cpd02494[c]	c	FALSE	(2,3-Dihydroxybenzoyl)adenylate	23dhba	C17H17N5O10P	-1	482	-336.06	3.26805	C04030	CPD-62	6734	636431	552208	57417	23dhba		InChI=1S/C17H18N5O10P/c18-14-10-15(20-5-19-14)22(6-21-10)16-13(26)12(25)9(31-16)4-30-33(28,29)32-17(27)7-2-1-3-8(23)11(7)24/h1-3,5-6,9,12-13,16,23-26H,4H2,(H,28,29)(H2,18,19,20)/p-1/t9-,12-,13-,16-/m1/s1	C(C3(C(C(C(N2(C1(=C(C(=NC=N1)N)N=C2)))O3)O)O))OP([O-])(=O)OC(=O)C4(C=CC=C(O)C(O)=4)	iMO1056
1072	cpd02498_c	cpd02498[c]	c	FALSE	2,3-Dihydroxy-isovalerate	23dhmb	C5H9O4	-1	133	-161.2	0.485347	C04039|C04272	CPD-13357	6741|6935	23615351	19951355	49072	23dhmb		InChI=1S/C5H10O4/c1-5(2,9)3(6)4(7)8/h3,6,9H,1-2H3,(H,7,8)/p-1/t3-/m0/s1	CC(C)(O)C(O)C(=O)[O-]	iMO1056|Opt208964
1073	cpd02507_c	cpd02507[c]	c	FALSE	5-Carboxy-2-oxohept-3-enedioate	5-Carboxy-2-oxohept-3-enedioate	C8H5O7	-3	213	-244.49	0.706931	C04052	null	6753	null	null	15924	5c2o3ed|5cohe		null	null	Opt208964
1074	cpd02522_c	cpd02522[c]	c	FALSE	2-Aminoadipate 6-semialdehyde	L2aadp6sa	C6H11NO3	0	145	-109.81	0.412821	C04076	ALLYSINE	6771	36688062	null	58321	L2aadp6sa		InChI=1S/C6H11NO3/c7-5(6(9)10)3-1-2-4-8/h4-5H,1-3,7H2,(H,9,10)/t5-/m0/s1	[CH](=O)CCCC([N+])C(=O)[O-]	Opt208964
1075	cpd02535_c	cpd02535[c]	c	FALSE	2,3-Dihydroxy-3-methylvalerate	23dhmp	C6H11O4	-1	147	-159.58	0.493225	C04104|C06007	1-KETO-2-METHYLVALERATE	6795|8280	21145376	13641636	49258	23dhmp		InChI=1S/C6H12O4/c1-3-6(2,10)4(7)5(8)9/h4,7,10H,3H2,1-2H3,(H,8,9)/p-1/t4-,6+/m0/s1	CCC(O)(C)C(C([O-])=O)O	iMO1056|Opt208964
1076	cpd02536_c	cpd02536[c]	c	FALSE	Muconolactone	25d5o2a	C6H5O4	-1	141	-132.27	1.04262	C04105|C14610	null	6796|17395610	null	null	18080|48068			null	null	iMO1056|Opt208964
1077	cpd02546_c	cpd02546[c]	c	FALSE	CMP-KDO	ckdo	C17H24N3O15P	-2	541	-579.51	2.20407	C04121	CMP-KDO	6808	46878557	null	59825	ckdo|cmpkdo		InChI=1S/C17H26N3O15P/c18-9-1-2-20(16(29)19-9)14-12(26)11(25)8(33-14)5-32-36(30,31)35-17(15(27)28)3-6(22)10(24)13(34-17)7(23)4-21/h1-2,6-8,10-14,21-26H,3-5H2,(H,27,28)(H,30,31)(H2,18,19,29)/p-2/t6-,7-,8-,10-,11-,12-,13-,14-,17+/m1/s1	C(O)C(O)[CH]3(OC(OP(OCC2(C(C(C(N1(C(N=C(C=C1)N)=O))O2)O)O))([O-])=O)(C([O-])=O)CC(C3O)O)	iMO1056|Opt208964
1078	cpd02547_c	cpd02547[c]	c	FALSE	(R)-1-Aminopropan-2-yl phosphate	applp	C3H9NO4P	-1	155	-257.2	0.326643	C04122	R-1-AMINOPROPAN-2-YL-PHOSPHATE	6809	25244089	null	58563	applp|appp		InChI=1S/C3H10NO4P/c1-3(2-4)8-9(5,6)7/h3H,2,4H2,1H3,(H2,5,6,7)/p-1/t3-/m1/s1	CC(C[N+])OP(=O)([O-])[O-]	Opt208964
1079	cpd02552_c	cpd02552[c]	c	FALSE	N-acetylglutamyl-phosphate	acg5p	C7H9NO8P	-3	267	-408.63	0.744511	C04133	N-ACETYL-GLUTAMYL-P	6819	49791951	null	57936	acg5p		InChI=1S/C7H12NO8P/c1-4(9)8-5(7(11)12)2-3-6(10)16-17(13,14)15/h5H,2-3H2,1H3,(H,8,9)(H,11,12)(H2,13,14,15)/p-3/t5-/m0/s1	CC(=O)NC(C([O-])=O)CCC(=O)OP([O-])(=O)[O-]	iMO1056|Opt208964
1080	cpd02555_c	cpd02555[c]	c	FALSE	Tetrahydropteroyltri-L-glutamate	hpglu	C29H33N9O12	-4	699	-327.93	3.83233	C04144	CPD-1301	6829	49791999	17625690	58140	hpglu|thglu		InChI=1S/C29H37N9O12/c30-29-37-23-22(25(44)38-29)33-15(12-32-23)11-31-14-3-1-13(2-4-14)24(43)36-18(28(49)50)6-9-20(40)34-16(26(45)46)5-8-19(39)35-17(27(47)48)7-10-21(41)42/h1-4,15-18,31,33H,5-12H2,(H,34,40)(H,35,39)(H,36,43)(H,41,42)(H,45,46)(H,47,48)(H,49,50)(H4,30,32,37,38,44)/p-4/t15-,16-,17-,18-/m0/s1	C([CH]2(NC1(C(NC(=NC=1NC2)N)=O)))NC3(=CC=C(C(NC(C(=O)[O-])CCC(NC(C(=O)[O-])CCC(NC(C(=O)[O-])CCC([O-])=O)=O)=O)=O)C=C3)	iMO1056|Opt208964
1081	cpd02557_c	cpd02557[c]	c	FALSE	Farnesylfarnesylgeraniol	octdp	C40H66O7P2	-2	720	-242.55	4.05219	C04146	OCTAPRENYL-DIPHOSPHATE	6831	25245331	null	57711	octdp		InChI=1S/C40H68O7P2/c1-33(2)17-10-18-34(3)19-11-20-35(4)21-12-22-36(5)23-13-24-37(6)25-14-26-38(7)27-15-28-39(8)29-16-30-40(9)31-32-46-49(44,45)47-48(41,42)43/h17,19,21,23,25,27,29,31H,10-16,18,20,22,24,26,28,30,32H2,1-9H3,(H,44,45)(H2,41,42,43)/p-3/b34-19+,35-21+,36-23+,37-25+,38-27+,39-29+,40-31+	CC(C)=CCCC(C)=CCCC(C)=CCCC(C)=CCCC(C)=CCCC(C)=CCCC(C)=CCCC(C)=CCOP(=O)([O-])OP(=O)([O-])[O-]	iMO1056|Opt208964
1082	cpd02566_c	cpd02566[c]	c	FALSE	2,3-Dihydroxy-2,3-dihydrobenzoate	23ddhb	C7H7O4	-1	155	-125.71	1.18292	C04171	DIHYDRO-DIOH-BENZOATE	6852	45266758	19951064	58764	23ddhb		InChI=1S/C7H8O4/c8-5-3-1-2-4(6(5)9)7(10)11/h1-3,5-6,8-9H,(H,10,11)/p-1/t5-,6-/m0/s1	C([O-])(=O)C1(=CC=CC(C1O)O)	iMO1056|Opt208964
1083	cpd02572_c	cpd02572[c]	c	FALSE	5-Carboxymethyl-2-hydroxymuconate	5cm2hm	C8H5O7	-3	213	-240.1	1.18137	C04186|C04052	CPD-784|CPD-785	6862|6753	54711925|23615323	7822116|19951288	47961|57568	5cm2hmu|5cmhm		InChI=1S/C8H8O7/c9-5(8(14)15)2-1-4(7(12)13)3-6(10)11/h1-2,9H,3H2,(H,10,11)(H,12,13)(H,14,15)/p-3/b4-1+,5-2-|InChI=1S/C8H8O7/c9-5(8(14)15)2-1-4(7(12)13)3-6(10)11/h1-2,4H,3H2,(H,10,11)(H,12,13)(H,14,15)/p-3/b2-1+/t4-/m0/s1	C([O-])(=O)CC(=CC=C(C([O-])=O)O)C([O-])=O|C(CC(C=CC(C([O-])=O)=O)C([O-])=O)([O-])=O	iMO1056|Opt208964
1084	cpd02574_c	cpd02574[c]	c	FALSE	Methylthioribose-1-phosphate	5mdr1p	C6H11O7PS	-2	259	-347.5	1.48865	C04188	CPD-444	6864	52940236	null	58533	5mdr1p		InChI=1S/C6H13O7PS/c1-15-2-3-4(7)5(8)6(12-3)13-14(9,10)11/h3-8H,2H2,1H3,(H2,9,10,11)/p-2/t3-,4-,5-,6-/m1/s1	CSCC1(OC(OP([O-])(=O)[O-])C(C1O)O)	iMO1056|Opt208964
1085	cpd02590_c	cpd02590[c]	c	FALSE	All-trans-Heptaprenyl diphosphate	hepdp	C35H58O7P2	-2	652	-270.64	3.54677	C04216	ALL-TRANS-HEPTAPRENYL-DIPHOSPHATE	6889	25245257	null	58206	hepdp		InChI=1S/C35H60O7P2/c1-29(2)15-9-16-30(3)17-10-18-31(4)19-11-20-32(5)21-12-22-33(6)23-13-24-34(7)25-14-26-35(8)27-28-41-44(39,40)42-43(36,37)38/h15,17,19,21,23,25,27H,9-14,16,18,20,22,24,26,28H2,1-8H3,(H,39,40)(H2,36,37,38)/p-3/b30-17+,31-19+,32-21+,33-23+,34-25+,35-27+	CC(C)=CCCC(C)=CCCC(C)=CCCC(C)=CCCC(C)=CCCC(C)=CCCC(C)=CCOP(=O)([O-])OP(=O)([O-])[O-]	Opt208964
1086	cpd02591_c	cpd02591[c]	c	FALSE	Pendp	pendp	C25H42O7P2	-2	516	-326.82	2.53718	C04217	ALL-TRANS-PENTAPRENYL-DIPHOSPHATE	6890	25244051	null	57907	pendp		InChI=1S/C25H44O7P2/c1-21(2)11-7-12-22(3)13-8-14-23(4)15-9-16-24(5)17-10-18-25(6)19-20-31-34(29,30)32-33(26,27)28/h11,13,15,17,19H,7-10,12,14,16,18,20H2,1-6H3,(H,29,30)(H2,26,27,28)/p-3/b22-13+,23-15+,24-17+,25-19+	CC(C)=CCCC(C)=CCCC(C)=CCCC(C)=CCCC(C)=CCOP(=O)([O-])OP(=O)([O-])[O-]	Opt208964
1087	cpd02597_c	cpd02597[c]	c	FALSE	Cis-2-Methylaconitate	2mcacn	C7H5O6	-3	185	-223.03	0.99087	C04225	CPD-1136	6896	23615274	19951219	57872	2mcacn		InChI=1S/C7H8O6/c1-3(6(10)11)4(7(12)13)2-5(8)9/h2H2,1H3,(H,8,9)(H,10,11)(H,12,13)/p-3/b4-3-	CC(=C(CC([O-])=O)C([O-])=O)C([O-])=O	Opt208964
1088	cpd02599_c	cpd02599[c]	c	FALSE	Octopamine	Octopamine	C8H12NO2	1	154	-48.93	0.920618	C04227	null	6898	null	null	17134			null	null	Opt208964
1089	cpd02599_e	cpd02599[e]	e	FALSE	Octopamine[e]	Octopamine	C8H12NO2	1	154	-48.93	0.920618	C04227	null	6898	null	null	17134			null	null	Opt208964
1090	cpd02599_p	cpd02599[p]	p	FALSE	Octopamine[p]	Octopamine	C8H12NO2	1	154	-48.93	0.920618	C04227	null	6898	null	null	17134			null	null	Curation
1091	cpd02605_c	cpd02605[c]	c	FALSE	2-Isopropyl-3-oxosuccinate	3c4mop	C7H8O5	-2	172	-189.28	0.506293	C04236	CPD-7100	6905	6419705	null	17214	3c4mop		InChI=1S/C7H10O5/c1-3(2)4(6(9)10)5(8)7(11)12/h3-4H,1-2H3,(H,9,10)(H,11,12)/p-2/t4-/m0/s1	CC(C(C(=O)[O-])C(=O)C(=O)[O-])C	Opt208964
1092	cpd02611_c	cpd02611[c]	c	FALSE	N-Acetyl-D-glucosamine1-phosphate	acgam1p	C8H14NO9P	-2	300	-425.13	1.60826	C04501|C04256	N-ACETYL-D-GLUCOSAMINE-1-P	7115|6921	25243937	null	57776	acgam1p		InChI=1S/C8H16NO9P/c1-3(11)9-5-7(13)6(12)4(2-10)17-8(5)18-19(14,15)16/h4-8,10,12-13H,2H2,1H3,(H,9,11)(H2,14,15,16)/p-2/t4-,5-,6-,7-,8-/m1/s1	CC(=O)NC1(C(O)C(O)C(CO)OC(OP(=O)([O-])[O-])1)	iMO1056|Opt208964
1093	cpd02625_c	cpd02625[c]	c	FALSE	3-Hydroxy-L-1-pyrroline-5-carboxylate	1p3h5c	C5H6NO3	-1	128	-99.11	0.829978	C04281	PYRROLINE-HYDROXY-CARBOXYLATE	6943	46926300	null	62612	1p3h5c		InChI=1S/C5H7NO3/c7-3-1-4(5(8)9)6-2-3/h2-4,7H,1H2,(H,8,9)/p-1/t3-,4+/m1/s1	C1(=NC(C([O-])=O)CC(O)1)	Opt208964
1094	cpd02626_c	cpd02626[c]	c	FALSE	1-Pyrroline-4-hydroxy-2-carboxylate	1-Pyrroline-4-hydroxy-2-carboxylate	C5H6NO3	-1	128	-100.55	1.05633	C04282	null	6944	null	null	16352			null	null	Opt208964
1095	cpd02642_c	cpd02642[c]	c	FALSE	N-5-phosphoribosyl-anthranilate	pran	C12H13NO9P	-3	347	-393.15	1.64507	C04302	N-5-PHOSPHORIBOSYL-ANTHRANILATE	6961	9548600	null	18277	pran		InChI=1S/C12H16NO9P/c14-9-8(5-21-23(18,19)20)22-11(10(9)15)13-7-4-2-1-3-6(7)12(16)17/h1-4,8-11,13-15H,5H2,(H,16,17)(H2,18,19,20)/p-3/t8-,9-,10-,11-/m1/s1	C(OP(=O)([O-])[O-])C1(C(O)C(O)C(O1)NC2(C=CC=CC(C(=O)[O-])=2))	iMO1056|Opt208964
1096	cpd02654_c	cpd02654[c]	c	FALSE	4-Methyl-5-2-phosphoethyl-thiazole	4mpetz	C6H8NO4PS	-2	222	-219.61	1.27223	C04327	THZ-P	6980	25245616	null	58296	4mpetz		InChI=1S/C6H10NO4PS/c1-5-6(13-4-7-5)2-3-11-12(8,9)10/h4H,2-3H2,1H3,(H2,8,9,10)/p-2	CC1(N=CSC(CCOP([O-])(=O)[O-])=1)	iMO1056|Opt208964
1097	cpd02656_c	cpd02656[c]	c	FALSE	6-7-Dimethyl-8-1-D-ribityllumazine	dmlz	C13H17N4O6	-1	326	-124.62	2.62583	C04332	DIMETHYL-D-RIBITYL-LUMAZINE	6983	46931117	null	58201	dmlz		InChI=1S/C13H18N4O6/c1-5-6(2)17(3-7(19)10(21)8(20)4-18)11-9(14-5)12(22)16-13(23)15-11/h7-8,10,18-21H,3-4H2,1-2H3,(H,16,22,23)/p-1/t7-,8+,10-/m0/s1	CC2(=C(C)N(CC(O)C(O)C(O)CO)C1(C(C(=O)[N-]C(=O)N=1)=N2))	iMO1056|Opt208964
1098	cpd02666_c	cpd02666[c]	c	FALSE	(R)-4'-Phosphopantothenoyl-L-cysteine	4ppcys	C12H20N2O9PS	-3	400	-427.284	1.57677	C04352	R-4-PHOSPHOPANTOTHENOYL-L-CYSTEINE	7001	25245609	null	59458	4ppcys		InChI=1S/C12H23N2O9PS/c1-12(2,6-23-24(20,21)22)9(16)10(17)13-4-3-8(15)14-7(5-25)11(18)19/h7,9,16,25H,3-6H2,1-2H3,(H,13,17)(H,14,15)(H,18,19)(H2,20,21,22)/p-3/t7-,9-/m0/s1	CC(C)(COP(=O)([O-])[O-])C(O)C(=O)NCCC(=O)NC(CS)C(=O)[O-]	iMO1056|Opt208964
1099	cpd02678_c	cpd02678[c]	c	FALSE	N-Formyl-GAR	fgam	C8H13N2O9P	-2	313	-417.4	1.81227	C04376	5-P-RIBOSYL-N-FORMYLGLYCINEAMIDE	7017	90658924	null	58426	fgam		InChI=1S/C8H15N2O9P/c11-3-9-1-5(12)10-8-7(14)6(13)4(19-8)2-18-20(15,16)17/h3-4,6-8,13-14H,1-2H2,(H,9,11)(H,10,12)(H2,15,16,17)/p-2/t4-,6-,7-,8-/m1/s1	C(NC=O)C(=O)NC1(C(O)C(O)C(COP([O-])(=O)[O-])O1)	iMO1056|Opt208964
1100	cpd02691_c	cpd02691[c]	c	FALSE	2-Methyl-R-3-hydroxy-butanoyl-CoA	3hmbcoa	C26H40N7O18P3S	-4	864	-820.82	3.58355	C04405	2-METHYL-3-HYDROXY-BUTYRYL-COA	7041	90657672	null	15449	3hmbcoa		InChI=1S/C26H44N7O18P3S/c1-13(14(2)34)25(39)55-8-7-28-16(35)5-6-29-23(38)20(37)26(3,4)10-48-54(45,46)51-53(43,44)47-9-15-19(50-52(40,41)42)18(36)24(49-15)33-12-32-17-21(27)30-11-31-22(17)33/h11-15,18-20,24,34,36-37H,5-10H2,1-4H3,(H,28,35)(H,29,38)(H,43,44)(H,45,46)(H2,27,30,31)(H2,40,41,42)/p-4/t13-,14-,15+,18+,19+,20-,24+/m0/s1	CC(C(=O)SCCNC(=O)CCNC(=O)C(O)C(C)(C)COP(=O)(OP(=O)(OCC1(C(OP([O-])(=O)[O-])C(O)C(O1)N3(C2(=C(C(N)=NC=N2)N=C3))))[O-])[O-])C(C)O	iMO1056|Opt208964
1101	cpd02693_c	cpd02693[c]	c	FALSE	3-Isopropylmalate	3c2hmp	C7H10O5	-2	174	-199.76	0.568652	C04411	2-D-THREO-HYDROXY-3-CARBOXY-ISOCAPROATE	7045	6857402	5256741	35121	3c2hmp		InChI=1S/C7H12O5/c1-3(2)4(6(9)10)5(8)7(11)12/h3-5,8H,1-2H3,(H,9,10)(H,11,12)/p-2/t4-,5+/m0/s1	CC(C)C(C([O-])=O)C(C([O-])=O)O	iMO1056|Opt208964
1102	cpd02698_c	cpd02698[c]	c	FALSE	N-Succinyl-L-2,6-diaminopimelate	sl26da	C11H16N2O7	-2	288	-269.49	0.924333	C04421	N-SUCCINYLLL-2-6-DIAMINOPIMELATE	7053	11948934	null	58087	sl26da		InChI=1S/C11H18N2O7/c12-6(10(17)18)2-1-3-7(11(19)20)13-8(14)4-5-9(15)16/h6-7H,1-5,12H2,(H,13,14)(H,15,16)(H,17,18)(H,19,20)/p-2/t6-,7-/m0/s1	C(CC([N+])C(=O)[O-])CC(NC(CCC([O-])=O)=O)C([O-])=O	iMO1056|Opt208964
1103	cpd02701_c	cpd02701[c]	c	FALSE	S-Adenosyl-4-methylthio-2-oxobutanoate	amob	C15H19N5O6S	0	397	-91.4	3.67833	C04425	S-ADENOSYL-4-METHYLTHIO-2-OXOBUTANOATE	7057	5459852	4573603	16490	amob		InChI=1S/C15H19N5O6S/c1-27(3-2-7(21)15(24)25)4-8-10(22)11(23)14(26-8)20-6-19-9-12(16)17-5-18-13(9)20/h5-6,8,10-11,14,22-23H,2-4H2,1H3,(H2-,16,17,18,24,25)/t8-,10-,11-,14-,27?/m1/s1	C[S+](CCC(C([O-])=O)=O)CC1(OC(C(C1O)O)N3(C2(=NC=NC(=C2N=C3)N)))	iMO1056|Opt208964
1104	cpd02711_c	cpd02711[c]	c	FALSE	2-Keto-3-deoxy-6-phosphogluconate	2ddg6p	C6H8O9P	-3	256	-432.64	0.539876	C04442	2-KETO-3-DEOXY-6-P-GLUCONATE	7071	44229082	null	57569	2ddg6p		InChI=1S/C6H11O9P/c7-3(1-4(8)6(10)11)5(9)2-15-16(12,13)14/h3,5,7,9H,1-2H2,(H,10,11)(H2,12,13,14)/p-3/t3-,5+/m0/s1	C(=O)([O-])C(=O)CC(O)C(O)COP([O-])(=O)[O-]	iMO1056|Opt208964
1105	cpd02720_c	cpd02720[c]	c	FALSE	5-Amino-6-5-phosphoribitylaminouracil	5aprbu	C9H15N4O9P	-2	355	-402.07	1.82313	C04454	CPD-1086	7081	45266638	null	58421	5aprbu		InChI=1S/C9H17N4O9P/c10-5-7(12-9(18)13-8(5)17)11-1-3(14)6(16)4(15)2-22-23(19,20)21/h3-4,6,14-16H,1-2,10H2,(H2,19,20,21)(H3,11,12,13,17,18)/p-2/t3-,4+,6-/m0/s1	C(NC1(NC(NC(=O)C(N)=1)=O))C(O)C(O)C(O)COP([O-])(=O)[O-]	iMO1056|Opt208964
1106	cpd02724_c	cpd02724[c]	c	FALSE	N-Succinyl-L-2-amino-6-oxopimelate	sl2a6o	C11H12NO8	-3	286	-294.26	0.936182	C04462	N-SUCCINYL-2-AMINO-6-KETOPIMELATE	7087	6419713	4925347	15685	sl2a6o		InChI=1S/C11H15NO8/c13-7(11(19)20)3-1-2-6(10(17)18)12-8(14)4-5-9(15)16/h6H,1-5H2,(H,12,14)(H,15,16)(H,17,18)(H,19,20)/p-3/t6-/m0/s1	C(CC(=O)C(=O)[O-])CC(NC(CCC([O-])=O)=O)C([O-])=O	iMO1056|Opt208964
1107	cpd02730_c	cpd02730[c]	c	FALSE	3-Deoxy-D-manno-octulosonate8-phosphate	kdo8p	C8H12O11P	-3	316	-505.48	1.33927	C04478	KDO-8P	7098	46173377	null	58368	kdo8p		InChI=1S/C8H15O11P/c9-3-1-8(14,7(12)13)19-6(5(3)11)4(10)2-18-20(15,16)17/h3-6,9-11,14H,1-2H2,(H,12,13)(H2,15,16,17)/p-3/t3-,4-,5-,6-,8-/m1/s1	C(OP([O-])(=O)[O-])C(O)[CH]1(OC(O)(C([O-])=O)CC(C1O)O)	iMO1056|Opt208964
1108	cpd02738_c	cpd02738[c]	c	FALSE	5-Methyltetrahydropteroyltri-L-glutamate	mhpglu	C30H35N9O12	-4	713	-315.66	3.69651	C04489	CPD-1302	7108	49852302	17625689	58207	5mthglu|mhpglu		InChI=1S/C30H39N9O12/c1-39-16(13-33-24-23(39)26(45)38-30(31)37-24)12-32-15-4-2-14(3-5-15)25(44)36-19(29(50)51)7-10-21(41)34-17(27(46)47)6-9-20(40)35-18(28(48)49)8-11-22(42)43/h2-5,16-19,32H,6-13H2,1H3,(H,34,41)(H,35,40)(H,36,44)(H,42,43)(H,46,47)(H,48,49)(H,50,51)(H4,31,33,37,38,45)/p-4/t16-,17-,18-,19-/m0/s1	CN1([CH](CNC2(N=C(NC(=O)C1=2)N))CNC3(=CC=C(C(=O)NC(C([O-])=O)CCC(NC(C([O-])=O)CCC(NC(C([O-])=O)CCC(=O)[O-])=O)=O)C=C3))	iMO1056|Opt208964
1109	cpd02740_c	cpd02740[c]	c	FALSE	Guanosine 5'-triphosphate,3'-diphosphate	gdptp	C10H12N5O20P5	-6	678	-1144.8	2.76985	C04494	GDP-TP	7111	46173549	null	16690	gdptp		InChI=1S/C10H18N5O20P5/c11-10-13-7-4(8(17)14-10)12-2-15(7)9-5(16)6(32-39(26,27)33-36(18,19)20)3(31-9)1-30-38(24,25)35-40(28,29)34-37(21,22)23/h2-3,5-6,9,16H,1H2,(H,24,25)(H,26,27)(H,28,29)(H2,18,19,20)(H2,21,22,23)(H3,11,13,14,17)/p-6/t3-,5-,6-,9-/m1/s1	C(OP([O-])(=O)OP([O-])(=O)OP([O-])(=O)[O-])C1(OC(C(O)C(OP([O-])(=O)OP(O)([O-])=O)1)N3(C=NC2(C(=O)NC(N)=NC=23)))	iMO1056|Opt208964
1110	cpd02746_c	cpd02746[c]	c	FALSE	All_trans_Decaprenyl_diphosphate	decdp_tb	C50H82O7P2	-2	856	-186.37	5.06366	C17432|C04509	CPD-9610	96023782|7123	25245574	null	60721	decdp		InChI=1S/C50H84O7P2/c1-41(2)21-12-22-42(3)23-13-24-43(4)25-14-26-44(5)27-15-28-45(6)29-16-30-46(7)31-17-32-47(8)33-18-34-48(9)35-19-36-49(10)37-20-38-50(11)39-40-56-59(54,55)57-58(51,52)53/h21,23,25,27,29,31,33,35,37,39H,12-20,22,24,26,28,30,32,34,36,38,40H2,1-11H3,(H,54,55)(H2,51,52,53)/p-3/b42-23+,43-25+,44-27+,45-29+,46-31+,47-33+,48-35+,49-37+,50-39+	CC(=CCCC(C)=CCCC(C)=CCCC(C)=CCCC(C)=CCCC(C)=CCCC(C)=CCCC(C)=CCCC(C)=CCCC(C)=CCOP(=O)([O-])OP(=O)([O-])[O-])C	iMO1056
1111	cpd02775_c	cpd02775[c]	c	FALSE	4-Amino-5-phosphomethyl-2-methylpyrimidine	4ampm	C6H8N3O4P	-2	218	-204.04	1.68622	C04556	AMINO-HYDROXYMETHYL-METHYL-PYR-P	7161	25244846	null	58354	4ampm		InChI=1S/C6H10N3O4P/c1-4-8-2-5(6(7)9-4)3-13-14(10,11)12/h2H,3H2,1H3,(H2,7,8,9)(H2,10,11,12)/p-2	CC1(N=CC(COP(=O)([O-])[O-])=C(N=1)N)	iMO1056|Opt208964
1112	cpd02782_c	cpd02782[c]	c	FALSE	UDP-2-acetamido-2-deoxy-D-ribo-hex-3-uluronic acid	UDP-2-acetamido-2-deoxy-D-ribo-hex-3-uluronic acid	C17H22N3O18P2	-3	618	-800.12	3.2124	C04573	null	7174	null	null	15886			null	null	Curation
1113	cpd02791_c	cpd02791[c]	c	FALSE	Methylthioribulose-1-phosphate	5mdru1p	C6H11O7PS	-2	259	-346.88	0.897294	C04582	CPD-1063	7183	23615271	19951215	58548	5mdru1p		InChI=1S/C6H13O7PS/c1-15-3-5(8)6(9)4(7)2-13-14(10,11)12/h5-6,8-9H,2-3H2,1H3,(H2,10,11,12)/p-2/t5-,6+/m1/s1	CSCC(O)C(O)C(=O)COP([O-])(=O)[O-]	iMO1056|Opt208964
1114	cpd02799_c	cpd02799[c]	c	FALSE	Methylisocitrate	micit	C7H7O7	-3	203	-280.63	0.508496	C04593	CPD-618	7191	23615311	19951272	57429	micit		InChI=1S/C7H10O7/c1-7(14,6(12)13)3(5(10)11)2-4(8)9/h3,14H,2H2,1H3,(H,8,9)(H,10,11)(H,12,13)/p-3/t3-,7-/m1/s1	CC(C(CC([O-])=O)C([O-])=O)(C([O-])=O)O	Opt208964
1115	cpd02810_c	cpd02810[c]	c	FALSE	UDP-2-acetamido-4-dehydro-2,6-dideoxyglucose	UDP-2-acetamido-4-dehydro-2,6-dideoxyglucose	C17H23N3O16P2	-2	587	-714.11	3.14084	C04613	null	7204	null	null	17867			null	null	Curation
1116	cpd02820_c	cpd02820[c]	c	FALSE	UDP-N-acetylglucosamine_enolpyruvate	uaccg	C20H26N3O19P2	-3	674	-800.68	3.30674	C04631	UDP-ACETYL-CARBOXYVINYL-GLUCOSAMINE	7220	25244881	null	68483	uaccg		InChI=1S/C20H29N3O19P2/c1-7(18(30)31)38-16-12(21-8(2)25)19(40-9(5-24)14(16)28)41-44(35,36)42-43(33,34)37-6-10-13(27)15(29)17(39-10)23-4-3-11(26)22-20(23)32/h3-4,9-10,12-17,19,24,27-29H,1,5-6H2,2H3,(H,21,25)(H,30,31)(H,33,34)(H,35,36)(H,22,26,32)/p-3/t9-,10-,12-,13-,14-,15-,16-,17-,19-/m1/s1	C=C(OC3(C(O)C(CO)OC(OP(=O)([O-])OP(=O)([O-])OCC1(OC(C(O)C(O)1)N2(C=CC(=O)NC(=O)2)))C(NC(C)=O)3))C(=O)[O-]	iMO1056|Opt208964
1117	cpd02826_c	cpd02826[c]	c	FALSE	5'-Phosphoribosylformylglycinamidine	fpram	C8H15N3O8P	-1	313	-381.6	2.1938	C04640	5-PHOSPHORIBOSYL-N-FORMYLGLYCINEAMIDINE	7229	90657386	null	18413	fpram		InChI=1S/C8H16N3O8P/c9-5(1-10-3-12)11-8-7(14)6(13)4(19-8)2-18-20(15,16)17/h3-4,6-8,13-14H,1-2H2,(H2,9,11)(H,10,12)(H2,15,16,17)/p-1/t4-,6-,7-,8-/m1/s1	C(NC=O)C(=[N+])NC1(C(O)C(O)C(COP([O-])(=O)[O-])O1)	iMO1056|Opt208964
1118	cpd02828_c	cpd02828[c]	c	FALSE	5-Carboxymethyl-2-hydroxymuconic semialdehyde	5cm2hms	C8H6O6	-2	198	-187.4	1.16659	C04642	CPD-783	7231	90658171	null	58030	2h5cmmusa|5cmhmsa		InChI=1S/C8H8O6/c9-4-5(3-7(11)12)1-2-6(10)8(13)14/h1-2,4,10H,3H2,(H,11,12)(H,13,14)/p-2/b5-1-,6-2+	C(=O)C(=CC=C(C([O-])=O)O)CC([O-])=O	iMO1056|Opt208964
1119	cpd02843_c	cpd02843[c]	c	FALSE	D-erythro-imidazol-glycerol-phosphate	eig3p	C6H9N2O6P	-2	237	-288.2	1.17885	C04666	D-ERYTHRO-IMIDAZOLE-GLYCEROL-P	7249	5459954	4573672	58278	eig3p		InChI=1S/C6H11N2O6P/c9-5(2-14-15(11,12)13)6(10)4-1-7-3-8-4/h1,3,5-6,9-10H,2H2,(H,7,8)(H2,11,12,13)/p-2/t5-,6+/m1/s1	C1(NC=NC=1C(C(O)COP(=O)([O-])[O-])O)	iMO1056|Opt208964
1120	cpd02851_c	cpd02851[c]	c	FALSE	AICAR	aicar	C9H13N4O8P	-2	337	-336.61	1.93359	C04677	AICAR	7258	45266657	null	58475	aicar		InChI=1S/C9H15N4O8P/c10-7-4(8(11)16)12-2-13(7)9-6(15)5(14)3(21-9)1-20-22(17,18)19/h2-3,5-6,9,14-15H,1,10H2,(H2,11,16)(H2,17,18,19)/p-2/t3-,5-,6-,9-/m1/s1	C(OP(=O)([O-])[O-])C1(C(O)C(O)C(O1)N2(C=NC(C(=O)N)=C(N)2))	iMO1056|Opt208964
1121	cpd02857_c	cpd02857[c]	c	FALSE	DAHP	2dda7p	C7H10O10P	-3	286	-469.06	0.698492	C04691	3-DEOXY-D-ARABINO-HEPTULOSONATE-7-P	7271	5460215	null	58394	2dda7p		InChI=1S/C7H13O10P/c8-3(1-4(9)7(12)13)6(11)5(10)2-17-18(14,15)16/h3,5-6,8,10-11H,1-2H2,(H,12,13)(H2,14,15,16)/p-3/t3-,5-,6+/m1/s1	C(=O)([O-])C(=O)CC(O)C(O)C(O)COP([O-])(=O)[O-]	iMO1056|Opt208964
1122	cpd02862_c	cpd02862[c]	c	FALSE	UDPMurAc(oyl-L-Ala-D-gamma-Glu-L-Lys-D-Ala-D-Ala)	uGgla	C40H62N9O26P2	-3	1146	-1046.45	5.40856	C04702	C3	7277	86289103	null	70758	uAgla|uGgla		InChI=1S/C40H65N9O26P2/c1-16(32(57)44-18(3)37(61)62)43-35(60)21(8-6-7-12-41)46-25(52)10-9-22(38(63)64)47-33(58)17(2)42-34(59)19(4)71-31-27(45-20(5)51)39(73-23(14-50)29(31)55)74-77(68,69)75-76(66,67)70-15-24-28(54)30(56)36(72-24)49-13-11-26(53)48-40(49)65/h11,13,16-19,21-24,27-31,36,39,50,54-56H,6-10,12,14-15,41H2,1-5H3,(H,42,59)(H,43,60)(H,44,57)(H,45,51)(H,46,52)(H,47,58)(H,61,62)(H,63,64)(H,66,…	CC(C(=O)NC(C([O-])=O)C)NC(=O)C(CCCC[N+])NC(=O)CCC(C(=O)[O-])NC(=O)C(C)NC(=O)C(C)OC1(C(O)C(CO)OC(C(NC(=O)C)1)OP(OP(OCC2(OC(C(O)C(O)2)N3(C=CC(=O)NC(=O)3)))([O-])=O)([O-])=O)	Opt208964
1123	cpd02882_c	cpd02882[c]	c	FALSE	4-1-D-Ribitylamino-5-aminouracil	4r5au	C9H16N4O6	0	276	-189.57	1.84653	C04732	AMINO-RIBOSYLAMINO-1H-3H-PYR-DIONE	7303	193516	null	15934	4r5au		InChI=1S/C9H16N4O6/c10-5-7(12-9(19)13-8(5)18)11-1-3(15)6(17)4(16)2-14/h3-4,6,14-17H,1-2,10H2,(H3,11,12,13,18,19)/t3-,4+,6-/m0/s1	C(NC1(NC(NC(=O)C(N)=1)=O))C(O)C(O)C(O)CO	iMO1056|Opt208964
1124	cpd02884_c	cpd02884[c]	c	FALSE	FAICAR	fprica	C10H13N4O9P	-2	365	-372.85	2.01631	C04734	PHOSPHORIBOSYL-FORMAMIDO-CARBOXAMIDE	7305	45266654	null	58467	fprica		InChI=1S/C10H15N4O9P/c11-8(18)5-9(13-3-15)14(2-12-5)10-7(17)6(16)4(23-10)1-22-24(19,20)21/h2-4,6-7,10,16-17H,1H2,(H2,11,18)(H,13,15)(H2,19,20,21)/p-2/t4-,6-,7-,10-/m1/s1	C(OP([O-])(=O)[O-])C2(C(O)C(O)C(N1(C=NC(C(=O)N)=C(NC=O)1))O2)	iMO1056|Opt208964
1125	cpd02893_c	cpd02893[c]	c	FALSE	5'-Phosphoribosyl-4-carboxy-5-aminoimidazole	5aizc	C9H12N3O9P	-2	338	-378.85	2.00582	C04751	PHOSPHORIBOSYL-CARBOXY-AMINOIMIDAZOLE	7321	24916886	null	58564	5aizc		InChI=1S/C9H14N3O9P/c10-7-4(9(15)16)11-2-12(7)8-6(14)5(13)3(21-8)1-20-22(17,18)19/h2-3,5-6,8,13-14H,1,10H2,(H,15,16)(H2,17,18,19)/p-3/t3-,5-,6-,8-/m1/s1	C(OP([O-])([O-])=O)C2(C(O)C(O)C(N1(C=NC(C([O-])=O)=C(N)1))O2)	iMO1056|Opt208964
1126	cpd02894_c	cpd02894[c]	c	FALSE	4-Amino-2-methyl-5-diphosphomethylpyrimidine	2mahmp	C6H9N3O7P2	-2	297	-412.04	1.69063	C04752	AMINO-HYDROXYMETHYL-METHYLPYRIMIDINE-PP	7322	25245586	null	57841	2mahmp		InChI=1S/C6H11N3O7P2/c1-4-8-2-5(6(7)9-4)3-15-18(13,14)16-17(10,11)12/h2H,3H2,1H3,(H,13,14)(H2,7,8,9)(H2,10,11,12)/p-3	CC1(N=C(N)C(=CN=1)COP(OP([O-])([O-])=O)([O-])=O)	iMO1056|Opt208964
1127	cpd02904_c	cpd02904[c]	c	FALSE	Alpha-Ribazole 5'-phosphate	5prdmbz	C14H17N2O7P	-2	357	-289.84	2.1352	C04778	ALPHA-RIBAZOLE-5-P	7342	49791947	null	57918	5prdmbz		InChI=1S/C14H19N2O7P/c1-7-3-9-10(4-8(7)2)16(6-15-9)14-13(18)12(17)11(23-14)5-22-24(19,20)21/h3-4,6,11-14,17-18H,5H2,1-2H3,(H2,19,20,21)/p-2/t11-,12-,13-,14+/m1/s1	CC2(C(C)=CC1(N(C=NC=1C=2)C3(C(O)C(O)C(COP([O-])(=O)[O-])O3)))	iMO1056|Opt208964
1128	cpd02920_c	cpd02920[c]	c	FALSE	7,8-Dihydropterin_pyrophosphate	6hmhptpp	C7H9N5O8P2	-2	353	-423.61	2.81635	C04807	DIHYDROPTERIN-CH2OH-PP	7369	25244074	null	73083	6hmhptpp		InChI=1S/C7H11N5O8P2/c8-7-11-5-4(6(13)12-7)10-3(1-9-5)2-19-22(17,18)20-21(14,15)16/h1-2H2,(H,17,18)(H2,14,15,16)(H4,8,9,11,12,13)/p-3	C2(C(COP(=O)([O-])OP(=O)([O-])[O-])=NC1(C(=O)NC(N)=NC=1N2))	iMO1056|Opt208964
1129	cpd02921_c	cpd02921[c]	c	FALSE	SAICAR	25aics	C13H16N4O12P	-3	451	-487.65	2.1139	C04823|C04811	P-RIBOSYL-4-SUCCCARB-AMINOIMIDAZOLE	7384|7373	45266647	null	58443	25aics		InChI=1S/C13H19N4O12P/c14-10-7(11(22)16-4(13(23)24)1-6(18)19)15-3-17(10)12-9(21)8(20)5(29-12)2-28-30(25,26)27/h3-5,8-9,12,20-21H,1-2,14H2,(H,16,22)(H,18,19)(H,23,24)(H2,25,26,27)/p-4/t4?,5-,8-,9-,12-/m1/s1	C(OP([O-])([O-])=O)C2(C(O)C(O)C(N1(C(N)=C(C(=O)NC(C([O-])=O)CC([O-])=O)N=C1))O2)	iMO1056|Opt208964
1130	cpd02948_c	cpd02948[c]	c	FALSE	MurAc(oyl-L-Ala-D-gamma-Glu-L-Lys-D-Ala-D-Ala)-diphospho-_undecaprenol	uaGgla	C86H140N7O21P2	-3	1668	-598.96	7.3327	C04851	C4	7408	46878496	null	60032	uaGgla		InChI=1S/C86H143N7O21P2/c1-57(2)30-20-31-58(3)32-21-33-59(4)34-22-35-60(5)36-23-37-61(6)38-24-39-62(7)40-25-41-63(8)42-26-43-64(9)44-27-45-65(10)46-28-47-66(11)48-29-49-67(12)53-55-110-115(106,107)114-116(108,109)113-86-77(91-72(17)95)79(78(97)75(56-94)112-86)111-71(16)82(100)88-69(14)81(99)93-74(85(104)105)51-52-76(96)92-73(50-18-19-54-87)83(101)89-68(13)80(98)90-70(15)84(102)103/h30,32,34,36,38…	CC(C)=CCCC(C)=CCCC(C)=CCCC(=CCCC(=CCCC(=CCCC(C)=CCCC(=CCCC(=CCCC(=CCCC(=CCOP(=O)(OP(=O)([O-])OC1(OC(CO)C(O)C(OC(C)C(=O)NC(C)C(=O)NC(CCC(NC(CCCC[N+])C(=O)NC(C)C(NC(C(=O)[O-])C)=O)=O)C([O-])=O)C(NC(C)=O)1))[O-])C)C)C)C)C)C)C	Opt208964
1131	cpd02961_c	cpd02961[c]	c	FALSE	Dihydroneopterin	dhnpt	C9H13N5O4	0	255	-75.95	2.61138	C04874	CPD-11770|DIHYDRO-NEO-PTERIN	7426	45479435|65074	58584	71175|17001	dhnpt		InChI=1S/C9H13N5O4/c10-9-13-7-5(8(18)14-9)12-3(1-11-7)6(17)4(16)2-15/h4,6,15-17H,1-2H2,(H4,10,11,13,14,18)/t4-,6-/m0/s1|InChI=1S/C9H13N5O4/c10-9-13-7-5(8(18)14-9)12-3(1-11-7)6(17)4(16)2-15/h4,6,15-17H,1-2H2,(H4,10,11,13,14,18)/t4-,6+/m1/s1	C1(NC2(N=C(N)NC(=O)C(N=C1C(O)C(O)CO)=2))|C1(NC2(N=C(N)NC(=O)C(N=C1C(O)C(O)CO)=2))	iMO1056|Opt208964
1132	cpd02961_e	cpd02961[e]	e	FALSE	Dihydroneopterin[e]	dhnpt	C9H13N5O4	0	255	-75.95	2.61138	C04874	CPD-11770|DIHYDRO-NEO-PTERIN	7426	45479435|65074	58584	71175|17001	dhnpt		InChI=1S/C9H13N5O4/c10-9-13-7-5(8(18)14-9)12-3(1-11-7)6(17)4(16)2-15/h4,6,15-17H,1-2H2,(H4,10,11,13,14,18)/t4-,6-/m0/s1|InChI=1S/C9H13N5O4/c10-9-13-7-5(8(18)14-9)12-3(1-11-7)6(17)4(16)2-15/h4,6,15-17H,1-2H2,(H4,10,11,13,14,18)/t4-,6+/m1/s1	C1(NC2(N=C(N)NC(=O)C(N=C1C(O)C(O)CO)=2))|C1(NC2(N=C(N)NC(=O)C(N=C1C(O)C(O)CO)=2))	Curation
1133	cpd02961_p	cpd02961[p]	p	FALSE	Dihydroneopterin[p]	dhnpt	C9H13N5O4	0	255	-75.95	2.61138	C04874	CPD-11770|DIHYDRO-NEO-PTERIN	7426	45479435|65074	58584	71175|17001	dhnpt		InChI=1S/C9H13N5O4/c10-9-13-7-5(8(18)14-9)12-3(1-11-7)6(17)4(16)2-15/h4,6,15-17H,1-2H2,(H4,10,11,13,14,18)/t4-,6-/m0/s1|InChI=1S/C9H13N5O4/c10-9-13-7-5(8(18)14-9)12-3(1-11-7)6(17)4(16)2-15/h4,6,15-17H,1-2H2,(H4,10,11,13,14,18)/t4-,6+/m1/s1	C1(NC2(N=C(N)NC(=O)C(N=C1C(O)C(O)CO)=2))|C1(NC2(N=C(N)NC(=O)C(N=C1C(O)C(O)CO)=2))	Curation
1134	cpd02964_c	cpd02964[c]	c	FALSE	UDP-N-acetylmuramoyl-L-alanyl-D-gamma-glutamyl-meso-2-6-diaminopimelate	ugmd	C35H51N7O26P2	-4	1047	-1064.55	4.40539	C04877	UDP-AAGM-DIAMINOHEPTANEDIOATE	7429	25243985	null	83905	ugmd		InChI=1S/C35H55N7O26P2/c1-13(28(50)40-18(33(56)57)7-8-21(45)39-17(32(54)55)6-4-5-16(36)31(52)53)37-29(51)14(2)64-27-23(38-15(3)44)34(66-19(11-43)25(27)48)67-70(61,62)68-69(59,60)63-12-20-24(47)26(49)30(65-20)42-10-9-22(46)41-35(42)58/h9-10,13-14,16-20,23-27,30,34,43,47-49H,4-8,11-12,36H2,1-3H3,(H,37,51)(H,38,44)(H,39,45)(H,40,50)(H,52,53)(H,54,55)(H,56,57)(H,59,60)(H,61,62)(H,41,46,58)/p-4/t13-,1…	CC(C(=O)NC(C(=O)[O-])CCC(=O)NC(CCCC([N+])C(=O)[O-])C([O-])=O)NC(=O)C(C)OC1(C(O)C(CO)OC(C(NC(=O)C)1)OP([O-])(OP([O-])(OCC2(C(O)C(O)C(O2)N3(C=CC(=O)NC(=O)3)))=O)=O)	iMO1056|Opt208964
1135	cpd02968_c	cpd02968[c]	c	FALSE	UDP-N-acetylmuramoyl-L-alanyl-D-glutamyl-6-carboxy-L-lysyl-D-alanyl-_D-alanine	ugmda	C41H61N9O28P2	-4	1189	-1126.09	5.43165	C04882	C1	7434	25244658	null	61386	ugmda		InChI=1S/C41H65N9O28P2/c1-15(32(58)45-17(3)37(62)63)44-35(61)21(8-6-7-20(42)38(64)65)47-25(53)10-9-22(39(66)67)48-33(59)16(2)43-34(60)18(4)74-31-27(46-19(5)52)40(76-23(13-51)29(31)56)77-80(71,72)78-79(69,70)73-14-24-28(55)30(57)36(75-24)50-12-11-26(54)49-41(50)68/h11-12,15-18,20-24,27-31,36,40,51,55-57H,6-10,13-14,42H2,1-5H3,(H,43,60)(H,44,61)(H,45,58)(H,46,52)(H,47,53)(H,48,59)(H,62,63)(H,64,65)…	CC(C(=O)NC(C)C([O-])=O)NC(=O)C(CCCC([N+])C(=O)[O-])NC(=O)CCC(C(=O)[O-])NC(=O)C(C)NC(=O)C(C)OC1(C(O)C(CO)OC(C(NC(=O)C)1)OP([O-])(OP([O-])(OCC2(C(O)C(O)C(O2)N3(C=CC(=O)NC(=O)3)))=O)=O)	iMO1056|Opt208964
1136	cpd02978_c	cpd02978[c]	c	FALSE	7,8-Dihydroneopterin 3'-triphosphate	ahdt	C9H13N5O13P3	-3	492	-704.45	2.61242	C04895	DIHYDRONEOPTERIN-P3	7446	25201779	null	58462	ahdt		InChI=1S/C9H16N5O13P3/c10-9-13-7-5(8(17)14-9)12-3(1-11-7)6(16)4(15)2-25-29(21,22)27-30(23,24)26-28(18,19)20/h4,6,15-16H,1-2H2,(H,21,22)(H,23,24)(H2,18,19,20)(H4,10,11,13,14,17)/p-4/t4-,6+/m1/s1	C1(NC2(N=C(N)NC(=O)C(N=C1C(O)C(O)COP([O-])(=O)OP([O-])(=O)OP([O-])(=O)[O-])=2))	iMO1056|Opt208964
1137	cpd02978_e	cpd02978[e]	e	FALSE	7,8-Dihydroneopterin 3'-triphosphate[e]	ahdt	C9H13N5O13P3	-3	492	-704.45	2.61242	C04895	DIHYDRONEOPTERIN-P3	7446	25201779	null	58462	ahdt		InChI=1S/C9H16N5O13P3/c10-9-13-7-5(8(17)14-9)12-3(1-11-7)6(16)4(15)2-25-29(21,22)27-30(23,24)26-28(18,19)20/h4,6,15-16H,1-2H2,(H,21,22)(H,23,24)(H2,18,19,20)(H4,10,11,13,14,17)/p-4/t4-,6+/m1/s1	C1(NC2(N=C(N)NC(=O)C(N=C1C(O)C(O)COP([O-])(=O)OP([O-])(=O)OP([O-])(=O)[O-])=2))	Curation
1138	cpd02978_p	cpd02978[p]	p	FALSE	7,8-Dihydroneopterin 3'-triphosphate[p]	ahdt	C9H13N5O13P3	-3	492	-704.45	2.61242	C04895	DIHYDRONEOPTERIN-P3	7446	25201779	null	58462	ahdt		InChI=1S/C9H16N5O13P3/c10-9-13-7-5(8(17)14-9)12-3(1-11-7)6(16)4(15)2-25-29(21,22)27-30(23,24)26-28(18,19)20/h4,6,15-16H,1-2H2,(H,21,22)(H,23,24)(H2,18,19,20)(H4,10,11,13,14,17)/p-4/t4-,6+/m1/s1	C1(NC2(N=C(N)NC(=O)C(N=C1C(O)C(O)COP([O-])(=O)OP([O-])(=O)OP([O-])(=O)[O-])=2))	Curation
1139	cpd02979_c	cpd02979[c]	c	FALSE	Phosphoribosylformiminoaicar-phosphate	prfp	C15H21N5O15P2	-4	575	-651.87	4.32311	C04896	PHOSPHORIBOSYL-FORMIMINO-AICAR-P	7447	45266644	null	58435	prfp		InChI=1S/C15H25N5O15P2/c16-12(25)7-13(17-3-18-14-10(23)8(21)5(34-14)1-32-36(26,27)28)20(4-19-7)15-11(24)9(22)6(35-15)2-33-37(29,30)31/h3-6,8-11,14-15,21-24H,1-2H2,(H2,16,25)(H,17,18)(H2,26,27,28)(H2,29,30,31)/p-4/t5-,6-,8-,9-,10-,11-,14-,15-/m1/s1	C(NC1(OC(COP([O-])(=O)[O-])C(O)C(O)1))=NC3(=C(C(N)=O)N=CN(C2(OC(COP([O-])(=O)[O-])C(O)C(O)2))3)	iMO1056|Opt208964
1140	cpd02991_c	cpd02991[c]	c	FALSE	Phosphoribulosylformimino-AICAR-phosphate	prlp	C15H22N5O15P2	-3	575	-651.25	3.77337	C04916	PHOSPHORIBULOSYL-FORMIMINO-AICAR-P	7464	45266672	null	58525	prlp		InChI=1S/C15H25N5O15P2/c16-13(26)9-14(18-4-17-1-6(21)10(23)7(22)2-33-36(27,28)29)20(5-19-9)15-12(25)11(24)8(35-15)3-34-37(30,31)32/h4-5,7-8,10-12,15,22-25H,1-3H2,(H2,16,26)(H,17,18)(H2,27,28,29)(H2,30,31,32)/p-4/t7-,8-,10+,11-,12-,15-/m1/s1	C(OP(=O)([O-])[O-])C(O)C(O)C(=O)CN=CNC2(N(C1(C(O)C(C(COP(=O)([O-])[O-])O1)O))C=NC(C(=O)N)=2)	iMO1056|Opt208964
1141	cpd03034_c	cpd03034[c]	c	FALSE	3-Ureidoisobutyrate	3uib	C5H9N2O3	-1	145	-124.51	0.973099	C05100	3-UREIDO-ISOBUTYRATE	7529	91820371	19988990	74414	3uib		InChI=1S/C5H10N2O3/c1-3(4(8)9)2-7-5(6)10/h3H,2H2,1H3,(H,8,9)(H3,6,7,10)/p-1/t3-/m1/s1	CC(CNC(N)=O)C(=O)[O-]	Opt208964
1142	cpd03045_c	cpd03045[c]	c	FALSE	S-(2-Methylbutanoyl)-dihydrolipoamide	2mbutdhla	C13H25NO2S2	0	291	-58.134	1.42896	C05118	CPD-941	7542	440565	389465	28692	2mbdhl		InChI=1S/C13H25NO2S2/c1-3-10(2)13(16)18-9-8-11(17)6-4-5-7-12(14)15/h10-11,17H,3-9H2,1-2H3,(H2,14,15)	CCC(C(SCCC(CCCCC(N)=O)S)=O)C	iMO1056
1143	cpd03046_c	cpd03046[c]	c	FALSE	S-(3-Methylbutanoyl)-dihydrolipoamide	3mbutdhla	C13H25NO2S2	0	291	-58.134	1.42896	C05119	null	7543	null	null	27462	3mbdhl		null	null	iMO1056
1144	cpd03047_c	cpd03047[c]	c	FALSE	Taurocholate	tchola	C26H44NO7S	-1	514	-235.603	7.1783	C05122	CPD-3743	7544	9548794	7827717	36257	tchola		InChI=1S/C26H45NO7S/c1-15(4-7-23(31)27-10-11-35(32,33)34)18-5-6-19-24-20(14-22(30)26(18,19)3)25(2)9-8-17(28)12-16(25)13-21(24)29/h15-22,24,28-30H,4-14H2,1-3H3,(H,27,31)(H,32,33,34)/p-1/t15-,16+,17-,18-,19+,20+,21-,22+,24+,25+,26-/m1/s1	CC(CCC(=O)NCCS([O-])(=O)=O)[CH]2(CC[CH]3([CH]4(C(O)C[CH]1(CC(O)CCC(C)1[CH](CC(O)C(C)23)4))))	Opt208964
1145	cpd03047_e	cpd03047[e]	e	FALSE	Taurocholate[e]	tchola	C26H44NO7S	-1	514	-235.603	7.1783	C05122	CPD-3743	7544	9548794	7827717	36257	tchola		InChI=1S/C26H45NO7S/c1-15(4-7-23(31)27-10-11-35(32,33)34)18-5-6-19-24-20(14-22(30)26(18,19)3)25(2)9-8-17(28)12-16(25)13-21(24)29/h15-22,24,28-30H,4-14H2,1-3H3,(H,27,31)(H,32,33,34)/p-1/t15-,16+,17-,18-,19+,20+,21-,22+,24+,25+,26-/m1/s1	CC(CCC(=O)NCCS([O-])(=O)=O)[CH]2(CC[CH]3([CH]4(C(O)C[CH]1(CC(O)CCC(C)1[CH](CC(O)C(C)23)4))))	Opt208964
1146	cpd03047_p	cpd03047[p]	p	FALSE	Taurocholate[p]	tchola	C26H44NO7S	-1	514	-235.603	7.1783	C05122	CPD-3743	7544	9548794	7827717	36257	tchola		InChI=1S/C26H45NO7S/c1-15(4-7-23(31)27-10-11-35(32,33)34)18-5-6-19-24-20(14-22(30)26(18,19)3)25(2)9-8-17(28)12-16(25)13-21(24)29/h15-22,24,28-30H,4-14H2,1-3H3,(H,27,31)(H,32,33,34)/p-1/t15-,16+,17-,18-,19+,20+,21-,22+,24+,25+,26-/m1/s1	CC(CCC(=O)NCCS([O-])(=O)=O)[CH]2(CC[CH]3([CH]4(C(O)C[CH]1(CC(O)CCC(C)1[CH](CC(O)C(C)23)4))))	Curation
1147	cpd03048_c	cpd03048[c]	c	FALSE	Isethionate	istnt	C2H5O4S	-1	125	-162.012	0.768373	C05123	CPD-3745	7545	3955599	3176358	61904	isetac		InChI=1S/C2H6O4S/c3-1-2-7(4,5)6/h3H,1-2H2,(H,4,5,6)/p-1	C(CO)S(=O)(=O)[O-]	Opt208964
1148	cpd03048_e	cpd03048[e]	e	FALSE	Isethionate[e]	istnt	C2H5O4S	-1	125	-162.012	0.768373	C05123	CPD-3745	7545	3955599	3176358	61904	isetac		InChI=1S/C2H6O4S/c3-1-2-7(4,5)6/h3H,1-2H2,(H,4,5,6)/p-1	C(CO)S(=O)(=O)[O-]	Opt208964
1149	cpd03048_p	cpd03048[p]	p	FALSE	Isethionate[p]	istnt	C2H5O4S	-1	125	-162.012	0.768373	C05123	CPD-3745	7545	3955599	3176358	61904	isetac		InChI=1S/C2H6O4S/c3-1-2-7(4,5)6/h3H,1-2H2,(H,4,5,6)/p-1	C(CO)S(=O)(=O)[O-]	Curation
1150	cpd03052_c	cpd03052[c]	c	FALSE	Imidazole acetaldehyde	imzacd	C5H6N2O	0	110	8.24	1.11093	C05130	IMIDAZOLE_ACETALDEHYDE	7550	150841	11271820	27398	im4act		InChI=1S/C5H6N2O/c8-2-1-5-3-6-4-7-5/h2-4H,1H2,(H,6,7)	C1(NC=NC(CC=O)=1)	Opt208964
1151	cpd03078_c	cpd03078[c]	c	FALSE	Selenophosphate	selnp	H2O3PSe	-1	159	null	null	C05172	SEPO3	7583	25244868	null	58618	selnp		InChI=1S/H3O3PSe/c1-4(2,3)5/h(H3,1,2,3,5)/p-2	[O-]P([O-])(O)=[Se]	iMO1056
1152	cpd03091_c	cpd03091[c]	c	FALSE	5'-Deoxyadenosine	dad-5	C10H13N5O3	0	251	-9.12	3.02986	C05198	CH33ADO	7603	439182	388325	17319	dad_5		InChI=1S/C10H13N5O3/c1-4-6(16)7(17)10(18-4)15-3-14-5-8(11)12-2-13-9(5)15/h2-4,6-7,10,16-17H,1H3,(H2,11,12,13)/t4-,6-,7-,10-/m1/s1	CC1(OC(C(O)C(O)1)N3(C=NC2(C(N)=NC=NC=23)))	iMO1056|Opt208964
1153	cpd03091_e	cpd03091[e]	e	FALSE	5'-Deoxyadenosine[e]	dad-5	C10H13N5O3	0	251	-9.12	3.02986	C05198	CH33ADO	7603	439182	388325	17319	dad_5		InChI=1S/C10H13N5O3/c1-4-6(16)7(17)10(18-4)15-3-14-5-8(11)12-2-13-9(5)15/h2-4,6-7,10,16-17H,1H3,(H2,11,12,13)/t4-,6-,7-,10-/m1/s1	CC1(OC(C(O)C(O)1)N3(C=NC2(C(N)=NC=NC=23)))	iMO1056
1154	cpd03091_p	cpd03091[p]	p	FALSE	5'-Deoxyadenosine[p]	dad-5	C10H13N5O3	0	251	-9.12	3.02986	C05198	CH33ADO	7603	439182	388325	17319	dad_5		InChI=1S/C10H13N5O3/c1-4-6(16)7(17)10(18-4)15-3-14-5-8(11)12-2-13-9(5)15/h2-4,6-7,10,16-17H,1H3,(H2,11,12,13)/t4-,6-,7-,10-/m1/s1	CC1(OC(C(O)C(O)1)N3(C=NC2(C(N)=NC=NC=23)))	Curation
1155	cpd03113_c	cpd03113[c]	c	FALSE	(S)-3-Hydroxyhexadecanoyl-CoA	3hhdcoa	C37H62N7O18P3S	-4	1018	-801.19	3.89192	C05258	CPD0-2232	7645	49859614	null	62613	3hhdcoa		InChI=1S/C37H66N7O18P3S/c1-4-5-6-7-8-9-10-11-12-13-14-15-25(45)20-28(47)66-19-18-39-27(46)16-17-40-35(50)32(49)37(2,3)22-59-65(56,57)62-64(54,55)58-21-26-31(61-63(51,52)53)30(48)36(60-26)44-24-43-29-33(38)41-23-42-34(29)44/h23-26,30-32,36,45,48-49H,4-22H2,1-3H3,(H,39,46)(H,40,50)(H,54,55)(H,56,57)(H2,38,41,42)(H2,51,52,53)/p-4/t25-,26+,30+,31+,32?,36+/m0/s1	CCCCCCCCCCCCCC(CC(SCCNC(CCNC(C(C(COP(=O)([O-])OP(OCC1(OC(C(C1OP([O-])([O-])=O)O)N3(C=NC2(C(=NC=NC=23)N))))([O-])=O)(C)C)O)=O)=O)=O)O	Opt208964
1156	cpd03114_c	cpd03114[c]	c	FALSE	3-Oxohexadecanoyl-CoA	3ohdcoa	C37H60N7O18P3S	-4	1016	-793.17	3.90182	C05259	3-OXOPALMITOYL-COA	7646	25244191	null	57349	3ohdcoa		InChI=1S/C37H64N7O18P3S/c1-4-5-6-7-8-9-10-11-12-13-14-15-25(45)20-28(47)66-19-18-39-27(46)16-17-40-35(50)32(49)37(2,3)22-59-65(56,57)62-64(54,55)58-21-26-31(61-63(51,52)53)30(48)36(60-26)44-24-43-29-33(38)41-23-42-34(29)44/h23-24,26,30-32,36,48-49H,4-22H2,1-3H3,(H,39,46)(H,40,50)(H,54,55)(H,56,57)(H2,38,41,42)(H2,51,52,53)/p-4/t26-,30-,31-,32+,36-/m1/s1	CCCCCCCCCCCCCC(=O)CC(=O)SCCNC(=O)CCNC(=O)C(O)C(C)(C)COP(=O)(OP(=O)(OCC1(C(OP([O-])(=O)[O-])C(O)C(O1)N3(C2(=C(C(N)=NC=N2)N=C3))))[O-])[O-]	Opt208964
1157	cpd03115_c	cpd03115[c]	c	FALSE	(S)-3-Hydroxytetradecanoyl-CoA	3htdcoa	C35H58N7O18P3S	-4	990	-804.43	3.81994	C05260	CPD0-2171	7647	46173488	null	62614	3htdcoa		InChI=1S/C35H62N7O18P3S/c1-4-5-6-7-8-9-10-11-12-13-23(43)18-26(45)64-17-16-37-25(44)14-15-38-33(48)30(47)35(2,3)20-57-63(54,55)60-62(52,53)56-19-24-29(59-61(49,50)51)28(46)34(58-24)42-22-41-27-31(36)39-21-40-32(27)42/h21-24,28-30,34,43,46-47H,4-20H2,1-3H3,(H,37,44)(H,38,48)(H,52,53)(H,54,55)(H2,36,39,40)(H2,49,50,51)/p-4/t23-,24+,28+,29+,30-,34+/m0/s1	CCCCCCCCCCCC(O)CC(=O)SCCNC(=O)CCNC(C(O)C(C)(C)COP([O-])(=O)OP([O-])(=O)OCC1(C(OP(=O)([O-])[O-])C(O)C(O1)N3(C=NC2(C(N)=NC=NC=23))))=O	Opt208964
1158	cpd03116_c	cpd03116[c]	c	FALSE	(S)-3-Hydroxydodecanoyl-CoA	3hddcoa	C33H54N7O18P3S	-4	962	-807.67	3.75481	C05262	CPD0-2107	7649	46173081	null	62558	3hddcoa		InChI=1S/C33H58N7O18P3S/c1-4-5-6-7-8-9-10-11-21(41)16-24(43)62-15-14-35-23(42)12-13-36-31(46)28(45)33(2,3)18-55-61(52,53)58-60(50,51)54-17-22-27(57-59(47,48)49)26(44)32(56-22)40-20-39-25-29(34)37-19-38-30(25)40/h19-22,26-28,32,41,44-45H,4-18H2,1-3H3,(H,35,42)(H,36,46)(H,50,51)(H,52,53)(H2,34,37,38)(H2,47,48,49)/p-4/t21-,22+,26+,27+,28-,32+/m0/s1	CCCCCCCCCC(O)CC(=O)SCCNC(=O)CCNC(C(O)C(C)(C)COP([O-])(=O)OP([O-])(=O)OCC1(C(OP(=O)([O-])[O-])C(O)C(O1)N3(C=NC2(C(N)=NC=NC=23))))=O	Opt208964
1159	cpd03117_c	cpd03117[c]	c	FALSE	3-Oxododecanoyl-CoA	3oddcoa	C33H52N7O18P3S	-4	960	-799.65	3.76508	C05263	CPD0-2105	7650	46173506	null	62615	3oddcoa		InChI=1S/C33H56N7O18P3S/c1-4-5-6-7-8-9-10-11-21(41)16-24(43)62-15-14-35-23(42)12-13-36-31(46)28(45)33(2,3)18-55-61(52,53)58-60(50,51)54-17-22-27(57-59(47,48)49)26(44)32(56-22)40-20-39-25-29(34)37-19-38-30(25)40/h19-20,22,26-28,32,44-45H,4-18H2,1-3H3,(H,35,42)(H,36,46)(H,50,51)(H,52,53)(H2,34,37,38)(H2,47,48,49)/p-4/t22-,26-,27-,28+,32-/m1/s1	CCCCCCCCCC(=O)CC(=O)SCCNC(=O)CCNC(=O)C(O)C(C)(C)COP(=O)(OP(=O)(OCC1(C(OP([O-])(=O)[O-])C(O)C(O1)N3(C2(=C(C(N)=NC=N2)N=C3))))[O-])[O-]	Opt208964
1160	cpd03118_c	cpd03118[c]	c	FALSE	(S)-3-Hydroxydecanoyl-CoA	3hdccoa	C31H50N7O18P3S	-4	934	-810.91	3.69688	C05264	CPD0-2244	7651	49859629	null	62616	3hdcoa		InChI=1S/C31H54N7O18P3S/c1-4-5-6-7-8-9-19(39)14-22(41)60-13-12-33-21(40)10-11-34-29(44)26(43)31(2,3)16-53-59(50,51)56-58(48,49)52-15-20-25(55-57(45,46)47)24(42)30(54-20)38-18-37-23-27(32)35-17-36-28(23)38/h17-20,24-26,30,39,42-43H,4-16H2,1-3H3,(H,33,40)(H,34,44)(H,48,49)(H,50,51)(H2,32,35,36)(H2,45,46,47)/p-4/t19-,20+,24+,25+,26-,30+/m0/s1	CCCCCCCC(CC(SCCNC(=O)CCNC(=O)C(O)C(C)(C)COP(=O)(OP(=O)(OCC1(OC(C(C1OP([O-])(=O)[O-])O)N3(C2(=C(C(N)=NC=N2)N=C3))))[O-])[O-])=O)O	iMO1056|Opt208964
1161	cpd03119_c	cpd03119[c]	c	FALSE	3-Oxodecanoyl-CoA	3odcoa	C31H48N7O18P3S	-4	932	-802.89	3.7073	C05265	CPD0-2123	7652	53262297	null	62548	3odcoa		InChI=1S/C31H52N7O18P3S/c1-4-5-6-7-8-9-19(39)14-22(41)60-13-12-33-21(40)10-11-34-29(44)26(43)31(2,3)16-53-59(50,51)56-58(48,49)52-15-20-25(55-57(45,46)47)24(42)30(54-20)38-18-37-23-27(32)35-17-36-28(23)38/h17-18,20,24-26,30,42-43H,4-16H2,1-3H3,(H,33,40)(H,34,44)(H,48,49)(H,50,51)(H2,32,35,36)(H2,45,46,47)/p-4/t20-,24-,25-,26+,30-/m1/s1	CCCCCCCC(=O)CC(=O)SCCNC(=O)CCNC(=O)C(O)C(C)(C)COP(=O)(OP(=O)(OCC1(C(OP([O-])(=O)[O-])C(O)C(O1)N3(C2(=C(C(N)=NC=N2)N=C3))))[O-])[O-]	Opt208964
1162	cpd03120_c	cpd03120[c]	c	FALSE	(S)-3-Hydroxyoctanoyl-CoA	3hocoa	C29H46N7O18P3S	-4	906	-814.15	3.64649	C05266	CPD0-2224	7653	null	null	28632	3hocoa		null	null	Opt208964
1163	cpd03121_c	cpd03121[c]	c	FALSE	3-Oxooctanoyl-CoA	3oocoa	C29H44N7O18P3S	-4	904	-806.13	3.65706	C05267	CPD0-2106	7654	46173417	null	62619	3oocoa		InChI=1S/C29H48N7O18P3S/c1-4-5-6-7-17(37)12-20(39)58-11-10-31-19(38)8-9-32-27(42)24(41)29(2,3)14-51-57(48,49)54-56(46,47)50-13-18-23(53-55(43,44)45)22(40)28(52-18)36-16-35-21-25(30)33-15-34-26(21)36/h15-16,18,22-24,28,40-41H,4-14H2,1-3H3,(H,31,38)(H,32,42)(H,46,47)(H,48,49)(H2,30,33,34)(H2,43,44,45)/p-4/t18-,22-,23-,24+,28-/m1/s1	CCCCCC(=O)CC(=O)SCCNC(=O)CCNC(=O)C(O)C(C)(C)COP(=O)(OP(=O)(OCC1(C(OP([O-])(=O)[O-])C(O)C(O1)N3(C2(=C(C(N)=NC=N2)N=C3))))[O-])[O-]	Opt208964
1164	cpd03122_c	cpd03122[c]	c	FALSE	(S)-3-Hydroxyhexanoyl-CoA	3hhcoa	C27H42N7O18P3S	-4	878	-817.39	3.60396	C05268	OH-HEXANOYL-COA	7655	49859661	null	28276	3hhcoa		InChI=1S/C27H46N7O18P3S/c1-4-5-15(35)10-18(37)56-9-8-29-17(36)6-7-30-25(40)22(39)27(2,3)12-49-55(46,47)52-54(44,45)48-11-16-21(51-53(41,42)43)20(38)26(50-16)34-14-33-19-23(28)31-13-32-24(19)34/h13-16,20-22,26,35,38-39H,4-12H2,1-3H3,(H,29,36)(H,30,40)(H,44,45)(H,46,47)(H2,28,31,32)(H2,41,42,43)/p-4/t15-,16+,20+,21+,22?,26+/m0/s1	CCCC(CC(SCCNC(CCNC(C(C(COP(=O)([O-])OP(OCC1(OC(C(C1OP([O-])([O-])=O)O)N3(C=NC2(C(=NC=NC=23)N))))([O-])=O)(C)C)O)=O)=O)=O)O	Opt208964
1165	cpd03123_c	cpd03123[c]	c	FALSE	3-Oxohexanoyl-CoA	3ohcoa	C27H40N7O18P3S	-4	876	-809.37	3.61465	C05269	K-HEXANOYL-COA	7656	53239804	null	62418	3ohcoa		InChI=1S/C27H44N7O18P3S/c1-4-5-15(35)10-18(37)56-9-8-29-17(36)6-7-30-25(40)22(39)27(2,3)12-49-55(46,47)52-54(44,45)48-11-16-21(51-53(41,42)43)20(38)26(50-16)34-14-33-19-23(28)31-13-32-24(19)34/h13-14,16,20-22,26,38-39H,4-12H2,1-3H3,(H,29,36)(H,30,40)(H,44,45)(H,46,47)(H2,28,31,32)(H2,41,42,43)/p-4/t16-,20-,21-,22+,26-/m1/s1	CCCC(CC(SCCNC(=O)CCNC(=O)C(O)C(C)(C)COP(=O)(OP(=O)(OCC1(C(OP([O-])(=O)[O-])C(O)C(O1)N3(C2(=C(C(N)=NC=N2)N=C3))))[O-])[O-])=O)=O	Opt208964
1166	cpd03124_c	cpd03124[c]	c	FALSE	Hexanoyl-CoA	hxcoa	C27H42N7O17P3S	-4	862	-779.35	3.60352	C05270	HEXANOYL-COA	7657	53262356	null	62620	hxcoa		InChI=1S/C27H46N7O17P3S/c1-4-5-6-7-18(36)55-11-10-29-17(35)8-9-30-25(39)22(38)27(2,3)13-48-54(45,46)51-53(43,44)47-12-16-21(50-52(40,41)42)20(37)26(49-16)34-15-33-19-23(28)31-14-32-24(19)34/h14-16,20-22,26,37-38H,4-13H2,1-3H3,(H,29,35)(H,30,39)(H,43,44)(H,45,46)(H2,28,31,32)(H2,40,41,42)/p-4/t16-,20-,21-,22+,26-/m1/s1	CCCCCC(=O)SCCNC(=O)CCNC(=O)C(O)C(C)(C)COP(=O)(OP(=O)(OCC1(C(OP([O-])(=O)[O-])C(O)C(O1)N3(C2(=C(C(N)=NC=N2)N=C3))))[O-])[O-]	Opt208964
1167	cpd03125_c	cpd03125[c]	c	FALSE	Hexanoyl-2-enoyl-CoA	hx2coa	C27H40N7O17P3S	-4	860	-758.54	3.60551	C05271	CPD0-2121	7658	52921640	null	62077	hx2coa		InChI=1S/C27H44N7O17P3S/c1-4-5-6-7-18(36)55-11-10-29-17(35)8-9-30-25(39)22(38)27(2,3)13-48-54(45,46)51-53(43,44)47-12-16-21(50-52(40,41)42)20(37)26(49-16)34-15-33-19-23(28)31-14-32-24(19)34/h6-7,14-16,20-22,26,37-38H,4-5,8-13H2,1-3H3,(H,29,35)(H,30,39)(H,43,44)(H,45,46)(H2,28,31,32)(H2,40,41,42)/p-4/b7-6+/t16-,20-,21-,22+,26-/m1/s1	CCCC=CC(=O)SCCNC(=O)CCNC(=O)C(O)C(C)(C)COP(=O)(OP(=O)(OCC1(C(OP([O-])(=O)[O-])C(O)C(O1)N3(C2(=C(C(N)=NC=N2)N=C3))))[O-])[O-]	Opt208964
1168	cpd03126_c	cpd03126[c]	c	FALSE	Hexadecenoyl-2-enoyl-CoA	hdd2coa	C37H60N7O17P3S	-4	1000	-742.34	3.8735	C05272	CPD0-2117	7659	46173176	null	61526	hdd2coa		InChI=1S/C37H64N7O17P3S/c1-4-5-6-7-8-9-10-11-12-13-14-15-16-17-28(46)65-21-20-39-27(45)18-19-40-35(49)32(48)37(2,3)23-58-64(55,56)61-63(53,54)57-22-26-31(60-62(50,51)52)30(47)36(59-26)44-25-43-29-33(38)41-24-42-34(29)44/h16-17,24-26,30-32,36,47-48H,4-15,18-23H2,1-3H3,(H,39,45)(H,40,49)(H,53,54)(H,55,56)(H2,38,41,42)(H2,50,51,52)/p-4/b17-16+/t26-,30-,31-,32+,36-/m1/s1	CCCCCCCCCCCCCC=CC(=O)SCCNC(=O)CCNC(C(O)C(C)(C)COP([O-])(=O)OP([O-])(=O)OCC1(C(OP(=O)([O-])[O-])C(O)C(O1)N3(C=NC2(C(N)=NC=NC=23))))=O	Opt208964
1169	cpd03127_c	cpd03127[c]	c	FALSE	Tetradecanoyl-2-enoyl-CoA	td2coa	C35H56N7O17P3S	-4	972	-745.58	3.80524	C05273	CPD-15568	7660	46173185	null	61405	td2coa		InChI=1S/C35H60N7O17P3S/c1-4-5-6-7-8-9-10-11-12-13-14-15-26(44)63-19-18-37-25(43)16-17-38-33(47)30(46)35(2,3)21-56-62(53,54)59-61(51,52)55-20-24-29(58-60(48,49)50)28(45)34(57-24)42-23-41-27-31(36)39-22-40-32(27)42/h14-15,22-24,28-30,34,45-46H,4-13,16-21H2,1-3H3,(H,37,43)(H,38,47)(H,51,52)(H,53,54)(H2,36,39,40)(H2,48,49,50)/p-4/b15-14+/t24-,28-,29-,30+,34-/m1/s1	CCCCCCCCCCCC=CC(SCCNC(=O)CCNC(=O)C(O)C(C)(C)COP(=O)(OP(=O)(OCC1(C(OP([O-])(=O)[O-])C(O)C(O1)N3(C2(=C(C(N)=NC=N2)N=C3))))[O-])[O-])=O	Opt208964
1170	cpd03128_c	cpd03128[c]	c	FALSE	Decanoyl-CoA	dccoa	C31H50N7O17P3S	-4	918	-772.87	3.70479	C05274	CPD-10267	7661	25244140	null	61430	dcacoa		InChI=1S/C31H54N7O17P3S/c1-4-5-6-7-8-9-10-11-22(40)59-15-14-33-21(39)12-13-34-29(43)26(42)31(2,3)17-52-58(49,50)55-57(47,48)51-16-20-25(54-56(44,45)46)24(41)30(53-20)38-19-37-23-27(32)35-18-36-28(23)38/h18-20,24-26,30,41-42H,4-17H2,1-3H3,(H,33,39)(H,34,43)(H,47,48)(H,49,50)(H2,32,35,36)(H2,44,45,46)/p-4/t20-,24-,25-,26+,30-/m1/s1	CCCCCCCCCC(=O)SCCNC(=O)CCNC(=O)C(O)C(C)(C)COP(=O)(OP(=O)(OCC1(C(OP([O-])(=O)[O-])C(O)C(O1)N3(C2(=C(C(N)=NC=N2)N=C3))))[O-])[O-]	Opt208964
1171	cpd03129_c	cpd03129[c]	c	FALSE	Decanoyl-2-enoyl-CoA	dc2coa	C31H48N7O17P3S	-4	916	-752.06	3.69005	C05275	T2-DECENOYL-COA	7662	50909850	null	61406	dc2coa		InChI=1S/C31H52N7O17P3S/c1-4-5-6-7-8-9-10-11-22(40)59-15-14-33-21(39)12-13-34-29(43)26(42)31(2,3)17-52-58(49,50)55-57(47,48)51-16-20-25(54-56(44,45)46)24(41)30(53-20)38-19-37-23-27(32)35-18-36-28(23)38/h10-11,18-20,24-26,30,41-42H,4-9,12-17H2,1-3H3,(H,33,39)(H,34,43)(H,47,48)(H,49,50)(H2,32,35,36)(H2,44,45,46)/p-4/b11-10+/t20-,24-,25-,26+,30-/m1/s1	CCCCCCCC=CC(=O)SCCNC(=O)CCNC(=O)C(O)C(C)(C)COP(=O)(OP(=O)(OCC1(C(OP([O-])(=O)[O-])C(O)C(O1)N3(C2(=C(C(N)=NC=N2)N=C3))))[O-])[O-]	Opt208964
1172	cpd03130_c	cpd03130[c]	c	FALSE	Octanoyl-2-enoyl-CoA	oc2coa	C29H44N7O17P3S	-4	888	-755.3	3.6438	C05276	CPD0-2108	7663	46173358	null	62242	oc2coa		InChI=1S/C29H48N7O17P3S/c1-4-5-6-7-8-9-20(38)57-13-12-31-19(37)10-11-32-27(41)24(40)29(2,3)15-50-56(47,48)53-55(45,46)49-14-18-23(52-54(42,43)44)22(39)28(51-18)36-17-35-21-25(30)33-16-34-26(21)36/h8-9,16-18,22-24,28,39-40H,4-7,10-15H2,1-3H3,(H,31,37)(H,32,41)(H,45,46)(H,47,48)(H2,30,33,34)(H2,42,43,44)/p-4/b9-8+/t18-,22-,23-,24+,28-/m1/s1	CCCCCC=CC(=O)SCCNC(=O)CCNC(C(O)C(C)(C)COP([O-])(=O)OP([O-])(=O)OCC1(C(OP(=O)([O-])[O-])C(O)C(O1)N3(C=NC2(C(N)=NC=NC=23))))=O	Opt208964
1173	cpd03187_c	cpd03187[c]	c	FALSE	Oxalosuccinate	oxasucc	C6H3O7	-3	187	-268.54	0.455956	C05379	null	7753	null	null	7815			null	null	Opt208964
1174	cpd03279_c	cpd03279[c]	c	FALSE	Deoxyinosine	din	C10H12N4O4	0	252	-61.24	2.68998	C05512	DEOXYINOSINE	7859	65058	619	28997	din		InChI=1S/C10H12N4O4/c15-2-6-5(16)1-7(18-6)14-4-13-8-9(14)11-3-12-10(8)17/h3-7,15-16H,1-2H2,(H,11,12,17)/t5-,6+,7+/m0/s1	C(O)C1(OC(CC(O)1)N3(C=NC2(=C(O)N=CN=C23)))	iMO1056|Opt208964
1175	cpd03294_c	cpd03294[c]	c	FALSE	Aerobactin	abtn	C22H33N4O13	-3	561	-448.62	3.15753	C05554	AEROBACTIN	7887	25244827	null	58396	arbtn_fe3		InChI=1S/C22H36N4O13/c1-13(27)25(38)9-5-3-7-15(19(31)32)23-17(29)11-22(37,21(35)36)12-18(30)24-16(20(33)34)8-4-6-10-26(39)14(2)28/h15-16,37-39H,3-12H2,1-2H3,(H,23,29)(H,24,30)(H,31,32)(H,33,34)(H,35,36)/p-3/t15-,16-/m0/s1	CC(=O)N(CCCCC(NC(CC(C(=O)[O-])(O)CC(=O)NC(C(=O)[O-])CCCCN(C(C)=O)O)=O)C([O-])=O)O	iMO1056
1176	cpd03294_e	cpd03294[e]	e	FALSE	Aerobactin[e]	abtn	C22H33N4O13	-3	561	-448.62	3.15753	C05554	AEROBACTIN	7887	25244827	null	58396	arbtn_fe3		InChI=1S/C22H36N4O13/c1-13(27)25(38)9-5-3-7-15(19(31)32)23-17(29)11-22(37,21(35)36)12-18(30)24-16(20(33)34)8-4-6-10-26(39)14(2)28/h15-16,37-39H,3-12H2,1-2H3,(H,23,29)(H,24,30)(H,31,32)(H,33,34)(H,35,36)/p-3/t15-,16-/m0/s1	CC(=O)N(CCCCC(NC(CC(C(=O)[O-])(O)CC(=O)NC(C(=O)[O-])CCCCN(C(C)=O)O)=O)C([O-])=O)O	iMO1056
1177	cpd03294_p	cpd03294[p]	p	FALSE	Aerobactin[p]	abtn	C22H33N4O13	-3	561	-448.62	3.15753	C05554	AEROBACTIN	7887	25244827	null	58396	arbtn_fe3		InChI=1S/C22H36N4O13/c1-13(27)25(38)9-5-3-7-15(19(31)32)23-17(29)11-22(37,21(35)36)12-18(30)24-16(20(33)34)8-4-6-10-26(39)14(2)28/h15-16,37-39H,3-12H2,1-2H3,(H,23,29)(H,24,30)(H,31,32)(H,33,34)(H,35,36)/p-3/t15-,16-/m0/s1	CC(=O)N(CCCCC(NC(CC(C(=O)[O-])(O)CC(=O)NC(C(=O)[O-])CCCCN(C(C)=O)O)=O)C([O-])=O)O	Curation
1178	cpd03320_c	cpd03320[c]	c	FALSE	3-Hydroxyphenylacetate	3-Hydroxyphenylacetate	C8H7O3	-1	151	-89.36	0.86626	C05593	3-HYDROXYPHENYLACETATE	7917	6950813	5323739	58149	3hoxpac		InChI=1S/C8H8O3/c9-7-3-1-2-6(4-7)5-8(10)11/h1-4,9H,5H2,(H,10,11)/p-1	C(=O)([O-])CC1(C=C(O)C=CC=1)	Opt208964
1179	cpd03326_c	cpd03326[c]	c	FALSE	2-Hydroxyhepta-2,4-dienedioate	2-Hydroxyhepta-2,4-dienedioate	C7H6O5	-2	170	-158.35	0.994154	C05600	null	7923	null	null	1162			null	null	Curation
1180	cpd03385_c	cpd03385[c]	c	FALSE	Fosfonet	Fosfonet	C2H2O5P	-3	137	-286.48	0.462201	C05682	null	7989	null	null	15732			null	null	Opt208964
1181	cpd03385_e	cpd03385[e]	e	FALSE	Fosfonet[e]	Fosfonet	C2H2O5P	-3	137	-286.48	0.462201	C05682	null	7989	null	null	15732			null	null	Opt208964
1182	cpd03385_p	cpd03385[p]	p	FALSE	Fosfonet[p]	Fosfonet	C2H2O5P	-3	137	-286.48	0.462201	C05682	null	7989	null	null	15732			null	null	Curation
1183	cpd03407_e	cpd03407[e]	e	FALSE	Gamma-Glutamyl-beta-cyanoalanine[e]	gamma-Glutamyl-beta-cyanoalanine	C9H12N3O5	-1	242	-180.13	4.98873	C05711	null	8018	null	null	10565			null	null	Curation
1184	cpd03407_p	cpd03407[p]	p	FALSE	Gamma-Glutamyl-beta-cyanoalanine[p]	gamma-Glutamyl-beta-cyanoalanine	C9H12N3O5	-1	242	-180.13	4.98873	C05711	null	8018	null	null	10565			null	null	Curation
1185	cpd03414_c	cpd03414[c]	c	FALSE	UroporphyrinogenI	uppg1	C40H36N4O16	-8	828	null	null	C05766	CPD-11444	8061	25201940	389644	62626	uppg1		InChI=1S/C40H44N4O16/c45-33(46)5-1-17-21(9-37(53)54)29-14-26-19(3-7-35(49)50)23(11-39(57)58)31(43-26)16-28-20(4-8-36(51)52)24(12-40(59)60)32(44-28)15-27-18(2-6-34(47)48)22(10-38(55)56)30(42-27)13-25(17)41-29/h41-44H,1-16H2,(H,45,46)(H,47,48)(H,49,50)(H,51,52)(H,53,54)(H,55,56)(H,57,58)(H,59,60)/p-8	C(=O)([O-])CCC5(=C4(NC(CC1(NC(=C(CC([O-])=O)C(CCC(=O)[O-])=1)CC2(NC(=C(C(CCC(=O)[O-])=2)CC(=O)[O-])CC3(=C(CCC([O-])=O)C(CC(=O)[O-])=C(N3)C4))))=C(CC(=O)[O-])5))	Opt208964
1186	cpd03416_c	cpd03416[c]	c	FALSE	CoproporphyrinogenI	cpppg1	C36H40N4O8	-4	656	null	null	C05768	COPROPORPHYRINOGEN_I	8063	20849147	20171594	62631	cpppg1		InChI=1S/C36H44N4O8/c1-17-21(5-9-33(41)42)29-14-26-19(3)23(7-11-35(45)46)31(39-26)16-28-20(4)24(8-12-36(47)48)32(40-28)15-27-18(2)22(6-10-34(43)44)30(38-27)13-25(17)37-29/h37-40H,5-16H2,1-4H3,(H,41,42)(H,43,44)(H,45,46)(H,47,48)/p-4	CC1(=C2(CC5(=C(CCC([O-])=O)C(C)=C(CC4(=C(CCC([O-])=O)C(C)=C(CC3(=C(CCC([O-])=O)C(C)=C(CC(=C(CCC([O-])=O)1)N2)N3))N4))N5)))	Opt208964
1187	cpd03420_c	cpd03420[c]	c	FALSE	Precorrin_3A	pre3a	C43H43N4O16	-7	872	null	null	C05772	CPD-642	8067	25245613	null	58561	pre3a		InChI=1S/C43H50N4O16/c1-19-40-23(13-37(58)59)21(5-9-33(50)51)27(46-40)14-26-20(4-8-32(48)49)22(12-36(56)57)28(44-26)15-29-24(6-10-34(52)53)42(2,17-38(60)61)31(45-29)16-30-25(7-11-35(54)55)43(3,18-39(62)63)41(19)47-30/h15-16,24-25,44,46-47H,4-14,17-18H2,1-3H3,(H,48,49)(H,50,51)(H,52,53)(H,54,55)(H,56,57)(H,58,59)(H,60,61)(H,62,63)/p-7/b29-15-,30-16-,41-19-/t24-,25-,42+,43+/m1/s1	CC1(=C5([N+]C(=CC4(=NC(=CC3(NC(CC2(NC1=C(CC(=O)[O-])C(CCC(=O)[O-])=2))=C(CCC(=O)[O-])C(CC(=O)[O-])=3))C(CCC(=O)[O-])C(C)(CC(=O)[O-])4))C(CCC(=O)[O-])C(C)(CC(=O)[O-])5))	iMO1056|Opt208964
1188	cpd03421_c	cpd03421[c]	c	FALSE	Cobyrinate	cobya	C45H55CoN4O14	-3	932	null	null	C05773	CPD-9049	8068	91820482	null	33907	cobn|cobya		InChI=1S/C45H60N4O14.Co/c1-21-36-24(10-13-30(52)53)41(3,4)28(47-36)18-27-23(9-12-29(50)51)43(6,19-34(60)61)39(46-27)22(2)37-25(11-14-31(54)55)44(7,20-35(62)63)45(8,49-37)40-26(17-33(58)59)42(5,38(21)48-40)16-15-32(56)57;/h18,23-26,40H,9-17,19-20H2,1-8H3,(H8,46,47,48,49,50,51,52,53,54,55,56,57,58,59,60,61,62,63);/q;+2/p-8/t23-,24-,25-,26+,40-,42-,43+,44+,45+;/m1./s1	CC6(=C7(C(C([CH]8(C2([N+]1([Co--]3([N+]5(C(=CC4(C(CCC(=O)[O-])C(C(=C(C)C=1C(CCC([O-])=O)C(CC(=O)[O-])(C)2)[N+]3=4)(CC(=O)[O-])C))C(C(CCC(=O)[O-])C=56)(C)C))N78))C))CC(=O)[O-])(C)CCC(=O)[O-]))	Opt208964
1189	cpd03422_c	cpd03422[c]	c	FALSE	Cobinamide	cbi	C48H75CoN11O8	3	990	null	null	C05774	COBINAMIDE	8069	91820010	null	28956	cbi		InChI=1S/C48H73N11O8.Co/c1-23(60)22-55-38(67)16-17-45(6)29(18-35(52)64)43-48(9)47(8,21-37(54)66)28(12-15-34(51)63)40(59-48)25(3)42-46(7,20-36(53)65)26(10-13-32(49)61)30(56-42)19-31-44(4,5)27(11-14-33(50)62)39(57-31)24(2)41(45)58-43;/h19,23,26-29,43,60H,10-18,20-22H2,1-9H3,(H14,49,50,51,52,53,54,55,56,57,58,59,61,62,63,64,65,66,67);/q;+1/p-1/t23-,26-,27-,28-,29+,43-,45-,46+,47+,48+;/m1./s1	CC(O)CNC(=O)CCC5(C)(C(CC(=O)N)[CH]7(C8(C)(C(C)(CC(N)=O)C(CCC(N)=O)C1(=[N+]([Co---]26([N+]4(C(=CC3(C(CCC(N)=O)C(C)(CC(N)=O)C(=C(C)1)[N+]2=3))C(C)(C)C(CCC(N)=O)C=4C(C)=C5N67)))8))))	iMO1056|Opt208964
1190	cpd03423_c	cpd03423[c]	c	FALSE	Alpha-Ribazole	rdmbzi	C14H18N2O4	0	278	-77.34	2.14783	C05775	ALPHA-RIBAZOLE	8070	160433	389646	10329	rdmbzi		InChI=1S/C14H18N2O4/c1-7-3-9-10(4-8(7)2)16(6-15-9)14-13(19)12(18)11(5-17)20-14/h3-4,6,11-14,17-19H,5H2,1-2H3/t11-,12-,13-,14+/m1/s1	CC2(C(C)=CC1(N(C=NC=1C=2)C3(C(O)C(O)C(CO)O3)))	Opt208964
1191	cpd03424_c	cpd03424[c]	c	FALSE	Vitamin_B12	Vitamin B12	C61H86CoN13O14PR	6	1315	null	null	C05776	null	8071	null	null	28911			null	null	Opt208964
1192	cpd03424_e	cpd03424[e]	e	FALSE	Vitamin_B12[e]	Vitamin B12	C61H86CoN13O14PR	6	1315	null	null	C05776	null	8071	null	null	28911			null	null	Opt208964
1193	cpd03424_p	cpd03424[p]	p	FALSE	Vitamin_B12[p]	Vitamin B12	C61H86CoN13O14PR	6	1315	null	null	C05776	null	8071	null	null	28911			null	null	Curation
1194	cpd03426_c	cpd03426[c]	c	FALSE	Sirohydrochlorin	scl	C42H38N4O16	-8	854	null	null	C05778	SIROHYDROCHLORIN	8073	25245154	null	58351	scl		InChI=1S/C42H46N4O16/c1-41(17-39(59)60)23(5-9-35(51)52)29-14-27-21(11-37(55)56)19(3-7-33(47)48)25(43-27)13-26-20(4-8-34(49)50)22(12-38(57)58)28(44-26)15-31-42(2,18-40(61)62)24(6-10-36(53)54)30(46-31)16-32(41)45-29/h13-16,23-24,44-45H,3-12,17-18H2,1-2H3,(H,47,48)(H,49,50)(H,51,52)(H,53,54)(H,55,56)(H,57,58)(H,59,60)(H,61,62)/p-8/b25-13-,29-14-,31-15-,32-16-/t23-,24-,41+,42+/m1/s1	CC2(CC(=O)[O-])(C1(=CC5(=NC(=CC4(NC(C=C3(N=C(C=C(N1)C(CCC(=O)[O-])2)C(CC(=O)[O-])=C(CCC(=O)[O-])3))=C(CCC(=O)[O-])C(CC(=O)[O-])=4))C(C)(CC(=O)[O-])C(CCC(=O)[O-])5)))	iMO1056|Opt208964
1195	cpd03443_c	cpd03443[c]	c	FALSE	3-Octaprenyl-4-hydroxybenzoate	3ophb	C47H69O3	-1	681	128.94	4.18677	C05809	3-OCTAPRENYL-4-HYDROXYBENZOATE	8104	54685638	5256806	1617	3ophb		InChI=1S/C47H70O3/c1-36(2)17-10-18-37(3)19-11-20-38(4)21-12-22-39(5)23-13-24-40(6)25-14-26-41(7)27-15-28-42(8)29-16-30-43(9)31-32-44-35-45(47(49)50)33-34-46(44)48/h17,19,21,23,25,27,29,31,33-35,48H,10-16,18,20,22,24,26,28,30,32H2,1-9H3,(H,49,50)/p-1/b37-19+,38-21+,39-23+,40-25+,41-27+,42-29+,43-31+	CC(=CCCC(=CCCC(=CCCC(=CCCC(=CCCC(=CCCC(=CCCC(=CCC1(=C(O)C=CC(C(=O)[O-])=C1))C)C)C)C)C)C)C)C	iMO1056|Opt208964
1196	cpd03444_c	cpd03444[c]	c	FALSE	2-Octaprenylphenol	2oph	C46H70O	0	638	211.57	4.13648	C05810	2-OCTAPRENYLPHENOL	8105	5280832	4444381	40407	2oph		InChI=1S/C46H70O/c1-37(2)19-12-20-38(3)21-13-22-39(4)23-14-24-40(5)25-15-26-41(6)27-16-28-42(7)29-17-30-43(8)31-18-32-44(9)35-36-45-33-10-11-34-46(45)47/h10-11,19,21,23,25,27,29,31,33-35,47H,12-18,20,22,24,26,28,30,32,36H2,1-9H3/b38-21+,39-23+,40-25+,41-27+,42-29+,43-31+,44-35+	CC(=CCCC(=CCCC(=CCCC(=CCCC(=CCCC(=CCCC(=CCCC(=CCC1(C(O)=CC=CC=1))C)C)C)C)C)C)C)C	iMO1056|Opt208964
1197	cpd03445_c	cpd03445[c]	c	FALSE	2-Octaprenyl-6-hydroxyphenol	2ohph	C46H70O2	0	654	172.09	4.18411	C05811	2-OCTAPRENYL-6-HYDROXYPHENOL	8106	5280833	4444382	1233	2ohph		InChI=1S/C46H70O2/c1-36(2)18-10-19-37(3)20-11-21-38(4)22-12-23-39(5)24-13-25-40(6)26-14-27-41(7)28-15-29-42(8)30-16-31-43(9)34-35-44-32-17-33-45(47)46(44)48/h17-18,20,22,24,26,28,30,32-34,47-48H,10-16,19,21,23,25,27,29,31,35H2,1-9H3/b37-20+,38-22+,39-24+,40-26+,41-28+,42-30+,43-34+	CC(=CCCC(=CCCC(=CCCC(=CCCC(=CCCC(=CCCC(=CCCC(=CCC1(C(O)=C(O)C=CC=1))C)C)C)C)C)C)C)C	iMO1056|Opt208964
1198	cpd03446_c	cpd03446[c]	c	FALSE	2-Octaprenyl-6-methoxyphenol	2omph	C47H72O2	0	668	186.74	4.22508	C05812	2-OCTAPRENYL-6-METHOXYPHENOL	8107	5280834	4444383	1235	2omph		InChI=1S/C47H72O2/c1-37(2)19-11-20-38(3)21-12-22-39(4)23-13-24-40(5)25-14-26-41(6)27-15-28-42(7)29-16-30-43(8)31-17-32-44(9)35-36-45-33-18-34-46(49-10)47(45)48/h18-19,21,23,25,27,29,31,33-35,48H,11-17,20,22,24,26,28,30,32,36H2,1-10H3/b38-21+,39-23+,40-25+,41-27+,42-29+,43-31+,44-35+	CC(=CCCC(=CCCC(=CCCC(=CCCC(=CCCC(=CCCC(=CCCC(=CCC1(C(O)=C(OC)C=CC=1))C)C)C)C)C)C)C)C	iMO1056|Opt208964
1199	cpd03447_c	cpd03447[c]	c	FALSE	2-Octaprenyl-6-methoxy-1,4-benzoquinone	2ombz	C47H70O3	0	682	166.52	4.3477	C05813	CPD-15152	8108	5280835	null	28423	2ombz		InChI=1S/C47H70O3/c1-36(2)18-11-19-37(3)20-12-21-38(4)22-13-23-39(5)24-14-25-40(6)26-15-27-41(7)28-16-29-42(8)30-17-31-43(9)32-33-44-34-45(48)35-46(50-10)47(44)49/h18,20,22,24,26,28,30,32,34-35H,11-17,19,21,23,25,27,29,31,33H2,1-10H3/b37-20+,38-22+,39-24+,40-26+,41-28+,42-30+,43-32+	CC(C)=CCCC(C)=CCCC(C)=CCCC(C)=CCCC(C)=CCCC(C)=CCCC(C)=CCCC(C)=CCC1(C(=O)C(OC)=CC(=O)C=1)	Opt208964
1200	cpd03448_c	cpd03448[c]	c	FALSE	2-Octaprenyl-3-methyl-6-methoxy-1,4-benzoquinone	2ommb	C48H72O3	0	696	166.11	4.4215	C05814	CPD-15153	8109	5280836	null	28636	2ommb		InChI=1S/C48H72O3/c1-36(2)19-12-20-37(3)21-13-22-38(4)23-14-24-39(5)25-15-26-40(6)27-16-28-41(7)29-17-30-42(8)31-18-32-43(9)33-34-45-44(10)46(49)35-47(51-11)48(45)50/h19,21,23,25,27,29,31,33,35H,12-18,20,22,24,26,28,30,32,34H2,1-11H3/b37-21+,38-23+,39-25+,40-27+,41-29+,42-31+,43-33+	CC(C)=CCCC(C)=CCCC(C)=CCCC(C)=CCCC(C)=CCCC(C)=CCCC(C)=CCCC(C)=CCC1(C(=O)C(OC)=CC(=O)C(C)=1)	Opt208964
1201	cpd03449_c	cpd03449[c]	c	FALSE	2-Octaprenyl-3-methyl-5-hydroxy-6-methoxy-1,4-benzoquinone	OCTAPRENYL-METHYL-OH-METHOXY-BENZQ	C48H72O4	0	711	136.55	4.61015	C05815	null	8110	null	null	27688			null	null	Opt208964
1202	cpd03452_c	cpd03452[c]	c	FALSE	(L-Seryl)adenylate	seramp	C13H19N6O9P	0	434	-331	2.91075	C05820	SERYL-AMP	8115	90658332	null	61231	seramp		InChI=1S/C13H19N6O9P/c14-5(1-20)13(23)28-29(24,25)26-2-6-8(21)9(22)12(27-6)19-4-18-7-10(15)16-3-17-11(7)19/h3-6,8-9,12,20-22H,1-2,14H2,(H,24,25)(H2,15,16,17)/t5-,6+,8+,9+,12+/m0/s1	C(O)C([N+])C(=O)OP(OCC3(C(C(C(N2(C1(=C(C(=NC=N1)N)N=C2)))O3)O)O))([O-])=O	iMO1056
1203	cpd03453_c	cpd03453[c]	c	FALSE	Enterobactin	enter	C30H27N3O15	0	669	null	null	C05821	ENTEROBACTIN	8116	34231	672	28855	enter		InChI=1S/C30H27N3O15/c34-19-7-1-4-13(22(19)37)25(40)31-16-10-46-29(44)18(33-27(42)15-6-3-9-21(36)24(15)39)12-48-30(45)17(11-47-28(16)43)32-26(41)14-5-2-8-20(35)23(14)38/h1-9,16-18,34-39H,10-12H2,(H,31,40)(H,32,41)(H,33,42)/t16-,17-,18-/m0/s1	C3(OC(C(NC(C1(C(O)=C(C=CC=1)O))=O)COC(=O)C(COC(C(NC(C2(C=CC=C(C=2O)O))=O)3)=O)NC(=O)C4(C(=C(C=CC=4)O)O))=O)	iMO1056
1204	cpd03454_c	cpd03454[c]	c	FALSE	3'-CMP	3cmp	C9H12N3O8P	-2	322	-345.38	1.91544	C05822	CPD-3711	8117	7098661	5447162	60875	3cmp		InChI=1S/C9H14N3O8P/c10-5-1-2-12(9(15)11-5)8-6(14)7(4(3-13)19-8)20-21(16,17)18/h1-2,4,6-8,13-14H,3H2,(H2,10,11,15)(H2,16,17,18)/p-2/t4-,6-,7-,8-/m1/s1	C(C2(C(C(C(N1(C(N=C(C=C1)N)=O))O2)O)OP([O-])([O-])=O))O	Opt208964
1205	cpd03454_e	cpd03454[e]	e	FALSE	3'-CMP[e]	3cmp	C9H12N3O8P	-2	322	-345.38	1.91544	C05822	CPD-3711	8117	7098661	5447162	60875	3cmp		InChI=1S/C9H14N3O8P/c10-5-1-2-12(9(15)11-5)8-6(14)7(4(3-13)19-8)20-21(16,17)18/h1-2,4,6-8,13-14H,3H2,(H2,10,11,15)(H2,16,17,18)/p-2/t4-,6-,7-,8-/m1/s1	C(C2(C(C(C(N1(C(N=C(C=C1)N)=O))O2)O)OP([O-])([O-])=O))O	Opt208964
1206	cpd03454_p	cpd03454[p]	p	FALSE	3'-CMP[p]	3cmp	C9H12N3O8P	-2	322	-345.38	1.91544	C05822	CPD-3711	8117	7098661	5447162	60875	3cmp		InChI=1S/C9H14N3O8P/c10-5-1-2-12(9(15)11-5)8-6(14)7(4(3-13)19-8)20-21(16,17)18/h1-2,4,6-8,13-14H,3H2,(H2,10,11,15)(H2,16,17,18)/p-2/t4-,6-,7-,8-/m1/s1	C(C2(C(C(C(N1(C(N=C(C=C1)N)=O))O2)O)OP([O-])([O-])=O))O	Curation
1207	cpd03470_c	cpd03470[c]	c	FALSE	Iminoaspartate	iasp	C4H3NO4	-2	129	-173.6	1.69155	C05840	IMINOASPARTATE	8133	23615393	19951415	58831	iasp		InChI=1S/C4H5NO4/c5-2(4(8)9)1-3(6)7/h5H,1H2,(H,6,7)(H,8,9)/p-2	C(=O)([O-])CC(=N)C(=O)[O-]	iMO1056|Opt208964
1208	cpd03471_c	cpd03471[c]	c	FALSE	Nicotinate D-ribonucleoside	Nicotinate D-ribonucleoside	C11H13NO6	0	255	-167.68	1.96259	C05841	CPD-8259	8134	161233	null	58527	nicrns		InChI=1S/C11H13NO6/c13-5-7-8(14)9(15)10(18-7)12-3-1-2-6(4-12)11(16)17/h1-4,7-10,13-15H,5H2/t7-,8-,9-,10-/m1/s1	C(O)C1(C(O)C(O)C(O1)[N+]2(C=CC=C(C(=O)[O-])C=2))	Opt208964
1209	cpd03480_c	cpd03480[c]	c	FALSE	2-Hydroxyphenylacetate	2-Hydroxyphenylacetate	C8H7O3	-1	151	-89.36	0.86626	C05852	CPD-11495	8145	6933325	5307390	62423	2hyoxplac		InChI=1S/C8H8O3/c9-7-4-2-1-3-6(7)5-8(10)11/h1-4,9H,5H2,(H,10,11)/p-1	C(=O)([O-])CC1(=CC=CC=C(O)1)	Opt208964
1210	cpd03485_c	cpd03485[c]	c	FALSE	N-Acetyl-D-muramoate	acmam	C11H18NO8	-1	292	-276	1.67303	C02713	null	5676	null	null	28881	acmam		null	null	iMO1056
1211	cpd03487_c	cpd03487[c]	c	FALSE	Undecaprenyl-diphospho-N-acetylmuramoyl-(N-acetylglucosamine)-L-alanyl-D-glutamyl-L-lysyl-D-alanyl-D-alanine	uaaAgla	C94H153N8O26P2	-3	1871	-751.79	8.16683	null	null	null	null	null	null	uaaAgla		null	null	Opt208964	need to be removed from model, as databases stop to update this one
1212	cpd03488_c	cpd03488[c]	c	FALSE	Undecaprenyl-diphospho-N-acetylmuramoyl-(N-acetylglucosamine)-L-alanyl-D-glutaminyl-L-lysyl-D-alanyl-D-alanine	uaaAgtla	C94H155N9O25P2	-2	1871	-709.35	8.31097	null	null	null	null	null	null	uaaAgtla		null	null	Opt208964	need to be removed also, as this one is preliminary entry in chembi
1213	cpd03491_c	cpd03491[c]	c	FALSE	Undecaprenyl-diphospho-N-acetylmuramoyl-(N-acetylglucosamine)-L-alanyl-gamma-D-glutamyl-L-lysyl-D-alanyl-D-alanine	uaaGgla	C94H153N8O26P2	-3	1871	-751.79	8.16683	C05893	CPD-7695|Peptidoglycan-with-L-lysine-pentapeptide	8181	46878551	null	27692	uaaGgla		InChI=1S/C94H156N8O26P2/c1-59(2)31-21-32-60(3)33-22-34-61(4)35-23-36-62(5)37-24-38-63(6)39-25-40-64(7)41-26-42-65(8)43-27-44-66(9)45-28-46-67(10)47-29-48-68(11)49-30-50-69(12)54-56-122-129(118,119)128-130(120,121)127-94-82(100-75(18)106)86(85(79(58-104)125-94)126-93-81(99-74(17)105)84(109)83(108)78(57-103)124-93)123-73(16)89(112)96-71(14)88(111)102-77(92(116)117)52-53-80(107)101-76(51-19-20-55-95…	CC(C)=CCCC(C)=CCCC(C)=CCCC(=CCCC(=CCCC(=CCCC(C)=CCCC(=CCCC(=CCCC(=CCCC(=CCOP(OP([O-])(=O)OC2(C(NC(=O)C)C(OC(C)C(=O)NC(C)C(=O)NC(C(=O)[O-])CCC(=O)NC(CCCC[N+])C(NC(C)C(=O)NC(C)C([O-])=O)=O)C(OC1(OC(CO)C(O)C(O)C(NC(=O)C)1))C(CO)O2))([O-])=O)C)C)C)C)C)C)C	Opt208964
1214	cpd03492_c	cpd03492[c]	c	FALSE	Undecaprenyl-diphospho-N-acetylmuramoyl-(N-acetylglucosamine)-L-alanyl-D-isoglutaminyl-L-lysyl-D-alanyl-D-alanine	uaaGgtla	C94H155N9O25P2	-2	1871	-709.35	8.31097	C05894	CPD-12298	8182	52921619	null	62233	uaaGgtla		InChI=1S/C94H157N9O25P2/c1-59(2)31-21-32-60(3)33-22-34-61(4)35-23-36-62(5)37-24-38-63(6)39-25-40-64(7)41-26-42-65(8)43-27-44-66(9)45-28-46-67(10)47-29-48-68(11)49-30-50-69(12)54-56-122-129(118,119)128-130(120,121)127-94-82(101-75(18)107)86(85(79(58-105)125-94)126-93-81(100-74(17)106)84(110)83(109)78(57-104)124-93)123-73(16)90(114)97-71(14)89(113)103-76(87(96)111)52-53-80(108)102-77(51-19-20-55-95…	CC(C)=CCCC(C)=CCCC(C)=CCCC(=CCCC(=CCCC(=CCCC(C)=CCCC(=CCCC(=CCCC(=CCCC(=CCOP(=O)(OP(=O)([O-])OC2(C(NC(=O)C)C(OC(C)C(=O)NC(C)C(=O)NC(C(=O)N)CCC(=O)NC(CCCC[N+])C(NC(C)C(=O)NC(C)C([O-])=O)=O)C(OC1(OC(CO)C(O)C(O)C(NC(=O)C)1))C(CO)O2))[O-])C)C)C)C)C)C)C	Opt208964
1215	cpd03494_c	cpd03494[c]	c	FALSE	Undecaprenyl-diphospho-N-acetylmuramoyl-L-alanyl-D-glutamyl-meso-2-6-diaminopimeloyl-D-alanyl-D-alanine	uagmda	C87H139N7O23P2	-4	1711	-678.6	7.32874	C05897	C5	8185	52940090	null	61387	uagmda		InChI=1S/C87H143N7O23P2/c1-56(2)29-18-30-57(3)31-19-32-58(4)33-20-34-59(5)35-21-36-60(6)37-22-38-61(7)39-23-40-62(8)41-24-42-63(9)43-25-44-64(10)45-26-46-65(11)47-27-48-66(12)53-54-113-118(109,110)117-119(111,112)116-87-77(92-71(17)96)79(78(98)75(55-95)115-87)114-70(16)82(101)89-68(14)81(100)94-74(86(107)108)51-52-76(97)93-73(50-28-49-72(88)85(105)106)83(102)90-67(13)80(99)91-69(15)84(103)104/h29…	CC(C)=CCCC(C)=CCCC(C)=CCCC(=CCCC(=CCCC(=CCCC(C)=CCCC(=CCCC(=CCCC(=CCCC(=CCOP(OP([O-])(=O)OC1(C(NC(=O)C)C(OC(C)C(=O)NC(C)C(=O)NC(C(=O)[O-])CCC(=O)NC(CCCC([N+])C(=O)[O-])C(NC(C)C(=O)NC(C)C([O-])=O)=O)C(O)C(CO)O1))([O-])=O)C)C)C)C)C)C)C	iMO1056|Opt208964
1216	cpd03495_c	cpd03495[c]	c	FALSE	Undecaprenyl-diphospho-N-acetylmuramoyl-N-acetylglucosamine-L-ala-D-glu-meso-2-6-diaminopimeloyl-D-ala-D-ala	uaagmda	C95H152N8O28P2	-4	1914	-831.43	8.16233	C05898	C6	8186	86289097	null	61388	uaagmda		InChI=1S/C95H156N8O28P2/c1-58(2)30-19-31-59(3)32-20-33-60(4)34-21-35-61(5)36-22-37-62(6)38-23-39-63(7)40-24-41-64(8)42-25-43-65(9)44-26-45-66(10)46-27-47-67(11)48-28-49-68(12)54-55-125-132(121,122)131-133(123,124)130-95-82(101-74(18)107)86(85(79(57-105)128-95)129-94-81(100-73(17)106)84(110)83(109)78(56-104)127-94)126-72(16)89(113)97-70(14)88(112)103-77(93(119)120)52-53-80(108)102-76(51-29-50-75(9…	CC(C)=CCCC(C)=CCCC(C)=CCCC(=CCCC(=CCCC(=CCCC(C)=CCCC(=CCCC(=CCCC(=CCCC(=CCOP(OP([O-])(=O)OC2(C(NC(=O)C)C(OC(C)C(=O)NC(C)C(=O)NC(C(=O)[O-])CCC(=O)NC(CCCC([N+])C(=O)[O-])C(NC(C)C(=O)NC(C)C([O-])=O)=O)C(OC1(OC(CO)C(O)C(O)C(NC(=O)C)1))C(CO)O2))([O-])=O)C)C)C)C)C)C)C	iMO1056|Opt208964
1217	cpd03496_c	cpd03496[c]	c	FALSE	Undecaprenyl-diphospho-N-acetylmuramoyl-(N-acetylglucosamine)-L-alanyl-D-glutaminyl-meso-2,6-diaminopimeloyl-D-alanyl-D-alanine	uaagtmda	C95H154N9O27P2	-3	1914	-788.99	8.30507	null	null	null	null	null	null	uaagtmda		null	null	Opt208964	need to be removed also, as this one is preliminary entry in chembi
1218	cpd03517_c	cpd03517[c]	c	FALSE	Biotinyl-5-AMP	btamp	C20H27N7O9PS	-1	572	-289.37	3.83186	C05921	BIO-5-AMP	8209	53239798	null	62414	btamp		InChI=1S/C20H28N7O9PS/c21-17-14-18(23-7-22-17)27(8-24-14)19-16(30)15(29)10(35-19)5-34-37(32,33)36-12(28)4-2-1-3-11-13-9(6-38-11)25-20(31)26-13/h7-11,13,15-16,19,29-30H,1-6H2,(H,32,33)(H2,21,22,23)(H2,25,26,31)/p-1/t9-,10+,11-,13-,15+,16+,19+/m0/s1	C(C3(C(C(C(N2(C1(=C(C(=NC=N1)N)N=C2)))O3)O)O))OP([O-])(=O)OC(=O)CCCCC4(SC[CH]5(NC(=O)N[CH]45))	iMO1056|Opt208964
1219	cpd03518_c	cpd03518[c]	c	FALSE	Formamidopyrimidine nucleoside triphosphate	Formamidopyrimidine nucleoside triphosphate	C10H15N5O15P3	-3	538	-790.78	2.30876	C05922	null	8210	null	null	27985			null	null	Opt208964
1220	cpd03519_c	cpd03519[c]	c	FALSE	2,5-Diaminopyrimidine nucleoside triphosphate	2,5-Diaminopyrimidine nucleoside triphosphate	C9H15N5O14P3	-3	510	-754.54	2.11499	C05923	null	8211	null	null	929			null	null	Opt208964
1221	cpd03524_c	cpd03524[c]	c	FALSE	10-Formyl-THF-L-glutamate	10-Formyl-THF-L-glutamate	C25H27N8O10	-3	599	-251.75	3.50432	C05928	CPD-17115	8216	90658948	null	27862	10fthfglu__L		InChI=1S/C25H30N8O10/c26-25-31-20-19(22(39)32-25)28-13(9-27-20)10-33(11-34)14-3-1-12(2-4-14)21(38)30-16(24(42)43)5-7-17(35)29-15(23(40)41)6-8-18(36)37/h1-4,11,13,15-16,28H,5-10H2,(H,29,35)(H,30,38)(H,36,37)(H,40,41)(H,42,43)(H4,26,27,31,32,39)/p-3/t13-,15+,16+/m1/s1	C2([CH](CN(C=O)C1(=CC=C(C(=O)NC(C(=O)[O-])CCC(NC(C(=O)[O-])CCC([O-])=O)=O)C=C1))NC3(C(=O)NC(N)=NC(N2)=3))	Opt208964
1222	cpd03525_c	cpd03525[c]	c	FALSE	N-Succinyl-L-glutamate	sucglu	C9H10NO7	-3	244	-269.94	0.822416	C05931	N2-SUCCINYLGLUTAMATE	8219	25244383	null	58763	sucglu		InChI=1S/C9H13NO7/c11-6(2-4-8(14)15)10-5(9(16)17)1-3-7(12)13/h5H,1-4H2,(H,10,11)(H,12,13)(H,14,15)(H,16,17)/p-3/t5-/m0/s1	C(CCC(=O)[O-])(NC(CCC(=O)[O-])C(=O)[O-])=O	iMO1056|Opt208964
1223	cpd03526_c	cpd03526[c]	c	FALSE	N-Succinyl-L-glutamate_5-semialdehyde	sucgsa	C9H11NO6	-2	229	-217.24	0.801036	C05932	CPD-822	8220	25244043	null	58520	sucgsa		InChI=1S/C9H13NO6/c11-5-1-2-6(9(15)16)10-7(12)3-4-8(13)14/h5-6H,1-4H2,(H,10,12)(H,13,14)(H,15,16)/p-2/t6-/m0/s1	C(CCC(NC(CCC(=O)[O-])=O)C(=O)[O-])=O	Opt208964
1224	cpd03533_c	cpd03533[c]	c	FALSE	Pyrrole-2-carboxylate_C5H4NO2	Pyrrole-2-carboxylate	C5H4NO2	-1	110	-43.34	1.17113	C05942	null	8227	null	null	36751			null	null	Curation
1225	cpd03535_c	cpd03535[c]	c	FALSE	Phosphoarginine	argp	C6H14N4O5P	-1	253	-270.31	1.82268	C05945	null	8229	null	null	18412			null	null	Opt208964
1226	cpd03535_e	cpd03535[e]	e	FALSE	Phosphoarginine[e]	argp	C6H14N4O5P	-1	253	-270.31	1.82268	C05945	null	8229	null	null	18412			null	null	Opt208964
1227	cpd03535_p	cpd03535[p]	p	FALSE	Phosphoarginine[p]	argp	C6H14N4O5P	-1	253	-270.31	1.82268	C05945	null	8229	null	null	18412			null	null	Curation
1228	cpd03560_c	cpd03560[c]	c	FALSE	Propionyladenylate	Propionyladenylate	C13H17N5O8P	-1	402	-265.48	3.06995	C05983	null	8261	null	null	62415			null	null	Opt208964
1229	cpd03570_c	cpd03570[c]	c	FALSE	3-Hydroxyisovaleryl-CoA	3-Hydroxyisovaleryl-CoA	C26H41N7O18P3S	-3	864	-822.24	3.60849	C05998	3-HYDROXY-ISOVALERYL-COA	8272	25203667	null	62555	3hivcoa		InChI=1S/C26H44N7O18P3S/c1-25(2,20(37)23(38)29-6-5-15(34)28-7-8-55-16(35)9-26(3,4)39)11-48-54(45,46)51-53(43,44)47-10-14-19(50-52(40,41)42)18(36)24(49-14)33-13-32-17-21(27)30-12-31-22(17)33/h12-14,18-20,24,36-37,39H,5-11H2,1-4H3,(H,28,34)(H,29,38)(H,43,44)(H,45,46)(H2,27,30,31)(H2,40,41,42)/p-4	CC(COP(=O)([O-])OP(=O)([O-])OCC3(C(C(C(N2(C=NC1(C(=NC=NC=12)N)))O3)O)OP([O-])([O-])=O))(C)C(C(NCCC(NCCSC(=O)CC(C)(C)O)=O)=O)O	Curation
1230	cpd03572_c	cpd03572[c]	c	FALSE	2-Methyl-S-3-hydroxy-propanoyl-CoA	hibcoa	C25H38N7O18P3S	-4	850	-820.63	3.56957	C06000	CPD-12173	8274	46173510	null	62611	3hibutcoa		InChI=1S/C25H42N7O18P3S/c1-13(8-33)24(38)54-7-6-27-15(34)4-5-28-22(37)19(36)25(2,3)10-47-53(44,45)50-52(42,43)46-9-14-18(49-51(39,40)41)17(35)23(48-14)32-12-31-16-20(26)29-11-30-21(16)32/h11-14,17-19,23,33,35-36H,4-10H2,1-3H3,(H,27,34)(H,28,37)(H,42,43)(H,44,45)(H2,26,29,30)(H2,39,40,41)/p-4/t13-,14+,17+,18+,19-,23+/m0/s1	CC(C(=O)SCCNC(=O)CCNC(=O)C(O)C(C)(C)COP(=O)(OP(=O)(OCC1(C(OP([O-])(=O)[O-])C(O)C(O1)N3(C2(=C(C(N)=NC=N2)N=C3))))[O-])[O-])CO	Opt208964
1231	cpd03577_c	cpd03577[c]	c	FALSE	(R)-2-Oxo-3-methylpentanoate	2o3mpt	C6H9O3	-1	129	-109.64	0.396045	C06008	2-KETO-3-METHYL-VALERATE	8281	6857401	19951083	35146	3mop		InChI=1S/C6H10O3/c1-3-4(2)5(7)6(8)9/h4H,3H2,1-2H3,(H,8,9)/p-1/t4-/m0/s1	CCC(C)C(=O)C([O-])=O	iMO1056
1232	cpd03606_c	cpd03606[c]	c	FALSE	2-Oxo-3-hydroxy-4-phosphobutanoate	ohpb	C4H4O8P	-3	212	-397.84	0.387924	C06054	3OH-4P-OH-ALPHA-KETOBUTYRATE	8324	45266680	null	58538	ohpb		InChI=1S/C4H7O8P/c5-2(3(6)4(7)8)1-12-13(9,10)11/h2,5H,1H2,(H,7,8)(H2,9,10,11)/p-3/t2-/m1/s1	C(C(C(C([O-])=O)=O)O)OP([O-])(=O)[O-]	iMO1056|Opt208964
1233	cpd03607_c	cpd03607[c]	c	FALSE	4-(Phosphonooxy)-threonine	phthr	C4H8NO7P	-2	214	-373.07	0.439589	C06055	4-PHOSPHONOOXY-THREONINE	8325	45480653	null	58452	phthr		InChI=1S/C4H10NO7P/c5-3(4(7)8)2(6)1-12-13(9,10)11/h2-3,6H,1,5H2,(H,7,8)(H2,9,10,11)/p-2/t2-,3+/m1/s1	C(=O)([O-])C([N+])C(O)COP([O-])(=O)[O-]	iMO1056|Opt208964
1234	cpd03608_c	cpd03608[c]	c	FALSE	4-Hydroxy-L-threonine	4hthr	C4H9NO4	0	135	-160.57	0.464312	C06056	CPD0-2189|CPD0-2375	8326	49852420|50986103	167988	60904	4hthr		InChI=1S/C4H9NO4/c5-3(4(8)9)2(7)1-6/h2-3,6-7H,1,5H2,(H,8,9)/t2-,3+/m1/s1|InChI=1S/C4H9NO4/c5-3(4(8)9)2(7)1-6/h2-3,6-7H,1,5H2,(H,8,9)/t2-,3-/m0/s1	C(O)C(O)C([N+])C(=O)[O-]|C(O)C(O)C([N+])C(=O)[O-]	iMO1056|Opt208964
1235	cpd03646_e	cpd03646[e]	e	FALSE	Gamma-Glutamyl-3-aminopropiononitrile[e]	gamma-Glutamyl-3-aminopropiononitrile	C8H13N3O3	0	199	-100.49	4.98339	C06114	null	8376	null	null	28092			null	null	Curation
1236	cpd03646_p	cpd03646[p]	p	FALSE	Gamma-Glutamyl-3-aminopropiononitrile[p]	gamma-Glutamyl-3-aminopropiononitrile	C8H13N3O3	0	199	-100.49	4.98339	C06114	null	8376	null	null	28092			null	null	Curation
1237	cpd03666_c	cpd03666[c]	c	FALSE	2,5-Diamino-6-(5'-triphosphoryl-3',4'-trihydroxy-2'-oxopentyl)- amino-4-oxopyrimidine	2,5-Diamino-6-(5'-triphosphoryl-3',4'-trihydroxy-2'-oxopentyl)- amino-4-oxopyrimidine	C9H15N5O14P3	-3	510	-753.92	1.74992	C06148	null	8404	null	null	28003			null	null	Opt208964
1238	cpd03671_c	cpd03671[c]	c	FALSE	D-Glucosamine1-phosphate	gam1p	C6H13NO8P	-1	259	-395.53	1.48131	C06156	CPD0-1646|GLUCOSAMINE-1P	8412	44123348|25243931	null	28207|58516	gam1p		InChI=1S/C6H14NO8P/c7-3-5(10)4(9)2(1-8)14-6(3)15-16(11,12)13/h2-6,8-10H,1,7H2,(H2,11,12,13)/p-1/t2-,3-,4+,5-,6?/m1/s1|InChI=1S/C6H14NO8P/c7-3-5(10)4(9)2(1-8)14-6(3)15-16(11,12)13/h2-6,8-10H,1,7H2,(H2,11,12,13)/p-1/t2-,3-,4-,5-,6-/m1/s1	C(C1(C(C(C(C(OP(=O)([O-])[O-])O1)[N+])O)O))O|C(O)C1(OC(OP(=O)([O-])[O-])C([N+])C(O)C(O)1)	iMO1056|Opt208964
1239	cpd03691_c	cpd03691[c]	c	FALSE	Piperideine	pprdn	C5H10N	1	84	25.55	1.4641	C06181	CPD-11764	8432	68161	13548310	47858	pprdn		InChI=1S/C5H9N/c1-2-4-6-5-3-1/h4H,1-3,5H2	C1(CC=NCC1)	iMO1056
1240	cpd03701_c	cpd03701[c]	c	FALSE	Gp	3gmp	C10H12N5O8P	-2	362	-308.3	2.74042	C06193	CPD-3708	8443	23616521	19952872	60732	3gmp		InChI=1S/C10H14N5O8P/c11-10-13-7-4(8(18)14-10)12-2-15(7)9-5(17)6(3(1-16)22-9)23-24(19,20)21/h2-3,5-6,9,16-17H,1H2,(H2,19,20,21)(H3,11,13,14,18)/p-2/t3-,5-,6-,9-/m1/s1	C2(=NC1(C(=O)NC(N)=NC=1N2C3(OC(CO)C(OP([O-])(=O)[O-])C(O)3)))	Opt208964
1241	cpd03701_e	cpd03701[e]	e	FALSE	Gp[e]	3gmp	C10H12N5O8P	-2	362	-308.3	2.74042	C06193	CPD-3708	8443	23616521	19952872	60732	3gmp		InChI=1S/C10H14N5O8P/c11-10-13-7-4(8(18)14-10)12-2-15(7)9-5(17)6(3(1-16)22-9)23-24(19,20)21/h2-3,5-6,9,16-17H,1H2,(H2,19,20,21)(H3,11,13,14,18)/p-2/t3-,5-,6-,9-/m1/s1	C2(=NC1(C(=O)NC(N)=NC=1N2C3(OC(CO)C(OP([O-])(=O)[O-])C(O)3)))	Opt208964
1242	cpd03701_p	cpd03701[p]	p	FALSE	Gp[p]	3gmp	C10H12N5O8P	-2	362	-308.3	2.74042	C06193	CPD-3708	8443	23616521	19952872	60732	3gmp		InChI=1S/C10H14N5O8P/c11-10-13-7-4(8(18)14-10)12-2-15(7)9-5(17)6(3(1-16)22-9)23-24(19,20)21/h2-3,5-6,9,16-17H,1H2,(H2,19,20,21)(H3,11,13,14,18)/p-2/t3-,5-,6-,9-/m1/s1	C2(=NC1(C(=O)NC(N)=NC=1N2C3(OC(CO)C(OP([O-])(=O)[O-])C(O)3)))	Curation
1243	cpd03702_c	cpd03702[c]	c	FALSE	2',3'-Cyclic GMP	23cgmp	C10H11N5O7P	-1	344	-243.88	3.55825	C06194	CPD-3709	8444	23421170	10463758	60837	23cgmp		InChI=1S/C10H12N5O7P/c11-10-13-7-4(8(17)14-10)12-2-15(7)9-6-5(3(1-16)20-9)21-23(18,19)22-6/h2-3,5-6,9,16H,1H2,(H,18,19)(H3,11,13,14,17)/p-1/t3-,5-,6-,9-/m1/s1	C(O)C2(OC(C1(OP([O-])(=O)OC12))N4(C=NC3(C(=O)NC(N)=NC=34)))	Opt208964
1244	cpd03702_e	cpd03702[e]	e	FALSE	2',3'-Cyclic GMP[e]	23cgmp	C10H11N5O7P	-1	344	-243.88	3.55825	C06194	CPD-3709	8444	23421170	10463758	60837	23cgmp		InChI=1S/C10H12N5O7P/c11-10-13-7-4(8(17)14-10)12-2-15(7)9-6-5(3(1-16)20-9)21-23(18,19)22-6/h2-3,5-6,9,16H,1H2,(H,18,19)(H3,11,13,14,17)/p-1/t3-,5-,6-,9-/m1/s1	C(O)C2(OC(C1(OP([O-])(=O)OC12))N4(C=NC3(C(=O)NC(N)=NC=34)))	Opt208964
1245	cpd03702_p	cpd03702[p]	p	FALSE	2',3'-Cyclic GMP[p]	23cgmp	C10H11N5O7P	-1	344	-243.88	3.55825	C06194	CPD-3709	8444	23421170	10463758	60837	23cgmp		InChI=1S/C10H12N5O7P/c11-10-13-7-4(8(17)14-10)12-2-15(7)9-6-5(3(1-16)20-9)21-23(18,19)22-6/h2-3,5-6,9,16H,1H2,(H,18,19)(H3,11,13,14,17)/p-1/t3-,5-,6-,9-/m1/s1	C(O)C2(OC(C1(OP([O-])(=O)OC12))N4(C=NC3(C(=O)NC(N)=NC=34)))	Curation
1246	cpd03704_c	cpd03704[c]	c	FALSE	DIMP	dimp	C10H11N4O7P	-2	331	-273.74	2.68582	C06196	DIMP	8446	22841129	18596798	61194	dimp		InChI=1S/C10H13N4O7P/c15-5-1-7(21-6(5)2-20-22(17,18)19)14-4-13-8-9(14)11-3-12-10(8)16/h3-7,15H,1-2H2,(H,11,12,16)(H2,17,18,19)/p-2/t5-,6+,7+/m0/s1	C(OP(=O)([O-])[O-])C1(OC(CC(O)1)N3(C=NC2(C(=O)NC=NC=23)))	Opt208964
1247	cpd03706_c	cpd03706[c]	c	FALSE	UppppU	UppppU	C18H22N4O23P4	-4	786	-1145.54	3.79628	C06198	null	8448	null	null	27791			null	null	Opt208964
1248	cpd03708_c	cpd03708[c]	c	FALSE	2,4-Dihydroxyhept-2-enedioate	2,4-Dihydroxyhept-2-enedioate	C7H8O6	-2	188	-213.93	0.662142	C06201	CPD-15125|CPD-804	8451	54724344|23615324	19951289	58936|73036	24dhhed|4h2kpi		InChI=1S/C7H10O6/c8-4(1-2-6(10)11)3-5(9)7(12)13/h3-4,8-9H,1-2H2,(H,10,11)(H,12,13)/p-2/b5-3-|InChI=1S/C7H10O6/c8-4(1-2-6(10)11)3-5(9)7(12)13/h4,8H,1-3H2,(H,10,11)(H,12,13)/p-2/t4-/m0/s1	C(=O)([O-])CCC(O)C=C(O)C(=O)[O-]|C(CCC(O)CC(C([O-])=O)=O)([O-])=O	Opt208964
1249	cpd03724_c	cpd03724[c]	c	FALSE	Ferrichrome	ferrich	C27H42FeN9O12	0	743	null	null	C06228	CPD0-2241	8471	50909795	null	5019	fecrm		InChI=1S/C27H42N9O12.Fe/c1-16(37)34(46)10-4-7-19-25(43)30-14-23(41)28-13-22(40)29-15-24(42)31-20(8-5-11-35(47)17(2)38)26(44)33-21(27(45)32-19)9-6-12-36(48)18(3)39;/h19-21H,4-15H2,1-3H3,(H,28,41)(H,29,40)(H,30,43)(H,31,42)(H,32,45)(H,33,44);/q-3;+3/t19-,20-,21-;/m0./s1	CC1(N3(CCC[CH]4(C(=O)NCC(=O)NCC(=O)NCC(=O)N[CH]5(CCCN2(O[Fe---]6([O+]=1)([O+]=C(C)2)(O3)([O+]=C(C)N(CCC[CH](C(=O)N4)NC(=O)5)O6))))))	iMO1056
1250	cpd03724_e	cpd03724[e]	e	FALSE	Ferrichrome[e]	ferrich	C27H42FeN9O12	0	743	null	null	C06228	CPD0-2241	8471	50909795	null	5019	fecrm		InChI=1S/C27H42N9O12.Fe/c1-16(37)34(46)10-4-7-19-25(43)30-14-23(41)28-13-22(40)29-15-24(42)31-20(8-5-11-35(47)17(2)38)26(44)33-21(27(45)32-19)9-6-12-36(48)18(3)39;/h19-21H,4-15H2,1-3H3,(H,28,41)(H,29,40)(H,30,43)(H,31,42)(H,32,45)(H,33,44);/q-3;+3/t19-,20-,21-;/m0./s1	CC1(N3(CCC[CH]4(C(=O)NCC(=O)NCC(=O)NCC(=O)N[CH]5(CCCN2(O[Fe---]6([O+]=1)([O+]=C(C)2)(O3)([O+]=C(C)N(CCC[CH](C(=O)N4)NC(=O)5)O6))))))	iMO1056
1251	cpd03724_p	cpd03724[p]	p	FALSE	Ferrichrome[p]	ferrich	C27H42FeN9O12	0	743	null	null	C06228	CPD0-2241	8471	50909795	null	5019	fecrm		InChI=1S/C27H42N9O12.Fe/c1-16(37)34(46)10-4-7-19-25(43)30-14-23(41)28-13-22(40)29-15-24(42)31-20(8-5-11-35(47)17(2)38)26(44)33-21(27(45)32-19)9-6-12-36(48)18(3)39;/h19-21H,4-15H2,1-3H3,(H,28,41)(H,29,40)(H,30,43)(H,31,42)(H,32,45)(H,33,44);/q-3;+3/t19-,20-,21-;/m0./s1	CC1(N3(CCC[CH]4(C(=O)NCC(=O)NCC(=O)NCC(=O)N[CH]5(CCCN2(O[Fe---]6([O+]=1)([O+]=C(C)2)(O3)([O+]=C(C)N(CCC[CH](C(=O)N4)NC(=O)5)O6))))))	Curation
1252	cpd03726_c	cpd03726[c]	c	FALSE	Fe-enterochlin	feenter	C30H27FeN3O15	0	725	null	null	C06230	FERRIC-ENTEROBACTIN-COMPLEX	8473	91819751	389783	28199	feenter		InChI=1S/C30H27N3O15.Fe/c34-19-7-1-4-13(22(19)37)25(40)31-16-10-46-29(44)18(33-27(42)15-6-3-9-21(36)24(15)39)12-48-30(45)17(11-47-28(16)43)32-26(41)14-5-2-8-20(35)23(14)38;/h1-9,16-18,34-39H,10-12H2,(H,31,40)(H,32,41)(H,33,42);/q;+3/p-6	C5(OC(C4(NC(C8(C9(O[Fe---]237(OC6(C(=C(C(NC(C(=O)OCC(NC(=O)C1(C(=C(C=CC=1)O2)O3))C(=O)OC4)5)=O)C=CC=6)O7))OC(C=CC=8)=9)))=O))=O)	iMO1056
1253	cpd03726_e	cpd03726[e]	e	FALSE	Fe-enterochlin[e]	feenter	C30H27FeN3O15	0	725	null	null	C06230	FERRIC-ENTEROBACTIN-COMPLEX	8473	91819751	389783	28199	feenter		InChI=1S/C30H27N3O15.Fe/c34-19-7-1-4-13(22(19)37)25(40)31-16-10-46-29(44)18(33-27(42)15-6-3-9-21(36)24(15)39)12-48-30(45)17(11-47-28(16)43)32-26(41)14-5-2-8-20(35)23(14)38;/h1-9,16-18,34-39H,10-12H2,(H,31,40)(H,32,41)(H,33,42);/q;+3/p-6	C5(OC(C4(NC(C8(C9(O[Fe---]237(OC6(C(=C(C(NC(C(=O)OCC(NC(=O)C1(C(=C(C=CC=1)O2)O3))C(=O)OC4)5)=O)C=CC=6)O7))OC(C=CC=8)=9)))=O))=O)	iMO1056
1254	cpd03726_p	cpd03726[p]	p	FALSE	Fe-enterochlin[p]	feenter	C30H27FeN3O15	0	725	null	null	C06230	FERRIC-ENTEROBACTIN-COMPLEX	8473	91819751	389783	28199	feenter		InChI=1S/C30H27N3O15.Fe/c34-19-7-1-4-13(22(19)37)25(40)31-16-10-46-29(44)18(33-27(42)15-6-3-9-21(36)24(15)39)12-48-30(45)17(11-47-28(16)43)32-26(41)14-5-2-8-20(35)23(14)38;/h1-9,16-18,34-39H,10-12H2,(H,31,40)(H,32,41)(H,33,42);/q;+3/p-6	C5(OC(C4(NC(C8(C9(O[Fe---]237(OC6(C(=C(C(NC(C(=O)OCC(NC(=O)C1(C(=C(C=CC=1)O2)O3))C(=O)OC4)5)=O)C=CC=6)O7))OC(C=CC=8)=9)))=O))=O)	Curation
1255	cpd03734_c	cpd03734[c]	c	FALSE	Acetamide	ad	C2H5NO	0	59	-44.31	0.524353	C06244	ACETAMIDE	8483	178	173	27856	ad		InChI=1S/C2H5NO/c1-2(3)4/h1H3,(H2,3,4)	CC(=O)N	Opt208964
1256	cpd03734_e	cpd03734[e]	e	FALSE	Acetamide[e]	ad	C2H5NO	0	59	-44.31	0.524353	C06244	ACETAMIDE	8483	178	173	27856	ad		InChI=1S/C2H5NO/c1-2(3)4/h1H3,(H2,3,4)	CC(=O)N	Opt208964
1257	cpd03734_p	cpd03734[p]	p	FALSE	Acetamide[p]	ad	C2H5NO	0	59	-44.31	0.524353	C06244	ACETAMIDE	8483	178	173	27856	ad		InChI=1S/C2H5NO/c1-2(3)4/h1H3,(H2,3,4)	CC(=O)N	Curation
1258	cpd03760_c	cpd03760[c]	c	FALSE	Precorrin 6B	pre6b	C44H49N4O16	-7	889	null	null	C06319	CPD-679	8555	90657152	null	58532	pre6b		InChI=1S/C44H56N4O16/c1-40(13-12-34(55)56)25(15-36(59)60)39-44(5)42(3,20-38(63)64)23(8-11-33(53)54)27(48-44)17-30-41(2,19-37(61)62)22(7-10-32(51)52)28(45-30)18-43(4)24(14-35(57)58)21(6-9-31(49)50)26(47-43)16-29(40)46-39/h17,23,25,39,48H,6-16,18-20H2,1-5H3,(H,49,50)(H,51,52)(H,53,54)(H,55,56)(H,57,58)(H,59,60)(H,61,62)(H,63,64)/p-8/b27-17-/t23-,25+,39-,40-,41+,42+,43+,44+/m1/s1	CC5(CCC([O-])=O)(C(CC([O-])=O)[CH]3(N=C(CC1(C(CCC([O-])=O)=C(CC(=O)[O-])C(C)(N=1)CC2(N=C(C(C)(CC([O-])=O)C=2CCC([O-])=O)C=C4(C(C(C3(C)N4)(C)CC([O-])=O)CCC(=O)[O-]))))5))	iMO1056|Opt208964
1259	cpd03761_c	cpd03761[c]	c	FALSE	Precorrin 6A	pre6a	C44H47N4O16	-7	887	null	null	C06320	CPD-675	8556	90657859	null	27513	pre6a		InChI=1S/C44H54N4O16/c1-40(13-12-34(55)56)25(15-36(59)60)39-44(5)42(3,20-38(63)64)23(8-11-33(53)54)27(48-44)17-30-41(2,19-37(61)62)22(7-10-32(51)52)28(45-30)18-43(4)24(14-35(57)58)21(6-9-31(49)50)26(47-43)16-29(40)46-39/h17,23,48H,6-16,18-20H2,1-5H3,(H,49,50)(H,51,52)(H,53,54)(H,55,56)(H,57,58)(H,59,60)(H,61,62)(H,63,64)/p-8/b27-17-/t23-,40-,41+,42+,43?,44+/m1/s1	CC5(C3(=NC(C4(NC(=CC1(C(C(CCC(=O)[O-])=C(N=1)CC2(C(=C(CCC(=O)[O-])C(=N2)C3)CC([O-])=O)C)(CC(=O)[O-])C))C(CCC([O-])=O)C(CC(=O)[O-])(C)4)C)=C(CC(=O)[O-])5))CCC(=O)[O-]	iMO1056|Opt208964
1260	cpd03762_c	cpd03762[c]	c	FALSE	Cis-1,2-dihydroxybenzoate	bencisdiol	C7H7O4	-1	155	-125.07	1.35942	C06321	CPD-290	8557	9543121	7822094	60129	bz12diol		InChI=1S/C7H8O4/c8-5-3-1-2-4-7(5,11)6(9)10/h1-5,8,11H,(H,9,10)/p-1/t5-,7+/m0/s1	C([O-])(=O)C1(O)(C=CC=CC(O)1)	iMO1056
1261	cpd03776_c	cpd03776[c]	c	FALSE	Sulfanilic acid	Sulfanilic acid	C6H6NO3S	-1	172	-88.0925	1.16951	C06335	null	8571	null	null	27500			null	null	Opt208964
1262	cpd03776_e	cpd03776[e]	e	FALSE	Sulfanilic acid[e]	Sulfanilic acid	C6H6NO3S	-1	172	-88.0925	1.16951	C06335	null	8571	null	null	27500			null	null	Opt208964
1263	cpd03776_p	cpd03776[p]	p	FALSE	Sulfanilic acid[p]	Sulfanilic acid	C6H6NO3S	-1	172	-88.0925	1.16951	C06335	null	8571	null	null	27500			null	null	Curation
1264	cpd03803_c	cpd03803[c]	c	FALSE	Carboxyphosphonoenolpyruvate	1cxvcxp	C4H2O7P	-3	193	-353.18	0.61184	C06367	null	8603	null	null	17056			null	null	iMO1056
1265	cpd03804_c	cpd03804[c]	c	FALSE	(Hydroxyphosphinyl)pyruvate	3hhpp	C3H3O5P	-2	150	null	null	C06368	null	8604	null	null	18007			null	null	iMO1056
1266	cpd03805_c	cpd03805[c]	c	FALSE	2-Deoxy-D-glucose 6-phosphate	2doxg6p	C6H12O8P	-1	243	-390.94	1.34052	C06369	2-DEOXY-D-GLUCOSE-6-PHOSPHATE|2-DEOXYGLUCOSE-6-PHOSPHATE	8605	25244181|46878412	null	16043|57615	2doxg6p		InChI=1S/C6H13O8P/c7-3-1-5(8)14-4(6(3)9)2-13-15(10,11)12/h3-9H,1-2H2,(H2,10,11,12)/p-2/t3-,4-,5+,6+/m1/s1|InChI=1S/C6H13O8P/c7-2-1-4(8)6(10)5(9)3-14-15(11,12)13/h2,4-6,8-10H,1,3H2,(H2,11,12,13)/p-2/t4-,5-,6+/m1/s1	C(OP(=O)([O-])[O-])C1(OC(O)CC(O)C(O)1)|C(CC(C(C(COP([O-])([O-])=O)O)O)O)=O	Opt208964
1267	cpd03805_e	cpd03805[e]	e	FALSE	2-Deoxy-D-glucose 6-phosphate[e]	2doxg6p	C6H12O8P	-1	243	-390.94	1.34052	C06369	2-DEOXY-D-GLUCOSE-6-PHOSPHATE|2-DEOXYGLUCOSE-6-PHOSPHATE	8605	25244181|46878412	null	16043|57615	2doxg6p		InChI=1S/C6H13O8P/c7-3-1-5(8)14-4(6(3)9)2-13-15(10,11)12/h3-9H,1-2H2,(H2,10,11,12)/p-2/t3-,4-,5+,6+/m1/s1|InChI=1S/C6H13O8P/c7-2-1-4(8)6(10)5(9)3-14-15(11,12)13/h2,4-6,8-10H,1,3H2,(H2,11,12,13)/p-2/t4-,5-,6+/m1/s1	C(OP(=O)([O-])[O-])C1(OC(O)CC(O)C(O)1)|C(CC(C(C(COP([O-])([O-])=O)O)O)O)=O	Opt208964
1268	cpd03805_p	cpd03805[p]	p	FALSE	2-Deoxy-D-glucose 6-phosphate[p]	2doxg6p	C6H12O8P	-1	243	-390.94	1.34052	C06369	2-DEOXY-D-GLUCOSE-6-PHOSPHATE|2-DEOXYGLUCOSE-6-PHOSPHATE	8605	25244181|46878412	null	16043|57615	2doxg6p		InChI=1S/C6H13O8P/c7-3-1-5(8)14-4(6(3)9)2-13-15(10,11)12/h3-9H,1-2H2,(H2,10,11,12)/p-2/t3-,4-,5+,6+/m1/s1|InChI=1S/C6H13O8P/c7-2-1-4(8)6(10)5(9)3-14-15(11,12)13/h2,4-6,8-10H,1,3H2,(H2,11,12,13)/p-2/t4-,5-,6+/m1/s1	C(OP(=O)([O-])[O-])C1(OC(O)CC(O)C(O)1)|C(CC(C(C(COP([O-])([O-])=O)O)O)O)=O	Curation
1269	cpd03830_c	cpd03830[c]	c	FALSE	ADP-D-glycero-D-manno-heptose	adphep-D,D	C17H25N5O16P2	-2	617	-659.05	3.95184	C06397	ADP-D-GLYCERO-D-MANNO-HEPTOSE	8633	46173177	null	59967	adphep_DD		InChI=1S/C17H27N5O16P2/c18-14-7-15(20-3-19-14)22(4-21-7)16-11(28)8(25)6(35-16)2-34-39(30,31)38-40(32,33)37-17-12(29)9(26)10(27)13(36-17)5(24)1-23/h3-6,8-13,16-17,23-29H,1-2H2,(H,30,31)(H,32,33)(H2,18,19,20)/p-2/t5-,6-,8-,9+,10+,11-,12+,13-,16-,17+/m1/s1	C(C([CH]4(OC(OP(OP(OCC3(C(C(C(N2(C1(=C(C(=NC=N1)N)N=C2)))O3)O)O))([O-])=O)(=O)[O-])C(C(C4O)O)O))O)O	Opt208964
1270	cpd03831_c	cpd03831[c]	c	FALSE	ADP-L-glycero-D-manno-heptose	adphep-L	C17H25N5O16P2	-2	617	-659.05	3.95184	C06398	ADP-L-GLYCERO-D-MANNO-HEPTOSE	8634	46173344	null	61506	adphep_LD		InChI=1S/C17H27N5O16P2/c18-14-7-15(20-3-19-14)22(4-21-7)16-11(28)8(25)6(35-16)2-34-39(30,31)38-40(32,33)37-17-12(29)9(26)10(27)13(36-17)5(24)1-23/h3-6,8-13,16-17,23-29H,1-2H2,(H,30,31)(H,32,33)(H2,18,19,20)/p-2/t5-,6+,8+,9-,10-,11+,12-,13+,16+,17-/m0/s1	C(C([CH]4(OC(OP(OP(OCC3(C(C(C(N2(C1(=C(C(=NC=N1)N)N=C2)))O3)O)O))([O-])=O)(=O)[O-])C(C(C4O)O)O))O)O	Opt208964
1271	cpd03832_c	cpd03832[c]	c	FALSE	Hydrogenobyrinate	hgbyr	C45H56N4O14	-4	874	null	null	C06399	CPD-687	8635	25244979	null	17926	hgbyr		InChI=1S/C45H60N4O14/c1-21-36-24(10-13-30(52)53)41(3,4)28(47-36)18-27-23(9-12-29(50)51)43(6,19-34(60)61)39(46-27)22(2)37-25(11-14-31(54)55)44(7,20-35(62)63)45(8,49-37)40-26(17-33(58)59)42(5,38(21)48-40)16-15-32(56)57/h18,23-26,40,48H,9-17,19-20H2,1-8H3,(H,50,51)(H,52,53)(H,54,55)(H,56,57)(H,58,59)(H,60,61)(H,62,63)/p-6/b28-18-,38-21-,39-22-/t23-,24-,25-,26+,40-,42-,43+,44+,45+/m1/s1	CC3(=C5(C(C(C(C4(N=C(C(C)=C1(C(C(CCC(=O)[O-])C(=N1)C=C2(C(C)(C)C(CCC(=O)[O-])C(=N2)3))(CC(=O)[O-])C))C(CCC([O-])=O)C(CC(=O)[O-])(C)4)C)[N+]5)CC(=O)[O-])(C)CCC(=O)[O-]))	iMO1056|Opt208964
1272	cpd03833_c	cpd03833[c]	c	FALSE	Precorrin 3B	pre3b	C43H44N4O17	-6	888	null	null	C06406	CPD-643	8641	45266670	null	58522	pre3b		InChI=1S/C43H50N4O17/c1-40(17-37(60)61)23(6-10-33(52)53)28-15-27-21(12-35(56)57)19(4-8-31(48)49)25(44-27)14-26-20(5-9-32(50)51)22(13-36(58)59)39(46-26)42(3,63)43-41(2,18-38(62)64-43)24(7-11-34(54)55)29(47-43)16-30(40)45-28/h15-16,23-24,44,46-47,63H,4-14,17-18H2,1-3H3,(H,48,49)(H,50,51)(H,52,53)(H,54,55)(H,56,57)(H,58,59)(H,60,61)/p-7/b28-15-,29-16-/t23-,24-,40+,41+,42+,43-/m1/s1	CC4(CC(=O)[O-])(C(C3(=CC1(=C(CC(=O)[O-])C(CCC(=O)[O-])=C(N1)CC2(=C(CCC(=O)[O-])C(CC(=O)[O-])=C(N2)C(O)(C)C56(OC(CC(C)(C(C(=CC(=N3)4)N5)CCC(=O)[O-])6)=O)))))CCC(=O)[O-])	iMO1056|Opt208964
1273	cpd03834_c	cpd03834[c]	c	FALSE	Precorrin 4	pre4	C44H45N4O17	-7	901	null	null	C06407	CPD-651	8642	25245369	null	57769	pre4		InChI=1S/C44H52N4O17/c1-20(49)44-40-25(14-37(60)61)41(2,12-11-35(56)57)30(47-40)16-27-21(5-8-32(50)51)22(13-36(58)59)26(45-27)15-28-23(6-9-33(52)53)42(3,18-38(62)63)31(46-28)17-29(48-44)24(7-10-34(54)55)43(44,4)19-39(64)65/h17,24,45,48H,5-16,18-19H2,1-4H3,(H,50,51)(H,52,53)(H,54,55)(H,56,57)(H,58,59)(H,60,61)(H,62,63)(H,64,65)/p-8/b29-17-/t24-,41-,42+,43+,44+/m1/s1	CC(=O)C25(NC(=CC4(=NC(CC3(NC(CC1(=NC(=C(CC(=O)[O-])C(C)(CCC(=O)[O-])1)2))=C(CCC(=O)[O-])C(CC(=O)[O-])=3))=C(CCC(=O)[O-])C(C)(CC(=O)[O-])4))C(CCC(=O)[O-])C(C)(CC(=O)[O-])5)	iMO1056|Opt208964
1274	cpd03835_c	cpd03835[c]	c	FALSE	Precorrin 8	pre8	C45H53N4O14	-7	873	null	null	C06408	CPD-686	8643	45266691	null	58581	pre8		InChI=1S/C45H60N4O14/c1-21-36-24(9-12-29(50)51)23(3)44(7,48-36)18-28-25(10-13-30(52)53)42(5,19-34(60)61)39(46-28)22(2)37-26(11-14-31(54)55)43(6,20-35(62)63)45(8,49-37)40-27(17-33(58)59)41(4,38(21)47-40)16-15-32(56)57/h21,25-27,40H,9-20H2,1-8H3,(H,50,51)(H,52,53)(H,54,55)(H,56,57)(H,58,59)(H,60,61)(H,62,63)/p-7/b39-22-/t21?,25-,26-,27+,40-,41-,42+,43+,44+,45+/m1/s1	CC3(C5(C(C([CH](C4(N=C(C(C)=C1(C(C(CCC(=O)[O-])C(=N1)CC2(C(=C(CCC(=O)[O-])C(=N2)3)C)C)(CC(=O)[O-])C))C(CCC([O-])=O)C(CC(=O)[O-])(C)4)C)N=5)CC(=O)[O-])(C)CCC(=O)[O-]))	iMO1056|Opt208964
1275	cpd03839_c	cpd03839[c]	c	FALSE	Precorrin 5	pre5	C45H47N4O17	-7	915	null	null	C06416	CPD-662	8651	25246147	null	58518	pre5		InChI=1S/C45H54N4O17/c1-21(50)45-40-26(15-37(61)62)41(2,13-12-35(57)58)30(47-40)16-27-22(6-9-32(51)52)25(14-36(59)60)44(5,48-27)18-29-23(7-10-33(53)54)42(3,19-38(63)64)31(46-29)17-28(49-45)24(8-11-34(55)56)43(45,4)20-39(65)66/h17,24,49H,6-16,18-20H2,1-5H3,(H,51,52)(H,53,54)(H,55,56)(H,57,58)(H,59,60)(H,61,62)(H,63,64)(H,65,66)/p-8/b28-17-/t24-,41-,42+,43+,44?,45+/m1/s1	CC(C35(NC(=CC1(C(C(CCC(=O)[O-])=C(N=1)CC2(C(=C(CCC(=O)[O-])C(=N2)CC4(C(C(=C3N=4)CC(=O)[O-])(C)CCC(=O)[O-]))CC([O-])=O)C)(CC(=O)[O-])C))C(CCC([O-])=O)C(CC(=O)[O-])(C)5))=O	iMO1056|Opt208964
1276	cpd03840_c	cpd03840[c]	c	FALSE	D-Valine	D-Valine	C5H11NO2	0	117	-86.49	0.43806	C06417	null	8652	null	null	27477			null	null	Opt208964
1277	cpd03840_e	cpd03840[e]	e	FALSE	D-Valine[e]	D-Valine	C5H11NO2	0	117	-86.49	0.43806	C06417	null	8652	null	null	27477			null	null	Opt208964
1278	cpd03840_p	cpd03840[p]	p	FALSE	D-Valine[p]	D-Valine	C5H11NO2	0	117	-86.49	0.43806	C06417	null	8652	null	null	27477			null	null	Curation
1279	cpd03846_c	cpd03846[c]	c	FALSE	Octanoate	octa	C8H15O2	-1	143	0	0	C06423	CPD-195	8658	119389	106634	25646	octa		InChI=1S/C8H16O2/c1-2-3-4-5-6-7-8(9)10/h2-7H2,1H3,(H,9,10)/p-1	CCCCCCCC(=O)[O-]	Curation
1280	cpd03846_e	cpd03846[e]	e	FALSE	Octanoate[e]	octa	C8H15O2	-1	143	0	0	C06423	CPD-195	8658	119389	106634	25646	octa		InChI=1S/C8H16O2/c1-2-3-4-5-6-7-8(9)10/h2-7H2,1H3,(H,9,10)/p-1	CCCCCCCC(=O)[O-]	Curation
1281	cpd03846_p	cpd03846[p]	p	FALSE	Octanoate[p]	octa	C8H15O2	-1	143	0	0	C06423	CPD-195	8658	119389	106634	25646	octa		InChI=1S/C8H16O2/c1-2-3-4-5-6-7-8(9)10/h2-7H2,1H3,(H,9,10)/p-1	CCCCCCCC(=O)[O-]	Curation
1282	cpd03847_c	cpd03847[c]	c	FALSE	Tetradecanoate	ttdca	C14H27O2	-1	227	-67.31	1.06502	C06424	CPD-7836	8659	4075158	3290116	30807	ttdca		InChI=1S/C14H28O2/c1-2-3-4-5-6-7-8-9-10-11-12-13-14(15)16/h2-13H2,1H3,(H,15,16)/p-1	CCCCCCCCCCCCCC([O-])=O	iMO1056|Opt208964
1283	cpd03847_e	cpd03847[e]	e	FALSE	Tetradecanoate[e]	ttdca	C14H27O2	-1	227	-67.31	1.06502	C06424	CPD-7836	8659	4075158	3290116	30807	ttdca		InChI=1S/C14H28O2/c1-2-3-4-5-6-7-8-9-10-11-12-13-14(15)16/h2-13H2,1H3,(H,15,16)/p-1	CCCCCCCCCCCCCC([O-])=O	iMO1056|Opt208964
1284	cpd03847_p	cpd03847[p]	p	FALSE	Tetradecanoate[p]	ttdca	C14H27O2	-1	227	-67.31	1.06502	C06424	CPD-7836	8659	4075158	3290116	30807	ttdca		InChI=1S/C14H28O2/c1-2-3-4-5-6-7-8-9-10-11-12-13-14(15)16/h2-13H2,1H3,(H,15,16)/p-1	CCCCCCCCCCCCCC([O-])=O	Curation
1285	cpd03897_c	cpd03897[c]	c	FALSE	4A-Hydroxytetrahydrobiopterin	4hthb	C9H15N5O4	0	257	-92.82	3.61905	C15522	null	17396514	null	null	15374			null	null	iMO1056|Opt208964
1286	cpd03912_c	cpd03912[c]	c	FALSE	Phosphotyrosine	tyrp	C9H11NO6P	-1	260	-303.03	0.906441	C06501	CPD-3728|CPD-3729	8732	25202084|40520293	null	62338|74656	tyrp		InChI=1S/C9H12NO6P/c10-8(9(11)12)5-6-1-3-7(4-2-6)16-17(13,14)15/h1-4,8H,5,10H2,(H,11,12)(H2,13,14,15)/p-2/t8-/m0/s1|InChI=1S/C9H12NO6P/c10-8(9(11)12)5-6-1-3-7(4-2-6)16-17(13,14)15/h1-4,8H,5,10H2,(H,11,12)(H2,13,14,15)/p-2/t8-/m1/s1	C(C(CC1(C=CC(OP([O-])([O-])=O)=CC=1))[N+])(=O)[O-]|C(C(CC1(C=CC(OP([O-])(=O)[O-])=CC=1))[N+])(=O)[O-]	Opt208964
1287	cpd03912_e	cpd03912[e]	e	FALSE	Phosphotyrosine[e]	tyrp	C9H11NO6P	-1	260	-303.03	0.906441	C06501	CPD-3728|CPD-3729	8732	25202084|40520293	null	62338|74656	tyrp		InChI=1S/C9H12NO6P/c10-8(9(11)12)5-6-1-3-7(4-2-6)16-17(13,14)15/h1-4,8H,5,10H2,(H,11,12)(H2,13,14,15)/p-2/t8-/m0/s1|InChI=1S/C9H12NO6P/c10-8(9(11)12)5-6-1-3-7(4-2-6)16-17(13,14)15/h1-4,8H,5,10H2,(H,11,12)(H2,13,14,15)/p-2/t8-/m1/s1	C(C(CC1(C=CC(OP([O-])([O-])=O)=CC=1))[N+])(=O)[O-]|C(C(CC1(C=CC(OP([O-])(=O)[O-])=CC=1))[N+])(=O)[O-]	Opt208964
[truncated: 1,735 more rows]
