# Supplementary material for: Genome-scale metabolic modeling of responses to polymyxins in Pseudomonas aeruginosa
Source: Gigascience. 2018 Mar 13;7(4):giy021. doi: 10.1093/gigascience/giy021 (PMC6333913; doi:10.1093/gigascience/giy021)
Supplement: Supplemental material [file giy021_supp.zip › additionalFile16.xlsx]

## Sheet: Dataset EV15
Additional file 16	Reactions in model iPAO1
Index	Reaction ID	Reaction Name	Reaction Formula	Gene Association	Genes	Protein Association	EC/TC Number	Pathway	Reversibility	Lower Bound	Upper Bound	Objective	Source	DGR	DGR_ERROR	KEGG Identifier	MetaCyc Identifier	BiGG Identifier	iMO1056 Identifier	Confidence Score	Notes	References	KEGG Pathway	MetaCyc Pathway	ModelSEED Pathway	Aliases	is_transporter
1	EX_cpd00001(e)	EX H2O e	cpd00001[e] <=>	null	null	null	null	Boundary reaction	1	-1000	1000	0	iMO1056|Opt208964	null	null	null	null	null	null	null	null	null	null	null	null	null	null
2	EX_cpd00007(e)	EX Oxygen e	cpd00007[e] <=>	null	null	null	null	Boundary reaction	1	-1000	1000	0	iMO1056|Opt208964	null	null	null	null	null	null	null	null	null	null	null	null	null	null
3	EX_cpd00009(e)	EX Orthophosphate e	cpd00009[e] <=>	null	null	null	null	Boundary reaction	1	-1000	1000	0	iMO1056|Opt208964	null	null	null	null	null	null	null	null	null	null	null	null	null	null
4	EX_cpd00011(e)	EX CO2 e	cpd00011[e] <=>	null	null	null	null	Boundary reaction	1	-1000	1000	0	iMO1056|Opt208964	null	null	null	null	null	null	null	null	null	null	null	null	null	null
5	EX_cpd00013(e)	EX NH3 e	cpd00013[e] <=>	null	null	null	null	Boundary reaction	1	-1000	1000	0	iMO1056|Opt208964	null	null	null	null	null	null	null	null	null	null	null	null	null	null
6	EX_cpd00018(e)	EX AMP e	cpd00018[e] <=>	null	null	null	null	Boundary reaction	1	-1000	1000	0	Opt208964	null	null	null	null	null	null	null	null	null	null	null	null	null	null
7	EX_cpd00020(e)	EX Pyruvate e	cpd00020[e] <=>	null	null	null	null	Boundary reaction	1	-1000	1000	0	iMO1056|Opt208964	null	null	null	null	null	null	null	null	null	null	null	null	null	null
8	EX_cpd00023(e)	EX L-Glutamate e	cpd00023[e] <=>	null	null	null	null	Boundary reaction	1	-1000	1000	0	iMO1056|Opt208964	null	null	null	null	null	null	null	null	null	null	null	null	null	null
9	EX_cpd00024(e)	EX 2-Oxoglutarate e	cpd00024[e] <=>	null	null	null	null	Boundary reaction	1	-1000	1000	0	iMO1056|Opt208964	null	null	null	null	null	null	null	null	null	null	null	null	null	null
10	EX_cpd00027(e)	EX D-Glucose e	cpd00027[e] <=>	null	null	null	null	Boundary reaction	1	-1000	1000	0	iMO1056|Opt208964	null	null	null	null	null	null	null	null	null	null	null	null	null	null
11	EX_cpd00029(e)	EX Acetate e	cpd00029[e] <=>	null	null	null	null	Boundary reaction	1	-1000	1000	0	iMO1056|Opt208964	null	null	null	null	null	null	null	null	null	null	null	null	null	null
12	EX_cpd00030(e)	EX Manganese e	cpd00030[e] <=>	null	null	null	null	Boundary reaction	1	-1000	1000	0	iMO1056|Opt208964	null	null	null	null	null	null	null	null	null	null	null	null	null	null
13	EX_cpd00033(e)	EX Glycine e	cpd00033[e] <=>	null	null	null	null	Boundary reaction	1	-1000	1000	0	iMO1056|Opt208964	null	null	null	null	null	null	null	null	null	null	null	null	null	null
14	EX_cpd00034(e)	EX Zinc e	cpd00034[e] <=>	null	null	null	null	Boundary reaction	1	-1000	1000	0	iMO1056|Opt208964	null	null	null	null	null	null	null	null	null	null	null	null	null	null
15	EX_cpd00035(e)	EX L-Alanine e	cpd00035[e] <=>	null	null	null	null	Boundary reaction	1	-1000	1000	0	iMO1056|Opt208964	null	null	null	null	null	null	null	null	null	null	null	null	null	null
16	EX_cpd00036(e)	EX Succinate e	cpd00036[e] <=>	null	null	null	null	Boundary reaction	1	-1000	1000	0	iMO1056|Opt208964	null	null	null	null	null	null	null	null	null	null	null	null	null	null
17	EX_cpd00039(e)	EX L-Lysine e	cpd00039[e] <=>	null	null	null	null	Boundary reaction	1	-1000	1000	0	iMO1056|Opt208964	null	null	null	null	null	null	null	null	null	null	null	null	null	null
18	EX_cpd00041(e)	EX L-Aspartate e	cpd00041[e] <=>	null	null	null	null	Boundary reaction	1	-1000	1000	0	iMO1056|Opt208964	null	null	null	null	null	null	null	null	null	null	null	null	null	null
19	EX_cpd00042(e)	EX Glutathione e	cpd00042[e] <=>	null	null	null	null	Boundary reaction	1	-1000	1000	0	Opt208964	null	null	null	null	null	null	null	null	null	null	null	null	null	null
20	EX_cpd00046(e)	EX CMP e	cpd00046[e] <=>	null	null	null	null	Boundary reaction	1	-1000	1000	0	Opt208964	null	null	null	null	null	null	null	null	null	null	null	null	null	null
21	EX_cpd00048(e)	EX Sulfate e	cpd00048[e] <=>	null	null	null	null	Boundary reaction	1	-1000	1000	0	iMO1056|Opt208964	null	null	null	null	null	null	null	null	null	null	null	null	null	null
22	EX_cpd00051(e)	EX L-Arginine e	cpd00051[e] <=>	null	null	null	null	Boundary reaction	1	-1000	1000	0	iMO1056|Opt208964	null	null	null	null	null	null	null	null	null	null	null	null	null	null
23	EX_cpd00053(e)	EX L-Glutamine e	cpd00053[e] <=>	null	null	null	null	Boundary reaction	1	-1000	1000	0	iMO1056|Opt208964	null	null	null	null	null	null	null	null	null	null	null	null	null	null
24	EX_cpd00054(e)	EX L-Serine e	cpd00054[e] <=>	null	null	null	null	Boundary reaction	1	-1000	1000	0	iMO1056|Opt208964	null	null	null	null	null	null	null	null	null	null	null	null	null	null
25	EX_cpd00058(e)	EX Copper2 e	cpd00058[e] <=>	null	null	null	null	Boundary reaction	1	-1000	1000	0	iMO1056|Opt208964	null	null	null	null	null	null	null	null	null	null	null	null	null	null
26	EX_cpd00059(e)	EX Ascorbate e	cpd00059[e] <=>	null	null	null	null	Boundary reaction	1	-1000	1000	0	iMO1056	null	null	null	null	null	null	null	null	null	null	null	null	null	null
27	EX_cpd00060(e)	EX L-Methionine e	cpd00060[e] <=>	null	null	null	null	Boundary reaction	1	-1000	1000	0	iMO1056|Opt208964	null	null	null	null	null	null	null	null	null	null	null	null	null	null
28	EX_cpd00061(e)	EX Phosphoenolpyruvate e	cpd00061[e] <=>	null	null	null	null	Boundary reaction	1	-1000	1000	0	Opt208964	null	null	null	null	null	null	null	null	null	null	null	null	null	null
29	EX_cpd00063(e)	EX Calcium e	cpd00063[e] <=>	null	null	null	null	Boundary reaction	1	-1000	1000	0	Opt208964	null	null	null	null	null	null	null	null	null	null	null	null	null	null
30	EX_cpd00064(e)	EX L-Ornithine e	cpd00064[e] <=>	null	null	null	null	Boundary reaction	1	-1000	1000	0	iMO1056|Opt208964	null	null	null	null	null	null	null	null	null	null	null	null	null	null
31	EX_cpd00065(e)	EX L-Tryptophan e	cpd00065[e] <=>	null	null	null	null	Boundary reaction	1	-1000	1000	0	iMO1056|Opt208964	null	null	null	null	null	null	null	null	null	null	null	null	null	null
32	EX_cpd00066(e)	EX L-Phenylalanine e	cpd00066[e] <=>	null	null	null	null	Boundary reaction	1	-1000	1000	0	iMO1056|Opt208964	null	null	null	null	null	null	null	null	null	null	null	null	null	null
33	EX_cpd00067(e)	EX H+ e	cpd00067[e] <=>	null	null	null	null	Boundary reaction	1	-1000	1000	0	iMO1056|Opt208964	null	null	null	null	null	null	null	null	null	null	null	null	null	null
34	EX_cpd00069(e)	EX L-Tyrosine e	cpd00069[e] <=>	null	null	null	null	Boundary reaction	1	-1000	1000	0	iMO1056|Opt208964	null	null	null	null	null	null	null	null	null	null	null	null	null	null
35	EX_cpd00073(e)	EX Urea e	cpd00073[e] <=>	null	null	null	null	Boundary reaction	1	-1000	1000	0	iMO1056|Opt208964	null	null	null	null	null	null	null	null	null	null	null	null	null	null
36	EX_cpd00075(e)	EX Nitrite e	cpd00075[e] <=>	null	null	null	null	Boundary reaction	1	-1000	1000	0	iMO1056|Opt208964	null	null	null	null	null	null	null	null	null	null	null	null	null	null
37	EX_cpd00079(e)	EX D-Glucose 6-phosphate e	cpd00079[e] <=>	null	null	null	null	Boundary reaction	1	-1000	1000	0	Opt208964	null	null	null	null	null	null	null	null	null	null	null	null	null	null
38	EX_cpd00080(e)	EX sn-Glycerol 3-phosphate e	cpd00080[e] <=>	null	null	null	null	Boundary reaction	1	-1000	1000	0	iMO1056|Opt208964	null	null	null	null	null	null	null	null	null	null	null	null	null	null
39	EX_cpd00082(e)	EX D-Fructose e	cpd00082[e] <=>	null	null	null	null	Boundary reaction	1	-1000	1000	0	iMO1056|Opt208964	null	null	null	null	null	null	null	null	null	null	null	null	null	null
40	EX_cpd00084(e)	EX L-Cysteine e	cpd00084[e] <=>	null	null	null	null	Boundary reaction	1	-1000	1000	0	iMO1056|Opt208964	null	null	null	null	null	null	null	null	null	null	null	null	null	null
41	EX_cpd00085(e)	EX beta-Alanine e	cpd00085[e] <=>	null	null	null	null	Boundary reaction	1	-1000	1000	0	iMO1056	null	null	null	null	null	null	null	null	null	null	null	null	null	null
42	EX_cpd00089(e)	EX D-Glucose 1-phosphate e	cpd00089[e] <=>	null	null	null	null	Boundary reaction	1	-1000	1000	0	Opt208964	null	null	null	null	null	null	null	null	null	null	null	null	null	null
43	EX_cpd00091(e)	EX UMP e	cpd00091[e] <=>	null	null	null	null	Boundary reaction	1	-1000	1000	0	Opt208964	null	null	null	null	null	null	null	null	null	null	null	null	null	null
44	EX_cpd00092(e)	EX Uracil e	cpd00092[e] <=>	null	null	null	null	Boundary reaction	1	-1000	1000	0	iMO1056|Opt208964	null	null	null	null	null	null	null	null	null	null	null	null	null	null
45	EX_cpd00094(e)	EX 2-Oxobutanoate e	cpd00094[e] <=>	null	null	null	null	Boundary reaction	1	-1000	1000	0	Opt208964	null	null	null	null	null	null	null	null	null	null	null	null	null	null
46	EX_cpd00098(e)	EX Choline e	cpd00098[e] <=>	null	null	null	null	Boundary reaction	1	-1000	1000	0	iMO1056|Opt208964	null	null	null	null	null	null	null	null	null	null	null	null	null	null
47	EX_cpd00099(e)	EX Chloride e	cpd00099[e] <=>	null	null	null	null	Boundary reaction	1	-1000	1000	0	Opt208964	null	null	null	null	null	null	null	null	null	null	null	null	null	null
48	EX_cpd00100(e)	EX Glycerol e	cpd00100[e] <=>	null	null	null	null	Boundary reaction	1	-1000	1000	0	iMO1056|Opt208964	null	null	null	null	null	null	null	null	null	null	null	null	null	null
49	EX_cpd00105(e)	EX D-Ribose e	cpd00105[e] <=>	null	null	null	null	Boundary reaction	1	-1000	1000	0	iMO1056|Opt208964	null	null	null	null	null	null	null	null	null	null	null	null	null	null
50	EX_cpd00106(e)	EX Fumarate e	cpd00106[e] <=>	null	null	null	null	Boundary reaction	1	-1000	1000	0	iMO1056|Opt208964	null	null	null	null	null	null	null	null	null	null	null	null	null	null
51	EX_cpd00107(e)	EX L-Leucine e	cpd00107[e] <=>	null	null	null	null	Boundary reaction	1	-1000	1000	0	iMO1056|Opt208964	null	null	null	null	null	null	null	null	null	null	null	null	null	null
52	EX_cpd00117(e)	EX D-Alanine e	cpd00117[e] <=>	null	null	null	null	Boundary reaction	1	-1000	1000	0	iMO1056|Opt208964	null	null	null	null	null	null	null	null	null	null	null	null	null	null
53	EX_cpd00118(e)	EX Putrescine e	cpd00118[e] <=>	null	null	null	null	Boundary reaction	1	-1000	1000	0	iMO1056|Opt208964	null	null	null	null	null	null	null	null	null	null	null	null	null	null
54	EX_cpd00119(e)	EX L-Histidine e	cpd00119[e] <=>	null	null	null	null	Boundary reaction	1	-1000	1000	0	iMO1056|Opt208964	null	null	null	null	null	null	null	null	null	null	null	null	null	null
55	EX_cpd00122(e)	EX N-Acetyl-D-glucosamine e	cpd00122[e] <=>	null	null	null	null	Boundary reaction	1	-1000	1000	0	Opt208964	null	null	null	null	null	null	null	null	null	null	null	null	null	null
56	EX_cpd00126(e)	EX GMP e	cpd00126[e] <=>	null	null	null	null	Boundary reaction	1	-1000	1000	0	Opt208964	null	null	null	null	null	null	null	null	null	null	null	null	null	null
57	EX_cpd00128(e)	EX Adenine e	cpd00128[e] <=>	null	null	null	null	Boundary reaction	1	-1000	1000	0	Opt208964	null	null	null	null	null	null	null	null	null	null	null	null	null	null
58	EX_cpd00129(e)	EX L-Proline e	cpd00129[e] <=>	null	null	null	null	Boundary reaction	1	-1000	1000	0	iMO1056|Opt208964	null	null	null	null	null	null	null	null	null	null	null	null	null	null
59	EX_cpd00130(e)	EX (S)-Malate e	cpd00130[e] <=>	null	null	null	null	Boundary reaction	1	-1000	1000	0	iMO1056|Opt208964	null	null	null	null	null	null	null	null	null	null	null	null	null	null
60	EX_cpd00132(e)	EX L-Asparagine e	cpd00132[e] <=>	null	null	null	null	Boundary reaction	1	-1000	1000	0	iMO1056|Opt208964	null	null	null	null	null	null	null	null	null	null	null	null	null	null
61	EX_cpd00136(e)	EX 4-Hydroxybenzoate e	cpd00136[e] <=>	null	null	null	null	Boundary reaction	1	-1000	1000	0	iMO1056|Opt208964	null	null	null	null	null	null	null	null	null	null	null	null	null	null
62	EX_cpd00137(e)	EX Citrate e	cpd00137[e] <=>	null	null	null	null	Boundary reaction	1	-1000	1000	0	iMO1056|Opt208964	null	null	null	null	null	null	null	null	null	null	null	null	null	null
63	EX_cpd00138(e)	EX D-Mannose e	cpd00138[e] <=>	null	null	null	null	Boundary reaction	1	-1000	1000	0	iMO1056	null	null	null	null	null	null	null	null	null	null	null	null	null	null
64	EX_cpd00141(e)	EX Propanoate e	cpd00141[e] <=>	null	null	null	null	Boundary reaction	1	-1000	1000	0	Opt208964	null	null	null	null	null	null	null	null	null	null	null	null	null	null
65	EX_cpd00142(e)	EX Acetoacetate e	cpd00142[e] <=>	null	null	null	null	Boundary reaction	1	-1000	1000	0	Opt208964	null	null	null	null	null	null	null	null	null	null	null	null	null	null
66	EX_cpd00147(e)	EX 5'-Methylthioadenosine e	cpd00147[e] <=>	null	null	null	null	Boundary reaction	1	-1000	1000	0	iMO1056	null	null	null	null	null	null	null	null	null	null	null	null	null	null
67	EX_cpd00149(e)	EX Cobalt e	cpd00149[e] <=>	null	null	null	null	Boundary reaction	1	-1000	1000	0	iMO1056|Opt208964	null	null	null	null	null	null	null	null	null	null	null	null	null	null
68	EX_cpd00151(e)	EX Thymine e	cpd00151[e] <=>	null	null	null	null	Boundary reaction	1	-1000	1000	0	Opt208964	null	null	null	null	null	null	null	null	null	null	null	null	null	null
69	EX_cpd00152(e)	EX Agmatine e	cpd00152[e] <=>	null	null	null	null	Boundary reaction	1	-1000	1000	0	iMO1056|Opt208964	null	null	null	null	null	null	null	null	null	null	null	null	null	null
70	EX_cpd00154(e)	EX D-Xylose e	cpd00154[e] <=>	null	null	null	null	Boundary reaction	1	-1000	1000	0	iMO1056	null	null	null	null	null	null	null	null	null	null	null	null	null	null
71	EX_cpd00156(e)	EX L-Valine e	cpd00156[e] <=>	null	null	null	null	Boundary reaction	1	-1000	1000	0	iMO1056|Opt208964	null	null	null	null	null	null	null	null	null	null	null	null	null	null
72	EX_cpd00159(e)	EX (S)-Lactate e	cpd00159[e] <=>	null	null	null	null	Boundary reaction	1	-1000	1000	0	iMO1056|Opt208964	null	null	null	null	null	null	null	null	null	null	null	null	null	null
73	EX_cpd00161(e)	EX L-Threonine e	cpd00161[e] <=>	null	null	null	null	Boundary reaction	1	-1000	1000	0	iMO1056|Opt208964	null	null	null	null	null	null	null	null	null	null	null	null	null	null
74	EX_cpd00162(e)	EX Ethanolamine e	cpd00162[e] <=>	null	null	null	null	Boundary reaction	1	-1000	1000	0	Opt208964	null	null	null	null	null	null	null	null	null	null	null	null	null	null
75	EX_cpd00164(e)	EX D-Glucuronate e	cpd00164[e] <=>	null	null	null	null	Boundary reaction	1	-1000	1000	0	Opt208964	null	null	null	null	null	null	null	null	null	null	null	null	null	null
76	EX_cpd00169(e)	EX 3-Phospho-D-glycerate e	cpd00169[e] <=>	null	null	null	null	Boundary reaction	1	-1000	1000	0	Opt208964	null	null	null	null	null	null	null	null	null	null	null	null	null	null
77	EX_cpd00170(e)	EX D-Glucono-1,5-lactone e	cpd00170[e] <=>	null	null	null	null	Boundary reaction	1	-1000	1000	0	iMO1056	null	null	null	null	null	null	null	null	null	null	null	null	null	null
78	EX_cpd00182(e)	EX Adenosine e	cpd00182[e] <=>	null	null	null	null	Boundary reaction	1	-1000	1000	0	Opt208964	null	null	null	null	null	null	null	null	null	null	null	null	null	null
79	EX_cpd00186(e)	EX D-Glutamate e	cpd00186[e] <=>	null	null	null	null	Boundary reaction	1	-1000	1000	0	iMO1056|Opt208964	null	null	null	null	null	null	null	null	null	null	null	null	null	null
80	EX_cpd00205(e)	EX Potassium e	cpd00205[e] <=>	null	null	null	null	Boundary reaction	1	-1000	1000	0	iMO1056|Opt208964	null	null	null	null	null	null	null	null	null	null	null	null	null	null
81	EX_cpd00207(e)	EX Guanine e	cpd00207[e] <=>	null	null	null	null	Boundary reaction	1	-1000	1000	0	Opt208964	null	null	null	null	null	null	null	null	null	null	null	null	null	null
82	EX_cpd00209(e)	EX Nitrate e	cpd00209[e] <=>	null	null	null	null	Boundary reaction	1	-1000	1000	0	iMO1056|Opt208964	null	null	null	null	null	null	null	null	null	null	null	null	null	null
83	EX_cpd00210(e)	EX Taurine e	cpd00210[e] <=>	null	null	null	null	Boundary reaction	1	-1000	1000	0	iMO1056|Opt208964	null	null	null	null	null	null	null	null	null	null	null	null	null	null
84	EX_cpd00211(e)	EX Butanoic acid e	cpd00211[e] <=>	null	null	null	null	Boundary reaction	1	-1000	1000	0	Opt208964	null	null	null	null	null	null	null	null	null	null	null	null	null	null
85	EX_cpd00213(e)	EX Lipoamide e	cpd00213[e] <=>	null	null	null	null	Boundary reaction	1	-1000	1000	0	Opt208964	null	null	null	null	null	null	null	null	null	null	null	null	null	null
86	EX_cpd00214(e)	EX Hexadecanoic acid e	cpd00214[e] <=>	null	null	null	null	Boundary reaction	1	-1000	1000	0	iMO1056|Opt208964	null	null	null	null	null	null	null	null	null	null	null	null	null	null
87	EX_cpd00222(e)	EX D-Gluconic acid e	cpd00222[e] <=>	null	null	null	null	Boundary reaction	1	-1000	1000	0	iMO1056|Opt208964	null	null	null	null	null	null	null	null	null	null	null	null	null	null
88	EX_cpd00226(e)	EX Hypoxanthine e	cpd00226[e] <=>	null	null	null	null	Boundary reaction	1	-1000	1000	0	Opt208964	null	null	null	null	null	null	null	null	null	null	null	null	null	null
89	EX_cpd00227(e)	EX L-Homoserine e	cpd00227[e] <=>	null	null	null	null	Boundary reaction	1	-1000	1000	0	Opt208964	null	null	null	null	null	null	null	null	null	null	null	null	null	null
90	EX_cpd00229(e)	EX Glycolaldehyde e	cpd00229[e] <=>	null	null	null	null	Boundary reaction	1	-1000	1000	0	iMO1056	null	null	null	null	null	null	null	null	null	null	null	null	null	null
91	EX_cpd00235(e)	EX D-Mannose 6-phosphate e	cpd00235[e] <=>	null	null	null	null	Boundary reaction	1	-1000	1000	0	Opt208964	null	null	null	null	null	null	null	null	null	null	null	null	null	null
92	EX_cpd00244(e)	EX Nickel e	cpd00244[e] <=>	null	null	null	null	Boundary reaction	1	-1000	1000	0	iMO1056	null	null	null	null	null	null	null	null	null	null	null	null	null	null
93	EX_cpd00246(e)	EX Inosine e	cpd00246[e] <=>	null	null	null	null	Boundary reaction	1	-1000	1000	0	Opt208964	null	null	null	null	null	null	null	null	null	null	null	null	null	null
94	EX_cpd00247(e)	EX Orotate e	cpd00247[e] <=>	null	null	null	null	Boundary reaction	1	-1000	1000	0	iMO1056	null	null	null	null	null	null	null	null	null	null	null	null	null	null
95	EX_cpd00248(e)	EX Quinate e	cpd00248[e] <=>	null	null	null	null	Boundary reaction	1	-1000	1000	0	Opt208964	null	null	null	null	null	null	null	null	null	null	null	null	null	null
96	EX_cpd00249(e)	EX Uridine e	cpd00249[e] <=>	null	null	null	null	Boundary reaction	1	-1000	1000	0	Opt208964	null	null	null	null	null	null	null	null	null	null	null	null	null	null
97	EX_cpd00254(e)	EX Magnesium e	cpd00254[e] <=>	null	null	null	null	Boundary reaction	1	-1000	1000	0	iMO1056|Opt208964	null	null	null	null	null	null	null	null	null	null	null	null	null	null
98	EX_cpd00264(e)	EX Spermidine e	cpd00264[e] <=>	null	null	null	null	Boundary reaction	1	-1000	1000	0	iMO1056|Opt208964	null	null	null	null	null	null	null	null	null	null	null	null	null	null
99	EX_cpd00266(e)	EX L-Carnitine e	cpd00266[e] <=>	null	null	null	null	Boundary reaction	1	-1000	1000	0	iMO1056|Opt208964	null	null	null	null	null	null	null	null	null	null	null	null	null	null
100	EX_cpd00268(e)	EX Thiosulfate e	cpd00268[e] <=>	null	null	null	null	Boundary reaction	1	-1000	1000	0	Opt208964	null	null	null	null	null	null	null	null	null	null	null	null	null	null
101	EX_cpd00274(e)	EX L-Citrulline e	cpd00274[e] <=>	null	null	null	null	Boundary reaction	1	-1000	1000	0	Opt208964	null	null	null	null	null	null	null	null	null	null	null	null	null	null
102	EX_cpd00280(e)	EX D-Galacturonate e	cpd00280[e] <=>	null	null	null	null	Boundary reaction	1	-1000	1000	0	Opt208964	null	null	null	null	null	null	null	null	null	null	null	null	null	null
103	EX_cpd00281(e)	EX 4-Aminobutanoate e	cpd00281[e] <=>	null	null	null	null	Boundary reaction	1	-1000	1000	0	iMO1056|Opt208964	null	null	null	null	null	null	null	null	null	null	null	null	null	null
104	EX_cpd00284(e)	EX 6-Phospho-D-gluconate e	cpd00284[e] <=>	null	null	null	null	Boundary reaction	1	-1000	1000	0	Opt208964	null	null	null	null	null	null	null	null	null	null	null	null	null	null
105	EX_cpd00285(e)	EX Ethanolamine phosphate e	cpd00285[e] <=>	null	null	null	null	Boundary reaction	1	-1000	1000	0	Opt208964	null	null	null	null	null	null	null	null	null	null	null	null	null	null
106	EX_cpd00288(e)	EX D-Glucosamine 6-phosphate e	cpd00288[e] <=>	null	null	null	null	Boundary reaction	1	-1000	1000	0	Opt208964	null	null	null	null	null	null	null	null	null	null	null	null	null	null
107	EX_cpd00298(e)	EX dTMP e	cpd00298[e] <=>	null	null	null	null	Boundary reaction	1	-1000	1000	0	Opt208964	null	null	null	null	null	null	null	null	null	null	null	null	null	null
108	EX_cpd00300(e)	EX Urate e	cpd00300[e] <=>	null	null	null	null	Boundary reaction	1	-1000	1000	0	Opt208964	null	null	null	null	null	null	null	null	null	null	null	null	null	null
109	EX_cpd00305(e)	EX Thiamin e	cpd00305[e] <=>	null	null	null	null	Boundary reaction	1	-1000	1000	0	iMO1056	null	null	null	null	null	null	null	null	null	null	null	null	null	null
110	EX_cpd00307(e)	EX Cytosine e	cpd00307[e] <=>	null	null	null	null	Boundary reaction	1	-1000	1000	0	iMO1056|Opt208964	null	null	null	null	null	null	null	null	null	null	null	null	null	null
111	EX_cpd00308(e)	EX Malonate e	cpd00308[e] <=>	null	null	null	null	Boundary reaction	1	-1000	1000	0	iMO1056|Opt208964	null	null	null	null	null	null	null	null	null	null	null	null	null	null
112	EX_cpd00309(e)	EX Xanthine e	cpd00309[e] <=>	null	null	null	null	Boundary reaction	1	-1000	1000	0	iMO1056|Opt208964	null	null	null	null	null	null	null	null	null	null	null	null	null	null
113	EX_cpd00311(e)	EX Guanosine e	cpd00311[e] <=>	null	null	null	null	Boundary reaction	1	-1000	1000	0	Opt208964	null	null	null	null	null	null	null	null	null	null	null	null	null	null
114	EX_cpd00312(e)	EX 1H-Imidazole-4-ethanamine e	cpd00312[e] <=>	null	null	null	null	Boundary reaction	1	-1000	1000	0	Opt208964	null	null	null	null	null	null	null	null	null	null	null	null	null	null
115	EX_cpd00314(e)	EX Mannitol e	cpd00314[e] <=>	null	null	null	null	Boundary reaction	1	-1000	1000	0	iMO1056|Opt208964	null	null	null	null	null	null	null	null	null	null	null	null	null	null
116	EX_cpd00322(e)	EX L-Isoleucine e	cpd00322[e] <=>	null	null	null	null	Boundary reaction	1	-1000	1000	0	iMO1056|Opt208964	null	null	null	null	null	null	null	null	null	null	null	null	null	null
117	EX_cpd00339(e)	EX 5-Aminopentanoate e	cpd00339[e] <=>	null	null	null	null	Boundary reaction	1	-1000	1000	0	Opt208964	null	null	null	null	null	null	null	null	null	null	null	null	null	null
118	EX_cpd00355(e)	EX Nicotinamide D-ribonucleotide e	cpd00355[e] <=>	null	null	null	null	Boundary reaction	1	-1000	1000	0	Opt208964	null	null	null	null	null	null	null	null	null	null	null	null	null	null
119	EX_cpd00363(e)	EX Ethanol e	cpd00363[e] <=>	null	null	null	null	Boundary reaction	1	-1000	1000	0	iMO1056	null	null	null	null	null	null	null	null	null	null	null	null	null	null
120	EX_cpd00367(e)	EX Cytidine e	cpd00367[e] <=>	null	null	null	null	Boundary reaction	1	-1000	1000	0	Opt208964	null	null	null	null	null	null	null	null	null	null	null	null	null	null
121	EX_cpd00374(e)	EX Tyramine e	cpd00374[e] <=>	null	null	null	null	Boundary reaction	1	-1000	1000	0	Opt208964	null	null	null	null	null	null	null	null	null	null	null	null	null	null
122	EX_cpd00379(e)	EX Glutarate e	cpd00379[e] <=>	null	null	null	null	Boundary reaction	1	-1000	1000	0	iMO1056	null	null	null	null	null	null	null	null	null	null	null	null	null	null
123	EX_cpd00380(e)	EX Itaconate e	cpd00380[e] <=>	null	null	null	null	Boundary reaction	1	-1000	1000	0	Opt208964	null	null	null	null	null	null	null	null	null	null	null	null	null	null
124	EX_cpd00381(e)	EX L-Cystine e	cpd00381[e] <=>	null	null	null	null	Boundary reaction	1	-1000	1000	0	iMO1056	null	null	null	null	null	null	null	null	null	null	null	null	null	null
125	EX_cpd00386(e)	EX (R)-Malate e	cpd00386[e] <=>	null	null	null	null	Boundary reaction	1	-1000	1000	0	iMO1056	null	null	null	null	null	null	null	null	null	null	null	null	null	null
126	EX_cpd00395(e)	EX L-Cysteate e	cpd00395[e] <=>	null	null	null	null	Boundary reaction	1	-1000	1000	0	Opt208964	null	null	null	null	null	null	null	null	null	null	null	null	null	null
127	EX_cpd00396(e)	EX L-Rhamnose e	cpd00396[e] <=>	null	null	null	null	Boundary reaction	1	-1000	1000	0	Opt208964	null	null	null	null	null	null	null	null	null	null	null	null	null	null
128	EX_cpd00406(e)	EX Hypotaurine e	cpd00406[e] <=>	null	null	null	null	Boundary reaction	1	-1000	1000	0	Opt208964	null	null	null	null	null	null	null	null	null	null	null	null	null	null
129	EX_cpd00423(e)	EX Cob(II)alamin e	cpd00423[e] <=>	null	null	null	null	Boundary reaction	1	-1000	1000	0	Opt208964	null	null	null	null	null	null	null	null	null	null	null	null	null	null
130	EX_cpd00424(e)	EX Cystathionine e	cpd00424[e] <=>	null	null	null	null	Boundary reaction	1	-1000	1000	0	Opt208964	null	null	null	null	null	null	null	null	null	null	null	null	null	null
131	EX_cpd00457(e)	EX Choline phosphate e	cpd00457[e] <=>	null	null	null	null	Boundary reaction	1	-1000	1000	0	Opt208964	null	null	null	null	null	null	null	null	null	null	null	null	null	null
132	EX_cpd00467(e)	EX 3-Sulfino-L-alanine e	cpd00467[e] <=>	null	null	null	null	Boundary reaction	1	-1000	1000	0	Opt208964	null	null	null	null	null	null	null	null	null	null	null	null	null	null
133	EX_cpd00477(e)	EX N-Acetyl-L-glutamate e	cpd00477[e] <=>	null	null	null	null	Boundary reaction	1	-1000	1000	0	Opt208964	null	null	null	null	null	null	null	null	null	null	null	null	null	null
134	EX_cpd00480(e)	EX 2-Dehydro-D-gluconate e	cpd00480[e] <=>	null	null	null	null	Boundary reaction	1	-1000	1000	0	iMO1056	null	null	null	null	null	null	null	null	null	null	null	null	null	null
135	EX_cpd00482(e)	EX 2-Phospho-D-glycerate e	cpd00482[e] <=>	null	null	null	null	Boundary reaction	1	-1000	1000	0	Opt208964	null	null	null	null	null	null	null	null	null	null	null	null	null	null
136	EX_cpd00485(e)	EX D-Mannose 1-phosphate e	cpd00485[e] <=>	null	null	null	null	Boundary reaction	1	-1000	1000	0	Opt208964	null	null	null	null	null	null	null	null	null	null	null	null	null	null
137	EX_cpd00489(e)	EX 4-Hydroxyphenylacetate e	cpd00489[e] <=>	null	null	null	null	Boundary reaction	1	-1000	1000	0	Opt208964	null	null	null	null	null	null	null	null	null	null	null	null	null	null
138	EX_cpd00528(e)	EX Nitrogen e	cpd00528[e] <=>	null	null	null	null	Boundary reaction	1	-1000	1000	0	iMO1056	null	null	null	null	null	null	null	null	null	null	null	null	null	null
139	EX_cpd00531(e)	EX Hg2+ e	cpd00531[e] <=>	null	null	null	null	Boundary reaction	1	-1000	1000	0	Opt208964	null	null	null	null	null	null	null	null	null	null	null	null	null	null
140	EX_cpd00540(e)	EX Betaine e	cpd00540[e] <=>	null	null	null	null	Boundary reaction	1	-1000	1000	0	iMO1056|Opt208964	null	null	null	null	null	null	null	null	null	null	null	null	null	null
141	EX_cpd00549(e)	EX D-Lysine e	cpd00549[e] <=>	null	null	null	null	Boundary reaction	1	-1000	1000	0	Opt208964	null	null	null	null	null	null	null	null	null	null	null	null	null	null
142	EX_cpd00550(e)	EX D-Serine e	cpd00550[e] <=>	null	null	null	null	Boundary reaction	1	-1000	1000	0	Opt208964	null	null	null	null	null	null	null	null	null	null	null	null	null	null
143	EX_cpd00587(e)	EX D-Cysteine e	cpd00587[e] <=>	null	null	null	null	Boundary reaction	1	-1000	1000	0	Opt208964	null	null	null	null	null	null	null	null	null	null	null	null	null	null
144	EX_cpd00635(e)	EX Cob(I)alamin e	cpd00635[e] <=>	null	null	null	null	Boundary reaction	1	-1000	1000	0	Opt208964	null	null	null	null	null	null	null	null	null	null	null	null	null	null
145	EX_cpd00637(e)	EX D-Methionine e	cpd00637[e] <=>	null	null	null	null	Boundary reaction	1	-1000	1000	0	iMO1056|Opt208964	null	null	null	null	null	null	null	null	null	null	null	null	null	null
146	EX_cpd00696(e)	EX 3',5'-Cyclic CMP e	cpd00696[e] <=>	null	null	null	null	Boundary reaction	1	-1000	1000	0	Opt208964	null	null	null	null	null	null	null	null	null	null	null	null	null	null
147	EX_cpd00697(e)	EX 3',5'-Cyclic GMP e	cpd00697[e] <=>	null	null	null	null	Boundary reaction	1	-1000	1000	0	Opt208964	null	null	null	null	null	null	null	null	null	null	null	null	null	null
148	EX_cpd00700(e)	EX Adenosine 2'-phosphate e	cpd00700[e] <=>	null	null	null	null	Boundary reaction	1	-1000	1000	0	Opt208964	null	null	null	null	null	null	null	null	null	null	null	null	null	null
149	EX_cpd00727(e)	EX 2-Phosphoglycolate e	cpd00727[e] <=>	null	null	null	null	Boundary reaction	1	-1000	1000	0	Opt208964	null	null	null	null	null	null	null	null	null	null	null	null	null	null
150	EX_cpd00738(e)	EX phosphoserine e	cpd00738[e] <=>	null	null	null	null	Boundary reaction	1	-1000	1000	0	Opt208964	null	null	null	null	null	null	null	null	null	null	null	null	null	null
151	EX_cpd00794(e)	EX alpha,alpha-Trehalose e	cpd00794[e] <=>	null	null	null	null	Boundary reaction	1	-1000	1000	0	iMO1056	null	null	null	null	null	null	null	null	null	null	null	null	null	null
152	EX_cpd00797(e)	EX (R)-3-Hydroxybutanoate e	cpd00797[e] <=>	null	null	null	null	Boundary reaction	1	-1000	1000	0	Opt208964	null	null	null	null	null	null	null	null	null	null	null	null	null	null
153	EX_cpd00851(e)	EX trans-4-Hydroxy-L-proline e	cpd00851[e] <=>	null	null	null	null	Boundary reaction	1	-1000	1000	0	Opt208964	null	null	null	null	null	null	null	null	null	null	null	null	null	null
154	EX_cpd00870(e)	EX 4-Trimethylammoniobutanoate e	cpd00870[e] <=>	null	null	null	null	Boundary reaction	1	-1000	1000	0	iMO1056	null	null	null	null	null	null	null	null	null	null	null	null	null	null
155	EX_cpd00876(e)	EX 3-Hydroxy-2-methylpropanoate e	cpd00876[e] <=>	null	null	null	null	Boundary reaction	1	-1000	1000	0	Opt208964	null	null	null	null	null	null	null	null	null	null	null	null	null	null
156	EX_cpd00971(e)	EX Sodium e	cpd00971[e] <=>	null	null	null	null	Boundary reaction	1	-1000	1000	0	iMO1056|Opt208964	null	null	null	null	null	null	null	null	null	null	null	null	null	null
157	EX_cpd00988(e)	EX 3'-AMP e	cpd00988[e] <=>	null	null	null	null	Boundary reaction	1	-1000	1000	0	Opt208964	null	null	null	null	null	null	null	null	null	null	null	null	null	null
158	EX_cpd00989(e)	EX 3'-UMP e	cpd00989[e] <=>	null	null	null	null	Boundary reaction	1	-1000	1000	0	Opt208964	null	null	null	null	null	null	null	null	null	null	null	null	null	null
159	EX_cpd01012(e)	EX Cadmium e	cpd01012[e] <=>	null	null	null	null	Boundary reaction	1	-1000	1000	0	iMO1056|Opt208964	null	null	null	null	null	null	null	null	null	null	null	null	null	null
160	EX_cpd01017(e)	EX Cys-Gly e	cpd01017[e] <=>	null	null	null	null	Boundary reaction	1	-1000	1000	0	Opt208964	null	null	null	null	null	null	null	null	null	null	null	null	null	null
161	EX_cpd01080(e)	EX Octadecanoic acid e	cpd01080[e] <=>	null	null	null	null	Boundary reaction	1	-1000	1000	0	Opt208964	null	null	null	null	null	null	null	null	null	null	null	null	null	null
162	EX_cpd01092(e)	EX (S)(+)-Allantoin e	cpd01092[e] <=>	null	null	null	null	Boundary reaction	1	-1000	1000	0	iMO1056	null	null	null	null	null	null	null	null	null	null	null	null	null	null
163	EX_cpd01155(e)	EX Cadaverine e	cpd01155[e] <=>	null	null	null	null	Boundary reaction	1	-1000	1000	0	Opt208964	null	null	null	null	null	null	null	null	null	null	null	null	null	null
164	EX_cpd01160(e)	EX Cysteamine e	cpd01160[e] <=>	null	null	null	null	Boundary reaction	1	-1000	1000	0	Opt208964	null	null	null	null	null	null	null	null	null	null	null	null	null	null
165	EX_cpd01217(e)	EX Xanthosine e	cpd01217[e] <=>	null	null	null	null	Boundary reaction	1	-1000	1000	0	Opt208964	null	null	null	null	null	null	null	null	null	null	null	null	null	null
166	EX_cpd01242(e)	EX Deoxyribose e	cpd01242[e] <=>	null	null	null	null	Boundary reaction	1	-1000	1000	0	Opt208964	null	null	null	null	null	null	null	null	null	null	null	null	null	null
167	EX_cpd01293(e)	EX 5-Oxoproline e	cpd01293[e] <=>	null	null	null	null	Boundary reaction	1	-1000	1000	0	Opt208964	null	null	null	null	null	null	null	null	null	null	null	null	null	null
168	EX_cpd01308(e)	EX D-Asparagine e	cpd01308[e] <=>	null	null	null	null	Boundary reaction	1	-1000	1000	0	Opt208964	null	null	null	null	null	null	null	null	null	null	null	null	null	null
169	EX_cpd01414(e)	EX Tetrathionate e	cpd01414[e] <=>	null	null	null	null	Boundary reaction	1	-1000	1000	0	Opt208964	null	null	null	null	null	null	null	null	null	null	null	null	null	null
170	EX_cpd01550(e)	EX Phosphocreatine e	cpd01550[e] <=>	null	null	null	null	Boundary reaction	1	-1000	1000	0	Opt208964	null	null	null	null	null	null	null	null	null	null	null	null	null	null
171	EX_cpd01570(e)	EX 2',3'-Cyclic AMP e	cpd01570[e] <=>	null	null	null	null	Boundary reaction	1	-1000	1000	0	Opt208964	null	null	null	null	null	null	null	null	null	null	null	null	null	null
172	EX_cpd01571(e)	EX 2',3'-Cyclic CMP e	cpd01571[e] <=>	null	null	null	null	Boundary reaction	1	-1000	1000	0	Opt208964	null	null	null	null	null	null	null	null	null	null	null	null	null	null
173	EX_cpd01572(e)	EX 2',3'-Cyclic UMP e	cpd01572[e] <=>	null	null	null	null	Boundary reaction	1	-1000	1000	0	Opt208964	null	null	null	null	null	null	null	null	null	null	null	null	null	null
174	EX_cpd01622(e)	EX Trimetaphosphate e	cpd01622[e] <=>	null	null	null	null	Boundary reaction	1	-1000	1000	0	Opt208964	null	null	null	null	null	null	null	null	null	null	null	null	null	null
175	EX_cpd01630(e)	EX cis,cis-Muconate e	cpd01630[e] <=>	null	null	null	null	Boundary reaction	1	-1000	1000	0	iMO1056	null	null	null	null	null	null	null	null	null	null	null	null	null	null
176	EX_cpd01665(e)	EX D-O-Phosphoserine e	cpd01665[e] <=>	null	null	null	null	Boundary reaction	1	-1000	1000	0	Opt208964	null	null	null	null	null	null	null	null	null	null	null	null	null	null
177	EX_cpd01701(e)	EX (S)-2-Methylmalate e	cpd01701[e] <=>	null	null	null	null	Boundary reaction	1	-1000	1000	0	Opt208964	null	null	null	null	null	null	null	null	null	null	null	null	null	null
178	EX_cpd01756(e)	EX N-Acetylmethionine e	cpd01756[e] <=>	null	null	null	null	Boundary reaction	1	-1000	1000	0	Opt208964	null	null	null	null	null	null	null	null	null	null	null	null	null	null
179	EX_cpd01908(e)	EX Glycerol 2-phosphate e	cpd01908[e] <=>	null	null	null	null	Boundary reaction	1	-1000	1000	0	Opt208964	null	null	null	null	null	null	null	null	null	null	null	null	null	null
180	EX_cpd01914(e)	EX L-Methionine S-oxide e	cpd01914[e] <=>	null	null	null	null	Boundary reaction	1	-1000	1000	0	Opt208964	null	null	null	null	null	null	null	null	null	null	null	null	null	null
181	EX_cpd01939(e)	EX Uridine 2'-phosphate e	cpd01939[e] <=>	null	null	null	null	Boundary reaction	1	-1000	1000	0	Opt208964	null	null	null	null	null	null	null	null	null	null	null	null	null	null
182	EX_cpd01947(e)	EX (R,R)-Butane-2,3-diol e	cpd01947[e] <=>	null	null	null	null	Boundary reaction	1	-1000	1000	0	iMO1056	null	null	null	null	null	null	null	null	null	null	null	null	null	null
183	EX_cpd01991(e)	EX Cytidine 2'-phosphate e	cpd01991[e] <=>	null	null	null	null	Boundary reaction	1	-1000	1000	0	Opt208964	null	null	null	null	null	null	null	null	null	null	null	null	null	null
184	EX_cpd02012(e)	EX N-Formyl-L-methionine e	cpd02012[e] <=>	null	null	null	null	Boundary reaction	1	-1000	1000	0	iMO1056	null	null	null	null	null	null	null	null	null	null	null	null	null	null
185	EX_cpd02233(e)	EX (2-Aminoethyl)phosphonate e	cpd02233[e] <=>	null	null	null	null	Boundary reaction	1	-1000	1000	0	Opt208964	null	null	null	null	null	null	null	null	null	null	null	null	null	null
186	EX_cpd02241(e)	EX D-Mannosamine e	cpd02241[e] <=>	null	null	null	null	Boundary reaction	1	-1000	1000	0	Opt208964	null	null	null	null	null	null	null	null	null	null	null	null	null	null
187	EX_cpd02599(e)	EX Octopamine e	cpd02599[e] <=>	null	null	null	null	Boundary reaction	1	-1000	1000	0	Opt208964	null	null	null	null	null	null	null	null	null	null	null	null	null	null
188	EX_cpd03047(e)	EX Taurocholate e	cpd03047[e] <=>	null	null	null	null	Boundary reaction	1	-1000	1000	0	Opt208964	null	null	null	null	null	null	null	null	null	null	null	null	null	null
189	EX_cpd03048(e)	EX 2-Hydroxyethanesulfonate e	cpd03048[e] <=>	null	null	null	null	Boundary reaction	1	-1000	1000	0	Opt208964	null	null	null	null	null	null	null	null	null	null	null	null	null	null
190	EX_cpd03091(e)	EX 5'-Deoxyadenosine e	cpd03091[e] <=>	null	null	null	null	Boundary reaction	1	-1000	1000	0	iMO1056	null	null	null	null	null	null	null	null	null	null	null	null	null	null
191	EX_cpd03294(e)	EX Aerobactin e	cpd03294[e] <=>	null	null	null	null	Boundary reaction	1	-1000	1000	0	iMO1056	null	null	null	null	null	null	null	null	null	null	null	null	null	null
192	EX_cpd03385(e)	EX Phosphonoacetate e	cpd03385[e] <=>	null	null	null	null	Boundary reaction	1	-1000	1000	0	Opt208964	null	null	null	null	null	null	null	null	null	null	null	null	null	null
193	EX_cpd03424(e)	EX Vitamin B12 e	cpd03424[e] <=>	null	null	null	null	Boundary reaction	1	-1000	1000	0	Opt208964	null	null	null	null	null	null	null	null	null	null	null	null	null	null
194	EX_cpd03454(e)	EX 3'-CMP e	cpd03454[e] <=>	null	null	null	null	Boundary reaction	1	-1000	1000	0	Opt208964	null	null	null	null	null	null	null	null	null	null	null	null	null	null
195	EX_cpd03535(e)	EX L-Arginine phosphate e	cpd03535[e] <=>	null	null	null	null	Boundary reaction	1	-1000	1000	0	Opt208964	null	null	null	null	null	null	null	null	null	null	null	null	null	null
196	EX_cpd03701(e)	EX Guanosine 3'-phosphate e	cpd03701[e] <=>	null	null	null	null	Boundary reaction	1	-1000	1000	0	Opt208964	null	null	null	null	null	null	null	null	null	null	null	null	null	null
197	EX_cpd03702(e)	EX 2',3'-Cyclic GMP e	cpd03702[e] <=>	null	null	null	null	Boundary reaction	1	-1000	1000	0	Opt208964	null	null	null	null	null	null	null	null	null	null	null	null	null	null
198	EX_cpd03724(e)	EX Ferrichrome e	cpd03724[e] <=>	null	null	null	null	Boundary reaction	1	-1000	1000	0	iMO1056	null	null	null	null	null	null	null	null	null	null	null	null	null	null
199	EX_cpd03726(e)	EX Fe-enterobactin e	cpd03726[e] <=>	null	null	null	null	Boundary reaction	1	-1000	1000	0	iMO1056	null	null	null	null	null	null	null	null	null	null	null	null	null	null
200	EX_cpd03734(e)	EX Acetamide e	cpd03734[e] <=>	null	null	null	null	Boundary reaction	1	-1000	1000	0	Opt208964	null	null	null	null	null	null	null	null	null	null	null	null	null	null
201	EX_cpd03776(e)	EX 4-Aminobenzenesulfonate e	cpd03776[e] <=>	null	null	null	null	Boundary reaction	1	-1000	1000	0	Opt208964	null	null	null	null	null	null	null	null	null	null	null	null	null	null
202	EX_cpd03805(e)	EX 2-Deoxy-D-glucose 6-phosphate e	cpd03805[e] <=>	null	null	null	null	Boundary reaction	1	-1000	1000	0	Opt208964	null	null	null	null	null	null	null	null	null	null	null	null	null	null
203	EX_cpd03840(e)	EX D-Valine e	cpd03840[e] <=>	null	null	null	null	Boundary reaction	1	-1000	1000	0	Opt208964	null	null	null	null	null	null	null	null	null	null	null	null	null	null
204	EX_cpd03847(e)	EX Tetradecanoic acid e	cpd03847[e] <=>	null	null	null	null	Boundary reaction	1	-1000	1000	0	iMO1056|Opt208964	null	null	null	null	null	null	null	null	null	null	null	null	null	null
205	EX_cpd03912(e)	EX Phosphotyrosine e	cpd03912[e] <=>	null	null	null	null	Boundary reaction	1	-1000	1000	0	Opt208964	null	null	null	null	null	null	null	null	null	null	null	null	null	null
206	EX_cpd04097(e)	EX Lead e	cpd04097[e] <=>	null	null	null	null	Boundary reaction	1	-1000	1000	0	Opt208964	null	null	null	null	null	null	null	null	null	null	null	null	null	null
207	EX_cpd04099(e)	EX Phosphonate e	cpd04099[e] <=>	null	null	null	null	Boundary reaction	1	-1000	1000	0	iMO1056	null	null	null	null	null	null	null	null	null	null	null	null	null	null
208	EX_cpd04181(e)	EX Acetylcysteine e	cpd04181[e] <=>	null	null	null	null	Boundary reaction	1	-1000	1000	0	Opt208964	null	null	null	null	null	null	null	null	null	null	null	null	null	null
209	EX_cpd05190(e)	EX L-Djenkolic acid e	cpd05190[e] <=>	null	null	null	null	Boundary reaction	1	-1000	1000	0	Opt208964	null	null	null	null	null	null	null	null	null	null	null	null	null	null
210	EX_cpd05192(e)	EX Sebacic acid e	cpd05192[e] <=>	null	null	null	null	Boundary reaction	1	-1000	1000	0	Opt208964	null	null	null	null	null	null	null	null	null	null	null	null	null	null
211	EX_cpd07061(e)	EX Stachydrine e	cpd07061[e] <=>	null	null	null	null	Boundary reaction	1	-1000	1000	0	iMO1056	null	null	null	null	null	null	null	null	null	null	null	null	null	null
212	EX_cpd08023(e)	EX Methanesulfonic acid e	cpd08023[e] <=>	null	null	null	null	Boundary reaction	1	-1000	1000	0	iMO1056|Opt208964	null	null	null	null	null	null	null	null	null	null	null	null	null	null
213	EX_cpd08093(e)	EX Ethionine e	cpd08093[e] <=>	null	null	null	null	Boundary reaction	1	-1000	1000	0	Opt208964	null	null	null	null	null	null	null	null	null	null	null	null	null	null
214	EX_cpd08928(e)	EX L-Threonine O-3-phosphate e	cpd08928[e] <=>	null	null	null	null	Boundary reaction	1	-1000	1000	0	Opt208964	null	null	null	null	null	null	null	null	null	null	null	null	null	null
215	EX_cpd09878(e)	EX Sulfoacetate e	cpd09878[e] <=>	null	null	null	null	Boundary reaction	1	-1000	1000	0	Opt208964	null	null	null	null	null	null	null	null	null	null	null	null	null	null
216	EX_cpd10114(e)	EX Thiourea e	cpd10114[e] <=>	null	null	null	null	Boundary reaction	1	-1000	1000	0	Opt208964	null	null	null	null	null	null	null	null	null	null	null	null	null	null
217	EX_cpd10515(e)	EX Fe2+ e	cpd10515[e] <=>	null	null	null	null	Boundary reaction	1	-1000	1000	0	Opt208964	null	null	null	null	null	null	null	null	null	null	null	null	null	null
218	EX_cpd10516(e)	EX Fe3+ e	cpd10516[e] <=>	null	null	null	null	Boundary reaction	1	-1000	1000	0	iMO1056|Opt208964	null	null	null	null	null	null	null	null	null	null	null	null	null	null
219	EX_cpd11574(e)	EX Molybdate e	cpd11574[e] <=>	null	null	null	null	Boundary reaction	1	-1000	1000	0	iMO1056|Opt208964	null	null	null	null	null	null	null	null	null	null	null	null	null	null
220	EX_cpd11575(e)	EX MOPS e	cpd11575[e] <=>	null	null	null	null	Boundary reaction	1	-1000	1000	0	Opt208964	null	null	null	null	null	null	null	null	null	null	null	null	null	null
221	EX_cpd11576(e)	EX L-methionine R-oxide e	cpd11576[e] <=>	null	null	null	null	Boundary reaction	1	-1000	1000	0	Opt208964	null	null	null	null	null	null	null	null	null	null	null	null	null	null
222	EX_cpd11577(e)	EX Lanthionine e	cpd11577[e] <=>	null	null	null	null	Boundary reaction	1	-1000	1000	0	Opt208964	null	null	null	null	null	null	null	null	null	null	null	null	null	null
223	EX_cpd11578(e)	EX hexanesulfonate e	cpd11578[e] <=>	null	null	null	null	Boundary reaction	1	-1000	1000	0	iMO1056|Opt208964	null	null	null	null	null	null	null	null	null	null	null	null	null	null
224	EX_cpd11579(e)	EX ethanesulfonate e	cpd11579[e] <=>	null	null	null	null	Boundary reaction	1	-1000	1000	0	iMO1056|Opt208964	null	null	null	null	null	null	null	null	null	null	null	null	null	null
225	EX_cpd11580(e)	EX Gly-Gln e	cpd11580[e] <=>	null	null	null	null	Boundary reaction	1	-1000	1000	0	Opt208964	null	null	null	null	null	null	null	null	null	null	null	null	null	null
226	EX_cpd11581(e)	EX gly-asn-L e	cpd11581[e] <=>	null	null	null	null	Boundary reaction	1	-1000	1000	0	Opt208964	null	null	null	null	null	null	null	null	null	null	null	null	null	null
227	EX_cpd11582(e)	EX ala-L-Thr-L e	cpd11582[e] <=>	null	null	null	null	Boundary reaction	1	-1000	1000	0	Opt208964	null	null	null	null	null	null	null	null	null	null	null	null	null	null
228	EX_cpd11583(e)	EX Ala-Leu e	cpd11583[e] <=>	null	null	null	null	Boundary reaction	1	-1000	1000	0	Opt208964	null	null	null	null	null	null	null	null	null	null	null	null	null	null
229	EX_cpd11584(e)	EX Ala-His e	cpd11584[e] <=>	null	null	null	null	Boundary reaction	1	-1000	1000	0	Opt208964	null	null	null	null	null	null	null	null	null	null	null	null	null	null
230	EX_cpd11585(e)	EX L-alanylglycine e	cpd11585[e] <=>	null	null	null	null	Boundary reaction	1	-1000	1000	0	Opt208964	null	null	null	null	null	null	null	null	null	null	null	null	null	null
231	EX_cpd11586(e)	EX ala-L-glu-L e	cpd11586[e] <=>	null	null	null	null	Boundary reaction	1	-1000	1000	0	Opt208964	null	null	null	null	null	null	null	null	null	null	null	null	null	null
232	EX_cpd11587(e)	EX Ala-Gln e	cpd11587[e] <=>	null	null	null	null	Boundary reaction	1	-1000	1000	0	Opt208964	null	null	null	null	null	null	null	null	null	null	null	null	null	null
233	EX_cpd11588(e)	EX gly-pro-L e	cpd11588[e] <=>	null	null	null	null	Boundary reaction	1	-1000	1000	0	Opt208964	null	null	null	null	null	null	null	null	null	null	null	null	null	null
234	EX_cpd11589(e)	EX gly-asp-L e	cpd11589[e] <=>	null	null	null	null	Boundary reaction	1	-1000	1000	0	Opt208964	null	null	null	null	null	null	null	null	null	null	null	null	null	null
235	EX_cpd11590(e)	EX met-L-ala-L e	cpd11590[e] <=>	null	null	null	null	Boundary reaction	1	-1000	1000	0	Opt208964	null	null	null	null	null	null	null	null	null	null	null	null	null	null
236	EX_cpd11591(e)	EX Gly-Met e	cpd11591[e] <=>	null	null	null	null	Boundary reaction	1	-1000	1000	0	Opt208964	null	null	null	null	null	null	null	null	null	null	null	null	null	null
237	EX_cpd11592(e)	EX gly-glu-L e	cpd11592[e] <=>	null	null	null	null	Boundary reaction	1	-1000	1000	0	Opt208964	null	null	null	null	null	null	null	null	null	null	null	null	null	null
238	EX_cpd11593(e)	EX ala-L-asp-L e	cpd11593[e] <=>	null	null	null	null	Boundary reaction	1	-1000	1000	0	Opt208964	null	null	null	null	null	null	null	null	null	null	null	null	null	null
239	EX_cpd11596(e)	EX butanesulfonate e	cpd11596[e] <=>	null	null	null	null	Boundary reaction	1	-1000	1000	0	iMO1056|Opt208964	null	null	null	null	null	null	null	null	null	null	null	null	null	null
240	EX_cpd11608(e)	EX Peptide e	cpd11608[e] <=>	null	null	null	null	Boundary reaction	1	-1000	1000	0	iMO1056	null	null	null	null	null	null	null	null	null	null	null	null	null	null
241	EX_cpd13391(e)	EX Tween 20 e	cpd13391[e] <=>	null	null	null	null	Boundary reaction	1	-1000	1000	0	Opt208964	null	null	null	null	null	null	null	null	null	null	null	null	null	null
242	EX_cpd13392(e)	EX Tween 80 e	cpd13392[e] <=>	null	null	null	null	Boundary reaction	1	-1000	1000	0	Opt208964	null	null	null	null	null	null	null	null	null	null	null	null	null	null
243	EX_cpd15378(e)	EX 4-Hydroxy-benzyl alcohol e	cpd15378[e] <=>	null	null	null	null	Boundary reaction	1	-1000	1000	0	Opt208964	null	null	null	null	null	null	null	null	null	null	null	null	null	null
244	EX_cpd15603(e)	EX Gly-Cys e	cpd15603[e] <=>	null	null	null	null	Boundary reaction	1	-1000	1000	0	Opt208964	null	null	null	null	null	null	null	null	null	null	null	null	null	null
245	EX_cpd15604(e)	EX Gly-Leu e	cpd15604[e] <=>	null	null	null	null	Boundary reaction	1	-1000	1000	0	Opt208964	null	null	null	null	null	null	null	null	null	null	null	null	null	null
246	EX_cpd15605(e)	EX Gly-Phe e	cpd15605[e] <=>	null	null	null	null	Boundary reaction	1	-1000	1000	0	Opt208964	null	null	null	null	null	null	null	null	null	null	null	null	null	null
247	EX_cpd15606(e)	EX Gly-Tyr e	cpd15606[e] <=>	null	null	null	null	Boundary reaction	1	-1000	1000	0	Opt208964	null	null	null	null	null	null	null	null	null	null	null	null	null	null
248	EX_cpd15901(e)	EX 2-oxohexanedioic acid e	cpd15901[e] <=>	null	null	null	null	Boundary reaction	1	-1000	1000	0	iMO1056	null	null	null	null	null	null	null	null	null	null	null	null	null	null
249	EX_cpd16648(e)	EX sorbate e	cpd16648[e] <=>	null	null	null	null	Boundary reaction	1	-1000	1000	0	Opt208964	null	null	null	null	null	null	null	null	null	null	null	null	null	null
250	EX_cpd17074(e)	EX Acetylated Alginate e	cpd17074[e] <=>	null	null	null	null	Boundary reaction	1	-1000	1000	0	iMO1056	null	null	null	null	null	null	null	null	null	null	null	null	null	null
251	EX_cpd17085(e)	EX 2-heptyl-3-hydroxy-4-quinolone e	cpd17085[e] <=>	null	null	null	null	Boundary reaction	1	-1000	1000	0	iMO1056	null	null	null	null	null	null	null	null	null	null	null	null	null	null
252	rxn00001	Pyrophosphate phosphohydrolase	cpd00001[c] + cpd00012[c] -> 2 cpd00009[c] + 2 cpd00067[c]	PA4031	PA4031	Ppa	3.6.1.1	Phosphonate and phosphinate metabolism	0	0	1000	0	iMO1056|Opt208964	4.14	1.22	R00004	INORGPYROPHOSPHAT-RXN.c	IPP1|PPA|PPA_1	PPA	null	null	null	null	null	Scenario:Phosphate metabolism/Pyrophosphate to Orthophosphate	TS_Athaliana:rxn409_c;"iRR1083:PPA";"RiceCyc:INORGPYROPHOSPHAT-RXN.c";"searchname:inorganicdiphosphatasemitochondrial";"searchname:pyrophosphatephosphohydrolase";"searchname:inorganicdiphosphataseoneprotontranslocation";"searchname:ppa";"searchname:inorganicdiphosphatase";"searchname:inorganicpyrophosphatase";"iSB619:PPA";"SoyCyc:INORGPYROPHOSPHAT-RXN.c";"iMA945:PPA";"MetaCyc:INORGPYROPHOSPHAT-RX…	0
253	rxn00002	Urea-1-carboxylate amidohydrolase	cpd00001[c] + 3 cpd00067[c] + cpd00742[c] -> 2 cpd00011[c] + 2 cpd00013[c]	PA0495 and PA0496	PA0495 PA0496	PA0495 and PA0496	3.5.1.54	Urea degradation	0	0	1000	0	Opt208964	-9.62	1.78	R00005	ALLOPHANATE-HYDROLASE-RXN.c	DUR1_2	null	null	null	null	Arginine and proline metabolism|Atrazine degradation	ALLANTOINDEG-PWY|AMINE-DEG|AROMATIC-COMPOUNDS-DEGRADATION|Allantoin-degradation|Atrazine-Degradation|Degradation|PWY-5169|PWY-5703|PWY-5724|Urea-Degradation|s-Triazine-Degradation	Scenario:Urea decomposition/Urea to Ammonia	BioCyc:ALLOPHANATE-HYDROLASE-RXN.c;"searchname:allophanatehydrolase";"searchname:urea1carboxylateamidohydrolase";"PlantCyc:ALLOPHANATE-HYDROLASE-RXN.c";"iAbaylyiv4:ALLOPHANATE-HYDROLASE-RXN";"MetaCyc:ALLOPHANATE-HYDROLASE-RXN.c";"ModelSEED:rxn00002";"ChlamyCyc:ALLOPHANATE-HYDROLASE-RXN.c";"BiGG:DUR1_2";"iMM904:ALPHNH";"name:urea-1-carboxylate amidohydrolase";"name:allophanate lyase";"name:Allopha…	0
254	rxn00003	2-Acetolactate pyruvate-lyase (carboxylating)	2 cpd00020[c] + cpd00067[c] -> cpd00011[c] + cpd00668[c]	PA4695 and (PA4696 or PA4180 or PA1417 or PA2035 or PA3506)	PA1417 PA2035 PA3506 PA4180 PA4695 PA4696	PA4695 and (PA4696 or PA4180 or PA1417 or PA2035 or PA3506)	2.2.1.6	Valine, leucine and isoleucine biosynthesis	0	0	1000	0	iMO1056	10.53	0.73	R00006|R00226	null	null	ACLS	null	null	null	Pantothenate and CoA biosynthesis	null	null	iJR904:ACLS;"iAF692:ACLS";"searchname:acetolactatesynthase";"searchname:acetolactatesynthaselargesubunit";"searchname:acetolactatesynthasealsocatalyzesachbs";"searchname:acetolactatesynthasemitochondrial";"searchname:2acetolactatepyruvatelyasecarboxylating";"searchname:s2acetolactatepyruvatelyasecarboxylating";"searchname:acetolactatesynthasesmallsubunit";"iSB619:ACLS";"iSO783:ACLS";"iAbaylyiv4:A…	0
255	rxn00010	Glyoxylate carboxy-lyase (dimerizing)	2 cpd00040[c] + cpd00067[c] -> cpd00011[c] + cpd00843[c]	PA1502	PA1502	Gcl	4.1.1.47	Glyoxylate and dicarboxylate metabolism	0	0	1000	0	iMO1056|Opt208964	-10.57	0.68	R00013	GLYOCARBOLIG-RXN.c	GLXCBL|GLXCL	GLXCBL	null	null	null	Glyoxylate and dicarboxylate metabolism	Alcohol-Degradation|CARBOXYLATES-DEG|Degradation|GLYCOL-GLYOXDEG-PWY|GLYCOLATEMET-PWY|Glycolate-Degradation	Scenario:Allantoin Utilization/Glyoxylate to Glycerate3P;Scenario:Allantoin Utilization/Allantoin to Glyoxylate;Scenario:The Tartronate Semialdehyde Hub/Tartrate to Oxaloacetate	iJR904:GLXCL;"iRR1083:GLXCBL";"RiceCyc:GLYOCARBOLIG-RXN.c";"BioCyc:GLYOCARBOLIG-RXN.c";"searchname:glyoxylatecarboxylyasedimerizing";"searchname:glyoxalatecarboligase";"iMA945:GLXCL";"MetaCyc:GLYOCARBOLIG-RXN.c";"ModelSEED:rxn00010";"iJN746:GLXCL";"EcoCyc:GLYOCARBOLIG-RXN.c";"BiGG:GLXCL";"BiGG:GLXCBL";"iMM904:GLXCBL";"name:glyoxylate carboxy-lyase (dimerizing; tartronate-semialdehyde-forming)";"n…	0
256	rxn00029	5-Aminolevulinate hydro-lyase(adding 5-aminolevulinate and	2 cpd00338[c] -> 2 cpd00001[c] + cpd00067[c] + cpd00689[c]	PA5243	PA5243	HemB	4.2.1.24	Porphyrin and chlorophyll metabolism	0	0	1000	0	iMO1056|Opt208964	-15.3	1.69	R00036	PORPHOBILSYNTH-RXN.c	HEM2|PPBNGS	PPBNGS	null	null	null	Porphyrin and chlorophyll metabolism	Biosynthesis|Chlorophyll-Biosynthesis|Chlorophyll-a-Biosynthesis|Cofactor-Biosynthesis|HEME-SYN|PWY-5188|PWY-5189|PWY-5529|PWY-5918|PWY-5920|Porphyrin-Compounds-Biosynthesis|Tetrapyrrole-Biosynthesis	Scenario:Heme and Siroheme Biosynthesis/Aminolevulinate to Uroporphyrinogen III;Scenario:Heme and Siroheme Biosynthesis/Glutamate to Aminolevulinate;Scenario:Heme and Siroheme Biosynthesis/Uroporphyrinogen III to Siroheme;Scenario:Heme and Siroheme Biosynthesis/Glycine to Aminolevulinate;Scenario:Heme and Siroheme Biosynthesis/Uroporphyrinogen III to Heme;Scenario:Heme and Siroheme Biosynthesis/U…	iRR1083:PPBNGS;"RiceCyc:PORPHOBILSYNTH-RXN.c";"searchname:cyclizing";"searchname:5aminolevulinatehydrolyaseadding5aminolevulinateand";"searchname:ppbngs";"searchname:porphobilinogensynthase";"iSB619:PPBNGS";"SoyCyc:PORPHOBILSYNTH-RXN.c";"iMA945:PPBNGS";"MetaCyc:PORPHOBILSYNTH-RXN.c";"MaizeCyc:PORPHOBILSYNTH-RXN.c";"ModelSEED:rxn00029";"name:5-levulinic acid dehydratase";"name:5-aminolevulinate hy…	0
257	rxn00048	6,7-Dimethyl-8-(1-D-ribityl)lumazine6,7-dimethyl-8-(1-D-ribityl)	2 cpd02656[c] -> cpd00220[c] + cpd02882[c]	PA4055	PA4055	RibC	2.5.1.9	Riboflavin metabolism	0	0	1000	0	iMO1056|Opt208964	-41.52	2.99	R00066	RIBOFLAVIN-SYN-RXN.c	null	RBFSb	null	null	null	Riboflavin metabolism	Biosynthesis|Cofactor-Biosynthesis|Flavin-Biosynthesis|PWY-6167|PWY-6168|RIBOSYN2-PWY|Vitamin-Biosynthesis	Scenario:Riboflavin, FMN and FAD metabolism/Riboflavin to FMN;Scenario:Riboflavin, FMN and FAD metabolism/FMN to FAD;Scenario:Riboflavin, FMN and FAD metabolism/GTP and Ribulose5P to Riboflavin	RiceCyc:RIBOFLAVIN-SYN-RXN.c;"searchname:riboflavinsynthase";"searchname:67dimethyl81dribityllumazine67dimethyl81dribityl";"searchname:riboflavinsynthasebetachain";"searchname:lumazine23butanediyltransferase";"searchname:rbfsb";"iSB619:RBFSb";"SoyCyc:RIBOFLAVIN-SYN-RXN.c";"MetaCyc:RIBOFLAVIN-SYN-RXN.c";"MaizeCyc:RIBOFLAVIN-SYN-RXN.c";"ModelSEED:rxn00048";"iAO358:rll_399";"DF_Athaliana:reac_615";"…	0
258	rxn00056	Fe(II)oxygen oxidoreductase	cpd00007[c] + 4 cpd00067[c] + 4 cpd10515[c] -> 2 cpd00001[c] + 4 cpd10516[c]	PA3531 or PA4235 or PA4880	PA3531 PA4235 PA4880	PA3531 or PA4235 or PA4880	1.16.3.1	Porphyrin and chlorophyll metabolism	0	0	1000	0	Opt208964	-8.17	3.04	R00078	RXN0-1483.c	null	null	null	null	null	Porphyrin and chlorophyll metabolism	null	null	BioCyc:RXN0-1483.c;"searchname:ferroxidase";"searchname:feiioxygenoxidoreductase";"SoyCyc:RXN0-1483.c";"MetaCyc:RXN0-1483.c";"MaizeCyc:RXN0-1483.c";"ModelSEED:rxn00056";"ChlamyCyc:RXN0-1483.c";"EcoCyc:RXN0-1483.c";"PoplarCyc:RXN0-1483.c";"name:hephaestin";"name:iron oxidase, iron(II):oxygen oxidoreductase";"name:ferroxidase I";"name:iron II:oxygen oxidoreductase";"name:ferroxidase";"name:cerulopl…	0
259	rxn00060	Porphobilinogen ammonia-lyase (polymerizing)	cpd00001[c] + 4 cpd00689[c] -> 4 cpd00013[c] + cpd00755[c]	PA5260	PA5260	HemC	2.5.1.61	Porphyrin and chlorophyll metabolism	0	0	1000	0	iMO1056|Opt208964	-25.97	2.61	R00084	OHMETHYLBILANESYN-RXN.c	HEM3	HMBS	null	null	null	Porphyrin and chlorophyll metabolism	Biosynthesis|Chlorophyll-Biosynthesis|Chlorophyll-a-Biosynthesis|Cofactor-Biosynthesis|HEME-SYN|PWY-5188|PWY-5189|PWY-5529|PWY-5918|PWY-5920|Porphyrin-Compounds-Biosynthesis|Tetrapyrrole-Biosynthesis	Scenario:Heme and Siroheme Biosynthesis/Aminolevulinate to Uroporphyrinogen III;Scenario:Heme and Siroheme Biosynthesis/Glutamate to Aminolevulinate;Scenario:Heme and Siroheme Biosynthesis/Uroporphyrinogen III to Siroheme;Scenario:Heme and Siroheme Biosynthesis/Glycine to Aminolevulinate;Scenario:Heme and Siroheme Biosynthesis/Uroporphyrinogen III to Heme;Scenario:Heme and Siroheme Biosynthesis/U…	RiceCyc:OHMETHYLBILANESYN-RXN.c;"searchname:hmbs";"searchname:porphobilinogenammonialyasepolymerizing";"searchname:hydroxymethylbilanesynthase";"iSB619:HMBS";"SoyCyc:OHMETHYLBILANESYN-RXN.c";"MetaCyc:OHMETHYLBILANESYN-RXN.c";"MaizeCyc:OHMETHYLBILANESYN-RXN.c";"ModelSEED:rxn00060";"name:uroporphyrinogen I synthetase";"name:porphobilinogen:(4-[2-carboxyethyl]-3-[carboxymethyl]pyrrol-2-yl)methyltran…	0
260	rxn00062	ATP phosphohydrolase	cpd00001[c] + cpd00002[c] -> cpd00008[c] + cpd00009[c] + cpd00067[c]	SPONTANEOUS	SPONTANEOUS	SPONTANEOUS	Spontaneous	Purine metabolism	0	0	1000	0	iMO1056|Opt208964	-6.82	0.72	R00086	3.6.3.50-RXN.c|3.6.3.51-RXN.c|3.6.3.52-RXN.c|3.6.4.1-RXN.c|3.6.4.11-RXN.c|3.6.4.2-RXN.c|3.6.4.3-RXN.c|3.6.4.4-RXN.c|3.6.4.5-RXN.c|3.6.4.6-RXN.c|3.6.4.7-RXN.c|3.6.4.8-RXN.c|3.6.4.9-RXN.c|ADENOSINETRIPHOSPHATASE-RXN.c|NUCLEOSIDE-TRIPHOSPHATASE-RXN.c.metaexp.ADP_ATP|RXN-10799.c|RXN-10800.c|RXN-11109.c|RXN-11135.c|RXN0-1061.c	ATPM|ATPOBJ|NTP1	ATPM	null	null	null	Purine metabolism|Methane metabolism	null	null	TS_Athaliana:rxn106_c;"iRR1083:ATPM";"RiceCyc:3.6.3.1-RXN.c";"RiceCyc:3.6.3.31-RXN.c";"RiceCyc:3.6.3.14-RXN.c";"RiceCyc:3.6.3.6-RXN.c";"RiceCyc:ADENOSINETRIPHOSPHATASE-RXN.c";"searchname:atpphosphohydrolaseproteinsecreting";"searchname:nucleosidetriphosphataseatp";"searchname:atpmaintenancerequirment";"searchname:atpmaintenancerequirement";"iSB619:ATPM";"SoyCyc:RXN0-1061.c";"SoyCyc:NUCLEOSIDE-TRI…	0
261	rxn00077	ATPNAD+ 2'-phosphotransferase	cpd00002[c] + cpd00003[c] -> cpd00006[c] + cpd00008[c]	PA3088	PA3088	PA3088	2.7.1.23	Nicotinate and nicotinamide metabolism	0	0	1000	0	iMO1056|Opt208964	-14.03	0.24	R00104	NAD-KIN-RXN.c	NADK|POS5_1|UTR1_1|YEL041W_1	NADK	null	null	null	Nicotinate and nicotinamide metabolism	Biosynthesis|Cofactor-Biosynthesis|NAD-Metabolism|NADPHOS-DEPHOS-PWY|PWY-5083	Scenario:NAD and NADP cofactor biosynthesis global/Nicotinamide and PRPP to NAD;Scenario:NAD and NADP cofactor biosynthesis global/Nicotinate and PRPP to NAD;Scenario:NAD and NADP cofactor biosynthesis global/Aspartate and PRPP to NAD;Scenario:NAD and NADP cofactor biosynthesis global/Ribosylnicotinamide to NAD;Scenario:NAD and NADP cofactor biosynthesis global/NAD to NADP;Scenario:NAD and NADP c…	iRR1083:NADK;"RiceCyc:NAD-KIN-RXN.c";"searchname:nadkinasemitochondrial";"searchname:nad+kinase";"searchname:nadkinase";"searchname:atpnad+2phosphotransferase";"searchname:nadk";"iSB619:NADK";"SoyCyc:NAD-KIN-RXN.c";"JP_Creinhardtii_MSB:R_AN2PT";"iMA945:NADK";"MetaCyc:NAD-KIN-RXN.c";"MaizeCyc:NAD-KIN-RXN.c";"ModelSEED:rxn00077";"iAO358:rll_333";"DF_Athaliana:reac_511";"name:nicotinamide adenine di…	0
262	rxn00085	L-GlutamateNADP+ oxidoreductase (transaminating)	cpd00005[c] + cpd00024[c] + cpd00053[c] + cpd00067[c] -> cpd00006[c] + 2 cpd00023[c]	(PA0440 or PA5035) and PA5036	PA0440 PA5035 PA5036	(PA0440 or GltD) and GltB	1.4.1.13	Alanine, aspartate and glutamate metabolism	0	0	1000	0	iMO1056|Opt208964	13.41	1.25	R00114	GLUTAMATESYN-RXN.c	GLUSy	GLUSy	null	null	null	Alanine, aspartate and glutamate metabolism|Nitrogen metabolism	AMMASSIM-PWY|Amino-Acid-Biosynthesis|Amino-Acid-Degradation|Ammonia-Assimilation|Biosynthesis|Degradation|GLUTAMATE-SYN|GLUTAMINE-DEG|GLUTAMINE-SYN|GLUTAMINEFUM-PWY|GLUTSYN-PWY|IND-AMINO-ACID-SYN|Metabolic-Clusters|NITROGEN-DEG|Noncarbon-Nutrients|PWY-5505	Scenario:Glutamine, Glutamate, Aspartate and Asparagine Biosynthesis/Oxaloacetate to Aspartate;Scenario:Glutamine, Glutamate, Aspartate and Asparagine Biosynthesis/Glutamate racemase;Scenario:Glutamine, Glutamate, Aspartate and Asparagine Biosynthesis/Fumarate to Aspartate;Scenario:Glutamine, Glutamate, Aspartate and Asparagine Biosynthesis/Glutamate to Glutamine;Scenario:Ammonia assimilation/Amm…	iRR1083:GLUSy;"RiceCyc:GLUTAMATESYN-RXN.c";"searchname:lglutamatenadp+oxidoreductasetransaminating";"searchname:glutamatesynthasenadph";"searchname:glutamatesynthasenadphlargechain";"searchname:glutamatesynthasenadphsmallchain";"iMA945:GLUSy";"MetaCyc:GLUTAMATESYN-RXN.c";"ModelSEED:rxn00085";"iAO358:rll_170";"iAO358:rll_171";"name:L-glutamate synthase";"name:glutamine-ketoglutaric aminotransferas…	0
263	rxn00086	GlutathioneNADP+ oxidoreductase	cpd00005[c] + cpd00067[c] + cpd00111[c] <=> cpd00006[c] + 2 cpd00042[c]	PA2025	PA2025	Gor	1.6.4.2|1.8.1.7	Glutathione metabolism	1	-1000	1000	0	iMO1056|Opt208964	2.92	2.04	R00115	GLUTATHIONE-REDUCT-NADPH-RXN.c	GLR1|GTHO|GTHOr|GTHRD	GTHRD	null	null	null	Glutathione metabolism	Biosynthesis|Cofactor-Biosynthesis|GLUT-REDOX-PWY|PWY-4081|Reductants	Scenario:Glutathione Redox Metabolism/Glutathione disulfide to Glutathione;Scenario:Glutathione Redox Metabolism/H2O2 to H2O by Glutathione;Scenario:Glutathione Redox Metabolism/Glutamate and Cysteine and Glycine to Glutathione	iRR1083:GTHO;"RiceCyc:GLUTATHIONE-REDUCT-NADPH-RXN.c";"searchname:glutathionereductasenadph";"searchname:glutathioneoxidoreductase";"searchname:glutathionereductase";"searchname:glutathionenadp+oxidoreductase";"SoyCyc:GLUTATHIONE-REDUCT-NADPH-RXN.c";"JP_Creinhardtii_MSB:R_GDR_LPAREN_nadp_RPAREN_";"MetaCyc:GLUTATHIONE-REDUCT-NADPH-RXN.c";"MaizeCyc:GLUTATHIONE-REDUCT-NADPH-RXN.c";"ModelSEED:rxn0008…	0
264	rxn00095	P1,P4-Bis(5'-nucleosyl)-tetraphosphate nucleotidebisphosphohydrolase	cpd00001[c] + cpd00924[c] <=> 2 cpd00008[c]	PA0590	PA0590	PA0590	3.6.1.41	Ap4A biosynthesis	1	-1000	1000	0	iMO1056|Opt208964	-9.31	0.75	R00125	3.6.1.41-RXN.c	AP4AH|AP4AHr	AP4AHr	null	null	null	Purine metabolism	null	null	iJR904:AP4AH;"iRR1083:AP4AH";"BioCyc:3.6.1.41-RXN.c";"searchname:ap4ahydrolasereversible";"searchname:ap4ahydrolase";"searchname:p1p4bis5nucleosyltetraphosphatenucleotidebisphosphohydrolase";"searchname:bis5nucleosyltetraphosphatasesymmetrical";"iSO783:AP4AH";"iAbaylyiv4:3.6.1.41-RXN";"iMA945:AP4AH";"MetaCyc:3.6.1.41-RXN.c";"ModelSEED:rxn00095";"iJN746:AP4AH";"EcoCyc:3.6.1.41-RXN.c";"BiGG:AP4AH";…	0
265	rxn00097	ATPAMP phosphotransferase	cpd00002[c] + cpd00018[c] <=> 2 cpd00008[c]	PA3686	PA3686	Adk	2.7.4.3	Purine salvage	1	-1000	1000	0	iMO1056|Opt208964	9.53	2	R00127	ADENYL-KIN-RXN.c	ADK1|ADK1_1	ADK1	null	null	null	Purine metabolism	Biosynthesis|DENOVOPURINE2-PWY|Metabolic-Clusters|Nucleotide-Biosynthesis|P1-PWY|PRPP-PWY|PUR-NUC-SYN|PWY-6126|PYR-NUC-SYN|Purine-Nucleotide-De-Novo-Biosynthesis|Purine-Nucleotides-Salvage	Scenario:Purine conversions/GDP to GTP;Scenario:Purine conversions/GMP to Guanine;Scenario:Purine conversions/dADP to dAMP;Scenario:Purine conversions/AMP to Hypoxanthine;Scenario:Purine conversions/GMP to GDP;Scenario:Purine conversions/Adenine to AMP;Scenario:Purine conversions/AMP to ADP;Scenario:Purine conversions/IMP to AMP;Scenario:Purine conversions/dGDP to dGMP;Scenario:Purine conversions…	iRR1083:ADK1;"RiceCyc:ADENYL-KIN-RXN.c";"searchname:adenylatekinasemitochondrial";"searchname:adenylatekinase";"searchname:atpampphosphotransferase";"searchname:adk1";"iSB619:ADK1";"SoyCyc:ADENYL-KIN-RXN.c";"SoyCyc:RXN4FS-19.c";"JP_Creinhardtii_MSB:R_ATAM";"iMA945:ADK1";"MetaCyc:ADENYL-KIN-RXN.c";"MaizeCyc:ADENYL-KIN-RXN.c";"ModelSEED:rxn00097";"DF_Athaliana:reac_156";"JM_Creinhardtii:JM_Cre_501"…	0
266	rxn00100	ATP:dephospho-CoA 3'-phosphotransferase	cpd00002[c] + cpd00655[c] -> cpd00008[c] + cpd00010[c]	PA4529	PA4529	CoaE	2.7.1.24	Pantothenate and CoA biosynthesis	0	0	1000	0	iMO1056|Opt208964	-14.03	0.24	R00130	DEPHOSPHOCOAKIN-RXN.c	DPCOAK|U96	DPCOAK	null	null	null	Pantothenate and CoA biosynthesis	Biosynthesis|COA-PWY|CoA-Biosynthesis|Cofactor-Biosynthesis|PANTOSYN-PWY|PWY-4221|PWY-4242|Vitamin-Biosynthesis	Scenario:Coenzyme A Biosynthesis/Aspartate and Oxoisovalerate to Pantothenate;Scenario:Coenzyme A Biosynthesis/Pantothenate to CoA;Scenario:Coenzyme A Biosynthesis/Pantetheine to CoA	iRR1083:DPCOAK;"RiceCyc:DEPHOSPHOCOAKIN-RXN.c";"searchname:dephosphocoakinase";"searchname:atpdephosphocoa3phosphotransferase";"searchname:dephosphocoakinasemitochondrial";"searchname:dpcoak";"iSB619:DPCOAK";"SoyCyc:DEPHOSPHOCOAKIN-RXN.c";"JP_Creinhardtii_MSB:R_ADCPT";"iMA945:DPCOAK";"MetaCyc:DEPHOSPHOCOAKIN-RXN.c";"MaizeCyc:DEPHOSPHOCOAKIN-RXN.c";"ModelSEED:rxn00100";"iAO358:rll_475";"DF_Athalia…	0
267	rxn00101	Urea amidohydrolase	cpd00001[c] + 2 cpd00067[c] + cpd00073[c] -> cpd00011[c] + 2 cpd00013[c]	PA4865 and PA4867 and PA4868	PA4865 PA4867 PA4868	UreA and UreB and UreC	3.5.1.5	Urea degradation	0	0	1000	0	iMO1056|Opt208964	-5.75	1.32	R00131	UREASE-RXN.c	UREA2	UREA2	null	null	null	Purine metabolism|Arginine and proline metabolism|Atrazine degradation	AMINE-DEG|Allantoin-degradation|Degradation|PWY-5704|URDEGR-PWY|Urea-Degradation	Scenario:Urea decomposition/Urea to Ammonia	TS_Athaliana:rxn1602_c;"RiceCyc:UREASE-RXN.c";"searchname:urease";"searchname:ureaamidohydrolase";"iSB619:UREA";"SoyCyc:UREASE-RXN.c";"MetaCyc:UREASE-RXN.c";"MaizeCyc:UREASE-RXN.c";"ModelSEED:rxn00101";"name:UREA";"name:urease";"name:Urea amidohydrolase";"name:urea amidohydrolase";"iMO1056:UREA2";"Maize_C4GEM:R_R00131_c";"SorghumCyc:UREASE-RXN.c";"AraCyc:UREASE-RXN.c";"iYO844:UREA2";"AraGEM:R_R00…	0
268	rxn00102	Carbonic acid hydro-lyase	cpd00001[c] + cpd00011[c] <=> cpd00067[c] + cpd00242[c]	PA0102 or PA2053 or PA4676	PA0102 PA2053 PA4676	PA0102 or PA2053 or PA4676	4.2.1.1	Glycolysis	1	-1000	1000	0	iMO1056|Opt208964	0.84	0.87	R00132	CARBODEHYDRAT-RXN.c|RXN0-5224.c	H2CO3D|HCO3E	HCO3E	null	null	null	Nitrogen metabolism	Biosynthesis|C1-COMPOUNDS|CARBO-BIOSYNTHESIS|CO2-Fixation|CYANCAT-PWY|Carbohydrates-Biosynthesis|Degradation|Detoxification|Gluconeogenesis|NITROGEN-DEG|Noncarbon-Nutrients|PWY-6142|PWY-6146|PWYQT-4429	Scenario:Cyanate hydrolysis/Cyanate to Ammonia	TS_Athaliana:rxn207_c;"TS_Athaliana:rxn1430_c";"iRR1083:HCO3E";"RiceCyc:CARBODEHYDRAT-RXN.c";"searchname:h2co3d";"searchname:carboxylatedissociation";"searchname:hco3equilibrationreactionmitochondrial";"searchname:carbonatedehydratasehco3equilibrationreaction";"searchname:dissolutionofcarbondioxide";"searchname:carbonicacidhydrolyase";"searchname:hco3equilibriumreactionnuclear";"searchname:carbon…	0
269	rxn00105	ATPnicotinamide-nucleotide adenylyltransferase	cpd00002[c] + cpd00355[c] <=> cpd00003[c] + cpd00012[c]	PA4006	PA4006	PA4006	2.7.7.18	Nicotinate and nicotinamide metabolism	1	-1000	1000	0	iMO1056|Opt208964	1.07	0.75	R00137	2.7.7.1-RXN.c	NMNAT|NMNATr	NMNAT	null	null	null	Nicotinate and nicotinamide metabolism	Biosynthesis|Cofactor-Biosynthesis|NAD-BIOSYNTHESIS-II|NAD-BIOSYNTHESIS-III|NAD-Metabolism|NAD-SYN|PWY3O-4106	Scenario:NAD and NADP cofactor biosynthesis global/Nicotinamide and PRPP to NAD;Scenario:NAD and NADP cofactor biosynthesis global/Nicotinate and PRPP to NAD;Scenario:NAD and NADP cofactor biosynthesis global/Aspartate and PRPP to NAD;Scenario:NAD and NADP cofactor biosynthesis global/Ribosylnicotinamide to NAD;Scenario:NAD and NADP cofactor biosynthesis global/NAD to NADP;Scenario:NAD and NADP c…	TS_Athaliana:rxn67_c;"iRR1083:NMNAT";"RiceCyc:2.7.7.1-RXN.c";"searchname:atpnicotinamidenucleotideadenylyltransferase";"searchname:nicotinamidenucleotideadenylyltransferasemitochondrial";"searchname:nicotinamidenucleotideadenylyltransferase";"searchname:nmnat";"SoyCyc:2.7.7.1-RXN.c";"JP_Creinhardtii_MSB:R_ANNAT";"iMA945:NMNAT";"MetaCyc:2.7.7.1-RXN.c";"ModelSEED:rxn00105";"iAO358:rll_477";"DF_Atha…	0
270	rxn00117	ATPnucleoside-diphosphate phosphatransferase	cpd00002[c] + cpd00014[c] <=> cpd00008[c] + cpd00062[c]	PA3807	PA3807	Ndk	2.7.4.6	Pyrimidine metabolism	1	-1000	1000	0	iMO1056|Opt208964	0	2	R00156	NUCLEOSIDE-DIP-KIN-RXN.c.metaexp.UDP_UTP|UDPKIN-RXN.c	NDPK2|YNK1_1	NDPK2	null	null	null	Pyrimidine metabolism	Biosynthesis|Nucleotide-Biosynthesis|PRPP-PWY|PWY-5687|PWY0-162|PYR-NUC-SYN|Pyrimidine-De-Novo-Biosyn	Scenario:pyrimidine conversions/UMP to Uracil;Scenario:pyrimidine conversions/dCMP to dTMP;Scenario:pyrimidine conversions/CTP to CMP;Scenario:pyrimidine conversions/dTMP to Thymine;Scenario:pyrimidine conversions/dTMP to dTTP;Scenario:pyrimidine conversions/UMP to UTP;Scenario:pyrimidine conversions/dCTP to dCMP;Scenario:pyrimidine conversions/CMP to Uracil	iRR1083:NDPK2;"RiceCyc:NUCLEOSIDE-DIP-KIN-RXN.c.riceexp.UDP_UTP";"RiceCyc:UDPKIN-RXN.c";"searchname:ndpk2";"searchname:udpkinase";"searchname:atpnucleosidediphosphatephosphatransferase";"searchname:nucleosidediphosphatekinaseatpudp";"iSB619:NDPK2";"SoyCyc:UDPKIN-RXN.c";"SoyCyc:NUCLEOSIDE-DIP-KIN-RXN.c.soyexp.UDP_UTP";"JP_Creinhardtii_MSB:R_ATUD";"iMA945:NDPK2";"MetaCyc:NUCLEOSIDE-DIP-KIN-RXN.c.me…	0
271	rxn00119	ATP:UMP phosphotransferase	cpd00002[c] + cpd00091[c] <=> cpd00008[c] + cpd00014[c]	PA3163 or PA3654	PA3163 PA3654	Cmk or PyrH	2.7.4.14|2.7.4.22	Pyrimidine salvage	1	-1000	1000	0	iMO1056|Opt208964	9.53	2	R00158	2.7.4.22-RXN.c|RXN-12002.c	UMPK|UMPKURIDK1|URA6_1|URA6_2|URIDK1	UMPK	null	null	null	Pyrimidine metabolism	Biosynthesis|Metabolic-Clusters|Nucleotide-Biosynthesis|P1-PWY|PRPP-PWY|PUR-NUC-SYN|PWY-5687|PWY0-162|PYR-NUC-SYN|Purine-Nucleotides-Salvage|Pyrimidine-De-Novo-Biosyn	Scenario:pyrimidine conversions/UTP to CTP;Scenario:pyrimidine conversions/dCMP to dTMP;Scenario:pyrimidine conversions/CTP to CMP;Scenario:pyrimidine conversions/dTMP to Thymine;Scenario:pyrimidine conversions/dTMP to dTTP;Scenario:pyrimidine conversions/UMP to UTP;Scenario:pyrimidine conversions/dCTP to dCMP;Scenario:pyrimidine conversions/CMP to Uracil	iRR1083:UMPK;"RiceCyc:UMPKI-RXN.c";"searchname:umpk";"searchname:uridylatekinaseump";"searchname:atpnucleosidephosphatephosphotransferase";"searchname:umpkinasenuclear";"searchname:umpkinase";"iSB619:UMPK";"SoyCyc:2.7.4.22-RXN.c";"SoyCyc:RXN-12002.c";"JP_Creinhardtii_MSB:R_UMPK";"iMA945:UMPK";"MetaCyc:2.7.4.22-RXN.c";"MetaCyc:RXN-12002.c";"MaizeCyc:2.7.4.22-RXN.c";"MaizeCyc:RXN-12002.c";"ModelSEE…	0
272	rxn00122	ATPFMN adenylyltransferase	cpd00002[c] + cpd00050[c] -> cpd00012[c] + cpd00015[c]	PA4561	PA4561	RibF	2.7.7.2	Riboflavin metabolism	0	0	1000	0	iMO1056|Opt208964	1.07	0.75	R00161	FADSYN-RXN.c	FAD1|FMNAT|FMNATr	FMNAT	null	null	null	Riboflavin metabolism	Biosynthesis|Cofactor-Biosynthesis|Flavin-Biosynthesis|PWY-6167|PWY-6168|PWY66-366|RIBOSYN2-PWY|Vitamin-Biosynthesis	Scenario:Riboflavin, FMN and FAD metabolism/Riboflavin to FMN;Scenario:Riboflavin, FMN and FAD metabolism/FMN to FAD;Scenario:Riboflavin, FMN and FAD metabolism/GTP and Ribulose5P to Riboflavin	TS_Athaliana:rxn286_c;"iRR1083:FMNAT";"RiceCyc:FADSYN-RXN.c";"searchname:atpfmnadenylyltransferase";"searchname:fmnat";"searchname:fmnadenylyltransferasemitochondrial";"searchname:fmnadenylyltransferase";"iSB619:FMNAT";"SoyCyc:FADSYN-RXN.c";"JP_Creinhardtii_MSB:R_AFAT";"iMA945:FMNAT";"MetaCyc:FADSYN-RXN.c";"MaizeCyc:RXNBWI-4.c";"MaizeCyc:FADSYN-RXN.c";"ModelSEED:rxn00122";"iAO358:rll_396";"DF_Ath…	0
273	rxn00124	ATPpyridoxal 5'-phosphotransferase	cpd00002[c] + cpd00215[c] -> cpd00008[c] + cpd00016[c]	PA5516	PA5516	PdxY	2.7.1.35	Vitamin B6 metabolism	0	0	1000	0	iMO1056|Opt208964	-14.03	0.24	R00174	PYRIDOXKIN-RXN.c	PYDXK|U83	PYDXK	null	null	null	Vitamin B6 metabolism	Biosynthesis|Cofactor-Biosynthesis|PLPSAL-PWY|PWY0-845|Vitamin-B6-Biosynthesis|Vitamin-Biosynthesis	Scenario:Pyridoxin (Vitamin B6) Biosynthesis/Erythrose4P and Deoxyxylulose5P to Pyridoxal5P;Scenario:Pyridoxin (Vitamin B6) Biosynthesis/Pyridoxamine to Pyridoxal5P;Scenario:Pyridoxin (Vitamin B6) Biosynthesis/Pyridoxine to Pyridoxal5P;Scenario:Pyridoxin (Vitamin B6) Biosynthesis/Ribulose5P and Glyceraldehyde3P to Pyridoxal5P;Scenario:Pyridoxin (Vitamin B6) Biosynthesis/Glyceraldehyde3P and Pyruv…	iRR1083:PYDXK;"RiceCyc:PYRIDOXKIN-RXN.c";"searchname:pyridoxalkinasepyridoxal";"searchname:atppyridoxal5phosphotransferase";"searchname:pyridoxalkinase";"SoyCyc:PYRIDOXKIN-RXN.c";"JP_Creinhardtii_MSB:R_PYDXK";"iMA945:PYDXK";"MetaCyc:PYRIDOXKIN-RXN.c";"MaizeCyc:PYRIDOXKIN-RXN.c";"MaizeCyc:RXNBWI-11.c";"ModelSEED:rxn00124";"DF_Athaliana:reac_588";"name:pyridoxal phosphokinase";"name:pyridoxal kinas…	0
274	rxn00126	ATPL-methione S-adenosyltransferase	cpd00001[c] + cpd00002[c] + cpd00060[c] -> cpd00009[c] + cpd00012[c] + cpd00017[c]	PA0546	PA0546	MetK	2.5.1.6	Cysteine and methionine metabolism	0	0	1000	0	iMO1056|Opt208964	12.62	2.36	R00177	S-ADENMETSYN-RXN.c	METAT|SAM1|SAM2	METAT	null	null	null	Cysteine and methionine metabolism	Amino-Acid-Biosynthesis|Amino-Acid-Degradation|Biosynthesis|CYSTEINE-SYN|Cofactor-Biosynthesis|Degradation|ETHYL-PWY|Ethylene-Biosynthesis|HORMONE-SYN|IND-AMINO-ACID-SYN|MET-SAM-PWY|METHIONINE-DEG|METHIONINE-DEG1-PWY|METHIONINE-SYN|PWY-5041|PWY-5328|PWY-5912|PWY-6151|PWY-6292|PWY0-781|Plant-Hormone-Biosynthesis|S-adenosyl-L-methionine-cycle|SAM-PWY|Siderophores-Biosynthesis	Scenario:Methionine Biosynthesis/Methionine to Adenosylmethionine;Scenario:Methionine Biosynthesis/Adenosylmethionine to Homocysteine;Scenario:Methionine Biosynthesis/Homoserine to Homocysteine using Cysteine;Scenario:Methionine Biosynthesis/Homocysteine to Methionine;Scenario:Methionine Biosynthesis/Homoserine to Homocysteine using Sulfhydrylation;Scenario:Methionine Biosynthesis/Serine to Cyste…	TS_Athaliana:rxn1524_c;"iRR1083:METAT";"RiceCyc:S-ADENMETSYN-RXN.c";"searchname:metat";"searchname:atplmethionesadenosyltransferase";"searchname:sadenosylmethioninesynthetase";"searchname:methionineadenosyltransferase";"iSB619:METAT";"SoyCyc:S-ADENMETSYN-RXN.c";"JP_Creinhardtii_MSB:R_MAT";"iMA945:METAT";"MetaCyc:S-ADENMETSYN-RXN.c";"MaizeCyc:S-ADENMETSYN-RXN.c";"ModelSEED:rxn00126";"iAO358:rll_25…	0
275	rxn00127	S-Adenosyl-L-methionine carboxy-lyase	cpd00017[c] + cpd00067[c] -> cpd00011[c] + cpd00837[c]	PA0654 or PA4773	PA0654 PA4773	SpeD or PA4773	4.1.1.50	Spermidine biosynthesis	0	0	1000	0	iMO1056|Opt208964	-3.09	0.54	R00178	SAMDECARB-RXN.c	ADMDC|ADMDCr|SPE2	ADMDC	null	null	null	Cysteine and methionine metabolism|Arginine and proline metabolism	ARG+POLYAMINE-SYN|ARGSPECAT-PWY|BSUBPOLYAMSYN-PWY|Biosynthesis|POLYAMINSYN3-PWY|POLYAMSYN-PWY|PWY-6834|Polyamine-Biosynthesis|Spermidine-Biosynthesis	Scenario:Polyamine Metabolism/Putrescine to Spermidine;Scenario:Polyamine Metabolism/Spermidine to Spermine	TS_Athaliana:rxn1528_c;"iRR1083:ADMDC";"RiceCyc:SAMDECARB-RXN.c";"searchname:sadenosyllmethioninecarboxylyase";"searchname:adenosylmethioninedecarboxylase";"searchname:admdcr";"iSB619:ADMDCr";"SoyCyc:SAMDECARB-RXN.c";"JP_Creinhardtii_MSB:R_AMCL";"iMA945:ADMDC";"MetaCyc:SAMDECARB-RXN.c";"MaizeCyc:SAMDECARB-RXN.c";"ModelSEED:rxn00127";"DF_Athaliana:reac_1302";"name:S-adenosyl-L-methionine decarboxy…	0
276	rxn00131	AMP phosphoribohydrolase	cpd00001[c] + cpd00018[c] -> cpd00101[c] + cpd00128[c]	PA3970	PA3970	Amn	3.2.2.4	Purine metabolism	0	0	1000	0	iMO1056|Opt208964	-0.73	0.96	R00182	AMP-NUCLEOSID-RXN.c	null	AMPN	null	null	null	Purine metabolism	Adenosine-Nucleotides-Degradation|Degradation|NUCLEO-DEG|PWY-6617|Purine-Degradation	Scenario:Purine conversions/GDP to GTP;Scenario:Purine conversions/GMP to Guanine;Scenario:Purine conversions/dADP to dAMP;Scenario:Purine conversions/AMP to Hypoxanthine;Scenario:Purine conversions/GMP to GDP;Scenario:Purine conversions/Adenine to AMP;Scenario:Purine conversions/IMP to AMP;Scenario:Purine conversions/dGDP to dGMP;Scenario:Purine conversions/IMP to Hypoxanthine;Scenario:Purine co…	iJR904:AMPN;"BrachyCyc:AMP-NUCLEOSID-RXN.c";"RiceCyc:AMP-NUCLEOSID-RXN.c";"BioCyc:AMP-NUCLEOSID-RXN.c";"searchname:ampnucleosidase";"searchname:ampphosphoribohydrolase";"MetaCyc:AMP-NUCLEOSID-RXN.c";"ModelSEED:rxn00131";"ChlamyCyc:AMP-NUCLEOSID-RXN.c";"iJN746:AMPN";"EcoCyc:AMP-NUCLEOSID-RXN.c";"iMM904:AMPN";"name:adenosine monophosphate nucleosidase";"name:AMP phosphoribohydrolase";"name:AMP nucl…	0
277	rxn00132	Adenosine 5'-monophosphate phosphohydrolase	cpd00001[c] + cpd00018[c] -> cpd00009[c] + cpd00067[c] + cpd00182[c]	PA3625	PA3625	SurE	3.1.3.5	Purine metabolism	0	0	1000	0	iMO1056	7.21	0.74	R00183	5-NUCLEOTID-RXN.c.metaexp.ADENOSINE_AMP|AMP-DEPHOSPHORYLATION-RXN.c	NTD7|U30	NTD7	null	null	null	Purine metabolism	Adenosine-Nucleotides-Degradation|Degradation|NUCLEO-DEG|PWY-6353|Purine-Degradation|SALVADEHYPOX-PWY	Scenario:Purine conversions/GDP to GTP;Scenario:Purine conversions/GMP to Guanine;Scenario:Purine conversions/dADP to dAMP;Scenario:Purine conversions/AMP to Hypoxanthine;Scenario:Purine conversions/GMP to GDP;Scenario:Purine conversions/Adenine to AMP;Scenario:Purine conversions/IMP to AMP;Scenario:Purine conversions/dGDP to dGMP;Scenario:Purine conversions/IMP to Hypoxanthine;Scenario:Purine co…	iRR1083:NTD7;"RiceCyc:AMP-DEPHOSPHORYLATION-RXN.c";"searchname:nucleotidase";"searchname:adenosine5monophosphatephosphohydrolase";"searchname:5nucleotidaseamp";"searchname:ampnucleotidase";"SoyCyc:AMP-DEPHOSPHORYLATION-RXN.c";"SoyCyc:5-NUCLEOTID-RXN.c.soyexp.ADENOSINE_AMP";"JP_Creinhardtii_MSB:R_AMP5N";"iMA945:NTD7";"MetaCyc:AMP-DEPHOSPHORYLATION-RXN.c";"MetaCyc:5-NUCLEOTID-RXN.c.metaexp.ADENOSIN…	0
278	rxn00137	Adenosine 3',5'-bisphosphate 3'(2')-phosphohydrolase	cpd00001[c] + cpd00045[c] -> cpd00009[c] + cpd00018[c] + cpd00067[c]	PA5175	PA5175	CysQ	3.1.3.7	Sulfur metabolism	0	0	1000	0	iMO1056|Opt208964	7.21	0.74	R00188	325-BISPHOSPHATE-NUCLEOTIDASE-RXN.c	BPNT|MET22	BPNT	null	null	null	null	null	Scenario:Inorganic Sulfur Assimilation/Sulfate to Sulfide	iRR1083:BPNT;"searchname:adenosine35bisphosphate32phosphohydrolase";"searchname:35bisphosphatenucleotidase";"searchname:bpnt";"iSB619:BPNT";"SoyCyc:325-BISPHOSPHATE-NUCLEOTIDASE-RXN.c";"JP_Creinhardtii_MSB:R_BPNT";"iMA945:BPNT";"MetaCyc:325-BISPHOSPHATE-NUCLEOTIDASE-RXN.c";"MaizeCyc:325-BISPHOSPHATE-NUCLEOTIDASE-RXN.c";"ModelSEED:rxn00137";"name:phosphoadenylate 3'-nucleotidase";"name:adenosine-3…	0
279	rxn00138	Deamino-NAD+ammonia ligase (AMP-forming)	cpd00002[c] + cpd00013[c] + cpd00638[c] -> cpd00003[c] + cpd00012[c] + cpd00018[c]	PA4920	PA4920	NadE	6.3.1.5	Nicotinate and nicotinamide metabolism	0	0	1000	0	iMO1056|Opt208964	-22.58	0.91	R00189	NAD-SYNTH-NH3-RXN.c	NADS1m|QNS1_1	NADS1	null	null	null	Nicotinate and nicotinamide metabolism	Biosynthesis|Cofactor-Biosynthesis|NAD-Metabolism|NAD-SYN|PWY0-781|PYRIDNUCSYN-PWY	Scenario:NAD and NADP cofactor biosynthesis global/Nicotinamide and PRPP to NAD;Scenario:NAD and NADP cofactor biosynthesis global/Nicotinate and PRPP to NAD;Scenario:NAD and NADP cofactor biosynthesis global/Aspartate and PRPP to NAD;Scenario:NAD and NADP cofactor biosynthesis global/Ribosylnicotinamide to NAD;Scenario:NAD and NADP cofactor biosynthesis global/NAD to NADP;Scenario:NAD and NADP c…	RiceCyc:NAD-SYNTH-NH3-RXN.c;"searchname:nadsynthasenh3mitochondrial";"searchname:nadsynthasenh3";"searchname:deaminonad+ammonialigaseampforming";"searchname:nadsynthasenh4";"searchname:nads1";"iSB619:NADS1";"SoyCyc:NAD-SYNTH-NH3-RXN.c";"MetaCyc:NAD-SYNTH-NH3-RXN.c";"MaizeCyc:NAD-SYNTH-NH3-RXN.c";"ModelSEED:rxn00138";"DF_Athaliana:reac_512";"name:diphosphopyridine nucleotide synthetase";"name:Glut…	0
280	rxn00139	AMPpyrophosphate phosphoribosyltransferase	cpd00012[c] + cpd00018[c] <=> cpd00103[c] + cpd00128[c]	PA1543 or PA4645	PA1543 PA4645	Apt or PA4645	2.4.2.7|2.4.2.8	Purine salvage	1	-1000	1000	0	iMO1056|Opt208964	12.54	0.98	R00190	ADENPRIBOSYLTRAN-RXN.c	ADPT|APT1|APT2	ADPT	null	null	null	Purine metabolism	Adenine-Adenosine-Salvage|Biosynthesis|Metabolic-Clusters|Nucleotide-Biosynthesis|P1-PWY|P121-PWY|PUR-NUC-SYN|PWY-5043|PWY-6605|PWY-6610|PYR-NUC-SYN|Purine-Nucleotides-Salvage	Scenario:Purine conversions/GDP to GTP;Scenario:Purine conversions/GMP to Guanine;Scenario:Purine conversions/dADP to dAMP;Scenario:Purine conversions/AMP to Hypoxanthine;Scenario:Purine conversions/GMP to GDP;Scenario:Purine conversions/Adenine to AMP;Scenario:Purine conversions/IMP to AMP;Scenario:Purine conversions/dGDP to dGMP;Scenario:Purine conversions/IMP to Hypoxanthine;Scenario:Purine co…	TS_Athaliana:rxn151_c;"iRR1083:ADPT";"RiceCyc:ADENPRIBOSYLTRAN-RXN.c";"searchname:adeninephosphoribosyltransferase";"searchname:amppyrophosphatephosphoribosyltransferase";"searchname:adpt";"iSB619:ADPT";"SoyCyc:ADENPRIBOSYLTRAN-RXN.c";"JP_Creinhardtii_MSB:R_APPRT";"iMA945:ADPT";"MetaCyc:ADENPRIBOSYLTRAN-RXN.c";"MaizeCyc:ADENPRIBOSYLTRAN-RXN.c";"ModelSEED:rxn00139";"iAO358:rll_19";"DF_Athaliana:re…	0
281	rxn00141	S-Adenosyl-L-homocysteine hydrolase	cpd00001[c] + cpd00019[c] <=> cpd00135[c] + cpd00182[c]	PA0432	PA0432	SahH	3.3.1.1	Cysteine and methionine metabolism	1	-1000	1000	0	iMO1056|Opt208964	5.67	1.1	R00192	ADENOSYLHOMOCYSTEINASE-RXN.c	AHC|AHCi|SAH1	AHC	null	null	null	Cysteine and methionine metabolism	Amino-Acid-Biosynthesis|Amino-Acid-Degradation|Biosynthesis|CYSTEINE-SYN|Degradation|IND-AMINO-ACID-SYN|METHIONINE-DEG|METHIONINE-DEG1-PWY|METHIONINE-SYN|PWY-5041|PWY-5328|PWY-6292|S-adenosyl-L-methionine-cycle	Scenario:Methionine Biosynthesis/Methionine to Adenosylmethionine;Scenario:Methionine Biosynthesis/Adenosylmethionine to Homocysteine;Scenario:Methionine Biosynthesis/Homoserine to Homocysteine using Cysteine;Scenario:Methionine Biosynthesis/Homocysteine to Methionine;Scenario:Methionine Biosynthesis/Homoserine to Homocysteine using Sulfhydrylation;Scenario:Methionine Biosynthesis/Serine to Cyste…	RiceCyc:ADENOSYLHOMOCYSTEINASE-RXN.c;"searchname:adenosylhomocysteinase";"searchname:sadenosyllhomocysteinehydrolase";"SoyCyc:ADENOSYLHOMOCYSTEINASE-RXN.c";"JP_Creinhardtii_MSB:R_ADSH";"MetaCyc:ADENOSYLHOMOCYSTEINASE-RXN.c";"MaizeCyc:ADENOSYLHOMOCYSTEINASE-RXN.c";"ModelSEED:rxn00141";"iAO358:rll_581";"name:adenosylhomocysteine hydrolase";"name:S-adenosylhomocysteine synthase";"name:adenosylhomocy…	0
282	rxn00145	(S)-Lactateferricytochrome-c 2-oxidoreductase	2 cpd00109[c] + cpd00159[c] -> cpd00020[c] + 2 cpd00067[c] + 2 cpd00110[c]	PA2382 or PA4771	PA2382 PA4771	LldA or LldD	1.1.2.3	Pyruvate metabolism	0	0	1000	0	Opt208964	-8.58	0.32	R00196	null	L-LACD|L-LACDm|L_LACD	null	null	null	null	Pyruvate metabolism	null	Scenario:Lactate utilization/Lactate to Pyruvate	BiGG:L_LACD;"BiGG:L-LACD";"BiGG:L-LACDm";"iMEO21:L_LACD";"name:L-Lactate dehydrogenase irreversible";"name:L-Lactate dehydrogenase, mitochondrial";"name:(S)-Lactate:ferricytochrome-c 2-oxidoreductase";"searchname:llactatedehydrogenaseirreversible";"searchname:slactateferricytochromec2oxidoreductase";"searchname:llactatedehydrogenasemitochondrial";"iIN800:CYB2";"KEGG:R00196";"iND750:L-LACDm";"iNJ6…	0
283	rxn00147	ATPpyruvate,water phosphotransferase	cpd00001[c] + cpd00002[c] + cpd00020[c] -> cpd00009[c] + cpd00018[c] + cpd00061[c] + cpd00067[c]	PA1770	PA1770	PpsA	2.7.9.2	Pyruvate metabolism	0	0	1000	0	iMO1056|Opt208964	-21.27	0.99	R00199	PEPSYNTH-RXN.c	PPS	PPS	null	null	null	Pyruvate metabolism|Methane metabolism|Carbon fixation pathways in prokaryotes	ANAEROFRUCAT-PWY|Autotrophic-CO2-Fixation|Biosynthesis|C1-COMPOUNDS|CARBO-BIOSYNTHESIS|CARBOXYLATES-DEG|CO2-Fixation|Carbohydrates-Biosynthesis|Carbohydrates-Degradation|Degradation|Energy-Metabolism|Fermentation|GLUCONEO-PWY|GLYCOLYSIS|GLYCOLYSIS-E-D|GLYCOLYSIS-TCA-GLYOX-BYPASS|GLYCOLYSIS-VARIANTS|Gluconeogenesis|P23-PWY|P441-PWY|P461-PWY|PWY-3801|PWY-5484|Reductive-TCA-Cycles|SECONDARY-METABOLI…	Scenario:Glycolysis and Gluconeogenesis/Phosphoenolpyruvate to Glucose6P;Scenario:Pyruvate metabolism I/ anaplerotic reactions, PEP/Malate to Pyruvate;Scenario:Glycolysis and Gluconeogenesis/Glucose6P to Pyruvate;Scenario:Pyruvate metabolism I/ anaplerotic reactions, PEP/Oxaloacetate to Pyruvate;Scenario:Glycolysis and Gluconeogenesis/Glucose to Glucose6P;Scenario:Glycolysis and Gluconeogenesis/F…	iRR1083:PPS;"RiceCyc:PEPSYNTH-RXN.c";"searchname:pyruvatewaterdikinase";"searchname:atppyruvatewaterphosphotransferase";"searchname:pps";"searchname:phosphoenolpyruvatesynthase";"SoyCyc:PEPSYNTH-RXN.c";"iMA945:PPS";"MetaCyc:PEPSYNTH-RXN.c";"MaizeCyc:PEPSYNTH-RXN.c";"ModelSEED:rxn00147";"name:phosphopyruvate synthetase";"name:phosphoenolpyruvatesynthase";"name:pyruvate,water dikinase";"name:pyruva…	0
284	rxn00148	Pyruvate kinase	cpd00008[c] + cpd00061[c] -> cpd00002[c] + cpd00020[c]	PA1498 or PA4329	PA1498 PA4329	PykF or PykA	2.7.1.40	Glycolysis	0	0	1000	0	iMO1056|Opt208964	-4.92	0.65	R00200	PEPDEPHOS-RXN.c	CDC19|PYK|PYK2	PYK	null	null	null	Glycolysis / Gluconeogenesis|Purine metabolism|Pyruvate metabolism|Carbon fixation in photosynthetic organisms	ANAEROBIC-RESPIRATION|ANAEROFRUCAT-PWY|ANAGLYCOLYSIS-PWY|ANARESP1-PWY|Biosynthesis|CARBO-BIOSYNTHESIS|CARBOXYLATES-DEG|Carbohydrates-Biosynthesis|Carbohydrates-Degradation|Degradation|Energy-Metabolism|FERMENTATION-PWY|Fermentation|GLYCOLYSIS|GLYCOLYSIS-E-D|GLYCOLYSIS-TCA-GLYOX-BYPASS|GLYCOLYSIS-VARIANTS|Gluconeogenesis|NPGLUCAT-PWY|P122-PWY|P124-PWY|P341-PWY|P441-PWY|P461-PWY|PWY-1042|PWY-2221|P…	Scenario:Glycolysis and Gluconeogenesis/Phosphoenolpyruvate to Glucose6P;Scenario:Pyruvate metabolism I/ anaplerotic reactions, PEP/Malate to Pyruvate;Scenario:Glycolysis and Gluconeogenesis/Glucose6P to Pyruvate;Scenario:Glycolysis and Gluconeogenesis/Glucose to Phosphoenolpyruvate;Scenario:Glycolysis and Gluconeogenesis/Glucose to Glycerate3P;Scenario:Glycolysis and Gluconeogenesis/Glyceraldehy…	TS_Athaliana:rxn503_c;"iRR1083:PYK";"RiceCyc:PEPDEPHOS-RXN.c";"searchname:atppyruvateo2phosphotransferase";"iSB619:PYK";"SoyCyc:PEPDEPHOS-RXN.c";"JP_Creinhardtii_MSB:R_PYK";"JP_Creinhardtii_MSB:R_PYKf";"iMA945:PYK";"MetaCyc:PEPDEPHOS-RXN.c";"MaizeCyc:PEPDEPHOS-RXN.c";"ModelSEED:rxn00148";"iAO358:rll_381";"DF_Athaliana:reac_551";"JM_Creinhardtii:JM_Cre_32";"name:phosphoenol transphosphorylase";"na…	0
285	rxn00154	Pyruvate:NAD+ 2-oxidoreductase (CoA-acetylating)	cpd00003[c] + cpd00010[c] + cpd00020[c] -> cpd00004[c] + cpd00011[c] + cpd00022[c]	(PA5015 or ((PA3417 or PA4150) and (PA3416 or PA4151))) and (PA3415 or PA5016 or PA4152) and (PA2250 or PA4829 or PA1587)	PA1587 PA2250 PA3415 PA3416 PA3417 PA4150 PA4151 PA4152 PA4829 PA5015 PA5016	(AceE or ((PA3417 or PA4150) and (PA3416 or AcoB))) and (PA3415 or AceF or PA4152) and (LpdV or Lpd3 or LpdG)	1.2.1.-	Pyruvate metabolism	0	0	1000	0	iMO1056	-8.14	1.6	R00209	PYRUVDEH-RXN.c	PDH	PDH	null	null	null	null	ANAEROBIC-RESPIRATION|ANARESP1-PWY|Energy-Metabolism|Fermentation|GLYCOLYSIS-TCA-GLYOX-BYPASS|GLYCOLYSIS-VARIANTS|P41-PWY|PWY-5482|PWY-5537|PWY-6886|Pyruvate-Degradation|Respiration|TCA-VARIANTS	null	iRR1083:PDH;"RiceCyc:PYRUVDEH-RXN.c";"searchname:pyruvatedehydrogenasecomplex";"searchname:pyruvatenad+2oxidoreductasecoaacetylating";"searchname:pyruvatedehydrogenase";"searchname:pyruvatedehydrogenasemitochondrial";"iSB619:PDH";"iMA945:PDH";"MetaCyc:PYRUVDEH-RXN.c";"ModelSEED:rxn00154";"name:pyruvate:NAD+ 2-oxidoreductase (CoA-acetylating)";"name:PYRUVDEH-RXN.c";"name:pyruvate dehydrogenase, mi…	0
286	rxn00161	(S)-MalateNADP+ oxidoreductase(oxaloacetate-decarboxylating)	cpd00006[c] + cpd00130[c] -> cpd00005[c] + cpd00011[c] + cpd00020[c]	PA5046	PA5046	PA5046	1.1.1.40	Pyruvate metabolism	0	0	1000	0	iMO1056|Opt208964	1.32	1.22	R00216	MALIC-NADP-RXN.c	ME2	ME2	null	null	null	Pyruvate metabolism|Carbon fixation in photosynthetic organisms	Biosynthesis|CARBO-BIOSYNTHESIS|Carbohydrates-Biosynthesis|Energy-Metabolism|GLUCONEO-PWY|Gluconeogenesis|PWY-241|Photosynthesis	Scenario:Pyruvate metabolism I/ anaplerotic reactions, PEP/Phosphoenolpyruvate to Oxaloacetate;Scenario:Pyruvate metabolism I/ anaplerotic reactions, PEP/Malate to Pyruvate;Scenario:Pyruvate metabolism I/ anaplerotic reactions, PEP/Pyruvate to Malate;Scenario:Pyruvate metabolism I/ anaplerotic reactions, PEP/Oxaloacetate to Pyruvate;Scenario:Pyruvate metabolism I/ anaplerotic reactions, PEP/Oxalo…	iRR1083:ME2;"RiceCyc:MALIC-NADP-RXN.c";"searchname:malicenzymenadp";"searchname:malicenzymenadpmitochondrial";"searchname:smalatenadp+oxidoreductaseoxaloacetatedecarboxylating";"searchname:malatedehydrogenaseoxaloacetatedecarboxylatingnadp+";"SoyCyc:MALIC-NADP-RXN.c";"MetaCyc:MALIC-NADP-RXN.c";"MaizeCyc:MALIC-NADP-RXN.c";"ModelSEED:rxn00161";"DF_Athaliana:reac_482";"JM_Creinhardtii:JM_Cre_125";"J…	0
287	rxn00162	Oxaloacetate carboxy-lyase	cpd00032[c] + cpd00067[c] -> cpd00011[c] + cpd00020[c]	PA4872	PA4872	PA4872	4.1.1.3	Pyruvate metabolism	0	0	1000	0	iMO1056	-4.9	0.53	R00217	OXALODECARB-RXN.c	OAADC|OXDE	OXDE	null	null	null	Pyruvate metabolism	AROMATIC-COMPOUNDS-DEGRADATION|Degradation|METHYLGALLATE-DEGRADATION-PWY|P184-PWY|PWY-6338|PWY-6339|Protocatechuate-Degradation	Scenario:Pyruvate metabolism I/ anaplerotic reactions, PEP/Phosphoenolpyruvate to Oxaloacetate;Scenario:Pyruvate metabolism I/ anaplerotic reactions, PEP/Malate to Pyruvate;Scenario:Pyruvate metabolism I/ anaplerotic reactions, PEP/Pyruvate to Malate;Scenario:Pyruvate metabolism I/ anaplerotic reactions, PEP/Oxaloacetate to Pyruvate;Scenario:Pyruvate metabolism I/ anaplerotic reactions, PEP/Oxalo…	BioCyc:OXALODECARB-RXN.c;"searchname:oxaloacetatedecarboxylase";"searchname:oxaloacetatecarboxylyase";"searchname:oxaloacetatedecarboxylate";"MetaCyc:OXALODECARB-RXN.c";"ModelSEED:rxn00162";"iJN746:OAADC";"EcoCyc:OXALODECARB-RXN.c";"BiGG:OAADC";"BiGG:OXDE";"iAO358:rll_577";"iMM904:OXDE";"iMO1056:OXDE";"name:oxaloacetate carboxy-lyase (pyruvate-forming)";"name:oxaloacetate carboxy-lyase";"name:Oxa…	0
288	rxn00165	L-serine ammonia-lyase	cpd00054[c] -> cpd00013[c] + cpd00020[c]	PA2443 or PA5379	PA2443 PA5379	SdaA or SdaB	4.3.1.17	Glycine, serine and threonine metabolism	0	0	1000	0	iMO1056|Opt208964	-7.51	0.64	R00220|R00223	4.3.1.17-RXN.c	CHA1_2|SER_AL|YIL167W	SERD_L	null	null	null	Glycine, serine and threonine metabolism	AMINE-DEG|Amino-Acid-Degradation|Degradation|NUCLEO-DEG|PWY-3661|PWY-5497|Purine-Degradation|SERDEG-PWY|SERINE-DEG	Scenario:Pyruvate Alanine Serine Interconversions/Pyruvate to D Alanine;Scenario:Pyruvate Alanine Serine Interconversions/L Alanine to Pyruvate;Scenario:Pyruvate Alanine Serine Interconversions/Pyruvate to Serine;Scenario:Pyruvate Alanine Serine Interconversions/Aminoisobutanoate to Methylmalonate semialdehyde;Scenario:Pyruvate Alanine Serine Interconversions/beta Alanine to Malonate semialdehyde…	RiceCyc:4.3.1.17-RXN.c;"searchname:lserinedeaminaserev";"searchname:lserineammonialyase";"searchname:lserinedehydratasealphasubunit";"searchname:lserinedeaminase";"searchname:serineammonialyase";"searchname:serdl";"iSB619:SERD_Lr";"MetaCyc:4.3.1.17-RXN.c";"ModelSEED:rxn00165";"iAO358:rll_406";"name:Serine ammonia-lyase";"name:L-serinedeaminase";"name:L-serine hydro-lyase (deaminating)";"name:seri…	0
289	rxn00166	D-serine ammonia-lyase	cpd00550[c] -> cpd00013[c] + cpd00020[c]	PA3357	PA3357	DsdA	4.3.1.18	Glycine, serine and threonine metabolism	0	0	1000	0	iMO1056|Opt208964	-7.51	0.64	R00221	DSERDEAM-RXN.c	null	SERD_D	null	null	null	Glycine, serine and threonine metabolism	Amino-Acid-Biosynthesis|Amino-Acid-Degradation|Biosynthesis|Degradation|IND-AMINO-ACID-SYN|PWY-6196|PWY0-1535|SERINE-BIOSYNTHESIS|SERINE-DEG	Scenario:Pyruvate Alanine Serine Interconversions/Pyruvate to D Alanine;Scenario:Pyruvate Alanine Serine Interconversions/L Alanine to Pyruvate;Scenario:Pyruvate Alanine Serine Interconversions/Pyruvate to Serine;Scenario:Pyruvate Alanine Serine Interconversions/Aminoisobutanoate to Methylmalonate semialdehyde;Scenario:Pyruvate Alanine Serine Interconversions/beta Alanine to Malonate semialdehyde…	iJR904:SERD_D;"TS_Athaliana:rxn268_c";"BrachyCyc:DSERDEAM-RXN.c";"BioCyc:DSERDEAM-RXN.c";"searchname:dserinedehydratase";"searchname:dserinedeaminase";"searchname:dserineammonialyase";"PlantCyc:DSERDEAM-RXN.c";"SoyCyc:DSERDEAM-RXN.c";"iAbaylyiv4:DSERDEAM-RXN";"MetaCyc:DSERDEAM-RXN.c";"MaizeCyc:DSERDEAM-RXN.c";"ModelSEED:rxn00166";"EcoCyc:DSERDEAM-RXN.c";"iMM904:SERD_D";"iMEO21:SERD_D";"name:D-ser…	0
290	rxn00173	Acetyl-CoA:orthophosphate acetyltransferase	cpd00009[c] + cpd00022[c] + cpd00067[c] <=> cpd00010[c] + cpd00196[c]	PA0835	PA0835	Pta	2.3.1.8	Taurine and hypotaurine metabolism	1	-1000	1000	0	iMO1056|Opt208964	-5.84	1.23	R00230	PHOSACETYLTRANS-RXN.c	PTA|PTAr	PTA|PTAr	null	null	null	Taurine and hypotaurine metabolism|Pyruvate metabolism|Methane metabolism|Carbon fixation pathways in prokaryotes	ACETATEUTIL-PWY|AROMATIC-COMPOUNDS-DEGRADATION|Acetate-Formation|Acetyl-CoA-Butyrate|Amino-Acid-Degradation|CARBOXYLATES-DEG|Degradation|Energy-Metabolism|FERMENTATION-PWY|Fermentation|GALLATE-DEG|LYSINE-DEG|METH-ACETATE-PWY|METHANOGENESIS|MISCELLANEOUS-DEG|NUCLEO-DEG|Noncarbon-Nutrients|Other-Degradation|P122-PWY|P142-PWY|P161-PWY|P163-PWY|P3-PWY|P41-PWY|P441-PWY|P461-PWY|PROPFERM-PWY|PWY-1281|P…	Scenario:Fermentations/ Lactate/Fructose6P to Ethanol and Erythrose4P;Scenario:Pyruvate metabolism II/ acetyl-CoA, acetogenesis from pyruvate/Acetate to AcetylCoA;Scenario:Fermentations/ Lactate/Pyruvate to Lactate;Scenario:Pyruvate metabolism II/ acetyl-CoA, acetogenesis from pyruvate/Pyruvate to AcetylCoA;Scenario:Fermentations/ Lactate/Xylulose5P to Ethanol and Glyceraldehyde3P;Scenario:Fermen…	iRR1083:PTAr;"RiceCyc:PHOSACETYLTRANS-RXN.c";"searchname:acetylcoaorthophosphateacetyltransferase";"searchname:phosphateacetyltransferase";"searchname:phosphotransacetylase";"searchname:ptar";"iSB619:PTAr";"iMA945:PTAr";"MetaCyc:PHOSACETYLTRANS-RXN.c";"ModelSEED:rxn00173";"iAO358:rll_342";"name:phosphate acetyltransferase";"name:PTAr";"name:Acetyl-CoA:orthophosphate acetyltransferase";"name:phosp…	0
291	rxn00175	Acetate:CoA ligase (AMP-forming)	cpd00002[c] + cpd00010[c] + cpd00029[c] + cpd00067[c] -> cpd00012[c] + cpd00018[c] + cpd00022[c]	PA3568 or PA0887 or PA4733 or PA2555	PA0887 PA2555 PA3568 PA4733	PA3568 or AcsA or AcsB or PA2555	6.2.1.1	Pyruvate metabolism	0	0	1000	0	iMO1056|Opt208964	-20.01	1.33	R00235	ACETATE--COA-LIGASE-RXN.c	ACS|ACS1|ACSr	ACS	null	null	null	Glycolysis / Gluconeogenesis|Methane metabolism|Carbon fixation pathways in prokaryotes	ACETATEUTIL-PWY|Alcohol-Degradation|Amino-Acid-Degradation|CARBOXYLATES-DEG|Degradation|Ethanol-Degradation|GLUDEG-II-PWY|GLUTAMATE-DEG|PWY-6672|PWY0-1313|PWY66-161|PWY66-162|PWY66-21|SECONDARY-METABOLITE-DEGRADATION|TERPENOID-DEG	Scenario:Pyruvate metabolism II/ acetyl-CoA, acetogenesis from pyruvate/Acetate to AcetylCoA;Scenario:Pyruvate metabolism II/ acetyl-CoA, acetogenesis from pyruvate/Pyruvate to AcetylCoA;Scenario:Pyruvate metabolism II/ acetyl-CoA, acetogenesis from pyruvate/Acetaldehyde to AcetylCoA	TS_Athaliana:rxn131_c;"iRR1083:ACS";"RiceCyc:ACETATE--COA-LIGASE-RXN.c";"searchname:acetatecoaligase";"searchname:acetylcoasynthetase";"searchname:acetatecoaligaseampforming";"searchname:acetylcoasynthetasemitochondrial";"searchname:acs";"searchname:acetylcoasynthetasereversible";"iSB619:ACS";"SoyCyc:ACETATE--COA-LIGASE-RXN.c";"JP_Creinhardtii_MSB:R_ACS";"MetaCyc:ACETATE--COA-LIGASE-RXN.c";"Maize…	0
292	rxn00178	Acetyl-CoA acetyltransferase	cpd00010[c] + cpd00279[c] <=> 2 cpd00022[c]	PA1736 or PA2001 or PA2553 or PA3589 or PA3925 or PA4785	PA1736 PA2001 PA2553 PA3589 PA3925 PA4785	PA1736 or AtoB or PA2553 or PA3589 or PA3925 or PA4785	2.3.1.9	Fatty acid degradation	1	-1000	1000	0	iMO1056|Opt208964	7.06	1.09	R00238	ACETYL-COA-ACETYLTRANSFER-RXN.c	AACOAT|ACACT1|ACACT1r|ERG10|KAT1	ACACT1|ACACT1r	null	null	null	Fatty acid degradation|Synthesis and degradation of ketone bodies|Valine, leucine and isoleucine degradation|Lysine degradation|Benzoate degradation|Tryptophan metabolism|Pyruvate metabolism|Glyoxylate and dicarboxylate metabolism|Propanoate metabolism|Butanoate metabolism|Carbon fixation pathways in prokaryotes|Terpenoid backbone biosynthesis	ACETOACETATE-DEG-PWY|AROMATIC-COMPOUNDS-DEGRADATION|Acetyl-CoA-Butyrate|Amino-Acid-Degradation|Autotrophic-CO2-Fixation|Biosynthesis|C1-COMPOUNDS|CARBOXYLATES-DEG|CENTFERM-PWY|CO2-Fixation|Cofactor-Biosynthesis|DITERPENOID-SYN|Degradation|ERGOSTEROL-SYN-PWY|Energy-Metabolism|Fatty-Acid-and-Lipid-Degradation|Fermentation|GGPP-Biosynthesis|GLUDEG-II-PWY|GLUTAMATE-DEG|ISOPRENOIDS|LYSINE-DEG|Lipid-Bi…	Scenario:Acetyl-CoA fermentation to Butyrate/ButanoylCoA to Butanoate;Scenario:Glyoxylate bypass/AcetylCoA and Glyoxylate to Oxaloacetate;Scenario:Isoprenoid Biosynthesis/GeranylPP and IsopentenylPP to FarnesylPP;Scenario:Acetyl-CoA fermentation to Butyrate/CrotonoylCoA to ButanoylCoA;Scenario:Isoprenoid Biosynthesis/AcetylCoA to AcetoacetylCoA;Scenario:Isoprenoid Biosynthesis/Pyruvate and Glycer…	RiceCyc:ACETYL-COA-ACETYLTRANSFER-RXN.c;"searchname:acetylcoacacetyltransferasemitochondrial";"searchname:acact1r";"searchname:3ketoacylcoathiolase";"searchname:acetylcoacacetyltransferase";"searchname:acetoacetylcoacacetytransferase";"searchname:acetylcoenzymeaacetyltransferase";"searchname:acetylcoaacetylcoacacetyltransferase";"iSB619:ACACT1r";"SoyCyc:ACETYL-COA-ACETYLTRANSFER-RXN.c";"JP_Creinh…	0
293	rxn00179	ATPL-glutamate 5-phosphotransferase	cpd00002[c] + cpd00023[c] + cpd00067[c] <=> cpd00008[c] + cpd02097[c]	PA4565	PA4565	ProB	2.7.2.11	Arginine and proline metabolism	1	-1000	1000	0	iMO1056|Opt208964	-6.9	0.29	R00239	GLUTKIN-RXN.c	GLU5K	GLU5K	null	null	null	Arginine and proline metabolism	Amino-Acid-Biosynthesis|Biosynthesis|CITRULBIO-PWY|Citrulline-Biosynthesis|IND-AMINO-ACID-SYN|Other-Amino-Acid-Biosynthesis|PROLINE-SYN|PROSYN-PWY|PWY-5004	Scenario:Proline Synthesis/Glutamate to Proline	TS_Athaliana:rxn343_c;"iRR1083:GLU5K";"RiceCyc:GLUTKIN-RXN.c";"searchname:atplglutamate5phosphotransferase";"searchname:glutamate5kinase";"SoyCyc:GLUTKIN-RXN.c";"JP_Creinhardtii_MSB:R_GLU5K";"iMA945:GLU5K";"MetaCyc:GLUTKIN-RXN.c";"MaizeCyc:GLUTKIN-RXN.c";"ModelSEED:rxn00179";"iAO358:rll_336";"DF_Athaliana:reac_378";"name:glutamate kinase";"name:glutamate 5-kinase";"name:ATP-L-glutamate 5-phosphot…	0
294	rxn00182	L-GlutamateNAD+ oxidoreductase (deaminating)	cpd00001[c] + cpd00003[c] + cpd00023[c] -> cpd00004[c] + cpd00013[c] + cpd00024[c] + cpd00067[c]	PA3068	PA3068	GdhB	1.4.1.2	Alanine, aspartate and glutamate metabolism	0	0	1000	0	Opt208964	8.69	1.31	R00243	GLUTAMATE-DEHYDROGENASE-NADP+-RXN.c.metaexp.NAD_NADH|GLUTAMATE-DEHYDROGENASE-RXN.c	GDH2	null	null	null	null	Alanine, aspartate and glutamate metabolism|Arginine and proline metabolism|Taurine and hypotaurine metabolism|D-Glutamine and D-glutamate metabolism|Nitrogen metabolism	4-Aminobutyraye-Degradation|ALACAT2-PWY|ALANINE-DEG|AMINE-DEG|ARGININE-SYN|ARGININE-SYN4-PWY|Amino-Acid-Biosynthesis|Amino-Acid-Degradation|Biosynthesis|Degradation|Energy-Metabolism|Fermentation|GLUTAMATE-DEG|GLUTAMATE-DEG1-PWY|GLUTAMATE-SYN|GLUTAMATE-SYN2-PWY|GLUTAMINE-SYN|IND-AMINO-ACID-SYN|Metabolic-Clusters|P162-PWY|PROPFERM-PWY|PWY-5022|PWY-5505|PWY-5766|PWY-6728	Scenario:Glutamine, Glutamate, Aspartate and Asparagine Biosynthesis/Oxaloacetate to Aspartate;Scenario:Glutamine, Glutamate, Aspartate and Asparagine Biosynthesis/Glutamate racemase;Scenario:Glutamine, Glutamate, Aspartate and Asparagine Biosynthesis/Fumarate to Aspartate;Scenario:Glutamine, Glutamate, Aspartate and Asparagine Biosynthesis/Aspartate to Asparagine;Scenario:Glutamine, Glutamate, A…	searchname:glutamatedehydrogenasenad;"searchname:lglutamatenad+oxidoreductasedeaminating";"iSB619:GLUDx";"SoyCyc:GLUTAMATE-DEHYDROGENASE-RXN.c";"SoyCyc:GLUTAMATE-DEHYDROGENASE-NADP+-RXN.c.soyexp.NAD_NADH";"MetaCyc:GLUTAMATE-DEHYDROGENASE-RXN.c";"MetaCyc:GLUTAMATE-DEHYDROGENASE-NADP+-RXN.c.metaexp.NAD_NADH";"MaizeCyc:GLUTAMATE-DEHYDROGENASE-NADP+-RXN.c.maizeexp.NAD_NADH";"MaizeCyc:GLUTAMATE-DEHYDR…	0
295	rxn00183	L-Glutamate 5-semialdehydeNAD+ oxidoreductase	cpd00001[c] + cpd00003[c] + cpd00858[c] -> cpd00004[c] + cpd00023[c] + 2 cpd00067[c]	PA0782	PA0782	PutA	1.2.1.88	Arginine and proline metabolism	0	0	1000	0	iMO1056|Opt208964	-9.8	1.18	R00245	null	GSADH|PUTA3	GSADH	null	null	null	Arginine and proline metabolism	null	Scenario:Proline, 4-hydroxyproline uptake and utilization/Dioxopentanoate to Oxoglutarate;Scenario:Proline, 4-hydroxyproline uptake and utilization/Proline to Aminopentanoate;Scenario:Proline, 4-hydroxyproline uptake and utilization/Proline to Glutamate;Scenario:Proline, 4-hydroxyproline uptake and utilization/Hydroxyproline to Dioxopentanoate;Scenario:Proline, 4-hydroxyproline uptake and utiliza…	iMM904:GSADH;"BiGG:GSADH";"BiGG:PUTA3";"name:L-Glutamate 5-semialdehyde:NAD+ oxidoreductase";"name:PUTA3";"iMO1056:GSADH";"searchname:puta3";"searchname:lglutamate5semialdehydenad+oxidoreductase";"Maize_C4GEM:R_R00245_c";"iIT341:PUTA3";"AlgaGEM:R_R00245_c";"iRS1597:R00245_c";"KEGG:R00245";"ModelSEED:rxn00183";"iRS1563:R_R00245_c";"AraGEM:R_R00245_c";"KBase:kb|rxn.183"	0
296	rxn00184	L-GlutamateNADP+ oxidoreductase (deaminating)	cpd00001[c] + cpd00006[c] + cpd00023[c] <=> cpd00005[c] + cpd00013[c] + cpd00024[c] + cpd00067[c]	PA0440 or PA4588 or (PA5035 and PA5036)	PA0440 PA4588 PA5035 PA5036	PA0440 or GdhA or (GltD and GltB)	1.4.1.4|1.4.1.13|1.4.1.14	Alanine, aspartate and glutamate metabolism	1	-1000	1000	0	iMO1056|Opt208964	8.69	1.31	R00248	GLUTAMATE-DEHYDROGENASE-NADP+-RXN.c.metaexp.NADP_NADPH|GLUTDEHYD-RXN.c	GDH1|GDH3	GLUDy	null	null	null	Alanine, aspartate and glutamate metabolism|Arginine and proline metabolism|D-Glutamine and D-glutamate metabolism|Nitrogen metabolism	ARGININE-SYN|ARGININE-SYN4-PWY|Amino-Acid-Biosynthesis|Amino-Acid-Degradation|Biosynthesis|Degradation|Energy-Metabolism|GLUTAMATE-DEG|GLUTAMATE-SYN|GLUTAMATE-SYN2-PWY|GLUTAMINE-SYN|GLUTSYNIII-PWY|IND-AMINO-ACID-SYN|Metabolic-Clusters|NITROGEN-DEG|Nitrate-Reduction|Noncarbon-Nutrients|PWY-5505|PWY-5675|PWY-5766|PWY-5913|PWY490-3|TCA-VARIANTS	Scenario:Arginine and Ornithine Degradation/Ornithine to Putrescine;Scenario:Glutamine, Glutamate, Aspartate and Asparagine Biosynthesis/Oxaloacetate to Aspartate;Scenario:Arginine and Ornithine Degradation/CarbamoylP to Ammonia;Scenario:Glutamine, Glutamate, Aspartate and Asparagine Biosynthesis/Glutamate racemase;Scenario:Arginine and Ornithine Degradation/Glutamate to Oxoglutarate;Scenario:Glu…	RiceCyc:GLUTDEHYD-RXN.c;"searchname:gludy";"searchname:glutamatedehydrogenasenadp";"searchname:lglutamatenadp+oxidoreductasedeaminating";"searchname:glutamatedehydrogenasenadp+";"SoyCyc:GLUTAMATE-DEHYDROGENASE-NADP+-RXN.c.soyexp.NADP_NADPH";"SoyCyc:GLUTDEHYD-RXN.c";"MetaCyc:GLUTDEHYD-RXN.c";"MetaCyc:GLUTAMATE-DEHYDROGENASE-NADP+-RXN.c.metaexp.NADP_NADPH";"MaizeCyc:GLUTAMATE-DEHYDROGENASE-NADP+-RX…	0
297	rxn00187	L-Glutamateammonia ligase (ADP-forming)	cpd00002[c] + cpd00013[c] + cpd00023[c] -> cpd00008[c] + cpd00009[c] + cpd00053[c] + cpd00067[c]	PA0296 or PA0298 or PA1566 or PA2040 or PA3356 or PA5119 or PA5508 or PA5522	PA0296 PA0298 PA1566 PA2040 PA3356 PA5119 PA5508 PA5522	SpuI or SpuB or PA1566 or PA2040 or PA3356 or GlnA or PA5508 or PA5522	6.3.1.2	Alanine, aspartate and glutamate metabolism	0	0	1000	0	iMO1056|Opt208964	-2.09	0.89	R00253	GLUTAMINESYN-RXN.c	GLN1|GLNS_i	GLNS_i	null	null	null	Alanine, aspartate and glutamate metabolism|Arginine and proline metabolism|Glyoxylate and dicarboxylate metabolism|Nitrogen metabolism	AMMASSIM-PWY|Amino-Acid-Biosynthesis|Ammonia-Assimilation|Biosynthesis|Degradation|GLNSYN-PWY|GLUTAMATE-SYN|GLUTAMINE-SYN|IND-AMINO-ACID-SYN|Metabolic-Clusters|NITROGEN-DEG|Nitrate-Reduction|Noncarbon-Nutrients|PWY-3282|PWY-381|PWY-5505|PWY-5675|PWY-6549|PWY-6963|PWY-6964|PWY490-3	Scenario:Ammonia assimilation/Ammonia to Glutamine;Scenario:Glutamine, Glutamate, Aspartate and Asparagine Biosynthesis/Oxaloacetate to Aspartate;Scenario:Glutamine, Glutamate, Aspartate and Asparagine Biosynthesis/Fumarate to Aspartate;Scenario:Glutamine, Glutamate, Aspartate and Asparagine Biosynthesis/Aspartate to Asparagine;Scenario:Glutamine, Glutamate, Aspartate and Asparagine Biosynthesis/…	TS_Athaliana:rxn335_c;"RiceCyc:GLUTAMINESYN-RXN.c";"searchname:glutaminesynthetase";"searchname:glutamateammonialigase";"searchname:glns";"iSB619:GLNS";"SoyCyc:GLUTAMINESYN-RXN.c";"MetaCyc:GLUTAMINESYN-RXN.c";"MaizeCyc:GLUTAMINESYN-RXN.c";"ModelSEED:rxn00187";"iAO358:rll_163";"DF_Athaliana:reac_371";"name:GLNS";"name:glutamate--ammonia ligase";"name:glutamylhydroxamic synthetase";"name:glutamines…	0
298	rxn00190	Deamido-NAD+L-glutamine amido-ligase (AMP-forming)	cpd00001[c] + cpd00002[c] + cpd00053[c] + cpd00638[c] -> cpd00003[c] + cpd00012[c] + cpd00018[c] + cpd00023[c]	PA4920	PA4920	NadE	6.3.5.1	Nicotinate and nicotinamide metabolism	0	0	1000	0	iMO1056	-27.3	0.75	R00257	NAD-SYNTH-GLN-RXN.c	NADS2|NADS2i	NADS2i	null	null	null	Nicotinate and nicotinamide metabolism	Biosynthesis|Cofactor-Biosynthesis|NAD-Metabolism|NAD-SYN|NADSYN-PWY|PWY-3502|PWY-5381|PWY-5653|PWY0-781|PYRIDNUCSAL-PWY|PYRIDNUCSYN-PWY	Scenario:NAD and NADP cofactor biosynthesis global/Nicotinamide and PRPP to NAD;Scenario:NAD and NADP cofactor biosynthesis global/Nicotinate and PRPP to NAD;Scenario:NAD and NADP cofactor biosynthesis global/Aspartate and PRPP to NAD;Scenario:NAD and NADP cofactor biosynthesis global/Ribosylnicotinamide to NAD;Scenario:NAD and NADP cofactor biosynthesis global/NAD to NADP;Scenario:NAD and NADP c…	TS_Athaliana:rxn469_c;"RiceCyc:NAD-SYNTH-GLN-RXN.c";"searchname:nad+synthaseglutaminehydrolysing";"searchname:deamidonad+lglutamineamidoligaseampforming";"searchname:nadsynthaseglutaminehydrolysing";"searchname:nadsynthetase";"SoyCyc:NAD-SYNTH-GLN-RXN.c";"JP_Creinhardtii_MSB:R_DNGAL";"MetaCyc:NAD-SYNTH-GLN-RXN.c";"MaizeCyc:NAD-SYNTH-GLN-RXN.c";"ModelSEED:rxn00190";"iAO358:rll_270";"name:NAD synth…	0
299	rxn00191	L-Alanine2-oxoglutarate aminotransferase	cpd00020[c] + cpd00023[c] <=> cpd00024[c] + cpd00035[c]	PA2828	PA2828	PA2828	2.6.1.2	Alanine, aspartate and glutamate metabolism	1	-1000	1000	0	iMO1056	0	2	R00258	ALANINE-AMINOTRANSFERASE-RXN.c	ALATA_L|YDR111C	ALATA_L	null	null	null	Alanine, aspartate and glutamate metabolism|Carbon fixation in photosynthetic organisms	ALACAT2-PWY|ALANINE-DEG|ALANINE-DEG3-PWY|ALANINE-SYN|ALANINE-SYN2-PWY|Amino-Acid-Biosynthesis|Amino-Acid-Degradation|Biosynthesis|Degradation|Energy-Metabolism|Fermentation|IND-AMINO-ACID-SYN|PROPFERM-PWY|PWY-5096|PWY-6146|PWY0-1061|Pyruvate-Degradation	Scenario:Alanine biosynthesis/Pyruvate to L Alanine;Scenario:Alanine biosynthesis/Cysteine to L Alanine;Scenario:Alanine biosynthesis/L Alanine to D Alanine	TS_Athaliana:rxn165_c;"iRR1083:ALATA_L";"RiceCyc:ALANINE-AMINOTRANSFERASE-RXN.c";"searchname:lalaninetransaminasemitochondrial";"searchname:lalanine2oxoglutarateaminotransferase";"searchname:lalaninetransaminase";"searchname:alanineaminotransferase";"searchname:alaninetransaminase";"SoyCyc:ALANINE-AMINOTRANSFERASE-RXN.c";"JP_Creinhardtii_MSB:R_ALAAT";"iMA945:ALATA_L";"MetaCyc:ALANINE-AMINOTRANSFE…	0
300	rxn00192	Acetyl-CoAL-glutamate N-acetyltransferase	cpd00022[c] + cpd00023[c] -> cpd00010[c] + cpd00067[c] + cpd00477[c]	PA4402 or PA5204	PA4402 PA5204	ArgJ or ArgA	2.3.1.1	Arginine and proline metabolism	0	0	1000	0	iMO1056|Opt208964	-5.29	1.26	R00259	N-ACETYLTRANSFER-RXN.c	ACGS	ACGS	null	null	null	Arginine and proline metabolism	ARG+POLYAMINE-SYN|ARGININE-SYN|ARGSYN-PWY|ARGSYNBSUB-PWY|Amino-Acid-Biosynthesis|Biosynthesis|GLUTORN-PWY|IND-AMINO-ACID-SYN|Other-Amino-Acid-Biosynthesis|PWY-5154|Polyamine-Biosynthesis	Scenario:Arginine Biosynthesis extended/Glutamate to Arginine	iRR1083:ACGS;"RiceCyc:N-ACETYLTRANSFER-RXN.c";"searchname:acetylcoalglutamatenacetyltransferase";"searchname:aminoacidnacetyltransferase";"searchname:glutamatenacetyltransferase/aminoacidnacetyltransferase";"searchname:nacetylglutamatesynthase";"searchname:nacteylglutamatesynthasemitochondrial";"iSB619:ACGS";"SoyCyc:N-ACETYLTRANSFER-RXN.c";"JP_Creinhardtii_MSB:R_AAAT";"iMA945:ACGS";"MetaCyc:N-ACE…	0
301	rxn00193	L-Glutamate racemase	cpd00023[c] <=> cpd00186[c]	PA4662	PA4662	MurI	5.1.1.3	Peptidoglycan biosynthesis	1	-1000	1000	0	iMO1056|Opt208964	0	2	R00260	GLUTRACE-RXN.c	GLUR	GLUR	null	null	null	D-Glutamine and D-glutamate metabolism	Acetylmuramoyl-Pentapeptide-Biosynthesis|Antibiotic-Resistance|Biosynthesis|Cell-Structure-Biosynthesis|Cell-Wall-Biosynthesis|Detoxification|PEPTIDOGLYCANSYN-PWY|PWY-5265|PWY-6385|PWY-6386|PWY-6387|PWY-6470|PWY-6471|Peptidoglycan-Biosynthesis	Scenario:Glutamine, Glutamate, Aspartate and Asparagine Biosynthesis/Oxaloacetate to Aspartate;Scenario:Glutamine, Glutamate, Aspartate and Asparagine Biosynthesis/Glutamate racemase;Scenario:Glutamine, Glutamate, Aspartate and Asparagine Biosynthesis/Fumarate to Aspartate;Scenario:Glutamine, Glutamate, Aspartate and Asparagine Biosynthesis/Glutamate to Glutamine;Scenario:Peptidoglycan Biosynthes…	iJR904:GLUR;"BrachyCyc:GLUTRACE-RXN.c";"iRR1083:GLUR";"RiceCyc:GLUTRACE-RXN.c";"BioCyc:GLUTRACE-RXN.c";"searchname:lglutamateracemase";"searchname:glutamateracemase";"searchname:glur";"iSB619:GLUR";"iSO783:GLUR";"iAbaylyiv4:GLUTRACE-RXN";"iMA945:GLUR";"MetaCyc:GLUTRACE-RXN.c";"ModelSEED:rxn00193";"iJN746:GLUR";"EcoCyc:GLUTRACE-RXN.c";"iMM904:GLUR";"BiGG:GLUR";"iAO358:rll_268";"iMEO21:GLUR";"name:…	0
302	rxn00199	OxalosuccinateNADP+ oxidoreductase (decarboxylating)	cpd00067[c] + cpd03187[c] -> cpd00011[c] + cpd00024[c]	PA2623 and PA2624	PA2623 PA2624	Icd and Idh	1.1.1.42	Citrate cycle	0	0	1000	0	Opt208964	-3.09	0.54	R00268	RXN-8642.c	IDP2_2|IDP3_2	null	null	null	null	Citrate cycle (TCA cycle)	null	Scenario:TCA Cycle/SuccinylCoA to Oxaloacetate;Scenario:TCA Cycle/AcetylCoA and Oxaloacetate to Oxoglutarate;Scenario:TCA Cycle/Oxaloacetate to SuccinylCoA;Scenario:TCA Cycle/AcetylCoA and Oxaloacetate to SuccinylCoA;Scenario:TCA Cycle/AcetylCoA and Oxaloacetate to Oxaloacetate;Scenario:TCA Cycle/Fumarate to Oxaloacetate;Scenario:TCA Cycle/Oxaloacetate to Succinate	BrachyCyc:RXN-8642.c;"BioCyc:RXN-8642.c";"searchname:oxalosuccinatenadp+oxidoreductasedecarboxylating";"PlantCyc:RXN-8642.c";"SoyCyc:RXN-8642.c";"MetaCyc:RXN-8642.c";"MaizeCyc:RXN-8642.c";"ModelSEED:rxn00199";"EcoCyc:RXN-8642.c";"BiGG:IDP3_2";"BiGG:IDP2_2";"name:Oxalosuccinate:NADP+ oxidoreductase (decarboxylating)";"name:IDP1";"name:NADP+-linked isocitrate dehydrogenase";"name:oxalsuccinic decar…	0
303	rxn00208	Pyridoxamine-5'-phosphateoxygen oxidoreductase (deaminating)	cpd00001[c] + cpd00007[c] + cpd00493[c] -> cpd00013[c] + cpd00016[c] + cpd00025[c]	PA1905 or PA4216 or PA1049	PA1049 PA1905 PA4216	PhzG2 or PhzG1 or PdxH	1.4.3.5	Vitamin B6 metabolism	0	0	1000	0	iMO1056|Opt208964	-25.57	1.06	R00277	PMPOXI-RXN.c	PDX3_1|PDX3_5	PYAM5PO	null	null	null	Vitamin B6 metabolism	Biosynthesis|Cofactor-Biosynthesis|PLPSAL-PWY|PWY0-845|Vitamin-B6-Biosynthesis|Vitamin-Biosynthesis	Scenario:Pyridoxin (Vitamin B6) Biosynthesis/Erythrose4P and Deoxyxylulose5P to Pyridoxal5P;Scenario:Pyridoxin (Vitamin B6) Biosynthesis/Pyridoxamine to Pyridoxal5P;Scenario:Pyridoxin (Vitamin B6) Biosynthesis/Pyridoxine to Pyridoxal5P;Scenario:Pyridoxin (Vitamin B6) Biosynthesis/Ribulose5P and Glyceraldehyde3P to Pyridoxal5P;Scenario:Pyridoxin (Vitamin B6) Biosynthesis/Glyceraldehyde3P and Pyruv…	iJR904:PYAM5PO;"BrachyCyc:PMPOXI-RXN.c";"RiceCyc:PMPOXI-RXN.c";"BioCyc:RXNBWI-15.c";"BioCyc:PMPOXI-RXN.c";"searchname:pyridoxamine5phosphateoxidase";"searchname:pyridoxaminephosphateoxidase";"searchname:pyridoxamine5phosphateoxygenoxidoreductasedeaminating";"PlantCyc:PMPOXI-RXN.c";"SoyCyc:PMPOXI-RXN.c";"iSO783:PYAM5PO";"iAbaylyiv4:PMPOXI-RXN";"MetaCyc:PMPOXI-RXN.c";"MaizeCyc:RXNBWI-15.c";"MaizeCy…	0
304	rxn00209	Pyridoxine 5-phosphateoxygen oxidoreductase (deaminating)	cpd00007[c] + cpd00478[c] <=> cpd00016[c] + cpd00025[c]	PA1905 or PA4216 or PA1049	PA1049 PA1905 PA4216	PhzG2 or PhzG1 or PdxH	1.4.3.5	Vitamin B6 metabolism	1	-1000	1000	0	iMO1056|Opt208964	-28.04	0.78	R00278	PNPOXI-RXN.c	PDX3_2|PDX5PO|PDX5POi	PDX5PO	null	null	null	Vitamin B6 metabolism	Biosynthesis|Cofactor-Biosynthesis|PLPSAL-PWY|PWY0-845|PYRIDOXSYN-PWY|Vitamin-B6-Biosynthesis|Vitamin-Biosynthesis	Scenario:Pyridoxin (Vitamin B6) Biosynthesis/Erythrose4P and Deoxyxylulose5P to Pyridoxal5P;Scenario:Pyridoxin (Vitamin B6) Biosynthesis/Pyridoxamine to Pyridoxal5P;Scenario:Pyridoxin (Vitamin B6) Biosynthesis/Pyridoxine to Pyridoxal5P;Scenario:Pyridoxin (Vitamin B6) Biosynthesis/Ribulose5P and Glyceraldehyde3P to Pyridoxal5P;Scenario:Pyridoxin (Vitamin B6) Biosynthesis/Glyceraldehyde3P and Pyruv…	iRR1083:PDX5PO;"RiceCyc:PNPOXI-RXN.c";"searchname:pyridoxine5phosphateoxidase";"searchname:pyridoxine5phosphateoxygenoxidoreductasedeaminating";"SoyCyc:PNPOXI-RXN.c";"JP_Creinhardtii_MSB:R_PDX5POi";"iMA945:PDX5POi";"MetaCyc:PNPOXI-RXN.c";"MaizeCyc:RXNBWI-13.c";"MaizeCyc:PNPOXI-RXN.c";"ModelSEED:rxn00209";"DF_Athaliana:reac_566";"name:pyridoxaminephosphate oxidase (EC 1.4.3.5: deaminating)";"name:…	0
305	rxn00211	UDPglucoseNAD+ oxidoreductase	cpd00001[c] + 2 cpd00003[c] + cpd00026[c] -> 2 cpd00004[c] + 3 cpd00067[c] + cpd00144[c]	PA2022 or PA3559	PA2022 PA3559	PA2022 or PA3559	1.1.1.22	Pentose and glucuronate interconversions	0	0	1000	0	iMO1056|Opt208964	-4.58	2.16	R00286	UGD-RXN.c.metaexp.CPD-12575	UDPGD|UDPGDi|UDPGDr	UDPGD	null	null	null	Pentose and glucuronate interconversions|Ascorbate and aldarate metabolism|Starch and sucrose metabolism|Amino sugar and nucleotide sugar metabolism	Activation-Inactivation-Interconversion|Ascorbate-Biosynthesis|Biosynthesis|CARBO-BIOSYNTHESIS|COLANSYN-PWY|Carbohydrates-Biosynthesis|Carbohydrates-Degradation|Cell-Structure-Biosynthesis|Cofactor-Biosynthesis|Degradation|GALACTOSE-DEGRADATION|Interconversion|PWY-3821|PWY-4821|PWY-5114|PWY-6415|PWY3DJ-35471|SUGAR-NUCLEOTIDES|Sugars-And-Polysaccharides|Vitamin-Biosynthesis	null	TS_Athaliana:rxn1598_c;"iRR1083:UDPGDi";"searchname:udpglucose6dehydrogenase";"searchname:udpglucosenad+oxidoreductase";"SoyCyc:UGD-RXN.c.soyexp.CPD-12575";"JP_Creinhardtii_MSB:R_UGDH";"MetaCyc:UGD-RXN.c.metaexp.CPD-12575";"MaizeCyc:UGD-RXN.c.maizeexp.CPD-12575";"ModelSEED:rxn00211";"name:UDPG dehydrogenase";"name:UDP-glucose:NAD+ oxidoreductase";"name:uridine diphosphate D-glucose dehydrogenase"…	0
306	rxn00214	UDPglucose 4-epimerase	cpd00026[c] <=> cpd00043[c]	PA1384 or PA4068	PA1384 PA4068	GalE or PA4068	5.1.3.2	UDP-D-galactose biosynthesis	1	-1000	1000	0	iMO1056|Opt208964	0	2	R00291	UDPGLUCEPIM-RXN.c.metaexp.CPD-12575	GAL10|UDPG4E	UDPG4E	null	null	null	Galactose metabolism|Amino sugar and nucleotide sugar metabolism	Activation-Inactivation-Interconversion|Biosynthesis|CARBO-BIOSYNTHESIS|COLANSYN-PWY|Carbohydrates-Biosynthesis|Carbohydrates-Degradation|Cell-Structure-Biosynthesis|Cell-Wall-Biosynthesis|Degradation|GALACTOSE-DEGRADATION|Interconversion|PWY-3821|PWY-5114|PWY-6317|PWY-6397|PWY-6404|PWY-6527|SUGAR-NUCLEOTIDES|Sugars-And-Polysaccharides	Scenario:Lactose and Galactose Uptake and Utilization/Lactose6P to Galactose6P and Glucose;Scenario:Lactose and Galactose Uptake and Utilization/Galactose6P to Glyceraldehyde3P and GlyceroneP;Scenario:Lactose and Galactose Uptake and Utilization/Galactose to UDP glucose;Scenario:Lactose and Galactose Uptake and Utilization/Lactose to Galactose and Glucose	TS_Athaliana:rxn1595_c;"iRR1083:UDPG4E";"searchname:udpglucoseepimerase";"searchname:udpg4e";"searchname:udpglucose4epimerase";"iSB619:UDPG4E";"SoyCyc:UDPGLUCEPIM-RXN.c.soyexp.CPD-12575";"JP_Creinhardtii_MSB:R_UG4E";"iMA945:UDPG4E";"MetaCyc:UDPGLUCEPIM-RXN.c.metaexp.CPD-12575";"MaizeCyc:UDPGLUCEPIM-RXN.c.maizeexp.CPD-12575";"ModelSEED:rxn00214";"iAO358:rll_153";"iAO358:rll_465";"DF_Athaliana:reac…	0
307	rxn00216	ATPD-glucose 6-phosphotransferase	cpd00002[c] + cpd00027[c] -> cpd00008[c] + cpd00079[c]	PA3193	PA3193	Glk	2.7.1.2	Glycogen degradation	0	0	1000	0	iMO1056|Opt208964	-14.03	0.24	R00299|R01786	null	GLK1_1|HEX1|HXK1_2|HXK2_2	HEX1	null	null	null	Streptomycin biosynthesis|Neomycin, kanamycin and gentamicin biosynthesis	null	Scenario:Glycolysis and Gluconeogenesis/Phosphoenolpyruvate to Glucose6P;Scenario:Glycolysis and Gluconeogenesis/Glucose6P to Pyruvate;Scenario:Glycolysis and Gluconeogenesis/Glucose to Glucose6P;Scenario:Glycolysis and Gluconeogenesis/Fructose6P to Pyruvate;Scenario:Entner-Doudoroff Pathway/Glucose to Phosphogluconate;Scenario:Glycolysis and Gluconeogenesis/Pyruvate to Phosphoenolpyruvate;Scenar…	iJR904:HEX1;"iRR1083:HEX1";"searchname:glucosekinase";"searchname:atpdglucose6phosphotransferase";"searchname:hexokinasedglucoseatp";"searchname:hex1";"iSB619:HEX1";"iMA945:HEX1";"ModelSEED:rxn00216";"iJN746:HEX1";"iMM904:HEX1";"BiGG:HXK2_2";"BiGG:GLK1_1";"BiGG:HEX1";"BiGG:HXK1_2";"iAO358:rll_159";"iMEO21:HEX1";"JM_Creinhardtii:JM_Cre_1";"iAG612:rbs_172";"iAG612:rbs_170";"name:hexokinase (D-gluco…	0
308	rxn00224	Protoporphyrin ferro-lyase	cpd01476[c] + cpd10515[c] -> cpd00028[c] + 2 cpd00067[c]	PA4655	PA4655	HemH	4.99.1.1	Porphyrin and chlorophyll metabolism	0	0	1000	0	Opt208964	null	null	R00310	PROTOHEMEFERROCHELAT-RXN.c|RXN0-6258.c	FCLT	FCLT	null	null	null	Porphyrin and chlorophyll metabolism	Biosynthesis|Cofactor-Biosynthesis|HEME-BIOSYNTHESIS-II|HEME-SYN|HEMESYN2-PWY|PWY-5918|PWY-5920|PWY0-1415|Porphyrin-Compounds-Biosynthesis	Scenario:Heme and Siroheme Biosynthesis/Aminolevulinate to Uroporphyrinogen III;Scenario:Heme and Siroheme Biosynthesis/Glutamate to Aminolevulinate;Scenario:Heme and Siroheme Biosynthesis/Uroporphyrinogen III to Siroheme;Scenario:Heme and Siroheme Biosynthesis/Glycine to Aminolevulinate;Scenario:Heme and Siroheme Biosynthesis/Uroporphyrinogen III to Heme;Scenario:Heme and Siroheme Biosynthesis/U…	iRR1083:FCLT;"RiceCyc:PROTOHEMEFERROCHELAT-RXN.c";"searchname:protoporphyrinferrolyase";"searchname:fclt";"searchname:hemebsynthesisreaction";"searchname:ferrochelatasemitochondrial";"searchname:ferrochelatase";"iSB619:FCLT";"SoyCyc:PROTOHEMEFERROCHELAT-RXN.c";"iMA945:FCLT";"MetaCyc:PROTOHEMEFERROCHELAT-RXN.c";"MetaCyc:RXN0-6258.c";"MaizeCyc:PROTOHEMEFERROCHELAT-RXN.c";"ModelSEED:rxn12218";"Model…	0
309	rxn00225	ATPacetate phosphotransferase	cpd00002[c] + cpd00029[c] + cpd00067[c] <=> cpd00008[c] + cpd00196[c]	PA0836	PA0836	AckA	2.7.2.1	Taurine and hypotaurine metabolism	1	-1000	1000	0	iMO1056|Opt208964	-5.36	0.58	R00315	ACETATEKIN-RXN.c|RXN-7957.c	ACKr	ACKr	null	null	null	Taurine and hypotaurine metabolism|Pyruvate metabolism|Methane metabolism|Carbon fixation pathways in prokaryotes	ACETATEUTIL-PWY|AROMATIC-COMPOUNDS-DEGRADATION|Acetate-Formation|Acetyl-CoA-Butyrate|Amino-Acid-Degradation|CARBOXYLATES-DEG|Carbohydrates-Degradation|Degradation|Energy-Metabolism|FERMENTATION-PWY|Fermentation|GALLATE-DEG|LYSINE-DEG|METH-ACETATE-PWY|METHANOGENESIS|NUCLEO-DEG|Other-Degradation|P124-PWY|P142-PWY|P161-PWY|P163-PWY|P164-PWY|P3-PWY|P41-PWY|P441-PWY|P461-PWY|PROPFERM-PWY|PWY-5100|PWY-…	Scenario:Fermentations/ Lactate/Fructose6P to Ethanol and Erythrose4P;Scenario:Pyruvate metabolism II/ acetyl-CoA, acetogenesis from pyruvate/Acetate to AcetylCoA;Scenario:Fermentations/ Lactate/Pyruvate to Lactate;Scenario:Pyruvate metabolism II/ acetyl-CoA, acetogenesis from pyruvate/Pyruvate to AcetylCoA;Scenario:Fermentations/ Lactate/Xylulose5P to Ethanol and Glyceraldehyde3P;Scenario:Fermen…	iRR1083:ACKr;"RiceCyc:ACETATEKIN-RXN.c";"searchname:atpacetatephosphotransferase";"searchname:ackr";"searchname:acetatekinase";"iSB619:ACKr";"iMA945:ACKr";"MetaCyc:ACETATEKIN-RXN.c";"MetaCyc:RXN-7957.c";"ModelSEED:rxn00225";"iAO358:rll_4";"iAO358:rll_3";"name:ACKr";"name:acetic kinase";"name:acetate kinase";"name:acetokinase";"name:AckA";"name:ATP:acetate phosphotransferase";"name:acetate kinase …	0
310	rxn00227	Acetyl phosphate phosphohydrolase	cpd00001[c] + cpd00196[c] -> cpd00009[c] + cpd00029[c] + 2 cpd00067[c]	PA0954	PA0954	PA0954	3.6.1.7	Pyruvate metabolism	0	0	1000	0	Opt208964	-1.46	0.9	R00317	null	ACYP_2	null	null	null	null	Pyruvate metabolism	null	Scenario:Pyruvate metabolism II/ acetyl-CoA, acetogenesis from pyruvate/Acetate to AcetylCoA;Scenario:Pyruvate metabolism II/ acetyl-CoA, acetogenesis from pyruvate/Pyruvate to AcetylCoA;Scenario:Pyruvate metabolism II/ acetyl-CoA, acetogenesis from pyruvate/Acetaldehyde to AcetylCoA	BiGG:ACYP_2;"iMEO21:ACYP";"iAF692:ACYP_2";"name:acylphosphatase (2)";"name:Acetyl phosphate phosphohydrolase";"searchname:acylphosphatase2";"searchname:acetylphosphatephosphohydrolase";"iSB619:ACYP_2";"AlgaGEM:R_R00317_c";"KEGG:R00317";"ModelSEED:rxn00227";"KBase:kb|rxn.227"	0
311	rxn00231	Acetamide amidohydrolase	cpd00001[c] + cpd03734[c] -> cpd00013[c] + cpd00029[c]	PA0202 or PA0704 or PA3366 or PA4163 or PA4342	PA0202 PA0704 PA3366 PA4163 PA4342	PA0202 or PA0704 or AmiE or PA4163 or PA4342	3.5.1.4	Arginine and proline metabolism	0	0	1000	0	Opt208964	-6.26	1.01	R00321	null	null	null	null	null	null	null	null	null	iMEO21:AMID4;"name:amidase";"name:Acetamide amidohydrolase";"name:AMID4";"searchname:amid4";"searchname:amidase";"searchname:acetamideamidohydrolase";"iIT341:AMID4";"KEGG:R00321";"ModelSEED:rxn00231";"iNJ661:AMID4";"KBase:kb|rxn.231"	0
312	rxn00237	ATPnucleoside-diphosphate phosphatransferase	cpd00002[c] + cpd00031[c] <=> cpd00008[c] + cpd00038[c]	PA3807	PA3807	Ndk	2.7.4.6	Purine salvage	1	-1000	1000	0	iMO1056|Opt208964	0	2	R00330	GDPKIN-RXN.c|NUCLEOSIDE-DIP-KIN-RXN.c.metaexp.GDP_GTP	NDPK1|YNK1_8	NDPK1	null	null	null	Purine metabolism	Biosynthesis|DENOVOPURINE2-PWY|Metabolic-Regulators|Nucleotide-Biosynthesis|PPGPPMET-PWY|PRPP-PWY|PUR-NUC-SYN|PWY-6125|Purine-Nucleotide-De-Novo-Biosynthesis	Scenario:Purine conversions/GDP to GTP;Scenario:Purine conversions/GMP to Guanine;Scenario:Purine conversions/dADP to dAMP;Scenario:Purine conversions/AMP to Hypoxanthine;Scenario:Purine conversions/GMP to GDP;Scenario:Purine conversions/Adenine to AMP;Scenario:Purine conversions/AMP to ADP;Scenario:Purine conversions/dGDP to dGMP	iRR1083:NDPK1;"RiceCyc:NUCLEOSIDE-DIP-KIN-RXN.c.riceexp.GDP_GTP";"RiceCyc:GDPKIN-RXN.c";"searchname:ndpk1";"searchname:nucleosidediphosphatekinaseatpgdp";"searchname:gdpkinase";"searchname:atpnucleosidediphosphatephosphatransferase";"iSB619:NDPK1";"SoyCyc:NUCLEOSIDE-DIP-KIN-RXN.c.soyexp.GDP_GTP";"SoyCyc:GDPKIN-RXN.c";"JP_Creinhardtii_MSB:R_ATGD";"iMA945:NDPK1";"MetaCyc:NUCLEOSIDE-DIP-KIN-RXN.c.me…	0
313	rxn00239	ATP(d)GMP phosphotransferase	cpd00002[c] + cpd00126[c] <=> cpd00008[c] + cpd00031[c]	PA5336	PA5336	Gmk	2.7.4.8	Purine salvage	1	-1000	1000	0	iMO1056|Opt208964	9.53	2	R00332	GUANYL-KIN-RXN.c	GK1|GUK1_1	GK1	null	null	null	Purine metabolism	Biosynthesis|DENOVOPURINE2-PWY|Metabolic-Clusters|Nucleotide-Biosynthesis|P1-PWY|PRPP-PWY|PUR-NUC-SYN|PWY-6125|PYR-NUC-SYN|Purine-Nucleotide-De-Novo-Biosynthesis|Purine-Nucleotides-Salvage	Scenario:Purine conversions/GMP to Guanine;Scenario:Purine conversions/dADP to dAMP;Scenario:Purine conversions/AMP to Hypoxanthine;Scenario:Purine conversions/GMP to GDP;Scenario:Purine conversions/Adenine to AMP;Scenario:Purine conversions/AMP to ADP;Scenario:Purine conversions/dGDP to dGMP;Scenario:Purine conversions/IMP to Hypoxanthine;Scenario:Purine conversions/IMP to GMP	TS_Athaliana:rxn375_c;"iRR1083:GK1";"RiceCyc:GUANYL-KIN-RXN.c";"searchname:gk1";"searchname:atpdgmpphosphotransferase";"searchname:guanylatekinase";"searchname:guanylatekinasegmpatp";"searchname:gmpkinase";"iSB619:GK1";"SoyCyc:GUANYL-KIN-RXN.c";"JP_Creinhardtii_MSB:R_AGPT";"iMA945:GK1";"MetaCyc:GUANYL-KIN-RXN.c";"MaizeCyc:GUANYL-KIN-RXN.c";"ModelSEED:rxn00239";"iAO358:rll_176";"DF_Athaliana:reac_…	0
314	rxn00242	Guanosine-3',5'-bis(diphosphate) 3'-pyrophosphohydrolase	cpd00001[c] + cpd00905[c] -> cpd00012[c] + cpd00031[c]	PA5338	PA5338	SpoT	3.1.7.2	ppGpp biosynthesis	0	0	1000	0	iMO1056|Opt208964	-3.74	0.75	R00336	PPGPPSYN-RXN.c	G35DP|GDPDP3PH|PPGPP|PPGPPDP	GDPDP3PH	null	null	null	Purine metabolism	Biosynthesis|Metabolic-Regulators|PPGPPMET-PWY	Scenario:Stringent Response, (p)ppGpp metabolism/GDP to ppGpp;Scenario:Stringent Response, (p)ppGpp metabolism/GTP to ppGpp;Scenario:Stringent Response, (p)ppGpp metabolism/ppGpp to GDP	BrachyCyc:PPGPPSYN-RXN.c;"iRR1083:PPGPP";"RiceCyc:PPGPPSYN-RXN.c";"BioCyc:PPGPPSYN-RXN.c";"searchname:guanosine35bisdiphosphate3pyrophosphohydrolase";"searchname:guanosine35bisdiphosphate3diphosphatase";"PlantCyc:PPGPPSYN-RXN.c";"iSO783:G35DP";"JP_Creinhardtii_MSB:R_GBDP";"iMA945:PPGPPDP";"MetaCyc:PPGPPSYN-RXN.c";"ModelSEED:rxn00242";"iJN746:PPGPPDP";"EcoCyc:PPGPPSYN-RXN.c";"iMM904:GDPDP3PH";"BiG…	0
315	rxn00247	ATPoxaloacetate carboxy-lyase (transphosphorylating)	cpd00002[c] + cpd00032[c] + cpd00067[c] -> cpd00008[c] + cpd00011[c] + cpd00061[c]	PA5192	PA5192	PckA	4.1.1.49	Glycolysis	0	0	1000	0	iMO1056|Opt208964	-9.82	0.83	R00341	PEPCARBOXYKIN-RXN.c	PCK1|PPCK|PPCKr	PPCK	null	null	null	Glycolysis / Gluconeogenesis|Citrate cycle (TCA cycle)|Pyruvate metabolism|Carbon fixation in photosynthetic organisms	Biosynthesis|CARBO-BIOSYNTHESIS|Carbohydrates-Biosynthesis|Energy-Metabolism|GLUCONEO-PWY|Gluconeogenesis|PWY-561	Scenario:Pyruvate metabolism I/ anaplerotic reactions, PEP/Phosphoenolpyruvate to Oxaloacetate;Scenario:Pyruvate metabolism I/ anaplerotic reactions, PEP/Malate to Pyruvate;Scenario:Pyruvate metabolism I/ anaplerotic reactions, PEP/Pyruvate to Malate;Scenario:Pyruvate metabolism I/ anaplerotic reactions, PEP/Oxaloacetate to Pyruvate;Scenario:Pyruvate metabolism I/ anaplerotic reactions, PEP/Oxalo…	TS_Athaliana:rxn502_c;"iRR1083:PPCK";"RiceCyc:PEPCARBOXYKIN-RXN.c";"searchname:phosphoenolpyruvatecarboxykinase";"searchname:atpoxaloacetatecarboxylyasetransphosphorylating";"iSB619:PPCK";"SoyCyc:PEPCARBOXYKIN-RXN.c";"JP_Creinhardtii_MSB:R_PPCK";"iMA945:PPCK";"MetaCyc:PEPCARBOXYKIN-RXN.c";"MaizeCyc:PEPCARBOXYKIN-RXN.c";"ModelSEED:rxn00247";"DF_Athaliana:reac_550";"JM_Creinhardtii:JM_Cre_37";"JM_C…	0
316	rxn00248	(S)-malateNAD+ oxidoreductase	cpd00003[c] + cpd00130[c] -> cpd00004[c] + cpd00032[c] + cpd00067[c]	PA1252	PA1252	PA1252	1.1.1.37	Citrate cycle	0	0	1000	0	iMO1056	6.22	1.1	R00342	MALATE-DEH-RXN.c|RXN-10813.c.metaexp.NAD_NADH|RXN-13408.c	MDH|MDHi2	MDH	null	null	null	Citrate cycle (TCA cycle)|Pyruvate metabolism|Glyoxylate and dicarboxylate metabolism|Methane metabolism|Carbon fixation in photosynthetic organisms|Carbon fixation pathways in prokaryotes	ANAEROBIC-RESPIRATION|ANARESP1-PWY|ASPARTATE-DEG|Amino-Acid-Degradation|Autotrophic-CO2-Fixation|Biosynthesis|C1-COMPOUNDS|CARBO-BIOSYNTHESIS|CO2-Fixation|Carbohydrates-Biosynthesis|Degradation|Energy-Metabolism|FERMENTATION-PWY|Fermentation|Formaldehyde-Assimilation|GLUCONEO-PWY|GLUTAMATE-DEG|GLYCOLYSIS-TCA-GLYOX-BYPASS|GLYCOLYSIS-VARIANTS|GLYOXYLATE-BYPASS|Gluconeogenesis|MALATE-ASPARTATE-SHUTT…	Scenario:TCA Cycle/SuccinylCoA to Oxaloacetate;Scenario:TCA Cycle/AcetylCoA and Oxaloacetate to Oxoglutarate;Scenario:TCA Cycle/Fumarate to Oxaloacetate;Scenario:TCA Cycle/Oxaloacetate to Succinate;Scenario:Glyoxylate bypass/AcetylCoA and Oxaloacetate to Succinate and Glyoxylate;Scenario:Glyoxylate bypass/AcetylCoA and Glyoxylate to Oxaloacetate;Scenario:TCA Cycle/AcetylCoA and Oxaloacetate to Ox…	TS_Athaliana:rxn436_c;"iRR1083:MDH";"RiceCyc:MALATE-DEH-RXN.c";"searchname:malatedehydrogenaseotherdirection";"searchname:malatedehydrogenaseperoxisomal";"searchname:malatedehydrogenase";"searchname:smalatenad+oxidoreductase";"searchname:malatedehydrogenasemitochondrial";"iSB619:MDH";"SoyCyc:MALATE-DEH-RXN.c";"SoyCyc:MAL-DEH-GLYOX-RXN.c";"JP_Creinhardtii_MSB:R_MDHf";"iMA945:MDH";"MetaCyc:RXN-1340…	0
317	rxn00250	Pyruvatecarbon-dioxide ligase (ADP-forming)	cpd00008[c] + cpd00009[c] + cpd00032[c] + cpd00067[c] -> cpd00002[c] + cpd00020[c] + cpd00242[c]	PA1400 or (PA5435 and PA5436)	PA1400 PA5435 PA5436	PA1400 or (PA5435 and PA5436)	6.4.1.1	Citrate cycle	0	0	1000	0	iMO1056|Opt208964	-1.07	0.74	R00344	PYRUVATE-CARBOXYLASE-RXN.c	PC|PYC1|PYC2	PC	null	null	null	Citrate cycle (TCA cycle)|Pyruvate metabolism|Carbon fixation pathways in prokaryotes	Autotrophic-CO2-Fixation|Biosynthesis|C1-COMPOUNDS|CARBO-BIOSYNTHESIS|CO2-Fixation|Carbohydrates-Biosynthesis|Degradation|Gluconeogenesis|P42-PWY|PWY-5750|PWY-6142|PWY-6146|Reductive-TCA-Cycles	Scenario:Pyruvate metabolism I/ anaplerotic reactions, PEP/Phosphoenolpyruvate to Oxaloacetate;Scenario:Pyruvate metabolism I/ anaplerotic reactions, PEP/Malate to Pyruvate;Scenario:Pyruvate metabolism I/ anaplerotic reactions, PEP/Pyruvate to Malate;Scenario:Pyruvate metabolism I/ anaplerotic reactions, PEP/Oxaloacetate to Pyruvate;Scenario:Pyruvate metabolism I/ anaplerotic reactions, PEP/Oxalo…	iAF692:PC;"BioCyc:PYRUVATE-CARBOXYLASE-RXN.c";"searchname:pyruvatecarbondioxideligaseadpforming";"searchname:pyruvatecarboxylase";"iSB619:PC";"SoyCyc:PYRUVATE-CARBOXYLASE-RXN.c";"JP_Creinhardtii_MSB:R_PCr";"MetaCyc:PYRUVATE-CARBOXYLASE-RXN.c";"ModelSEED:rxn00250";"ChlamyCyc:PYRUVATE-CARBOXYLASE-RXN.c";"iJN746:PC";"iMM904:PC";"BiGG:PYC1";"BiGG:PYC2";"BiGG:PC";"iMEO21:PC";"iAG612:rbs_188";"name:Pyr…	0
318	rxn00251	Orthophosphateoxaloacetate carboxyl-lyase (phosphorylating)	cpd00001[c] + cpd00011[c] + cpd00061[c] -> cpd00009[c] + cpd00032[c] + 2 cpd00067[c]	PA3687	PA3687	Ppc	4.1.1.31	Pyruvate metabolism	0	0	1000	0	iMO1056|Opt208964	-3	1.08	R00345	null	PPC	PPC	null	null	null	Pyruvate metabolism|Methane metabolism|Carbon fixation in photosynthetic organisms|Carbon fixation pathways in prokaryotes	null	Scenario:Pyruvate metabolism I/ anaplerotic reactions, PEP/Malate to Pyruvate;Scenario:Fermentations/ Mixed acid/Pyruvate to Ethanol and Formate;Scenario:Pyruvate metabolism I/ anaplerotic reactions, PEP/Oxaloacetate to Pyruvate;Scenario:Pyruvate metabolism I/ anaplerotic reactions, PEP/Phosphoenolpyruvate to Oxaloacetate;Scenario:Fermentations/ Mixed acid/Pyruvate to Acetate and Formate;Scenario…	iJR904:PPC;"TS_Athaliana:rxn501_c";"iRR1083:PPC";"searchname:phosphoenolpyruvatecarboxylase";"searchname:orthophosphateoxaloacetatecarboxyllyasephosphorylating";"iSO783:PPC";"iAbaylyiv4:PEPCARBOX-RXN";"JP_Creinhardtii_MSB:R_PPC";"iMA945:PPC";"ModelSEED:rxn00251";"iJN746:PPC";"iMM904:PPC";"BiGG:PPC";"JM_Creinhardtii:JM_Cre_31";"name:phosphoenolpyruvate carboxylase";"name:phosphate:oxaloacetate car…	0
319	rxn00256	Citrate oxaloacetate-lyase ((pro-3S)-CH2COO- - acetyl-CoA)	cpd00001[c] + cpd00022[c] + cpd00032[c] -> cpd00010[c] + cpd00067[c] + cpd00137[c]	PA1580	PA1580	GltA	2.3.3.1	Citrate cycle	0	0	1000	0	iMO1056|Opt208964	8.93	1.31	R00351	CITRATE-RE-SYNTHASE-RXN.c|CITSYN-RXN.c	CIT2|CS	CS	null	null	null	Citrate cycle (TCA cycle)|Glyoxylate and dicarboxylate metabolism	ANAEROBIC-RESPIRATION|ANARESP1-PWY|Amino-Acid-Biosynthesis|Biosynthesis|Carbohydrates-Biosynthesis|Energy-Metabolism|FERMENTATION-PWY|Fermentation|GLUTAMINE-SYN|GLYCOLYSIS-TCA-GLYOX-BYPASS|GLYCOLYSIS-VARIANTS|GLYOXYLATE-BYPASS|IND-AMINO-ACID-SYN|P105-PWY|PWY-5464|PWY-561|PWY-5690|PWY-5750|PWY-5913|PWY-6549|PWY-6728|PWY-6969|REDCITCYC|Respiration|TCA|TCA-GLYOX-BYPASS|TCA-VARIANTS	Scenario:TCA Cycle/SuccinylCoA to Oxaloacetate;Scenario:TCA Cycle/AcetylCoA and Oxaloacetate to Oxoglutarate;Scenario:TCA Cycle/Fumarate to Oxaloacetate;Scenario:TCA Cycle/Oxaloacetate to Succinate;Scenario:Glyoxylate bypass/AcetylCoA and Oxaloacetate to Succinate and Glyoxylate;Scenario:Glyoxylate bypass/AcetylCoA and Glyoxylate to Oxaloacetate;Scenario:TCA Cycle/AcetylCoA and Oxaloacetate to Ox…	iRR1083:CS;"RiceCyc:CITSYN-RXN.c";"searchname:citratesynthaseperoxisomal";"searchname:citrateoxaloacetatelyasepro3sch2coo>acetylcoa";"searchname:cs";"searchname:citratesynthasemitochondrial";"searchname:citratesynthase";"searchname:citratesisynthase";"iSB619:CS";"SoyCyc:CITSYN-RXN.c";"JP_Creinhardtii_MSB:R_CS";"iMA945:CS";"MetaCyc:CITRATE-RE-SYNTHASE-RXN.c";"MetaCyc:CITSYN-RXN.c";"MaizeCyc:CITSYN…	0
320	rxn00260	L-Aspartate2-oxoglutarate aminotransferase	cpd00023[c] + cpd00032[c] <=> cpd00024[c] + cpd00041[c]	PA1654 or PA5283 or PA4976	PA1654 PA4976 PA5283	PA1654 or PA5283 or AruH	2.6.1.1	Alanine, aspartate and glutamate metabolism	1	-1000	1000	0	iMO1056|Opt208964	0	2	R00355	ASPAMINOTRANS-RXN.c	AAT2_1|ASPTA|ASPTA1|ASPTA1r	ASPTA1	null	null	null	Alanine, aspartate and glutamate metabolism|Carbon fixation in photosynthetic organisms	ASPARTATE-DEG|ASPARTATE-DEG1-PWY|ASPARTATE-SYN|ASPARTATESYN-PWY|ASPASN-PWY|Amino-Acid-Biosynthesis|Amino-Acid-Degradation|Biosynthesis|Degradation|Energy-Metabolism|GLUTAMATE-DEG|GLUTDEG-PWY|IND-AMINO-ACID-SYN|ISOLEUCINE-SYN|MALATE-ASPARTATE-SHUTTLE-PWY|METHIONINE-SYN|Metabolic-Clusters|P4-PWY|PWY-3001|PWY-5345|PWY-5347|PWY-5913|PWY-6146|PWY0-781|TCA-VARIANTS|THREONINE-BIOSYNTHESIS|THRESYN-PWY	Scenario:Glutamine, Glutamate, Aspartate and Asparagine Biosynthesis/Oxaloacetate to Aspartate;Scenario:Glutamine, Glutamate, Aspartate and Asparagine Biosynthesis/Glutamate racemase;Scenario:Threonine and Homoserine Biosynthesis/Oxaloacetate to Homoserine;Scenario:Threonine and Homoserine Biosynthesis/Homoserine to Threonine;Scenario:Glutamine, Glutamate, Aspartate and Asparagine Biosynthesis/Fu…	TS_Athaliana:rxn189_c;"iRR1083:ASPTA1r";"RiceCyc:ASPAMINOTRANS-RXN.c";"searchname:aspartatetransaminase";"searchname:aspartateaminotransferase";"searchname:laspartate2oxoglutarateaminotransferase";"searchname:aspartatetransaminaseperoxisomal";"searchname:aspta";"searchname:aspartatetransaminasemitochondrial";"iSB619:ASPTA";"SoyCyc:ASPAMINOTRANS-RXN.c";"JP_Creinhardtii_MSB:R_ASPAT";"iMA945:ASPTA";…	0
321	rxn00262	L-Aspartic acidoxygen oxidoreductase (deaminating)	cpd00001[c] + cpd00007[c] + cpd00041[c] -> cpd00013[c] + cpd00025[c] + cpd00032[c]	PA0761	PA0761	NadB	1.4.3.16	Alanine, aspartate and glutamate metabolism	0	0	1000	0	Opt208964	-23.02	1.06	R00357	L-ASPARTATE-OXIDASE-RXN.c	ASPO7	null	null	null	null	Alanine, aspartate and glutamate metabolism	null	null	RiceCyc:L-ASPARTATE-OXIDASE-RXN.c;"BioCyc:L-ASPARTATE-OXIDASE-RXN.c";"searchname:lasparticacidoxygenoxidoreductasedeaminating";"searchname:laspartateoxidaseproducingoxaloacetate";"searchname:laspartateoxygenoxidoreductasedeaminating";"searchname:laspartateoxidase";"iAbaylyiv4:L-ASPARTATE-OXIDASE-RXN";"ModelSEED:rxn00262";"ChlamyCyc:L-ASPARTATE-OXIDASE-RXN.c";"iJN746:ASPO1";"BiGG:ASPO7";"iMEO21:AS…	0
322	rxn00265	Citrate oxaloacetate-lyase ((pro-3S)-CH2COO- --acetate)	cpd00137[c] -> cpd00029[c] + cpd00032[c]	PA0883	PA0883	PA0883	4.1.3.6	Citrate cycle	0	0	1000	0	Opt208964	1.63	0.66	R00362	CITLY-RXN.c	CITL|CITLr	null	null	null	null	Citrate cycle (TCA cycle)	null	null	iJR904:CITL;"iRR1083:CITL";"RiceCyc:CITLY-RXN.c";"BioCyc:CITLY-RXN.c";"searchname:citratelyasereversible";"searchname:citratelyasebetachain";"searchname:citratelyase";"iMA945:CITL";"MetaCyc:CITLY-RXN.c";"ModelSEED:rxn00265";"EcoCyc:CITLY-RXN.c";"BiGG:CITLr";"BiGG:CITL";"iAO358:rll_94";"iMEO21:CITLr";"name:citritase";"name:citrate aldolase";"name:citrate (pro-3S)-lyase";"name:Citrate lyase";"name:…	0
323	rxn00269	Aminoacetic acidoxygen oxidoreductase (deaminating)	cpd00001[c] + cpd00007[c] + cpd00033[c] -> cpd00013[c] + cpd00025[c] + cpd00040[c]	PA4548	PA4548	PA4548	1.4.3.19	Thiamine metabolism	0	0	1000	0	iMO1056|Opt208964	-21.56	1.05	R00366	L-AMINO-ACID-OXIDASE-RXN.c.chlamyexp.GLY_GLYOX	GLYO1	GLYO1	null	null	null	Glycine, serine and threonine metabolism	null	null	iMM904:GLYO1;"BiGG:GLYO1";"name:glycine:oxygen oxidoreductase (deaminating)";"name:Aminoacetic acid:oxygen oxidoreductase (deaminating)";"name:glycine oxidase";"iMO1056:GLYO1";"BioCyc:L-AMINO-ACID-OXIDASE-RXN.c.chlamyexp.GLY_GLYOX";"BioCyc:1.4.3.19-RXN.c";"searchname:aminoacetateoxygenoxidoreductasedeaminating";"searchname:glycineoxidase";"searchname:aminoaceticacidoxygenoxidoreductasedeaminating…	0
324	rxn00283	L-Alanine racemase	cpd00035[c] <=> cpd00117[c]	PA4930 or PA5302	PA4930 PA5302	Alr or DadX	5.1.1.1	Alanine, aspartate and glutamate metabolism	1	-1000	1000	0	iMO1056|Opt208964	0	2	R00401	ALARACECAT-RXN.c	ALAR|ALARi	ALAR|ALARi	null	null	null	D-Alanine metabolism	ALADEG-PWY|ALANINE-DEG|ALANINE-SYN|ALANINE-VALINESYN-PWY|Amino-Acid-Biosynthesis|Amino-Acid-Degradation|Biosynthesis|Degradation|IND-AMINO-ACID-SYN|PWY0-1061	Scenario:Pyruvate Alanine Serine Interconversions/Pyruvate to D Alanine;Scenario:Alanine biosynthesis/Pyruvate to L Alanine;Scenario:Pyruvate Alanine Serine Interconversions/beta Alanine to Malonate semialdehyde;Scenario:Pyruvate Alanine Serine Interconversions/L Alanine to Pyruvate;Scenario:Pyruvate Alanine Serine Interconversions/Pyruvate to Serine;Scenario:Alanine biosynthesis/Cysteine to L Al…	iJR904:ALARi;"iJR904:ALAR";"TS_Athaliana:rxn569_c";"iRR1083:ALAR";"BioCyc:ALARACECAT-RXN.c";"searchname:alanineracemase";"searchname:lalanineracemase";"searchname:alar";"searchname:alanineracemaseirreversible";"iSB619:ALAR";"iSO783:ALAR";"iAbaylyiv4:ALARACECAT-RXN";"iMA945:ALAR";"MetaCyc:ALARACECAT-RXN.c";"MaizeCyc:ALARACECAT-RXN.c";"ModelSEED:rxn00283";"ChlamyCyc:ALARACECAT-RXN.c";"iJN746:ALAR";…	0
325	rxn00285	Succinate:CoA ligase (ADP-forming)	cpd00008[c] + cpd00009[c] + cpd00078[c] -> cpd00002[c] + cpd00010[c] + cpd00036[c]	PA1588 and PA1589	PA1588 PA1589	SucC and SucD	6.2.1.5	Citrate cycle	0	0	1000	0	iMO1056|Opt208964	-1.06	1.21	R00405	SUCCCOASYN-RXN.c	SUCOAS|SUCOAS1m	SUCOAS	null	null	null	Citrate cycle (TCA cycle)|Propanoate metabolism|Carbon fixation pathways in prokaryotes	Autotrophic-CO2-Fixation|Biosynthesis|C1-COMPOUNDS|CO2-Fixation|Degradation|Energy-Metabolism|Fermentation|GLYCOLYSIS-TCA-GLYOX-BYPASS|GLYCOLYSIS-VARIANTS|P23-PWY|P42-PWY|PWY-5392|PWY-5464|PWY-5537|PWY-5538|PWY-5690|PWY-5913|PWY-6146|PWY-6728|PWY-6969|Pyruvate-Degradation|Reductive-TCA-Cycles|TCA|TCA-GLYOX-BYPASS|TCA-VARIANTS	Scenario:TCA Cycle/SuccinylCoA to Oxaloacetate;Scenario:TCA Cycle/AcetylCoA and Oxaloacetate to Oxoglutarate;Scenario:TCA Cycle/Oxaloacetate to SuccinylCoA;Scenario:TCA Cycle/AcetylCoA and Oxaloacetate to SuccinylCoA;Scenario:TCA Cycle/AcetylCoA and Oxaloacetate to Oxaloacetate;Scenario:TCA Cycle/Fumarate to Oxaloacetate;Scenario:TCA Cycle/Oxaloacetate to Succinate	iRR1083:SUCOAS;"RiceCyc:SUCCCOASYN-RXN.c";"searchname:succinylcoasynthetaseadpforming";"searchname:succinatecoaligaseadpforming";"searchname:succinatecoaligaseadpformingmitochondrial";"iSB619:SUCOAS";"SoyCyc:SUCCCOASYN-RXN.c";"iMA945:SUCOAS";"MetaCyc:SUCCCOASYN-RXN.c";"MaizeCyc:SUCCCOASYN-RXN.c";"ModelSEED:rxn00285";"iAO358:rll_611";"DF_Athaliana:reac_1323";"name:succinate:CoA ligase (ADP-forming…	0
326	rxn00288	Succinate(acceptor) oxidoreductase	cpd00106[c] + cpd00982[c] <=> cpd00015[c] + cpd00036[c]	PA1581 and PA1582 and PA1583 and PA1584	PA1581 PA1582 PA1583 PA1584	SdhC and SdhD and SdhA and SdhB	1.3.99.1	Citrate cycle	1	-1000	1000	0	iMO1056|Opt208964	5.68	2.01	R00408	null	FRD|FRDSUCD1i|SUCD1|SUCD1i	SUCD1	null	null	null	Butanoate metabolism|Carbon fixation pathways in prokaryotes	null	Scenario:TCA Cycle/SuccinylCoA to Oxaloacetate;Scenario:TCA Cycle/AcetylCoA and Oxaloacetate to Oxoglutarate;Scenario:Succinate dehydrogenase/FADH2 ubiquinone oxidation;Scenario:TCA Cycle/Fumarate to Oxaloacetate;Scenario:TCA Cycle/Oxaloacetate to Succinate;Scenario:TCA Cycle/AcetylCoA and Oxaloacetate to Oxaloacetate;Scenario:TCA Cycle/AcetylCoA and Oxaloacetate to SuccinylCoA;Scenario:TCA Cycle…	iJR904:SUCD1i;"iRR1083:SUCD1i";"searchname:fumaratereductase";"searchname:succinatedehydrogenasemitochondrial";"searchname:succinateacceptoroxidoreductase";"searchname:succinatedehydrogenase";"searchname:fumaratereductasemitochondrial";"searchname:fumaratereductaseflavoproteinsubunit";"iSB619:SUCD1";"ModelSEED:rxn00288";"iJN746:SUCD1";"BiGG:FRD";"BiGG:SUCD1i";"BiGG:SUCD1";"BiGG:FRDSUCD1i";"iAO358…	0
327	rxn00289	(2S,3R)-3-Hydroxybutane-1,2,3-tricarboxylate pyruvate-lyase	cpd00020[c] + cpd00036[c] <=> cpd02799[c]	PA0796	PA0796	PrpB	4.1.3.30	Propanoate metabolism	1	-1000	1000	0	Opt208964	4.98	0.45	R00409	METHYLISOCITRATE-LYASE-RXN.c	MCITL2|MCL|MICITL	null	null	null	null	Propanoate metabolism	CARBOXYLATES-DEG|Degradation|Methyl-Citrate-Cycle|PWY-5747|PWY0-42|Propionate-Degradation	Scenario:Methylcitrate cycle/PropanoylCoA to Succinate;Scenario:Methylcitrate cycle/Propanoate to PropanoylCoA	iJR904:MCITL2;"iRR1083:MICITL";"BioCyc:METHYLISOCITRATE-LYASE-RXN.c";"searchname:methylisocitratelyase";"searchname:2s3r3hydroxybutane123tricarboxylatepyruvatelyase";"iSO783:MICITL";"iAbaylyiv4:METHYLISOCITRATE-LYASE-RXN";"iMA945:MCITL2";"MetaCyc:METHYLISOCITRATE-LYASE-RXN.c";"ModelSEED:rxn00289";"iJN746:MCITL2";"EcoCyc:METHYLISOCITRATE-LYASE-RXN.c";"BiGG:MCITL2";"BiGG:MICITL";"BiGG:MCL";"iMM904:…	0
328	rxn00290	Succinyl-CoA3-oxo-acid CoA-transferase	cpd00036[c] + cpd00279[c] <=> cpd00078[c] + cpd00142[c]	PA1999 and PA2000	PA1999 PA2000	DhcA and DhcB	2.8.3.5	Valine, leucine and isoleucine degradation	1	-1000	1000	0	iMO1056|Opt208964	0	2	R00410	RXNI-2.c	OCOAT1|OCOAT1r	OCOAT1r	null	null	null	Synthesis and degradation of ketone bodies|Valine, leucine and isoleucine degradation|Butanoate metabolism	Energy-Metabolism|OTHER-ENERGY|PWY66-368|REDCITCYC|TCA-VARIANTS	Scenario:Leucine Degradation and HMG-CoA Metabolism/Leucine to IsovalerylCoA;Scenario:Leucine Degradation and HMG-CoA Metabolism/IsovalerylCoA to AcetoacetylCoA and AcetylCoA	BioCyc:RXNI-2.c;"searchname:ocoat1";"searchname:succinylcoa3oxoacidcoatransferase";"searchname:3oxoacidcoatransferasesuccinylcoaacetoacetate";"searchname:3oxoacidcoatransferase";"MetaCyc:RXNI-2.c";"ModelSEED:rxn00290";"iJN746:OCOAT1";"BiGG:OCOAT1";"BiGG:OCOAT1r";"iMM904:OCOAT1r";"iMEO21:OCOAT1r";"iMO1056:OCOAT1r";"name:3-oxoacid CoA-transferase";"name:3-oxoacidCoA-transferase-Succinyl-CoA-acetoac…	0
329	rxn00291	N-succinyl-L-glutamate amidohydrolase	cpd00001[c] + cpd03525[c] -> cpd00023[c] + cpd00036[c]	PA0901	PA0901	AruE	3.5.1.96	Arginine and proline metabolism	0	0	1000	0	iMO1056|Opt208964	-0.46	0.85	R00411	SUCCGLUDESUCC-RXN.c	SGDS	SGDS	null	null	null	Arginine and proline metabolism	ARGININE-DEG|AST-PWY|Amino-Acid-Degradation|Degradation	Scenario:Arginine and Ornithine Degradation/Ornithine to Putrescine;Scenario:Arginine and Ornithine Degradation/Arginine to Glutamate;Scenario:Arginine and Ornithine Degradation/Ornithine to Proline;Scenario:Arginine and Ornithine Degradation/CarbamoylP to Ammonia;Scenario:Arginine and Ornithine Degradation/Glutamate to Oxoglutarate;Scenario:Arginine and Ornithine Degradation/Arginine to Putresci…	iJR904:SGDS;"iRR1083:SGDS";"RiceCyc:SUCCGLUDESUCC-RXN.c";"BioCyc:SUCCGLUDESUCC-RXN.c";"searchname:nsuccinyllglutamateamidohydrolase";"searchname:succinylglutamatedesuccinylase";"iSO783:SGDS";"iAbaylyiv4:SUCCGLUDESUCC-RXN";"iMA945:SGDS";"MetaCyc:SUCCGLUDESUCC-RXN.c";"ModelSEED:rxn00291";"iJN746:SGDS";"EcoCyc:SUCCGLUDESUCC-RXN.c";"iMM904:SGDS";"BiGG:SGDS";"iMEO21:SGDS";"name:SGDS";"name:succinylglu…	0
330	rxn00292	UDP-N-acetyl-D-glucosamine 2-epimerase	cpd00001[c] + cpd00037[c] <=> cpd00014[c] + cpd00492[c]	PA3148	PA3148	WbpI	5.1.3.4	Amino sugar and nucleotide sugar metabolism	1	-1000	1000	0	Opt208964	-4.81	0.69	R00414	null	UAG2EMA	null	null	null	null	Amino sugar and nucleotide sugar metabolism	null	Scenario:Sialic Acid Metabolism/N acetylneuraminate to CMP N acetylneuraminate;Scenario:Sialic Acid Metabolism/Fructose6P to UDP N acetylglucosamine;Scenario:Sialic Acid Metabolism/N acetylneuraminate to N acetylglucosamine6P;Scenario:Sialic Acid Metabolism/UDP N acetylglucosamine to N acetylneuraminate	BiGG:UAG2EMA;"iAF692:UAG2EMA";"name:UDP-N-acetyl-D-glucosamine 2-epimerase";"name:UDP-N-acetyl-D-glucosamine 2-epimerase (Hydrolysis)";"searchname:udpnacetyldglucosamine2epimerasehydrolysis";"searchname:udpnacetyldglucosamine2epimerase";"iSB619:UAG2EMA";"KEGG:R00414";"iYO844:UAG2EMA";"ModelSEED:rxn00292";"KBase:kb|rxn.292"	0
331	rxn00293	UTPN-acetyl-alpha-D-glucosamine-1-phosphate uridylyltransferase	cpd00062[c] + cpd02611[c] -> cpd00012[c] + cpd00037[c]	PA5552	PA5552	GlmU	2.7.7.23	UDP-N-acetyl-D-glucosamine biosynthesis	0	0	1000	0	iMO1056|Opt208964	1.07	0.75	R00416	2.7.7.64-RXN.c.metaexp.N-ACETYL-D-GLUCOSAMINE-1-P_UDP-N-ACETYL-D-GLUCOSAMINE|NAG1P-URIDYLTRANS-RXN.c	UAGDPr	UAGDP	null	null	null	Amino sugar and nucleotide sugar metabolism	Biosynthesis|Carbohydrates-Biosynthesis|Cell-Structure-Biosynthesis|Cell-Wall-Biosynthesis|Lipopolysaccharide-Biosynthesis|O-Antigen-Biosynthesis|OANTIGEN-PWY|PWY-5514|PWY-6404|PWY-6981|Polyamine-Biosynthesis|Polysaccharides-Biosynthesis|UDP-NAc-Glucosamine-Biosynthesis|UDP-Nac-Galactosamine-Biosynthesis|UDPNACETYLGALSYN-PWY|UDPNAGSYN-PWY	Scenario:Sialic Acid Metabolism/N acetylneuraminate to CMP N acetylneuraminate;Scenario:UDP-N-acetylmuramate from Fructose-6-phosphate Biosynthesis/UDP N acetylglucosamine to UDP N acetylmuramate;Scenario:Sialic Acid Metabolism/Fructose6P to UDP N acetylglucosamine;Scenario:Sialic Acid Metabolism/N acetylneuraminate to N acetylglucosamine6P;Scenario:Sialic Acid Metabolism/UDP N acetylglucosamine …	TS_Athaliana:rxn572_c;"RiceCyc:NAG1P-URIDYLTRANS-RXN.c";"searchname:udpnacetylglucosaminediphosphorylase";"searchname:utpnacetylalphadglucosamine1phosphateuridylyltransferase";"searchname:udpnacetylglucosaminepyrophosphorylase";"searchname:uagdp";"iSB619:UAGDP";"SoyCyc:2.7.7.64-RXN.c.soyexp.N-ACETYL-D-GLUCOSAMINE-1-P_UDP-N-ACETYL-D-GLUCOSAMINE";"SoyCyc:NAG1P-URIDYLTRANS-RXN.c";"MetaCyc:2.7.7.64-R…	0
332	rxn00295	UDP-N-acetyl-D-glucosamine 4-epimerase	cpd00037[c] -> cpd00175[c]	PA3141	PA3141	WbpM	5.1.3.7	Amino sugar and nucleotide sugar metabolism	0	0	1000	0	iMO1056|Opt208964	0	2	R00418	UDP-N-ACETYLGLUCOSAMINE-4-EPIMERASE-RXN.c	UAG4E	UAG4E	null	null	null	Amino sugar and nucleotide sugar metabolism	Biosynthesis|Cell-Structure-Biosynthesis|PWY-5512|PWY-5514|Polyamine-Biosynthesis|UDP-Nac-Galactosamine-Biosynthesis	Scenario:KDO2-Lipid A biosynthesis/Arabinose5P and UDP N acetylglucosamine to KDO2 Lipid A;Scenario:KDO2-Lipid A biosynthesis/Ribulose5P to Arabinose5P	TS_Athaliana:rxn1594_c;"BrachyCyc:UDP-N-ACETYLGLUCOSAMINE-4-EPIMERASE-RXN.c";"RiceCyc:UDP-N-ACETYLGLUCOSAMINE-4-EPIMERASE-RXN.c";"BioCyc:UDP-N-ACETYLGLUCOSAMINE-4-EPIMERASE-RXN.c";"searchname:udpnacetyldglucosamine4epimerase";"searchname:udpnacetylglucosamine4epimerase";"iSB619:UAG4E";"iSO783:UAG4E";"MetaCyc:UDP-N-ACETYLGLUCOSAMINE-4-EPIMERASE-RXN.c";"ModelSEED:rxn00295";"ChlamyCyc:UDP-N-ACETYLGL…	0
333	rxn00297	UDP-N-acetyl-D-glucosamine 2-epimerase	cpd00037[c] <=> cpd00861[c]	PA3148	PA3148	WbpI	5.1.3.14	UDP-N-acetyl-alpha-D-mannosaminouronate biosynthesis	1	-1000	1000	0	iMO1056|Opt208964	0	2	R00420	UDPGLCNACEPIM-RXN.c	UAG2E|UAG2Ei	UAG2E	null	null	null	Amino sugar and nucleotide sugar metabolism	Biosynthesis|Cell-Structure-Biosynthesis|ECASYN-PWY|TEICHOICACID-PWY	Scenario:Sialic Acid Metabolism/N acetylneuraminate to CMP N acetylneuraminate;Scenario:Sialic Acid Metabolism/Fructose6P to UDP N acetylglucosamine;Scenario:Sialic Acid Metabolism/N acetylneuraminate to N acetylglucosamine6P;Scenario:Sialic Acid Metabolism/UDP N acetylglucosamine to N acetylneuraminate	iJR904:UAG2Ei;"iAF692:UAG2E";"iRR1083:UAG2E";"BioCyc:UDPGLCNACEPIM-RXN.c";"searchname:udpnacetylglucosamine2epimerase";"searchname:udpnacetyldglucosamine2epimerase";"iSB619:UAG2E";"iMA945:UAG2E";"MetaCyc:UDPGLCNACEPIM-RXN.c";"ModelSEED:rxn00297";"EcoCyc:UDPGLCNACEPIM-RXN.c";"BiGG:UAG2Ei";"BiGG:UAG2E";"iMM904:UAG2E";"name:UDP-N-acetylglucosamine 2-epimerase";"name:UDP-N-acetyl-D-glucosamine 2-epim…	0
334	rxn00299	GTP 7,8-8,9-dihydrolase	cpd00001[c] + cpd00038[c] -> cpd00047[c] + cpd00067[c] + cpd02978[c]	PA1674 or PA3438 or PA5539	PA1674 PA3438 PA5539	FolE2 or FolE1 or PA5539	3.5.4.16	Folate biosynthesis	0	0	1000	0	iMO1056|Opt208964	-16.89	1.79	R00424	GTP-CYCLOHYDRO-I-RXN.c	FOL2|GTPCI	GTPCI	null	null	null	null	6-HM-Dihydropterin-PP-Biosynthesis|ALL-CHORISMATE-PWY|Biosynthesis|Cofactor-Biosynthesis|FOLSYN-PWY|Folate-Biosynthesis|PWY-5663|PWY-5664|PWY-6147|PWY-6612|PWY-6703|PWY-6983|SECONDARY-METABOLITE-BIOSYNTHESIS|Tetrahydrobiopterin-Biosynthesis|Vitamin-Biosynthesis	null	TS_Athaliana:rxn367_c;"iRR1083:GTPCI";"RiceCyc:GTP-CYCLOHYDRO-I-RXN.c";"searchname:gtpci";"searchname:gtpcyclohydrolasei";"searchname:gtp7889dihydrolase";"iSB619:GTPCI";"SoyCyc:GTP-CYCLOHYDRO-I-RXN.c";"JP_Creinhardtii_MSB:R_GTPCI";"iMA945:GTPCI";"MetaCyc:GTP-CYCLOHYDRO-I-RXN.c";"MaizeCyc:GTP-CYCLOHYDRO-I-RXN.c";"ModelSEED:rxn00299";"name:GTP cyclohydrolase";"name:GTP 7,8-8,9-dihydrolase";"name:GT…	0
335	rxn00300	GTP 7,8-8,9-dihydrolase (pyrophosphate-forming)	3 cpd00001[c] + cpd00038[c] -> cpd00012[c] + cpd00047[c] + cpd00067[c] + cpd00957[c]	PA4047 or PA5539 or PA4054	PA4047 PA4054 PA5539	RibA or PA5539 or RibB	3.5.4.25|4.1.99.12	Riboflavin metabolism	0	0	1000	0	iMO1056|Opt208964	-37.6	2.79	R00425	GTP-CYCLOHYDRO-II-RXN.c	GTPCII2|RIB1	GTPCII	null	null	null	Riboflavin metabolism	Biosynthesis|Cofactor-Biosynthesis|Flavin-Biosynthesis|PWY-6168|RIBOSYN2-PWY|Vitamin-Biosynthesis	Scenario:Riboflavin, FMN and FAD metabolism/Riboflavin to FMN;Scenario:Riboflavin, FMN and FAD metabolism/FMN to FAD;Scenario:Riboflavin, FMN and FAD metabolism/GTP and Ribulose5P to Riboflavin	RiceCyc:GTP-CYCLOHYDRO-II-RXN.c;"searchname:gtpcii";"searchname:gtpcyclohydrolaseii25drapp";"searchname:gtpcyclohydrolaseii";"searchname:gtp7889dihydrolasepyrophosphateforming";"iSB619:GTPCII";"SoyCyc:GTP-CYCLOHYDRO-II-RXN.c";"iMA945:GTPCII2";"MetaCyc:GTP-CYCLOHYDRO-II-RXN.c";"MaizeCyc:GTP-CYCLOHYDRO-II-RXN.c";"ModelSEED:rxn00300";"iAO358:rll_393";"name:guanosine triphosphate cyclohydrolase II";"…	0
336	rxn00301	Guanosine 5'-triphosphate pyrophosphohydrolase	cpd00001[c] + cpd00038[c] -> cpd00012[c] + cpd00126[c]	PA0935	PA0935	PA0935	3.6.1.8	Purine metabolism	0	0	1000	0	Opt208964	-27.3	0.75	R00426	3.6.1.19-RXN.c.metaexp.GMP_GTP	NTPP2	null	null	null	null	Purine metabolism	null	Scenario:Folate Biosynthesis/Folate to Tetrahydrofolate;Scenario:Folate Biosynthesis/Dihydrofolate to Tetrahydrofolate;Scenario:Folate Biosynthesis/GTP and Chorismate to Tetrahydrofolate	iJR904:NTPP2;"BrachyCyc:3.6.1.19-RXN.c.brachyexp.GMP_GTP";"iRR1083:NTPP2";"BioCyc:3.6.1.19-RXN.c.araexp.GMP_GTP";"BioCyc:3.6.1.19-RXN.c.ecoexp.GMP_GTP";"BioCyc:3.6.1.19-RXN.c.cornexp.GMP_GTP";"BioCyc:3.6.1.19-RXN.c.chlamyexp.GMP_GTP";"BioCyc:3.6.1.19-RXN.c.soyexp.GMP_GTP";"BioCyc:RXN0-1041.c.chlamyexp.GMP_GTP";"BioCyc:3.6.1.19-RXN.c.metaexp.GMP_GTP";"BioCyc:3.6.1.19-RXN.c.poplarexp.GMP_GTP";"BioC…	0
337	rxn00302	GTP 7,8-8,9-dihydrolase	cpd00001[c] + cpd00038[c] -> cpd03518[c]	PA1674 or PA3438 or PA5539	PA1674 PA3438 PA5539	FolE2 or FolE1 or PA5539	3.5.4.16	Folate biosynthesis	0	0	1000	0	Opt208964	-9.79	2.46	R00428	null	null	null	null	null	null	Folate biosynthesis	null	Scenario:Folate Biosynthesis/Folate to Tetrahydrofolate;Scenario:Pterin biosynthesis/GTP to Tetrahydrobiopterin;Scenario:Pterin biosynthesis/Dihydrobiopterin to Tetrahydrobiopterin;Scenario:Folate Biosynthesis/Dihydrofolate to Tetrahydrofolate;Scenario:Folate Biosynthesis/GTP and Chorismate to Tetrahydrofolate	TS_Athaliana:rxn575_c;"name:GTP 7,8-8,9-dihydrolase";"name:GTP 8,9-hydrolase";"searchname:gtp7889dihydrolase";"AlgaGEM:R_R00428_c";"iRS1597:R00428_c";"KEGG:R00428";"ModelSEED:rxn00302";"iRS1563:R_R00428_c";"AraGEM:R_R00428_c";"KBase:kb|rxn.302"	0
338	rxn00303	ATPGTP 3'-pyrophosphotransferase	cpd00002[c] + cpd00038[c] -> cpd00018[c] + cpd02740[c]	PA0934	PA0934	RelA	2.7.6.5	ppGpp biosynthesis	0	0	1000	0	iMO1056|Opt208964	-23.56	0.24	R00429	GTPPYPHOSKIN-RXN.c	GTPDPK	GTPDPK	null	null	null	Purine metabolism	Biosynthesis|Metabolic-Regulators|PPGPPMET-PWY	Scenario:Stringent Response, (p)ppGpp metabolism/GDP to ppGpp;Scenario:Stringent Response, (p)ppGpp metabolism/GTP to ppGpp;Scenario:Stringent Response, (p)ppGpp metabolism/ppGpp to GDP	iRR1083:GTPDPK;"RiceCyc:GTPPYPHOSKIN-RXN.c";"searchname:gtpdiphosphokinase";"searchname:atpgtp3pyrophosphotransferase";"iSB619:GTPDPK";"SoyCyc:GTPPYPHOSKIN-RXN.c";"JP_Creinhardtii_MSB:R_GTPDPK";"iMA945:GTPDPK";"MetaCyc:GTPPYPHOSKIN-RXN.c";"ModelSEED:rxn00303";"name:ATP:GTP 3'-diphosphotransferase";"name:(p)ppGpp synthetase I";"name:guanosine pentaphosphate synthetase";"name:GPSI";"name:(p)ppGpp s…	0
339	rxn00313	Meso-2,6-Diaminoheptanedioate carboxy-lyase	cpd00067[c] + cpd00516[c] -> cpd00011[c] + cpd00039[c]	PA5277	PA5277	LysA	4.1.1.20	Lysine biosynthesis	0	0	1000	0	iMO1056|Opt208964	-3.09	0.54	R00451	DIAMINOPIMDECARB-RXN.c	DAPDC	DAPDC	null	null	null	Lysine biosynthesis	Amino-Acid-Biosynthesis|Biosynthesis|DAPLYSINESYN-PWY|IND-AMINO-ACID-SYN|LYSINE-SYN|P4-PWY|PWY-2941|PWY-2942|PWY-5097|PWY-724|PWY0-781	Scenario:Lysine Biosynthesis DAP Pathway/Diaminoheptanedioate to Lysine;Scenario:Lysine Biosynthesis DAP Pathway/Aspartate to Diaminoheptanedioate	iRR1083:DAPDC;"RiceCyc:DIAMINOPIMDECARB-RXN.c";"searchname:meso26diaminoheptanedioatecarboxylyase";"searchname:dapdc";"searchname:diaminopimelatedecarboxylase";"iSB619:DAPDC";"SoyCyc:DIAMINOPIMDECARB-RXN.c";"JP_Creinhardtii_MSB:R_DAPDC";"iMA945:DAPDC";"MetaCyc:DIAMINOPIMDECARB-RXN.c";"MaizeCyc:DIAMINOPIMDECARB-RXN.c";"ModelSEED:rxn00313";"iAO358:rll_231";"DF_Athaliana:reac_283";"name:meso-diamino…	0
340	rxn00324	GlycolateNADP+ oxidoreductase	cpd00005[c] + cpd00040[c] + cpd00067[c] <=> cpd00006[c] + cpd00139[c]	PA3896	PA3896	PA3896	1.1.1.79	Pyruvate metabolism	1	-1000	1000	0	Opt208964	7.68	1.09	R00465	GLYOXYLATE-REDUCTASE-NADP+-RXN.c	GLYCLTDy|GLYCLTDyr	null	null	null	null	Glyoxylate and dicarboxylate metabolism	null	Scenario:Glycolate, glyoxylate interconversions/Phosphoglycolate to Glyoxylate;Scenario:Glycolate, glyoxylate interconversions/Glycoaldehyde to Glyoxylate	iJR904:GLYCLTDy;"BrachyCyc:GLYOXYLATE-REDUCTASE-NADP+-RXN.c";"iRR1083:GLYCLTDyr";"RiceCyc:GLYOXYLATE-REDUCTASE-(NADP+)-RXN.c";"BioCyc:GLYOXYLATE-REDUCTASE-NADP+-RXN.c";"BioCyc:GLYOXYLATE-REDUCTASE-(NADP+)-RXN.c";"searchname:glycolatedehydrogenasenadp";"searchname:glycolatenadp+oxidoreductase";"iMA945:GLYCLTDy";"MetaCyc:GLYOXYLATE-REDUCTASE-NADP+-RXN.c";"ModelSEED:rxn00324";"EcoCyc:GLYOXYLATE-REDU…	0
341	rxn00327	Ureidoglycolate amidohydrolase (decarboxylating)	cpd00001[c] + 2 cpd00067[c] + cpd00465[c] -> cpd00011[c] + 2 cpd00013[c] + cpd00040[c]	PA1514	PA1514	PA1514	3.5.1.116	Allantoin degradation	0	0	1000	0	iMO1056|Opt208964	-1.51	1.58	R00469	UREIDOGLYCOLATE-HYDROLASE-RXN.c	DAL3	UGLYCH	null	null	null	Purine metabolism	AMINE-DEG|Allantoin-degradation|Degradation|PWY-5692|URDEGR-PWY	Scenario:Allantoin Utilization/Glyoxylate to Glycerate3P;Scenario:Allantoin Utilization/Allantoin to Glyoxylate	iJR904:UGLYCH;"RiceCyc:UREIDOGLYCOLATE-HYDROLASE-RXN.c";"BioCyc:UREIDOGLYCOLATE-HYDROLASE-RXN.c";"searchname:ureidoglycolateamidohydrolasedecarboxylating";"searchname:ureidoglycolatehydrolase";"PlantCyc:UREIDOGLYCOLATE-HYDROLASE-RXN.c";"SoyCyc:UREIDOGLYCOLATE-HYDROLASE-RXN.c";"iAbaylyiv4:UREIDOGLYCOLATE-HYDROLASE-RXN";"MetaCyc:UREIDOGLYCOLATE-HYDROLASE-RXN.c";"ModelSEED:rxn00327";"iMM904:UGLYCHr"…	0
342	rxn00328	4-Hydroxy-2-oxoglutarate glyoxylate-lyase	cpd00020[c] + cpd00040[c] <=> cpd00830[c]	PA3131 or PA3181	PA3131 PA3181	PA3131 or PA3181	4.1.2.14|4.1.3.42	Pentose phosphate pathway	1	-1000	1000	0	Opt208964	3.21	0.35	R00470|R00471	4OH2OXOGLUTARALDOL-RXN.c	DDPGA	null	null	null	null	Glyoxylate and dicarboxylate metabolism	4-Hydroxyproline-Degradation|Amino-Acid-Degradation|Degradation|HYDROXYPRODEG-PWY	Scenario:Glyoxylate bypass/AcetylCoA and Glyoxylate to Oxaloacetate	BiGG:DDPGA;"name:4-Hydroxy-2-oxoglutarate glyoxylate-lyase";"name:2-oxo-4-hydroxyglutaric aldolase";"name:4-hydroxy-2-ketoglutaric aldolase";"name:DDPGA";"name:DL-4-hydroxy-2-ketoglutarate aldolase";"name:2-oxo-4-hydroxyglutarate aldolase";"name:4-hydroxy-2-ketoglutarate aldolase";"name:2-keto-4-hydroxyglutarate aldolase";"name:4-hydroxy-2-oxoglutarate glyoxylate-lyase";"name:2-dehydro-3-deoxy-ph…	0
343	rxn00330	L-Malate glyoxylate-lyase (CoA-acetylating)	cpd00001[c] + cpd00022[c] + cpd00040[c] -> cpd00010[c] + cpd00067[c] + cpd00130[c]	PA0482	PA0482	GlcB	2.3.3.9	Pyruvate metabolism	0	0	1000	0	iMO1056|Opt208964	8.97	1.26	R00472	MALSYN-RXN.c	DAL7|MALS|MLS1	MALS	null	null	null	Pyruvate metabolism|Glyoxylate and dicarboxylate metabolism	Alcohol-Degradation|CARBOXYLATES-DEG|Degradation|Energy-Metabolism|GLYCOL-GLYOXDEG-PWY|GLYCOLYSIS-TCA-GLYOX-BYPASS|GLYCOLYSIS-VARIANTS|GLYOXDEG-PWY|GLYOXYLATE-BYPASS|Glycolate-Degradation|P105-PWY|PWY-561|PWY-6728|PWY-6969|TCA-GLYOX-BYPASS|TCA-VARIANTS	Scenario:Glyoxylate bypass/AcetylCoA and Glyoxylate to Oxaloacetate	iRR1083:MALS;"RiceCyc:MALSYN-RXN.c";"searchname:malatesynthaseperoxisomal";"searchname:lmalateglyoxylatelyasecoaacetylating";"searchname:mals";"searchname:malatesynthase";"SoyCyc:MALSYN-RXN.c";"iMA945:MALS";"MetaCyc:MALSYN-RXN.c";"MaizeCyc:MALSYN-RXN.c";"ModelSEED:rxn00330";"name:malate synthase";"name:L-Malate glyoxylate-lyase (CoA-acetylating)";"name:L-malate glyoxylate-lyase (CoA-acetylating)"…	0
344	rxn00333	(S)-2-Hydroxy-acidoxygen 2-oxidoreductase	cpd00007[c] + cpd00139[c] -> cpd00025[c] + cpd00040[c]	PA5353 and PA5354 and PA5355	PA5353 PA5354 PA5355	GlcF and GlcE and GlcD	1.1.3.15	Glyoxylate and dicarboxylate metabolism	0	0	1000	0	Opt208964	-24.03	0.76	R00475	RXN-969.c	GLYCTO1|GLYCTO10	null	null	null	null	Glyoxylate and dicarboxylate metabolism	Energy-Metabolism|PWY-181|Photosynthesis	Scenario:Glycolate, glyoxylate interconversions/Phosphoglycolate to Glyoxylate;Scenario:Glycolate, glyoxylate interconversions/Glycoaldehyde to Glyoxylate	TS_Athaliana:rxn1403_c;"BrachyCyc:RXN-969.c";"RiceCyc:RXN-969.c";"BioCyc:RXN-969.c";"searchname:glycolateoxidase";"searchname:s2hydroxyacidoxygen2oxidoreductase";"searchname:glycto1";"PlantCyc:RXN-969.c";"SoyCyc:RXN-969.c";"MetaCyc:RXN-969.c";"MaizeCyc:RXN-969.c";"ModelSEED:rxn00333";"ChlamyCyc:RXN-969.c";"iJN746:GLYCTO1";"BiGG:GLYCTO1";"BiGG:GLYCTO10";"DF_Athaliana:reac_1137";"iMEO21:GLYCTO1";"n…	0
345	rxn00336	Isocitrate glyoxylate-lyase	cpd00260[c] -> cpd00036[c] + cpd00040[c]	PA2634	PA2634	AceA	4.1.3.1	Glyoxylate and dicarboxylate metabolism	0	0	1000	0	iMO1056|Opt208964	5.02	0.42	R00479	null	ICL|ICL1|ICL2	ICL	null	null	null	Glyoxylate and dicarboxylate metabolism	null	Scenario:Glyoxylate bypass/AcetylCoA and Oxaloacetate to Succinate and Glyoxylate;Scenario:Glyoxylate bypass/AcetylCoA and Glyoxylate to Oxaloacetate	iJR904:ICL;"iRR1083:ICL";"searchname:isocitratelyase";"searchname:isocitrateglyoxylatelyase";"iSO783:ICL";"iAbaylyiv4:ISOCIT-CLEAV-RXN";"iMA945:ICL";"ModelSEED:rxn00336";"iJN746:ICL";"BiGG:ICL1";"BiGG:ICL";"BiGG:ICL2";"iMM904:ICL";"iMEO21:ICL";"name:isocitrate glyoxylate-lyase (succinate-forming)";"name:Isocitrate lyase";"name:Isocitrate glyoxylate-lyase";"iMO1056:ICL";"JP_Creinhardtii_NMeth:R_IC…	0
346	rxn00337	ATPL-aspartate 4-phosphotransferase	cpd00002[c] + cpd00041[c] + cpd00067[c] <=> cpd00008[c] + cpd01977[c]	PA0904	PA0904	LysC	2.7.2.4	Glycine, serine and threonine metabolism	1	-1000	1000	0	iMO1056|Opt208964	-6.9	0.29	R00480	ASPARTATEKIN-RXN.c	ASPK|ASPKi|HOM3	ASPK	null	null	null	Glycine, serine and threonine metabolism|Cysteine and methionine metabolism|Lysine biosynthesis	Amino-Acid-Biosynthesis|Biosynthesis|DAPLYSINESYN-PWY|HOMOSERSYN-PWY|IND-AMINO-ACID-SYN|ISOLEUCINE-SYN|LYSINE-SYN|MET-SAM-PWY|METHIONINE-SYN|METSYN-PWY|Other-Amino-Acid-Biosynthesis|P101-PWY|P4-PWY|PWY-2941|PWY-2942|PWY-3001|PWY-5097|PWY-5345|PWY-5347|PWY-6559|PWY-6562|PWY-6565|PWY-724|PWY0-781|Polyamine-Biosynthesis|Spermidine-Biosynthesis|THREONINE-BIOSYNTHESIS|THRESYN-PWY	Scenario:Threonine and Homoserine Biosynthesis/Aspartate to Homoserine;Scenario:Lysine Biosynthesis DAP Pathway/Diaminoheptanedioate to Lysine;Scenario:Threonine and Homoserine Biosynthesis/Oxaloacetate to Homoserine;Scenario:Threonine and Homoserine Biosynthesis/Homoserine to Threonine;Scenario:Lysine Biosynthesis DAP Pathway/Aspartate to Diaminoheptanedioate	iRR1083:ASPK;"RiceCyc:ASPARTATEKIN-RXN.c";"searchname:aspartatekinase";"searchname:atplaspartate4phosphotransferase";"searchname:aspk";"searchname:aspartatekinaseirreversible";"iSB619:ASPKi";"SoyCyc:ASPARTATEKIN-RXN.c";"iMA945:ASPK";"MetaCyc:ASPARTATEKIN-RXN.c";"MaizeCyc:ASPARTATEKIN-RXN.c";"ModelSEED:rxn00337";"iAO358:rll_418";"DF_Athaliana:reac_200";"name:beta-aspartokinase";"name:aspartic kina…	0
347	rxn00338	L-aspartate oxidase	cpd00007[c] + cpd00041[c] -> cpd00025[c] + cpd00067[c] + cpd03470[c]	PA0761	PA0761	NadB	1.4.3.16	Alanine, aspartate and glutamate metabolism	0	0	1000	0	iMO1056|Opt208964	-53.35	1.83	R00481	L-ASPARTATE-OXID-RXN.c	ASPO6	ASPO6	null	null	null	Nicotinate and nicotinamide metabolism	ALKALOIDS-SYN|Biosynthesis|Cofactor-Biosynthesis|N-CONTAINING-SECONDARY-CMPD-SYN|NAD-Metabolism|NAD-SYN|PWY-5316|PWY0-781|PYRIDNUCSYN-PWY|PYRROLIDINE-ALKALOIDS|SECONDARY-METABOLITE-BIOSYNTHESIS	Scenario:NAD and NADP cofactor biosynthesis global/Nicotinamide and PRPP to NAD;Scenario:NAD and NADP cofactor biosynthesis global/Nicotinate and PRPP to NAD;Scenario:NAD and NADP cofactor biosynthesis global/Aspartate and PRPP to NAD;Scenario:NAD and NADP cofactor biosynthesis global/Ribosylnicotinamide to NAD;Scenario:NAD and NADP cofactor biosynthesis global/NAD to NADP;Scenario:NAD and NADP c…	iRR1083:ASPO6;"RiceCyc:L-ASPARTATE-OXID-RXN.c";"searchname:laspartateoxidaseproducingiminoaspartate";"searchname:laspartateoxidase";"SoyCyc:L-ASPARTATE-OXID-RXN.c";"iMA945:ASPO6";"MetaCyc:L-ASPARTATE-OXID-RXN.c";"MaizeCyc:L-ASPARTATE-OXID-RXN.c";"ModelSEED:rxn00338";"DF_Athaliana:reac_464";"name:NadB";"name:Laspo";"name:L-aspartate oxidase";"name:AO";"name:l-aspartate oxidase (producing iminoaspa…	0
348	rxn00346	L-Aspartate 1-carboxy-lyase	cpd00041[c] + cpd00067[c] -> cpd00011[c] + cpd00085[c]	PA4731	PA4731	PanD	4.1.1.11	Pantothenate and CoA biosynthesis	0	0	1000	0	iMO1056|Opt208964	-3.09	0.54	R00489	ASPDECARBOX-RXN.c	ASP1DC|U98	ASP1DC	null	null	null	beta-Alanine metabolism|Pantothenate and CoA biosynthesis	Amino-Acid-Biosynthesis|Beta-Alanine-Biosynthesis|Biosynthesis|CoA-Biosynthesis|Cofactor-Biosynthesis|IND-AMINO-ACID-SYN|PANTOSYN-PWY|PWY-5155|Vitamin-Biosynthesis	Scenario:Coenzyme A Biosynthesis/Aspartate and Oxoisovalerate to Pantothenate;Scenario:Coenzyme A Biosynthesis/Pantothenate to CoA;Scenario:Coenzyme A Biosynthesis/Pantetheine to CoA	TS_Athaliana:rxn578_c;"iRR1083:ASP1DC";"searchname:laspartate1carboxylyase";"searchname:asp1dc";"searchname:aspartate1decarboxylase";"iSB619:ASP1DC";"iMA945:ASP1DC";"MetaCyc:ASPDECARBOX-RXN.c";"ModelSEED:rxn00346";"name:aspartate 1-decarboxylase";"name:L-Aspartate 1-carboxy-lyase";"name:aspartate alpha-decarboxylase";"name:L-aspartate 1-carboxy-lyase (beta-alanine-forming)";"name:aspartic alpha-d…	0
349	rxn00347	L-Aspartate ammonia-lyase	cpd00041[c] -> cpd00013[c] + cpd00106[c]	PA5429	PA5429	AspA	4.3.1.1	Alanine, aspartate and glutamate metabolism	0	0	1000	0	iMO1056|Opt208964	3.08	0.89	R00490	ASPARTASE-RXN.c	null	ASPT	null	null	null	Alanine, aspartate and glutamate metabolism|Nitrogen metabolism	ASPARTATE-SYN|ASPASN-PWY|Amino-Acid-Biosynthesis|Amino-Acid-Degradation|Biosynthesis|Degradation|GLUTAMATE-DEG|GLUTDEG-PWY|IND-AMINO-ACID-SYN|Metabolic-Clusters	Scenario:Glutamine, Glutamate, Aspartate and Asparagine Biosynthesis/Oxaloacetate to Aspartate;Scenario:Glutamine, Glutamate, Aspartate and Asparagine Biosynthesis/Glutamate racemase;Scenario:Glutamine, Glutamate, Aspartate and Asparagine Biosynthesis/Fumarate to Aspartate;Scenario:Glutamine, Glutamate, Aspartate and Asparagine Biosynthesis/Aspartate to Asparagine;Scenario:Glutamine, Glutamate, A…	iJR904:ASPT;"RiceCyc:ASPARTASE-RXN.c";"BioCyc:ASPARTASE-RXN.c";"searchname:aspartateammonialyase";"searchname:laspartateammonialyase";"searchname:laspartase";"searchname:aspt";"PlantCyc:ASPARTASE-RXN.c";"iAbaylyiv4:ASPARTASE-RXN";"MetaCyc:ASPARTASE-RXN.c";"ModelSEED:rxn00347";"iJN746:ASPT";"EcoCyc:ASPARTASE-RXN.c";"iMM904:ASPT";"iAG612:rbs_374";"name:fumaric aminase";"name:L-aspartase";"name:aspa…	0
350	rxn00351	Gamma-L-Glutamyl-L-cysteineglycine ligase (ADP-forming)	cpd00002[c] + cpd00033[c] + cpd00506[c] -> cpd00008[c] + cpd00009[c] + cpd00042[c] + cpd00067[c]	PA0407	PA0407	GshB	6.3.2.3	Glutathione metabolism	0	0	1000	0	iMO1056|Opt208964	-6.35	0.86	R00497	GLUTATHIONE-SYN-RXN.c	GSH2|GTHS	GTHS	null	null	null	Glutathione metabolism	Biosynthesis|Cofactor-Biosynthesis|GLUTATHIONESYN-PWY|PWY-4041|Reductants	Scenario:Glutathione Redox Metabolism/Glutathione disulfide to Glutathione;Scenario:Glutathione Redox Metabolism/H2O2 to H2O by Glutathione;Scenario:Glutathione Redox Metabolism/Glutamate and Cysteine and Glycine to Glutathione	iRR1083:GTHS;"RiceCyc:GLUTATHIONE-SYN-RXN.c";"searchname:glutathionesynthetase";"searchname:glutathionesynthase";"searchname:gammalglutamyllcysteineglycineligaseadpforming";"SoyCyc:GLUTATHIONE-SYN-RXN.c";"iMA945:GTHS";"MetaCyc:GLUTATHIONE-SYN-RXN.c";"MaizeCyc:GLUTATHIONE-SYN-RXN.c";"ModelSEED:rxn00351";"DF_Athaliana:reac_375";"name:glutathione synthetase";"name:glutathione synthase";"name:gamma-L…	0
351	rxn00361	ATPadenylylsulfate 3'-phosphotransferase	cpd00002[c] + cpd00193[c] -> cpd00008[c] + cpd00044[c]	PA1393 or PA4442	PA1393 PA4442	CysC or CysN	2.7.1.25	Sulfur metabolism	0	0	1000	0	iMO1056|Opt208964	-14.03	0.24	R00509	ADENYLYLSULFKIN-RXN.c	ADSK|ADSKr|MET14	ADSK	null	null	null	Purine metabolism|Sulfur metabolism	Activation|Activation-Inactivation-Interconversion|Amino-Acid-Biosynthesis|Biosynthesis|Degradation|IND-AMINO-ACID-SYN|METHIONINE-SYN|Noncarbon-Nutrients|PWY-5340|PWY-5345|PWY-821|SO4ASSIM-PWY|SULFATE-CYS-PWY|Sulfate-Reduction|Sulfur-Assimilation	Scenario:Inorganic Sulfur Assimilation/Sulfate to Sulfide	iRR1083:ADSK;"RiceCyc:ADENYLYLSULFKIN-RXN.c";"searchname:adsk";"searchname:atpadenylylsulfate3phosphotransferase";"searchname:adenylylsulfatekinase";"iSB619:ADSK";"SoyCyc:ADENYLYLSULFKIN-RXN.c";"JP_Creinhardtii_MSB:R_AASP";"iMA945:ADSK";"MetaCyc:ADENYLYLSULFKIN-RXN.c";"MaizeCyc:ADENYLYLSULFKIN-RXN.c";"ModelSEED:rxn00361";"iAO358:rll_617";"DF_Athaliana:reac_159";"name:adenosine phosphosulfokinase"…	0
352	rxn00363	Cytidine-5'-monophosphate phosphohydrolase	cpd00001[c] + cpd00046[c] -> cpd00009[c] + cpd00067[c] + cpd00367[c]	PA3625	PA3625	SurE	3.1.3.5	Pyrimidine metabolism	0	0	1000	0	iMO1056	7.21	0.74	R00511	5-NUCLEOTID-RXN.c.metaexp.CMP_CYTIDINE	NTD4|U29	NTD4	null	null	null	Pyrimidine metabolism	null	Scenario:pyrimidine conversions/UTP to CTP;Scenario:pyrimidine conversions/UMP to Uracil;Scenario:pyrimidine conversions/dCMP to dTMP;Scenario:pyrimidine conversions/CTP to CMP;Scenario:pyrimidine conversions/dTMP to Thymine;Scenario:pyrimidine conversions/dTMP to dTTP;Scenario:pyrimidine conversions/UMP to UTP;Scenario:pyrimidine conversions/dCTP to dCMP;Scenario:pyrimidine conversions/CMP to Ur…	TS_Athaliana:rxn581_c;"searchname:nucleotidase";"searchname:cytidine5monophosphatephosphohydrolase";"searchname:5nucleotidasecmp";"SoyCyc:5-NUCLEOTID-RXN.c.soyexp.CMP_CYTIDINE";"JP_Creinhardtii_MSB:R_CMP";"iMA945:NTD4";"MetaCyc:5-NUCLEOTID-RXN.c.metaexp.CMP_CYTIDINE";"ModelSEED:rxn00363";"iAO358:rll_297";"name:AMP phosphatase";"name:5'-mononucleotidase";"name:adenosine monophosphatase";"name:AMPa…	0
353	rxn00364	ATPCMP phosphotransferase	cpd00002[c] + cpd00046[c] <=> cpd00008[c] + cpd00096[c]	PA3163	PA3163	Cmk	2.7.4.14	Pyrimidine salvage	1	-1000	1000	0	iMO1056|Opt208964	9.53	2	R00512	CMPKI-RXN.c|RXN-11832.c	CYTK1|U18	CYTK1	null	null	null	Pyrimidine metabolism	Biosynthesis|Metabolic-Clusters|Nucleotide-Biosynthesis|P1-PWY|PRPP-PWY|PUR-NUC-SYN|PWY-5687|PWY0-162|PWY0-163|PYR-NUC-SYN|Purine-Nucleotides-Salvage|Pyrimidine-De-Novo-Biosyn|Pyrimidine-Nucleotide-Salvage	Scenario:pyrimidine conversions/UTP to CTP;Scenario:pyrimidine conversions/UMP to Uracil;Scenario:pyrimidine conversions/dCMP to dTMP;Scenario:pyrimidine conversions/CTP to CMP;Scenario:pyrimidine conversions/dTMP to Thymine;Scenario:pyrimidine conversions/dTMP to dTTP;Scenario:pyrimidine conversions/UMP to UTP;Scenario:pyrimidine conversions/dCTP to dCMP	TS_Athaliana:rxn222_c;"iRR1083:CYTK1";"RiceCyc:CMPKI-RXN.c";"searchname:atpcmpphosphotransferase";"searchname:cmpkinase";"searchname:cytk1";"searchname:cytidylatekinasecmp";"searchname:cytidinemonophosphatekinase";"iSB619:CYTK1";"SoyCyc:CMPKI-RXN.c";"JP_Creinhardtii_MSB:R_ATCM";"iMA945:CYTK1";"MetaCyc:RXN-11832.c";"MetaCyc:CMPKI-RXN.c";"MaizeCyc:RXN-11832.c";"MaizeCyc:CMPKI-RXN.c";"ModelSEED:rxn0…	0
354	rxn00371	FormateNAD+ oxidoreductase	cpd00003[c] + cpd00047[c] -> cpd00004[c] + cpd00011[c]	PA4809 and PA4810 and PA4811 and PA4812	PA4809 PA4810 PA4811 PA4812	FdhE and FdnI and FdnH and FdnG	1.2.1.2	Glyoxylate and dicarboxylate metabolism	0	0	1000	0	iMO1056|Opt208964	-3.09	1.26	R00519	1.2.1.2-RXN.c	FDH|FDH1|FDHr|YPL275W|YPL276W	FDH	null	null	null	Glyoxylate and dicarboxylate metabolism|Methane metabolism	C1-COMPOUNDS|CARBOXYLATES-DEG|CHEMOAUTOTROPHIC-ENERGY-METABOLISM|Degradation|Energy-Metabolism|NUCLEO-DEG|Oxalate-Degradation|P164-PWY|PWY-1881|PWY-1882|PWY-5497|PWY-6696|Purine-Degradation	Scenario:Formate hydrogenase/Formate dehydrogenase	iAF692:FDH;"BrachyCyc:1.2.1.2-RXN.c";"RiceCyc:1.2.1.2-RXN.c";"BioCyc:1.2.1.2-RXN.c";"searchname:formatenad+oxidoreductase";"searchname:formatedehydrogenase";"iSB619:FDHr";"PlantCyc:1.2.1.2-RXN.c";"SoyCyc:1.2.1.2-RXN.c";"MetaCyc:1.2.1.2-RXN.c";"MaizeCyc:1.2.1.2-RXN.c";"ModelSEED:rxn00371";"iJN746:FDH";"iMM904:FDH";"BiGG:FDHr";"BiGG:FDH1";"BiGG:FDH";"BiGG:YPL276W";"BiGG:YPL275W";"iMEO21:FDH";"name:…	0
355	rxn00374	Formamide amidohydrolase	cpd00001[c] + cpd00378[c] -> cpd00013[c] + cpd00047[c]	PA3366	PA3366	AmiE	3.5.1.49	Cyanoamino acid metabolism	0	0	1000	0	iMO1056	-17.82	0.94	R00524	FORMAMIDASE-RXN.c	FORAMD	FORAMD	null	null	null	Glyoxylate and dicarboxylate metabolism|Nitrogen metabolism	null	null	TS_Athaliana:rxn295_c;"RiceCyc:FORMAMIDASE-RXN.c";"BioCyc:FORMAMIDASE-RXN.c";"searchname:formamideamidohydrolase";"searchname:formamidase";"searchname:foramd";"SoyCyc:FORMAMIDASE-RXN.c";"MetaCyc:FORMAMIDASE-RXN.c";"ModelSEED:rxn00374";"ChlamyCyc:FORMAMIDASE-RXN.c";"iMM904:FORAMD";"BiGG:FORAMD";"name:formamidase";"name:FORAMD";"name:formamide amidohydrolase";"name:Formamide amidohydrolase";"iMO105…	0
356	rxn00375	N-Formyl-L-glutamate amidohydrolase	cpd00001[c] + cpd00770[c] -> cpd00023[c] + cpd00047[c]	PA5091	PA5091	HutG	3.5.1.68	Histidine metabolism	0	0	1000	0	Opt208964	0.74	0.98	R00525	null	NFORGLUAH	null	null	null	null	Histidine metabolism|Glyoxylate and dicarboxylate metabolism	null	Scenario:Histidine Degradation/Histidine to Glutamate	BiGG:NFORGLUAH;"name:N-Formyl-L-glutamate amidohydrolase";"searchname:nformyllglutamateamidohydrolase";"KEGG:R00525";"ModelSEED:rxn00375";"KBase:kb|rxn.375";"iJN746:NFORGLUAH"	0
357	rxn00379	ATPsulfate adenylyltransferase	cpd00002[c] + cpd00048[c] + cpd00067[c] -> cpd00012[c] + cpd00193[c]	PA4442 and PA4443	PA4442 PA4443	CysN and CysD	2.7.7.4	Sulfur metabolism	0	0	1000	0	Opt208964	3.04	1.01	R00529	SULFATE-ADENYLYLTRANS-RXN.c	MET3|SADT|SADT1r	null	null	null	null	Purine metabolism|Sulfur metabolism	ANAEROBIC-RESPIRATION|Activation|Activation-Inactivation-Interconversion|Amino-Acid-Biosynthesis|Biosynthesis|CHEMOAUTOTROPHIC-ENERGY-METABOLISM|DISSULFRED-PWY|Degradation|Energy-Metabolism|IND-AMINO-ACID-SYN|METHIONINE-SYN|Noncarbon-Nutrients|P224-PWY|PWY-5278|PWY-5306|PWY-5308|PWY-5340|PWY-5345|PWY-6676|PWY-6683|PWY-821|Respiration|SO4ASSIM-PWY|SULFATE-CYS-PWY|SULFMETII-PWY|Sulfate-Reduction|Su…	Scenario:Inorganic Sulfur Assimilation/Sulfate to Sulfide	RiceCyc:SULFATE-ADENYLYLTRANS-RXN.c;"searchname:sulfateadenylyltransferase";"searchname:atpsulfateadenylyltransferase";"SoyCyc:SULFATE-ADENYLYLTRANS-RXN.c";"JP_Creinhardtii_MSB:R_SUAT";"MetaCyc:SULFATE-ADENYLYLTRANS-RXN.c";"MaizeCyc:SULFATE-ADENYLYLTRANS-RXN.c";"ModelSEED:rxn00379";"DF_Athaliana:reac_1331";"name:sulfate adenylyltransferase";"name:ATP:sulfate adenylyltransferase";"name:adenosine-5…	0
358	rxn00392	ATPriboflavin 5'-phosphotransferase	cpd00002[c] + cpd00220[c] -> cpd00008[c] + cpd00050[c]	PA4561	PA4561	RibF	2.7.1.26	Riboflavin metabolism	0	0	1000	0	iMO1056|Opt208964	-14.03	0.24	R00549	RIBOFLAVINKIN-RXN.c	FMN1_1|RBFK	RBFK	null	null	null	Riboflavin metabolism	Biosynthesis|Cobalamin-Biosynthesis|Cofactor-Biosynthesis|Flavin-Biosynthesis|PWY-5523|PWY-6168|PWY66-366|RIBOSYN2-PWY|Vitamin-Biosynthesis	Scenario:Riboflavin, FMN and FAD metabolism/Riboflavin to FMN;Scenario:Riboflavin, FMN and FAD metabolism/FMN to FAD;Scenario:Riboflavin, FMN and FAD metabolism/GTP and Ribulose5P to Riboflavin	TS_Athaliana:rxn1044_c;"iRR1083:RBFK";"RiceCyc:RIBOFLAVINKIN-RXN.c";"searchname:atpriboflavin5phosphotransferase";"searchname:riboflavinkinasemitochondrial";"searchname:riboflavinkinase";"searchname:rbfk";"iSB619:RBFK";"SoyCyc:RIBOFLAVINKIN-RXN.c";"JP_Creinhardtii_MSB:R_ARPT";"iMA945:RBFK";"MetaCyc:RIBOFLAVINKIN-RXN.c";"MaizeCyc:RXNBWI-3.c";"MaizeCyc:RIBOFLAVINKIN-RXN.c";"ModelSEED:rxn00392";"iAO…	0
359	rxn00394	L-Arginine amidinohydrolase	cpd00001[c] + cpd00051[c] -> cpd00064[c] + cpd00073[c]	PA1421 or PA0288 or PA3175	PA0288 PA1421 PA3175	GbuA or GpuA or PA3175	3.5.3.1	Arginine and proline metabolism	0	0	1000	0	iMO1056	-3.9	1.68	R00551	ARGINASE-RXN.c	null	ARGN	null	null	null	Arginine and proline metabolism	ARG-GLU-PWY|ARG-PRO-PWY|ARGASEDEG-PWY|ARGININE-DEG|Amino-Acid-Biosynthesis|Amino-Acid-Degradation|Biosynthesis|CITRULBIO-PWY|Citrulline-Biosynthesis|Degradation|GLUTAMATE-SYN|IND-AMINO-ACID-SYN|NITROGEN-DEG|Noncarbon-Nutrients|Other-Amino-Acid-Biosynthesis|PROLINE-SYN|PWY-4984|PWY-5004|PWY-6305|PWY-6922|Polyamine-Biosynthesis|Putrescine-Biosynthesis	Scenario:Arginine and Ornithine Degradation/Ornithine to Putrescine;Scenario:Arginine and Ornithine Degradation/Arginine to Glutamate;Scenario:Arginine and Ornithine Degradation/Ornithine to Proline;Scenario:Arginine and Ornithine Degradation/CarbamoylP to Ammonia;Scenario:Arginine and Ornithine Degradation/Glutamate to Oxoglutarate;Scenario:Arginine and Ornithine Degradation/Ornithine to Glutama…	BrachyCyc:ARGINASE-RXN.c;"RiceCyc:ARGINASE-RXN.c";"BioCyc:ARGINASE-RXN.c";"searchname:arginase";"searchname:larginineamidinohydrolase";"searchname:argn";"iSB619:ARGN";"PlantCyc:ARGINASE-RXN.c";"SoyCyc:ARGINASE-RXN.c";"MetaCyc:ARGINASE-RXN.c";"MaizeCyc:ARGINASE-RXN.c";"ModelSEED:rxn00394";"ChlamyCyc:ARGINASE-RXN.c";"iMM904:ARGN";"iAG612:rbs_368";"name:canavanase";"name:L-arginine amidinohydrolase"…	0
360	rxn00395	L-Arginine iminohydrolase	cpd00001[c] + cpd00051[c] -> cpd00013[c] + cpd00274[c]	PA5171	PA5171	ArcA	3.5.3.6	Arginine and proline metabolism	0	0	1000	0	iMO1056|Opt208964	-12.38	1.71	R00552	ARGININE-DEIMINASE-RXN.c	ARGD|ARGDE	ARGDE	null	null	null	Arginine and proline metabolism	ARGDEGRAD-PWY|ARGININE-DEG|ARGORNPROST-PWY|Activation-Inactivation-Interconversion|Amino-Acid-Biosynthesis|Amino-Acid-Degradation|Biosynthesis|Degradation|IND-AMINO-ACID-SYN|Interconversion|PROLINE-SYN|PWY-4981	Scenario:Arginine and Ornithine Degradation/Ornithine to Putrescine;Scenario:Arginine and Ornithine Degradation/Arginine to Glutamate;Scenario:Arginine and Ornithine Degradation/Ornithine to Proline;Scenario:Arginine and Ornithine Degradation/CarbamoylP to Ammonia;Scenario:Arginine and Ornithine Degradation/Glutamate to Oxoglutarate;Scenario:Arginine and Ornithine Degradation/Ornithine to Glutama…	iAF692:ARGDr;"BrachyCyc:ARGININE-DEIMINASE-RXN.c";"RiceCyc:ARGININE-DEIMINASE-RXN.c";"BioCyc:ARGININE-DEIMINASE-RXN.c";"searchname:larginineiminohydrolase";"searchname:argininedeiminase";"iSB619:ARGDr";"PlantCyc:ARGININE-DEIMINASE-RXN.c";"MetaCyc:ARGININE-DEIMINASE-RXN.c";"MaizeCyc:ARGININE-DEIMINASE-RXN.c";"ModelSEED:rxn00395";"ChlamyCyc:ARGININE-DEIMINASE-RXN.c";"iJN746:ARGD";"iMM904:ARGDE";"Bi…	0
361	rxn00407	CTP aminohydrolase	cpd00001[c] + cpd00052[c] + cpd00067[c] -> cpd00013[c] + cpd00062[c]	PA3480	PA3480	PA3480	3.5.4.13	Pyrimidine metabolism	0	0	1000	0	Opt208964	-5.14	1.46	R00568	null	null	null	null	null	null	Pyrimidine metabolism	null	Scenario:pyrimidine conversions/UTP to CTP;Scenario:pyrimidine conversions/UMP to Uracil;Scenario:pyrimidine conversions/dCMP to dTMP;Scenario:pyrimidine conversions/dTMP to Thymine;Scenario:pyrimidine conversions/dTMP to dTTP;Scenario:pyrimidine conversions/UMP to UTP;Scenario:pyrimidine conversions/dCTP to dCMP;Scenario:pyrimidine conversions/CMP to Uracil	iMEO21:DCTPD2;"name:dCTP deaminase";"name:DCTPD2";"name:CTP aminohydrolase";"name:dCTPdeaminase";"searchname:ctpaminohydrolase";"searchname:dctpd2";"searchname:dctpdeaminase";"iIT341:DCTPD2";"KEGG:R00568";"ModelSEED:rxn00407";"iNJ661:DCTPD2";"KBase:kb|rxn.407";"iJN746:DCTPD2"	0
362	rxn00409	ATPnucleoside-diphosphate phosphatransferase	cpd00002[c] + cpd00096[c] <=> cpd00008[c] + cpd00052[c]	PA3807	PA3807	Ndk	2.7.4.6	Purine salvage	1	-1000	1000	0	iMO1056|Opt208964	0	2	R00570	CDPKIN-RXN.c|NUCLEOSIDE-DIP-KIN-RXN.c.metaexp.CDP_CTP	NDPK3|YNK1_2	NDPK3	null	null	null	Pyrimidine metabolism	Biosynthesis|Nucleotide-Biosynthesis|PRPP-PWY|PWY-5687|PWY0-162|PWY0-163|PYR-NUC-SYN|Pyrimidine-De-Novo-Biosyn|Pyrimidine-Nucleotide-Salvage	Scenario:pyrimidine conversions/UTP to CTP;Scenario:pyrimidine conversions/UMP to Uracil;Scenario:pyrimidine conversions/dCMP to dTMP;Scenario:pyrimidine conversions/CTP to CMP;Scenario:pyrimidine conversions/dTMP to Thymine;Scenario:pyrimidine conversions/dTMP to dTTP;Scenario:pyrimidine conversions/UMP to UTP;Scenario:pyrimidine conversions/dCTP to dCMP;Scenario:pyrimidine conversions/CMP to Ur…	iRR1083:NDPK3;"RiceCyc:CDPKIN-RXN.c";"RiceCyc:NUCLEOSIDE-DIP-KIN-RXN.c.riceexp.CDP_CTP";"searchname:nucleosidediphosphatekinaseatpcdp";"searchname:ndpk3";"searchname:cdpkinase";"searchname:atpnucleosidediphosphatephosphatransferase";"iSB619:NDPK3";"SoyCyc:CDPKIN-RXN.c";"SoyCyc:NUCLEOSIDE-DIP-KIN-RXN.c.soyexp.CDP_CTP";"JP_Creinhardtii_MSB:R_ATCD";"iMA945:NDPK3";"MetaCyc:CDPKIN-RXN.c";"MetaCyc:NUCL…	0
363	rxn00410	UTPammonia ligase(ADP-forming)	cpd00002[c] + cpd00013[c] + cpd00062[c] <=> cpd00008[c] + cpd00009[c] + cpd00052[c] + 2 cpd00067[c]	PA3637	PA3637	PyrG	6.3.4.2	Pyrimidine de novo biosynthesis	1	-1000	1000	0	Opt208964	-1.67	1.46	R00571	null	URA7_2|URA8_2	null	null	null	null	Pyrimidine metabolism	null	Scenario:pyrimidine conversions/UTP to CTP;Scenario:pyrimidine conversions/UMP to Uracil;Scenario:pyrimidine conversions/dCMP to dTMP;Scenario:pyrimidine conversions/CTP to CMP;Scenario:pyrimidine conversions/dTMP to Thymine;Scenario:pyrimidine conversions/dTMP to dTTP;Scenario:pyrimidine conversions/UMP to UTP;Scenario:pyrimidine conversions/dCTP to dCMP;Scenario:pyrimidine conversions/CMP to Ur…	iAF692:CTPS1;"searchname:ctpsynthasenh3";"searchname:ctps1";"searchname:utpammonialigaseadpforming";"iSB619:CTPS1";"ModelSEED:rxn00410";"BiGG:URA7_2";"BiGG:URA8_2";"DF_Athaliana:reac_243";"iMM904:CTPS1";"iAG612:rbs_190";"iMEO21:CTPS1";"name:UTP:ammonia ligase(ADP-forming)";"name:CTP synthase 1";"name:CTPsynthase-NH3";"name:UTP:ammonia ligase (ADP-forming)";"name:CTP synthase (NH3)";"name:CTPS1";"…	0
364	rxn00412	UTPammonia ligase(ADP-forming)	cpd00001[c] + cpd00002[c] + cpd00053[c] + cpd00062[c] -> cpd00008[c] + cpd00009[c] + cpd00023[c] + cpd00052[c] + 2 cpd00067[c]	PA3637	PA3637	PyrG	6.3.4.2	Pyrimidine de novo biosynthesis	0	0	1000	0	iMO1056|Opt208964	-6.4	1.56	R00573	CTPSYN-RXN.c	CTPS2|URA7_1|URA8_1	CTPS2	null	null	null	Pyrimidine metabolism	Biosynthesis|Nucleotide-Biosynthesis|PRPP-PWY|PWY-5687|PWY0-162|PYR-NUC-SYN|Pyrimidine-De-Novo-Biosyn	Scenario:pyrimidine conversions/UTP to CTP;Scenario:pyrimidine conversions/UMP to Uracil;Scenario:pyrimidine conversions/dCMP to dTMP;Scenario:pyrimidine conversions/CTP to CMP;Scenario:pyrimidine conversions/dTMP to Thymine;Scenario:pyrimidine conversions/dTMP to dTTP;Scenario:pyrimidine conversions/UMP to UTP;Scenario:pyrimidine conversions/dCTP to dCMP;Scenario:pyrimidine conversions/CMP to Ur…	TS_Athaliana:rxn224_c;"iRR1083:CTPS2";"RiceCyc:CTPSYN-RXN.c";"searchname:utpammonialigaseadpforming";"searchname:ctpsynthase";"searchname:ctpsynthaseglutamine";"SoyCyc:CTPSYN-RXN.c";"JP_Creinhardtii_MSB:R_UTGAL";"iMA945:CTPS2";"MetaCyc:CTPSYN-RXN.c";"MaizeCyc:CTPSYN-RXN.c";"ModelSEED:rxn00412";"name:CTP synthase (glutamine)";"name:cytidine triphosphate synthetase";"name:UTP:L-glutamine amido-liga…	0
365	rxn00414	Carbon-dioxideL-glutamine amido-ligase (ADP-forming,	cpd00001[c] + 2 cpd00002[c] + cpd00053[c] + cpd00242[c] -> 2 cpd00008[c] + cpd00009[c] + cpd00023[c] + cpd00067[c] + cpd00146[c]	PA4756 and PA4758	PA4756 PA4758	CarB and CarA	6.3.5.5	Pyrimidine de novo biosynthesis	0	0	1000	0	iMO1056|Opt208964	-20.79	0.95	R00575	CARBPSYN-RXN.c	CBPS|CBPSn	CBPS	null	null	null	Pyrimidine metabolism|Alanine, aspartate and glutamate metabolism	ARG+POLYAMINE-SYN|ARGININE-SYN|ARGSYN-PWY|ARGSYNBSUB-PWY|Amino-Acid-Biosynthesis|Biosynthesis|IND-AMINO-ACID-SYN|Nucleotide-Biosynthesis|PRPP-PWY|PWY-5154|PWY-5686|PWY0-162|PYR-NUC-SYN|Polyamine-Biosynthesis|Pyrimidine-De-Novo-Biosyn	Scenario:De Novo Pyrimidine Synthesis/CarbamoylP and PRPP to UMP;Scenario:De Novo Pyrimidine Synthesis/Glutamine to CarbamoylP;Scenario:De Novo Pyrimidine Synthesis/Uracil and PRPP to UMP	iRR1083:CBPS;"RiceCyc:CARBPSYN-RXN.c";"searchname:carbamoylphosphatesynthaseglutaminehydrolysing";"searchname:carbondioxidelglutamineamidoligaseadpforming";"searchname:cbps";"searchname:carbamoylphosphatesynthaseglutaminehydrolysingnuclear";"searchname:carbamatephosphorylating";"iSB619:CBPS";"SoyCyc:CARBPSYN-RXN.c";"JP_Creinhardtii_MSB:R_HCGAL";"iMA945:CBPS";"MetaCyc:CARBPSYN-RXN.c";"MaizeCyc:CAR…	0
366	rxn00416	L-aspartateL-glutamine amido-ligase (AMP-forming)	cpd00001[c] + cpd00002[c] + cpd00041[c] + cpd00053[c] -> cpd00012[c] + cpd00018[c] + cpd00023[c] + cpd00132[c]	PA2084 or PA3459 or PA0051	PA0051 PA2084 PA3459	PA2084 or PA3459 or PhzH	6.3.5.4	Alanine, aspartate and glutamate metabolism	0	0	1000	0	iMO1056|Opt208964	-27.3	0.75	R00578	ASNSYNB-RXN.c	ASN1|ASN2|ASNS1	ASNS1	null	null	null	Alanine, aspartate and glutamate metabolism|Nitrogen metabolism	ASPARAGINE-BIOSYNTHESIS|ASPARAGINE-SYN|Amino-Acid-Biosynthesis|Biosynthesis|IND-AMINO-ACID-SYN|PWY0-1325	Scenario:Glutamine, Glutamate, Aspartate and Asparagine Biosynthesis/Oxaloacetate to Aspartate;Scenario:Glutamine, Glutamate, Aspartate and Asparagine Biosynthesis/Glutamate racemase;Scenario:Glutamine, Glutamate, Aspartate and Asparagine Biosynthesis/Fumarate to Aspartate;Scenario:Glutamine, Glutamate, Aspartate and Asparagine Biosynthesis/Aspartate to Asparagine;Scenario:Glutamine, Glutamate, A…	TS_Athaliana:rxn188_c;"iRR1083:ASNS1";"RiceCyc:ASNSYNB-RXN.c";"searchname:asparaginesynthaseglutaminehydrolysing";"searchname:laspartatelglutamineamidoligaseampforming";"iSB619:ASNS1";"SoyCyc:ASNSYNB-RXN.c";"JP_Creinhardtii_MSB:R_ASPS";"iMA945:ASNS1";"MetaCyc:ASNSYNB-RXN.c";"MaizeCyc:ASNSYNB-RXN.c";"ModelSEED:rxn00416";"name:asparagine synthetase (glutamine-hydrolysing)";"name:L-aspartate:L-gluta…	0
367	rxn00420	L-O-Phosphoserine phosphohydrolase	cpd00001[c] + cpd00738[c] -> cpd00009[c] + cpd00054[c] + cpd00067[c]	PA1757 or PA4960	PA1757 PA4960	ThrH or PA4960	3.1.3.3	Glycine, serine and threonine metabolism	0	0	1000	0	iMO1056|Opt208964	7.21	0.74	R00582	PSERPHOSPHA-RXN.c.metaexp.3-P-SERINE_SER|RXN0-5114.c	PSP_L|SER2	PSP_L	null	null	null	Glycine, serine and threonine metabolism|Methane metabolism	Amino-Acid-Biosynthesis|Biosynthesis|IND-AMINO-ACID-SYN|SER-GLYSYN-PWY|SERINE-BIOSYNTHESIS|SERSYN-PWY|SULFATE-CYS-PWY	Scenario:Serine Biosynthesis/Glycerate3P to Serine;Scenario:Serine Biosynthesis/Glycine to Serine	iRR1083:PSP_L;"RiceCyc:PSERPHOSPHA-RXN.c.riceexp.3-P-SERINE_SER";"RiceCyc:RXN0-5114.c";"searchname:phosphoserinephosphatase";"searchname:phospholserinephosphataseperiplasmic";"searchname:lophosphoserinephosphohydrolase";"searchname:pspl";"searchname:phosphoserinephosphataselserine";"iSB619:PSP_L";"SoyCyc:PSERPHOSPHA-RXN.c.soyexp.3-P-SERINE_SER";"SoyCyc:RXN0-5114.c";"iMA945:PSP_L";"MetaCyc:PSERPHO…	0
368	rxn00423	Serine O-acetyltransferase	cpd00022[c] + cpd00054[c] -> cpd00010[c] + cpd00722[c]	PA2105 or PA3816	PA2105 PA3816	PA2105 or CysE	2.3.1.30	Cysteine and methionine metabolism	0	0	1000	0	iMO1056|Opt208964	-3.61	1.18	R00586	SERINE-O-ACETTRAN-RXN.c	SERAT|SERATi|U48	SERAT	null	null	null	Cysteine and methionine metabolism|Sulfur metabolism	Amino-Acid-Biosynthesis|Biosynthesis|CYSTEINE-SYN|CYSTSYN-PWY|Detoxification|IND-AMINO-ACID-SYN|Other-Amino-Acid-Biosynthesis|Other-biosynthesis|PWY-6395|PWY-6936|SULFATE-CYS-PWY	Scenario:Methionine Biosynthesis/Methionine to Adenosylmethionine;Scenario:Methionine Biosynthesis/Adenosylmethionine to Homocysteine;Scenario:Methionine Biosynthesis/Homoserine to Homocysteine using Cysteine;Scenario:Methionine Biosynthesis/Homocysteine to Methionine;Scenario:Methionine Biosynthesis/Homoserine to Homocysteine using Sulfhydrylation;Scenario:Methionine Biosynthesis/Serine to Cyste…	TS_Athaliana:rxn1534_c;"iRR1083:SERAT";"RiceCyc:SERINE-O-ACETTRAN-RXN.c";"searchname:serineoacetyltransferaseirreversible";"searchname:serat";"searchname:serineoacetyltransferase";"searchname:serineacetyltransferase";"iSB619:SERAT";"SoyCyc:SERINE-O-ACETTRAN-RXN.c";"iMA945:SERAT";"MetaCyc:SERINE-O-ACETTRAN-RXN.c";"MaizeCyc:SERINE-O-ACETTRAN-RXN.c";"ModelSEED:rxn00423";"iAO358:rll_103";"DF_Athalian…	0
369	rxn00429	FormaldehydeNAD+ oxidoreductase	cpd00001[c] + cpd00003[c] + cpd00055[c] -> cpd00004[c] + cpd00047[c] + 2 cpd00067[c]	PA5421	PA5421	FdhA	1.2.1.46	Chloroalkane and chloroalkene degradation	0	0	1000	0	iMO1056	-9.8	1.36	R00604	FORMALDEHYDE-DEHYDROGENASE-RXN.c	ALDD1|ALDD1x	ALDD1x	null	null	null	Chloroalkane and chloroalkene degradation|Methane metabolism	C1-COMPOUNDS|Degradation|FORMASS-PWY|Formaldehyde-Oxidation|PWY-1882	null	TS_Athaliana:rxn294_c;"iAF692:ALDD1";"BioCyc:FORMALDEHYDE-DEHYDROGENASE-RXN.c";"searchname:aldehydedehydrogenaseformaldehydenad";"searchname:formaldehydenad+oxidoreductase";"PlantCyc:FORMALDEHYDE-DEHYDROGENASE-RXN.c";"MetaCyc:FORMALDEHYDE-DEHYDROGENASE-RXN.c";"ModelSEED:rxn00429";"BiGG:ALDD1x";"BiGG:ALDD1";"iMM904:ALDD1x";"iMEO21:ALDD1";"name:formaldehyde:NAD+ oxidoreductase";"name:aldehyde dehyd…	0
370	rxn00433	Sarcosineoxygen oxidoreductase (demethylating)	cpd00001[c] + cpd00007[c] + cpd00183[c] -> cpd00025[c] + cpd00033[c] + cpd00055[c]	PA5416 and PA5417 and PA5418 and PA5419	PA5416 PA5417 PA5418 PA5419	SoxB and SoxD and SoxA and SoxG	1.5.3.1	Glycine, serine and threonine metabolism	0	0	1000	0	iMO1056|Opt208964	-19.03	1.36	R00610	SARCOX-RXN.c	SARCO|SARCOX	SARCO	null	null	null	Glycine, serine and threonine metabolism	AMINE-DEG|CRNFORCAT-PWY|Creatinine-Degradation|Degradation|PWY-3661|PWY-4722	null	BrachyCyc:SARCOX-RXN.c;"RiceCyc:SARCOX-RXN.c";"BioCyc:SARCOX-RXN.c";"searchname:sarcosineoxygenoxidoreductasedemethylating";"searchname:sarcosineoxidase";"SoyCyc:SARCOX-RXN.c";"iAbaylyiv4:SARCOX-RXN";"MetaCyc:SARCOX-RXN.c";"MaizeCyc:SARCOX-RXN.c";"ModelSEED:rxn00433";"ChlamyCyc:SARCOX-RXN.c";"iJN746:SARCOX";"iMM904:SARCO";"BiGG:SARCOX";"BiGG:SARCO";"name:Sarcosine:oxygen oxidoreductase (demethyla…	0
371	rxn00453	O-Acetyl-L-homoserine acetate-lyase (adding methanethiol)	cpd00324[c] + cpd00790[c] -> cpd00029[c] + cpd00060[c] + cpd00067[c]	PA5025	PA5025	MetY	2.5.1.49	Cysteine and methionine metabolism	0	0	1000	0	iMO1056	-9.36	1.18	R00651	O-ACETYLHOMOSERINE-THIOL-LYASE-RXN.c	AHSERL|MET17_1	AHSERL	null	null	null	null	null	null	TS_Athaliana:rxn588_c;"BioCyc:O-ACETYLHOMOSERINE-THIOL-LYASE-RXN.c";"searchname:oacetylhomoserinethiollyase";"searchname:oacetyllhomoserineacetatelyaseaddingmethanethiol";"searchname:oacetylhomoserinesulfhydrylase";"iSO783:AHSERL";"MetaCyc:O-ACETYLHOMOSERINE-THIOL-LYASE-RXN.c";"ModelSEED:rxn00453";"BiGG:MET17_1";"BiGG:AHSERL";"iAO358:rll_101";"iMM904:AHSERL";"iMO1056:AHSERL";"name:O-acetylhomoser…	0
372	rxn00455	N-Formyl-L-methionine amidohydrolase	cpd00001[c] + cpd02012[c] -> cpd00047[c] + cpd00060[c]	PA1122	PA1122	PA1122	3.5.1.31	Cysteine and methionine metabolism	0	0	1000	0	iMO1056	0.74	0.98	R00653	FORMYLMETHIONINE-DEFORMYLASE-RXN.c	FMETDF	FMETDF	null	null	null	Cysteine and methionine metabolism|Glyoxylate and dicarboxylate metabolism	null	null	iMM904:FMETDF;"BiGG:FMETDF";"iRR1083:FMETDF";"name:N-Formyl-L-methionine amidohydrolase";"name:N-formyl-L-methionine amidohydrolase";"name:formylmethionine deformylase";"iMO1056:FMETDF";"BioCyc:FORMYLMETHIONINE-DEFORMYLASE-RXN.c";"searchname:formylmethioninedeformylase";"searchname:nformyllmethionineamidohydrolase";"SorghumCyc:FORMYLMETHIONINE-DEFORMYLASE-RXN.c";"KEGG:R00653";"iYO844:FMETDF";"Met…	0
373	rxn00459	2-Phospho-D-glycerate hydro-lyase	cpd00001[c] + cpd00061[c] <=> cpd00482[c]	PA1685 or PA3635	PA1685 PA3635	MasA or Eno	4.2.1.11	Glycolysis	1	-1000	1000	0	iMO1056|Opt208964	-0.87	0.78	R00658	2PGADEHYDRAT-RXN.c	ENO|ENO1|ENO2|ERR1_1|ERR1_2|ERR2	ENO	null	null	null	Glycolysis / Gluconeogenesis|Methane metabolism	ANAEROBIC-RESPIRATION|ANAEROFRUCAT-PWY|ANAGLYCOLYSIS-PWY|ANARESP1-PWY|Biosynthesis|C1-COMPOUNDS|CARBO-BIOSYNTHESIS|CARBOXYLATES-DEG|Carbohydrates-Biosynthesis|Carbohydrates-Degradation|Degradation|Energy-Metabolism|Fermentation|Formaldehyde-Assimilation|GLUCONEO-PWY|GLYCOLYSIS|GLYCOLYSIS-E-D|GLYCOLYSIS-TCA-GLYOX-BYPASS|GLYCOLYSIS-VARIANTS|Gluconeogenesis|NPGLUCAT-PWY|P122-PWY|P124-PWY|P341-PWY|P4…	Scenario:Glycolysis and Gluconeogenesis/Phosphoenolpyruvate to Glucose6P;Scenario:Glycolysis and Gluconeogenesis/Glucose6P to Pyruvate;Scenario:Glycolysis and Gluconeogenesis/Glucose to Glucose6P;Scenario:Glycolysis and Gluconeogenesis/Fructose6P to Pyruvate;Scenario:Entner-Doudoroff Pathway/Glucose to Phosphogluconate;Scenario:Glycolysis and Gluconeogenesis/Pyruvate to Phosphoenolpyruvate;Scenar…	TS_Athaliana:rxn84_c;"iRR1083:ENO";"RiceCyc:2PGADEHYDRAT-RXN.c";"searchname:2phosphoglyceratedehydratase";"searchname:2phosphodgluceratehydrolyase";"searchname:eno";"searchname:2phosphodglyceratehydrolyase";"searchname:enolase";"searchname:phosphopyruvatehydratase";"iSB619:ENO";"SoyCyc:2PGADEHYDRAT-RXN.c";"JP_Creinhardtii_MSB:R_ENOf";"JP_Creinhardtii_MSB:R_ENO";"iMA945:ENO";"MetaCyc:2PGADEHYDRAT-…	0
374	rxn00461	PhosphoenolpyruvateUDP-N-acetyl-D-glucosamine	cpd00009[c] + cpd00067[c] + cpd02820[c] <=> cpd00037[c] + cpd00061[c]	PA4450	PA4450	MurA	2.5.1.7	Peptidoglycan biosynthesis	1	-1000	1000	0	iMO1056|Opt208964	10.33	0.68	R00660	UDPNACETYLGLUCOSAMENOLPYRTRANS-RXN.c	UAGCVT	UAGCVT	null	null	null	Amino sugar and nucleotide sugar metabolism|Peptidoglycan biosynthesis	Acetylmuramoyl-Pentapeptide-Biosynthesis|Antibiotic-Resistance|Biosynthesis|Cell-Structure-Biosynthesis|Cell-Wall-Biosynthesis|Detoxification|PEPTIDOGLYCANSYN-PWY|PWY-5265|PWY-6385|PWY-6386|PWY-6387|PWY-6470|PWY-6471|Peptidoglycan-Biosynthesis	Scenario:UDP-N-acetylmuramate from Fructose-6-phosphate Biosynthesis/UDP N acetylglucosamine to UDP N acetylmuramate;Scenario:Peptidoglycan Biosynthesis 2/UDP N acetylglucosamine to UDP N acetylmuramate;Scenario:Peptidoglycan Biosynthesis 2/UDP N acetylmuramate to UDP N acetylmuramoyl plus more;Scenario:UDP-N-acetylmuramate from Fructose-6-phosphate Biosynthesis/Fructose6P to UDP N acetylglucosam…	iJR904:UAGCVT;"iAF692:UAGCVT";"BrachyCyc:UDPNACETYLGLUCOSAMENOLPYRTRANS-RXN.c";"iRR1083:UAGCVT";"RiceCyc:UDPNACETYLGLUCOSAMENOLPYRTRANS-RXN.c";"BioCyc:UDPNACETYLGLUCOSAMENOLPYRTRANS-RXN.c";"searchname:udpnacetylglucosamine1carboxyvinyltransferase";"searchname:1carboxyvinyltransferase";"searchname:uagcvt";"searchname:phosphoenolpyruvateudpnacetyldglucosamine";"iSB619:UAGCVT";"iSO783:UAGCVT";"iAbay…	0
375	rxn00463	Uridine triphosphate pyrophosphohydrolase	cpd00001[c] + cpd00062[c] -> cpd00012[c] + cpd00091[c]	PA0935	PA0935	PA0935	3.6.1.8	Pyrimidine metabolism	0	0	1000	0	Opt208964	-27.3	0.75	R00662	3.6.1.19-RXN.c.metaexp.UMP_UTP	NTPP8	null	null	null	null	Pyrimidine metabolism	null	Scenario:Folate Biosynthesis/Folate to Tetrahydrofolate;Scenario:Folate Biosynthesis/Dihydrofolate to Tetrahydrofolate;Scenario:Folate Biosynthesis/GTP and Chorismate to Tetrahydrofolate	iJR904:NTPP8;"TS_Athaliana:rxn589_c";"BrachyCyc:3.6.1.19-RXN.c.brachyexp.UMP_UTP";"iRR1083:NTPP8";"BioCyc:3.6.1.19-RXN.c.cornexp.UMP_UTP";"BioCyc:RXN0-1041.c.chlamyexp.UMP_UTP";"BioCyc:3.6.1.19-RXN.c.soyexp.UMP_UTP";"BioCyc:3.6.1.19-RXN.c.metaexp.UMP_UTP";"BioCyc:3.6.1.19-RXN.c.araexp.UMP_UTP";"BioCyc:3.6.1.19-RXN.c.chlamyexp.UMP_UTP";"BioCyc:3.6.1.19-RXN.c.brachyexp.UMP_UTP";"BioCyc:3.6.1.19-RXN…	0
376	rxn00467	L-Ornithine2-oxo-acid aminotransferase	cpd00024[c] + cpd00064[c] -> cpd00023[c] + cpd00858[c]	PA0895	PA0895	AruC	2.6.1.13	Arginine and proline metabolism	0	0	1000	0	iMO1056	-1	0.35	R00667	ORNITHINE-GLU-AMINOTRANSFORASE-RXN.c	null	ORNTA	null	null	null	Arginine and proline metabolism	ARG-PRO-PWY|ARGASEDEG-PWY|ARGININE-DEG|ARGININE-SYN|ARGININE-SYN4-PWY|ARGORNPROST-PWY|Activation-Inactivation-Interconversion|Amino-Acid-Biosynthesis|Amino-Acid-Degradation|Biosynthesis|CITRULBIO-PWY|Citrulline-Biosynthesis|Degradation|GLUTAMATE-SYN|IND-AMINO-ACID-SYN|Interconversion|Other-Amino-Acid-Biosynthesis|PROLINE-SYN|PWY-3341|PWY-4981|PWY-5004|PWY-6344|PWY-6922	Scenario:Arginine and Ornithine Degradation/Ornithine to Putrescine;Scenario:Arginine and Ornithine Degradation/Arginine to Glutamate;Scenario:Arginine and Ornithine Degradation/Ornithine to Proline;Scenario:Arginine and Ornithine Degradation/CarbamoylP to Ammonia;Scenario:Arginine and Ornithine Degradation/Glutamate to Oxoglutarate;Scenario:Arginine and Ornithine Degradation/Arginine to Putresci…	RiceCyc:ORNITHINE-GLU-AMINOTRANSFORASE-RXN.c;"searchname:ornta";"searchname:ornithinetransaminase";"searchname:lornithine2oxoacidaminotransferase";"iSB619:ORNTA";"SoyCyc:ORNITHINE-GLU-AMINOTRANSFORASE-RXN.c";"MetaCyc:ORNITHINE-GLU-AMINOTRANSFORASE-RXN.c";"MaizeCyc:ORNITHINE-GLU-AMINOTRANSFORASE-RXN.c";"ModelSEED:rxn00467";"DF_Athaliana:reac_539";"name:ornithine transaminase";"name:L-Ornithine:2-o…	0
377	rxn00469	N2-Acetyl-L-ornithine amidohydrolase	cpd00001[c] + cpd00342[c] -> cpd00029[c] + cpd00064[c]	PA5206 or PA5390	PA5206 PA5390	ArgE or PA5390	3.5.1.16	Arginine and proline metabolism	0	0	1000	0	iMO1056|Opt208964	-2	0.98	R00669	ACETYLORNDEACET-RXN.c	null	ACODA	null	null	null	Arginine and proline metabolism	ARG+POLYAMINE-SYN|ARGININE-SYN|ARGSYN-PWY|Amino-Acid-Biosynthesis|Biosynthesis|GLUTORN-PWY|IND-AMINO-ACID-SYN|Other-Amino-Acid-Biosynthesis|Polyamine-Biosynthesis	Scenario:Arginine Biosynthesis extended/Glutamate to Arginine	TS_Athaliana:rxn591_c;"TS_Athaliana:rxn139_c";"RiceCyc:ACETYLORNDEACET-RXN.c";"searchname:acetylornithinedeacetylase";"searchname:n2acetyllornithineamidohydrolase";"SoyCyc:ACETYLORNDEACET-RXN.c";"MetaCyc:ACETYLORNDEACET-RXN.c";"MaizeCyc:ACETYLORNDEACET-RXN.c";"ModelSEED:rxn00469";"iAO358:rll_47";"name:acetylornithinase";"name:N2-Acetyl-L-ornithine amidohydrolase";"name:2-N-acetyl-L-ornithine amid…	0
378	rxn00470	L-Ornithine carboxy-lyase	cpd00064[c] + cpd00067[c] -> cpd00011[c] + cpd00118[c]	PA4519	PA4519	SpeC	4.1.1.17	Putrescine biosynthesis	0	0	1000	0	iMO1056|Opt208964	-3.09	0.54	R00670	ORNDECARBOX-RXN.c	or NDC	ORNDC	null	null	null	Arginine and proline metabolism|Glutathione metabolism	AMINE-DEG|ARG+POLYAMINE-SYN|ARGININE-DEG|Amino-Acid-Degradation|Biosynthesis|Degradation|ORNARGDEG-PWY|ORNDEG-PWY|POLYAMINSYN3-PWY|POLYAMSYN-PWY|PWY-46|PWY-6305|Polyamine-Biosynthesis|Putrescine-Biosynthesis	Scenario:Arginine and Ornithine Degradation/Ornithine to Putrescine;Scenario:Arginine and Ornithine Degradation/Arginine to Glutamate;Scenario:Arginine and Ornithine Degradation/Ornithine to Proline;Scenario:Polyamine Metabolism/Putrescine to Spermidine;Scenario:Arginine and Ornithine Degradation/CarbamoylP to Ammonia;Scenario:Arginine and Ornithine Degradation/Glutamate to Oxoglutarate;Scenario:…	TS_Athaliana:rxn489_c;"RiceCyc:ORNDECARBOX-RXN.c";"searchname:lornithinecarboxylyase";"searchname:ornithinedecarboxylase";"iSB619:ORNDC";"SoyCyc:ORNDECARBOX-RXN.c";"MetaCyc:ORNDECARBOX-RXN.c";"MaizeCyc:ORNDECARBOX-RXN.c";"ModelSEED:rxn00470";"name:SpeC";"name:Ornithine Decarboxylase";"name:L-ornithine carboxy-lyase";"name:L-Ornithine carboxy-lyase";"name:or nithine decarboxylase";"name:L-ornithin…	0
379	rxn00471	L-Ornithine ammonia-lyase(cyclizing)	cpd00064[c] -> cpd00013[c] + cpd00067[c] + cpd00129[c]	PA3862 or PA4908	PA3862 PA4908	DauB or PA4908	4.3.1.12	Arginine and proline metabolism	0	0	1000	0	Opt208964	4.15	1.17	R00671	null	null	null	null	null	null	Arginine and proline metabolism	null	Scenario:Arginine and Ornithine Degradation/Ornithine to Putrescine;Scenario:Arginine and Ornithine Degradation/Arginine to Glutamate;Scenario:Arginine and Ornithine Degradation/Ornithine to Proline;Scenario:Arginine and Ornithine Degradation/CarbamoylP to Ammonia;Scenario:Arginine and Ornithine Degradation/Glutamate to Oxoglutarate;Scenario:Arginine and Ornithine Degradation/Arginine to Putresci…	iAF692:ORNCD;"name:L-Ornithine ammonia-lyase(cyclizing)";"name:L-ornithine ammonia-lyase (cyclizing; L-proline-forming)";"name:ornithine cyclodeaminase";"searchname:ornithinecyclodeaminase";"searchname:lornithineammonialyasecyclizing";"iSB619:ORNCD";"KEGG:R00671";"ModelSEED:rxn00471";"KBase:kb|rxn.471";"iJN746:ORNCD"	0
380	rxn00474	L-Serine hydro-lyase (adding indoleglycerol-phosphate)	cpd00054[c] + cpd00359[c] -> cpd00001[c] + cpd00065[c]	PA0035 and PA0036	PA0035 PA0036	TrpA and TrpB	4.2.1.20	Tryptophan biosynthesis	0	0	1000	0	Opt208964	-11.95	0.69	R00674	RXN0-2382.c	TRPS2	null	null	null	null	Phenylalanine, tyrosine and tryptophan biosynthesis	ALL-CHORISMATE-PWY|Amino-Acid-Biosynthesis|Biosynthesis|COMPLETE-ARO-PWY|IND-AMINO-ACID-SYN|PWY-6629|TRPSYN-PWY|TRYPTOPHAN-BIOSYNTHESIS	Scenario:Tryptophan synthesis/Chorismate to Tryptophan	iJR904:TRPS2;"iAF692:TRPS2";"BrachyCyc:RXN0-2382.c";"iRR1083:TRPS2";"RiceCyc:RXN0-2382.c";"BioCyc:RXN0-2382.c";"searchname:trps2";"searchname:lserinehydrolyaseaddingindoleglycerolphosphate";"searchname:tryptophansynthasebetachain";"searchname:tryptophansynthaseindole";"PlantCyc:RXN0-2382.c";"SoyCyc:RXN0-2382.c";"iSO783:TRPS2";"iMA945:TRPS2";"MetaCyc:RXN0-2382.c";"MaizeCyc:RXN0-2382.c";"ModelSEED:…	0
381	rxn00478	L-tryptophanoxygen 2,3-oxidoreductase (decyclizing)	cpd00007[c] + cpd00065[c] -> cpd01749[c]	PA2579	PA2579	Kynull	1.13.11.11	Tryptophan degradation	0	0	1000	0	iMO1056|Opt208964	-92.1	1.8	R00678	null	TRPO2|YJR078W	TRPO2	null	null	null	Tryptophan metabolism	null	Scenario:Aromatic amino acid degradation/Phenylalanine to Tyrosine;Scenario:NAD and NADP cofactor biosynthesis global/Nicotinamide and PRPP to NAD;Scenario:NAD and NADP cofactor biosynthesis global/Nicotinate and PRPP to NAD;Scenario:NAD and NADP cofactor biosynthesis global/NAD to NADP;Scenario:NAD and NADP cofactor biosynthesis global/Tryptophan and PRPP to NAD;Scenario:NAD and NADP cofactor bi…	iMM904:TRPO2;"BiGG:YJR078W";"BiGG:TRPO2";"name:L-tryptophan:oxygen 2,3-oxidoreductase (decyclizing)";"name:Indoleamine 2,3-dioxygenase family protein";"iMO1056:TRPO2";"searchname:ltryptophanoxygen23oxidoreductasedecyclizing";"iIN800:YJR078W";"AlgaGEM:R_R00678_c";"JP_Creinhardtii_MSB:R_TRP23OR";"KEGG:R00678";"iND750:TRPO2";"ModelSEED:rxn00478";"KBase:kb|rxn.478"	0
382	rxn00493	L-Phenylalanine2-oxoglutarate aminotransferase	cpd00023[c] + cpd00143[c] <=> cpd00024[c] + cpd00066[c]	PA3165 or PA2531 or PA4447 or PA0870 or PA3139	PA0870 PA2531 PA3139 PA3165 PA4447	HisC2 or PA2531 or HisC1 or PhhC or PA3139	2.6.1.9|2.6.1.57	Phenylalanine metabolism	1	-1000	1000	0	iMO1056|Opt208964	0	2	R00694	PHEAMINOTRANS-RXN.c|RXN-10814.c	ARO9_1|PHETA1	PHETA1	null	null	null	Phenylalanine metabolism|Phenylalanine, tyrosine and tryptophan biosynthesis|Tropane, piperidine and pyridine alkaloid biosynthesis	ALL-CHORISMATE-PWY|ANAPHENOXI-PWY|AROMATIC-COMPOUNDS-DEGRADATION|Amino-Acid-Biosynthesis|Amino-Acid-Degradation|BENZCOA-PWY|Biosynthesis|COMPLETE-ARO-PWY|Degradation|IND-AMINO-ACID-SYN|PHENYLALANINE-DEG|PHENYLALANINE-SYN|PHESYN|PWY-5079|PWY-6318|PWY-6628	Scenario:Phenylalanine and Tyrosine Branches from Chorismate/Chorismate to Tyrosine;Scenario:Phenylalanine and Tyrosine Branches from Chorismate/Chorismate to Phenylalanine	TS_Athaliana:rxn508_c;"iRR1083:PHETA1";"RiceCyc:PHEAMINOTRANS-RXN.c";"searchname:pheta1";"searchname:phenylalaninetransaminase";"searchname:phenylalanineaminotransferase";"searchname:aminotransferase";"searchname:lphenylalanine2oxoglutarateaminotransferase";"iSB619:PHETA1";"SoyCyc:RXN-10814.c";"JP_Creinhardtii_MSB:R_POAT";"iMA945:PHETA1";"MetaCyc:PHEAMINOTRANS-RXN.c";"MetaCyc:RXN-10814.c";"MaizeC…	0
383	rxn00500	(R)-LactateNAD+ oxidoreductase	cpd00003[c] + cpd00221[c] <=> cpd00004[c] + cpd00020[c] + cpd00067[c]	PA0927	PA0927	LdhA	1.1.1.28	Pyruvate metabolism	1	-1000	1000	0	iMO1056|Opt208964	6.22	1.1	R00704	DLACTDEHYDROGNAD-RXN.c	LDH_D|LDH_Dir	LDH_D	null	null	null	Pyruvate metabolism	ALACAT2-PWY|ALANINE-DEG|Amino-Acid-Degradation|Antibiotic-Resistance|Biosynthesis|Carbohydrates-Degradation|Cell-Structure-Biosynthesis|Cell-Wall-Biosynthesis|Degradation|Detoxification|Energy-Metabolism|FERMENTATION-PWY|Fermentation|P122-PWY|PROPFERM-PWY|PWY-5494|PWY-6454|PWY-6901|Pyruvate-Degradation|Sugars-And-Polysaccharides|Vancomycin-Resistnace|Xylose-Degradation	Scenario:Fermentations/ Lactate/Fructose6P to Ethanol and Erythrose4P;Scenario:Fermentations/ Lactate/Pyruvate to Lactate;Scenario:Fermentations/ Lactate/Xylulose5P to Acetate and Glyceraldehyde3P;Scenario:Fermentations/ Lactate/Fructose6P to Acetate and Erythrose4P;Scenario:Fermentations/ Lactate/Xylulose5P to Ethanol and Glyceraldehyde3P	TS_Athaliana:rxn266_c;"iRR1083:LDH_D";"RiceCyc:DLACTDEHYDROGNAD-RXN.c";"searchname:dlactatedehydrogenase";"searchname:rlactatenad+oxidoreductase";"searchname:dlactatedehydrogenasenad";"iSB619:LDH_D";"SoyCyc:DLACTDEHYDROGNAD-RXN.c";"iMA945:LDH_D";"MetaCyc:DLACTDEHYDROGNAD-RXN.c";"MaizeCyc:DLACTDEHYDROGNAD-RXN.c";"ModelSEED:rxn00500";"DF_Athaliana:reac_302";"name:d-lactate dehydrogenase, nad";"name…	0
384	rxn00508	Succinate-semialdehydeNAD+ oxidoreductase	cpd00001[c] + cpd00003[c] + cpd00199[c] -> cpd00004[c] + cpd00036[c] + 2 cpd00067[c]	PA0265	PA0265	GabD	1.2.1.16	Alanine, aspartate and glutamate metabolism	0	0	1000	0	iMO1056	-9.8	1.18	R00713	RXN0-5293.c.metaexp.NAD_NADH|SUCCINATE-SEMIALDEHYDE-DEHYDROGENASE-RXN.c	SSALx	SSALx	null	null	null	Alanine, aspartate and glutamate metabolism|Tyrosine metabolism|Butanoate metabolism	4-Aminobutyraye-Degradation|4AMINOBUTMETAB-PWY|AMINE-DEG|ARGDEG-PWY|ARGININE-DEG|Amino-Acid-Degradation|Degradation|GLUDEG-I-PWY|GLUTAMATE-DEG|ORNARGDEG-PWY|PWY-4321|PWY-6473|PWY-6535|PWY-6536	Scenario:Gamma-aminobutyrate (GABA) shunt/Aminobutanal to Succinate semialdehyde;Scenario:Gamma-aminobutyrate (GABA) shunt/Succinate semialdehyde to CrotonoylCoA;Scenario:Gamma-aminobutyrate (GABA) shunt/Succinate semialdehyde to Succinate	RiceCyc:SUCCINATE-SEMIALDEHYDE-DEHYDROGENASE-RXN.c;"searchname:succinatesemialdehydenad+oxidoreductase";"searchname:succinatesemialdehydedehydrogenasenad";"SoyCyc:SUCCINATE-SEMIALDEHYDE-DEHYDROGENASE-RXN.c";"iMA945:SSALx";"MetaCyc:RXN0-5293.c.metaexp.NAD_NADH";"MetaCyc:SUCCINATE-SEMIALDEHYDE-DEHYDROGENASE-RXN.c";"MaizeCyc:SUCCINATE-SEMIALDEHYDE-DEHYDROGENASE-RXN.c";"ModelSEED:rxn00508";"name:succ…	0
385	rxn00509	Succinate-semialdehydeNADP+ oxidoreductase	cpd00001[c] + cpd00006[c] + cpd00199[c] -> cpd00005[c] + cpd00036[c] + 2 cpd00067[c]	PA0265	PA0265	GabD	1.2.1.16|1.2.1.79	Alanine, aspartate and glutamate metabolism	0	0	1000	0	iMO1056|Opt208964	-9.8	1.18	R00714	RXN0-5293.c.metaexp.NADP_NADPH|SUCCSEMIALDDEHYDROG-RXN.c	SSALy|SSALyr|YBR006W	SSALy	null	null	null	Alanine, aspartate and glutamate metabolism|Tyrosine metabolism|Butanoate metabolism	3-HYDROXYPHENYLACETATE-DEGRADATION-PWY|4-Aminobutyraye-Degradation|4AMINOBUTMETAB-PWY|AMINE-DEG|ARGDEG-PWY|ARGININE-DEG|AROMATIC-COMPOUNDS-DEGRADATION|Amino-Acid-Degradation|Degradation|Energy-Metabolism|GLUTAMATE-DEG|Nicotine-Degradation|ORNARGDEG-PWY|Other-Degradation|P105-PWY|P181-PWY|PWY-6536|PWY-6537|PWY-6993|PWY3O-210|TCA-VARIANTS	Scenario:Gamma-aminobutyrate (GABA) shunt/Aminobutanal to Succinate semialdehyde;Scenario:Gamma-aminobutyrate (GABA) shunt/Succinate semialdehyde to CrotonoylCoA;Scenario:Gamma-aminobutyrate (GABA) shunt/Succinate semialdehyde to Succinate	iRR1083:SSALy;"RiceCyc:SUCCSEMIALDDEHYDROG-RXN.c";"searchname:succinatesemialdehydenadp+oxidoreductase";"searchname:succinatesemialdehydedehydrogenasenadpreversible";"searchname:succinatesemialdehydedehydrogenasenadp+";"searchname:succinatesemialdehydedehydrogenasenadp";"iSB619:SSALy";"iMA945:SSALy";"MetaCyc:RXN0-5293.c.metaexp.NADP_NADPH";"MetaCyc:SUCCSEMIALDDEHYDROG-RXN.c";"MaizeCyc:SUCCSEMIALD…	0
386	rxn00512	GlycolateNAD+ oxidoreductase	cpd00003[c] + cpd00139[c] -> cpd00004[c] + cpd00040[c] + cpd00067[c]	PA4626	PA4626	HprA	1.1.1.29	Glycine, serine and threonine metabolism	0	0	1000	0	Opt208964	7.68	1.09	R00717	GLYCOLATE-REDUCTASE-RXN.c	GLYCLTDx|GLYCLTDxr	null	null	null	null	Glyoxylate and dicarboxylate metabolism	null	Scenario:Glycolate, glyoxylate interconversions/Phosphoglycolate to Glyoxylate;Scenario:Glycolate, glyoxylate interconversions/Glycoaldehyde to Glyoxylate	iJR904:GLYCLTDx;"BioCyc:GLYCOLATE-REDUCTASE-RXN.c";"searchname:glycolatedehydrogenasenad";"searchname:glycolatenad+oxidoreductase";"SoyCyc:GLYCOLATE-REDUCTASE-RXN.c";"iSO783:GLYCLTDxr";"JP_Creinhardtii_MSB:R_GLYCLTD";"iMA945:GLYCLTDx";"MetaCyc:GLYCOLATE-REDUCTASE-RXN.c";"MaizeCyc:GLYCOLATE-REDUCTASE-RXN.c";"ModelSEED:rxn00512";"BiGG:GLYCLTDx";"BiGG:GLYCLTDxr";"name:Glycolate:NAD+ oxidoreductase";…	0
387	rxn00514	Inosine 5'-triphosphate pyrophosphohydrolase	cpd00001[c] + cpd00068[c] -> cpd00012[c] + cpd00114[c]	PA0935	PA0935	PA0935	3.6.1.8	Purine metabolism	0	0	1000	0	Opt208964	-27.3	0.75	R00720	3.6.1.19-RXN.c.metaexp.IMP_ITP|RXN0-6382.c	ITPASE2|NTPP9	null	null	null	null	Purine metabolism	null	Scenario:Folate Biosynthesis/Folate to Tetrahydrofolate;Scenario:Folate Biosynthesis/Dihydrofolate to Tetrahydrofolate;Scenario:Folate Biosynthesis/GTP and Chorismate to Tetrahydrofolate	iRR1083:ITPASE2;"BioCyc:3.6.1.19-RXN.c.metaexp.IMP_ITP";"BioCyc:3.6.1.19-RXN.c.araexp.IMP_ITP";"BioCyc:RXN0-6382.c";"BioCyc:3.6.1.19-RXN.c.soyexp.IMP_ITP";"BioCyc:3.6.1.19-RXN.c.ecoexp.IMP_ITP";"searchname:inosine5triphosphatepyrophosphohydrolase";"searchname:nucleosidetriphosphatepyrophosphorylaseitp";"SoyCyc:3.6.1.19-RXN.c.soyexp.IMP_ITP";"JP_Creinhardtii_MSB:R_ITPP";"iMA945:NTPP9";"MetaCyc:3.6…	0
388	rxn00515	ATPnucleoside-diphosphate phosphatransferase	cpd00002[c] + cpd00090[c] <=> cpd00008[c] + cpd00068[c]	PA3807	PA3807	Ndk	2.7.4.6	Purine salvage	1	-1000	1000	0	Opt208964	0	2	R00722	null	NDPK9|YNK1_9	null	null	null	null	Purine metabolism	null	Scenario:pyrimidine conversions/UTP to CTP;Scenario:pyrimidine conversions/UMP to Uracil;Scenario:pyrimidine conversions/dCMP to dTMP;Scenario:pyrimidine conversions/CTP to CMP;Scenario:pyrimidine conversions/dTMP to Thymine;Scenario:pyrimidine conversions/dTMP to dTTP;Scenario:pyrimidine conversions/UMP to UTP;Scenario:pyrimidine conversions/dCTP to dCMP;Scenario:pyrimidine conversions/CMP to Ur…	iAF692:NDPK9;"searchname:nucleosidediphosphatekinaseatpidp";"searchname:atpnucleosidediphosphatephosphatransferase";"searchname:nucleosidediphophatekinaseatpidp";"iSB619:NDPK9";"JP_Creinhardtii_MSB:R_ATID";"ModelSEED:rxn00515";"BiGG:YNK1_9";"BiGG:NDPK9";"iMM904:NDPK9";"iAG612:rbs_344";"iMEO21:NDPK9";"name:nucleoside-diphophate kinase (ATP:IDP)";"name:ATP:nucleoside-diphosphate phosphatransferase"…	0
389	rxn00527	L-Tyrosine2-oxoglutarate aminotransferase	cpd00023[c] + cpd00868[c] <=> cpd00024[c] + cpd00069[c]	PA0870 or PA3139	PA0870 PA3139	PhhC or PA3139	2.6.1.57	Ubiquinone and other terpenoid-quinone biosynthesis	1	-1000	1000	0	iMO1056|Opt208964	0	2	R00734	2.6.1.57-RXN.c.metaexp.P-HYDROXY-PHENYLPYRUVATE_TYR|TYRAMINOTRANS-RXN.c|TYROSINE-AMINOTRANSFERASE-RXN.c	AAT1_2|AAT2_2|ARO8|ARO9_2|TYRTA|TYRTAi|TYRTAm|TYRTAp	TYRTA	null	null	null	Ubiquinone and other terpenoid-quinone biosynthesis|Tyrosine metabolism|Phenylalanine, tyrosine and tryptophan biosynthesis|Novobiocin biosynthesis|Isoquinoline alkaloid biosynthesis	ALKALOIDS-SYN|ALL-CHORISMATE-PWY|AROMATIC-COMPOUNDS-BIOSYN|Amino-Acid-Biosynthesis|Amino-Acid-Degradation|Biosynthesis|CINNAMATE-SYN|COMPLETE-ARO-PWY|Cofactor-Biosynthesis|Degradation|IND-AMINO-ACID-SYN|ISOQUINOLINE-ALKALOIDS|N-CONTAINING-SECONDARY-CMPD-SYN|PHENYLPROPANOID-SYN|PWY-3581|PWY-5048|PWY-5071|PWY-5151|PWY-5864|PWY-5886|PWY-6630|PWY3O-4108|Plastoquinone-Biosynthesis|Quinone-Biosynthesis…	Scenario:Phenylalanine and Tyrosine Branches from Chorismate/Chorismate to Tyrosine;Scenario:Phenylalanine and Tyrosine Branches from Chorismate/Chorismate to Phenylalanine	TS_Athaliana:rxn1587_c;"iRR1083:TYRTA";"RiceCyc:TYROSINE-AMINOTRANSFERASE-RXN.c";"searchname:tyrosinetransaminasemitochondrial";"searchname:tyrosinetransaminase";"searchname:tyrosinetransaminaseirreversible";"searchname:tyrta";"searchname:ltyrosine2oxoglutarateaminotransferase";"searchname:tyrosinetransaminaseperoxisomal";"searchname:aminotransferase";"iSB619:TYRTA";"SoyCyc:TYROSINE-AMINOTRANSFER…	0
390	rxn00533	Acetyl-CoA carboxylase (ADP-forming)	cpd00002[c] + cpd00022[c] + cpd00242[c] -> cpd00008[c] + cpd00009[c] + cpd00067[c] + cpd00070[c]	PA0494 and PA3112 and PA3639 and PA4847 and PA4848	PA0494 PA3112 PA3639 PA4847 PA4848	PA0494 and AccD and AccA and AccB and AccC	6.4.1.2	Fatty acid biosynthesis	0	0	1000	0	iMO1056	-1.07	0.74	R00742	ACETYL-COA-CARBOXYLTRANSFER-RXN.c	ACC1|ACCOAC|ACCOACr	ACCOACr	null	null	null	Tetracycline biosynthesis|Pyruvate metabolism|Propanoate metabolism|Carbon fixation pathways in prokaryotes	Antibiotic-Biosynthesis|Autotrophic-CO2-Fixation|Biosynthesis|C1-COMPOUNDS|CO2-Fixation|Degradation|FASYN-INITIAL-PWY|Fatty-acid-biosynthesis|Lipid-Biosynthesis|Other-Degradation|PWY-4381|PWY-5156|PWY-5743|PWY-5744|PWY-5789|PWY-6113|PWY-6285|PWY-6679|PWY-7024|PWY0-881|SECONDARY-METABOLITE-BIOSYNTHESIS	null	TS_Athaliana:rxn137_c;"iRR1083:ACCOACr";"RiceCyc:ACETYL-COA-CARBOXYLTRANSFER-RXN.c";"searchname:accoacr";"searchname:acetylcoacarboxylatereversiblereaction";"searchname:acetylcoacarboxylasereversiblereaction";"iSB619:ACCOAC";"SoyCyc:ACETYL-COA-CARBOXYLTRANSFER-RXN.c";"iMA945:ACCOAC";"MetaCyc:ACETYL-COA-CARBOXYLTRANSFER-RXN.c";"MaizeCyc:ACETYL-COA-CARBOXYLTRANSFER-RXN.c";"ModelSEED:rxn00533";"DF_A…	0
391	rxn00537	2-Phosphonoacetaldehyde phosphonohydrolase	cpd00001[c] + cpd02024[c] -> cpd00009[c] + cpd00071[c]	PA1311	PA1311	PhnX	3.11.1.1	Phosphonate and phosphinate metabolism	0	0	1000	0	iMO1056|Opt208964	-14.44	0.99	R00747	PHOSPHONOACETALDEHYDE-HYDROLASE-RXN.c	PALDP|PPACAH	PPACAH	null	null	null	Phosphonate and phosphinate metabolism	2-Aminoethylphosphonate-Degradation|Degradation|Noncarbon-Nutrients|PHOSPHONOTASE-PWY|Phosphorus-Compounds	Scenario:Phosphonate metabolism/Aminoethylphosphonate to Acetaldehyde	iMM904:PPACAH;"TS_Athaliana:rxn598_c";"BiGG:PPACAH";"BiGG:PALDP";"iRR1083:PALDP";"name:phosphonatase";"name:phosphonoacetaldehyde hydrolase";"name:2-phosphonoacetylaldehyde phosphonohydrolase";"name:2-oxoethylphosphonate phosphonohydrolase";"name:Phosphonoacetaldehyde hydrolase";"name:2-Phosphonoacetaldehyde phosphonohydrolase";"iMO1056:PPACAH";"BioCyc:PHOSPHONOACETALDEHYDE-HYDROLASE-RXN.c";"sear…	0
392	rxn00539	Ethanolamine ammonia-lyase	cpd00162[c] -> cpd00013[c] + cpd00071[c]	PA4024 and PA4025	PA4024 PA4025	EutB and PA4025	4.3.1.7	Glycerophospholipid metabolism	0	0	1000	0	iMO1056|Opt208964	-7.86	0.76	R00749	ETHAMLY-RXN.c	null	ETHAAL	null	null	null	Glycerophospholipid metabolism	AMINE-DEG|Degradation|PWY0-1477	Scenario:Ethanolamine utilization/Ethanolamine to AcetylCoA	iJR904:ETHAAL;"iMM904:ETHAAL";"name:ethanolamine deaminase";"name:ethanolamine ammonia-lyase (acetaldehyde-forming)";"name:ethanolamine ammonia-lyase";"name:Ethanolamine ammonia-lyase";"iMO1056:ETHAAL";"BioCyc:ETHAMLY-RXN.c";"searchname:ethanolamineammonialyase";"iAF1260:ETHAAL";"KEGG:R00749";"iYO844:ETHAAL";"MetaCyc:ETHAMLY-RXN.c";"ModelSEED:rxn00539";"EcoCyc:ETHAMLY-RXN.c";"KBase:kb|rxn.539"	0
393	rxn00541	L-Threonine acetaldehyde-lyase	cpd00033[c] + cpd00071[c] <=> cpd00161[c]	PA5413 or PA0902	PA0902 PA5413	LtaA or PA0902	4.1.2.5	Glycine, serine and threonine metabolism	1	-1000	1000	0	iMO1056|Opt208964	3.21	0.62	R00751	THREONINE-ALDOLASE-RXN.c	GLY1|THRA|THRA2|THRAi|THRAr	THRA|THRA2	null	null	null	Glycine, serine and threonine metabolism	Amino-Acid-Biosynthesis|Amino-Acid-Degradation|Biosynthesis|Degradation|GLYCINE-SYN|GLYSYN-THR-PWY|IND-AMINO-ACID-SYN|PWY-5436|THREOCAT-PWY|THREONINE-DEG	Scenario:Threonine degradation/Threonine to Glycine and Acetaldehyde;Scenario:Threonine degradation/Threonine to Methylglyoxal	TS_Athaliana:rxn1567_c;"iRR1083:THRA";"searchname:threoninealdolase";"searchname:lthreonineacetaldehydelyase";"iSB619:THRAr";"SoyCyc:THREONINE-ALDOLASE-RXN.c";"iMA945:THRAi";"MetaCyc:THREONINE-ALDOLASE-RXN.c";"MaizeCyc:THREONINE-ALDOLASE-RXN.c";"ModelSEED:rxn00541";"iAO358:rll_579";"DF_Athaliana:reac_1347";"name:Threonine aldolase";"name:L-threonine aldolase";"name:L-threonine acetaldehyde-lyase …	0
394	rxn00543	EthanolNAD+ oxidoreductase	cpd00003[c] + cpd00363[c] <=> cpd00004[c] + cpd00067[c] + cpd00071[c]	PA3629 or PA5427	PA3629 PA5427	AdhC or AdhA	1.1.1.1	Pyruvate metabolism	1	-1000	1000	0	Opt208964	5.78	1.26	R00754	ALCOHOL-DEHYDROG-RXN.c|ALCOHOL-DEHYDROGENASE-NADP+-RXN.c.metaexp.ACETALD_ETOH_NAD_NADH	ADH1|ADH2|ADH4|ADH5|ALCD1|ALCD2if|ALCD2ir|ALCD2m|ALCD2x|SFA1_2	null	null	null	null	Glycolysis / Gluconeogenesis	Alcohol-Degradation|Biosynthesis|CARBOXYLATES-DEG|Carbohydrates-Biosynthesis|Carbohydrates-Degradation|Degradation|ETOH-ACETYLCOA-ANA-PWY|Energy-Metabolism|Ethanol-Degradation|FERMENTATION-PWY|Fermentation|Other-Degradation|P122-PWY|P161-PWY|P441-PWY|P461-PWY|PWY-3801|PWY-5480|PWY-5486|PWY-6028|PWY-6333|PWY-6587|PWY-6594|PWY-6604|PWY66-21|Pyruvate-Degradation|SECONDARY-METABOLITE-DEGRADATION|SUCR…	Scenario:Fermentations/ Lactate/Fructose6P to Ethanol and Erythrose4P;Scenario:Fermentations/ Lactate/Pyruvate to Lactate;Scenario:Fermentations/ Lactate/Xylulose5P to Ethanol and Glyceraldehyde3P;Scenario:Fermentations/ Mixed acid/Pyruvate to Ethanol and Formate;Scenario:Fermentations/ Mixed acid/Pyruvate to Acetate and Formate;Scenario:Fermentations/ Lactate/Fructose6P to Acetate and Erythrose4…	TS_Athaliana:rxn166_c;"iRR1083:ALCD2x";"RiceCyc:ALCOHOL-DEHYDROG-RXN.c";"searchname:alcoholdehydrogenaseethanolmitochondrial";"searchname:alcoholdehydrogenase";"searchname:alcoholdehydrogenasereverserxnacetaldehyde>ethanol";"searchname:alcoholdehydrogenaseethanol";"searchname:ethanolnad+oxidoreductase";"searchname:ethanoldehydroganase";"iSB619:ALCD2x";"iSB619:ALCD1";"SoyCyc:ALCOHOL-DEHYDROG-RXN.c…	0
395	rxn00546	D-Mannitol-1-phosphateNAD+ 5-oxidoreductase	cpd00003[c] + cpd00491[c] <=> cpd00004[c] + cpd00067[c] + cpd00072[c]	PA2342	PA2342	MtlD	1.1.1.17	Fructose and mannose metabolism	1	-1000	1000	0	iMO1056	2.01	1.7	R00758|R02703	null	M1PD	M1PD	null	null	null	null	null	Scenario:Mannitol Utilization/Mannitol1P to Fructose6P	iJR904:M1PD;"iRR1083:M1PD";"searchname:dmannitol1phosphatenad+5oxidoreductase";"searchname:mannitol1phosphate5dehydrogenase";"iSB619:M1PD";"iMA945:M1PD";"ModelSEED:rxn13943";"ModelSEED:rxn13933";"ModelSEED:rxn00546";"BiGG:M1PD";"iAO358:rll_257";"iAG612:rbs_269";"name:mannitol-1-phosphate 5-dehydrogenase";"name:D-Mannitol-1-phosphate:NAD+ 5-oxidoreductase";"iMO1056:M1PD";"iAF1260:M1PD";"obsolete:r…	0
396	rxn00547	ATPD-fructose 6-phosphotransferase	cpd00002[c] + cpd00082[c] -> cpd00008[c] + cpd00072[c]	PA2344	PA2344	MtlZ	2.7.1.4	Fructose and mannose metabolism	0	0	1000	0	iMO1056|Opt208964	-14.03	0.24	R00760|R00867|R03920	null	HEX7|HXK1_4|HXK2_4	FRUK	null	null	null	null	null	Scenario:Fructose utilization/Fructose1P to Fructose16BP;Scenario:Ribitol, Xylitol, Arabitol, Mannitol and Sorbitol utilization/Sorbitol to Fructose6P;Scenario:Ribitol, Xylitol, Arabitol, Mannitol and Sorbitol utilization/Ribitol to Ribulose5P;Scenario:Ribitol, Xylitol, Arabitol, Mannitol and Sorbitol utilization/Xylitol to Xylulose5P;Scenario:Fructose utilization/Fructose to Fructose6P;Scenario:…	TS_Athaliana:rxn300_c;"iAF692:HEX7";"searchname:hexokinasedfructoseatp";"searchname:fructokinase";"searchname:atpdfructose6phosphotransferase";"iSB619:HEX7";"iMA945:HEX7";"ModelSEED:rxn00547";"BiGG:HXK2_4";"BiGG:HXK1_4";"BiGG:HEX7";"iAO358:rll_405";"iMM904:HEX7";"iMM904:FRUK";"iAG612:rbs_245";"iAG612:rbs_246";"name:hexokinase (D-fructose:ATP)";"name:ATP:D-fructose 6-phosphotransferase";"name:fruc…	0
397	rxn00549	D-Fructose-1,6-bisphosphate 1-phosphohydrolase	cpd00001[c] + cpd00290[c] -> cpd00009[c] + cpd00067[c] + cpd00072[c]	PA5110	PA5110	Fbp	3.1.3.11	Glycolysis	0	0	1000	0	iMO1056|Opt208964	7.21	0.74	R00762|R04780	null	FBP|FBP1	FBP	null	null	null	Methane metabolism|Carbon fixation in photosynthetic organisms	null	Scenario:Glycolysis and Gluconeogenesis/Phosphoenolpyruvate to Glucose6P;Scenario:Glycolysis and Gluconeogenesis/Glucose6P to Pyruvate;Scenario:Glycolysis and Gluconeogenesis/Glucose to Phosphoenolpyruvate;Scenario:Glycolysis and Gluconeogenesis/Glucose to Glycerate3P;Scenario:Glycolysis and Gluconeogenesis/Glyceraldehyde3P to Pyruvate;Scenario:Calvin-Benson cycle/Glyceraldehyde3P to Ribulose15BP…	iRR1083:FBP;"searchname:dfructose16bisphosphate1phosphohydrolase";"searchname:fbp";"searchname:betadfructose16bisphosphate1phosphohydrolase";"searchname:fructose16bisphosphatase";"searchname:fructosebisphosphatase";"iSB619:FBP";"ModelSEED:rxn00549";"iAO358:rll_138";"name:beta-D-Fructose 1,6-bisphosphate 1-phosphohydrolase";"name:fructose-bisphosphatase";"name:D-Fructose-1,6-bisphosphate 1-phospho…	0
398	rxn00552	D-Glucosamine-6-phosphate ketol-isomerase(deaminating)	cpd00001[c] + cpd00288[c] -> cpd00013[c] + cpd00072[c]	PA3759	PA3759	PA3759	3.5.99.6	Amino sugar and nucleotide sugar metabolism	0	0	1000	0	Opt208964	1.58	0.96	R00765	null	null	null	null	null	null	Amino sugar and nucleotide sugar metabolism	null	Scenario:Chitin and N-acetylglucosamine utilization/N acetylglucosamine6P to Fructose6P;Scenario:Chitin and N-acetylglucosamine utilization/Chitobiose to N acetylglucosamine6P	iJR904:G6PDA;"iMM904:G6PDA";"iAO358:rll_272";"name:glucosamine-6-phosphate deaminase";"name:glucosamine-6-P isomerase";"name:D-glucosamine-6-phosphate aminohydrolase (ketol isomerizing)";"name:D-Glucosamine-6-phosphate ketol-isomerase(deaminating)";"name:D-glucosamine-6-phosphate ketol-isomerase(deaminating)";"searchname:dglucosamine6phosphateketolisomerasedeaminating";"searchname:glucosamine6pis…	0
399	rxn00555	L-GlutamineD-fructose-6-phosphate aminotransferase (hexose	cpd00053[c] + cpd00072[c] -> cpd00023[c] + cpd00288[c]	PA3759 or PA5549	PA3759 PA5549	PA3759 or GlmS	2.6.1.16	Alanine, aspartate and glutamate metabolism	0	0	1000	0	iMO1056|Opt208964	-6.3	0.84	R00768	null	GF6PTA|GF6PTAr|GFA1	GF6PTA	null	null	null	Alanine, aspartate and glutamate metabolism|Amino sugar and nucleotide sugar metabolism	null	Scenario:Sialic Acid Metabolism/N acetylneuraminate to CMP N acetylneuraminate;Scenario:UDP-N-acetylmuramate from Fructose-6-phosphate Biosynthesis/UDP N acetylglucosamine to UDP N acetylmuramate;Scenario:Sialic Acid Metabolism/Fructose6P to UDP N acetylglucosamine;Scenario:Sialic Acid Metabolism/N acetylneuraminate to N acetylglucosamine6P;Scenario:Sialic Acid Metabolism/UDP N acetylglucosamine …	iJR904:GF6PTA;"TS_Athaliana:rxn429_c";"iAF692:GF6PTA";"iRR1083:GF6PTA";"searchname:gf6pta";"searchname:lglutaminedfructose6phosphateaminotransferasehexose";"searchname:isomerizing";"searchname:glutaminefructose6phosphatetransaminase";"searchname:glucosaminefructose6phosphateaminotransferaseisomerizing";"iSB619:GF6PTA";"iSO783:GF6PTA";"iAbaylyiv4:L-GLN-FRUCT-6-P-AMINOTRANS-RXN";"iMA945:GF6PTA";"Mo…	0
400	rxn00558	D-Glucose-6-phosphate ketol-isomerase	cpd00072[c] <=> cpd00079[c]	PA4732	PA4732	Pgi	5.3.1.9	Glycolysis	1	-1000	1000	0	iMO1056|Opt208964	-0.89	0.61	R00771|R02740	null	PGI|PGI1_1	PGI	null	null	null	null	null	Scenario:Glycolysis and Gluconeogenesis/Phosphoenolpyruvate to Glucose6P;Scenario:Glycolysis and Gluconeogenesis/Glucose6P to Pyruvate;Scenario:Glycolysis and Gluconeogenesis/Glucose to Phosphoenolpyruvate;Scenario:Glycolysis and Gluconeogenesis/Glucose to Glycerate3P;Scenario:Glycolysis and Gluconeogenesis/Glyceraldehyde3P to Pyruvate;Scenario:Glycolysis and Gluconeogenesis/GlyceroneP to Pyruvat…	iJR904:PGI;"iAF692:PGI";"iRR1083:PGI";"searchname:pgi";"searchname:glucose6phosphateisomerase";"searchname:alphadglucose6phosphateketolisomerase";"searchname:dglucose6phosphateketolisomerase";"iSB619:PGI";"iSO783:PGI";"ModelSEED:rxn00558";"iJN746:PGI";"iMM904:PGI";"BiGG:PGI1_1";"BiGG:PGI";"iAO358:rll_319";"iAG612:rbs_146";"iAG612:rbs_261";"iMEO21:PGI";"name:glucose-6-phosphate isomerase";"name:D-…	0
401	rxn00559	D-Mannose-6-phosphate ketol-isomerase	cpd00072[c] <=> cpd00235[c]	PA3551	PA3551	AlgA	2.7.7.13|5.3.1.8	GDP-mannose biosynthesis	1	-1000	1000	0	iMO1056|Opt208964	-0.89	0.61	R00772|R01819	null	MAN6PI|PMI40	MAN6PI	null	null	null	null	null	Scenario:Mannose Metabolism/Mannose to GDP mannose;Scenario:Mannose Metabolism/Mannose6P to Fructose6P;Scenario:Mannose Metabolism/Mannose6P to GDP mannose;Scenario:Alginate metabolism/Fructose6P to GDP mannuronate	iJR904:MAN6PI;"iAF692:MAN6PI";"iRR1083:MAN6PI";"searchname:man6pi";"searchname:dmannose6phosphateketolisomerase";"searchname:mannose6phosphateisomerase";"iSB619:MAN6PI";"iAbaylyiv4:MANNPISOM-RXN";"iMA945:MAN6PI";"ModelSEED:rxn00559";"BiGG:MAN6PI";"BiGG:PMI40";"iAO358:rll_327";"iMM904:MAN6PI";"iAG612:rbs_273";"iAG612:rbs_272";"iMEO21:MAN6PI";"name:mannose-6-phosphate isomerase";"name:mannose-6-pho…	0
402	rxn00566	L-Cysteine L-homocysteine-lyase (deaminating)	cpd00001[c] + cpd00084[c] -> cpd00013[c] + cpd00020[c] + cpd00239[c]	PA0400	PA0400	PA0400	4.4.1.1	Cysteine and methionine metabolism	0	0	1000	0	Opt208964	-7.77	1.14	R00782	LCYSDESULF-RXN.c	null	null	null	null	null	Cysteine and methionine metabolism	Amino-Acid-Degradation|CYSTEINE-DEG|Degradation|LCYSDEG-PWY	Scenario:Methionine Biosynthesis/Methionine to Adenosylmethionine;Scenario:Methionine Biosynthesis/Adenosylmethionine to Homocysteine;Scenario:Methionine Biosynthesis/Homocysteine to Methionine;Scenario:Methionine Biosynthesis/Homoserine to Homocysteine using Sulfhydrylation;Scenario:Methionine Biosynthesis/Serine to Cysteine	iJR904:TRPAS1;"iAF692:CYSDS";"BioCyc:LCYSDESULF-RXN.c";"searchname:cysteinedesulfhydrase";"searchname:lcysteinelhomocysteinelyasedeaminating";"searchname:tryptophanaselcysteine";"PlantCyc:LCYSDESULF-RXN.c";"MetaCyc:LCYSDESULF-RXN.c";"ModelSEED:rxn00566";"EcoCyc:LCYSDESULF-RXN.c";"iAG612:rbs_383";"iAG612:rbs_382";"iAG612:rbs_381";"iAG612:rbs_384";"name:Tryptophanase (L-cysteine)";"name:L-Cysteine …	0
403	rxn00588	Catecholoxygen 1,2-oxidoreductase(decyclizing)	cpd00007[c] + cpd00077[c] -> 2 cpd00067[c] + cpd01630[c]	PA2507	PA2507	CatA	1.13.11.1	Chlorocyclohexane and chlorobenzene degradation	0	0	1000	0	iMO1056|Opt208964	-96.52	1.56	R00817	CATECHOL-12-DIOXYGENASE-RXN.c	CATA|CATDOX	CATA	null	null	null	Benzoate degradation	AROMATIC-COMPOUNDS-DEGRADATION|CATECHOL-ORTHO-CLEAVAGE-PWY|Catechol-Degradation|Degradation|MANDELATE-DEG|PWY-2504|PWY-5417|PWY-5431|PWY-6182|PWY-6954|PWY-6957	Scenario:Catechol branch of beta-ketoadipate pathway/Catechol to OxoadipylCoA	iMM904:CATA;"BiGG:CATA";"BiGG:CATDOX";"name:catechol dioxygenase";"name:CD II";"name:1,2-pyrocatechase";"name:catechol 1,2-dioxygenase";"name:catechase";"name:catechol 1,2-oxygenase";"name:Catechol:oxygen 1,2-oxidoreductase(decyclizing)";"name:catechol:oxygen 1,2-oxidoreductase";"name:CD I";"name:pyrocatechase";"name:catechol-oxygen 1,2-oxidoreductase";"name:pyrocatechol 1,2-dioxygenase";"iMO1056…	0
404	rxn00598	Succinyl-CoAacetyl-CoA C-acyltransferase	cpd00010[c] + cpd01507[c] -> cpd00022[c] + cpd00078[c]	PA0228 or PA2940 or PA3013 or PA3454	PA0228 PA2940 PA3013 PA3454	PcaF or PA2940 or FoaB or PA3454	2.3.1.16|2.3.1.174	Fatty acid degradation	0	0	1000	0	iMO1056|Opt208964	54.71	1.09	R00829	RXN-3641.c	3OXACOA|3OXCOAT	3OXACOA	null	null	null	Phenylalanine metabolism|Benzoate degradation	AMINE-DEG|AROMATIC-COMPOUNDS-DEGRADATION|Benzoyl-CoA-Degradation|CARBOXYLATES-DEG|Catechol-Degradation|Degradation|MANDELATE-DEG|PWY-1361|PWY-2361|PWY-2504|PWY-5181|PWY-5183|PWY-5417|PWY-5431|PWY-6071|PWY-6182|PWY-6954|PWY-6957|PWY0-321|Phenolic-Compounds-Degradation|Phenylacetate-Degradation|TOLUENE-DEG	Scenario:Protocatechuate branch of beta-ketoadipate pathway/OxoadipylCoA to AcetylCoA and SuccinylCoA;Scenario:Protocatechuate branch of beta-ketoadipate pathway/Protocatechuate to OxoadipylCoA	BioCyc:RXN-3641.c;"searchname:betaketoadipylcoathiolase";"searchname:succinylcoaacetylcoacacyltransferase";"searchname:3oxoadipylcoathiolase";"iAbaylyiv4:RXN-3641";"MetaCyc:RXN-3641.c";"ModelSEED:rxn00598";"iJN746:3OXCOAT";"EcoCyc:RXN-3641.c";"BiGG:3OXCOAT";"BiGG:3OXACOA";"iMM904:3OXACOA";"name:beta-ketoadipyl coa thiolase";"name:Succinyl-CoA:acetyl-CoA C-acyltransferase";"name:succinyl-CoA:acety…	0
405	rxn00601	Succinyl-CoAL-arginine N2-succinyltransferase	cpd00051[c] + cpd00078[c] -> cpd00010[c] + cpd00067[c] + cpd02103[c]	PA0896 and PA0897	PA0896 PA0897	AruF and AruG	2.3.1.109	Arginine and proline metabolism	0	0	1000	0	Opt208964	-5.29	1.26	R00832	ARGININE-N-SUCCINYLTRANSFERASE-RXN.c	AST	null	null	null	null	Arginine and proline metabolism	ARGININE-DEG|AST-PWY|Amino-Acid-Degradation|Degradation	Scenario:Arginine and Ornithine Degradation/Ornithine to Putrescine;Scenario:Arginine and Ornithine Degradation/Arginine to Glutamate;Scenario:Arginine and Ornithine Degradation/Ornithine to Proline;Scenario:Arginine and Ornithine Degradation/CarbamoylP to Ammonia;Scenario:Arginine and Ornithine Degradation/Glutamate to Oxoglutarate;Scenario:Arginine and Ornithine Degradation/Ornithine to Glutama…	iJR904:AST;"TS_Athaliana:rxn605_c";"iRR1083:AST";"RiceCyc:ARGININE-N-SUCCINYLTRANSFERASE-RXN.c";"BioCyc:ARGININE-N-SUCCINYLTRANSFERASE-RXN.c";"searchname:argininensuccinyltransferase";"searchname:succinylcoalargininen2succinyltransferase";"searchname:argininesuccinyltransferase";"iSO783:AST";"iAbaylyiv4:ARGININE-N-SUCCINYLTRANSFERASE-RXN";"MetaCyc:ARGININE-N-SUCCINYLTRANSFERASE-RXN.c";"ModelSEED:…	0
406	rxn00602	(R)-2-Methyl-3-oxopropanoyl-CoA CoA-carbonylmutase	cpd00891[c] -> cpd00078[c]	null	null	null	5.4.99.2	Valine, leucine and isoleucine degradation	0	0	1000	0	iMO1056	1.81	0.26	R00833	METHYLMALONYL-COA-MUT-RXN.c	MMM|MMM2	MMM	null	null	null	Valine, leucine and isoleucine degradation|Glyoxylate and dicarboxylate metabolism|Propanoate metabolism|Carbon fixation pathways in prokaryotes	2-Oxobutanoate-Degradation|Amino-Acid-Degradation|Autotrophic-CO2-Fixation|C1-COMPOUNDS|CARBOXYLATES-DEG|CO2-Fixation|Degradation|Energy-Metabolism|Fermentation|GLUTAMATE-DEG|METHIONINE-DEG|P108-PWY|PROPIONMET-PWY|PWY-5088|PWY-5130|PWY-5328|PWY-5743|PWY-5789|PWY-6728|PWY-7024|PWY0-43|Propionate-Degradation|Pyruvate-Degradation|SUCC-DEG	Scenario:Propionyl-CoA to Succinyl-CoA Module/PropanoylCoA to SuccinylCoA	iJR904:MMM2;"BioCyc:METHYLMALONYL-COA-MUT-RXN.c";"searchname:rmethylmalonylcoacoacarbonylmutase";"searchname:r2methyl3oxopropanoylcoacoacarbonylmutase";"searchname:methylmalonylcoamutase";"MetaCyc:METHYLMALONYL-COA-MUT-RXN.c";"ModelSEED:rxn00602";"EcoCyc:METHYLMALONYL-COA-MUT-RXN.c";"BiGG:MMM";"BiGG:MMM2";"iMM904:MMM";"iAG612:rbs_417";"iMEO21:MMM2r";"name:(R)-methylmalonyl-CoA CoA-carbonylmutase"…	0
407	rxn00604	D-Glucose-6-phosphateNADP+ 1-oxoreductase	cpd00005[c] + cpd00067[c] + cpd00911[c] <=> cpd00006[c] + cpd00079[c]	PA3183 or PA5439	PA3183 PA5439	Zwf or PA5439	1.1.1.49	Pentose phosphate pathway	1	-1000	1000	0	iMO1056|Opt208964	-2	1.61	R00835	null	G6PDH|G6PDH2|G6PDH2r|G6PDHy|ZWF1	G6PDHy	null	null	null	null	null	Scenario:Pentose phosphate pathway/Glucose6P to Erythrose4P and Fructose6P;Scenario:Pentose phosphate pathway/Glucose6P to Glyceraldehyde3P and Fructose6P;Scenario:Pentose phosphate pathway/Glucose6P to Xylulose5P;Scenario:Pentose phosphate pathway/Glucose6P to Ribulose5P;Scenario:Pentose phosphate pathway/Glucose6P to Sedoheptulose7P and Glyceraldehyde3P;Scenario:Pentose phosphate pathway/Phosph…	iJR904:G6PDH2r;"iRR1083:G6PDHy";"searchname:glucose6phosphatedehydrogenase";"searchname:g6pdh2";"searchname:glucose6phosphatedehydrogenaseendoplasmicreticular";"searchname:glucose6phosphate1dehydrogenase";"searchname:dglucose6phosphatenadp+1oxoreductase";"iSB619:G6PDH2r";"iSO783:G6PDHy";"iMA945:G6PDH2r";"ModelSEED:rxn00604";"iJN746:G6PDH2";"iMM904:G6PDH2er";"iMM904:G6PDHy";"iMM904:G6PDH2";"BiGG:Z…	0
408	rxn00611	Sn-Glycerol-3-phosphateNAD+ 2-oxidoreductase	cpd00003[c] + cpd00080[c] <=> cpd00004[c] + cpd00067[c] + cpd00095[c]	PA1614	PA1614	GpsA	1.1.1.94	Glycerophospholipid metabolism	1	-1000	1000	0	Opt208964	3.76	1.08	R00842|R05679	1.1.1.8-RXN.c|GLYC3PDEHYDROGBIOSYN-RXN.c.metaexp.NAD_NADH	G3PD1|G3PD1ir|GPD1|GPD2	null	null	null	null	Glycerophospholipid metabolism	Biosynthesis|CDP-diacylglycerol-Biosynthesis|Energy-Metabolism|Lipid-Biosynthesis|OTHER-ENERGY|PHOSLIPSYN-PWY|PHOSLIPSYN2-PWY|PWY-5667|PWY-5981|PWY-6118|PWY0-1319|PWY4FS-7|PWY4FS-8|PhosphatidylglycerolBiosynthesis|Phospholipid-Biosynthesis	Scenario:Glycerolipid and Glycerophospholipid Metabolism in Bacteria/GlyceroneP to Diacylglycerol3P;Scenario:Glycerol and Glycerol-3-phosphate Uptake and Utilization/Glycerophosphoethanolamine to GlyceroneP and Ethanolamine;Scenario:Glycerolipid and Glycerophospholipid Metabolism in Bacteria/Diacylglycerol3P to Cardiolipin;Scenario:Glycerolipid and Glycerophospholipid Metabolism in Bacteria/Glyce…	TS_Athaliana:rxn348_c;"RiceCyc:1.1.1.8-RXN.c";"searchname:glycerol1phosphatedehydrogenasenad";"searchname:snglycerol1phosphatenad2oxidoreductase";"searchname:glycerol3phosphatedehydrogenasenadmitochondrial";"searchname:snglycerol3phosphatenad+2oxidoreductase";"searchname:g3pd1";"searchname:glycerol3phosphatedehydrogenasenad";"SoyCyc:1.1.1.8-RXN.c";"SoyCyc:GLYC3PDEHYDROGBIOSYN-RXN.c.soyexp.NAD_NAD…	0
409	rxn00612	Sn-Glycerol-3-phosphateNADP+ 2-oxidoreductase	cpd00005[c] + cpd00067[c] + cpd00095[c] <=> cpd00006[c] + cpd00080[c]	PA1614	PA1614	GpsA	1.1.1.94	Glycerophospholipid metabolism	1	-1000	1000	0	iMO1056|Opt208964	3.76	1.08	R00844|R05680	GLYC3PDEHYDROGBIOSYN-RXN.c.metaexp.NADP_NADPH	G3PD2	G3PD2	null	null	null	Glycerophospholipid metabolism	Biosynthesis|CDP-diacylglycerol-Biosynthesis|Lipid-Biosynthesis|PHOSLIPSYN-PWY|PHOSLIPSYN2-PWY|PWY-5667|PWY-5981|PWY0-1319|PWY4FS-7|PWY4FS-8|PhosphatidylglycerolBiosynthesis|Phospholipid-Biosynthesis	Scenario:Glycerolipid and Glycerophospholipid Metabolism in Bacteria/GlyceroneP to Diacylglycerol3P;Scenario:Glycerol and Glycerol-3-phosphate Uptake and Utilization/Glycerophosphoethanolamine to GlyceroneP and Ethanolamine;Scenario:Glycerolipid and Glycerophospholipid Metabolism in Bacteria/Diacylglycerol3P to Cardiolipin;Scenario:Glycerolipid and Glycerophospholipid Metabolism in Bacteria/Glyce…	iJR904:G3PD2;"BrachyCyc:GLYC3PDEHYDROGBIOSYN-RXN.c.brachyexp.NADP_NADPH";"iRR1083:G3PD2";"BioCyc:GLYC3PDEHYDROGBIOSYN-RXN.c.cornexp.NADP_NADPH";"BioCyc:GLYC3PDEHYDROGBIOSYN-RXN.c.maizeexp.NADP_NADPH";"BioCyc:GLYC3PDEHYDROGBIOSYN-RXN.c.sorghumexp.NADP_NADPH";"BioCyc:GLYC3PDEHYDROGBIOSYN-RXN.c.brachyexp.NADP_NADPH";"BioCyc:GLYC3PDEHYDROGBIOSYN-RXN.c.poplarexp.NADP_NADPH";"BioCyc:GLYC3PDEHYDROGBIOSY…	0
410	rxn00615	ATPglycerol 3-phosphotransferase	cpd00002[c] + cpd00100[c] -> cpd00008[c] + cpd00080[c]	PA1487 or PA3579 or PA3582	PA1487 PA3579 PA3582	PA1487 or PA3579 or GlpK	2.7.1.30	Glycerol metabolism	0	0	1000	0	iMO1056|Opt208964	-14.03	0.24	R00847	GLYCEROL-KIN-RXN.c	GLYK|GLYKr|GUT1	GLYK	null	null	null	Glycerolipid metabolism	Alcohol-Degradation|Degradation|Fatty-Acid-and-Lipid-Degradation|GLYCEROL-DEG|PWY-4261|PWY0-381	Scenario:Glycerolipid and Glycerophospholipid Metabolism in Bacteria/GlyceroneP to Diacylglycerol3P;Scenario:Glycerol and Glycerol-3-phosphate Uptake and Utilization/Glycerophosphoethanolamine to GlyceroneP and Ethanolamine;Scenario:Glycerolipid and Glycerophospholipid Metabolism in Bacteria/Diacylglycerol3P to Cardiolipin;Scenario:Glycerolipid and Glycerophospholipid Metabolism in Bacteria/Glyce…	TS_Athaliana:rxn351_c;"iRR1083:GLYK";"RiceCyc:GLYCEROL-KIN-RXN.c";"searchname:glycerolkinase";"searchname:atpglycerol3phosphotransferase";"searchname:glycerolkinasereversible";"searchname:glyk";"iSB619:GLYKr";"SoyCyc:GLYCEROL-KIN-RXN.c";"JP_Creinhardtii_MSB:R_GLYK";"iMA945:GLYK";"MetaCyc:GLYCEROL-KIN-RXN.c";"MaizeCyc:GLYCEROL-KIN-RXN.c";"ModelSEED:rxn00615";"iAO358:rll_167";"name:glycerokinase";"…	0
411	rxn00616	Sn-Glycerol-3-phosphate(acceptor) 2-oxidoreductase	cpd00015[c] + cpd00080[c] -> cpd00095[c] + cpd00982[c]	PA3025 or PA3584	PA3025 PA3584	PA3025 or GlpD	1.1.5.3	Glycerophospholipid metabolism	0	0	1000	0	Opt208964	-5.56	1.84	R00848	RXN-6841.c	G3PD	null	null	null	null	Glycerophospholipid metabolism	null	Scenario:Glycerolipid and Glycerophospholipid Metabolism in Bacteria/GlyceroneP to Diacylglycerol3P;Scenario:Glycerol and Glycerol-3-phosphate Uptake and Utilization/Glycerophosphoethanolamine to GlyceroneP and Ethanolamine;Scenario:Glycerolipid and Glycerophospholipid Metabolism in Bacteria/Diacylglycerol3P to Cardiolipin;Scenario:Glycerolipid and Glycerophospholipid Metabolism in Bacteria/Glyce…	RiceCyc:RXN-6841.c;"BioCyc:RXN-6841.c";"searchname:snglycerol3phosphateacceptor2oxidoreductase";"searchname:glycerol3phosphatedehydrogenasefadmitochondrial";"searchname:glycerol3phosphatedehydrogenase";"searchname:glycerol3phosphatedehydrogenasefad";"PlantCyc:RXN-6841.c";"iAbaylyiv4:GLYC3PDEHYDROG-RXN";"ModelSEED:rxn00616";"ChlamyCyc:RXN-6841.c";"iJN746:G3PD";"iMM904:G3PDm";"BiGG:G3PD";"iAG612:rb…	0
412	rxn00623	Hydrogen-sulfideNADP+ oxidoreductase	3 cpd00001[c] + 3 cpd00006[c] + cpd00239[c] <=> 3 cpd00005[c] + 4 cpd00067[c] + cpd00081[c]	PA1838 or PA4130 or PA4513	PA1838 PA4130 PA4513	CysI or PA4130 or PA4513	1.8.1.2	Sulfur metabolism	1	-1000	1000	0	iMO1056|Opt208964	37.79	3.55	R00858	SULFITE-REDUCT-RXN.c	ECM17|MET10|SULR|SULRi	SULR	null	null	null	Sulfur metabolism	Amino-Acid-Biosynthesis|Biosynthesis|Degradation|IND-AMINO-ACID-SYN|METHIONINE-SYN|Noncarbon-Nutrients|PWY-5345|PWY-6683|PWY-821|SO4ASSIM-PWY|SULFATE-CYS-PWY|Sulfate-Reduction|Sulfur-Assimilation	Scenario:Inorganic Sulfur Assimilation/Sulfate to Sulfide	iRR1083:SULRi;"RiceCyc:SULFITE-REDUCT-RXN.c";"searchname:sulr";"searchname:hydrogensulfidenadp+oxidoreductase";"searchname:sulfitereductasenadph2";"searchname:sulfitereductasenadph";"iSB619:SULR";"iMA945:SULRi";"MetaCyc:SULFITE-REDUCT-RXN.c";"MaizeCyc:SULFITE-REDUCT-RXN.c";"ModelSEED:rxn00623";"iAO358:rll_619";"name:sulfite reductase (NADPH2)";"name:sulfite (reduced nicotinamide adenine dinucleot…	0
413	rxn00629	D-MannitolNAD+ 2-oxidoreductase	cpd00003[c] + cpd00314[c] <=> cpd00004[c] + cpd00067[c] + cpd00082[c]	PA2342	PA2342	MtlD	1.1.1.67	Fructose and mannose metabolism	1	-1000	1000	0	iMO1056|Opt208964	2.01	1.7	R00868	null	MNLDH	MNLDH	null	null	null	Fructose and mannose metabolism	null	Scenario:Ribitol, Xylitol, Arabitol, Mannitol and Sorbitol utilization/Arabitol to Xylulose5P;Scenario:Ribitol, Xylitol, Arabitol, Mannitol and Sorbitol utilization/Sorbitol to Fructose6P;Scenario:Ribitol, Xylitol, Arabitol, Mannitol and Sorbitol utilization/Ribitol to Ribulose5P;Scenario:Ribitol, Xylitol, Arabitol, Mannitol and Sorbitol utilization/Mannitol to Fructose6P;Scenario:Ribitol, Xylito…	iMM904:MNLDH;"BiGG:MNLDH";"name:D-Mannitol:NAD+ 2-oxidoreductase";"iMO1056:MNLDH";"searchname:dmannitolnad+2oxidoreductase";"KEGG:R00868";"ModelSEED:rxn00629";"KBase:kb|rxn.629"	0
414	rxn00638	GDP-D-mannoseNAD+ 6-oxidoreductase	cpd00001[c] + 2 cpd00003[c] + cpd00083[c] -> 2 cpd00004[c] + 3 cpd00067[c] + cpd00719[c]	PA3540	PA3540	AlgD	1.1.1.132	Fructose and mannose metabolism	0	0	1000	0	iMO1056|Opt208964	-4.58	2.16	R00880	GDP-MANNOSE-6-DEHYDROGENASE-RXN.c	ALGD	ALGD	null	null	null	Fructose and mannose metabolism|Amino sugar and nucleotide sugar metabolism	Alginate-Biosynthesis|Biosynthesis|Carbohydrates-Biosynthesis|PWY-6073|PWY-6082|Polysaccharides-Biosynthesis	Scenario:Alginate metabolism/Fructose6P to GDP mannuronate	iMM904:ALGD;"BiGG:ALGD";"name:GDP-D-mannose:NAD+ 6-oxidoreductase";"name:GDP-mannose dehydrogenase";"name:GDP-mannose 6-dehydrogenase";"name:guanosine diphosphomannose dehydrogenase";"name:guanosine diphospho-D-mannose dehydrogenase";"name:gdp-mannose 6-dehydrogenase";"iMO1056:ALGD";"BioCyc:GDP-MANNOSE-6-DEHYDROGENASE-RXN.c";"searchname:gdpdmannosenad+6oxidoreductase";"searchname:gdpmannose6dehyd…	0
415	rxn00640	GDPD-mannose-1-phosphate guanylyltransferase	cpd00009[c] + cpd00067[c] + cpd00083[c] <=> cpd00031[c] + cpd00485[c]	PA5452 or PA2232 or PA3551	PA2232 PA3551 PA5452	WbpW or PslB or AlgA	2.7.7.22	Fructose and mannose metabolism	1	-1000	1000	0	iMO1056|Opt208964	12.03	0.74	R00883	MANNPGUANYLTRANGDP-RXN.c	MAN1PT2|MAN1PT2_r|MAN1PT2r	MAN1PT2_r	null	null	null	Fructose and mannose metabolism|Amino sugar and nucleotide sugar metabolism	null	Scenario:Mannose Metabolism/Mannose to GDP mannose;Scenario:Mannose Metabolism/Mannose6P to Fructose6P;Scenario:Mannose Metabolism/Mannose6P to GDP mannose;Scenario:Alginate metabolism/Fructose6P to GDP mannuronate	TS_Athaliana:rxn445_c;"iRR1083:MAN1PT2";"RiceCyc:MANNPGUANYLTRANGDP-RXN.c";"searchname:gdpdmannose1phosphateguanylyltransferase";"searchname:mannose1phosphateguanylyltransferasegdp";"searchname:mannose1phosphateguanylyltransferasegdpreversible";"searchname:man1pt2r";"SoyCyc:MANNPGUANYLTRANGDP-RXN.c";"iMA945:MAN1PT2";"MetaCyc:MANNPGUANYLTRANGDP-RXN.c";"ModelSEED:rxn00640";"DF_Athaliana:reac_487";"…	0
416	rxn00642	GDPmannose 4,6-hydro-lyase	cpd00083[c] -> cpd00001[c] + cpd00900[c]	PA5453	PA5453	Gmd	4.2.1.47	Fructose and mannose metabolism	0	0	1000	0	iMO1056	-13.9	0.68	R00888	GDPMANDEHYDRA-RXN.c	GDPMD|GMAND	GDPMD	null	null	null	Fructose and mannose metabolism|Amino sugar and nucleotide sugar metabolism	Biosynthesis|CARBO-BIOSYNTHESIS|COLANSYN-PWY|Carbohydrates-Biosynthesis|Cell-Structure-Biosynthesis|GDPRHAMSYN-PWY|Lipopolysaccharide-Biosynthesis|O-Antigen-Biosynthesis|PWY-5738|PWY-5739|PWY-5740|PWY-66|Rhamnose-Biosynthesis|SUGAR-NUCLEOTIDES	Scenario:Colanic acid biosynthesis/GDP mannose to GDP fucose	iRR1083:GDPMD;"RiceCyc:GDPMANDEHYDRA-RXN.c";"searchname:gmand";"searchname:gdpdmannosedehydratase";"searchname:gdpmannose46hydrolyase";"SoyCyc:GDPMANDEHYDRA-RXN.c";"MetaCyc:GDPMANDEHYDRA-RXN.c";"MaizeCyc:GDPMANDEHYDRA-RXN.c";"ModelSEED:rxn00642";"name:GMAND";"name:GDP-D-mannosedehydratase";"name:GDP-mannose 4,6-hydro-lyase";"name:guanosine diphosphomannose 4,6-dehydratase";"name:GDPmannose 4,6-hy…	0
417	rxn00646	L-GlutamateL-cysteine gamma-ligase (ADP-forming)	cpd00002[c] + cpd00023[c] + cpd00084[c] -> cpd00008[c] + cpd00009[c] + cpd00067[c] + cpd00506[c]	PA5203	PA5203	GshA	6.3.2.2	Glutathione metabolism	0	0	1000	0	iMO1056|Opt208964	-6.35	0.86	R00894	GLUTCYSLIG-RXN.c	GLUCYS|GLUCYSL|GSH1	GLUCYSL	null	null	null	Glutathione metabolism	Biosynthesis|Cofactor-Biosynthesis|GLUTATHIONESYN-PWY|Other-biosynthesis|PWY-4041|PWY-6840|Reductants	Scenario:Glutathione Redox Metabolism/Glutathione disulfide to Glutathione;Scenario:Glutathione Redox Metabolism/H2O2 to H2O by Glutathione;Scenario:Glutathione Redox Metabolism/Glutamate and Cysteine and Glycine to Glutathione	iRR1083:GLUCYSL;"RiceCyc:GLUTCYSLIG-RXN.c";"searchname:gammaglutamylcysteinesynthetase";"searchname:lglutamatelcysteinegammaligaseadpforming";"searchname:glutamatecysteineligase";"SoyCyc:GLUTCYSLIG-RXN.c";"iMA945:GLUCYS";"MetaCyc:GLUTCYSLIG-RXN.c";"MaizeCyc:GLUTCYSLIG-RXN.c";"ModelSEED:rxn00646";"DF_Athaliana:reac_376";"name:glutamate--cysteine ligase";"name:gamma-glutamylcysteine synthetase";"na…	0
418	rxn00649	O3-Acetyl-L-serine acetate-lyase (adding hydrogen sulfide)	cpd00239[c] + cpd00722[c] -> cpd00029[c] + cpd00067[c] + cpd00084[c]	PA0932 or PA1061 or PA2104 or PA2709	PA0932 PA1061 PA2104 PA2709	CysM or PA1061 or PA2104 or CysK	2.5.1.47	Cysteine and methionine metabolism	0	0	1000	0	iMO1056|Opt208964	-3.42	1.05	R00897	ACSERLY-RXN.c	CYSS|CYSSr|YGR012W	CYSS	null	null	null	Cysteine and methionine metabolism|Sulfur metabolism	Amino-Acid-Biosynthesis|Biosynthesis|CYSTEINE-SYN|CYSTSYN-PWY|IND-AMINO-ACID-SYN|SULFATE-CYS-PWY	Scenario:Methionine Biosynthesis/Methionine to Adenosylmethionine;Scenario:Methionine Biosynthesis/Adenosylmethionine to Homocysteine;Scenario:Methionine Biosynthesis/Homoserine to Homocysteine using Cysteine;Scenario:Methionine Biosynthesis/Homocysteine to Methionine;Scenario:Methionine Biosynthesis/Homoserine to Homocysteine using Sulfhydrylation;Scenario:Methionine Biosynthesis/Serine to Cyste…	TS_Athaliana:rxn143_c;"iRR1083:CYSS";"RiceCyc:ACSERLY-RXN.c";"searchname:cysteinesynthase";"searchname:cysteinesynthasereversible";"searchname:cyss";"searchname:o3acetyllserineacetatelyaseaddinghydrogensulfide";"iSB619:CYSS";"SoyCyc:ACSERLY-RXN.c";"iMA945:CYSS";"MetaCyc:ACSERLY-RXN.c";"MaizeCyc:ACSERLY-RXN.c";"ModelSEED:rxn00649";"iAO358:rll_104";"iAO358:rll_105";"DF_Athaliana:reac_148";"name:cys…	0
419	rxn00650	Membrane alanyl aminopeptidase	cpd00001[c] + cpd01017[c] -> cpd00033[c] + cpd00084[c]	PA3083 or PA3831	PA3083 PA3831	PepN or PepA	3.4.11.1	Glutathione metabolism	0	0	1000	0	Opt208964	-0.46	0.85	R00899	RXN-6622.c	AMPTASECG|TRIA	null	null	null	null	Glutathione metabolism	Biosynthesis|Cofactor-Biosynthesis|PWY-4041|Reductants	null	BrachyCyc:RXN-6622.c;"iRR1083:TRIA";"RiceCyc:RXN-6622.c";"BioCyc:RXN-6622.c";"searchname:alanylaminopeptidasecysgly";"searchname:membranealanylaminopeptidase";"PlantCyc:RXN-6622.c";"SoyCyc:RXN-6622.c";"iMA945:AMPTASECG";"MetaCyc:RXN-6622.c";"MaizeCyc:RXN-6622.c";"ModelSEED:rxn00650";"ChlamyCyc:RXN-6622.c";"EcoCyc:RXN-6622.c";"BiGG:TRIA";"BiGG:AMPTASECG";"iMEO21:AMPTASECG";"name:membrane alanyl am…	0
420	rxn00654	N-Carbamoyl-beta-alanine amidohydrolase	cpd00001[c] + 2 cpd00067[c] + cpd01720[c] -> cpd00011[c] + cpd00013[c] + cpd00085[c]	PA0444	PA0444	PA0444	3.5.1.6	Pyrimidine metabolism	0	0	1000	0	Opt208964	2.73	1.3	R00905	BETA-UREIDOPROPIONASE-RXN.c	UPPN	null	null	null	null	Pyrimidine metabolism|beta-Alanine metabolism|Pantothenate and CoA biosynthesis	Amino-Acid-Biosynthesis|Beta-Alanine-Biosynthesis|Biosynthesis|Degradation|IND-AMINO-ACID-SYN|NUCLEO-DEG|PWY-3982|Pyrimidine-Degradation|Uracil-Degradation	Scenario:Pyrimidine utilization/Uracil to beta Alanine;Scenario:Pyrimidine utilization/Thymine to Aminoisobutanoate	BrachyCyc:BETA-UREIDOPROPIONASE-RXN.c;"RiceCyc:BETA-UREIDOPROPIONASE-RXN.c";"BioCyc:BETA-UREIDOPROPIONASE-RXN.c";"searchname:bureidopropionase";"searchname:ncarbamoylbetaalanineamidohydrolase";"PlantCyc:BETA-UREIDOPROPIONASE-RXN.c";"SoyCyc:BETA-UREIDOPROPIONASE-RXN.c";"MetaCyc:BETA-UREIDOPROPIONASE-RXN.c";"MaizeCyc:BETA-UREIDOPROPIONASE-RXN.c";"ModelSEED:rxn00654";"ChlamyCyc:BETA-UREIDOPROPIONASE…	0
421	rxn00656	L-Alanine3-oxopropanoate aminotransferase	cpd00020[c] + cpd00085[c] <=> cpd00035[c] + cpd00191[c]	PA0132 or PA5313	PA0132 PA5313	PA0132 or PA5313	2.6.1.18	Valine, leucine and isoleucine degradation	1	-1000	1000	0	iMO1056|Opt208964	1	0.35	R00907	2.6.1.18-RXN.c	APATr|BALAAT	BALAAT	null	null	null	beta-Alanine metabolism|Propanoate metabolism	Amino-Acid-Biosynthesis|Amino-Acid-Degradation|Beta-Alanine-Biosynthesis|Beta-Alanine-Degradation|Biosynthesis|CoA-Biosynthesis|Cofactor-Biosynthesis|Degradation|IND-AMINO-ACID-SYN|PWY-1781|PWY-3941|PWY-4221	Scenario:Pyruvate Alanine Serine Interconversions/Pyruvate to D Alanine;Scenario:Pyruvate Alanine Serine Interconversions/L Alanine to Pyruvate;Scenario:Pyruvate Alanine Serine Interconversions/Pyruvate to Serine;Scenario:Pyruvate Alanine Serine Interconversions/Aminoisobutanoate to Methylmalonate semialdehyde;Scenario:Pyruvate Alanine Serine Interconversions/beta Alanine to Malonate semialdehyde…	TS_Athaliana:rxn55_c;"BrachyCyc:2.6.1.18-RXN.c";"RiceCyc:2.6.1.18-RXN.c";"BioCyc:2.6.1.18-RXN.c";"searchname:lalanine3oxopropanoateaminotransferase";"searchname:balaninepyruvateaminotransferase";"PlantCyc:2.6.1.18-RXN.c";"SoyCyc:2.6.1.18-RXN.c";"MetaCyc:2.6.1.18-RXN.c";"MaizeCyc:2.6.1.18-RXN.c";"ModelSEED:rxn00656";"ChlamyCyc:2.6.1.18-RXN.c";"iMM904:BALAAT";"BiGG:APATr";"BiGG:BALAAT";"DF_Athalian…	0
422	rxn00669	Propanoate:CoA ligase (ADP-forming)	cpd00002[c] + cpd00010[c] + cpd00141[c] -> cpd00008[c] + cpd00009[c] + cpd00086[c]	PA3568 and (PA4733 or PA0887)	PA0887 PA3568 PA4733	PA3568 and (AcsB or AcsA)	6.2.1.13	Propanoate metabolism	0	0	1000	0	Opt208964	-1.06	1.21	R00920	PROPANOATECOA-LIGASE-RXN.c	ACCOAL|ACCOAL2r	null	null	null	null	Propanoate metabolism	null	null	iJR904:ACCOAL;"iAF692:ACCOAL2r";"BrachyCyc:PROPANOATECOA-LIGASE-RXN.c";"iRR1083:ACCOAL";"BioCyc:PROPANOATECOA-LIGASE-RXN.c";"searchname:acetatecoaligaseadpforming";"searchname:propanoatecoaligaseadpforming";"iSO783:ACCOAL";"iMA945:ACCOAL";"MetaCyc:PROPANOATECOA-LIGASE-RXN.c";"ModelSEED:rxn00669";"BiGG:ACCOAL2r";"BiGG:ACCOAL";"name:acetate-CoA ligase (ADP-forming)";"name:Propionate-CoA synthetase …	0
423	rxn00670	Acetyl-CoAphosphate acetyltransferase	cpd00010[c] + cpd01844[c] -> cpd00009[c] + cpd00067[c] + cpd00086[c]	PA0835	PA0835	Pta	2.3.1.8	Taurine and hypotaurine metabolism	0	0	1000	0	Opt208964	-5.84	1.23	R00921	PTAALT-RXN.c	PTA2|PTA2r|PTAr_ppa	null	null	null	null	Propanoate metabolism	Alcohol-Degradation|Amino-Acid-Biosynthesis|Amino-Acid-Degradation|Biosynthesis|Degradation|GLYCINE-SYN|IND-AMINO-ACID-SYN|PWY-5437|PWY-7013|THREOCAT-PWY|THREONINE-DEG	Scenario:Propanediol utilization/Propanoate to PropanoylCoA	iJR904:PTA2;"iRR1083:PTA2r";"BioCyc:PTAALT-RXN.c";"searchname:phosphateacetyltransferase";"searchname:acetylcoaphosphateacetyltransferase";"iAbaylyiv4:PTAALT-RXN";"iMA945:PTA2";"MetaCyc:PTAALT-RXN.c";"ModelSEED:rxn00670";"EcoCyc:PTAALT-RXN.c";"BiGG:PTAr_ppa";"BiGG:PTA2r";"BiGG:PTA2";"iMEO21:PTAr_ppa";"name:propanoyl-CoA:phosphate propanoyltransferase";"name:acetyl-CoA:phosphate acetyltransferase"…	0
424	rxn00671	2-Methyl-3-oxopropanoateNAD+ oxidoreductase (CoA-propanoylating)	cpd00003[c] + cpd00010[c] + cpd00287[c] -> cpd00004[c] + cpd00011[c] + cpd00086[c]	PA0130 or PA0747 or PA3570	PA0130 PA0747 PA3570	PA0130 or PA0747 or MmsA	1.2.1.18	Valine, leucine and isoleucine degradation	0	0	1000	0	iMO1056|Opt208964	-7.14	1.62	R00922|R00935	null	MMSAD1|MMTSAO	MMSAD1	null	null	null	null	null	Scenario:Valine degradation/IsobutyrylCoA to Methylmalonate semialdehyde;Scenario:Valine degradation/Methylmalonate semialdehyde to PropanoylCoA;Scenario:Valine degradation/Valine to IsobutyrylCoA	iRR1083:MMSAD1;"searchname:methylmalonatesemialdehydedehydrogenaseacylating";"searchname:smethylmalonatesemialdehydenad+oxidoreductase";"searchname:2methyl3oxopropanoatenad+oxidoreductasecoapropanoylating";"searchname:coapropanoylating";"searchname:smethylmalonatesemialdehydenad+oxidoreductasecoapropanoylating";"searchname:methylmalonatesemialdehydedehydrogenase";"iSO783:MMSDHir";"iAbaylyiv4:1.2.…	0
425	rxn00675	Propinol adenylate:CoA ligase (AMP-forming)	cpd00010[c] + cpd03560[c] -> cpd00018[c] + cpd00086[c]	PA0887 or PA2555 or PA3568 or PA4733	PA0887 PA2555 PA3568 PA4733	AcsA or PA2555 or PA3568 or AcsB	6.2.1.17	Propanoate metabolism	0	0	1000	0	Opt208964	-10.42	1.19	R00926	null	null	null	null	null	null	Propanoate metabolism	null	Scenario:Methylcitrate cycle/PropanoylCoA to Succinate;Scenario:Methylcitrate cycle/Propanoate to PropanoylCoA	iRS1597:R00926_c;"KEGG:R00926";"name:Propionyladenylate:CoA propionyltransferase";"name:Propinol adenylate:CoA ligase (AMP-forming)";"searchname:propinoladenylatecoaligaseampforming";"ModelSEED:rxn00675";"KBase:kb|rxn.675"	0
426	rxn00676	Propanoyl-CoAacetyl-CoA C-acyltransferase	cpd00010[c] + cpd02124[c] <=> cpd00022[c] + cpd00086[c]	PA1736 or PA2001 or PA2553 or PA3589 or PA3925 or PA4785 or PA2940 or PA3013 or PA3454	PA1736 PA2001 PA2553 PA2940 PA3013 PA3454 PA3589 PA3925 PA4785	PA1736 or AtoB or PA2553 or PA3589 or PA3925 or PA4785 or PA2940 or FoaB or PA3454	2.3.1.9|2.3.1.16	Fatty acid degradation	1	-1000	1000	0	iMO1056|Opt208964	5.25	1.09	R00927	METHYLACETOACETYLCOATHIOL-RXN.c	ACACT10rr|ACOACAT|MACCOAT	ACACT10rr	null	null	null	Valine, leucine and isoleucine degradation	Amino-Acid-Degradation|Biosynthesis|Degradation|ILEUDEG-PWY|ISOLEUCINE-DEG|Other-biosynthesis|PWY-5109	Scenario:Isoleucine degradation/Isoleucine to MethylbutanoylCoA;Scenario:Isoleucine degradation/MethylbutanoylCoA to PropanoylCoA	RiceCyc:METHYLACETOACETYLCOATHIOL-RXN.c;"searchname:propanoylcoaacetylcoacacyltransferase";"searchname:acetylcoacacyltransferase2methyl3acetoacetylcoa";"searchname:2methylacetylcoathiolase";"searchname:acetylcoacacyltransferase";"SoyCyc:METHYLACETOACETYLCOATHIOL-RXN.c";"MetaCyc:METHYLACETOACETYLCOATHIOL-RXN.c";"MaizeCyc:METHYLACETOACETYLCOATHIOL-RXN.c";"ModelSEED:rxn00676";"DF_Athaliana:reac_494"…	0
427	rxn00679	2-Methylcitrate oxaloacetate-lyase	cpd00001[c] + cpd00032[c] + cpd00086[c] -> cpd00010[c] + cpd00067[c] + cpd01501[c]	PA0795	PA0795	PrpC	2.3.3.5	Propanoate metabolism	0	0	1000	0	Opt208964	10.74	1.31	R00931	null	MCITS	null	null	null	null	Propanoate metabolism	null	Scenario:Methylcitrate cycle/PropanoylCoA to Succinate;Scenario:Methylcitrate cycle/Propanoate to PropanoylCoA	iJR904:MCITS;"TS_Athaliana:rxn612_c";"iRR1083:MCITS";"searchname:2methylcitratesynthase";"searchname:2methylcitrateoxaloacetatelyase";"iSO783:MCITS";"iAbaylyiv4:2-METHYLCITRATE-SYNTHASE-RXN";"iMA945:MCITS";"ModelSEED:rxn00679";"iJN746:MCITS";"BiGG:MCITS";"iMM904:MCITSm";"iAG612:rbs_524";"name:propanoyl-CoA:oxaloacetate C-propanoyltransferase (thioester-hydrolysing, 1-carboxyethyl-forming)";"name:…	0
428	rxn00686	5,6,7,8-TetrahydrofolateNADP+ oxidoreductase	cpd00005[c] + cpd00067[c] + cpd00330[c] <=> cpd00006[c] + cpd00087[c]	PA0350	PA0350	FolA	1.5.1.3	One carbon pool by folate	1	-1000	1000	0	iMO1056|Opt208964	0.59	1.37	R00939	DIHYDROFOLATEREDUCT-RXN.c	DFR1_2|DHFR|DHFRi	DHFRi	null	null	null	One carbon pool by folate|Folate biosynthesis	1CMET2-PWY|ALL-CHORISMATE-PWY|Biosynthesis|Cofactor-Biosynthesis|FOLSYN-PWY|Folate-Biosynthesis|PWY-3841|PWY-6612|PWY-6614|Vitamin-Biosynthesis	Scenario:Folate Biosynthesis/Folate to Tetrahydrofolate;Scenario:Folate Biosynthesis/Dihydrofolate to Tetrahydrofolate;Scenario:Folate Biosynthesis/GTP and Chorismate to Tetrahydrofolate	TS_Athaliana:rxn253_c;"iRR1083:DHFR";"RiceCyc:DIHYDROFOLATEREDUCT-RXN.c";"searchname:dhfri";"searchname:5678tetrahydrofolatenadp+oxidoreductase";"searchname:dihydrofolatereductasemitochondrial";"searchname:dihydrofolatereductase";"searchname:dihydropholatereductase";"searchname:dihydrofolatereductaseirreversible";"iSB619:DHFR";"SoyCyc:DIHYDROFOLATEREDUCT-RXN.c";"JP_Creinhardtii_MSB:R_DHFRi";"iMA9…	0
429	rxn00689	TetrahydrofolateL-glutamate gamma-ligase (ADP-forming)	cpd00002[c] + cpd00023[c] + cpd00087[c] <=> cpd00008[c] + cpd00009[c] + cpd00067[c] + cpd06227[c]	PA3111	PA3111	FolC	6.3.2.12	Folate biosynthesis	1	-1000	1000	0	iMO1056|Opt208964	-6.35	0.86	R00942	RXN-6102.c	null	THFGLUS	null	null	null	Folate biosynthesis	null	Scenario:Folate Biosynthesis/Folate to Tetrahydrofolate;Scenario:Folate Biosynthesis/Dihydrofolate to Tetrahydrofolate;Scenario:Folate Biosynthesis/GTP and Chorismate to Tetrahydrofolate	BrachyCyc:RXN-6102.c;"RiceCyc:RXN-6102.c";"BioCyc:RXN-6102.c";"BioCyc:FOLYLPOLYGLUTAMATESYNTH-RXN.c.chlamyexp.CPD-5725_THF";"searchname:tetrahydrofolatelglutamategammaligaseadpforming";"iSB619:THFGLUS";"PlantCyc:RXN-6102.c";"SoyCyc:RXN-6102.c";"ModelSEED:rxn00689";"ChlamyCyc:RXN-6102.c";"ChlamyCyc:FOLYLPOLYGLUTAMATESYNTH-RXN.c.chlamyexp.CPD-5725_THF";"iMM904:THFGLUS";"DF_Athaliana:reac_844";"iMEO…	0
430	rxn00691	10-Formyltetrahydrofolate amidohydrolase	cpd00001[c] + cpd00201[c] -> cpd00047[c] + cpd00067[c] + cpd00087[c]	PA4314 or PA5420	PA4314 PA5420	PurU1 or PurU2	3.5.1.10	Glyoxylate and dicarboxylate metabolism	0	0	1000	0	iMO1056|Opt208964	-20.24	1.45	R00944	FORMYLTHFDEFORMYL-RXN.c	FTHFD	FTHFD	null	null	null	Glyoxylate and dicarboxylate metabolism|One carbon pool by folate	1CMET2-PWY|Biosynthesis|Cofactor-Biosynthesis|Folate-Biosynthesis|PWY-2201|Vitamin-Biosynthesis	Scenario:One-carbon metabolism by tetrahydropterines/Tetrahydrofolate and Formate to FormylTHF;Scenario:One-carbon metabolism by tetrahydropterines/Tetrahydrofolate and Formate to MethyleneTHF;Scenario:One-carbon metabolism by tetrahydropterines/MethyleneTHF to Tetrahydrofolate;Scenario:One-carbon metabolism by tetrahydropterines/MethyleneTHF to MethylTHF	iRR1083:FTHFD;"RiceCyc:FORMYLTHFDEFORMYL-RXN.c";"searchname:fthfd";"searchname:formyltetrahydrofolatedeformylase";"searchname:10formyltetrahydrofolateamidohydrolase";"SoyCyc:FORMYLTHFDEFORMYL-RXN.c";"JP_Creinhardtii_MSB:R_FTHDF";"iMA945:FTHFD";"MetaCyc:FORMYLTHFDEFORMYL-RXN.c";"MaizeCyc:FORMYLTHFDEFORMYL-RXN.c";"ModelSEED:rxn00691";"name:Formyltetrahydrofolate hydrolase";"name:10-formyltetrahydro…	0
431	rxn00692	5,10-Methylenetetrahydrofolateglycine hydroxymethyltransferase	cpd00001[c] + cpd00033[c] + cpd00125[c] <=> cpd00054[c] + cpd00087[c]	PA2444 or PA4602 or PA5415	PA2444 PA4602 PA5415	GlyA2 or GlyA3 or GlyA1	2.1.2.1	Glycine, serine and threonine metabolism	1	-1000	1000	0	iMO1056|Opt208964	-0.05	1.83	R00945	GLYOHMETRANS-RXN.c	GHMT|GHMT2|GHMT2r|SHM2	GHMT	null	null	null	Glycine, serine and threonine metabolism|Cyanoamino acid metabolism|Glyoxylate and dicarboxylate metabolism|One carbon pool by folate|Methane metabolism	1CMET2-PWY|AMINE-DEG|Amino-Acid-Biosynthesis|Biosynthesis|C1-COMPOUNDS|Cofactor-Biosynthesis|Degradation|Energy-Metabolism|Folate-Biosynthesis|Formaldehyde-Assimilation|GLYCINE-SYN|GLYSYN-PWY|IND-AMINO-ACID-SYN|NUCLEO-DEG|PWY-1622|PWY-181|PWY-2161|PWY-2201|PWY-3661|PWY-3841|PWY-5497|Photosynthesis|Purine-Degradation|SER-GLYSYN-PWY|Vitamin-Biosynthesis	Scenario:Folate Biosynthesis/Folate to Tetrahydrofolate;Scenario:Serine Biosynthesis/Glycerate3P to Serine;Scenario:Serine Biosynthesis/Glycine to Serine;Scenario:Folate Biosynthesis/Dihydrofolate to Tetrahydrofolate;Scenario:Folate Biosynthesis/GTP and Chorismate to Tetrahydrofolate	TS_Athaliana:rxn356_c;"iRR1083:GHMT2";"RiceCyc:GLYOHMETRANS-RXN.c";"searchname:glycinehydroxymethyltransferasereversiblemitochondrial";"searchname:glycinehydroxymethyltransferase";"searchname:ghmt2r";"searchname:510methylenetetrahydrofolateglycinehydroxymethyltransferase";"searchname:serinehydroxymethyltransferase";"searchname:glycinehydroxymethyltransferasereversible";"iSB619:GHMT2";"SoyCyc:GLYO…	0
432	rxn00693	5-MethyltetrahydrofolateL-homocysteine S-methyltransferase	cpd00135[c] + cpd00345[c] -> cpd00060[c] + cpd00087[c]	PA1843	PA1843	MetH	2.1.1.13	Cysteine and methionine metabolism	0	0	1000	0	iMO1056|Opt208964	-6.41	1.27	R00946	HOMOCYSMETB12-RXN.c	METS|METSMHPGLUT_b|METSr|MTHFB12D|U47	METS	null	null	null	Cysteine and methionine metabolism|One carbon pool by folate	1CMET2-PWY|ADENOSYLHOMOCYSCAT-PWY|Amino-Acid-Biosynthesis|Amino-Acid-Degradation|Biosynthesis|Cofactor-Biosynthesis|Degradation|Folate-Biosynthesis|HOMOSER-METSYN-PWY|HSERMETANA-PWY|IND-AMINO-ACID-SYN|MET-SAM-PWY|METHIONINE-DEG|METHIONINE-SYN|METSYN-PWY|P4-PWY|PWY-2201|PWY-3841|PWY-5328|PWY-5345|PWY-5347|PWY0-781|Vitamin-Biosynthesis	Scenario:Methionine Biosynthesis/Methionine to Adenosylmethionine;Scenario:Methionine Biosynthesis/Adenosylmethionine to Homocysteine;Scenario:Methionine Biosynthesis/Homoserine to Homocysteine using Cysteine;Scenario:Methionine Biosynthesis/Homocysteine to Methionine;Scenario:Methionine Biosynthesis/Homoserine to Homocysteine using Sulfhydrylation;Scenario:Methionine Biosynthesis/Serine to Cyste…	iRR1083:METS;"RiceCyc:HOMOCYSMETB12-RXN.c";"searchname:methioninesynthasereversible";"searchname:methioninesynthase";"searchname:5methyltetrahydrofolatelhomocysteinesmethyltransferase";"searchname:5methyltetrahydrofolatehomocysteinesmethyltransferase";"searchname:5methioninesynthase";"iSB619:METS";"SoyCyc:HOMOCYSMETB12-RXN.c";"iMA945:METS";"MetaCyc:HOMOCYSMETB12-RXN.c";"MaizeCyc:HOMOCYSMETB12-RXN…	0
433	rxn00695	ATPalpha-D-glucose-1-phosphate adenyltransferase	cpd00002[c] + cpd00089[c] -> cpd00012[c] + cpd00387[c]	null	null	null	2.7.7.27	Glycogen biosynthesis	0	0	1000	0	iMO1056	1.07	0.75	R00948	GLUC1PADENYLTRANS-RXN.c|RXN-11988.c.metaexp.ADP-D-GLUCOSE_ATP	GLGC|GLGCr	GLGC	null	null	null	Starch and sucrose metabolism|Amino sugar and nucleotide sugar metabolism	Antibiotic-Biosynthesis|Biosynthesis|Carbohydrates-Biosynthesis|GLYCOGEN-BIOSYN|GLYCOGENSYNTH-PWY|PWY-622|PWY-6679|Polysaccharides-Biosynthesis|SECONDARY-METABOLITE-BIOSYNTHESIS	null	iRR1083:GLGC;"RiceCyc:GLUC1PADENYLTRANS-RXN.c";"searchname:atpalphadglucose1phosphateadenyltransferase";"searchname:glucose1phosphateadenylyltransferase";"iSB619:GLGC";"SoyCyc:GLUC1PADENYLTRANS-RXN.c";"iMA945:GLGC";"MetaCyc:GLUC1PADENYLTRANS-RXN.c";"MetaCyc:RXN-11988.c.metaexp.ADP-D-GLUCOSE_ATP";"MaizeCyc:GLUC1PADENYLTRANS-RXN.c";"MaizeCyc:RXN-11988.c.maizeexp.ADP-D-GLUCOSE_ATP";"ModelSEED:rxn006…	0
434	rxn00701	UDPglucosealpha-D-galactose-1-phosphate uridylyltransferase	cpd00026[c] + cpd00348[c] <=> cpd00043[c] + cpd00089[c]	null	null	null	2.7.7.12	Galactose metabolism	1	-1000	1000	0	iMO1056	0	2	R00955	GALACTURIDYLYLTRANS-RXN.c.plantexp.CPD-12575	GAL7_2|UGLT	UGLT	null	null	null	Galactose metabolism|Amino sugar and nucleotide sugar metabolism	Activation-Inactivation-Interconversion|Biosynthesis|CARBO-BIOSYNTHESIS|COLANSYN-PWY|Carbohydrates-Biosynthesis|Carbohydrates-Degradation|Cell-Structure-Biosynthesis|Degradation|GALACTOSE-DEGRADATION|Interconversion|PWY-5114|PWY-6317|PWY-6527|SUGAR-NUCLEOTIDES|Sugars-And-Polysaccharides	null	iJR904:UGLT;"TS_Athaliana:rxn306_c";"iRR1083:UGLT";"BioCyc:GALACTURIDYLYLTRANS-RXN.c.plantexp.CPD-12575";"BioCyc:GALACTURIDYLYLTRANS-RXN.c.metaexp.CPD-12575";"BioCyc:GALACTURIDYLYLTRANS-RXN.c.soyexp.CPD-12575";"BioCyc:GALACTURIDYLYLTRANS-RXN.c.maizeexp.CPD-12575";"BioCyc:GALACTURIDYLYLTRANS-RXN.c.poplarexp.CPD-12575";"searchname:udpglucosehexose1phosphateuridylyltransferase";"searchname:udpglucos…	0
435	rxn00704	Alpha-D-Glucose 1-phosphate 1,6-phosphomutase	cpd00079[c] <=> cpd00089[c]	PA5322	PA5322	AlgC	5.4.2.8	Glycolysis	1	-1000	1000	0	iMO1056|Opt208964	0	2	R00959|R08639	5.4.2.5-RXN.c|PHOSPHOGLUCMUT-RXN.c	null	PGMT	null	null	null	Glycolysis / Gluconeogenesis|Galactose metabolism|Starch and sucrose metabolism|Amino sugar and nucleotide sugar metabolism	Antibiotic-Biosynthesis|Biosynthesis|CARBO-BIOSYNTHESIS|Carbohydrates-Biosynthesis|Carbohydrates-Degradation|Degradation|GLUCOSE1PMETAB-PWY|GLYCOCAT-PWY|GLYCOGEN-BIOSYN|Glycogen-Degradation|POLYSACCHARIDES-DEG|PWY-2723|PWY-3801|PWY-5384|PWY-5661|PWY-5767|PWY-5940|PWY-5941|PWY-621|PWY-622|PWY-6731|PWY-6737|PWY-6981|PWY-842|Polymer-Degradation|Polysaccharides-Biosynthesis|SECONDARY-METABOLITE-BIOSY…	null	TS_Athaliana:rxn516_c;"RiceCyc:PHOSPHOGLUCMUT-RXN.c";"searchname:pgmt";"searchname:phosphoglucomutase";"searchname:alphadglucose1phosphate16phosphomutase";"iSB619:PGMT";"SoyCyc:PHOSPHOGLUCMUT-RXN.c";"JP_Creinhardtii_MSB:R_PGCM";"MetaCyc:PHOSPHOGLUCMUT-RXN.c";"MetaCyc:5.4.2.5-RXN.c";"MaizeCyc:PHOSPHOGLUCMUT-RXN.c";"ModelSEED:rxn00704";"iAO358:rll_139";"DF_Athaliana:reac_560";"name:PGMT";"name:phos…	0
436	rxn00707	ITPcytidine 5'-phosphotransferase	cpd00046[c] + cpd00090[c] <=> cpd00068[c] + cpd00367[c]	PA3163	PA3163	Cmk	2.7.1.48	Pyrimidine metabolism	1	-1000	1000	0	Opt208964	-14.03	0.24	R00962	null	CYTDK3	null	null	null	null	Pyrimidine metabolism	null	null	BiGG:CYTDK3;"name:ITP:cytidine 5'-phosphotransferase";"name:cytidine kinase (ITP)";"searchname:cytidinekinaseitp";"searchname:itpcytidine5phosphotransferase";"iSO783:CYTDK3";"AlgaGEM:R_R00962_c";"iRS1597:R00962_c";"JP_Creinhardtii_MSB:R_ITCY";"KEGG:R00962";"iYO844:CYTDK3";"iPS189:CYTDK3";"ModelSEED:rxn00707";"AraGEM:R_R00962_c";"KBase:kb|rxn.707"	0
437	rxn00708	Uridine 5'-monophosphate phosphohydrolase	cpd00001[c] + cpd00091[c] -> cpd00009[c] + cpd00067[c] + cpd00249[c]	PA3625	PA3625	SurE	3.1.3.5	Pyrimidine metabolism	0	0	1000	0	iMO1056	7.21	0.74	R00963	5-NUCLEOTID-RXN.c.metaexp.UMP_URIDINE	NTD2|U34	NTD2	null	null	null	Pyrimidine metabolism	null	Scenario:pyrimidine conversions/UTP to CTP;Scenario:pyrimidine conversions/UMP to Uracil;Scenario:pyrimidine conversions/dCMP to dTMP;Scenario:pyrimidine conversions/CTP to CMP;Scenario:pyrimidine conversions/dTMP to Thymine;Scenario:pyrimidine conversions/dTMP to dTTP;Scenario:pyrimidine conversions/dCTP to dCMP;Scenario:pyrimidine conversions/CMP to Uracil	TS_Athaliana:rxn1513_c;"iRR1083:NTD2";"searchname:nucleotidase";"searchname:uridine5monophosphatephosphohydrolase";"searchname:umpnucleotidase";"searchname:5nucleotidaseump";"SoyCyc:RXNQT-4150.c";"SoyCyc:5-NUCLEOTID-RXN.c.soyexp.UMP_URIDINE";"JP_Creinhardtii_MSB:R_UMPP";"iMA945:NTD2";"MetaCyc:5-NUCLEOTID-RXN.c.metaexp.UMP_URIDINE";"ModelSEED:rxn00708";"iAO358:rll_298";"name:AMP phosphatase";"name…	0
438	rxn00710	Orotidine-5'-phosphate carboxy-lyase	cpd00067[c] + cpd00810[c] -> cpd00011[c] + cpd00091[c]	PA2876	PA2876	PyrF	4.1.1.23	Pyrimidine de novo biosynthesis	0	0	1000	0	iMO1056|Opt208964	-1.32	0.73	R00965	OROTPDECARB-RXN.c	OMPDC|URA3	OMPDC	null	null	null	Pyrimidine metabolism	Biosynthesis|Nucleotide-Biosynthesis|PRPP-PWY|PWY-5686|PWY0-162|PYR-NUC-SYN|Pyrimidine-De-Novo-Biosyn	Scenario:De Novo Pyrimidine Synthesis/CarbamoylP and PRPP to UMP;Scenario:De Novo Pyrimidine Synthesis/Glutamine to CarbamoylP;Scenario:De Novo Pyrimidine Synthesis/Uracil and PRPP to UMP	iRR1083:OMPDC;"RiceCyc:OROTPDECARB-RXN.c";"searchname:orotidine5phosphatedecarboxylase";"searchname:orotidine5phosphatecarboxylyase";"searchname:ompdc";"searchname:orotidinephosphatedecarboxylase";"iSB619:OMPDC";"SoyCyc:OROTPDECARB-RXN.c";"JP_Creinhardtii_MSB:R_ORPDC";"iMA945:OMPDC";"MetaCyc:OROTPDECARB-RXN.c";"MaizeCyc:OROTPDECARB-RXN.c";"ModelSEED:rxn00710";"iAO358:rll_385";"DF_Athaliana:reac_5…	0
439	rxn00711	UMPpyrophosphate phosphoribosyltransferase	cpd00012[c] + cpd00091[c] -> cpd00092[c] + cpd00103[c]	PA0403 or PA4646	PA0403 PA4646	PyrR or Upp	2.4.2.9	Pyrimidine salvage	0	0	1000	0	iMO1056|Opt208964	12.54	0.98	R00966	URACIL-PRIBOSYLTRANS-RXN.c	FUR1|UPPRT|UPPRTr	UPPRT	null	null	null	Pyrimidine metabolism	Biosynthesis|Metabolic-Clusters|Nucleotide-Biosynthesis|P1-PWY|PUR-NUC-SYN|PWY0-163|PYR-NUC-SYN|Purine-Nucleotides-Salvage|Pyrimidine-Nucleotide-Salvage	Scenario:pyrimidine conversions/UTP to CTP;Scenario:pyrimidine conversions/UMP to Uracil;Scenario:pyrimidine conversions/dCMP to dTMP;Scenario:De Novo Pyrimidine Synthesis/Glutamine to CarbamoylP;Scenario:pyrimidine conversions/CTP to CMP;Scenario:pyrimidine conversions/dTMP to Thymine;Scenario:pyrimidine conversions/dTMP to dTTP;Scenario:pyrimidine conversions/dCTP to dCMP;Scenario:pyrimidine co…	iRR1083:UPPRT;"RiceCyc:URACIL-PRIBOSYLTRANS-RXN.c";"searchname:uracilphosphoribosyltransferaser";"searchname:uracilphosphoribosyltransferase";"searchname:umppyrophosphatephosphoribosyltransferase";"searchname:upprt";"iSB619:UPPRTr";"SoyCyc:URACIL-PRIBOSYLTRANS-RXN.c";"JP_Creinhardtii_MSB:R_UPRT";"iMA945:UPPRT";"MetaCyc:URACIL-PRIBOSYLTRANS-RXN.c";"MaizeCyc:URACIL-PRIBOSYLTRANS-RXN.c";"ModelSEED:r…	0
440	rxn00714	P1,P4-Bis(5'-nucleosyl)-tetraphosphate nucleotidohydrolase	cpd00001[c] + cpd03706[c] -> cpd00062[c] + cpd00091[c]	PA3295	PA3295	PA3295	3.6.1.17	Pyrimidine metabolism	0	0	1000	0	Opt208964	-18.84	0.75	R00969	null	null	null	null	null	null	Pyrimidine metabolism	null	Scenario:pyrimidine conversions/UTP to CTP;Scenario:pyrimidine conversions/UMP to Uracil;Scenario:pyrimidine conversions/dCMP to dTMP;Scenario:pyrimidine conversions/CTP to CMP;Scenario:pyrimidine conversions/dTMP to Thymine;Scenario:pyrimidine conversions/dTMP to dTTP;Scenario:pyrimidine conversions/UMP to UTP;Scenario:pyrimidine conversions/dCTP to dCMP;Scenario:pyrimidine conversions/CMP to Ur…	KEGG:R00969;"name:P1,P4-Bis(5'-nucleosyl)-tetraphosphate nucleotidohydrolase";"name:P1,P4-bis(5'-uridyl)-tetraphosphate uridylohydrolase";"searchname:p1p4bis5nucleosyltetraphosphatenucleotidohydrolase";"ModelSEED:rxn00714";"KBase:kb|rxn.714"	0
441	rxn00717	Cytosine aminohydrolase	cpd00001[c] + cpd00067[c] + cpd00307[c] -> cpd00013[c] + cpd00092[c]	PA0437	PA0437	CodA	3.5.4.1	Pyrimidine salvage	0	0	1000	0	iMO1056|Opt208964	-5.14	1.46	R00974	CYTDEAM-RXN.c	FCY1	CSND	null	null	null	Pyrimidine metabolism	Biosynthesis|Nucleotide-Biosynthesis|PWY0-163|PYR-NUC-SYN|Pyrimidine-Nucleotide-Salvage	Scenario:pyrimidine conversions/UTP to CTP;Scenario:pyrimidine conversions/UMP to Uracil;Scenario:pyrimidine conversions/dCMP to dTMP;Scenario:pyrimidine conversions/CTP to CMP;Scenario:pyrimidine conversions/dTMP to Thymine;Scenario:pyrimidine conversions/dTMP to dTTP;Scenario:pyrimidine conversions/UMP to UTP;Scenario:pyrimidine conversions/dCTP to dCMP;Scenario:pyrimidine conversions/CMP to Ur…	TS_Athaliana:rxn618_c;"RiceCyc:CYTDEAM-RXN.c";"searchname:cytosinedeaminase";"searchname:cytosineaminohydrolase";"MetaCyc:CYTDEAM-RXN.c";"MaizeCyc:CYTDEAM-RXN.c";"ModelSEED:rxn00717";"name:cytosine deaminase";"name:Cytosine deaminase";"name:Cytosine aminohydrolase";"name:cytosine aminohydrolase";"name:isocytosine deaminase";"iMO1056:CSND";"iAF1260:CSND";"SorghumCyc:CYTDEAM-RXN.c";"AraCyc:CYTDEAM-…	0
442	rxn00720	5,6-DihydrouracilNADP+ oxidoreductase	cpd00005[c] + cpd00067[c] + cpd00092[c] <=> cpd00006[c] + cpd00337[c]	PA0439	PA0439	PA0439	1.3.1.2	Pyrimidine metabolism	1	-1000	1000	0	Opt208964	4.75	1.07	R00978	1.3.1.2-RXN.c	DURAD	null	null	null	null	Pyrimidine metabolism|beta-Alanine metabolism|Pantothenate and CoA biosynthesis	Amino-Acid-Biosynthesis|Beta-Alanine-Biosynthesis|Biosynthesis|Degradation|IND-AMINO-ACID-SYN|NUCLEO-DEG|PWY-3982|Pyrimidine-Degradation|Uracil-Degradation	Scenario:Pyrimidine utilization/Uracil to beta Alanine;Scenario:Pyrimidine utilization/Thymine to Aminoisobutanoate	BrachyCyc:1.3.1.2-RXN.c;"RiceCyc:1.3.1.2-RXN.c";"BioCyc:1.3.1.2-RXN.c";"searchname:56dihydrouracilnadp+oxidoreductase";"searchname:dihydrouracildehydrogenasenadp";"PlantCyc:1.3.1.2-RXN.c";"SoyCyc:1.3.1.2-RXN.c";"JP_Creinhardtii_MSB:R_DHDH";"MetaCyc:1.3.1.2-RXN.c";"MaizeCyc:1.3.1.2-RXN.c";"ModelSEED:rxn00720";"iJN746:DURAD";"BiGG:DURAD";"DF_Athaliana:reac_22";"name:DHU dehydrogenase";"name:dihydro…	0
443	rxn00726	Chorismate pyruvate-lyase (amino-accepting)	cpd00013[c] + cpd00216[c] -> cpd00001[c] + cpd00020[c] + cpd00067[c] + cpd00093[c]	(PA0609 and PA0649) or (PA1001 and PA1002)	PA0609 PA0649 PA1001 PA1002	(TrpE and TrpG) or (PhnA and PhnB)	4.1.3.27	Tryptophan biosynthesis	0	0	1000	0	Opt208964	-39.44	1.78	R00985	null	ANS2	null	null	null	null	Phenylalanine, tyrosine and tryptophan biosynthesis	null	Scenario:Tryptophan synthesis/Chorismate to Tryptophan	BiGG:ANS2;"name:Chorismate pyruvate-lyase (amino-accepting)";"name:chorismate pyruvate-lyase (amino-accepting; anthranilate-forming)";"name:anthranilatesynthase2";"name:ANS2";"searchname:chorismatepyruvatelyaseaminoaccepting";"searchname:anthranilatesynthase2";"searchname:ans2";"Maize_C4GEM:R_R00985_c";"iIT341:ANS2";"AlgaGEM:R_R00985_c";"iRS1597:R00985_c";"KEGG:R00985";"ModelSEED:rxn00726";"iRS15…	0
444	rxn00727	Chorismate pyruvate-lyase (amino-accepting)	cpd00053[c] + cpd00216[c] -> cpd00020[c] + cpd00023[c] + cpd00067[c] + cpd00093[c]	(PA0609 and PA0649) or (PA1001 and PA1002)	PA0609 PA0649 PA1001 PA1002	(TrpE and TrpG) or (PhnA and PhnB)	4.1.3.27	Tryptophan biosynthesis	0	0	1000	0	iMO1056|Opt208964	-44.16	1.63	R00986	ANTHRANSYN-RXN.c	ANS|ANS1|TRP2_1|TRP3_1	ANS1	null	null	null	Phenylalanine, tyrosine and tryptophan biosynthesis	ALKALOIDS-SYN|ALL-CHORISMATE-PWY|Amino-Acid-Biosynthesis|Biosynthesis|COMPLETE-ARO-PWY|IND-AMINO-ACID-SYN|N-CONTAINING-SECONDARY-CMPD-SYN|PWY-5958|PWY-6629|PWY-6660|PWY-6661|PWY-6662|SECONDARY-METABOLITE-BIOSYNTHESIS|TRPSYN-PWY|TRYPTOPHAN-BIOSYNTHESIS	Scenario:Tryptophan synthesis/Chorismate to Tryptophan	iRR1083:ANS1;"RiceCyc:ANTHRANSYN-RXN.c";"searchname:anthranilatesynthasecomponentii";"searchname:anthranilatesynthase";"searchname:chorismatepyruvatelyaseaminoaccepting";"iSB619:ANS";"SoyCyc:ANTHRANSYN-RXN.c";"iMA945:ANS";"MetaCyc:ANTHRANSYN-RXN.c";"MaizeCyc:ANTHRANSYN-RXN.c";"ModelSEED:rxn00727";"iAO358:rll_432";"DF_Athaliana:reac_183";"name:TrpE";"name:chorismate lyase";"name:anthranilate synth…	0
445	rxn00728	L-Kynurenine hydrolase	cpd00001[c] + cpd00275[c] -> cpd00035[c] + cpd00067[c] + cpd00093[c]	PA2080	PA2080	KynU	3.7.1.3	Tryptophan degradation	0	0	1000	0	iMO1056	-12.81	0.56	R00987	null	KYN|KYNASE2|YLR231C_1	KYNASE2	null	null	null	Tryptophan metabolism	null	null	iMM904:KYN;"iMM904:KYNASE2";"BiGG:YLR231C_1";"BiGG:KYN";"BiGG:KYNASE2";"name:L-Kynurenine hydrolase";"name:kynureninase";"name:Kynureninase";"iMO1056:KYNASE2";"searchname:lkynureninehydrolase";"searchname:kynureninase";"iIN800:YLR231C_1";"KEGG:R00987";"iND750:KYN";"ModelSEED:rxn00728";"iRS1563:R_R00987_c";"KBase:kb|rxn.728"	0
446	rxn00737	L-threonine ammonia-lyase	cpd00161[c] -> cpd00013[c] + cpd00094[c]	PA2443 or PA5379 or PA0331 or PA1326 or PA2683	PA0331 PA1326 PA2443 PA2683 PA5379	SdaA or SdaB or IlvA1 or IlvA2 or PA2683	4.3.1.19	Glycine, serine and threonine metabolism	0	0	1000	0	iMO1056|Opt208964	-5.7	0.69	R00996	THREDEHYD-RXN.c	CHA1_1	THRD_L	null	null	null	Glycine, serine and threonine metabolism|Valine, leucine and isoleucine biosynthesis	Amino-Acid-Biosynthesis|Amino-Acid-Degradation|BRANCHED-CHAIN-AA-SYN-PWY|Biosynthesis|Degradation|GLYCINE-SYN|ILEUSYN-PWY|IND-AMINO-ACID-SYN|ISOLEUCINE-SYN|PWY-3001|PWY-5437|PWY-5826|SECONDARY-METABOLITE-BIOSYNTHESIS|THREOCAT-PWY|THREONINE-DEG	Scenario:Branched-Chain Amino Acid Biosynthesis/Threonine and Pyruvate to Isoleucine;Scenario:Branched-Chain Amino Acid Biosynthesis/Oxoisovalerate to Valine;Scenario:Threonine anaerobic catabolism gene cluster/Threonine to PropanoylCoA;Scenario:Branched-Chain Amino Acid Biosynthesis/Pyruvate to Oxoisovalerate;Scenario:Threonine degradation/Threonine to Glycine and Acetaldehyde;Scenario:Threonine…	RiceCyc:THREDEHYD-RXN.c;"searchname:thrdl";"searchname:lthreonineammonialyase";"searchname:lthreoninedeaminasemitochondrial";"searchname:lthreoninedeaminase";"searchname:threoninedehydratase";"searchname:threoninedeaminase";"searchname:lthreoninedeaminsereversible";"iSB619:THRD_L";"SoyCyc:THREDEHYD-RXN.c";"MetaCyc:THREDEHYD-RXN.c";"MaizeCyc:THREDEHYD-RXN.c";"ModelSEED:rxn00737";"iAO358:rll_205";"…	0
447	rxn00742	L-Cystathionine Lysteine-lyase (deaminating)	cpd00001[c] + cpd00424[c] -> cpd00013[c] + cpd00084[c] + cpd00094[c]	PA0400	PA0400	PA0400	4.4.1.1	Glycine, serine and threonine metabolism	0	0	1000	0	iMO1056|Opt208964	-1.84	1.26	R01001	CYSTAGLY-RXN.c	CYSTGLr	CYSTGL	null	null	null	Glycine, serine and threonine metabolism|Cysteine and methionine metabolism	Activation-Inactivation-Interconversion|Amino-Acid-Biosynthesis|Amino-Acid-Degradation|Biosynthesis|CYSTEINE-SYN|Degradation|HOMOCYSDEGR-PWY|HOMOCYSTEINE-DEG|IND-AMINO-ACID-SYN|Interconversion|METHIONINE-DEG|PWY-5328|PWY-6292|PWY-6293|PWY-801|PWY-821	Scenario:Methionine Biosynthesis/Methionine to Adenosylmethionine;Scenario:Methionine Biosynthesis/Adenosylmethionine to Homocysteine;Scenario:Methionine Biosynthesis/Homoserine to Homocysteine using Cysteine;Scenario:Methionine Biosynthesis/Homocysteine to Methionine;Scenario:Methionine Biosynthesis/Serine to Cysteine	RiceCyc:CYSTAGLY-RXN.c;"BioCyc:CYSTAGLY-RXN.c";"searchname:cystathionineglyase";"searchname:lcystathioninelysteinelyasedeaminating";"searchname:cystathioninegammalyase";"PlantCyc:CYSTAGLY-RXN.c";"MetaCyc:CYSTAGLY-RXN.c";"MaizeCyc:CYSTAGLY-RXN.c";"ModelSEED:rxn00742";"ChlamyCyc:CYSTAGLY-RXN.c";"iJN746:CYSTGLr";"iMM904:CYSTGL";"iAO358:rll_590";"BiGG:CYSTGLr";"iMEO21:CYSTGL";"name:cystathionase";"na…	0
448	rxn00747	D-Glyceraldehyde-3-phosphate ketol-isomerase	cpd00095[c] <=> cpd00102[c]	PA4748	PA4748	TpiA	5.3.1.1	Glycolysis	1	-1000	1000	0	Opt208964	-1.46	0.3	R01015	TRIOSEPISOMERIZATION-RXN.c	TPI	TPI	null	null	null	Glycolysis / Gluconeogenesis|Fructose and mannose metabolism|Inositol phosphate metabolism|Carbon fixation in photosynthetic organisms	ANAEROFRUCAT-PWY|ANAGLYCOLYSIS-PWY|Autotrophic-CO2-Fixation|Biosynthesis|C1-COMPOUNDS|CALVIN-PWY|CARBO-BIOSYNTHESIS|CARBOXYLATES-DEG|CO2-Fixation|Carbohydrates-Biosynthesis|Carbohydrates-Degradation|Degradation|Energy-Metabolism|Fermentation|Formaldehyde-Assimilation|GLYCOLYSIS|GLYCOLYSIS-E-D|GLYCOLYSIS-TCA-GLYOX-BYPASS|GLYCOLYSIS-VARIANTS|Gluconeogenesis|P185-PWY|P341-PWY|P441-PWY|P461-PWY|PHOTO…	Scenario:Glycolysis and Gluconeogenesis/Phosphoenolpyruvate to Glucose6P;Scenario:Inositol catabolism/Inositol1P to Glucuronate;Scenario:Glycolysis and Gluconeogenesis/Glucose6P to Pyruvate;Scenario:Glycolysis and Gluconeogenesis/Glucose to Glucose6P;Scenario:Glycolysis and Gluconeogenesis/Fructose6P to Pyruvate;Scenario:Glycolysis and Gluconeogenesis/Pyruvate to Phosphoenolpyruvate;Scenario:Glyc…	TS_Athaliana:rxn1582_c;"iRR1083:TPI";"RiceCyc:TRIOSEPISOMERIZATION-RXN.c";"searchname:dglyceraldehyde3phosphateketolisomerase";"searchname:tpi";"searchname:triosephosphateisomerase";"iSB619:TPI";"SoyCyc:TRIOSEPISOMERIZATION-RXN.c";"iMA945:TPI";"MetaCyc:TRIOSEPISOMERIZATION-RXN.c";"MaizeCyc:TRIOSEPISOMERIZATION-RXN.c";"ModelSEED:rxn00747";"iAO358:rll_424";"DF_Athaliana:reac_1363";"name:triose phos…	0
449	rxn00756	Choline sulfate sulfohydrolase	cpd00001[c] + cpd00681[c] -> cpd00048[c] + cpd00067[c] + cpd00098[c]	PA0031	PA0031	BetC	3.1.6.6	Betaine biosynthesis	0	0	1000	0	Opt208964	-16.31	1	R01028	CHOLINE-SULFATASE-RXN.c	CHOLSH	null	null	null	null	null	AMINE-DEG|Betaine-Biosynthesis|Biosynthesis|Choline-Degradation|Degradation|P542-PWY|Polyamine-Biosynthesis	Scenario:Choline and Betaine Uptake and Betaine Biosynthesis/Choline to Betaine	BiGG:CHOLSH;"name:choline-sulfate sulfohydrolase";"name:choline-sulfatase";"name:choline sulphatase";"name:Choline sulfate sulfohydrolase";"BioCyc:CHOLINE-SULFATASE-RXN.c";"searchname:cholinesulfatesulfohydrolase";"searchname:cholinesulphatase";"KEGG:R01028";"MetaCyc:CHOLINE-SULFATASE-RXN.c";"ModelSEED:rxn00756";"KBase:kb|rxn.756";"iJN746:CHOLSH"	0
450	rxn00763	GlycerolNAD+ oxidoreductase	cpd00003[c] + cpd00100[c] <=> cpd00004[c] + cpd00067[c] + cpd00448[c]	PA1991	PA1991	PA1991	1.1.1.21	Glycerol metabolism	1	-1000	1000	0	iMO1056|Opt208964	5.22	1.07	R01036	ALDEHYDE-REDUCTASE-RXN.c.cornexp.GLYCERALD_GLYCEROL_NAD_NADH	ALCD19	ALCD19	null	null	null	Glycerolipid metabolism	Biosynthesis|Cell-Structure-Biosynthesis|PWY-6626	Scenario:Glycerolipid and Glycerophospholipid Metabolism in Bacteria/GlyceroneP to Diacylglycerol3P;Scenario:Glycerolipid and Glycerophospholipid Metabolism in Bacteria/Diacylglycerol3P to Phosphatidylethanolamine;Scenario:Glycerolipid and Glycerophospholipid Metabolism in Bacteria/Diacylglycerol3P to Cardiolipin;Scenario:Glycerolipid and Glycerophospholipid Metabolism in Bacteria/Glycerate3P to …	iJR904:ALCD19;"BioCyc:ALDEHYDE-REDUCTASE-RXN.c.cornexp.GLYCERALD_GLYCEROL_NAD_NADH";"BioCyc:ALDEHYDE-REDUCTASE-RXN.c.araexp.GLYCERALD_GLYCEROL_NAD_NADH";"BioCyc:RXN-11709.c.metaexp.GLYCERALD_NAD_NADH";"searchname:alcoholdehydrogenaseglycerol";"searchname:glycerolnad+oxidoreductase";"JP_Creinhardtii_MSB:R_ALCD19";"MetaCyc:RXN-11709.c.metaexp.GLYCERALD_NAD_NADH";"ModelSEED:rxn00763";"iJN746:ALCD19"…	0
451	rxn00770	ATPD-ribose-5-phosphate pyrophosphotransferase	cpd00002[c] + cpd00101[c] <=> cpd00018[c] + cpd00103[c]	PA4670	PA4670	Prs	2.7.6.1	Pentose phosphate pathway	1	-1000	1000	0	iMO1056|Opt208964	-14.03	0.24	R01049	PRPPSYN-RXN.c	null	PRPPS	null	null	null	Pentose phosphate pathway|Purine metabolism	Biosynthesis|Cell-Structure-Biosynthesis|Cell-Wall-Biosynthesis|Other-biosynthesis|PRPP-Biosynthesis|PRPP-PWY|PWY-6404|PWY0-662	Scenario:Pentose phosphate pathway/Glucose6P to Erythrose4P and Fructose6P;Scenario:Pentose phosphate pathway/Glucose6P to Ribulose5P;Scenario:Pentose phosphate pathway/Glucose6P to Sedoheptulose7P and Glyceraldehyde3P;Scenario:De Novo Purine Biosynthesis/Ribose5P to PRPP;Scenario:Pentose phosphate pathway/Glucose6P to Glyceraldehyde3P and Fructose6P;Scenario:Pentose phosphate pathway/Glucose6P t…	TS_Athaliana:rxn542_c;"RiceCyc:PRPPSYN-RXN.c";"searchname:phosphoribosylpyrophosphatesynthetase";"searchname:prpps";"searchname:atpdribose5phosphatepyrophosphotransferase";"searchname:ribosephosphatepyrophosphokinase";"iSB619:PRPPS";"SoyCyc:PRPPSYN-RXN.c";"MetaCyc:PRPPSYN-RXN.c";"MaizeCyc:PRPPSYN-RXN.c";"ModelSEED:rxn00770";"iAO358:rll_339";"DF_Athaliana:reac_583";"name:phosphoribosyl-diphosphate…	0
452	rxn00772	ATPD-ribose 5-phosphotransferase	cpd00002[c] + cpd00105[c] -> cpd00008[c] + cpd00101[c]	PA1950	PA1950	RbsK	2.7.1.15	Pentose phosphate pathway	0	0	1000	0	iMO1056|Opt208964	-14.03	0.24	R01051	null	RBKr	RBK	null	null	null	Pentose phosphate pathway	null	Scenario:D-ribose utilization/Ribose to Ribose5P;Scenario:D-ribose utilization/Ribose5P to Ribulose5P	iJR904:RBK;"iAF692:RBK";"searchname:ribokinasereversible";"searchname:atpdribose5phosphotransferase";"searchname:ribokinase";"iSB619:RBK";"iSO783:RBK";"iAbaylyiv4:RIBOKIN-RXN";"ModelSEED:rxn00772";"iJN746:RBKr";"iMM904:RBK";"BiGG:RBKr";"iAO358:rll_392";"iMEO21:RBK";"iAG612:rbs_275";"name:ribokinase reversible";"name:ribokinase";"name:ATP:D-ribose 5-phosphotransferase";"iMO1056:RBK";"Maize_C4GEM:R…	0
453	rxn00775	ADPribose ribophosphohydrolase	cpd00001[c] + cpd00251[c] -> cpd00018[c] + cpd00101[c]	PA4971 or PA5176	PA4971 PA5176	AspP or PA5176	3.6.1.13	Purine metabolism	0	0	1000	0	Opt208964	-28.37	0.75	R01054	null	ADPRDP	null	null	null	null	Purine metabolism	null	null	BiGG:ADPRDP;"iRR1083:ADPRDP";"name:ADPribose ribophosphohydrolase";"name:ADPribose diphosphatase";"name:ADP-ribose ribophosphohydrolase";"searchname:adpribosediphosphatase";"searchname:adpriboseribophosphohydrolase";"iSB619:ADPRDP";"iAF1260:ADPRDP";"obsolete:rxn08072";"JP_Creinhardtii_MSB:R_ARDP";"KEGG:R01054_C00117xC03736";"iMA945:ADPRDP";"iYO844:ADPRDP";"ModelSEED:rxn00775";"KBase:kb|rxn.775"	0
454	rxn00776	Uracil hydro-lyase (adding D-ribose 5-phosphate)	cpd00001[c] + cpd00859[c] <=> cpd00092[c] + cpd00101[c]	PA0733	PA0733	PA0733	4.2.1.70	Pseudouridine degradation	1	-1000	1000	0	iMO1056|Opt208964	-11.95	0.69	R01055	PSEUDOURIDYLATE-SYNTHASE-RXN.c	null	YUMPS	null	null	null	Pyrimidine metabolism	Degradation|NUCLEO-DEG|PWY-6019|Purine-Degradation	null	iAF692:YUMPS;"BrachyCyc:PSEUDOURIDYLATE-SYNTHASE-RXN.c";"RiceCyc:PSEUDOURIDYLATE-SYNTHASE-RXN.c";"BioCyc:PSEUDOURIDYLATE-SYNTHASE-RXN.c";"BioCyc:RXN0-5398.c";"searchname:uracilhydrolyaseaddingdribose5phosphate";"searchname:pseudouridylatesynthase";"searchname:yumpsynthetase";"iSB619:YUMPS";"iSO783:PSUDS";"iAbaylyiv4:PSEUDOURIDYLATE-SYNTHASE-RXN";"MetaCyc:RXN0-5398.c";"MaizeCyc:RXN0-5398.c";"Model…	0
455	rxn00777	D-Ribose-5-phosphate ketol-isomerase	cpd00101[c] <=> cpd00171[c]	PA0330	PA0330	RpiA	5.3.1.6	Pentose phosphate pathway	1	-1000	1000	0	iMO1056|Opt208964	0.62	1.3	R01056	RIB5PISOM-RXN.c	null	RPI	null	null	null	Pentose phosphate pathway|Carbon fixation in photosynthetic organisms	Autotrophic-CO2-Fixation|Biosynthesis|C1-COMPOUNDS|CALVIN-PWY|CARBO-BIOSYNTHESIS|CO2-Fixation|Carbohydrates-Biosynthesis|Carbohydrates-Degradation|Degradation|Energy-Metabolism|Fermentation|Formaldehyde-Assimilation|NONOXIPENT-PWY|P124-PWY|P185-PWY|PENTOSE-P-PWY|PHOTOALL-PWY|PWY-1861|PWY-5723|PWY-6886|PWY-6901|Pentose-Phosphate-Cycle|Photosynthesis|Sugars-And-Polysaccharides|Xylose-Degradation	Scenario:D-ribose utilization/Ribose to Ribose5P;Scenario:Pentose phosphate pathway/Glucose6P to Erythrose4P and Fructose6P;Scenario:Pentose phosphate pathway/Glucose6P to Ribulose5P;Scenario:Pentose phosphate pathway/Glucose6P to Sedoheptulose7P and Glyceraldehyde3P;Scenario:Calvin-Benson cycle/Glyceraldehyde3P to Ribulose15BP;Scenario:D-ribose utilization/Ribose5P to Ribulose5P;Scenario:Pentose…	TS_Athaliana:rxn1042_c;"RiceCyc:RIB5PISOM-RXN.c";"searchname:ribose5phosphateisomerasea";"searchname:ribose5phosphateisomerase";"searchname:rpi";"searchname:ribose5phosphateepimerase";"searchname:dribose5phosphateketolisomerase";"iSB619:RPI";"SoyCyc:RIB5PISOM-RXN.c";"MetaCyc:RIB5PISOM-RXN.c";"MaizeCyc:RIB5PISOM-RXN.c";"ModelSEED:rxn00777";"iAO358:rll_404";"DF_Athaliana:reac_614";"name:ribose 5-ph…	0
456	rxn00782	D-Glyceraldehyde-3-phosphateNADP+ oxidoreductase(phosphorylating)	cpd00006[c] + cpd00009[c] + cpd00102[c] -> cpd00005[c] + cpd00203[c]	PA3195 or PA2323	PA2323 PA3195	GapA or PA2323	1.2.1.13|1.2.1.59	Glycolysis	0	0	1000	0	Opt208964	-9.89	1.2	R01063	1.2.1.13-RXN.c|GAPDHSYNEC-RXN.c.metaexp.NADP_NADPH	GAPD(nadp)|GAPD_NADP	null	null	null	null	Glycolysis / Gluconeogenesis|Carbon fixation in photosynthetic organisms	Autotrophic-CO2-Fixation|Biosynthesis|C1-COMPOUNDS|CALVIN-PWY|CARBO-BIOSYNTHESIS|CO2-Fixation|Carbohydrates-Biosynthesis|Degradation|Energy-Metabolism|PHOTOALL-PWY|PWY-6886|Photosynthesis	Scenario:Glycolysis and Gluconeogenesis/Phosphoenolpyruvate to Glucose6P;Scenario:Glycolysis and Gluconeogenesis/Glucose6P to Pyruvate;Scenario:Glycolysis and Gluconeogenesis/Glucose to Glucose6P;Scenario:Glycolysis and Gluconeogenesis/Fructose6P to Pyruvate;Scenario:Entner-Doudoroff Pathway/Glucose to Phosphogluconate;Scenario:Glycolysis and Gluconeogenesis/Pyruvate to Phosphoenolpyruvate;Scenar…	iAF692:GAPD(nadp);"BrachyCyc:1.2.1.13-RXN.c";"BrachyCyc:GAPDHSYNEC-RXN.c.brachyexp.NADP_NADPH";"RiceCyc:1.2.1.13-RXN.c";"BioCyc:GAPDHSYNEC-RXN.c.sorghumexp.NADP_NADPH";"BioCyc:1.2.1.13-RXN.c";"BioCyc:GAPDHSYNEC-RXN.c.plantexp.NADP_NADPH";"BioCyc:GAPDHSYNEC-RXN.c.metaexp.NADP_NADPH";"BioCyc:GAPDHSYNEC-RXN.c.brachyexp.NADP_NADPH";"searchname:glyceraldehyde3phosphatedehydrogenasenadp+phosphorylating…	0
457	rxn00785	D-Fructose 6-phosphateD-glyceraldehyde-3-phosphate glycolaldehyde	cpd00072[c] + cpd00102[c] <=> cpd00198[c] + cpd00236[c]	PA0548	PA0548	TktA	2.2.1.1	Pentose phosphate pathway	1	-1000	1000	0	Opt208964	1.75	1.29	R01067|R01830	null	TKT2	TKT2	null	null	null	Carbon fixation in photosynthetic organisms	null	Scenario:Pentose phosphate pathway/Glucose6P to Erythrose4P and Fructose6P;Scenario:Pentose phosphate pathway/Glucose6P to Ribulose5P;Scenario:Pentose phosphate pathway/Glucose6P to Sedoheptulose7P and Glyceraldehyde3P;Scenario:Calvin-Benson cycle/Glyceraldehyde3P to Ribulose15BP;Scenario:Pentose phosphate pathway/Glucose6P to Glyceraldehyde3P and Fructose6P;Scenario:Pentose phosphate pathway/Glu…	iJR904:TKT2;"TS_Athaliana:rxn85_c";"iAF692:TKT2";"iRR1083:TKT2";"searchname:betadfructose6phosphatedglyceraldehyde3phosphate";"searchname:tkt2";"searchname:dfructose6phosphatedglyceraldehyde3phosphateglycolaldehyde";"searchname:transketolase";"searchname:transketolaseerythrose4p";"searchname:glycolaldehydetransferase";"searchname:transferase";"iSB619:TKT2";"iSO783:TKT2";"iAbaylyiv4:2TRANSKETO-RXN…	0
458	rxn00786	D-Fructose-1,6-bisphosphate D-glyceraldehyde-3-phosphate-lyase	cpd00290[c] -> cpd00095[c] + cpd00102[c]	PA0555	PA0555	Fda	4.1.2.13	Glycolysis	0	0	1000	0	Opt208964	4.31	1.23	R01068|R01070	null	FBA	FBA	null	null	null	Methane metabolism|Carbon fixation in photosynthetic organisms	null	Scenario:Glycolysis and Gluconeogenesis/Phosphoenolpyruvate to Glucose6P;Scenario:Glycolysis and Gluconeogenesis/Glucose6P to Pyruvate;Scenario:Glycolysis and Gluconeogenesis/Glucose to Phosphoenolpyruvate;Scenario:Glycolysis and Gluconeogenesis/Glucose to Glycerate3P;Scenario:Glycolysis and Gluconeogenesis/Glyceraldehyde3P to Pyruvate;Scenario:Calvin-Benson cycle/Glyceraldehyde3P to Ribulose15BP…	iJR904:FBA;"iAF692:FBA";"iRR1083:FBA";"searchname:dfructose16bisphosphatedglyceraldehyde3phosphatelyase";"searchname:fructosebisphosphatealdolase";"searchname:fba";"searchname:betadfructose16bisphosphatedglyceraldehyde3phosphatelyase";"iSB619:FBA";"iSO783:FBA";"iAbaylyiv4:F16ALDOLASE-RXN";"iMA945:FBA";"ModelSEED:rxn00786";"iJN746:FBA";"iMM904:FBA";"BiGG:FBA";"iAO358:rll_137";"iMEO21:FBA";"iAG612:…	0
459	rxn00789	1-(5-Phospho-D-ribosyl)-ATPpyrophosphate phosphoribosyl-transferase	cpd00002[c] + cpd00103[c] -> cpd00012[c] + cpd01775[c]	PA4449 or PA4939	PA4449 PA4939	HisG or PA4939	2.4.2.17	Histidine metabolism	0	0	1000	0	iMO1056|Opt208964	17.21	2.96	R01071	ATPPHOSPHORIBOSYLTRANS-RXN.c	ATPPRT|ATPPRTr|HIS1	ATPPRT	null	null	null	Histidine metabolism	Amino-Acid-Biosynthesis|Biosynthesis|HISTIDINE-SYN|HISTSYN-PWY|IND-AMINO-ACID-SYN|PRPP-PWY	Scenario:Histidine Biosynthesis/PRPP to Histidine and AICAR	iRR1083:ATPPRT;"RiceCyc:ATPPHOSPHORIBOSYLTRANS-RXN.c";"searchname:15phosphodribosylatppyrophosphatephosphoribosyltransferase";"searchname:15phosphodribosylatppyrophosphate";"searchname:atpphosphoribosyltransferase";"searchname:phosphoalphadribosyltransferase";"searchname:atpphosphoribosyltransferasereversible";"iSB619:ATPPRT";"SoyCyc:ATPPHOSPHORIBOSYLTRANS-RXN.c";"SoyCyc:RXN-10968.c";"JP_Creinhar…	0
460	rxn00790	5-Phosphoribosylaminepyrophosphate phosphoribosyltransferase	cpd00001[c] + cpd00053[c] + cpd00103[c] -> cpd00012[c] + cpd00023[c] + cpd01982[c]	PA3108	PA3108	PurF	2.4.2.14	Purine de novo biosynthesis	0	0	1000	0	iMO1056|Opt208964	20.46	0.92	R01072	PRPPAMIDOTRANS-RXN.c	ADE4|GLUPRT	GLUPRT	null	null	null	Purine metabolism|Alanine, aspartate and glutamate metabolism	AIR-Biosynthesis|Biosynthesis|DENOVOPURINE2-PWY|Nucleotide-Biosynthesis|PRPP-PWY|PUR-NUC-SYN|PWY-6121|PWY-6122|PWY-6277|PWY-841|Purine-Nucleotide-De-Novo-Biosynthesis	Scenario:De Novo Purine Biosynthesis/AIR to IMP;Scenario:De Novo Purine Biosynthesis/Ribose5P to PRPP;Scenario:De Novo Purine Biosynthesis/AICAR to IMP;Scenario:De Novo Purine Biosynthesis/PRPP to AIR	iRR1083:GLUPRT;"RiceCyc:PRPPAMIDOTRANS-RXN.c";"searchname:glutamateamidating";"searchname:glutaminephosphoribosyldiphosphateamidotransferase";"searchname:amidophosphoribosyltransferase";"searchname:5phosphoribosylaminepyrophosphatephosphoribosyltransferase";"searchname:gluprt";"searchname:phosphoribosyldiphosphateamidotransferase";"iSB619:GLUPRT";"SoyCyc:PRPPAMIDOTRANS-RXN.c";"JP_Creinhardtii_MSB…	0
461	rxn00791	N-(5-Phospho-D-ribosyl)anthranilatepyrophosphate	cpd00012[c] + cpd02642[c] <=> cpd00093[c] + cpd00103[c]	PA0650 or PA1002	PA0650 PA1002	TrpD or PhnB	2.4.2.18	Tryptophan biosynthesis	1	-1000	1000	0	iMO1056|Opt208964	20	0.82	R01073	PRTRANS-RXN.c	ANPRT|TRP4	ANPRT	null	null	null	Phenylalanine, tyrosine and tryptophan biosynthesis	ALL-CHORISMATE-PWY|Amino-Acid-Biosynthesis|Biosynthesis|COMPLETE-ARO-PWY|IND-AMINO-ACID-SYN|PWY-6629|TRPSYN-PWY|TRYPTOPHAN-BIOSYNTHESIS	Scenario:Tryptophan synthesis/Chorismate to Tryptophan	iRR1083:ANPRT;"RiceCyc:PRTRANS-RXN.c";"searchname:anthranilatephosphoribosyltransferase";"searchname:phosphoribosyltransferase";"searchname:n5phosphodribosylanthranilatepyrophosphate";"searchname:anprt";"iSB619:ANPRT";"SoyCyc:PRTRANS-RXN.c";"iMA945:ANPRT";"MetaCyc:PRTRANS-RXN.c";"MaizeCyc:PRTRANS-RXN.c";"ModelSEED:rxn00791";"iAO358:rll_429";"DF_Athaliana:reac_584";"name:phosphoribosylanthranilate…	0
462	rxn00792	BiotinCoA ligase (AMP-forming)	cpd00002[c] + cpd00067[c] + cpd00104[c] -> cpd00012[c] + cpd03517[c]	PA4280	PA4280	BirA	6.3.4.15	Biotin metabolism	0	0	1000	0	iMO1056|Opt208964	-11.13	0.69	R01074	null	BACCL|BTNL1	BTNL1	null	null	null	Biotin metabolism	null	Scenario:Biotin biosynthesis/Pimelate to PimeloylCoA;Scenario:Biotin biosynthesis/PimeloylCoA to Biotin	iMM904:BACCL;"iMM904:BTNL1";"BiGG:BACCL";"BiGG:BTNL1";"iMEO21:BACCL";"iAF692:BACCL";"name: Biotin:apo-[carboxylase] ligase (AMP-forming)";"name:ATP:biotin adenylyltransferase";"name:biotin-[acetyl-CoA-carboxylase] ligase";"name:biotin-acetyl-CoA-carboxylase-ligase";"name:Biotin:CoA ligase (AMP-forming)";"name:Biotin:apo-[carboxylase] ligase (AMP-forming)";"name:BACCL";"name:biotin:CoA ligase (AMP…	0
463	rxn00796	Dethiobiotinsulfur sulfurtransferase	2 cpd00074[c] + cpd01311[c] <=> cpd00104[c] + cpd00239[c]	PA0500	PA0500	BioB	2.8.1.6	Biotin metabolism	1	-1000	1000	0	iMO1056	3.42	1.82	null	null	BTS|BTS3r	BTSr	null	null	null	null	null	null	iMM904:BTSr;"BiGG:BTS";"BiGG:BTS3r";"iMEO21:BTS3r";"iAF692:BTS3r";"name:biotin synthase";"name:Biotin synthase";"name:Dethiobiotin:sulfur sulfurtransferase";"iMO1056:BTSr";"searchname:dethiobiotinsulfursulfurtransferase";"searchname:biotinsynthase";"iSB619:BTS3r";"iYO844:BTS";"iNJ661:BTS3r";"ModelSEED:rxn00796";"KBase:kb|rxn.796"	0
464	rxn00799	(S)-Malate hydro-lyase	cpd00001[c] + cpd00106[c] <=> cpd00130[c]	PA0854 or PA4333 or PA4470	PA0854 PA4333 PA4470	FumC2 or PA4333 or FumC1	4.2.1.2	Citrate cycle	1	-1000	1000	0	iMO1056|Opt208964	0.61	0.87	R01082	FUMHYDR-RXN.c	FUM|FUM1_2	FUM	null	null	null	Citrate cycle (TCA cycle)|Carbon fixation pathways in prokaryotes	ANAEROBIC-RESPIRATION|ANARESP1-PWY|Amino-Acid-Degradation|Autotrophic-CO2-Fixation|Biosynthesis|C1-COMPOUNDS|CO2-Fixation|Degradation|Energy-Metabolism|FERMENTATION-PWY|Fermentation|GLUTAMATE-DEG|GLYCOLYSIS-TCA-GLYOX-BYPASS|GLYCOLYSIS-VARIANTS|P105-PWY|P108-PWY|P23-PWY|P42-PWY|PWY-5088|PWY-5392|PWY-5464|PWY-561|PWY-5690|PWY-5913|PWY-6146|PWY-6728|PWY-6969|Pyruvate-Degradation|REDCITCYC|Reductive-…	Scenario:TCA Cycle/SuccinylCoA to Oxaloacetate;Scenario:TCA Cycle/AcetylCoA and Oxaloacetate to Oxoglutarate;Scenario:TCA Cycle/Oxaloacetate to SuccinylCoA;Scenario:TCA Cycle/AcetylCoA and Oxaloacetate to SuccinylCoA;Scenario:TCA Cycle/AcetylCoA and Oxaloacetate to Oxaloacetate;Scenario:TCA Cycle/Fumarate to Oxaloacetate;Scenario:TCA Cycle/Oxaloacetate to Succinate	iRR1083:FUM;"RiceCyc:FUMHYDR-RXN.c";"searchname:fumaratehydratase";"searchname:fumarasemitochondrial";"searchname:fumarase";"searchname:fum";"searchname:smalatehydrolyase";"iSB619:FUM";"SoyCyc:FUMHYDR-RXN.c";"iMA945:FUM";"MetaCyc:FUMHYDR-RXN.c";"MaizeCyc:FUMHYDR-RXN.c";"ModelSEED:rxn00799";"name:fumarase";"name:(S)-malate hydro-lyase (fumarate-forming)";"name:(S)-malate hydro-lyase";"name:fumarat…	0
465	rxn00800	N6-(1,2-Dicarboxyethyl)AMP AMP-lyase	cpd00018[c] + cpd00106[c] <=> cpd02375[c]	PA2629 or PA3516 or PA3517	PA2629 PA3516 PA3517	PurB or PA3516 or PA3517	4.3.2.2	Purine de novo biosynthesis	1	-1000	1000	0	iMO1056|Opt208964	7.34	0.93	R01083	AMPSYN-RXN.c	ADE13_2|ADSL1|ADSL1r	ADSL1r	null	null	null	Purine metabolism|Alanine, aspartate and glutamate metabolism	Biosynthesis|DENOVOPURINE2-PWY|Nucleotide-Biosynthesis|PRPP-PWY|PUR-NUC-SYN|PWY-6126|PWY-841|Purine-Nucleotide-De-Novo-Biosynthesis	Scenario:Purine conversions/GDP to GTP;Scenario:Purine conversions/GMP to Guanine;Scenario:Purine conversions/dADP to dAMP;Scenario:Purine conversions/AMP to Hypoxanthine;Scenario:Purine conversions/GMP to GDP;Scenario:Purine conversions/Adenine to AMP;Scenario:Purine conversions/AMP to ADP;Scenario:Purine conversions/IMP to AMP;Scenario:Purine conversions/dGDP to dGMP;Scenario:Purine conversions…	iRR1083:ADSL1r;"RiceCyc:AMPSYN-RXN.c";"searchname:adenylsuccinatelyase";"searchname:adsl1r";"searchname:n612dicarboxyethylampamplyase";"searchname:adenylosuccinatelyase";"iSB619:ADSL1";"SoyCyc:AMPSYN-RXN.c";"JP_Creinhardtii_MSB:R_AAL_LPAREN_fum_RPAREN_";"iMA945:ADSL1r";"MetaCyc:AMPSYN-RXN.c";"MaizeCyc:AMPSYN-RXN.c";"ModelSEED:rxn00800";"iAO358:rll_365";"DF_Athaliana:reac_180";"name:adenylsuccinat…	0
466	rxn00802	N-(L-Argininosuccinate) arginie-lyase	cpd00051[c] + cpd00106[c] <=> cpd02152[c]	PA5263	PA5263	ArgH	4.3.2.1	Arginine and proline metabolism	1	-1000	1000	0	iMO1056|Opt208964	7.34	0.93	R01086	ARGSUCCINLYA-RXN.c	null	ARGSL	null	null	null	Alanine, aspartate and glutamate metabolism|Arginine and proline metabolism	ARG+POLYAMINE-SYN|ARGININE-DEG|ARGININE-SYN|ARGININE-SYN4-PWY|ARGSYN-PWY|ARGSYNBSUB-PWY|Amino-Acid-Biosynthesis|Amino-Acid-Degradation|Biosynthesis|Citrulline-Biosynthesis|Degradation|IND-AMINO-ACID-SYN|Metabolic-Regulators|NITROGEN-DEG|Nitric-Oxide-Biosynthesis|Noncarbon-Nutrients|Other-Amino-Acid-Biosynthesis|PWY-4983|PWY-4984|PWY-5004|PWY-5154|Polyamine-Biosynthesis	Scenario:Arginine Biosynthesis extended/Glutamate to Arginine	RiceCyc:ARGSUCCINLYA-RXN.c;"searchname:argsl";"searchname:argininosuccinatelyase";"searchname:nlargininosuccinatearginielyase";"iSB619:ARGSL";"SoyCyc:ARGSUCCINLYA-RXN.c";"MetaCyc:ARGSUCCINLYA-RXN.c";"MaizeCyc:ARGSUCCINLYA-RXN.c";"ModelSEED:rxn00802";"iAO358:rll_50";"DF_Athaliana:reac_190";"name:omega-N-(L-arginino)succinate arginine-lyase";"name:arginosuccinase";"name:ARGSL";"name:argininosuccina…	0
467	rxn00804	L-leucineNAD+ oxidoreductase(deaminating)	cpd00001[c] + cpd00003[c] + cpd00107[c] -> cpd00004[c] + cpd00013[c] + cpd00067[c] + cpd00200[c]	PA3418	PA3418	Ldh	1.4.1.9	Valine, leucine and isoleucine degradation	0	0	1000	0	iMO1056|Opt208964	8.69	1.31	R01088	LEUCINE-DEHYDROGENASE-RXN.c	LLEUD	LLEUD|LLEUDr	null	null	null	Valine, leucine and isoleucine degradation|Valine, leucine and isoleucine biosynthesis	null	Scenario:Branched-Chain Amino Acid Biosynthesis/Threonine and Pyruvate to Isoleucine;Scenario:Branched-Chain Amino Acid Biosynthesis/Oxoisovalerate to Valine;Scenario:Leucine Degradation and HMG-CoA Metabolism/Leucine to IsovalerylCoA;Scenario:Branched-Chain Amino Acid Biosynthesis/Pyruvate to Oxoisovalerate;Scenario:Leucine Degradation and HMG-CoA Metabolism/IsovalerylCoA to AcetoacetylCoA and A…	iMM904:LLEUD;"iMM904:LLEUDr";"BiGG:LLEUD";"iAG612:rbs_413";"name:L-leucine:NAD+ oxidoreductase(deaminating)";"name:L-leucine:NAD+ oxidoreductase, deaminating";"name:L-leucine:NAD+ oxidoreductase (deaminating)";"name:L-leucine dehydrogenase";"name:leucine dehydrogenase";"name:LeuDH";"iMO1056:LLEUD";"iMO1056:LLEUDr";"BioCyc:LEUCINE-DEHYDROGENASE-RXN.c";"searchname:lleucinenad+oxidoreductasedeaminat…	0
468	rxn00806	L-Leucine2-oxoglutarate aminotransferase	cpd00023[c] + cpd00200[c] <=> cpd00024[c] + cpd00107[c]	PA5013	PA5013	IlvE	2.6.1.42	Valine, leucine and isoleucine degradation	1	-1000	1000	0	iMO1056|Opt208964	0	2	R01090	BRANCHED-CHAINAMINOTRANSFERLEU-RXN.c|LEUCINE-AMINOTRANSFERASE-RXN.c	BAT2_3|LEUTA|LEUTAi	LEUTA|LEUTAi	null	null	null	Valine, leucine and isoleucine degradation|Valine, leucine and isoleucine biosynthesis|Glucosinolate biosynthesis	Amino-Acid-Biosynthesis|Amino-Acid-Degradation|BRANCHED-CHAIN-AA-SYN-PWY|Biosynthesis|Degradation|IND-AMINO-ACID-SYN|LEU-DEG2-PWY|LEUCINE-DEG|LEUCINE-SYN|LEUSYN-PWY|PWY-5076	Scenario:Branched-Chain Amino Acid Biosynthesis/Threonine and Pyruvate to Isoleucine;Scenario:Branched-Chain Amino Acid Biosynthesis/Oxoisovalerate to Valine;Scenario:Leucine Degradation and HMG-CoA Metabolism/Leucine to IsovalerylCoA;Scenario:Branched-Chain Amino Acid Biosynthesis/Pyruvate to Oxoisovalerate;Scenario:Leucine Degradation and HMG-CoA Metabolism/IsovalerylCoA to AcetoacetylCoA and A…	TS_Athaliana:rxn203_c;"iRR1083:LEUTAi";"RiceCyc:BRANCHED-CHAINAMINOTRANSFERLEU-RXN.c";"searchname:lleucine2oxoglutarateaminotransferase";"searchname:leucinetransaminasemitochondrial";"searchname:leucinetransaminaseirreversible";"searchname:leucinetransaminase";"searchname:branchedchainaminoacidaminotransferase";"searchname:leuta";"searchname:leucineaminotransferase";"iSB619:LEUTA";"SoyCyc:BRANCHE…	0
469	rxn00831	Inosine 5'-monophosphate phosphohydrolase	cpd00001[c] + cpd00114[c] -> cpd00009[c] + cpd00067[c] + cpd00246[c]	PA3625	PA3625	SurE	3.1.3.5	Purine metabolism	0	0	1000	0	iMO1056	7.21	0.74	R01126	5-NUCLEOTID-RXN.c.metaexp.IMP_INOSINE|RXN-7607.c	NTD11|U32	NTD11	null	null	null	Purine metabolism	AROMATIC-COMPOUNDS-DEGRADATION|Adenosine-Nucleotides-Degradation|Degradation|NUCLEO-DEG|P165-PWY|PWY-5044|PWY-6596|Purine-Degradation|Urate-Degradation	Scenario:Purine conversions/GDP to GTP;Scenario:Purine conversions/GMP to Guanine;Scenario:Purine conversions/dADP to dAMP;Scenario:Purine conversions/GMP to GDP;Scenario:Purine conversions/Adenine to AMP;Scenario:Purine conversions/AMP to ADP;Scenario:Purine conversions/IMP to AMP;Scenario:Purine conversions/dGDP to dGMP;Scenario:Purine conversions/IMP to Hypoxanthine	TS_Athaliana:rxn1257_c;"RiceCyc:RXN-7607.c";"searchname:impnucleotidase";"searchname:5nucleotidaseimp";"searchname:nucleotidase";"searchname:inosine5monophosphatephosphohydrolase";"SoyCyc:RXN-7607.c";"SoyCyc:5-NUCLEOTID-RXN.c.soyexp.IMP_INOSINE";"JP_Creinhardtii_MSB:R_I5NT";"iMA945:NTD11";"MetaCyc:RXN-7607.c";"MetaCyc:5-NUCLEOTID-RXN.c.metaexp.IMP_INOSINE";"MaizeCyc:RXN-7607.c";"ModelSEED:rxn0083…	0
470	rxn00832	IMP 1,2-hydrolase (decyclizing)	cpd00001[c] + cpd00114[c] -> cpd02884[c]	PA4854	PA4854	PurH	2.1.2.3	Purine de novo biosynthesis	0	0	1000	0	iMO1056|Opt208964	-2.58	2.3	R01127	IMPCYCLOHYDROLASE-RXN.c	ADE16_2|ADE17_2|IMPC|IMPCir	IMPC	null	null	null	Purine metabolism	Biosynthesis|DENOVOPURINE2-PWY|IMP-Biosynthesis|Nucleotide-Biosynthesis|PRPP-PWY|PUR-NUC-SYN|PWY-6123|PWY-6124|PWY-841|Purine-Nucleotide-De-Novo-Biosynthesis	Scenario:De Novo Purine Biosynthesis/AIR to IMP;Scenario:De Novo Purine Biosynthesis/Ribose5P to PRPP;Scenario:De Novo Purine Biosynthesis/AICAR to IMP;Scenario:De Novo Purine Biosynthesis/PRPP to AIR	iRR1083:IMPC;"RiceCyc:IMPCYCLOHYDROLASE-RXN.c";"searchname:impcyclohydrolase";"searchname:phosphoribosylaminoimidazolecarboxamideformyltransferase/impcyclohydrolase";"searchname:impc";"searchname:imp12hydrolasedecyclizing";"iSB619:IMPC";"SoyCyc:IMPCYCLOHYDROLASE-RXN.c";"JP_Creinhardtii_MSB:R_ICH";"iMA945:IMPC";"MetaCyc:IMPCYCLOHYDROLASE-RXN.c";"MaizeCyc:IMPCYCLOHYDROLASE-RXN.c";"ModelSEED:rxn0083…	0
471	rxn00834	IMPNAD+ oxidoreductase	cpd00001[c] + cpd00003[c] + cpd00114[c] -> cpd00004[c] + cpd00067[c] + cpd00497[c]	PA3770	PA3770	GuaB	1.1.1.205	Purine de novo biosynthesis	0	0	1000	0	iMO1056|Opt208964	1.58	1.56	R01130	IMP-DEHYDROG-RXN.c	FUN63|IMD3|IMD4|IMPD|PUR5|YAR075W	IMPD	null	null	null	Purine metabolism	AROMATIC-COMPOUNDS-DEGRADATION|Adenosine-Nucleotides-Degradation|Biosynthesis|DENOVOPURINE2-PWY|Degradation|NUCLEO-DEG|Nucleotide-Biosynthesis|P165-PWY|PRPP-PWY|PUR-NUC-SYN|PWY-5044|PWY-5695|PWY-6125|PWY-6353|PWY-6596|PWY-841|Polyamine-Biosynthesis|Purine-Degradation|Purine-Nucleotide-De-Novo-Biosynthesis|URSIN-PWY|Urate-Degradation	Scenario:Purine conversions/GDP to GTP;Scenario:Purine conversions/GMP to Guanine;Scenario:Purine conversions/dADP to dAMP;Scenario:Purine conversions/AMP to Hypoxanthine;Scenario:Purine conversions/GMP to GDP;Scenario:Purine conversions/Adenine to AMP;Scenario:Purine conversions/AMP to ADP;Scenario:Purine conversions/dGDP to dGMP;Scenario:Purine conversions/IMP to GMP	TS_Athaliana:rxn406_c;"iRR1083:IMPD";"RiceCyc:IMP-DEHYDROG-RXN.c";"searchname:impnad+oxidoreductase";"searchname:impdehydrogenase";"searchname:impd";"iSB619:IMPD";"JP_Creinhardtii_MSB:R_IMPD";"iMA945:IMPD";"MetaCyc:IMP-DEHYDROG-RXN.c";"MaizeCyc:IMP-DEHYDROG-RXN.c";"ModelSEED:rxn00834";"iAO358:rll_186";"name:IMP dehydrogenase";"name:inosinate dehydrogenase";"name:Putative inosine-5'-monophosphate …	0
472	rxn00836	IMPpyrophosphate phosphoribosyltransferase	cpd00012[c] + cpd00114[c] -> cpd00103[c] + cpd00226[c]	PA4645	PA4645	PA4645	2.4.2.8	Purine metabolism	0	0	1000	0	iMO1056|Opt208964	12.54	0.98	R01132	HYPOXANPRIBOSYLTRAN-RXN.c	HPT1_1|HXPRT|HXPRTr	HXPRT	null	null	null	Purine metabolism	Adenine-Adenosine-Salvage|Biosynthesis|Nucleotide-Biosynthesis|PUR-NUC-SYN|PWY-6609|PWY-6610|Purine-Nucleotides-Salvage	Scenario:Purine conversions/GDP to GTP;Scenario:Purine conversions/GMP to Guanine;Scenario:Purine conversions/dADP to dAMP;Scenario:Purine conversions/AMP to Hypoxanthine;Scenario:Purine conversions/GMP to GDP;Scenario:Purine conversions/Adenine to AMP;Scenario:Purine conversions/AMP to ADP;Scenario:Purine conversions/IMP to AMP;Scenario:Purine conversions/dGDP to dGMP;Scenario:Purine conversions…	TS_Athaliana:rxn401_c;"iRR1083:HXPRT";"RiceCyc:HYPOXANPRIBOSYLTRAN-RXN.c";"RiceCyc:HYPXPRIBOSYLTRAN-RXN.c";"searchname:hypoxanthineguaninephosphoribosyltransferase";"searchname:imppyrophosphatephosphoribosyltransferase";"searchname:hypoxanthinephosphoribosyltransferasehypoxanthine";"searchname:hypoxanthinephosphoribosyltransferase";"searchname:hypoxantineguaninephosphorybosyltransferase";"searchn…	0
473	rxn00838	IMPL-aspartate ligase (GDP-forming)	cpd00038[c] + cpd00041[c] + cpd00114[c] -> cpd00009[c] + cpd00031[c] + 2 cpd00067[c] + cpd02375[c]	PA4938	PA4938	PurA	6.3.4.4	Purine de novo biosynthesis	0	0	1000	0	iMO1056|Opt208964	-2.59	1.3	R01135	ADENYLOSUCCINATE-SYNTHASE-RXN.c	ADE12|ADSS|ADSS_i	ADSS_i	null	null	null	Purine metabolism|Alanine, aspartate and glutamate metabolism	Biosynthesis|DENOVOPURINE2-PWY|Nucleotide-Biosynthesis|PRPP-PWY|PUR-NUC-SYN|PWY-6126|PWY-841|Purine-Nucleotide-De-Novo-Biosynthesis	Scenario:Purine conversions/GDP to GTP;Scenario:Purine conversions/GMP to Guanine;Scenario:Purine conversions/dADP to dAMP;Scenario:Purine conversions/AMP to Hypoxanthine;Scenario:Purine conversions/GMP to GDP;Scenario:Purine conversions/Adenine to AMP;Scenario:Purine conversions/AMP to ADP;Scenario:Purine conversions/IMP to AMP;Scenario:Purine conversions/dGDP to dGMP	iRR1083:ADSS;"RiceCyc:ADENYLOSUCCINATE-SYNTHASE-RXN.c";"searchname:adss";"searchname:adenylosuccinatesynthase";"searchname:implaspartateligasegdpforming";"searchname:adenylosuccinatesynthetase";"iSB619:ADSS";"SoyCyc:ADENYLOSUCCINATE-SYNTHASE-RXN.c";"JP_Creinhardtii_MSB:R_ADSS";"iMA945:ADSS";"MetaCyc:ADENYLOSUCCINATE-SYNTHASE-RXN.c";"MaizeCyc:ADENYLOSUCCINATE-SYNTHASE-RXN.c";"ModelSEED:rxn00838";"…	0
474	rxn00839	ATPnucleoside-diphosphate phosphatransferase	cpd00002[c] + cpd00177[c] <=> cpd00008[c] + cpd00115[c]	PA3807	PA3807	Ndk	2.7.4.6	Purine salvage	1	-1000	1000	0	iMO1056|Opt208964	0	2	R01137	DADPKIN-RXN.c	NDPK8|YNK1_7	NDPK8	null	null	null	Purine metabolism	Biosynthesis|DENOVOPURINE2-PWY|Nucleotide-Biosynthesis|PRPP-PWY|PUR-NUC-SYN|PWY-6126|Purine-Nucleotide-De-Novo-Biosynthesis	null	iRR1083:NDPK8;"RiceCyc:DADPKIN-RXN.c";"searchname:nucleosidediphosphatekinaseatpdadp";"searchname:ndpk8";"searchname:dadpkinase";"searchname:atpnucleosidediphosphatephosphatransferase";"iSB619:NDPK8";"SoyCyc:DADPKIN-RXN.c";"JP_Creinhardtii_MSB:R_NDPK";"iMA945:NDPK8";"MetaCyc:DADPKIN-RXN.c";"MaizeCyc:DADPKIN-RXN.c";"ModelSEED:rxn00839";"iAO358:rll_492";"DF_Athaliana:reac_269";"name:NDPK8";"name:AT…	0
475	rxn00851	D-AlanineD-Alanine ligase (ADP-forming)	cpd00002[c] + 2 cpd00117[c] -> cpd00008[c] + cpd00009[c] + cpd00067[c] + cpd00731[c]	PA4201 or PA4410	PA4201 PA4410	DdlA or DdlB	6.3.2.4	Alanine, aspartate and glutamate metabolism	0	0	1000	0	Opt208964	-6.35	0.86	R01150	DALADALALIG-RXN.c	ALAALA|ALAALAr	ALAALA	null	null	null	D-Alanine metabolism|Peptidoglycan biosynthesis	Acetylmuramoyl-Pentapeptide-Biosynthesis|Antibiotic-Resistance|Biosynthesis|Cell-Structure-Biosynthesis|Cell-Wall-Biosynthesis|Detoxification|PEPTIDOGLYCANSYN-PWY|PWY-5265|PWY-6385|PWY-6386|PWY-6387|PWY-6470|PWY-6471|Peptidoglycan-Biosynthesis	Scenario:Peptidoglycan Biosynthesis 2/UDP N acetylglucosamine to UDP N acetylmuramate;Scenario:Peptidoglycan Biosynthesis 2/UDP N acetylmuramate to UDP N acetylmuramoyl plus more	TS_Athaliana:rxn240_c;"iRR1083:ALAALA";"RiceCyc:DALADALALIG-RXN.c";"searchname:dalaninedalanineligasereversible";"searchname:dalaninedalanineligase";"searchname:dalaninedalanineligaseadpforming";"searchname:alaalar";"iSB619:ALAALAr";"SoyCyc:DALADALALIG-RXN.c";"iMA945:ALAALAr";"MetaCyc:DALADALALIG-RXN.c";"MaizeCyc:DALADALALIG-RXN.c";"ModelSEED:rxn00851";"ModelSEED:rxn13802";"iAO358:rll_110";"DF_At…	0
476	rxn00853	N-Carbamoylputrescine amidohydrolase	cpd00001[c] + 2 cpd00067[c] + cpd00341[c] -> cpd00011[c] + cpd00013[c] + cpd00118[c]	PA0293	PA0293	AguB	3.5.1.53	Arginine and proline metabolism	0	0	1000	0	iMO1056|Opt208964	2.73	1.3	R01152	N-CARBAMOYLPUTRESCINE-AMIDASE-RXN.c	CBMLPTAH	CBMLPTAH	null	null	null	Arginine and proline metabolism	ARGDEG-III-PWY|ARGININE-DEG|Amino-Acid-Degradation|Biosynthesis|Degradation|POLYAMINSYN3-PWY|PWY-43|Polyamine-Biosynthesis|Putrescine-Biosynthesis	Scenario:Arginine and Ornithine Degradation/Ornithine to Putrescine;Scenario:Arginine and Ornithine Degradation/Arginine to Glutamate;Scenario:Arginine and Ornithine Degradation/Ornithine to Proline;Scenario:Polyamine Metabolism/Putrescine to Spermidine;Scenario:Arginine and Ornithine Degradation/CarbamoylP to Ammonia;Scenario:Arginine and Ornithine Degradation/Glutamate to Oxoglutarate;Scenario:…	TS_Athaliana:rxn467_c;"BrachyCyc:N-CARBAMOYLPUTRESCINE-AMIDASE-RXN.c";"RiceCyc:N-CARBAMOYLPUTRESCINE-AMIDASE-RXN.c";"BioCyc:N-CARBAMOYLPUTRESCINE-AMIDASE-RXN.c";"searchname:ncarbamoylputrescineamidohydrolase";"PlantCyc:N-CARBAMOYLPUTRESCINE-AMIDASE-RXN.c";"SoyCyc:N-CARBAMOYLPUTRESCINE-AMIDASE-RXN.c";"MetaCyc:N-CARBAMOYLPUTRESCINE-AMIDASE-RXN.c";"MaizeCyc:N-CARBAMOYLPUTRESCINE-AMIDASE-RXN.c";"Mode…	0
477	rxn00856	Putrescine2-oxoglutarate aminotransferase	cpd00024[c] + cpd00118[c] -> cpd00023[c] + cpd00434[c]	PA0299	PA0299	SpuC	2.6.1.82|2.6.1.29	Putrescine degradation	0	0	1000	0	iMO1056	-1	0.35	R01155	PUTTRANSAM-RXN.c	PTRCTA	PTRCTA	null	null	null	Arginine and proline metabolism	AMINE-DEG|ARGDEG-PWY|ARGININE-DEG|Amino-Acid-Degradation|Degradation|ORNARGDEG-PWY|ORNDEG-PWY|PUTDEG-PWY|Putrescine-Degradation	Scenario:Arginine and Ornithine Degradation/Ornithine to Putrescine;Scenario:Arginine and Ornithine Degradation/Arginine to Glutamate;Scenario:Arginine and Ornithine Degradation/Ornithine to Proline;Scenario:Arginine and Ornithine Degradation/CarbamoylP to Ammonia;Scenario:Arginine and Ornithine Degradation/Glutamate to Oxoglutarate;Scenario:Arginine and Ornithine Degradation/Arginine to Putresci…	iJR904:PTRCTA;"iRR1083:PTRCTA";"BioCyc:PUTTRANSAM-RXN.c";"searchname:putrescinetransaminase";"searchname:putrescine2oxoglutarateaminotransferase";"iMA945:PTRCTA";"MetaCyc:PUTTRANSAM-RXN.c";"ModelSEED:rxn00856";"EcoCyc:PUTTRANSAM-RXN.c";"BiGG:PTRCTA";"iMM904:PTRCTA";"iMO1056:PTRCTA";"name:Putrescine Transaminase";"name:PUTTRANSAM-RXN.c";"name:putrescine:2-oxoglutarate aminotransferase";"iAF1260:PT…	0
478	rxn00858	Agmatine amidinohydrolase	cpd00001[c] + cpd00152[c] <=> cpd00073[c] + cpd00118[c]	PA0288 or PA1421	PA0288 PA1421	GpuA or GbuA	3.5.3.7|3.5.3.11	Putrescine degradation	1	-1000	1000	0	iMO1056|Opt208964	-3.9	1.68	R01157	AGMATIN-RXN.c	AGMT	AGMT	null	null	null	Arginine and proline metabolism	ARG+POLYAMINE-SYN|ARGDEG-PWY|ARGININE-DEG|Amino-Acid-Degradation|Biosynthesis|Degradation|ORNARGDEG-PWY|POLYAMSYN-PWY|PWY-40|PWY-6305|PWY0-823|Polyamine-Biosynthesis|Putrescine-Biosynthesis	Scenario:Arginine and Ornithine Degradation/Ornithine to Putrescine;Scenario:Arginine and Ornithine Degradation/Arginine to Glutamate;Scenario:Arginine and Ornithine Degradation/Ornithine to Proline;Scenario:Polyamine Metabolism/Putrescine to Spermidine;Scenario:Arginine and Ornithine Degradation/CarbamoylP to Ammonia;Scenario:Arginine and Ornithine Degradation/Glutamate to Oxoglutarate;Scenario:…	iJR904:AGMT;"iAF692:AGMT";"BrachyCyc:AGMATIN-RXN.c";"iRR1083:AGMT";"RiceCyc:AGMATIN-RXN.c";"BioCyc:AGMATIN-RXN.c";"searchname:agmt";"searchname:agmatinase";"searchname:agmatineamidinohydrolase";"iSB619:AGMT";"PlantCyc:AGMATIN-RXN.c";"iMA945:AGMT";"MetaCyc:AGMATIN-RXN.c";"MaizeCyc:AGMATIN-RXN.c";"ModelSEED:rxn00858";"iJN746:AGMT";"EcoCyc:AGMATIN-RXN.c";"iMM904:AGMT";"BiGG:AGMT";"iMEO21:AGMT";"iAG6…	0
479	rxn00863	L-HistidinalNAD+ oxidoreductase	cpd00001[c] + cpd00003[c] + cpd01324[c] <=> cpd00004[c] + 2 cpd00067[c] + cpd00119[c]	PA4448	PA4448	HisD	1.1.1.23	Histidine metabolism	1	-1000	1000	0	Opt208964	-9.8	1.18	R01163	HISTALDEHYD-RXN.c	null	null	null	null	null	Histidine metabolism	Amino-Acid-Biosynthesis|Biosynthesis|HISTIDINE-SYN|HISTSYN-PWY|IND-AMINO-ACID-SYN|PRPP-PWY	Scenario:Histidine Biosynthesis/PRPP to Histidine and AICAR	BrachyCyc:HISTALDEHYD-RXN.c;"RiceCyc:HISTALDEHYD-RXN.c";"BioCyc:HISTALDEHYD-RXN.c";"searchname:lhistidinalnad+oxidoreductase";"searchname:histidinoldehydrogenase";"PlantCyc:HISTALDEHYD-RXN.c";"SoyCyc:HISTALDEHYD-RXN.c";"iAbaylyiv4:HISTALDEHYD-RXN";"MetaCyc:HISTALDEHYD-RXN.c";"MaizeCyc:HISTALDEHYD-RXN.c";"ModelSEED:rxn00863";"EcoCyc:HISTALDEHYD-RXN.c";"iAG612:rbs_401";"name:histidinol dehydrogenas…	0
480	rxn00867	L-Histidine ammonia-lyase	cpd00013[c] + cpd00581[c] <=> cpd00119[c]	PA5093 or PA5098	PA5093 PA5098	PA5093 or HutH	4.3.1.3	Histidine metabolism	1	-1000	1000	0	iMO1056|Opt208964	-0.19	0.89	R01168	HISTIDINE-AMMONIA-LYASE-RXN.c	HISD|HISD1r	HISD1r	null	null	null	Histidine metabolism	Amino-Acid-Degradation|Degradation|HISDEG-PWY|HISHP-PWY|HISTIDINE-DEG|PWY-5028|PWY-5030	Scenario:Histidine Degradation/Histidine to Glutamate	BioCyc:HISTIDINE-AMMONIA-LYASE-RXN.c;"searchname:histidaser";"searchname:histidase";"searchname:histidineammonialyase";"searchname:lhistidineammonialyase";"iSB619:HISDr";"iSO783:HISD1";"iAbaylyiv4:HISTIDINE-AMMONIA-LYASE-RXN";"MetaCyc:HISTIDINE-AMMONIA-LYASE-RXN.c";"ModelSEED:rxn00867";"iJN746:HISD";"BiGG:HISD";"BiGG:HISD1r";"iMM904:HISD1r";"iAG612:rbs_403";"name:histidase_r";"name:L-histidine am…	0
481	rxn00868	Butanoyl-CoA:NAD+ 2-oxidoreductase	cpd00004[c] + cpd00067[c] + cpd00650[c] <=> cpd00003[c] + cpd00120[c]	PA2950	PA2950	PA2950	1.3.1.44	Butanoate metabolism	1	-1000	1000	0	iMO1056|Opt208964	16.55	1.19	R01171	RXN-12558.c	ACOAD1	ACOAD1	null	null	null	Butanoate metabolism	Energy-Metabolism|Fermentation|PWY-6863|PWY-6883|PWY-6886	Scenario:Acetyl-CoA fermentation to Butyrate/ButanoylCoA to Butanoate;Scenario:Acetyl-CoA fermentation to Butyrate/CrotonoylCoA to ButanoylCoA;Scenario:Acetyl-CoA fermentation to Butyrate/AcetylCoA to CrotonoylCoA	RiceCyc:R106-RXN.c;"BioCyc:R106-RXN.c";"BioCyc:RXN-12558.c";"searchname:butanoylcoaacceptor23oxidoreductase";"searchname:acylcoadehydrogenasebutanoylcoa";"searchname:butanoylcoanad+trans2oxidoreductase";"iSB619:ACOAD1";"JP_Creinhardtii_MSB:R_BCOR";"MetaCyc:RXN-12558.c";"ModelSEED:rxn00868";"BiGG:ACOAD1";"iMM904:ACOAD1";"iMO1056:ACOAD1";"name:acyl-CoA dehydrogenase (butanoyl-CoA)";"name:Butanoyl-C…	0
482	rxn00872	Butanoyl-CoA:FAD 2-oxidoreductase	cpd00015[c] + cpd00120[c] -> cpd00650[c] + cpd00982[c]	PA0879 or PA1187 or PA1535 or PA2550 or PA4435 or PA4994 or PA2815 or PA5020	PA0879 PA1187 PA1535 PA2550 PA2815 PA4435 PA4994 PA5020	PA0879 or PA1187 or PA1535 or PA2550 or PA4435 or PA4994 or PA2815 or PA5020	1.3.8.1|1.3.8.7|1.3.99.-	Fatty acid degradation	0	0	1000	0	Opt208964	7.23	1.94	R01175	null	ACOAD1f	null	null	null	null	Fatty acid degradation	null	null	BiGG:ACOAD1f;"name:Butanoyl-CoA:oxygen 2-oxidoreductase";"name:acyl-CoA dehydrogenase (butanoyl-CoA)";"name:butyryl-coa dehydrogenase";"searchname:butyrylcoadehydrogenase";"searchname:acylcoadehydrogenasebutanoylcoa";"searchname:butanoylcoaoxygen2oxidoreductase";"iAF1260:ACOAD1f";"iAbaylyiv4:BUTYRYL-COA-DEHYDROGENASE-RXN";"KEGG:R01175";"ModelSEED:rxn00872";"KBase:kb|rxn.872";"iJN746:ACOAD1f"	0
483	rxn00874	Acetyl-CoAacetyl-CoA C-acetyltransferase	cpd00010[c] + cpd03123[c] <=> cpd00022[c] + cpd00120[c]	PA1736 or PA2001 or PA2553 or PA3589 or PA3925 or PA4785 or PA2940 or PA3013 or PA3454	PA1736 PA2001 PA2553 PA2940 PA3013 PA3454 PA3589 PA3925 PA4785	PA1736 or AtoB or PA2553 or PA3589 or PA3925 or PA4785 or PA2940 or FoaB or PA3454	2.3.1.9|2.3.1.16	Fatty acid degradation	1	-1000	1000	0	Opt208964	7.06	1.09	R01177	RXN-12565.c	ACACT2r|KAT2|POT1_7	null	null	null	null	Fatty acid elongation|Fatty acid degradation	Energy-Metabolism|Fermentation|PWY-6863	null	BioCyc:RXN-12565.c;"searchname:acetylcoacacyltransferasebutanoylcoar";"searchname:3oxoacylcoathiolasec60";"searchname:3ketoacylcoathiolase";"searchname:acetylcoacacyltransferasebutanoylcoa";"searchname:acetylcoaacetylcoacacetyltransferase";"iSB619:ACACT2r";"PlantCyc:RXN-12565.c";"SoyCyc:RXN-12565.c";"iAbaylyiv4:C6:0-3OXOCOA-THIOLASE-RXN";"iMA945:KAT2";"MetaCyc:RXN-12565.c";"ModelSEED:rxn00874";"i…	0
484	rxn00881	Myo-Inositol 1-phosphate phosphahydrolase	cpd00001[c] + cpd00867[c] -> cpd00009[c] + cpd00067[c] + cpd00121[c]	PA3818	PA3818	PA3818	3.1.3.25	Streptomycin biosynthesis	0	0	1000	0	Opt208964	7.21	0.74	R01185	RXN-10949.c.metaexp.D-MYO-INOSITOL-1-MONOPHOSPHATE|RXN0-5408.c	MI1PP	null	null	null	null	Inositol phosphate metabolism	CYCLITOLS-DEG|Degradation|PWY-4702|Phytate-Degradation|SECONDARY-METABOLITE-DEGRADATION|Sugar-Derivatives	Scenario:Inositol catabolism/Inositol1P to Glucuronate;Scenario:Inositol catabolism/Malonate semialdehyde to AcetylCoA;Scenario:Di-Inositol-Phosphate biosynthesis/Glucose6P to Inositol1P	iRR1083:MI1PP;"searchname:myoinositol1phosphatase";"searchname:myoinositol1phosphatephosphahydrolase";"iSB619:MI1PP";"SoyCyc:RXN-10949.c.soyexp.D-MYO-INOSITOL-1-MONOPHOSPHATE";"SoyCyc:RXN0-5408.c";"JP_Creinhardtii_MSB:R_MI1PP";"iMA945:MI1PP";"MetaCyc:RXN-10949.c.metaexp.D-MYO-INOSITOL-1-MONOPHOSPHATE";"MetaCyc:RXN0-5408.c";"MaizeCyc:RXN0-5408.c";"ModelSEED:rxn00881";"name:myo-inositol 1-phosphata…	0
485	rxn00882	Myo-Inositol 4-phosphate phosphahydrolase	cpd00001[c] + cpd02230[c] -> cpd00009[c] + cpd00067[c] + cpd00121[c]	PA3818	PA3818	PA3818	3.1.3.25	Streptomycin biosynthesis	0	0	1000	0	Opt208964	7.21	0.74	R01186	RXN-10949.c.metaexp.D-MYO-INOSITOL-4-PHOSPHATE|RXN-10952.c	MI4PP	null	null	null	null	Inositol phosphate metabolism	Biosynthesis|Cyclitols-Biosynthesis|PWY-6358|PWY-6363|SECONDARY-METABOLITE-BIOSYNTHESIS|SUGAR-DERIVS	Scenario:Inositol catabolism/Inositol1P to Glucuronate;Scenario:Inositol catabolism/Malonate semialdehyde to AcetylCoA	TS_Athaliana:rxn632_c;"BioCyc:RXN-10949.c.soyexp.D-MYO-INOSITOL-4-PHOSPHATE";"BioCyc:RXN-10949.c.cornexp.D-MYO-INOSITOL-4-PHOSPHATE";"BioCyc:RXN-10949.c.metaexp.D-MYO-INOSITOL-4-PHOSPHATE";"BioCyc:RXN-10949.c.poplarexp.D-MYO-INOSITOL-4-PHOSPHATE";"BioCyc:RXN-10952.c";"searchname:myoinositol4phosphatase";"searchname:myoinositol4phosphatephosphahydrolase";"PlantCyc:RXN-10952.c";"SoyCyc:RXN-10949.c.…	0
486	rxn00883	1D-myo-Inositol 3-phosphate phosphahydrolase	cpd00001[c] + cpd02484[c] -> cpd00009[c] + cpd00067[c] + cpd00121[c]	PA3818	PA3818	PA3818	3.1.3.25	Streptomycin biosynthesis	0	0	1000	0	Opt208964	7.21	0.74	R01187	MYO-INOSITOL-1OR-4-MONOPHOSPHATASE-RXN.c|RXN-10949.c.metaexp.1-L-MYO-INOSITOL-1-P	INM1|MI3PP|YDR287W	null	null	null	null	Streptomycin biosynthesis|Inositol phosphate metabolism	Biosynthesis|Cyclitols-Biosynthesis|Myo-Inositol-Biosynthesis|PWY-2301|SECONDARY-METABOLITE-BIOSYNTHESIS|SUGAR-DERIVS	Scenario:Inositol catabolism/Inositol1P to Glucuronate;Scenario:Inositol catabolism/Malonate semialdehyde to AcetylCoA	TS_Athaliana:rxn463_c;"BrachyCyc:MYO-INOSITOL-1OR-4-MONOPHOSPHATASE-RXN.c";"RiceCyc:MYO-INOSITOL-1(OR-4)-MONOPHOSPHATASE-RXN.c";"BioCyc:RXN-10949.c.cornexp.1-L-MYO-INOSITOL-1-P";"BioCyc:MYO-INOSITOL-1OR-4-MONOPHOSPHATASE-RXN.c";"BioCyc:RXN-10949.c.poplarexp.1-L-MYO-INOSITOL-1-P";"BioCyc:MYO-INOSITOL-1(OR-4)-MONOPHOSPHATASE-RXN.c";"BioCyc:RXN-10949.c.soyexp.1-L-MYO-INOSITOL-1-P";"BioCyc:RXN-10949.…	0
487	rxn00898	2,3-Dihydroxy-3-methylbutanoate hydro-lyase	cpd02498[c] -> cpd00001[c] + cpd00123[c]	PA0353	PA0353	IlvD	4.2.1.9	Pantothenate and CoA biosynthesis	0	0	1000	0	iMO1056|Opt208964	-6.75	0.68	R01209|R04441	null	null	DHAD1	null	null	null	Pantothenate and CoA biosynthesis	null	Scenario:Branched-Chain Amino Acid Biosynthesis/Threonine and Pyruvate to Isoleucine;Scenario:Branched-Chain Amino Acid Biosynthesis/Oxoisovalerate to Valine;Scenario:Branched-Chain Amino Acid Biosynthesis/Pyruvate to Oxoisovalerate;Scenario:Branched-Chain Amino Acid Biosynthesis/Oxoisovalerate to Leucine	iJR904:DHAD1;"iAF692:DHAD1";"searchname:23dihydroxy3methylbutanoatehydrolyase";"searchname:r23dihydroxy3methylbutanoatehydrolyase";"searchname:dihydroxyaciddehydratase23dihydroxy3methylbutanoate";"searchname:dihydroxyaciddehydratase23dihydroxy3methylbutanoatemitochondrial";"searchname:dihydroxyaciddehydratase";"iSB619:DHAD1";"iSO783:DHAD1";"iAbaylyiv4:DIHYDROXYISOVALDEHYDRAT-RXN";"ModelSEED:rxn00…	0
488	rxn00902	3-Carboxy-3-hydroxy-4-methylpentanoate 3-methyl-2-oxobutanoate-lyase	cpd00001[c] + cpd00022[c] + cpd00123[c] -> cpd00010[c] + cpd00067[c] + cpd01646[c]	PA1217 or PA3792	PA1217 PA3792	PA1217 or LeuA	2.3.3.13	Valine, leucine and isoleucine degradation	0	0	1000	0	iMO1056|Opt208964	8.93	1.31	R01213	2-ISOPROPYLMALATESYN-RXN.c	IPPS	IPPS	null	null	null	Valine, leucine and isoleucine biosynthesis|Pyruvate metabolism	Amino-Acid-Biosynthesis|BRANCHED-CHAIN-AA-SYN-PWY|Biosynthesis|Energy-Metabolism|IND-AMINO-ACID-SYN|LEUCINE-SYN|LEUSYN-PWY|PWY-6871	Scenario:Branched-Chain Amino Acid Biosynthesis/Threonine and Pyruvate to Isoleucine;Scenario:Branched-Chain Amino Acid Biosynthesis/Oxoisovalerate to Valine;Scenario:Branched-Chain Amino Acid Biosynthesis/Pyruvate to Oxoisovalerate;Scenario:Branched-Chain Amino Acid Biosynthesis/Oxoisovalerate to Leucine	iRR1083:IPPS;"RiceCyc:2-ISOPROPYLMALATESYN-RXN.c";"searchname:3carboxy3hydroxy4methylpentanoate3methyl2oxobutanoatelyase";"searchname:2isopropylmalatesynthase";"searchname:coaacetylating";"searchname:2isopropylmalatesynthasemitochondrial";"iSB619:IPPS";"SoyCyc:2-ISOPROPYLMALATESYN-RXN.c";"JP_Creinhardtii_MSB:R_IPMS";"iMA945:IPPS";"MetaCyc:2-ISOPROPYLMALATESYN-RXN.c";"MaizeCyc:2-ISOPROPYLMALATESYN…	0
489	rxn00907	5,10-MethylenetetrahydrofolateNADP+ oxidoreductase	cpd00005[c] + cpd00347[c] <=> cpd00006[c] + cpd00125[c]	PA1796	PA1796	FolD	1.5.1.5	One carbon pool by folate	1	-1000	1000	0	iMO1056|Opt208964	1.92	1.94	R01220	METHYLENETHFDEHYDROG-NADP-RXN.c	ADE3_1|MTHFD	MTHFD	null	null	null	One carbon pool by folate|Carbon fixation pathways in prokaryotes	1CMET2-PWY|Autotrophic-CO2-Fixation|Biosynthesis|C1-COMPOUNDS|CARBO-BIOSYNTHESIS|CO2-Fixation|CODH-PWY|Carbohydrates-Biosynthesis|Cofactor-Biosynthesis|Degradation|Folate-Biosynthesis|Formaldehyde-Oxidation|Gluconeogenesis|NUCLEO-DEG|PWY-1722|PWY-1882|PWY-2201|PWY-3841|PWY-5497|PWY-6142|PWY-6146|Purine-Degradation|Vitamin-Biosynthesis	Scenario:One-carbon metabolism by tetrahydropterines/Tetrahydrofolate and Formate to FormylTHF;Scenario:Folate Biosynthesis/Folate to Tetrahydrofolate;Scenario:One-carbon metabolism by tetrahydropterines/Tetrahydrofolate and Formate to MethyleneTHF;Scenario:One-carbon metabolism by tetrahydropterines/MethyleneTHF to Tetrahydrofolate;Scenario:One-carbon metabolism by tetrahydropterines/MethyleneTH…	iRR1083:MTHFD;"RiceCyc:METHYLENETHFDEHYDROG-NADP-RXN.c";"searchname:510methylenetetrahydrofolatenadp+oxidoreductase";"searchname:methylenetetrahydrofolatedehydrogenasenadp+/methenyltetrahydrofolatecyclohydrolase";"searchname:methylenetetrahydrofolatedehydrogenasenadp";"searchname:methylenetetrahydrofolatedehydrogenasenadpmitochondrial";"searchname:mthfd";"searchname:methylenetetrahydrofolatedehyd…	0
490	rxn00908	Glycine synthase	cpd00003[c] + cpd00033[c] + cpd00087[c] -> cpd00004[c] + cpd00011[c] + cpd00013[c] + cpd00125[c]	(PA1587 or PA2250 or PA4829) and PA2442 and PA2445 and PA2446 and PA5213 and PA5214 and PA5215	PA1587 PA2250 PA2442 PA2445 PA2446 PA4829 PA5213 PA5214 PA5215	(LpdG or LpdV or Lpd3) and GcvT2 and GcvP2 and GcvH2 and GcvP1 and GcvH1 and GcvT1	1.4.4.2|1.8.1.4|2.1.2.10	Glyoxylate and dicarboxylate metabolism	0	0	1000	0	iMO1056	2.09	2.39	R01221	GCVMULTI-RXN.c	GCV1_2|GLYCL_2	GLYCL	null	null	null	Glyoxylate and dicarboxylate metabolism|Nitrogen metabolism	1CMET2-PWY|Amino-Acid-Biosynthesis|Biosynthesis|Cofactor-Biosynthesis|Energy-Metabolism|Folate-Biosynthesis|GLYCINE-SYN|GLYCINE-SYN2-PWY|IND-AMINO-ACID-SYN|PWY-181|PWY-2201|PWY-3841|Photosynthesis|Vitamin-Biosynthesis	null	RiceCyc:GCVMULTI-RXN.c;"searchname:glycinecleavagesystemmitochondrial";"searchname:glycinecleavagesystem";"searchname:glycinecleavagesystemcytosol";"searchname:glycinesynthase";"SoyCyc:GCVMULTI-RXN.c";"MetaCyc:GCVMULTI-RXN.c";"MaizeCyc:GCVMULTI-RXN.c";"ModelSEED:rxn00908";"DF_Athaliana:reac_346";"name:glycine cleavage system, mitochondrial";"name:glycine cleavage system, cytosol";"name:glycine cl…	0
491	rxn00910	5-MethyltetrahydrofolateNADP+ oxidoreductase	cpd00005[c] + cpd00067[c] + cpd00125[c] -> cpd00006[c] + cpd00345[c]	PA0430	PA0430	MetF	1.5.1.20	One carbon pool by folate	0	0	1000	0	Opt208964	3.79	1.93	R01224	1.5.1.20-RXN.c.sorghumexp.NADP_NADPH	MTHFR1|MTHFR3	null	null	null	null	One carbon pool by folate|Methane metabolism	null	Scenario:Methionine Biosynthesis/Methionine to Adenosylmethionine;Scenario:One-carbon metabolism by tetrahydropterines/Tetrahydrofolate and Formate to MethyleneTHF;Scenario:Methionine Biosynthesis/Homocysteine to Methionine;Scenario:Methionine Biosynthesis/Serine to Cysteine;Scenario:One-carbon metabolism by tetrahydropterines/MethyleneTHF to MethylTHF;Scenario:Methionine Biosynthesis/Adenosylmet…	iAF692:MTHFR3;"BrachyCyc:1.5.1.20-RXN.c.brachyexp.NADP_NADPH";"BioCyc:1.5.1.20-RXN.c.sorghumexp.NADP_NADPH";"BioCyc:1.5.1.20-RXN.c.chlamyexp.NADP_NADPH";"BioCyc:1.5.1.20-RXN.c.brachyexp.NADP_NADPH";"searchname:5methyltetrahydrofolatenadp+oxidoreductase";"searchname:510methylenetetrahydrofolatereductasenadp";"searchname:510methylenetetrahydrofolatereductasenadph";"ModelSEED:rxn00910";"ChlamyCyc:1.…	0
492	rxn00912	5,10-Methylenetetrahydrofolate3-methyl-2-oxobutanoate	cpd00001[c] + cpd00123[c] + cpd00125[c] <=> cpd00087[c] + cpd00712[c]	PA1598 or PA4729	PA1598 PA4729	PA1598 or PanB	2.1.2.11	Pantothenate and CoA biosynthesis	1	-1000	1000	0	iMO1056|Opt208964	-1.47	1.86	R01226	3-CH3-2-OXOBUTANOATE-OH-CH3-XFER-RXN.c	ECM31|MOHMT	MOHMT	null	null	null	Pantothenate and CoA biosynthesis	Biosynthesis|CoA-Biosynthesis|Cofactor-Biosynthesis|PANTO-PWY|PANTOSYN-PWY|PWY-4221|PWY-6654|Pantothenate-Biosynthesis|Vitamin-Biosynthesis	Scenario:Coenzyme A Biosynthesis/Aspartate and Oxoisovalerate to Pantothenate;Scenario:Coenzyme A Biosynthesis/Pantothenate to CoA;Scenario:Coenzyme A Biosynthesis/Pantetheine to CoA	iRR1083:MOHMT;"RiceCyc:3-CH3-2-OXOBUTANOATE-OH-CH3-XFER-RXN.c";"searchname:mohmt";"searchname:hydroxymethyltransferase";"searchname:510methylenetetrahydrofolate3methyl2oxobutanoate";"searchname:3methyl2oxobutanoatehydroxymethyltransferase";"iSB619:MOHMT";"SoyCyc:3-CH3-2-OXOBUTANOATE-OH-CH3-XFER-RXN.c";"iMA945:MOHMT";"MetaCyc:3-CH3-2-OXOBUTANOATE-OH-CH3-XFER-RXN.c";"MaizeCyc:3-CH3-2-OXOBUTANOATE-O…	0
493	rxn00913	Guanosine 5'-monophosphate phosphohydrolase	cpd00001[c] + cpd00126[c] -> cpd00009[c] + cpd00067[c] + cpd00311[c]	PA3625	PA3625	SurE	3.1.3.5	Purine metabolism	0	0	1000	0	iMO1056	7.21	0.74	R01227	5-NUCLEOTID-RXN.c.metaexp.GMP_GUANOSINE|RXN-7609.c	NTD9|U31	NTD9	null	null	null	Purine metabolism	AROMATIC-COMPOUNDS-DEGRADATION|Degradation|Guanosine-Nucleotides-Degradation|NUCLEO-DEG|P165-PWY|PWY-5044|PWY-6353|PWY-6595|PWY-6606|PWY-6607|PWY-6608|Purine-Degradation|Urate-Degradation	Scenario:Purine conversions/GDP to GTP;Scenario:Purine conversions/GMP to Guanine;Scenario:Purine conversions/dADP to dAMP;Scenario:Purine conversions/AMP to Hypoxanthine;Scenario:Purine conversions/Adenine to AMP;Scenario:Purine conversions/AMP to ADP;Scenario:Purine conversions/IMP to AMP;Scenario:Purine conversions/dGDP to dGMP;Scenario:Purine conversions/IMP to Hypoxanthine;Scenario:Purine co…	TS_Athaliana:rxn1258_c;"iRR1083:NTD9";"RiceCyc:RXN-7609.c";"searchname:nucleotidase";"searchname:dgmpnucleotidase";"searchname:5nucleotidasegmp";"searchname:guanosine5monophosphatephosphohydrolase";"SoyCyc:RXN-7609.c";"SoyCyc:5-NUCLEOTID-RXN.c.soyexp.GMP_GUANOSINE";"JP_Creinhardtii_MSB:R_GMP5N";"iMA945:NTD9";"MetaCyc:RXN-7609.c";"MetaCyc:5-NUCLEOTID-RXN.c.metaexp.GMP_GUANOSINE";"MaizeCyc:RXN-7609…	0
494	rxn00915	GMPpyrophosphate phosphoribosyltransferase	cpd00012[c] + cpd00126[c] -> cpd00103[c] + cpd00207[c]	PA1543 or PA4645 or PA5298	PA1543 PA4645 PA5298	Apt or PA4645 or PA5298	2.4.2.7|2.4.2.8|2.4.2.22	Purine salvage	0	0	1000	0	iMO1056|Opt208964	12.54	0.98	R01229	GUANPRIBOSYLTRAN-RXN.c	GUAPRT|GUAPRTr|HPT1_2	GUAPRT	null	null	null	Purine metabolism	Biosynthesis|Guanine-Guanosine-Salvage|Metabolic-Clusters|Nucleotide-Biosynthesis|P1-PWY|PUR-NUC-SYN|PWY-5043|PWY-6579|PWY-6599|PWY-6620|PYR-NUC-SYN|Purine-Nucleotides-Salvage	Scenario:Purine conversions/GDP to GTP;Scenario:Purine conversions/GMP to Guanine;Scenario:Purine conversions/dADP to dAMP;Scenario:Purine conversions/AMP to Hypoxanthine;Scenario:Purine conversions/Adenine to AMP;Scenario:Purine conversions/AMP to ADP;Scenario:Purine conversions/IMP to AMP;Scenario:Purine conversions/dGDP to dGMP;Scenario:Purine conversions/IMP to Hypoxanthine;Scenario:Purine co…	iRR1083:GUAPRT;"RiceCyc:GUANPRIBOSYLTRAN-RXN.c";"searchname:hypoxanthineguaninephosphoribosyltransferase";"searchname:guaprt";"searchname:gmppyrophosphatephosphoribosyltransferase";"searchname:hypoxantineguaninephosphorybosyltransferase";"searchname:guaninephosphoribosyltransferase";"iSB619:GUAPRT";"SoyCyc:GUANPRIBOSYLTRAN-RXN.c";"JP_Creinhardtii_MSB:R_GPAR";"iMA945:GUAPRT";"MetaCyc:GUANPRIBOSYLT…	0
495	rxn00917	Xanthosine-5'-phosphateL-glutamine amido-ligase (AMP-forming)	cpd00001[c] + cpd00002[c] + cpd00053[c] + cpd00497[c] -> cpd00012[c] + cpd00018[c] + cpd00023[c] + cpd00067[c] + cpd00126[c]	PA3769 or PA1742	PA1742 PA3769	GuaA or PA1742	6.3.5.2	Purine de novo biosynthesis	0	0	1000	0	iMO1056|Opt208964	-23.14	1.38	R01231	GMP-SYN-GLUT-RXN.c	GMPS2|GUA1	GMPS2	null	null	null	Purine metabolism	Biosynthesis|DENOVOPURINE2-PWY|Nucleotide-Biosynthesis|PRPP-PWY|PUR-NUC-SYN|PWY-6125|PWY-841|Purine-Nucleotide-De-Novo-Biosynthesis	Scenario:Purine conversions/GDP to GTP;Scenario:Purine conversions/dADP to dAMP;Scenario:Purine conversions/AMP to Hypoxanthine;Scenario:Purine conversions/Adenine to AMP;Scenario:Purine conversions/AMP to ADP;Scenario:Purine conversions/IMP to AMP;Scenario:Purine conversions/dGDP to dGMP;Scenario:Purine conversions/IMP to Hypoxanthine;Scenario:Purine conversions/IMP to GMP	TS_Athaliana:rxn362_c;"iRR1083:GMPS2";"RiceCyc:GMP-SYN-GLUT-RXN.c";"searchname:gmps2";"searchname:xanthosine5phosphatelglutamineamidoligaseampforming";"searchname:gmpsynthase";"searchname:gmpsynthaseglutaminehydrolysing";"iSB619:GMPS2";"SoyCyc:GMP-SYN-GLUT-RXN.c";"JP_Creinhardtii_MSB:R_GMPS_LPAREN_glu_RPAREN_";"iMA945:GMPS2";"MetaCyc:GMP-SYN-GLUT-RXN.c";"MaizeCyc:GMP-SYN-GLUT-RXN.c";"ModelSEED:rx…	0
496	rxn00927	Adenosine ribohydrolase	cpd00001[c] + cpd00182[c] -> cpd00105[c] + cpd00128[c]	PA0143	PA0143	Nuh	3.2.2.7	Purine salvage	0	0	1000	0	iMO1056|Opt208964	-0.73	0.96	R01245	null	ADNUC|PNS1|URH1_2	PNS1	null	null	null	Purine metabolism	null	Scenario:Purine conversions/GDP to GTP;Scenario:Purine conversions/GMP to Guanine;Scenario:Purine conversions/dADP to dAMP;Scenario:Purine conversions/AMP to Hypoxanthine;Scenario:Purine conversions/GMP to GDP;Scenario:Purine conversions/Adenine to AMP;Scenario:Purine conversions/AMP to ADP;Scenario:Purine conversions/IMP to AMP;Scenario:Purine conversions/dGDP to dGMP;Scenario:Purine conversions…	TS_Athaliana:rxn148_c;"iRR1083:PNS1";"searchname:adenosinehydrolase";"searchname:adenosineribohydrolase";"searchname:adnuc";"searchname:adenosinenucleosidase";"iAbaylyiv4:ADENOSINE-NUCLEOSIDASE-RXN";"JP_Creinhardtii_MSB:R_ADRH";"iMA945:ADNUC";"ModelSEED:rxn00927";"BiGG:ADNUC";"BiGG:URH1_2";"BiGG:PNS1";"iMM904:ADNUC";"iMM904:PNS1";"name:adenosinehydrolase";"name:adenosine nucleosidase";"name:Adeno…	0
497	rxn00929	L-ProlineNAD+ 5-oxidoreductase	cpd00004[c] + cpd00067[c] + cpd02431[c] -> cpd00003[c] + cpd00129[c]	PA0393	PA0393	ProC	1.5.1.2	Arginine and proline metabolism	0	0	1000	0	Opt208964	-10.52	1.25	R01248	PYRROLINECARBREDUCT-RXN.c.metaexp.NAD_NADH	P5CRx|PRO1x	null	null	null	null	Arginine and proline metabolism	ARG-PRO-PWY|ARGININE-DEG|ARGORNPROST-PWY|Activation-Inactivation-Interconversion|Amino-Acid-Biosynthesis|Amino-Acid-Degradation|Biosynthesis|Degradation|IND-AMINO-ACID-SYN|Interconversion|PROLINE-SYN|PROSYN-PWY|PWY-3341|PWY-4981|PWY-6344	Scenario:Proline Synthesis/Glutamate to Proline	TS_Athaliana:rxn548_c;"searchname:pyrroline5carboxylatereductase";"searchname:prolineoxidasenadmitochondrial";"searchname:lprolinenad+5oxidoreductase";"searchname:prolineoxidaselprolinenad";"SoyCyc:PYRROLINECARBREDUCT-RXN.c.soyexp.NAD_NADH";"MetaCyc:PYRROLINECARBREDUCT-RXN.c.metaexp.NAD_NADH";"MaizeCyc:PYRROLINECARBREDUCT-RXN.c.maizeexp.NAD_NADH";"ModelSEED:rxn00929";"DF_Athaliana:reac_591";"name…	0
498	rxn00931	L-ProlineNADP+ 5-oxidoreductase	cpd00005[c] + cpd00067[c] + cpd02431[c] -> cpd00006[c] + cpd00129[c]	PA0393	PA0393	ProC	1.5.1.2	Arginine and proline metabolism	0	0	1000	0	iMO1056|Opt208964	-10.52	1.25	R01251	PYRROLINECARBREDUCT-RXN.c.metaexp.NADP_NADPH	P5CR|PRO3_1	P5CR	null	null	null	Arginine and proline metabolism	ARG-PRO-PWY|ARGININE-DEG|ARGORNPROST-PWY|Activation-Inactivation-Interconversion|Amino-Acid-Biosynthesis|Amino-Acid-Degradation|Biosynthesis|Degradation|IND-AMINO-ACID-SYN|Interconversion|PROLINE-SYN|PROSYN-PWY|PWY-3341|PWY-4981|PWY-6344	Scenario:Proline Synthesis/Glutamate to Proline	TS_Athaliana:rxn549_c;"iRR1083:P5CR";"searchname:pyrroline5carboxylatereductase";"searchname:lprolinenadp+5oxidoreductase";"searchname:p5cr";"iSB619:P5CR";"SoyCyc:PYRROLINECARBREDUCT-RXN.c.soyexp.NADP_NADPH";"JP_Creinhardtii_MSB:R_P5CR";"iMA945:P5CR";"MetaCyc:PYRROLINECARBREDUCT-RXN.c.metaexp.NADP_NADPH";"MaizeCyc:PYRROLINECARBREDUCT-RXN.c.maizeexp.NADP_NADPH";"ModelSEED:rxn00931";"iAO358:rll_337…	0
499	rxn00935	(S)-Malate(acceptor) oxidoreductase	cpd00015[c] + cpd00130[c] -> cpd00032[c] + cpd00982[c]	PA3452 or PA4640	PA3452 PA4640	MqoA or MqoB	1.1.5.4	Citrate cycle	0	0	1000	0	Opt208964	-3.1	1.85	R01257	null	null	null	null	null	null	Pyruvate metabolism	null	Scenario:TCA Cycle/SuccinylCoA to Oxaloacetate;Scenario:TCA Cycle/AcetylCoA and Oxaloacetate to Oxoglutarate;Scenario:TCA Cycle/Oxaloacetate to SuccinylCoA;Scenario:TCA Cycle/AcetylCoA and Oxaloacetate to SuccinylCoA;Scenario:TCA Cycle/AcetylCoA and Oxaloacetate to Oxaloacetate;Scenario:TCA Cycle/Fumarate to Oxaloacetate;Scenario:TCA Cycle/Oxaloacetate to Succinate	KEGG:R01257;"name:(S)-Malate:(acceptor) oxidoreductase";"searchname:smalateacceptoroxidoreductase";"ModelSEED:rxn00935";"KBase:kb|rxn.935"	0
500	rxn00938	Nicotinamide amidohydrolase	cpd00001[c] + cpd00133[c] -> cpd00013[c] + cpd00218[c]	PA4918	PA4918	PA4918	3.5.1.19	Nicotinate and nicotinamide metabolism	0	0	1000	0	Opt208964	-4.72	0.88	R01268	NICOTINAMID-RXN.c	PNC1_1	null	null	null	null	Nicotinate and nicotinamide metabolism	AROMATIC-COMPOUNDS-DEGRADATION|Biosynthesis|Cofactor-Biosynthesis|Degradation|NAD-Metabolism|NAD-SYN|P345-PWY|PWY-3502|PWY-5381|PYRIDNUCSAL-PWY	Scenario:NAD and NADP cofactor biosynthesis global/Nicotinamide and PRPP to NAD;Scenario:NAD and NADP cofactor biosynthesis global/Nicotinate and PRPP to NAD;Scenario:NAD and NADP cofactor biosynthesis global/Aspartate and PRPP to NAD;Scenario:NAD and NADP cofactor biosynthesis global/Ribosylnicotinamide to NAD;Scenario:NAD and NADP cofactor biosynthesis global/NAD to NADP;Scenario:NAD and NADP c…	TS_Athaliana:rxn479_c;"RiceCyc:NICOTINAMID-RXN.c";"RiceCyc:R314-RXN.c";"searchname:nicotinamidasereversiblemitochondrial";"searchname:nicotinaminase";"searchname:nicotinamideamidohydrolase";"searchname:nicotinamidase";"searchname:nicotinamidasereversible";"iSB619:NNAM";"SoyCyc:NICOTINAMID-RXN.c";"SoyCyc:R314-RXN.c";"MetaCyc:NICOTINAMID-RXN.c";"MaizeCyc:NICOTINAMID-RXN.c";"MaizeCyc:R314-RXN.c";"Mo…	0
501	rxn00950	Cystathionine L-homocysteine-lyase (deaminating)	cpd00001[c] + cpd00424[c] <=> cpd00013[c] + cpd00020[c] + cpd00135[c]	PA0400	PA0400	PA0400	4.4.1.1	Cysteine and methionine metabolism	1	-1000	1000	0	iMO1056	-1.84	1.26	R01285|R01286	null	CYSTLr	CYSTLr	null	null	null	Sulfur metabolism	null	Scenario:Methionine Biosynthesis/Methionine to Adenosylmethionine;Scenario:Methionine Biosynthesis/Adenosylmethionine to Homocysteine;Scenario:Methionine Biosynthesis/Homoserine to Homocysteine using Cysteine;Scenario:Methionine Biosynthesis/Homocysteine to Methionine;Scenario:Methionine Biosynthesis/Homoserine to Homocysteine using Sulfhydrylation;Scenario:Methionine Biosynthesis/Serine to Cyste…	iJR904:CYSTL;"searchname:cystathioninebetalyase";"searchname:cystathionineblyase";"searchname:lcystathioninelhomocysteinelyasedeaminating";"searchname:cystathioninelhomocysteinelyasedeaminating";"searchname:cystathioneblyaseperoxisomal";"iSB619:CYSTL";"iSO783:CYSTL";"iAbaylyiv4:CYSTATHIONINE-BETA-LYASE-RXN";"ModelSEED:rxn00950";"iJN746:CYSTL";"BiGG:CYSTLr";"iAO358:rll_248";"iMM904:CYSTL";"iMM904:…	0
502	rxn00952	O-Acetyl-L-homoserine acetate-lyase (adding methanethiol)	cpd00239[c] + cpd00790[c] -> cpd00029[c] + cpd00067[c] + cpd00135[c]	PA5025	PA5025	MetY	2.5.1.49	Cysteine and methionine metabolism	0	0	1000	0	Opt208964	-3.42	1.05	R01287	ACETYLHOMOSER-CYS-RXN.c	AHSERL2|MET17_2|MET17_3|METACH	null	null	null	null	Cysteine and methionine metabolism	Amino-Acid-Biosynthesis|Biosynthesis|CYSTEINE-SYN|IND-AMINO-ACID-SYN|METHIONINE-SYN|Other-Amino-Acid-Biosynthesis|PWY-5344|PWY-5345|PWY-6293|PWY-821	Scenario:Methionine Biosynthesis/Methionine to Adenosylmethionine;Scenario:Methionine Biosynthesis/Adenosylmethionine to Homocysteine;Scenario:Methionine Biosynthesis/Homocysteine to Methionine;Scenario:Methionine Biosynthesis/Homoserine to Homocysteine using Sulfhydrylation	iAF692:AHSERL2;"RiceCyc:ACETYLHOMOSER-CYS-RXN.c";"BioCyc:ACETYLHOMOSER-CYS-RXN.c";"searchname:oacetylhomoserinesulfhydrolase";"searchname:oacetylhomoserinethiollyase";"searchname:ahserl2";"searchname:oacetyllhomoserineacetatelyaseaddingmethanethiol";"searchname:oacetylhomoserinesulfhydrylase";"PlantCyc:ACETYLHOMOSER-CYS-RXN.c";"iSO783:AHSERL2";"iAbaylyiv4:ACETYLHOMOSER-CYS-RXN";"MetaCyc:ACETYLHOM…	0
503	rxn00953	L-Serine hydro-lyase (adding homocysteine)	cpd00054[c] + cpd00135[c] -> cpd00001[c] + cpd00424[c]	PA0399 or PA2104	PA0399 PA2104	PA0399 or PA2104	4.2.1.22	Cysteine and methionine metabolism	0	0	1000	0	iMO1056|Opt208964	-5.67	1.1	R01289|R01290	null	CYSTS	CYSTS	null	null	null	null	null	Scenario:Methionine Biosynthesis/Methionine to Adenosylmethionine;Scenario:Methionine Biosynthesis/Adenosylmethionine to Homocysteine;Scenario:Methionine Biosynthesis/Homocysteine to Methionine	TS_Athaliana:rxn230_c;"searchname:cystathioninebetasynthase";"searchname:lserinehydrolyaseaddinghomocysteine";"searchname:cystathioninebsynthase";"ModelSEED:rxn00953";"BiGG:CYSTS";"iAO358:rll_591";"iMM904:CYSTS";"iMEO21:CYSTS";"iMO1056:CYSTS";"name:L-Serine hydro-lyase (adding homocysteine)";"name:cystathionine beta-synthase";"name:cystathionine b-synthase";"obsolete:rxn12884";"obsolete:rxn00954"…	0
504	rxn00962	4-Hydroxybenzoate,NADHoxygen oxidoreductase (3-hydroxylating)	cpd00005[c] + cpd00007[c] + cpd00067[c] + cpd00136[c] -> cpd00001[c] + cpd00006[c] + cpd00197[c]	PA0247	PA0247	PobA	1.14.13.2	Benzoate degradation	0	0	1000	0	iMO1056	-95.83	1.31	R01298	1.14.13.33-RXN.c.metaexp.NADP_NADPH|4-HYDROXYBENZOATE-3-MONOOXYGENASE-RXN.c	4HBHYOX|POBA	POBA	null	null	null	Benzoate degradation	4-HYDROXYMANDELATE-DEGRADATION-PWY|AROMATIC-COMPOUNDS-DEGRADATION|CHLORINATED-COMPOUNDS-DEG|Chloroaromatic-Compounds-Degradation|Chlorobenzoate-Degradation|Degradation|PWY-2504|PWY-5181|PWY-5183|PWY-6215|PWY-6954|TOLUENE-DEG|TOLUENE-DEG-4-OH-PWY	null	iMM904:POBA;"BiGG:POBA";"BiGG:4HBHYOX";"name:p-hydroxybenzoate hydrolyase";"name:p-hydroxybenzoic acid hydroxylase";"name:p-hydroxybenzoate-3-hydroxylase";"name:4-hydroxybenzoic hydroxylase";"name:4-hydroxybenzoate,NADPH:oxygen oxidoreductase (3-hydroxylating)";"name:4-hydroxybenzoate 3-monooxygenase";"name:4-hydroxybenzoate 3-hydroxylase";"name:p-hydroxybenzoic acid hydrolase";"name:4-hydroxyben…	0
505	rxn00966	Chorismate pyruvate-lyase (4-hydroxybenzoate-forming)	cpd00216[c] -> cpd00020[c] + cpd00136[c]	PA5357	PA5357	PA5357	4.1.3.40	Ubiquinone and other terpenoid-quinone biosynthesis	0	0	1000	0	iMO1056|Opt208964	35.73	1.59	R01302	CHORPYRLY-RXN.c	CHRPL|TRP2_2|TRP3_3	CHRPL	null	null	null	Ubiquinone and other terpenoid-quinone biosynthesis	4-Hydroxybenzoate-Biosynthesis|ALL-CHORISMATE-PWY|AROMATIC-COMPOUNDS-BIOSYN|Biosynthesis|Cofactor-Biosynthesis|PWY-5755|PWY-5870|PWY3O-1109|Quinone-Biosynthesis|UBISYN-PWY|Ubiquinone-Biosynthesis	Scenario:Ubiquinone Biosynthesis/Chorismate to Hydroxybenzoate;Scenario:Ubiquinone Biosynthesis/Hydroxybenzoate to Ubiquinone	iJR904:CHRPL;"iRR1083:CHRPL";"BioCyc:CHORPYRLY-RXN.c";"searchname:chorismatepyruvatelyase4hydroxybenzoateforming";"searchname:chorismatepyruvatelyase";"iSO783:CHRPL";"iAbaylyiv4:CHORPYRLY-RXN";"iMA945:CHRPL";"MetaCyc:CHORPYRLY-RXN.c";"ModelSEED:rxn00966";"ChlamyCyc:CHORPYRLY-RXN.c";"EcoCyc:CHORPYRLY-RXN.c";"BiGG:TRP3_3";"BiGG:CHRPL";"BiGG:TRP2_2";"iMM904:CHRPL";"iMEO21:CHRPL";"name:Chorismate pyr…	0
506	rxn00974	Citrate hydro-lyase	cpd00001[c] + cpd00331[c] <=> cpd00137[c]	PA0794 or PA1562 or PA1787	PA0794 PA1562 PA1787	PA0794 or AcnA or AcnB	4.2.1.3	Citrate cycle	1	-1000	1000	0	Opt208964	1.47	0.9	R01325	ACONITATEDEHYDR-RXN.c|CITRATE-DEHYDRATASE-RXN.c	ACONTa	null	null	null	null	Citrate cycle (TCA cycle)|Glyoxylate and dicarboxylate metabolism|Carbon fixation pathways in prokaryotes	ANAEROBIC-RESPIRATION|ANARESP1-PWY|Amino-Acid-Biosynthesis|Autotrophic-CO2-Fixation|Biosynthesis|C1-COMPOUNDS|CO2-Fixation|Carbohydrates-Biosynthesis|Degradation|Energy-Metabolism|FERMENTATION-PWY|Fermentation|GLUTAMINE-SYN|GLYCOLYSIS-TCA-GLYOX-BYPASS|GLYCOLYSIS-VARIANTS|GLYOXYLATE-BYPASS|IND-AMINO-ACID-SYN|P105-PWY|P23-PWY|PWY-5392|PWY-5464|PWY-561|PWY-5690|PWY-5750|PWY-5913|PWY-6549|PWY-6728|PW…	Scenario:TCA Cycle/SuccinylCoA to Oxaloacetate;Scenario:TCA Cycle/AcetylCoA and Oxaloacetate to Oxoglutarate;Scenario:TCA Cycle/Fumarate to Oxaloacetate;Scenario:TCA Cycle/Oxaloacetate to Succinate;Scenario:Glyoxylate bypass/AcetylCoA and Oxaloacetate to Succinate and Glyoxylate;Scenario:Glyoxylate bypass/AcetylCoA and Glyoxylate to Oxaloacetate;Scenario:TCA Cycle/AcetylCoA and Oxaloacetate to Ox…	BrachyCyc:ACONITATEDEHYDR-RXN.c;"iRR1083:ACONTa";"RiceCyc:ACONITATEDEHYDR-RXN.c";"BioCyc:ACONITATEDEHYDR-RXN.c";"BioCyc:CITRATE-DEHYDRATASE-RXN.c";"searchname:citratehydrolyase";"searchname:aconitasecitratehydrolyase";"searchname:aconitasehalfreactionacitratehydrolyase";"PlantCyc:ACONITATEDEHYDR-RXN.c";"SoyCyc:ACONITATEDEHYDR-RXN.c";"iAbaylyiv4:ACONITATEDEHYDR-RXN";"iMA945:ACONTa";"MetaCyc:ACONIT…	0
507	rxn00979	GlycolaldehydeNAD+ oxidoreductase	cpd00001[c] + cpd00003[c] + cpd00229[c] <=> cpd00004[c] + 2 cpd00067[c] + cpd00139[c]	null	null	null	1.2.1.21	Glyoxylate and dicarboxylate metabolism	1	-1000	1000	0	Opt208964	-9.8	1.18	R01333	GLYCOLALD-DEHYDROG-RXN.c	GCALDD|GCALDDr	null	null	null	null	Glyoxylate and dicarboxylate metabolism	Alcohol-Degradation|Carbohydrates-Degradation|D-Arabinose-Degradation|DARABCATK12-PWY|Degradation|GLYCOL-GLYOXDEG-PWY|PWY-5257|PWY0-1280|SECONDARY-METABOLITE-DEGRADATION|SUGAR-ALCOHOLS-DEG|Sugar-Derivatives|Sugars-And-Polysaccharides	Scenario:Glycolate, glyoxylate interconversions/Phosphoglycolate to Glyoxylate;Scenario:Glycolate, glyoxylate interconversions/Glycoaldehyde to Glyoxylate	iJR904:GCALDD;"TS_Athaliana:rxn355_c";"iRR1083:GCALDD";"RiceCyc:GLYCOLALD-DEHYDROG-RXN.c";"BioCyc:GLYCOLALD-DEHYDROG-RXN.c";"searchname:gcalddr";"searchname:glycolaldehydenad+oxidoreductase";"searchname:glycolaldehydedehydrogenase";"iSB619:GCALDD";"iSO783:GCALDD";"iAbaylyiv4:GLYCOLALD-DEHYDROG-RXN";"iMA945:GCALDD";"MetaCyc:GLYCOLALD-DEHYDROG-RXN.c";"ModelSEED:rxn00979";"iJN746:GCALDD";"EcoCyc:GLY…	0
508	rxn00980	2-Phosphoglycolate phosphohydrolase	cpd00001[c] + cpd00727[c] -> cpd00009[c] + cpd00067[c] + cpd00139[c]	PA0065 or PA0608 or PA2974 or PA3172	PA0065 PA0608 PA2974 PA3172	PA0065 or PA0608 or PA2974 or PA3172	3.1.3.18	Glyoxylate and dicarboxylate metabolism	0	0	1000	0	iMO1056|Opt208964	7.21	0.74	R01334	GPH-RXN.c	PGLYCP	PGLYCP	null	null	null	Glyoxylate and dicarboxylate metabolism	Energy-Metabolism|PWY-181|Photosynthesis	Scenario:Glycolate, glyoxylate interconversions/Phosphoglycolate to Glyoxylate;Scenario:Glycolate, glyoxylate interconversions/Glycoaldehyde to Glyoxylate	iRR1083:PGLYCP;"RiceCyc:GPH-RXN.c";"searchname:2phosphoglycolatephosphohydrolase";"searchname:phosphoglycolatephosphatase";"iSB619:PGLYCP";"SoyCyc:GPH-RXN.c";"iMA945:PGLYCP";"MetaCyc:GPH-RXN.c";"MaizeCyc:GPH-RXN.c";"ModelSEED:rxn00980";"name:Phosphoglycolate phosphatase";"name:phosphoglycolate phosphatase";"name:phosphoglycollate phosphatase";"name:2-Phosphoglycolate phosphohydrolase";"name:phosp…	0
509	rxn00985	ATPacetate phosphotransferase	cpd00002[c] + cpd00067[c] + cpd00141[c] <=> cpd00008[c] + cpd01844[c]	PA0836	PA0836	AckA	2.7.2.1	Taurine and hypotaurine metabolism	1	-1000	1000	0	Opt208964	-6.9	0.29	R01353	PROPKIN-RXN.c|RXN-7958.c	PPAK|PPAKr|PROPP	null	null	null	null	Propanoate metabolism	Alcohol-Degradation|Amino-Acid-Biosynthesis|Amino-Acid-Degradation|Biosynthesis|Degradation|GLYCINE-SYN|IND-AMINO-ACID-SYN|PWY-5437|PWY-7013|THREOCAT-PWY|THREONINE-DEG	Scenario:Threonine anaerobic catabolism gene cluster/Threonine to Propanoate;Scenario:Threonine anaerobic catabolism gene cluster/Threonine to PropanoylCoA;Scenario:Propanediol utilization/Propanoate to PropanoylCoA	iJR904:PPAKr;"iAF692:PPAKr";"iRR1083:PPAK";"BioCyc:PROPKIN-RXN.c";"BioCyc:RXN-7958.c";"searchname:atpacetatephosphotransferase";"searchname:propionatekinase";"iAbaylyiv4:PROPKIN-RXN";"MetaCyc:PROPKIN-RXN.c";"MetaCyc:RXN-7958.c";"ModelSEED:rxn00985";"EcoCyc:PROPKIN-RXN.c";"BiGG:PROPP";"BiGG:PPAK";"BiGG:PPAKr";"iMEO21:PROPP";"name:TdcD";"name:ATP:acetate phosphotransferase";"name:Propionate kinase"…	0
510	rxn00986	PropanoateCoA ligase (AMP-forming)	cpd00002[c] + cpd00067[c] + cpd00141[c] -> cpd00012[c] + cpd03560[c]	PA0887 or PA2555 or PA3568 or PA4733	PA0887 PA2555 PA3568 PA4733	AcsA or PA2555 or PA3568 or AcsB	6.2.1.17	Propanoate metabolism	0	0	1000	0	Opt208964	-11.13	0.69	R01354	null	null	null	null	null	null	Propanoate metabolism	null	Scenario:Methylcitrate cycle/PropanoylCoA to Succinate;Scenario:Methylcitrate cycle/Propanoate to PropanoylCoA	name:ATP:propanoate adenylyltransferase;"name:Propanoate:CoA ligase (AMP-forming)";"searchname:propanoatecoaligaseampforming";"iRS1597:R01354_c";"KEGG:R01354";"ModelSEED:rxn00986";"iRS1563:R_R01354_c";"KBase:kb|rxn.986"	0
511	rxn00988	Acetoacetate:CoA ligase (AMP-forming)	cpd00002[c] + cpd00010[c] + cpd00067[c] + cpd00142[c] -> cpd00012[c] + cpd00018[c] + cpd00279[c]	PA1997	PA1997	PA1997	6.2.1.16	Valine, leucine and isoleucine degradation	0	0	1000	0	iMO1056|Opt208964	-21.55	1.23	R01357	ACETOACETATE--COA-LIGASE-RXN.c	ACAC	ACAC	null	null	null	Butanoate metabolism	null	Scenario:Polyhydroxybutyrate metabolism/S 3 HydroxybutanoylCoA to R 3 HydroxybutanoylCoA;Scenario:Polyhydroxybutyrate metabolism/Acetoacetate to R 3 HydroxybutanoylCoA;Scenario:Polyhydroxybutyrate metabolism/CrotonoylCoA to R 3 HydroxybutanoylCoA;Scenario:Polyhydroxybutyrate metabolism/Polyhydroxybutyrate depolymerization;Scenario:Leucine Degradation and HMG-CoA Metabolism/IsovalerylCoA to Acetoa…	iMM904:ACAC;"BiGG:ACAC";"name:acetoacetate:CoA ligase (AMP-forming)";"name:acetoacetyl-CoA synthetase";"name:Acetoacetate:CoA ligase (AMP-forming)";"name:acetoacetate-CoA ligase";"iMO1056:ACAC";"BioCyc:ACETOACETATE--COA-LIGASE-RXN.c";"searchname:acetoacetatecoaligaseampforming";"KEGG:R01357";"MetaCyc:ACETOACETATE--COA-LIGASE-RXN.c";"ModelSEED:rxn00988";"KBase:kb|rxn.988"	0
512	rxn00991	(S)-3-Hydroxy-3-methylglutaryl-CoA acetoacetate-lyase	cpd00022[c] + cpd00142[c] <=> cpd00292[c]	PA2011	PA2011	LiuE	4.1.3.4	Valine, leucine and isoleucine degradation	1	-1000	1000	0	iMO1056|Opt208964	0.71	0.4	R01360	HYDROXYMETHYLGLUTARYL-COA-LYASE-RXN.c	HMGL	HMGL	null	null	null	Synthesis and degradation of ketone bodies|Valine, leucine and isoleucine degradation|Butanoate metabolism	Amino-Acid-Degradation|CARBOXYLATES-DEG|Degradation|Energy-Metabolism|LEU-DEG2-PWY|LEUCINE-DEG|OTHER-ENERGY|PWY-5074|PWY66-367	Scenario:Leucine Degradation and HMG-CoA Metabolism/Leucine to IsovalerylCoA;Scenario:Leucine Degradation and HMG-CoA Metabolism/IsovalerylCoA to AcetoacetylCoA and AcetylCoA	BrachyCyc:HYDROXYMETHYLGLUTARYL-COA-LYASE-RXN.c;"RiceCyc:HYDROXYMETHYLGLUTARYL-COA-LYASE-RXN.c";"BioCyc:HYDROXYMETHYLGLUTARYL-COA-LYASE-RXN.c";"searchname:s3hydroxy3methylglutarylcoaacetoacetatelyase";"searchname:hydroxymethylglutarylcoalyase";"PlantCyc:HYDROXYMETHYLGLUTARYL-COA-LYASE-RXN.c";"SoyCyc:HYDROXYMETHYLGLUTARYL-COA-LYASE-RXN.c";"iSO783:HMGL";"MetaCyc:HYDROXYMETHYLGLUTARYL-COA-LYASE-RXN.…	0
513	rxn00992	(R)-3-HydroxybutanoateNAD+ oxidoreductase	cpd00003[c] + cpd00797[c] <=> cpd00004[c] + cpd00067[c] + cpd00142[c]	PA2003	PA2003	BdhA	1.1.1.30	Butanoate metabolism	1	-1000	1000	0	iMO1056|Opt208964	3.76	1.08	R01361	3-HYDROXYBUTYRATE-DEHYDROGENASE-RXN.c	3HBUTDH|BDH	3HBUTDH	null	null	null	Synthesis and degradation of ketone bodies|Butanoate metabolism	Energy-Metabolism|OTHER-ENERGY|PWY66-367|PWY66-368	Scenario:Polyhydroxybutyrate metabolism/S 3 HydroxybutanoylCoA to R 3 HydroxybutanoylCoA;Scenario:Polyhydroxybutyrate metabolism/Acetoacetate to R 3 HydroxybutanoylCoA;Scenario:Polyhydroxybutyrate metabolism/Polyhydroxybutyrate polymerization;Scenario:Polyhydroxybutyrate metabolism/CrotonoylCoA to R 3 HydroxybutanoylCoA;Scenario:Polyhydroxybutyrate metabolism/Polyhydroxybutyrate depolymerization;…	BrachyCyc:3-HYDROXYBUTYRATE-DEHYDROGENASE-RXN.c;"BioCyc:3-HYDROXYBUTYRATE-DEHYDROGENASE-RXN.c";"searchname:r3hydroxybutanoatenad+oxidoreductase";"searchname:3hydroxybutyratedehydrogenase";"iAbaylyiv4:3-HYDROXYBUTYRATE-DEHYDROGENASE-RXN";"MetaCyc:3-HYDROXYBUTYRATE-DEHYDROGENASE-RXN.c";"ModelSEED:rxn00992";"iJN746:BDH";"BiGG:BDH";"BiGG:3HBUTDH";"DF_Athaliana:reac_100";"iMM904:3HBUTDH";"iMEO21:BDH";…	0
514	rxn00993	4-Fumarylacetoacetate fumarylhydrola	cpd00001[c] + cpd00780[c] -> cpd00067[c] + cpd00106[c] + cpd00142[c]	PA2008	PA2008	FahA	3.7.1.2	Tyrosine metabolism	0	0	1000	0	iMO1056	12.81	0.56	R01364	FUMARYLACETOACETASE-RXN.c	FUMAC|FUMACA|U60	FUMACA	null	null	null	Tyrosine metabolism|Styrene degradation	Amino-Acid-Degradation|Degradation|TYRFUMCAT-PWY|TYROSINE-DEG	null	RiceCyc:FUMARYLACETOACETASE-RXN.c;"searchname:4fumarylacetoacetatefumarylhydrola";"searchname:fumarylacetoacetase";"SoyCyc:FUMARYLACETOACETASE-RXN.c";"JP_Creinhardtii_MSB:R_FAA";"MetaCyc:FUMARYLACETOACETASE-RXN.c";"MaizeCyc:FUMARYLACETOACETASE-RXN.c";"ModelSEED:rxn00993";"name:Fumarylacetoacetase";"name:fumarylacetoacetate hydrolase";"name:4-fumarylacetoacetate fumarylhydrolase";"name:fumarylacet…	0
515	rxn00999	Phenylpyruvateoxygen oxidoreductase (hydroxylating,decarboxylating)	cpd00007[c] + cpd00143[c] -> cpd00011[c] + cpd03480[c]	PA0242 or PA0865	PA0242 PA0865	PA0242 or Hpd	1.13.11.27	Ubiquinone and other terpenoid-quinone biosynthesis	0	0	1000	0	Opt208964	-109.72	0.84	R01372	RXN-10815.c	null	null	null	null	null	Phenylalanine metabolism	Amino-Acid-Degradation|Degradation|PHENYLALANINE-DEG|PWY-6318	Scenario:Aromatic amino acid degradation/Phenylalanine to Tyrosine;Scenario:Aromatic amino acid degradation/Homoprotocatechuate to Pyruvate and Succinate semialdehyde;Scenario:Aromatic amino acid degradation/Tyrosine to Tyramine	TS_Athaliana:rxn643_c;"BioCyc:RXN-10815.c";"searchname:phenylpyruvateoxygenoxidoreductasehydroxylatingdecarboxylating";"SoyCyc:RXN-10815.c";"MetaCyc:RXN-10815.c";"MaizeCyc:RXN-10815.c";"ModelSEED:rxn00999";"name:Phenylpyruvate:oxygen oxidoreductase (hydroxylating,decarboxylating)";"name:phenylpyruvate dioxygenase";"PoplarCyc:RXN-10815.c";"Maize_C4GEM:R_R01372_c";"AlgaGEM:R_R01372_c";"iRS1597:R013…	0
516	rxn01000	Prephenate hydro-lyase (decarboxylating)	cpd00067[c] + cpd00219[c] -> cpd00001[c] + cpd00011[c] + cpd00143[c]	PA3166 or PA3475	PA3166 PA3475	PheA or PheC	4.2.1.51	Phenylalanine, tyrosine and tryptophan biosynthesis	0	0	1000	0	iMO1056|Opt208964	-29.07	1.65	R01373	PREPHENATEDEHYDRAT-RXN.c	PHA2|PPNDH	PPNDH	null	null	null	Phenylalanine, tyrosine and tryptophan biosynthesis	ALL-CHORISMATE-PWY|Amino-Acid-Biosynthesis|Biosynthesis|COMPLETE-ARO-PWY|IND-AMINO-ACID-SYN|PHENYLALANINE-SYN|PHESYN|PWY-6628	Scenario:Chorismate Synthesis/Erythrose4P and Phosphoenolpyruvate to Chorismate;Scenario:Phenylalanine and Tyrosine Branches from Chorismate/Chorismate to Tyrosine;Scenario:Phenylalanine and Tyrosine Branches from Chorismate/Chorismate to Phenylalanine	iRR1083:PPNDH;"RiceCyc:PREPHENATEDEHYDRAT-RXN.c";"searchname:prephenatehydrolyasedecarboxylating";"searchname:prephenatedehydratase";"searchname:ppndh";"iSB619:PPNDH";"SoyCyc:PREPHENATEDEHYDRAT-RXN.c";"JP_Creinhardtii_MSB:R_PPDH";"iMA945:PPNDH";"MetaCyc:PREPHENATEDEHYDRAT-RXN.c";"MaizeCyc:PREPHENATEDEHYDRAT-RXN.c";"ModelSEED:rxn01000";"iAO358:rll_325";"name:prephenatedehydratase";"name:prephenate…	0
517	rxn01011	D-GlycerateNADP+ 2-oxidoreductase	cpd00003[c] + cpd00223[c] <=> cpd00004[c] + cpd00067[c] + cpd00145[c]	PA1499 or PA4626	PA1499 PA4626	PA1499 or HprA	1.1.1.81|1.1.1.29	Glycine, serine and threonine metabolism	1	-1000	1000	0	iMO1056|Opt208964	6.22	1.1	R01388	GLYCERATE-DEHYDROGENASE-RXN.c|HYDROXYPYRUVATE-REDUCTASE-RXN.c.metaexp.NAD_NADH	HPYRRx	GLYD	null	null	null	Glycine, serine and threonine metabolism|Glyoxylate and dicarboxylate metabolism|Methane metabolism	C1-COMPOUNDS|Degradation|Energy-Metabolism|Formaldehyde-Assimilation|PWY-1622|PWY-181|Photosynthesis	Scenario:The Tartronate Semialdehyde Hub/Tartrate to Oxaloacetate;Scenario:Glycolate, glyoxylate interconversions/Phosphoglycolate to Glyoxylate;Scenario:Glycolate, glyoxylate interconversions/Glycoaldehyde to Glyoxylate	RiceCyc:GLYCERATE-DEHYDROGENASE-RXN.c;"searchname:hydroxypyruvatereductasenadh";"searchname:dglyceratenadp+2oxidoreductase";"searchname:glyceratedehydrogenase";"iSB619:GLYD";"SoyCyc:GLYCERATE-DEHYDROGENASE-RXN.c";"JP_Creinhardtii_MSB:R_GLYDH";"iMA945:HPYRRx";"MetaCyc:HYDROXYPYRUVATE-REDUCTASE-RXN.c.metaexp.NAD_NADH";"MetaCyc:GLYCERATE-DEHYDROGENASE-RXN.c";"MaizeCyc:GLYCERATE-DEHYDROGENASE-RXN.c";…	0
518	rxn01013	D-GlycerateNADP+ 2-oxidoreductase	cpd00005[c] + cpd00067[c] + cpd00145[c] <=> cpd00006[c] + cpd00223[c]	PA1499	PA1499	PA1499	1.1.1.81	Glycine, serine and threonine metabolism	1	-1000	1000	0	Opt208964	6.22	1.1	R01392	HYDROXYPYRUVATE-REDUCTASE-RXN.c.metaexp.NADP_NADPH|RXN0-300.c	HPYRRy	null	null	null	null	Glycine, serine and threonine metabolism|Glyoxylate and dicarboxylate metabolism	C1-COMPOUNDS|Degradation|Formaldehyde-Assimilation|PWY-1622	Scenario:The Tartronate Semialdehyde Hub/Tartrate to Oxaloacetate;Scenario:Glycolate, glyoxylate interconversions/Phosphoglycolate to Glyoxylate;Scenario:Glycolate, glyoxylate interconversions/Glycoaldehyde to Glyoxylate	iJR904:HPYRRy;"BrachyCyc:RXN0-300.c";"BrachyCyc:HYDROXYPYRUVATE-REDUCTASE-RXN.c.brachyexp.NADP_NADPH";"iRR1083:HPYRRy";"RiceCyc:RXN0-300.c";"BioCyc:RXN0-300.c";"BioCyc:HYDROXYPYRUVATE-REDUCTASE-RXN.c.metaexp.NADP_NADPH";"BioCyc:HYDROXYPYRUVATE-REDUCTASE-RXN.c.cornexp.NADP_NADPH";"BioCyc:HYDROXYPYRUVATE-REDUCTASE-RXN.c.araexp.NADP_NADPH";"BioCyc:HYDROXYPYRUVATE-REDUCTASE-RXN.c.brachyexp.NADP_NADPH…	0
519	rxn01015	Hydroxypyruvate ketol-isomerase	cpd00145[c] -> cpd00843[c]	PA0550 or PA1501	PA0550 PA1501	PA0550 or PA1501	5.3.1.22	Glyoxylate and dicarboxylate metabolism	0	0	1000	0	Opt208964	-1	0.35	R01394	RXN0-305.c	HPYRI	null	null	null	null	Glyoxylate and dicarboxylate metabolism	null	Scenario:The Tartronate Semialdehyde Hub/Tartrate to Oxaloacetate	iJR904:HPYRI;"iRR1083:HPYRI";"BioCyc:RXN0-305.c";"searchname:hydroxypyruvateketolisomerase";"searchname:hydroxypyruvateisomerase";"iAbaylyiv4:RXN0-305";"iMA945:HPYRI";"MetaCyc:RXN0-305.c";"ModelSEED:rxn01015";"iJN746:HPYRI";"EcoCyc:RXN0-305.c";"BiGG:HPYRI";"name:hydroxypyruvate aldose-ketose-isomerase";"name:hydroxypyruvate isomerase";"name:Hydroxypyruvate ketol-isomerase";"iAF1260:HPYRI";"KEGG:R…	0
520	rxn01018	Carbamoyl-phosphateL-aspartate carbamoyltransferase	cpd00041[c] + cpd00146[c] -> cpd00009[c] + 2 cpd00067[c] + cpd00343[c]	PA0402	PA0402	PyrB	2.1.3.2	Pyrimidine de novo biosynthesis	0	0	1000	0	iMO1056|Opt208964	0.55	0.87	R01397	ASPCARBTRANS-RXN.c	ASPCT|ASPCTn|URA2_1	ASPCT	null	null	null	Pyrimidine metabolism|Alanine, aspartate and glutamate metabolism	Biosynthesis|Nucleotide-Biosynthesis|PRPP-PWY|PWY-5686|PWY0-162|PYR-NUC-SYN|Pyrimidine-De-Novo-Biosyn	Scenario:De Novo Pyrimidine Synthesis/CarbamoylP and PRPP to UMP;Scenario:De Novo Pyrimidine Synthesis/Glutamine to CarbamoylP;Scenario:De Novo Pyrimidine Synthesis/Uracil and PRPP to UMP	iRR1083:ASPCT;"RiceCyc:ASPCARBTRANS-RXN.c";"searchname:aspartatecarbamoyltransferasenuclear";"searchname:aspartatecarbamoyltransferase";"searchname:carbamoylphosphatelaspartatecarbamoyltransferase";"searchname:aspartatecarbamoyltransferasecatalyticchain";"searchname:aspct";"iSB619:ASPCT";"SoyCyc:ASPCARBTRANS-RXN.c";"JP_Creinhardtii_MSB:R_ASPCT";"iMA945:ASPCT";"MetaCyc:ASPCARBTRANS-RXN.c";"MaizeCy…	0
521	rxn01019	Carbamoyl-phosphateL-ornithine carbamoyltransferase	cpd00064[c] + cpd00146[c] -> cpd00009[c] + 2 cpd00067[c] + cpd00274[c]	PA3537 or PA5172	PA3537 PA5172	ArgF or ArcB	2.1.3.3	Arginine and proline metabolism	0	0	1000	0	iMO1056|Opt208964	0.55	0.87	R01398	ORNCARBAMTRANSFER-RXN.c	null	OCBT	null	null	null	Arginine and proline metabolism	ARG+POLYAMINE-SYN|ARGDEGRAD-PWY|ARGININE-DEG|ARGININE-SYN|ARGININE-SYN4-PWY|ARGORNPROST-PWY|ARGSYN-PWY|ARGSYNBSUB-PWY|Activation-Inactivation-Interconversion|Amino-Acid-Biosynthesis|Amino-Acid-Degradation|Biosynthesis|CITRULBIO-PWY|CITRULLINE-DEG-PWY|Citrulline-Biosynthesis|Degradation|IND-AMINO-ACID-SYN|Interconversion|MISCELLANEOUS-DEG|NITROGEN-DEG|Noncarbon-Nutrients|Other-Amino-Acid-Biosynthe…	Scenario:Arginine and Ornithine Degradation/Ornithine to Putrescine;Scenario:Arginine and Ornithine Degradation/Arginine to Glutamate;Scenario:Arginine and Ornithine Degradation/Ornithine to Proline;Scenario:Arginine Biosynthesis extended/Glutamate to Arginine;Scenario:Arginine and Ornithine Degradation/CarbamoylP to Ammonia;Scenario:Arginine and Ornithine Degradation/Glutamate to Oxoglutarate;Sc…	RiceCyc:ORNCARBAMTRANSFER-RXN.c;"searchname:ornithinecarbamoyltransferase";"searchname:carbamoylphosphatelornithinecarbamoyltransferase";"searchname:ocbti";"searchname:ornithinecarbamoyltransferaseirreversible";"iSB619:OCBT";"SoyCyc:ORNCARBAMTRANSFER-RXN.c";"MetaCyc:ORNCARBAMTRANSFER-RXN.c";"MaizeCyc:ORNCARBAMTRANSFER-RXN.c";"ModelSEED:rxn01019";"iAO358:rll_48";"DF_Athaliana:reac_538";"name:OCBTi…	0
522	rxn01022	5'-Methylthioadenosineorthophosphate	cpd00009[c] + cpd00067[c] + cpd00147[c] <=> cpd00128[c] + cpd02574[c]	PA3004	PA3004	PA3004	2.4.2.28	Cysteine and methionine metabolism	1	-1000	1000	0	iMO1056|Opt208964	-7.95	0.97	R01402	5-METHYLTHIOADENOSINE-PHOSPHORYLASE-RXN.c	null	MTAP	null	null	null	Cysteine and methionine metabolism	Degradation|Methylthioadenosine-Degradation|NUCLEO-DEG|PWY-6756	Scenario:Methionine Salvage/Methylthioadenosine to Methionine	iMM904:MTAP;"iAF692:MTAP";"name:MTA phosphorylase";"name:S-methyl-5'-thioadenosine phosphorylase";"name: methylthio-D-ribosyltransferase";"name:5'-methylthioadenosine phosphorylase";"name:5'-methylthioadenosine nucleosidase";"name:5'-Methylthioadenosine:orthophosphate";"name:MeSAdo phosphorylase";"name:S-methyl-5'-thioadenosine:phosphate S-methyl-5-thio-alpha-D-ribosyl-transferase";"name:S-methyl…	0
523	rxn01025	5-Methylcytosine aminohydrolase	cpd00001[c] + cpd00067[c] + cpd01587[c] -> cpd00013[c] + cpd00151[c]	PA0437	PA0437	CodA	3.5.4.1	Pyrimidine metabolism	0	0	1000	0	Opt208964	-5.14	1.46	R01411	null	MCSNAH1r	null	null	null	null	Pyrimidine metabolism	null	Scenario:pyrimidine conversions/UTP to CTP;Scenario:pyrimidine conversions/UMP to Uracil;Scenario:pyrimidine conversions/dCMP to dTMP;Scenario:pyrimidine conversions/CTP to CMP;Scenario:pyrimidine conversions/dTMP to Thymine;Scenario:pyrimidine conversions/dTMP to dTTP;Scenario:pyrimidine conversions/UMP to UTP;Scenario:pyrimidine conversions/dCTP to dCMP;Scenario:pyrimidine conversions/CMP to Ur…	BiGG:MCSNAH1r;"name:5-Methylcytosine aminohydrolase";"searchname:5methylcytosineaminohydrolase";"KEGG:R01411";"iYO844:MCSNAH1r";"ModelSEED:rxn01025";"KBase:kb|rxn.1025"	0
524	rxn01028	5,6-DihydrothymineNADP+ oxidoreductase	cpd00005[c] + cpd00067[c] + cpd00151[c] <=> cpd00006[c] + cpd00673[c]	PA0439	PA0439	PA0439	1.3.1.2	Pyrimidine metabolism	1	-1000	1000	0	Opt208964	6.33	1.09	R01415	RXN-11209.c	null	null	null	null	null	Pyrimidine metabolism	Degradation|NUCLEO-DEG|PWY-6430|Pyrimidine-Degradation	Scenario:Pyrimidine utilization/Uracil to beta Alanine;Scenario:Pyrimidine utilization/Thymine to Aminoisobutanoate	BioCyc:RXN-11209.c;"searchname:56dihydrothyminenadp+oxidoreductase";"PlantCyc:RXN-11209.c";"SoyCyc:RXN-11209.c";"MetaCyc:RXN-11209.c";"MaizeCyc:RXN-11209.c";"ModelSEED:rxn01028";"PoplarCyc:RXN-11209.c";"name:RXN-11209.c";"name:5,6-Dihydrothymine:NADP+ oxidoreductase";"AlgaGEM:R_R01415_c";"iRS1597:R01415_c";"AraCyc:RXN-11209.c";"KEGG:R01415";"CornCyc:RXN-11209.c";"KBase:kb|rxn.1028";"AraGEM:R_R014…	0
525	rxn01029	Agmatine iminohydrolase	cpd00001[c] + cpd00152[c] -> cpd00013[c] + cpd00341[c]	PA0292	PA0292	AguA	3.5.3.12	Arginine and proline metabolism	0	0	1000	0	iMO1056|Opt208964	-12.38	1.71	R01416	AGMATINE-DEIMINASE-RXN.c	AGMTNDMN	AGMTNDMN	null	null	null	Arginine and proline metabolism	ARGDEG-III-PWY|ARGININE-DEG|Amino-Acid-Degradation|Biosynthesis|Degradation|POLYAMINSYN3-PWY|PWY-43|Polyamine-Biosynthesis|Putrescine-Biosynthesis	Scenario:Arginine and Ornithine Degradation/Ornithine to Putrescine;Scenario:Arginine and Ornithine Degradation/Arginine to Glutamate;Scenario:Arginine and Ornithine Degradation/Ornithine to Proline;Scenario:Polyamine Metabolism/Putrescine to Spermidine;Scenario:Arginine and Ornithine Degradation/CarbamoylP to Ammonia;Scenario:Arginine and Ornithine Degradation/Glutamate to Oxoglutarate;Scenario:…	TS_Athaliana:rxn159_c;"BrachyCyc:AGMATINE-DEIMINASE-RXN.c";"RiceCyc:AGMATINE-DEIMINASE-RXN.c";"BioCyc:AGMATINE-DEIMINASE-RXN.c";"searchname:agmatineiminohydrolase";"PlantCyc:AGMATINE-DEIMINASE-RXN.c";"SoyCyc:AGMATINE-DEIMINASE-RXN.c";"MetaCyc:AGMATINE-DEIMINASE-RXN.c";"MaizeCyc:AGMATINE-DEIMINASE-RXN.c";"ModelSEED:rxn01029";"iMM904:AGMTNDMN";"BiGG:AGMTNDMN";"name:agmatine amidinohydrolase";"name:…	0
526	rxn01045	L-ValineNAD+ oxidoreductase(deaminating)	cpd00004[c] + cpd00013[c] + cpd00067[c] + cpd00123[c] -> cpd00001[c] + cpd00003[c] + cpd00156[c]	PA3418	PA3418	Ldh	1.4.1.9	Valine, leucine and isoleucine degradation	0	0	1000	0	iMO1056|Opt208964	8.69	1.31	R01434	RXN-13184.c	null	VALDHr	null	null	null	Valine, leucine and isoleucine biosynthesis	null	Scenario:Branched-Chain Amino Acid Biosynthesis/Threonine and Pyruvate to Isoleucine;Scenario:Branched-Chain Amino Acid Biosynthesis/Oxoisovalerate to Valine;Scenario:Branched-Chain Amino Acid Biosynthesis/Pyruvate to Oxoisovalerate;Scenario:Branched-Chain Amino Acid Biosynthesis/Oxoisovalerate to Leucine	iMM904:VALDHr;"name:valine dehydrogenase";"name:L-Valine:NAD+ oxidoreductase(deaminating)";"name:valine dehydrogenase (NAD+)";"iMO1056:VALDHr";"BioCyc:RXN-13184.c";"searchname:lvalinenad+oxidoreductasedeaminating";"searchname:valinedehydrogenase";"obsolete:rxn09951";"iSO783:VALDHr";"KEGG:R01434";"iYO844:VALDHr";"MetaCyc:RXN-13184.c";"ModelSEED:rxn01045";"KBase:kb|rxn.1045"	0
527	rxn01068	L-ThreonineNAD+ oxidoreductase	cpd00003[c] + cpd00161[c] -> cpd00004[c] + cpd00067[c] + cpd02211[c]	PA2119 or PA2158 or PA2188 or PA4097 or PA4153 or PA5421	PA2119 PA2158 PA2188 PA4097 PA4153 PA5421	PA2119 or PA2158 or PA2188 or PA4097 or PA4153 or FdhA	1.1.1.103	Glycine, serine and threonine metabolism	0	0	1000	0	iMO1056	3.76	1.08	R01465	THREODEHYD-RXN.c	THRD	THRD	null	null	null	Glycine, serine and threonine metabolism	Amino-Acid-Biosynthesis|Amino-Acid-Degradation|Biosynthesis|Cobalamin-Biosynthesis|Cofactor-Biosynthesis|Degradation|GLYCINE-SYN|IND-AMINO-ACID-SYN|PWY-5443|THRDLCTCAT-PWY|THREOCAT-PWY|THREONINE-DEG|THREONINE-DEG2-PWY|Vitamin-Biosynthesis	Scenario:Threonine degradation/Threonine to Glycine and Acetaldehyde;Scenario:Threonine degradation/Threonine to Methylglyoxal	iJR904:THRD;"TS_Athaliana:rxn649_c";"iRR1083:THRD";"RiceCyc:THREODEHYD-RXN.c";"BioCyc:THREODEHYD-RXN.c";"searchname:lthreoninedehydrogenasew/aobutds";"searchname:lthreoninedehydrogenase";"searchname:lthreoninenad+oxidoreductase";"iSO783:THRD";"iMA945:THRD";"MetaCyc:THREODEHYD-RXN.c";"ModelSEED:rxn01068";"EcoCyc:THREODEHYD-RXN.c";"BiGG:THRD";"iMM904:THRD";"name:threonine dehydrogenase";"name:L-thr…	0
528	rxn01069	O-Phospho-L-homoserine phospho-lyase (adding water)	cpd00001[c] + cpd00809[c] -> cpd00009[c] + cpd00067[c] + cpd00161[c]	PA3735	PA3735	ThrC	4.2.3.1	Glycine, serine and threonine metabolism	0	0	1000	0	iMO1056|Opt208964	5.4	0.78	R01466	THRESYN-RXN.c	THR4_1|THRS	THRS	null	null	null	Glycine, serine and threonine metabolism	Amino-Acid-Biosynthesis|Biosynthesis|HOMOSER-THRESYN-PWY|IND-AMINO-ACID-SYN|ISOLEUCINE-SYN|P4-PWY|PWY-3001|PWY-724|PWY0-781|THREONINE-BIOSYNTHESIS|THRESYN-PWY	Scenario:Threonine and Homoserine Biosynthesis/Aspartate to Homoserine;Scenario:Threonine and Homoserine Biosynthesis/Oxaloacetate to Homoserine;Scenario:Threonine and Homoserine Biosynthesis/Homoserine to Threonine	iRR1083:THRS;"RiceCyc:THRESYN-RXN.c";"searchname:ophospholhomoserinephospholyaseaddingwater";"searchname:thrs";"searchname:threoninesynthase";"iSB619:THRS";"SoyCyc:THRESYN-RXN.c";"iMA945:THRS";"MetaCyc:THRESYN-RXN.c";"MaizeCyc:THRESYN-RXN.c";"ModelSEED:rxn01069";"iAO358:rll_420";"name:threonine synthetase";"name:threoninesynthase";"name:THRS";"name:O-phospho-L-homoserine phosphate-lyase (adding w…	0
529	rxn01093	ATP2,3-dihydroxybenzoate adenylyltransferase	cpd00002[c] + cpd00067[c] + cpd00168[c] <=> cpd00012[c] + cpd02494[c]	null	null	null	2.7.7.58	UNKNOWN	1	-1000	1000	0	iMO1056	-11.13	0.69	R01504	DHBAMPLIG-RXN.c	DHBS|DHBSr	DHBSr	null	null	null	null	Biosynthesis|PWY-6374|Siderophores-Biosynthesis	null	iJR904:DHBSr;"iRR1083:DHBSr";"BioCyc:DHBAMPLIG-RXN.c";"searchname:atp23dihydroxybenzoateadenylyltransferase";"searchname:23dihydroxybenzoyladenylatesynthase";"searchname:23dihydroxybenzoateadenylatesynthase";"iMA945:DHBS";"MaizeCyc:DHBAMPLIG-RXN.c";"MetaCyc:DHBAMPLIG-RXN.c";"ModelSEED:rxn01093";"EcoCyc:DHBAMPLIG-RXN.c";"BiGG:DHBSr";"BiGG:DHBS";"iMM904:DHBSr";"name:ATP:2,3-dihydroxybenzoate adenyl…	0
530	rxn01100	ATP3-phospho-D-glycerate 1-phosphotransferase	cpd00002[c] + cpd00067[c] + cpd00169[c] <=> cpd00008[c] + cpd00203[c]	PA0552	PA0552	Pgk	2.7.2.3	Glycolysis	1	-1000	1000	0	iMO1056|Opt208964	-6.9	0.29	R01512	PHOSGLYPHOS-RXN.c	PGK|PGK1	PGK	null	null	null	Glycolysis / Gluconeogenesis|Carbon fixation in photosynthetic organisms	ANAEROFRUCAT-PWY|ANAGLYCOLYSIS-PWY|Autotrophic-CO2-Fixation|Biosynthesis|C1-COMPOUNDS|CALVIN-PWY|CARBO-BIOSYNTHESIS|CARBOXYLATES-DEG|CO2-Fixation|Carbohydrates-Biosynthesis|Carbohydrates-Degradation|Degradation|Energy-Metabolism|Fermentation|Formaldehyde-Assimilation|GLUCONEO-PWY|GLYCOLYSIS|GLYCOLYSIS-E-D|GLYCOLYSIS-TCA-GLYOX-BYPASS|GLYCOLYSIS-VARIANTS|Gluconeogenesis|P122-PWY|P124-PWY|P185-PWY|P…	Scenario:Glycolysis and Gluconeogenesis/Phosphoenolpyruvate to Glucose6P;Scenario:Glycolysis and Gluconeogenesis/Glucose6P to Pyruvate;Scenario:Glycolysis and Gluconeogenesis/Glucose to Glucose6P;Scenario:Glycolysis and Gluconeogenesis/Fructose6P to Pyruvate;Scenario:Entner-Doudoroff Pathway/Glucose to Phosphogluconate;Scenario:Glycolysis and Gluconeogenesis/Pyruvate to Phosphoenolpyruvate;Scenar…	iRR1083:PGK;"RiceCyc:PHOSGLYPHOS-RXN.c";"searchname:pgk";"searchname:atp3phosphodglycerate1phosphotransferase";"searchname:phosphoglyceratekinase";"iSB619:PGK";"SoyCyc:PHOSGLYPHOS-RXN.c";"JP_Creinhardtii_MSB:R_PGKf";"JP_Creinhardtii_MSB:R_PGK";"iMA945:PGK";"MetaCyc:PHOSGLYPHOS-RXN.c";"MaizeCyc:PHOSGLYPHOS-RXN.c";"ModelSEED:rxn01100";"iAO358:rll_321";"name:glycerophosphate kinase";"name:3-PGK";"na…	0
531	rxn01101	3-Phospho-D-glycerateNAD+ 2-oxidoreductase	cpd00003[c] + cpd00169[c] <=> cpd00004[c] + cpd00067[c] + cpd02069[c]	PA0316	PA0316	SerA	1.1.1.95	Glycine, serine and threonine metabolism	1	-1000	1000	0	iMO1056|Opt208964	6.22	1.1	R01513	PGLYCDEHYDROG-RXN.c	PGCD|PGCDr|SER3|SER33	PGCD	null	null	null	Glycine, serine and threonine metabolism|Methane metabolism	Amino-Acid-Biosynthesis|Biosynthesis|IND-AMINO-ACID-SYN|SER-GLYSYN-PWY|SERINE-BIOSYNTHESIS|SERSYN-PWY|SULFATE-CYS-PWY	Scenario:Serine Biosynthesis/Glycerate3P to Serine;Scenario:Serine Biosynthesis/Glycine to Serine	iRR1083:PGCD;"RiceCyc:PGLYCDEHYDROG-RXN.c";"searchname:phosphoglyceratedehydrogenase";"searchname:d3phosphoglyceratedehydrogenase";"searchname:3phosphodglyceratenad+2oxidoreductase";"searchname:pgcd";"searchname:3phosphoglyceratenad+2oxidoreductase";"searchname:phosphoglyceratedehydrogenasereversible";"iSB619:PGCD";"SoyCyc:PGLYCDEHYDROG-RXN.c";"iMA945:PGCD";"MetaCyc:PGLYCDEHYDROG-RXN.c";"MaizeCyc…	0
532	rxn01102	ATP(R)-glycerate 3-phosphotransferase	cpd00002[c] + cpd00223[c] -> cpd00008[c] + cpd00169[c]	PA1052	PA1052	PA1052	2.7.1.31	Glycine, serine and threonine metabolism	0	0	1000	0	iMO1056|Opt208964	-14.03	0.24	R01514	GLY3KIN-RXN.c	GLYCK	GLYCK	null	null	null	Glycine, serine and threonine metabolism|Glycerolipid metabolism|Glyoxylate and dicarboxylate metabolism	Alcohol-Degradation|CARBOXYLATES-DEG|Degradation|Energy-Metabolism|GLYCOL-GLYOXDEG-PWY|GLYCOLATEMET-PWY|Glycolate-Degradation|PWY-181|Photosynthesis	Scenario:Allantoin Utilization/Glyoxylate to Glycerate3P;Scenario:Allantoin Utilization/Allantoin to Glyoxylate;Scenario:The Tartronate Semialdehyde Hub/Tartrate to Oxaloacetate;Scenario:Glycerolipid and Glycerophospholipid Metabolism in Bacteria/GlyceroneP to Diacylglycerol3P;Scenario:D-galactarate, D-glucarate and D-glycerate catabolism/Glucarate to Pyruvate and Glycerate3P;Scenario:D-galactara…	iRR1083:GLYCK;"RiceCyc:GLY3KIN-RXN.c";"searchname:atprglycerate3phosphotransferase";"searchname:glyceratekinase";"iSB619:GLYCK";"SoyCyc:GLY3KIN-RXN.c";"JP_Creinhardtii_MSB:R_GLYCK";"iMA945:GLYCK";"MetaCyc:GLY3KIN-RXN.c";"MaizeCyc:GLY3KIN-RXN.c";"ModelSEED:rxn01102";"DF_Athaliana:reac_380";"name:D-glycerate 3-kinase";"name:glycerate-3-kinase";"name:glycerate kinase (phosphorylating)";"name:glycera…	0
533	rxn01103	3-Phospho-D-glyceroyl phosphate phosphohydrolase	cpd00001[c] + cpd00203[c] -> cpd00009[c] + 2 cpd00067[c] + cpd00169[c]	PA0954	PA0954	PA0954	3.6.1.7	Pyruvate metabolism	0	0	1000	0	Opt208964	0.08	0.75	R01515	null	ACYP	null	null	null	null	null	null	null	BiGG:ACYP;"iMEO21:ACYP";"iAF692:ACYP";"name:acylphosphatase";"name:3-Phospho-D-glyceroyl phosphate phosphohydrolase";"searchname:3phosphodglyceroylphosphatephosphohydrolase";"searchname:acylphosphatase";"JP_Creinhardtii_NMeth:R_ACP";"AlgaGEM:R_R01515_c";"JP_Creinhardtii_MSB:R_ACP";"KEGG:R01515";"ModelSEED:rxn01103";"KBase:kb|rxn.1103"	0
534	rxn01106	2-Phospho-D-glycerate 2,3-phosphomutase	cpd00169[c] <=> cpd00482[c]	PA5131	PA5131	Pgm	5.4.2.12	Glycolysis	1	-1000	1000	0	iMO1056|Opt208964	0	2	R01518	3PGAREARR-RXN.c	GPM1_2|GPM2|GPM3|PGM	PGM	null	null	null	Glycolysis / Gluconeogenesis|Glycine, serine and threonine metabolism|Methane metabolism	ANAEROFRUCAT-PWY|ANAGLYCOLYSIS-PWY|Biosynthesis|C1-COMPOUNDS|CARBO-BIOSYNTHESIS|CARBOXYLATES-DEG|Carbohydrates-Biosynthesis|Carbohydrates-Degradation|Degradation|Energy-Metabolism|Fermentation|Formaldehyde-Assimilation|GLUCONEO-PWY|GLYCOLYSIS|GLYCOLYSIS-E-D|GLYCOLYSIS-TCA-GLYOX-BYPASS|GLYCOLYSIS-VARIANTS|Gluconeogenesis|P122-PWY|P124-PWY|P341-PWY|P441-PWY|P461-PWY|PWY-1042|PWY-1622|PWY-2221|PWY-3…	Scenario:Glycolysis and Gluconeogenesis/Phosphoenolpyruvate to Glucose6P;Scenario:Glycolysis and Gluconeogenesis/Glucose6P to Pyruvate;Scenario:Glycolysis and Gluconeogenesis/Glucose to Glucose6P;Scenario:Glycolysis and Gluconeogenesis/Fructose6P to Pyruvate;Scenario:Entner-Doudoroff Pathway/Glucose to Phosphogluconate;Scenario:Glycolysis and Gluconeogenesis/Pyruvate to Phosphoenolpyruvate;Scenar…	TS_Athaliana:rxn108_c;"iRR1083:PGM";"RiceCyc:3PGAREARR-RXN.c";"searchname:pgm";"searchname:phosphoglyceratemutase";"searchname:2phosphodglycerate23phosphomutase";"iSB619:PGM";"SoyCyc:3PGAREARR-RXN.c";"JP_Creinhardtii_MSB:R_PGMf";"JP_Creinhardtii_MSB:R_PGM";"iMA945:PGM";"MetaCyc:3PGAREARR-RXN.c";"MaizeCyc:3PGAREARR-RXN.c";"ModelSEED:rxn01106";"iAO358:rll_481";"iAO358:rll_476";"iAO358:rll_326";"DF_…	0
535	rxn01116	D-Ribulose-5-phosphate 3-epimerase	cpd00171[c] <=> cpd00198[c]	PA0607	PA0607	Rpe	5.1.3.1	Pentose phosphate pathway	1	-1000	1000	0	iMO1056|Opt208964	0	2	R01529	RIBULP3EPIM-RXN.c	RPE|RPE1	RPE	null	null	null	Pentose phosphate pathway|Pentose and glucuronate interconversions|Carbon fixation in photosynthetic organisms	Autotrophic-CO2-Fixation|Biosynthesis|C1-COMPOUNDS|CALVIN-PWY|CARBO-BIOSYNTHESIS|CO2-Fixation|Carbohydrates-Biosynthesis|Carbohydrates-Degradation|D-Arabinose-Degradation|DARABCAT-PWY|Degradation|Energy-Metabolism|Fermentation|Formaldehyde-Assimilation|NONOXIPENT-PWY|P122-PWY|P124-PWY|P185-PWY|P21-PWY|PENTOSE-P-PWY|PHOTOALL-PWY|PWY-1861|PWY-5257|PWY-5723|PWY-6886|PWY-6901|Pentose-Phosphate-Cycle|…	Scenario:Pentose phosphate pathway/Glucose6P to Erythrose4P and Fructose6P;Scenario:Pentose phosphate pathway/Glucose6P to Ribulose5P;Scenario:Pentose phosphate pathway/Glucose6P to Sedoheptulose7P and Glyceraldehyde3P;Scenario:Calvin-Benson cycle/Glyceraldehyde3P to Ribulose15BP;Scenario:Pentose phosphate pathway/Glucose6P to Glyceraldehyde3P and Fructose6P;Scenario:Pentose phosphate pathway/Glu…	TS_Athaliana:rxn1051_c;"iRR1083:RPE";"RiceCyc:RIBULP3EPIM-RXN.c";"searchname:ribulosephosphate3epimerase";"searchname:dribulose5phosphate3epimerase";"searchname:rpe";"searchname:ribulose5phosphate3epimerase";"iSB619:RPE";"SoyCyc:RIBULP3EPIM-RXN.c";"iMA945:RPE";"MetaCyc:RIBULP3EPIM-RXN.c";"MaizeCyc:RIBULP3EPIM-RXN.c";"ModelSEED:rxn01116";"iAO358:rll_403";"name:phosphoketopentose 3-epimerase";"name…	0
536	rxn01117	D-Arabinose-5-phosphate ketol-isomerase	cpd00171[c] <=> cpd00817[c]	PA4457	PA4457	PA4457	5.3.1.13	Lipopolysaccharide biosynthesis	1	-1000	1000	0	iMO1056|Opt208964	-1.46	0.3	R01530	DARAB5PISOM-RXN.c	A5PISO	A5PISO	null	null	null	null	Biosynthesis|CARBO-BIOSYNTHESIS|CMP-KDO-Biosynthesis|Carbohydrates-Biosynthesis|Cell-Structure-Biosynthesis|KDO-NAGLIPASYN-PWY|LPSSYN-PWY|Lipid-Biosynthesis|Lipopolysaccharide-Biosynthesis|PWY-1269|Polysaccharides-Biosynthesis|SUGAR-NUCLEOTIDES	Scenario:KDO2-Lipid A biosynthesis/Arabinose5P and UDP N acetylglucosamine to KDO2 Lipid A;Scenario:KDO2-Lipid A biosynthesis/Ribulose5P to Arabinose5P	iJR904:A5PISO;"TS_Athaliana:rxn241_c";"BrachyCyc:DARAB5PISOM-RXN.c";"iRR1083:A5PISO";"BioCyc:DARAB5PISOM-RXN.c";"searchname:darabinose5phosphateketolisomerase";"searchname:a5piso";"searchname:arabinose5phosphateisomerase";"PlantCyc:DARAB5PISOM-RXN.c";"SoyCyc:DARAB5PISOM-RXN.c";"iSO783:A5PISO";"iAbaylyiv4:DARAB5PISOM-RXN";"iMA945:A5PISO";"MetaCyc:DARAB5PISOM-RXN.c";"ModelSEED:rxn01117";"EcoCyc:DAR…	0
537	rxn01127	ATPAMP phosphotransferase	cpd00002[c] + cpd00294[c] <=> cpd00008[c] + cpd00177[c]	PA3686	PA3686	Adk	2.7.4.3	Purine salvage	1	-1000	1000	0	iMO1056|Opt208964	9.53	2	R01547	DEOXYADENYLATE-KINASE-RXN.c	DADK|U19	DADK	null	null	null	Purine metabolism	null	Scenario:Purine conversions/GDP to GTP;Scenario:Purine conversions/GMP to Guanine;Scenario:Purine conversions/dADP to dAMP;Scenario:Purine conversions/AMP to Hypoxanthine;Scenario:Purine conversions/GMP to GDP;Scenario:Purine conversions/Adenine to AMP;Scenario:Purine conversions/AMP to ADP;Scenario:Purine conversions/IMP to AMP;Scenario:Purine conversions/dGDP to dGMP;Scenario:Purine conversions…	iRR1083:DADK;"searchname:dadk";"searchname:deoxyadenylatekinase";"searchname:adenylatekinase";"searchname:atpampphosphotransferase";"JP_Creinhardtii_MSB:R_ATDAM";"iMA945:DADK";"MetaCyc:DEOXYADENYLATE-KINASE-RXN.c";"ModelSEED:rxn01127";"iAO358:rll_12";"name:deoxyadenylatekinase";"name:ATP:AMP phosphotransferase";"name:ATP:dAMP phosphotransferase";"name:adenylate kinase";"name:ATP:(d)AMP phosphotra…	0
538	rxn01134	Maltose alpha-D-glucosylmutase	cpd00179[c] <=> cpd00794[c]	PA2152	PA2152	PA2152	3.2.1.1	Trehalose biosynthesis	1	-1000	1000	0	iMO1056|Opt208964	0	2	R01557|R06218	null	MTI|TREHS	TREHS	null	null	null	Starch and sucrose metabolism	null	Scenario:Trehalose Biosynthesis/UDP glucose and Glucose6P to Trehalose;Scenario:Trehalose Biosynthesis/Maltose to Trehalose	iMM904:TREHS;"BiGG:MTI";"BiGG:TREHS";"iMEO21:MTI";"name:Maltose alpha-D-glucosylmutase";"name:maltose trehalose isomerase";"name:R06218";"iMO1056:TREHS";"searchname:maltosetrehaloseisomerase";"searchname:maltosealphadglucosylmutase";"KEGG:R06218";"KEGG:R01557";"iNJ661:MTI";"ModelSEED:rxn01134";"KBase:kb|rxn.1134"	0
539	rxn01137	Adenosine aminohydrolase	cpd00001[c] + cpd00067[c] + cpd00182[c] -> cpd00013[c] + cpd00246[c]	PA0148	PA0148	PA0148	3.5.4.4	Purine metabolism	0	0	1000	0	iMO1056|Opt208964	-8.48	1.32	R01560	ADENODEAMIN-RXN.c	AAH1_1	ADA	null	null	null	Purine metabolism	Adenine-Adenosine-Salvage|Adenosine-Nucleotides-Degradation|Biosynthesis|Degradation|NUCLEO-DEG|Nucleotide-Biosynthesis|PUR-NUC-SYN|PWY-6353|PWY-6609|PWY-6611|PWY0-1296|Purine-Degradation|Purine-Nucleotides-Salvage|SALVADEHYPOX-PWY	Scenario:Purine conversions/GDP to GTP;Scenario:Purine conversions/GMP to Guanine;Scenario:Purine conversions/dADP to dAMP;Scenario:Purine conversions/AMP to Hypoxanthine;Scenario:Purine conversions/GMP to GDP;Scenario:Purine conversions/AMP to ADP;Scenario:Purine conversions/IMP to AMP;Scenario:Purine conversions/dGDP to dGMP;Scenario:Purine conversions/IMP to Hypoxanthine;Scenario:Purine conver…	TS_Athaliana:rxn146_c;"RiceCyc:ADENODEAMIN-RXN.c";"searchname:adenosineaminohydrolase";"searchname:adenosinedeaminase";"SoyCyc:ADENODEAMIN-RXN.c";"MetaCyc:ADENODEAMIN-RXN.c";"MaizeCyc:ADENODEAMIN-RXN.c";"ModelSEED:rxn01137";"iAO358:rll_7";"name:deoxyadenosine deaminase";"name:adenosine deaminase";"name:Adenosine aminohydrolase";"name:adenosine aminohydrolase";"name:Adenosine deaminase";"iMO1056:A…	0
540	rxn01138	Adenosineorthophosphate ribosyltransferase	cpd00009[c] + cpd00067[c] + cpd00182[c] <=> cpd00128[c] + cpd00475[c]	PA0312	PA0312	PA0312	2.4.2.1	Purine salvage	1	-1000	1000	0	Opt208964	-7.95	0.97	R01561	ADENPHOSPHOR-RXN.c	PNP1_7|PUNP1|U103	null	null	null	null	Purine metabolism	Adenine-Adenosine-Salvage|Biosynthesis|Degradation|Metabolic-Clusters|NUCLEO-DEG|Nucleotide-Biosynthesis|P1-PWY|P121-PWY|PUR-NUC-SYN|PWY-6609|PWY-6611|PWY0-1296|PYR-NUC-SYN|Purine-Degradation|Purine-Nucleotides-Salvage	Scenario:Purine conversions/GDP to GTP;Scenario:Purine conversions/GMP to Guanine;Scenario:Purine conversions/dADP to dAMP;Scenario:Purine conversions/AMP to Hypoxanthine;Scenario:Purine conversions/GMP to GDP;Scenario:Purine conversions/Adenine to AMP;Scenario:Purine conversions/AMP to ADP;Scenario:Purine conversions/IMP to AMP;Scenario:Purine conversions/dGDP to dGMP;Scenario:Purine conversions…	iRR1083:PUNP1;"RiceCyc:ADENPHOSPHOR-RXN.c";"searchname:adenosineorthophosphateribosyltransferase";"searchname:punp1";"searchname:purinenucleosidephosphorylaseadenosinemitochondrial";"searchname:purinenucleosidephosphorylaseadenosine";"iSB619:PUNP1";"iMA945:PUNP1";"MetaCyc:ADENPHOSPHOR-RXN.c";"MaizeCyc:ADENPHOSPHOR-RXN.c";"ModelSEED:rxn01138";"name:purine-nucleosidephosphorylase-Adenosine";"name:p…	0
541	rxn01145	Thymidylate 5'-phosphohydrolase	cpd00001[c] + cpd00298[c] -> cpd00009[c] + cpd00067[c] + cpd00184[c]	PA3625	PA3625	SurE	3.1.3.5	Pyrimidine metabolism	0	0	1000	0	iMO1056	7.21	0.74	R01569	THYMIDYLATE-5-PHOSPHATASE-RXN.c	NTD5|U25	NTD5	null	null	null	Pyrimidine metabolism	null	Scenario:pyrimidine conversions/UTP to CTP;Scenario:pyrimidine conversions/UMP to Uracil;Scenario:pyrimidine conversions/dCMP to dTMP;Scenario:pyrimidine conversions/CTP to CMP;Scenario:pyrimidine conversions/dTMP to Thymine;Scenario:pyrimidine conversions/UMP to UTP;Scenario:pyrimidine conversions/dCTP to dCMP;Scenario:pyrimidine conversions/CMP to Uracil	iJR904:NTD5;"TS_Athaliana:rxn652_c";"iRR1083:NTD5";"BioCyc:THYMIDYLATE-5-PHOSPHATASE-RXN.c";"searchname:nucleotidase";"searchname:dtmpnucleotidase";"searchname:5nucleotidasedtmp";"searchname:thymidylate5phosphohydrolase";"iSO783:NTD5";"iAbaylyiv4:THYMIDYLATE-5'-PHOSPHATASE-RXN";"JP_Creinhardtii_MSB:R_TPH";"iMA945:NTD5";"MetaCyc:THYMIDYLATE-5-PHOSPHATASE-RXN.c";"ModelSEED:rxn01145";"iJN746:NTD5";"…	0
542	rxn01146	Thymidineorthophosphate deoxyribosyltransferase	cpd00009[c] + cpd00067[c] + cpd00184[c] <=> cpd00151[c] + cpd00509[c]	PA4523	PA4523	PA4523	2.4.2.4	Pyrimidine metabolism	1	-1000	1000	0	Opt208964	-7.95	0.97	R01570	null	PNP1_2|TMDPP	null	null	null	null	Pyrimidine metabolism	null	Scenario:pyrimidine conversions/UTP to CTP;Scenario:Deoxyribose and Deoxynucleoside Catabolism/Deoxyadenosine to Glyceraldehyde3P;Scenario:pyrimidine conversions/UMP to Uracil;Scenario:pyrimidine conversions/dCMP to dTMP;Scenario:Deoxyribose and Deoxynucleoside Catabolism/Thymidine to Glyceraldehyde3P;Scenario:pyrimidine conversions/CTP to CMP;Scenario:pyrimidine conversions/dTMP to Thymine;Scena…	iJR904:TMDPP;"iAF692:TMDPP";"iRR1083:TMDPP";"searchname:thymidinephosphorylase";"searchname:thymidineorthophosphatedeoxyribosyltransferase";"iSO783:TMDPP";"iMA945:TMDPP";"ModelSEED:rxn01146";"BiGG:PNP1_2";"BiGG:TMDPP";"iMM904:TMDPP";"iAG612:rbs_565";"iMEO21:TMDPP";"name:thymidine phosphorylase";"name:thymidine:phosphate deoxy-alpha-D-ribosyltransferase";"name:Thymidine:orthophosphate deoxyribosyl…	0
543	rxn01192	Protocatechuateoxygen 3,4-oxidoreductase (decyclizing)	cpd00007[c] + cpd00197[c] -> 2 cpd00067[c] + cpd00856[c]	PA0153 and PA0154	PA0153 PA0154	PcaH and PcaG	1.13.11.3	Benzoate degradation	0	0	1000	0	iMO1056|Opt208964	-95.64	1.59	R01631	PROTOCATECHUATE-34-DIOXYGENASE-RXN.c	PCADYOX|PCAHG	PCAHG	null	null	null	Benzoate degradation|Polycyclic aromatic hydrocarbon degradation	AROMATIC-COMPOUNDS-DEGRADATION|Catechol-Degradation|Degradation|PROTOCATECHUATE-ORTHO-CLEAVAGE-PWY|PWY-2504|PWY-5181|PWY-5183|PWY-5431|PWY-6954|Protocatechuate-Degradation|TOLUENE-DEG	Scenario:Protocatechuate branch of beta-ketoadipate pathway/OxoadipylCoA to AcetylCoA and SuccinylCoA;Scenario:Protocatechuate branch of beta-ketoadipate pathway/Protocatechuate to OxoadipylCoA	iMM904:PCAHG;"BiGG:PCADYOX";"BiGG:PCAHG";"name:protocatechuate:oxygen 3,4-oxidoreductase (decyclizing)";"name:protocatechuic 3,4-oxygenase";"name:protocatechuate oxygenase";"name:protocatechuic 3,4-dioxygenase";"name:Protocatechuate:oxygen 3,4-oxidoreductase (decyclizing)";"name:protocatechuic acid oxidase";"name:protocatechuate 3,4-dioxygenase";"iMO1056:PCAHG";"BioCyc:PROTOCATECHUATE-34-DIOXYGEN…	0
544	rxn01199	ATPD-xylulose 5-phosphotransferase	cpd00002[c] + cpd00259[c] -> cpd00008[c] + cpd00198[c]	PA2343	PA2343	MtlY	2.7.1.17	Pentose and glucuronate interconversions	0	0	1000	0	iMO1056|Opt208964	-14.08	1.19	R01639	XYLULOKIN-RXN.c	XKS1|XYLK	XYLK	null	null	null	Pentose and glucuronate interconversions	Carbohydrates-Degradation|DARABITOLUTIL-PWY|Degradation|LARABITOLUTIL-PWY|PWY-5257|PWY-6901|SECONDARY-METABOLITE-DEGRADATION|SUGAR-ALCOHOLS-DEG|Sugar-Derivatives|Sugars-And-Polysaccharides|XYLCAT-PWY|Xylose-Degradation	Scenario:Ribitol, Xylitol, Arabitol, Mannitol and Sorbitol utilization/Arabitol to Xylulose5P;Scenario:Xylose utilization/Xylose to Xylulose5P;Scenario:Ribitol, Xylitol, Arabitol, Mannitol and Sorbitol utilization/Sorbitol to Fructose6P;Scenario:Ribitol, Xylitol, Arabitol, Mannitol and Sorbitol utilization/Ribitol to Ribulose5P;Scenario:Ribitol, Xylitol, Arabitol, Mannitol and Sorbitol utilizatio…	iRR1083:XYLK;"RiceCyc:XYLULOKIN-RXN.c";"searchname:xylulokinase";"searchname:atpdxylulose5phosphotransferase";"searchname:xylulosekinase";"SoyCyc:XYLULOKIN-RXN.c";"iMA945:XYLK";"MetaCyc:XYLULOKIN-RXN.c";"MaizeCyc:XYLULOKIN-RXN.c";"ModelSEED:rxn01199";"iAO358:rll_453";"name:xylulose kinase";"name:xylulokinase (phosphorylating)";"name:xylulokinase";"name:ATP:D-xylulose 5-phosphotransferase";"name:D…	0
545	rxn01200	Sedoheptulose-7-phosphateD-glyceraldehyde-3-phosphate	cpd00101[c] + cpd00198[c] <=> cpd00102[c] + cpd00238[c]	PA0548	PA0548	TktA	2.2.1.1	Pentose phosphate pathway	1	-1000	1000	0	Opt208964	-2.08	1.34	R01641	1TRANSKETO-RXN.c	null	TKT1	null	null	null	Pentose phosphate pathway|Carbon fixation in photosynthetic organisms	Autotrophic-CO2-Fixation|Biosynthesis|C1-COMPOUNDS|CALVIN-PWY|CARBO-BIOSYNTHESIS|CO2-Fixation|Carbohydrates-Biosynthesis|Carbohydrates-Degradation|Degradation|Energy-Metabolism|Fermentation|Formaldehyde-Assimilation|NONOXIPENT-PWY|P124-PWY|P185-PWY|P21-PWY|PENTOSE-P-PWY|PHOTOALL-PWY|PWY-1861|PWY-5723|PWY-6886|PWY-6901|Pentose-Phosphate-Cycle|Photosynthesis|Sugars-And-Polysaccharides|Xylose-Degrad…	Scenario:Pentose phosphate pathway/Glucose6P to Erythrose4P and Fructose6P;Scenario:Pentose phosphate pathway/Glucose6P to Ribulose5P;Scenario:Pentose phosphate pathway/Glucose6P to Sedoheptulose7P and Glyceraldehyde3P;Scenario:Calvin-Benson cycle/Glyceraldehyde3P to Ribulose15BP;Scenario:Pentose phosphate pathway/Glucose6P to Glyceraldehyde3P and Fructose6P;Scenario:Pentose phosphate pathway/Glu…	TS_Athaliana:rxn29_c;"RiceCyc:1TRANSKETO-RXN.c";"searchname:transketolaseribose5p";"searchname:transketolase";"searchname:tkt1";"searchname:sedoheptulose7phosphatedglyceraldehyde3phosphate";"searchname:glycolaldehydetransferase";"iSB619:TKT1";"SoyCyc:1TRANSKETO-RXN.c";"MetaCyc:1TRANSKETO-RXN.c";"MaizeCyc:1TRANSKETO-RXN.c";"ModelSEED:rxn01200";"iAO358:rll_422";"name: glycolaldehyde transferase";"n…	0
546	rxn01203	Rxn01203	cpd03708[c] -> cpd00020[c] + cpd00199[c]	PA4128	PA4128	PA4128	4.1.2.52	Tyrosine metabolism	0	0	1000	0	Opt208964	9.02	0.68	R01647	null	DHEDAA|R01647	null	null	null	null	Tyrosine metabolism	null	Scenario:Aromatic amino acid degradation/Phenylalanine to Tyrosine;Scenario:Aromatic amino acid degradation/Homoprotocatechuate to Pyruvate and Succinate semialdehyde;Scenario:Aromatic amino acid degradation/Tyrosine to Tyramine	TS_Athaliana:rxn658_c;"BiGG:R01647";"BiGG:DHEDAA";"iRR1083:DHEDAA";"name:2,4-dihydroxyhept-2-ene-1,7-dioic acid aldolase";"name:R01647";"KEGG:R01647";"iMA945:R01647";"ModelSEED:rxn01203";"iRS1563:R_R01647_c";"KBase:kb|rxn.1203"	0
547	rxn01204	4-Aminobutanoate2-oxoglutarate aminotransferase	cpd00023[c] + cpd00199[c] <=> cpd00024[c] + cpd00281[c]	PA0266	PA0266	GabT	2.6.1.19	Alanine, aspartate and glutamate metabolism	1	-1000	1000	0	iMO1056|Opt208964	-1	0.35	R01648	GABATRANSAM-RXN.c	ABTA|ABTAr|UGA1	ABTA	null	null	null	Alanine, aspartate and glutamate metabolism|Butanoate metabolism	4-Aminobutyraye-Degradation|4AMINOBUTMETAB-PWY|AMINE-DEG|ARGDEG-PWY|ARGININE-DEG|Amino-Acid-Degradation|Degradation|GLUDEG-I-PWY|GLUTAMATE-DEG|Nicotine-Degradation|ORNARGDEG-PWY|Other-Degradation|P181-PWY|PWY-4321|PWY-5022|PWY-6535|PWY-6536|PWY-6537|PWY3O-210	Scenario:Gamma-aminobutyrate (GABA) shunt/Aminobutanal to Succinate semialdehyde;Scenario:Gamma-aminobutyrate (GABA) shunt/Succinate semialdehyde to CrotonoylCoA;Scenario:Gamma-aminobutyrate (GABA) shunt/Succinate semialdehyde to Succinate	TS_Athaliana:rxn303_c;"iRR1083:ABTA";"RiceCyc:GABATRANSAM-RXN.c";"searchname:4aminobutyrateaminotransferase";"searchname:4aminobutanoate2oxoglutarateaminotransferase";"searchname:4aminobutyratetransaminase";"iSB619:ABTAr";"SoyCyc:GABATRANSAM-RXN.c";"iMA945:ABTA";"MetaCyc:GABATRANSAM-RXN.c";"MaizeCyc:GABATRANSAM-RXN.c";"ModelSEED:rxn01204";"DF_Athaliana:reac_338";"name:GABA-oxoglutarate aminotrans…	0
548	rxn01208	2-Oxo-4-methyl-3-carboxypentanoate decarboxylation	cpd00067[c] + cpd02605[c] -> cpd00011[c] + cpd00200[c]	SPONTANEOUS	SPONTANEOUS	SPONTANEOUS	Spontaneous	Valine, leucine and isoleucine degradation	0	0	1000	0	Opt208964	3.09	0.54	R01652	RXN-7800.c	OMCDC	null	null	null	null	Valine, leucine and isoleucine biosynthesis	Amino-Acid-Biosynthesis|BRANCHED-CHAIN-AA-SYN-PWY|Biosynthesis|Energy-Metabolism|IND-AMINO-ACID-SYN|LEUCINE-SYN|LEUSYN-PWY|PWY-6871	Scenario:Branched-Chain Amino Acid Biosynthesis/Oxoisovalerate to Leucine	iRR1083:OMCDC;"RiceCyc:RXN-7800.c";"searchname:2oxo4methyl3carboxypentanoatedecarboxylationmitochondrial";"searchname:2oxo4methyl3carboxypentanoatedecarboxylation";"iSB619:OMCDC";"SoyCyc:RXN-7800.c";"JP_Creinhardtii_MSB:R_MOPC";"iMA945:OMCDC";"MetaCyc:RXN-7800.c";"MaizeCyc:RXN-7800.c";"ModelSEED:rxn01208";"DF_Athaliana:reac_987";"name:2-Oxo-4-methyl-3-carboxypentanoate decarboxylation";"name:2-ox…	0
549	rxn01210	10-FormyltetrahydrofolateL-glutamate ligase (ADP-forming)	cpd00002[c] + cpd00023[c] + cpd00201[c] -> cpd00008[c] + cpd00009[c] + cpd00067[c] + cpd03524[c]	PA3111	PA3111	FolC	6.3.2.12	UNKNOWN	0	0	1000	0	Opt208964	-20.65	1.05	R01654	null	null	null	null	null	null	null	null	null	JP_Creinhardtii_MSB:R_10FTHFGLULL;"KEGG:R01654";"name:10-Formyltetrahydrofolate:L-glutamate ligase (ADP-forming)";"searchname:10formyltetrahydrofolatelglutamateligaseadpforming";"ModelSEED:rxn01210";"KBase:kb|rxn.1210"	0
550	rxn01211	5,10-Methenyltetrahydrofolate 5-hydrolase(decyclizing)	cpd00001[c] + cpd00347[c] <=> cpd00067[c] + cpd00201[c]	PA1796	PA1796	FolD	1.5.1.5	One carbon pool by folate	1	-1000	1000	0	iMO1056|Opt208964	13.69	2.16	R01655	METHENYLTHFCYCLOHYDRO-RXN.c	ADE3_3|MTHFC	MTHFC	null	null	null	One carbon pool by folate|Carbon fixation pathways in prokaryotes	1CMET2-PWY|Amino-Acid-Degradation|Autotrophic-CO2-Fixation|Biosynthesis|C1-COMPOUNDS|CARBO-BIOSYNTHESIS|CO2-Fixation|CODH-PWY|Carbohydrates-Biosynthesis|Cofactor-Biosynthesis|Degradation|FOLSYN-PWY|Folate-Biosynthesis|Formaldehyde-Oxidation|Gluconeogenesis|HISTIDINE-DEG|NUCLEO-DEG|P164-PWY|PWY-1722|PWY-1882|PWY-2201|PWY-3841|PWY-5030|PWY-5497|PWY-6142|PWY-6146|PWY-6613|Purine-Degradation|Vitamin-…	Scenario:One-carbon metabolism by tetrahydropterines/Tetrahydrofolate and Formate to FormylTHF;Scenario:Folate Biosynthesis/Folate to Tetrahydrofolate;Scenario:One-carbon metabolism by tetrahydropterines/Tetrahydrofolate and Formate to MethyleneTHF;Scenario:One-carbon metabolism by tetrahydropterines/MethyleneTHF to Tetrahydrofolate;Scenario:One-carbon metabolism by tetrahydropterines/MethyleneTH…	iRR1083:MTHFC;"RiceCyc:METHENYLTHFCYCLOHYDRO-RXN.c";"searchname:methenyltetrahydrifikatecyclohydrolasemitochondrial";"searchname:methylenetetrahydrofolatedehydrogenasenadp+/methenyltetrahydrofolatecyclohydrolase";"searchname:methenyltetrahydrofolatecyclohydrolase";"searchname:510methenyltetrahydrofolate5hydrolasedecyclizing";"searchname:mthfc";"iSB619:MTHFC";"SoyCyc:METHENYLTHFCYCLOHYDRO-RXN.c";"…	0
551	rxn01213	Dimethylallyl-diphosphateisopentenyl-diphosphate	cpd00113[c] + cpd00202[c] -> cpd00012[c] + cpd00283[c]	PA4043	PA4043	IspA	2.5.1.1	Terpenoid backbone biosynthesis	0	0	1000	0	Opt208964	195	0.7	R01658	GPPSYN-RXN.c	DMATT	DMATT	null	null	null	Terpenoid backbone biosynthesis	All-Trans-Farnesyl-PP-Biosynthesis|Biosynthesis|Cell-Structure-Biosynthesis|Cell-Wall-Biosynthesis|Cofactor-Biosynthesis|DITERPENOID-SYN|ERGOSTEROL-SYN-PWY|Energy-Metabolism|GGPP-Biosynthesis|Lipid-Biosynthesis|POLYISOPRENSYN-PWY|PWY-5121|PWY-5122|PWY-5123|PWY-5910|PWY-6146|PWY-6383|PWY-6404|PWY-6859|PWY66-5|Polyprenyl-Biosynthesis|SECONDARY-METABOLITE-BIOSYNTHESIS|Sterol-Biosynthesis|Terpenoid-B…	Scenario:Isoprenoid Biosynthesis/AcetylCoA and AcetoacetylCoA to IsopentenylPP;Scenario:Isoprenoid Biosynthesis/GeranylPP and IsopentenylPP to FarnesylPP;Scenario:Isoprenoid Biosynthesis/AcetylCoA to AcetoacetylCoA;Scenario:Isoprenoid Biosynthesis/Pyruvate and Glyceraldehyde3P to DimethylallylPP;Scenario:Isoprenoid Biosynthesis/IsopentenylPP to DimethylallylPP;Scenario:Isoprenoid Biosynthesis/Pyr…	iRR1083:DMATT;"RiceCyc:GPPSYN-RXN.c";"searchname:dimethylallyldiphosphateisopentenyldiphosphate";"searchname:geranyltranstransferase";"searchname:dmatt";"searchname:dimethylallyltranstransferase";"searchname:dimethylallyltransferase";"iSB619:DMATT";"SoyCyc:GPPSYN-RXN.c";"JP_Creinhardtii_MSB:R_GPPS";"iMA945:DMATT";"MetaCyc:GPPSYN-RXN.c";"MaizeCyc:GPPSYN-RXN.c";"ModelSEED:rxn01213";"ModelSEED:rxn13…	0
552	rxn01218	2'-Deoxycytidine 5'-monophosphate phosphohydrolase	cpd00001[c] + cpd00206[c] -> cpd00009[c] + cpd00067[c] + cpd00654[c]	PA3625	PA3625	SurE	3.1.3.5	Pyrimidine metabolism	0	0	1000	0	iMO1056	7.21	0.74	R01664	RXN0-5292.c	NTD3|U28	NTD3	null	null	null	Pyrimidine metabolism	null	Scenario:pyrimidine conversions/UTP to CTP;Scenario:pyrimidine conversions/UMP to Uracil;Scenario:pyrimidine conversions/dCMP to dTMP;Scenario:pyrimidine conversions/CTP to CMP;Scenario:pyrimidine conversions/dTMP to Thymine;Scenario:pyrimidine conversions/dTMP to dTTP;Scenario:pyrimidine conversions/UMP to UTP;Scenario:pyrimidine conversions/dCTP to dCMP;Scenario:pyrimidine conversions/CMP to Ur…	TS_Athaliana:rxn661_c;"iRR1083:NTD3";"searchname:nucleotidase";"searchname:dcmpnucleotidase";"searchname:5nucleotidasedcmp";"searchname:2deoxycytidine5monophosphatephosphohydrolase";"JP_Creinhardtii_MSB:R_DCMP";"iMA945:NTD3";"MetaCyc:RXN0-5292.c";"ModelSEED:rxn01218";"iAO358:rll_301";"name:nucleotidase";"name:2'-Deoxycytidine 5'-monophosphate phosphohydrolase";"name:RXN0-5292.c";"name:5'-nucleoti…	0
553	rxn01219	ATP:dCMP phosphotransferase	cpd00002[c] + cpd00206[c] <=> cpd00008[c] + cpd00533[c]	PA3163	PA3163	Cmk	2.7.4.14	Pyrimidine salvage	1	-1000	1000	0	iMO1056|Opt208964	9.53	2	R01665	RXN-11831.c|RXN-7913.c	CYTK2|U17	CYTK2	null	null	null	Pyrimidine metabolism	null	Scenario:pyrimidine conversions/UTP to CTP;Scenario:pyrimidine conversions/UMP to Uracil;Scenario:pyrimidine conversions/dCMP to dTMP;Scenario:pyrimidine conversions/CTP to CMP;Scenario:pyrimidine conversions/dTMP to Thymine;Scenario:pyrimidine conversions/dTMP to dTTP;Scenario:pyrimidine conversions/UMP to UTP;Scenario:pyrimidine conversions/dCTP to dCMP;Scenario:pyrimidine conversions/CMP to Ur…	TS_Athaliana:rxn1293_c;"iRR1083:CYTK2";"searchname:atpcmpphosphotransferase";"searchname:cytidylatekinasedcmp";"searchname:dcmpkinase";"searchname:cytidinemonophosphatekinase";"iSB619:CYTK2";"SoyCyc:RXN-7913.c";"JP_Creinhardtii_MSB:R_ATDCM";"iMA945:CYTK2";"MetaCyc:RXN-7913.c";"MetaCyc:RXN-11831.c";"MaizeCyc:RXN-7913.c";"ModelSEED:rxn01219";"iAO358:rll_98";"DF_Athaliana:reac_997";"name:deoxycytidi…	0
554	rxn01225	Guanine aminohydrolase	cpd00001[c] + cpd00067[c] + cpd00207[c] <=> cpd00013[c] + cpd00309[c]	PA0134 or PA1521	PA0134 PA1521	PA0134 or PA1521	3.5.4.3	Purine metabolism	1	-1000	1000	0	iMO1056|Opt208964	-8.88	1.25	R01676	GUANINE-DEAMINASE-RXN.c	GUADr	GUADr	null	null	null	Purine metabolism	AROMATIC-COMPOUNDS-DEGRADATION|Degradation|Guanosine-Nucleotides-Degradation|NUCLEO-DEG|P164-PWY|P165-PWY|PWY-5044|PWY-5497|PWY-6353|PWY-6595|PWY-6606|PWY-6608|Purine-Degradation|Urate-Degradation	Scenario:Purine conversions/GDP to GTP;Scenario:Purine conversions/GMP to Guanine;Scenario:Purine conversions/dADP to dAMP;Scenario:Purine conversions/AMP to Hypoxanthine;Scenario:Purine conversions/GMP to GDP;Scenario:Purine conversions/Adenine to AMP;Scenario:Purine conversions/AMP to ADP;Scenario:Purine conversions/IMP to AMP;Scenario:Purine Utilization/Hypoxanthine to Allantoin;Scenario:Purin…	RiceCyc:GUANINE-DEAMINASE-RXN.c;"searchname:guaninedeaminase";"searchname:guanineaminohydrolase";"SoyCyc:GUANINE-DEAMINASE-RXN.c";"MetaCyc:GUANINE-DEAMINASE-RXN.c";"MaizeCyc:GUANINE-DEAMINASE-RXN.c";"ModelSEED:rxn01225";"name:Guanine aminohydrolase";"name:guanine deaminase";"name:GAH";"name:guanine aminase";"name:guanine aminohydrolase";"name:guanase";"iMO1056:GUADr";"iAF1260:GUAD";"SorghumCyc:GU…	0
555	rxn01226	Guanosine ribohydrolase	cpd00001[c] + cpd00311[c] -> cpd00105[c] + cpd00207[c]	PA0143	PA0143	Nuh	3.2.2.1	Purine salvage	0	0	1000	0	Opt208964	-0.73	0.96	R01677	null	GNNUC|URH1_1	null	null	null	null	Purine metabolism	null	Scenario:Purine conversions/GDP to GTP;Scenario:Purine conversions/GMP to Guanine;Scenario:Purine conversions/dADP to dAMP;Scenario:Purine conversions/AMP to Hypoxanthine;Scenario:Purine conversions/GMP to GDP;Scenario:Purine conversions/Adenine to AMP;Scenario:Purine conversions/AMP to ADP;Scenario:Purine conversions/IMP to AMP;Scenario:Purine conversions/dGDP to dGMP;Scenario:Purine conversions…	TS_Athaliana:rxn1425_c;"searchname:guanosinehydrolase";"searchname:gnnuc";"searchname:guanosineribohydrolase";"iAbaylyiv4:RXN0-366";"JP_Creinhardtii_MSB:R_RSPN";"ModelSEED:rxn01226";"iJN746:GNNUC";"BiGG:GNNUC";"BiGG:URH1_1";"iMM904:GNNUC";"name:gnnuc";"name:Uridine nucleosidase";"name:Guanosine ribohydrolase";"name:guanosine hydrolase";"iIN800:URH1_1";"AlgaGEM:R_R01677_c";"iIT341:GNNUC";"iRS1597:…	0
556	rxn01245	4-Methyl-2-oxopentanoate[dihydrolipoyllysine-residue	cpd00067[c] + cpd00200[c] + cpd00213[c] -> cpd00011[c] + cpd03046[c]	PA2247	PA2247	BkdA1	1.2.4.4	UNKNOWN	0	0	1000	0	iMO1056	-9.68	1.95	null	null	4M2OPLOXRD|ODHi	ODHi	null	null	null	null	null	null	iMM904:ODHi;"BiGG:ODHi";"BiGG:4M2OPLOXRD";"name:4-methyl-2-oxopentanoate:[dihydrolipoyllysine-residue";"name:(decarboxylating, acceptor-2-methylpropanoylating)";"name:4-Methyl-2-oxopentanoate:lipoamide oxidoreductase(decarboxylating and acceptor-2-methylpropanoylating)";"name:(2-methylpropanoyl)transferase] lipoyllysine 2-oxidoreductase";"iMO1056:ODHi";"searchname:4methyl2oxopentanoatedihydrolipo…	0
557	rxn01252	Pyridoxineoxygen oxidoreductase (deaminating)	cpd00007[c] + cpd00263[c] <=> cpd00025[c] + cpd00215[c]	PA1905 or PA4216 or PA1049	PA1049 PA1905 PA4216	PhzG2 or PhzG1 or PdxH	1.4.3.5	Vitamin B6 metabolism	1	-1000	1000	0	iMO1056|Opt208964	-28.04	0.78	R01711	PYRIDOXINE-4-OXIDASE-RXN.c	PDX3_3|PYDXNO	PYDXNO	null	null	null	Vitamin B6 metabolism	Biosynthesis|Cofactor-Biosynthesis|PWY-5499	Scenario:Gamma-aminobutyrate (GABA) shunt/Aminobutanal to Succinate semialdehyde;Scenario:Gamma-aminobutyrate (GABA) shunt/Succinate semialdehyde to CrotonoylCoA;Scenario:Gamma-aminobutyrate (GABA) shunt/Succinate semialdehyde to Succinate	BioCyc:PYRIDOXINE-4-OXIDASE-RXN.c;"searchname:pyridoxineoxygenoxidoreductasedeaminating";"searchname:pyridoxineoxidase";"JP_Creinhardtii_MSB:R_PYDXNO";"MetaCyc:PYRIDOXINE-4-OXIDASE-RXN.c";"ModelSEED:rxn01252";"BiGG:PDX3_3";"BiGG:PYDXNO";"iMM904:PYDXNO";"iMEO21:PYDXNO";"iMO1056:PYDXNO";"name:pyridoxol 4-oxidase";"name:Pyridoxamine 5'-phosphate oxidase";"name:pyridoxine oxidase";"name:pyridoxine 4-…	0
558	rxn01255	5-O-(1-Carboxyvinyl)-3-phosphoshikimate phosphate-lyase	cpd00932[c] -> cpd00009[c] + cpd00067[c] + cpd00216[c]	PA1681	PA1681	AroC	4.2.3.5	Phenylalanine, tyrosine and tryptophan biosynthesis	0	0	1000	0	iMO1056|Opt208964	-3.89	0.95	R01714	CHORISMATE-SYNTHASE-RXN.c	ARO2|CH or S|CHORS	CHORS	null	null	null	Phenylalanine, tyrosine and tryptophan biosynthesis	ALL-CHORISMATE-PWY|ARO-PWY|AROMATIC-COMPOUNDS-BIOSYN|Amino-Acid-Biosynthesis|Biosynthesis|COMPLETE-ARO-PWY|Chorismate-Biosynthesis|PWY-6163|PWY-6165|PWY-6628|PWY-6629|PWY-6630	Scenario:Chorismate Synthesis/Erythrose4P and Phosphoenolpyruvate to Chorismate;Scenario:Common Pathway For Synthesis of Aromatic Compounds (DAHP synthase to chorismate)/Erythrose4P and Phosphoenolpyruvate to Chorismate	TS_Athaliana:rxn217_c;"iRR1083:CHORS";"RiceCyc:CHORISMATE-SYNTHASE-RXN.c";"searchname:chors";"searchname:chorismatesynthase";"searchname:5o1carboxyvinyl3phosphoshikimatephosphatelyase";"iSB619:CHORS";"SoyCyc:CHORISMATE-SYNTHASE-RXN.c";"iMA945:CHORS";"MetaCyc:CHORISMATE-SYNTHASE-RXN.c";"MaizeCyc:CHORISMATE-SYNTHASE-RXN.c";"ModelSEED:rxn01255";"iAO358:rll_55";"DF_Athaliana:reac_231";"name:5-O-(1-Ca…	0
559	rxn01256	Chorismate pyruvatemutase	cpd00216[c] -> cpd00219[c]	PA3166 or PA5184	PA3166 PA5184	PheA or PA5184	5.4.99.5	Phenylalanine, tyrosine and tryptophan biosynthesis	0	0	1000	0	iMO1056|Opt208964	-16.68	1.16	R01715	CHORISMATEMUT-RXN.c	ARO7|CH or M|CHORM	CHORM	null	null	null	Phenylalanine, tyrosine and tryptophan biosynthesis	ALL-CHORISMATE-PWY|Amino-Acid-Biosynthesis|Biosynthesis|COMPLETE-ARO-PWY|IND-AMINO-ACID-SYN|PHENYLALANINE-SYN|PHESYN|POLYKETIDE-SYN|PWY-3461|PWY-3462|PWY-3481|PWY-6120|PWY-6627|PWY-6628|PWY-6630|SECONDARY-METABOLITE-BIOSYNTHESIS|TYROSINE-SYN|TYRSYN	Scenario:Chorismate Synthesis/Erythrose4P and Phosphoenolpyruvate to Chorismate;Scenario:Phenylalanine and Tyrosine Branches from Chorismate/Chorismate to Tyrosine;Scenario:Phenylalanine and Tyrosine Branches from Chorismate/Chorismate to Phenylalanine	iRR1083:CHORM;"RiceCyc:CHORISMATEMUT-RXN.c";"searchname:putativechorismatemutase";"searchname:chorismatepyruvatemutase";"searchname:chorismatemutase";"searchname:chorm";"iSB619:CHORM";"SoyCyc:CHORISMATEMUT-RXN.c";"iMA945:CHORM";"MetaCyc:CHORISMATEMUT-RXN.c";"MaizeCyc:CHORISMATEMUT-RXN.c";"ModelSEED:rxn01256";"iAO358:rll_483";"iAO358:rll_482";"DF_Athaliana:reac_232";"name:Chorismate pyruvatemutase…	0
560	rxn01257	ChorismateL-glutamine aminotransferase	cpd00023[c] + cpd08210[c] <=> cpd00053[c] + cpd00216[c]	PA0297 or PA0531 or PA1758 or PA3459	PA0297 PA0531 PA1758 PA3459	SpuA or PA0531 or PabB or PA3459	2.6.1.85	Folate biosynthesis	1	-1000	1000	0	iMO1056|Opt208964	-7.19	0.57	R01716	PABASYN-RXN.c	ABZ1|ADCS	ADCS	null	null	null	Folate biosynthesis	ALL-CHORISMATE-PWY|Antibiotic-Biosynthesis|Biosynthesis|Cofactor-Biosynthesis|FOLSYN-PWY|Folate-Biosynthesis|PWY-6543|PWY-6612|PWY-6722|SECONDARY-METABOLITE-BIOSYNTHESIS|Vitamin-Biosynthesis	Scenario:Folate Biosynthesis/Folate to Tetrahydrofolate;Scenario:Tryptophan synthesis/Chorismate to Tryptophan;Scenario:Folate Biosynthesis/Dihydrofolate to Tetrahydrofolate;Scenario:Folate Biosynthesis/GTP and Chorismate to Tetrahydrofolate	iRR1083:ADCS;"RiceCyc:PABASYN-RXN.c";"searchname:chorismatelglutamineaminotransferase";"searchname:4amino4deoxychorismatesynthase";"iSB619:ADCS";"SoyCyc:PABASYN-RXN.c";"JP_Creinhardtii_MSB:R_ADCS";"iMA945:ADCS";"MetaCyc:PABASYN-RXN.c";"MaizeCyc:PABASYN-RXN.c";"ModelSEED:rxn01257";"DF_Athaliana:reac_544";"name:aminodeoxychorismate synthase";"name:PabB";"name:ADC synthase";"name:chorismate:L-glutam…	0
561	rxn01258	Chorismate hydroxymutase	cpd00216[c] <=> cpd00658[c]	PA4231	PA4231	PchA	5.4.4.2	Salicylate biosynthesis	1	-1000	1000	0	iMO1056|Opt208964	0	2	R01717	ISOCHORSYN-RXN.c	ICH or Si|ICHORS|ICHORSi	ICHORSi	null	null	null	Ubiquinone and other terpenoid-quinone biosynthesis|Biosynthesis of siderophore group nonribosomal peptides	ALL-CHORISMATE-PWY|AROMATIC-COMPOUNDS-BIOSYN|BENZENOID-SYN|Biosynthesis|Cofactor-Biosynthesis|DHNA-Biosynthesis|Demethylmenaquinone-Biosynthesis|ENTBACSYN-PWY|Menaquinone-Biosynthesis|PHENYLPROPANOID-SYN|PWY-5791|PWY-5837|PWY-5838|PWY-5840|PWY-5845|PWY-5850|PWY-5860|PWY-5861|PWY-5862|PWY-5863|PWY-5896|PWY-5897|PWY-5898|PWY-5899|PWY-5901|PWY-5903|PWY-6374|PWY-6406|Phylloquinone-Biosynthesis|QUINON…	Scenario:Menaquinone and Phylloquinone Biosynthesis/Chorismate to Menaquinone;Scenario:Menaquinone and Phylloquinone Biosynthesis/Chorismate to Phylloquinone	iRR1083:ICHORSi;"RiceCyc:5.4.4.2-RXN.c";"RiceCyc:ISOCHORSYN-RXN.c";"searchname:ichorsi";"searchname:chorismatehydroxymutase";"searchname:isochorismatesynthase";"searchname:isochorismatemutase";"searchname:menaquinonespecificisochorismatesynthase";"iSB619:ICHORS";"SoyCyc:ISOCHORSYN-RXN.c";"iMA945:ICHORSi";"iMA945:ICHORS";"MetaCyc:ISOCHORSYN-RXN.c";"MaizeCyc:ISOCHORSYN-RXN.c";"ModelSEED:rxn01258";"…	0
[truncated: 3,804 more rows]
