# Supplementary material for: Genome-scale metabolic modeling of responses to polymyxins in Pseudomonas aeruginosa
Source: Gigascience. 2018 Mar 13;7(4):giy021. doi: 10.1093/gigascience/giy021 (PMC6333913; doi:10.1093/gigascience/giy021)
Supplement: Supplemental material [file giy021_supp.zip › additionalFile17.xlsx]

## Sheet: Dataset EV16
Additional file 17	Genes in model iPAO1
Locus Tag	Predicted Subcellular Localisation	Gene ID	Annotation
PA0005	Cytoplasmic Membrane	lptA	lysophosphatidic acid acyltransferase
PA0006	Cytoplasmic		conserved hypothetical protein
PA0008	Cytoplasmic	glyS	glycyl-tRNA synthetase beta chain
PA0009	Cytoplasmic	glyQ	glycyl-tRNA synthetase alpha chain
PA0011	Cytoplasmic Membrane		2-OH-lauroyltransferase
PA0016	Cytoplasmic Membrane	trkA	potassium uptake protein TrkA
PA0023	Cytoplasmic	qor	quinone oxidoreductase NADPH:quinone reductase
PA0024	Cytoplasmic	hemF	coproporphyrinogen III oxidase
PA0025	Cytoplasmic	aroE	shikimate dehydrogenase
PA0026	Unknown	plcB	phospholipase C
PA0029	Cytoplasmic Membrane		probable sulfate transporter
PA0030	Unknown	cosX	CosX
PA0031	Cytoplasmic	betC	choline sulfatase
PA0035	Cytoplasmic	trpA	tryptophan synthase alpha chain
PA0036	Cytoplasmic	trpB	tryptophan synthase beta chain
PA0051	Cytoplasmic	phzH	potential phenazine-modifying enzyme probable glutamine amidotransferase
PA0065	Cytoplasmic		hypothetical protein
PA0098	Cytoplasmic		hypothetical protein
PA0102	Cytoplasmic		probable carbonic anhydrase
PA0103	Cytoplasmic Membrane		probable sulfate transporter
PA0105	Cytoplasmic Membrane	coxB	cytochrome c oxidase
PA0106	Cytoplasmic Membrane	coxA	cytochrome c oxidase
PA0108	Cytoplasmic Membrane	coIII	cytochrome c oxidase
PA0113	Cytoplasmic Membrane		probable cytochrome c oxidase assembly factor
PA0119	Cytoplasmic Membrane		probable dicarboxylate transporter
PA0129	Cytoplasmic Membrane	bauD	Amino acid permease
PA0130	Cytoplasmic	bauC	3-Oxopropanoate dehydrogenase
PA0132	Cytoplasmic	bauA	Beta-alanine:pyruvate transaminase omega-amino acid--pyruvate transaminase
PA0134	Cytoplasmic		probable guanine deaminase
PA0136	Cytoplasmic Membrane		probable ATP-binding component of ABC transporter
PA0137	Cytoplasmic Membrane		probable permease of ABC transporter
PA0138	Cytoplasmic Membrane		probable permease of ABC transporter
PA0143	Unknown	nuh	purine nucleosidase Nuh nucleoside hydrolase
PA0146	Unknown		conserved hypothetical protein
PA0148	Cytoplasmic		adenine deaminase
PA0153	Cytoplasmic	pcaH	protocatechuate 3
PA0154	Cytoplasmic	pcaG	protocatechuate 3
PA2385	Periplasmic	pvdQ	3-oxo-C12-homoserine lactone acylase PvdQ PvdQ
PA0166	Cytoplasmic Membrane		probable transporter
PA0182	Cytoplasmic		probable short-chain dehydrogenase
PA0184	Cytoplasmic Membrane		probable ATP-binding component of ABC transporter
PA0185	Cytoplasmic Membrane		probable permease of ABC transporter
PA0186	Unknown		probable binding protein component of ABC transporter
PA0189	Outer Membrane		probable porin
PA1342	Periplasmic	aatJ	AatJ
PA0193	Cytoplasmic		hypothetical protein
PA0195	Cytoplasmic Membrane	pntAA	putative NAD(P) transhydrogenase
PA0195.1	Cytoplasmic Membrane	pntAB	putative NAD(P) transhydrogenase
PA0196	Cytoplasmic Membrane	pntB	pyridine nucleotide transhydrogenase
PA0202	Cytoplasmic		probable amidase
PA3542	Periplasmic	alg44	alginate biosynthesis protein Alg44
PA0204	Cytoplasmic Membrane		probable permease of ABC transporter
PA0205	Cytoplasmic Membrane		probable permease of ABC transporter
PA0206	Cytoplasmic Membrane		probable ATP-binding component of ABC transporter
PA0208	Cytoplasmic	mdcA	malonate decarboxylase alpha subunit
PA0210	Cytoplasmic	mdcC	malonate decarboxylase delta subunit
PA0211	Cytoplasmic	mdcD	malonate decarboxylase beta subunit
PA0212	Cytoplasmic	mdcE	malonate decarboxylase gamma subunit
PA0214	Cytoplasmic		probable acyl transferase
PA0215	Cytoplasmic Membrane		malonate transporter MadL
PA0216	Cytoplasmic Membrane		malonate transporter MadM
PA0219	Cytoplasmic		probable aldehyde dehydrogenase
PA0223	Cytoplasmic		probable dihydrodipicolinate synthetase
PA0224	Cytoplasmic		probable aldolase
PA0226	Cytoplasmic		probable CoA transferase
PA0227	Cytoplasmic		probable CoA transferase
PA0228	Cytoplasmic	pcaF	beta-ketoadipyl CoA thiolase PcaF
PA0230	Cytoplasmic	pcaB	3-carboxy-cis
PA0231	Unknown	pcaD	beta-ketoadipate enol-lactone hydrolase
PA0232	Unknown	pcaC	gamma-carboxymuconolactone decarboxylase
PA0235	Cytoplasmic Membrane	pcaK	4-hydroxybenzoate transporter PcaK
PA0240	Outer Membrane		probable porin
PA0241	Cytoplasmic Membrane		probable major facilitator superfamily (MFS) transporter probable MFS transporter
PA0242	Cytoplasmic		hypothetical protein
PA0244	Cytoplasmic		hypothetical protein
PA0245	Cytoplasmic	aroQ2	3-dehydroquinate dehydratase dehydroquinase
PA0247	Cytoplasmic	pobA	p-hydroxybenzoate hydroxylase
PA0265	Cytoplasmic	gabD	succinate-semialdehyde dehydrogenase
PA0266	Cytoplasmic	gabT	4-aminobutyrate aminotransferase gabA transaminase
PA0273	Cytoplasmic Membrane		probable major facilitator superfamily (MFS) transporter probable MFS transporter
PA0280	Cytoplasmic Membrane	cysA	sulfate transport protein CysA
PA0281	Cytoplasmic Membrane	cysW	sulfate transport protein CysW
PA0282	Cytoplasmic Membrane	cysT	sulfate transport protein CysT
PA3546	Periplasmic	algX	alginate biosynthesis protein AlgX
PA0286	Cytoplasmic Membrane	desA	delta-9 fatty acid desaturase
PA0288	Cytoplasmic	gpuA	3-guanidinopropionase proclavaminic acid amidino hydrolase
PA0291	Outer Membrane	oprE	Anaerobically-induced outer membrane porin OprE precursor Porin E1
PA0292	Cytoplasmic	aguA	agmatine deiminase agmatine iminohydrolase
PA0293	Cytoplasmic	aguB	N-carbamoylputrescine amidohydrolase N-carbamoylputrescine amidase
PA0296	Cytoplasmic	spuI	Glutamylpolyamine synthetase pauA1
PA0297	Unknown	spuA	probable glutamine amidotransferase pauD1
PA0298	Cytoplasmic	spuB	Glutamylpolyamine synthetase pauA2
PA0299	Cytoplasmic	spuC	Polyamine:pyruvate transaminase spuC
PA3543	Periplasmic	algK	alginate biosynthetic protein AlgK precursor
PA3550	Periplasmic	algF	alginate o-acetyltransferase AlgF
PA0302	Cytoplasmic Membrane	spuF	polyamine transport protein PotG
PA0303	Cytoplasmic Membrane	spuG	polyamine transport protein PotH
PA0304	Cytoplasmic Membrane	spuH	polyamine transport protein PotI
PA0308	Cytoplasmic		hypothetical protein
PA0312	Cytoplasmic		conserved hypothetical protein
PA0313	Cytoplasmic Membrane		L-cysteine transporter of ABC system YecS
PA3296	Periplasmic	phoA	alkaline phosphatase
PA0316	Cytoplasmic	serA	D-3-phosphoglycerate dehydrogenase
PA5153	Periplasmic		amino acid (lysine/arginine/ornithine/histidine/octopine) ABC transporter periplasmic binding protein
PA0324	Cytoplasmic Membrane		probable permease of ABC transporter
PA0325	Cytoplasmic Membrane		probable permease of ABC transporter
PA0326	Cytoplasmic Membrane		probable ATP-binding component of ABC transporter
PA0330	Cytoplasmic	rpiA	ribose 5-phosphate isomerase phosphoriboisomerase; ribose 5-phosphate epimerase
PA0331	Cytoplasmic	ilvA1	threonine dehydratase
PA0342	Cytoplasmic	thyA	thymidylate synthase
PA1260	Periplasmic		amino acid ABC transporter periplasmic binding protein
PA0350	Unknown	folA	dihydrofolate reductase
PA0352	Cytoplasmic Membrane		probable transporter
PA0353	Cytoplasmic	ilvD	dihydroxy-acid dehydratase
PA0888	Periplasmic	aotJ	arginine/ornithine binding protein AotJ
PA0363	Cytoplasmic	coaD	phosphopantetheine adenylyltransferase PPAT
PA0366	Cytoplasmic		probable aldehyde dehydrogenase
PA0378	Cytoplasmic Membrane		probable transglycosylase monofunctional biosynthetic peptidoglycan transglycosylase
PA0386	Cytoplasmic		probable oxidase
PA0387	Cytoplasmic		conserved hypothetical protein
PA0390	Cytoplasmic	metX	homoserine O-acetyltransferase
PA0393	Cytoplasmic	proC	pyrroline-5-carboxylate reductase delta-1-pyrroline-5-carboxylate reductase
PA0397	Cytoplasmic Membrane		probable cation efflux system protein
PA0399	Cytoplasmic		cystathionine beta-synthase methylcysteine synthase; beta-thionase; serine sulfhydrase
PA0400	Cytoplasmic		probable cystathionine gamma-lyase cystathionase; gamma-cystathionase; cysteine desulfhydrase; cystine desulfhydrase; homoserine dehydratase; homoserine deaminase
PA0401	Cytoplasmic		noncatalytic dihydroorotase-like protein
PA0402	Cytoplasmic	pyrB	aspartate carbamoyltransferase aspartate transcarbamoylase
PA0403	Cytoplasmic	pyrR	transcriptional regulator PyrR uracil phosphoribosyltransferase PyrR
PA0407	Cytoplasmic	gshB	glutathione synthetase GSH-II
PA0417	Cytoplasmic Membrane	chpE	probable chemotaxis protein
PA0420	Cytoplasmic	bioA	adenosylmethionine-8-amino-7-oxononanoate aminotransferase 7
PA0421	Unknown		hypothetical protein
PA0430	Cytoplasmic	metF	5
PA0432	Cytoplasmic	sahH	S-adenosyl-L-homocysteine hydrolase adenosylhomocysteinase (adohcyase)
PA0437	Cytoplasmic	codA	cytosine deaminase
PA0438	Cytoplasmic Membrane	codB	cytosine permease
PA0439	Cytoplasmic		probable oxidoreductase
PA0440	Cytoplasmic		probable oxidoreductase
PA0441	Cytoplasmic	dht	dihydropyrimidinase D-hydantoinase
PA0443	Cytoplasmic Membrane		probable transporter
PA0444	Cytoplasmic		N-carbamoyl-beta-alanine amidohydrolase hydantoinase
PA0447	Cytoplasmic	gcdH	glutaryl-CoA dehydrogenase
PA0450	Cytoplasmic Membrane		probable phosphate transporter
PA0476	Cytoplasmic Membrane		probable permease
PA0480	Cytoplasmic		probable hydrolase
PA0482	Cytoplasmic	glcB	malate synthase G
PA0494	Cytoplasmic		probable acyl-CoA carboxylase subunit
PA0495	Cytoplasmic		hypothetical protein
PA0496	Cytoplasmic		conserved hypothetical protein
PA0500	Cytoplasmic	bioB	biotin synthase biotin synthetase
PA0501	Cytoplasmic	bioF	8-amino-7-oxononanoate synthase 7-keto-8-amino-pelargonic acid synthetase; 7-KAP synthetase
PA0504	Cytoplasmic	bioD	dethiobiotin synthase DTBS; DTB synthetase; dethiobiotin synthetase
PA0510	Cytoplasmic	nirE	NirE
PA4110	Periplasmic	ampC	beta-lactamase precursor cephalosporinase
PA0523	Cytoplasmic Membrane	norC	nitric-oxide reductase subunit C cytochrome c subunit of nitric oxide reductase
PA0524	Cytoplasmic Membrane	norB	nitric-oxide reductase subunit B cytochrome B subunit of nitric oxide reductase
PA0530	Cytoplasmic Membrane		probable class III pyridoxal phosphate-dependent aminotransferase
PA0531	Cytoplasmic		probable glutamine amidotransferase
PA0546	Cytoplasmic	metK	methionine adenosyltransferase AdoMet synthetase; S-adenosylmethionine synthetase
PA0548	Cytoplasmic	tktA	transketolase
PA0550	Cytoplasmic		conserved hypothetical protein
PA0551	Cytoplasmic	epd	D-erythrose 4-phosphate dehydrogenase
PA0552	Cytoplasmic	pgk	phosphoglycerate kinase
PA0555	Cytoplasmic	fda	fructose-1
PA0581	Cytoplasmic Membrane		conserved hypothetical protein
PA0582	Cytoplasmic	folB	dihydroneopterin aldolase
PA0583	Cytoplasmic		hypothetical protein
PA0589	Cytoplasmic		conserved hypothetical protein
PA0590	Cytoplasmic	apaH	bis(5'-nucleosyl)-tetraphosphatase diadenosine tetraphosphatase
PA0593	Cytoplasmic	pdxA	pyridoxal phosphate biosynthetic protein PdxA
PA0595	Outer Membrane	lptD	LPS-assembly protein LptD organic solvent tolerance protein OstA precursor
PA0607	Cytoplasmic	rpe	ribulose-phosphate 3-epimerase
PA0608	Cytoplasmic		probable phosphoglycolate phosphatase
PA0609	Cytoplasmic	trpE	anthranilate synthetase component I
PA0649	Cytoplasmic	trpG	anthranilate synthase component II
PA0650	Cytoplasmic	trpD	anthranilate phosphoribosyltransferase
PA0651	Cytoplasmic	trpC	indole-3-glycerol-phosphate synthase
PA0654	Cytoplasmic	speD	S-adenosylmethionine decarboxylase proenzyme
PA0662	Cytoplasmic	argC	N-acetyl-gamma-glutamyl-phosphate reductase
PA0666	Cytoplasmic		conserved hypothetical protein
PA0668	Cytoplasmic	tyrZ	tyrosyl-tRNA synthetase 2
PA0704	Cytoplasmic		probable amidase
PA0705	Cytoplasmic Membrane	migA	alpha-1
PA0710	Cytoplasmic	gloA2	lactoylglutathione lyase glyoxalase I
PA0733	Cytoplasmic		probable pseudouridylate synthase
PA0743	Cytoplasmic		probable 3-hydroxyisobutyrate dehydrogenase
PA0744	Cytoplasmic		probable enoyl-CoA hydratase/isomerase
PA0745	Cytoplasmic		probable enoyl-CoA hydratase/isomerase
PA0746	Cytoplasmic		probable acyl-CoA dehydrogenase
PA0747	Cytoplasmic		probable aldehyde dehydrogenase
PA0761	Cytoplasmic	nadB	L-aspartate oxidase L-aspartate oxidase(aerobic/anaerobic) NadB
PA0773	Cytoplasmic	pdxJ	pyridoxal phosphate biosynthetic protein PdxJ
PA0777	Unknown		hypothetical protein
PA0782	Cytoplasmic	putA	proline dehydrogenase PutA
PA0783	Cytoplasmic Membrane	putP	sodium/proline symporter PutP
PA0789	Cytoplasmic Membrane		probable amino acid permease
PA0792	Cytoplasmic	prpD	propionate catabolic protein PrpD
PA0794	Cytoplasmic		probable aconitate hydratase probable aconitase
PA0795	Cytoplasmic	prpC	citrate synthase 2
PA0796	Cytoplasmic	prpB	carboxyphosphonoenolpyruvate phosphonomutase CPEP phosphonomutase
PA0807	Cytoplasmic	ampDh3	AmpDh3 AmpDh3 (changed from conserved hypothetical protein)
PA0809	Cytoplasmic Membrane		probable transporter
PA0835	Cytoplasmic	pta	phosphate acetyltransferase phosphotransacetylase
PA0836	Cytoplasmic	ackA	acetate kinase acetate kinase
PA3383	Periplasmic		binding protein component of ABC phosphonate transporter
PA0844	Extracellular	plcH	hemolytic phospholipase C precursor sphingomyelin synthase
PA0849	Unknown	trxB2	thioredoxin reductase 2
PA0854	Cytoplasmic	fumC2	fumarate hydratase fumarase
PA0865	Cytoplasmic	hpd	4-hydroxyphenylpyruvate dioxygenase
PA0866	Cytoplasmic Membrane	aroP2	aromatic amino acid transport protein AroP2
PA1946	Periplasmic	rbsB	binding protein component precursor of ABC ribose transporter
PA0870	Cytoplasmic	phhC	aromatic amino acid aminotransferase
PA0871	Cytoplasmic	phhB	pterin-4-alpha-carbinolamine dehydratase
PA0872	Cytoplasmic	phhA	phenylalanine-4-hydroxylase phenylalanine 4-monooxygenase
PA0879	Cytoplasmic		probable acyl-CoA dehydrogenase
PA0883	Cytoplasmic		probable acyl-CoA lyase beta chain probable acyl-S-ACP lyase
PA1074	Periplasmic	braC	branched-chain amino acid transport protein BraC
PA0885	Cytoplasmic Membrane		probable C4-dicarboxylate transporter
PA0886	Cytoplasmic Membrane		probable C4-dicarboxylate transporter
PA0887	Cytoplasmic	acsA	acetyl-coenzyme A synthetase
PA4613	Periplasmic	katB	catalase
PA0889	Cytoplasmic Membrane	aotQ	arginine/ornithine transport protein AotQ
PA0890	Cytoplasmic Membrane	aotM	arginine/ornithine transport protein AotM
PA0892	Cytoplasmic Membrane	aotP	arginine/ornithine transport protein AotP
PA0895	Cytoplasmic	aruC	N-succinylglutamate 5-semialdehyde dehydrogenase succinylornithine aminotransferase
PA0896	Cytoplasmic	aruF	arginine/ornithine succinyltransferase AI subunit
PA0897	Cytoplasmic	aruG	arginine/ornithine succinyltransferase AII subunit
PA0898	Cytoplasmic	aruD	succinylglutamate 5-semialdehyde dehydrogenase
PA0899	Cytoplasmic	aruB	succinylarginine dihydrolase
PA0901	Cytoplasmic	aruE	succinylglutamate desuccinylase
PA0902	Cytoplasmic		hypothetical protein
PA0903	Cytoplasmic	alaS	alanyl-tRNA synthetase
PA0904	Cytoplasmic	lysC	aspartate kinase alpha and beta chain aspartokinase
PA0917	Cytoplasmic Membrane	kup	potassium uptake protein Kup
PA0927	Cytoplasmic	ldhA	D-lactate dehydrogenase (fermentative)
PA0932	Cytoplasmic	cysM	cysteine synthase B O-acetylserine sulfhydrylase B
PA0934	Cytoplasmic	relA	GTP pyrophosphokinase
PA0935	Cytoplasmic		conserved hypothetical protein
PA0936	Cytoplasmic Membrane	lpxO2	lipopolysaccharide biosynthetic protein LpxO2 lipopolysaccharide biosynthetic protein Lpx02
PA0944	Cytoplasmic	purN	phosphoribosylaminoimidazole synthetase phosphoribosylformylglycinamidine cyclo-ligase
PA0945	Cytoplasmic	purM	phosphoribosylaminoimidazole synthetase phosphoribosylformylglycinamidine cyclo-ligase
PA0949	Unknown	wrbA	Trp repressor binding protein WrbA
PA0954	Cytoplasmic		probable acylphosphatase probable acylphosphate phosphohydrolase
PA0956	Cytoplasmic	proS	prolyl-tRNA synthetase proline aminoacyl tRNA synthetase
PA0958	Outer Membrane	oprD	Basic amino acid
PA0963	Cytoplasmic	aspS	aspartyl-tRNA synthetase aspRS; aspartate-tRNA ligase
PA0996	Cytoplasmic Membrane	pqsA	PqsA probable coenzyme A ligase
PA0997	Cytoplasmic	pqsB	PqsB
PA0998	Cytoplasmic	pqsC	PqsC
PA0999	Cytoplasmic	pqsD	3-oxoacyl-[acyl-carrier-protein] synthase III acetyl CoA ACP transacetylase; beta-ketoacyl-ACP synthase III
PA1001	Cytoplasmic	phnA	anthranilate synthase component I phenazine biosynthesis protein PhnA
PA1002	Cytoplasmic	phnB	anthranilate synthase component II phenazine biosynthesis protein PhnB
PA1004	Cytoplasmic	nadA	quinolinate synthetase A L-aspartate oxidase (aerobic/anaerobic) NadA
PA1010	Cytoplasmic	dapA	dihydrodipicolinate synthase
PA1013	Cytoplasmic	purC	phosphoribosylaminoimidazole-succinocarboxamide synthase
PA1019	Cytoplasmic Membrane	mucK	cis
PA1021	Cytoplasmic		probable enoyl-CoA hydratase/isomerase
PA1025	Outer Membrane		probable porin
PA1027	Cytoplasmic		probable aldehyde dehydrogenase
PA1028	Cytoplasmic		probable oxidoreductase
PA1032	Unknown	quiP	QuiP acyl-homoserine lactone acylase
PA1049	Cytoplasmic	pdxH	pyridoxine 5'-phosphate oxidase
PA1051	Cytoplasmic Membrane		probable transporter
PA1052	Cytoplasmic		conserved hypothetical protein
PA1054	Cytoplasmic Membrane	shaA	ShaA
PA1055	Cytoplasmic Membrane	shaB	ShaB
PA1056	Cytoplasmic Membrane	shaC	ShaC
PA1057	Unknown	shaD	ShaD
PA1058	Cytoplasmic Membrane	shaE	ShaE
PA1059	Cytoplasmic Membrane	shaF	ShaF
PA1061	Cytoplasmic		conserved hypothetical protein
PA1070	Cytoplasmic Membrane	braG	branched-chain amino acid transport protein BraG
PA1071	Cytoplasmic	braF	branched-chain amino acid transport protein BraF
PA1072	Cytoplasmic Membrane	braE	branched-chain amino acid transport protein BraE
PA1073	Cytoplasmic Membrane	braD	branched-chain amino acid transport protein BraD
PA5378	Periplasmic	cbcX	CbcX
PA1122			putative peptide deformylase
PA1124	Cytoplasmic	dgt	deoxyguanosinetriphosphate triphosphohydrolase dGTP triphosphohydrolase; dGTPase
PA1130	Unknown	rhlC	rhamnosyltransferase 2
PA1155	Cytoplasmic	nrdB	NrdB
PA1156	Cytoplasmic	nrdA	NrdA
PA1162	Cytoplasmic	dapE	succinyl-diaminopimelate desuccinylase N-succinyl-diaminopimelate deacylase
PA1165	Unknown	pcpS	PcpS Pseudomonas aeruginosa carrier protein synthase
PA1171	Cytoplasmic Membrane		probable transglycolase
PA1172	Cytoplasmic Membrane	napC	cytochrome c-type protein NapC
PA4045	Periplasmic		conserved hypothetical protein
PA3475	Periplasmic	pheC	cyclohexadienyl dehydratase precursor
PA1183	Cytoplasmic Membrane	dctA	C4-dicarboxylate transport protein
PA1187	Cytoplasmic		probable acyl-CoA dehydrogenase
PA1194	Cytoplasmic Membrane		probable amino acid permease
PA1195	Cytoplasmic		hypothetical protein
PA1217	Cytoplasmic		probable 2-isopropylmalate synthase
PA1222	Outer Membrane		probable membrane-bound lytic murein transglycolase A
PA1224	Cytoplasmic		probable NAD(P)H dehydrogenase
PA1225	Cytoplasmic		probable NAD(P)H dehydrogenase
PA1240	Cytoplasmic		probable enoyl-CoA hydratase/isomerase
PA1252	Cytoplasmic		probable L-malate dehydrogenase
PA1254	Cytoplasmic		probable dihydrodipicolinate synthetase
PA1256	Cytoplasmic Membrane		amino acid ABC transporter ATP binding protein
PA1257	Cytoplasmic Membrane		amino acid ABC transporter membrane protein
PA1258	Cytoplasmic Membrane		probable permease of ABC transporter
PA4587	Periplasmic	ccpR	cytochrome c551 peroxidase precursor
PA1267	Cytoplasmic Membrane		hypothetical protein
PA1268	Cytoplasmic		hypothetical protein
PA1272	Cytoplasmic	cobO	cob(I)alamin adenosyltransferase
PA1273	Cytoplasmic	cobB	cobyrinic acid a
PA1274	Unknown		conserved hypothetical protein
PA1275	Cytoplasmic Membrane	cobD	cobalamin biosynthetic protein CobD cobalamin biosynthetic protein CbiB
PA1276	Cytoplasmic	cobC	cobalamin biosynthetic protein CobC
PA1277	Cytoplasmic	cobQ	cobyric acid synthase
PA1278	Cytoplasmic	cobP	cobinamide kinase
PA1279	Cytoplasmic	cobU	nicotinate-nucleotide--dimethylbenzimidazole phosphoribosyltransferase cobalamin biosynthesis protein cobU
PA1280	Cytoplasmic		hypothetical protein
PA1281	Cytoplasmic Membrane	cobV	cobalamin (5'-phosphate) synthase
PA1173	Periplasmic	napB	cytochrome c-type protein NapB precursor
PA1288	Outer Membrane		probable outer membrane protein precursor
PA0869	Periplasmic	pbpG	D-alanyl-D-alanine-endopeptidase D-ala-D-ala-carboxypeptidase; penicillin-binding protein 7
PA1310	Cytoplasmic	phnW	2-aminoethylphosphonate:pyruvate aminotransferase
PA1311	Cytoplasmic	phnX	2-phosphonoacetaldehyde hydrolase
PA1313	Cytoplasmic Membrane		probable major facilitator superfamily (MFS) transporter probable MFS transporter
PA1317	Cytoplasmic Membrane	cyoA	cytochrome o ubiquinol oxidase subunit II
PA1318	Cytoplasmic Membrane	cyoB	cytochrome o ubiquinol oxidase subunit I
PA1319	Cytoplasmic Membrane	cyoC	cytochrome o ubiquinol oxidase subunit III
PA1320	Cytoplasmic Membrane	cyoD	cytochrome o ubiquinol oxidase subunit IV
PA1321	Cytoplasmic Membrane	cyoE	cytochrome o ubiquinol oxidase protein CyoE
PA1326	Cytoplasmic	ilvA2	threonine dehydratase
PA5167	Periplasmic	dctP	DctP
PA5082	Periplasmic	dguC	DguC
PA1339	Cytoplasmic Membrane	aatP	AatP
PA1340	Cytoplasmic Membrane	aatM	AatM
PA1341	Cytoplasmic Membrane	aatQ	AatQ
PA4687	Periplasmic	hitA	ferric iron-binding periplasmic protein HitA
PA1343	Unknown		hypothetical protein
PA1373	Cytoplasmic	fabF2	3-oxoacyl-acyl carrier protein synthase II
PA1375	Cytoplasmic	pdxB	erythronate-4-phosphate dehydrogenase
PA1384	Cytoplasmic	galE	UDP-glucose 4-epimerase galactowaldenase
PA1393	Cytoplasmic	cysC	adenosine 5'-phosphosulfate (APS) kinase adenylylsulfate kinase; ATP:APS 3'-phosphotransferase
PA1400	Cytoplasmic		probable pyruvate carboxylase
PA4159	Periplasmic	fepB	ferrienterobactin-binding periplasmic protein precursor FepB
PA1417	Cytoplasmic		probable decarboxylase
PA1419	Cytoplasmic Membrane		probable transporter
PA1421	Cytoplasmic	gbuA	guanidinobutyrase agmatinase
PA1429	Cytoplasmic Membrane		probable cation-transporting P-type ATPase
PA1432	Cytoplasmic	lasI	autoinducer synthesis protein LasI
PA1470	Unknown		probable short-chain dehydrogenase
PA1487	Cytoplasmic		probable carbohydrate kinase
PA1338	Periplasmic	ggt	gamma-glutamyltranspeptidase precursor
PA1497	Cytoplasmic Membrane		probable transporter
PA1498	Cytoplasmic	pykF	pyruvate kinase I Phosphoenolpyruvate kinase
PA1499	Cytoplasmic		conserved hypothetical protein
PA1500	Cytoplasmic		probable oxidoreductase
PA1501	Cytoplasmic		conserved hypothetical protein glyoxylate-induced protein
PA1502	Cytoplasmic	gcl	glyoxylate carboligase
PA1507	Cytoplasmic Membrane		probable transporter
PA1514	Unknown		ureidoglycolate hydrolaseYbbT
PA1515	Cytoplasmic	alc	allantoicase
PA1516	Cytoplasmic		hypothetical protein
PA1517	Cytoplasmic		conserved hypothetical protein
PA1518	Unknown		conserved hypothetical protein
PA1519	Cytoplasmic Membrane		probable transporter
PA1521	Cytoplasmic		probable guanine deaminase
PA1523	Cytoplasmic	xdhB	xanthine dehydrogenase
PA1524	Cytoplasmic	xdhA	xanthine dehydrogenase
PA1535	Cytoplasmic		citronellyl-CoA dehydrogenase
PA1543	Cytoplasmic	apt	adenine phosphoribosyltransferase
PA1546	Cytoplasmic	hemN	oxygen-independent coproporphyrinogen III oxidase
PA1549	Cytoplasmic Membrane		probable cation-transporting P-type ATPase
PA1552	Unknown	ccoP1	Cytochrome c oxidase
PA1552.1		ccoQ1	Cytochrome c oxidase
PA1553	Cytoplasmic	ccoO1	Cytochrome c oxidase
PA1554	Cytoplasmic Membrane	ccoN1	Cytochrome c oxidase
PA1555	Unknown	ccoP2	Cytochrome c oxidase
PA1556	Cytoplasmic	ccoO2	Cytochrome c oxidase
PA1557	Cytoplasmic Membrane	ccoN2	Cytochrome c oxidase
PA1562	Cytoplasmic	acnA	aconitate hydratase 1 aconitase
PA1566	Cytoplasmic	pauA3	Glutamylpolyamine synthetase
PA1569	Cytoplasmic Membrane		probable major facilitator superfamily (MFS) transporter probable MFS transporter
PA1580	Cytoplasmic	gltA	citrate synthase
PA1581	Cytoplasmic Membrane	sdhC	succinate dehydrogenase (C subunit) succinate dehydrogenase (cytochrome b-556 subunit)
PA1582	Cytoplasmic Membrane	sdhD	succinate dehydrogenase (D subunit) succinate dehydrogenase hydrophobic membrane anchor protein
PA1583	Cytoplasmic Membrane	sdhA	succinate dehydrogenase (A subunit) succinate dehydrogenase (flavoprotein subunit)
PA1584	Cytoplasmic Membrane	sdhB	succinate dehydrogenase (B subunit) succinate dehydrogenase iron-sulfur protein
PA1585	Cytoplasmic	sucA	2-oxoglutarate dehydrogenase (E1 subunit) alpha-ketoglutarate dehydrogenase
PA1586	Cytoplasmic	sucB	dihydrolipoamide succinyltransferase (E2 subunit) 2-oxoglutarate dehydrogenase
PA1587	Cytoplasmic	lpd	dihydrolipoamide dehydrogenase Lpd LPD-GLC
PA1588	Cytoplasmic	sucC	succinyl-CoA synthetase beta chain
PA1589	Cytoplasmic	sucD	succinyl-CoA synthetase alpha chain
PA1590	Cytoplasmic Membrane	braB	branched chain amino acid transporter BraB protein
PA1598	Cytoplasmic Membrane		conserved hypothetical protein
PA1601	Cytoplasmic Membrane		probable aldehyde dehydrogenase
PA1609	Cytoplasmic	fabB	beta-ketoacyl-ACP synthase I FabB; KAS I
PA1610	Cytoplasmic	fabA	beta-hydroxydecanoyl-ACP dehydrase FabA
PA1614	Cytoplasmic	gpsA	glycerol-3-phosphate dehydrogenase
PA1615	Cytoplasmic Membrane		probable lipase
PA1617	Cytoplasmic		probable AMP-binding enzyme
PA1620	Cytoplasmic Membrane		hypothetical protein
PA1626	Cytoplasmic Membrane		probable major facilitator superfamily (MFS) transporter probable MFS transporter
PA1628	Unknown		probable 3-hydroxyacyl-CoA dehydrogenase
PA1629	Cytoplasmic		probable enoyl-CoA hydratase/isomerase
PA1633	Cytoplasmic Membrane	kdpA	potassium-transporting ATPase
PA1634	Cytoplasmic Membrane	kdpB	potassium-transporting ATPase
PA1635	Cytoplasmic Membrane	kdpC	potassium-transporting ATPase
PA1638	Cytoplasmic		conserved hypothetical protein
PA1642	Cytoplasmic	selD	selenophosphate synthetase selenide
PA1647	Cytoplasmic Membrane		probable sulfate transporter
PA1651	Cytoplasmic Membrane		probable transporter
PA1654	Cytoplasmic		probable aminotransferase
PA1674	Cytoplasmic	folE2	GTP cyclohydrolase I precursor
PA1681	Cytoplasmic	aroC	chorismate synthase 5-enolpyruvylshikimate-3-phosphate phospholyase
PA1683	Cytoplasmic		probable sugar aldolase
PA1684	Cytoplasmic		1
PA1685	Unknown	masA	enolase-phosphatase E-1
PA1687	Cytoplasmic	speE	spermidine synthase
PA1736	Cytoplasmic		probable acyl-CoA thiolase
PA1737	Cytoplasmic		probable 3-hydroxyacyl-CoA dehydrogenase
PA1742	Cytoplasmic	pauD2	Glutamine amidotransferase class I
PA1748	Cytoplasmic		probable enoyl-CoA hydratase/isomerase
PA1750	Cytoplasmic		phospho-2-dehydro-3-deoxyheptonate aldolase 3-deoxy-d-arabino-heptulosonate 7-phosphate synthase
PA1752	Cytoplasmic		hypothetical protein
PA1756	Cytoplasmic	cysH	3'-phosphoadenosine-5'-phosphosulfate reductase PAPS reductase
PA1757	Cytoplasmic	thrH	homoserine kinase
PA1758	Cytoplasmic	pabB	para-aminobenzoate synthase component I ADC-synthase
PA1770	Cytoplasmic	ppsA	phosphoenolpyruvate synthase water dikinase; PEP synthase; Pyruvate
PA1773	Cytoplasmic Membrane	cmaX	CmaX protein
PA1777	Outer Membrane	oprF	Major porin and structural outer membrane porin OprF precursor Porin F
PA1778	Cytoplasmic	cobA	uroporphyrin-III C-methyltransferase S-adenosyl-L-methionine:uroporphyrinogen III
PA1779	Cytoplasmic		assimilatory nitrate reductase
PA1780	Unknown	nirD	assimilatory nitrite reductase small subunit
PA1781	Cytoplasmic	nirB	assimilatory nitrite reductase large subunit
PA1783	Cytoplasmic Membrane	nasA	nitrate transporter
PA1786	Cytoplasmic Membrane	nasS	NasS
PA1787	Cytoplasmic	acnB	aconitate hydratase 2
PA1792	Cytoplasmic		conserved hypothetical protein
PA1794	Cytoplasmic	glnS	glutaminyl-tRNA synthetase glutamine-tRNA ligase
PA1795	Cytoplasmic	cysS	cysteinyl-tRNA synthetase cysteine-tRNA ligase
PA1796	Cytoplasmic	folD	5
PA1806	Cytoplasmic Membrane	fabI	NADH-dependent enoyl-ACP reductase
PA1807	Cytoplasmic Membrane	nppD	NppD probable ATP-binding component of ABC transporter
PA1808	Cytoplasmic Membrane	nppC	NppC probable permease of ABC transporter
PA1809	Cytoplasmic Membrane	nppB	NppB probable permease of ABC transporter
PA1337	Periplasmic	ansB	glutaminase-asparaginase
PA0347	Periplasmic	glpQ	glycerophosphoryl diester phosphodiesterase
PA1813	Cytoplasmic		probable hydroxyacylglutathione hydrolase probable glyoxalase II
PA1818	Cytoplasmic	ldcA	lysine-specific pyridoxal 5'-phosphate-dependent carboxylase
PA1819	Cytoplasmic Membrane		probable amino acid permease
PA1820	Cytoplasmic Membrane	nhaB	sodium/proton antiporter NhaB
PA1821	Cytoplasmic		probable enoyl-CoA hydratase/isomerase
PA1827	Cytoplasmic		probable short-chain dehydrogenase
PA1838	Cytoplasmic	cysI	sulfite reductase
PA1843	Cytoplasmic	metH	methionine synthase 5-methyltetrahydrofolate--homocysteine S-methyltransferase
PA1856	Cytoplasmic Membrane		probable cytochrome oxidase subunit
PA1861	Cytoplasmic	modC	molybdenum transport protein ModC
PA1862	Cytoplasmic Membrane	modB	molybdenum transport protein ModB
PA4708	Periplasmic	phuT	Heme-transport protein
PA1869	Cytoplasmic		probable acyl carrier protein
PA1873	Cytoplasmic Membrane		hypothetical protein
PA1883	Cytoplasmic Membrane		probable NADH-ubiquinone/plastoquinone oxidoreductase
PA1899	Cytoplasmic	phzA2	probable phenazine biosynthesis protein
PA1900	Cytoplasmic	phzB2	probable phenazine biosynthesis protein
PA1901	Cytoplasmic	phzC2	phenazine biosynthesis protein PhzC
PA1902	Unknown	phzD2	phenazine biosynthesis protein PhzD
PA1903	Cytoplasmic	phzE2	phenazine biosynthesis protein PhzE
PA1904	Cytoplasmic	phzF2	probable phenazine biosynthesis protein
PA1905	Cytoplasmic	phzG2	probable pyridoxamine 5'-phosphate oxidase
PA1920	Cytoplasmic	nrdD	class III (anaerobic) ribonucleoside-triphosphate reductase subunit
PA1923	Unknown		hypothetical protein
PA1927	Cytoplasmic	metE	5-methyltetrahydropteroyltriglutamate-homocysteine S-methyltransferase cobalamin-independent methionine synthase
PA1931	Cytoplasmic		probable ferredoxin
PA1932	Cytoplasmic		probable hydroxylase molybdopterin-containing subunit
PA1933	Cytoplasmic Membrane		probable hydroxylase large subunit
PA3313	Periplasmic		hypothetical protein
PA1947	Cytoplasmic Membrane	rbsA	ribose transport protein RbsA
PA1948	Cytoplasmic Membrane	rbsC	membrane protein component of ABC ribose transporter
PA1950	Cytoplasmic	rbsK	ribokinase
PA1957	Unknown		hypothetical protein
PA1958	Cytoplasmic Membrane		probable transporter
PA1959	Cytoplasmic Membrane	bacA	bacitracin resistance protein undecaprenol kinase
PA1966	Cytoplasmic		hypothetical protein
PA1971	Cytoplasmic Membrane	braZ	branched chain amino acid transporter BraZ
PA3779	Periplasmic		hypothetical protein
PA1991	Cytoplasmic		probable iron-containing alcohol dehydrogenase
PA1997	Cytoplasmic		probable AMP-binding enzyme
PA1999	Cytoplasmic	dhcA	DhcA
PA2000	Cytoplasmic	dhcB	DhcB
PA2001	Cytoplasmic	atoB	acetyl-CoA acetyltransferase acetoacetyl-CoA thiolase
PA2002	Cytoplasmic Membrane		conserved hypothetical protein
PA2003	Cytoplasmic	bdhA	3-hydroxybutyrate dehydrogenase D-beta-hydroxybutyrate dehydrogenase
PA2004	Cytoplasmic Membrane		conserved hypothetical protein
PA2006	Cytoplasmic Membrane		probable major facilitator superfamily (MFS) transporter probable MFS transporter
PA2007	Cytoplasmic	maiA	maleylacetoacetate isomerase glutathione transferase zeta 1
PA2008	Cytoplasmic	fahA	fumarylacetoacetase fumarylacetoacetate hydrolase; beta-diketonase
PA2009	Unknown	hmgA	homogentisate 1
PA2011	Cytoplasmic	liuE	3-hydroxy-3-methylglutaryl-CoA lyase HMG-CoA lyase; HMG lyase
PA2012	Cytoplasmic	liuD	methylcrotonyl-CoA carboxylase
PA2013	Cytoplasmic	liuC	putative 3-methylglutaconyl-CoA hydratase gamma-carboxygeranoyl-CoA hydratase
PA2014	Cytoplasmic	liuB	methylcrotonyl-CoA carboxylase
PA2015	Cytoplasmic	liuA	putative isovaleryl-CoA dehydrogenase Ivd; Citronelloyl-CoA dehydrogenase
PA2022	Unknown		probable nucleotide sugar dehydrogenase
PA2023	Cytoplasmic	galU	UTP--glucose-1-phosphate uridylyltransferase glucose-1-phosphate uridylyltransferase; UDP-glucose pyrophosphorylase
PA2025	Cytoplasmic	gor	glutathione reductase
PA2035	Cytoplasmic		probable decarboxylase
PA2040	Cytoplasmic	pauA4	Glutamylpolyamine synthetase
PA2052	Cytoplasmic	cynS	cyanate lyase cyanate hydrolase; cyanase
PA2053	Cytoplasmic	cynT	carbonate dehydratase carbonic anhydrase
PA5184	Periplasmic		hypothetical protein
PA2059	Cytoplasmic Membrane		probable permease of ABC transporter
PA2060	Cytoplasmic Membrane		probable permease of ABC transporter
PA2061	Cytoplasmic Membrane		probable ATP-binding component of ABC transporter
PA2073	Cytoplasmic Membrane		probable transporter (membrane subunit)
PA2080	Cytoplasmic	kynU	kynureninase KynU
PA2081	Cytoplasmic	kynB	kynurenine formamidase
PA2084	Cytoplasmic		probable asparagine synthetase
PA2104	Cytoplasmic		probable cysteine synthase probable O-acetylserine sulfhydrylase
PA2105	Cytoplasmic		probable acetyltransferase
PA2108	Cytoplasmic Membrane		probable decarboxylase
PA2110	Cytoplasmic		hypothetical protein
PA2119	Cytoplasmic		alcohol dehydrogenase (Zn-dependent)
PA2125	Cytoplasmic		probable aldehyde dehydrogenase
PA2135	Cytoplasmic Membrane		probable transporter
PA2144	Cytoplasmic	glgP	glycogen phosphorylase
PA2147	Cytoplasmic	katE	catalase HPII
PA2152	Cytoplasmic		probable trehalose synthase
PA2153	Cytoplasmic	glgB	1
PA2155	Cytoplasmic Membrane		probable phospholipase
PA2158	Cytoplasmic		probable alcohol dehydrogenase (Zn-dependent)
PA2165	Cytoplasmic		probable glycogen synthase
PA2188	Cytoplasmic		probable alcohol dehydrogenase (Zn-dependent)
PA2191	Extracellular	exoY	adenylate cyclase ExoY
PA2202	Cytoplasmic Membrane		probable amino acid permease
PA2203	Cytoplasmic Membrane		probable amino acid permease
PA0314	Periplasmic		L-cysteine transporter of ABC system FliY
PA2212	Cytoplasmic		conserved hypothetical protein
PA2213	Outer Membrane		probable porin
PA2217	Cytoplasmic		probable aldehyde dehydrogenase
PA2232	Cytoplasmic	pslB	PslB
PA2247	Cytoplasmic	bkdA1	2-oxoisovalerate dehydrogenase (alpha subunit) branched-chain alpha-keto acid decarboxylase; 3-methyl-2-oxobutanoate dehydrogenase (lipoamide)
PA2248	Cytoplasmic	bkdA2	2-oxoisovalerate dehydrogenase (beta subunit) branched-chain alpha-keto acid decarboxylase; 3-methyl-2-oxobutanoate dehydrogenase
PA2249	Cytoplasmic	bkdB	branched-chain alpha-keto acid dehydrogenase (lipoamide component) dihydrolipoamide branched chain transacylase
PA2250	Cytoplasmic	lpdV	lipoamide dehydrogenase-Val lipoamide dehydrogenase (E3 subunit); Lpd-Val
PA2252	Cytoplasmic Membrane		probable AGCS sodium/alanine/glycine symporter probable amino acid transporter
PA2253	Cytoplasmic	ansA	L-asparaginase I
PA2261	Cytoplasmic		probable 2-ketogluconate kinase
PA2262	Cytoplasmic Membrane		probable 2-ketogluconate transporter
PA2263	Cytoplasmic		probable 2-hydroxyacid dehydrogenase
PA2264	Unknown		conserved hypothetical protein
PA2265	Unknown		gluconate dehydrogenase
PA2266	Unknown		probable cytochrome c precursor
PA2272	Cytoplasmic Membrane	pbpC	penicillin-binding protein 3A
PA2275	Cytoplasmic		probable alcohol dehydrogenase (Zn-dependent)
PA2290	Cytoplasmic Membrane	gcd	glucose dehydrogenase
PA2291	Outer Membrane		probable glucose-sensitive porin
PA2294	Cytoplasmic Membrane		probable ATP-binding component of ABC transporter
PA2295	Cytoplasmic Membrane		probable permease of ABC transporter
PA2296	Unknown		hypothetical protein
PA2306	Cytoplasmic Membrane	ambA	AmbA
PA2307	Cytoplasmic Membrane		probable permease of ABC transporter
PA2308	Cytoplasmic Membrane		probable ATP-binding component of ABC transporter
PA2309	Unknown		hypothetical protein
PA2310	Cytoplasmic		hypothetical protein
PA2321	Unknown		gluconokinase gluconate kinase
PA2322	Cytoplasmic Membrane		gluconate permease
PA2323	Cytoplasmic		probable glyceraldehyde-3-phosphate dehydrogenase triosephosphate dehydrogenase
PA2327	Cytoplasmic Membrane		probable permease of ABC transporter
PA2328	Cytoplasmic Membrane		hypothetical protein
PA2329	Cytoplasmic Membrane		probable ATP-binding component of ABC transporter
PA2338	Unknown		probable binding protein component of ABC maltose/mannitol transporter
PA2339	Cytoplasmic Membrane		probable binding-protein-dependent maltose/mannitol transport protein
PA2340	Cytoplasmic Membrane		probable binding-protein-dependent maltose/mannitol transport protein
PA2341	Cytoplasmic Membrane		probable ATP-binding component of ABC maltose/mannitol transporter
PA2342	Cytoplasmic	mtlD	mannitol dehydrogenase
PA2343	Cytoplasmic	mtlY	xylulose kinase
PA2344	Unknown	mtlZ	fructokinase
PA2349	Cytoplasmic Membrane		conserved hypothetical protein
PA2350	Cytoplasmic Membrane		probable ATP-binding component of ABC transporter
PA2351	Cytoplasmic Membrane		probable permease of ABC transporter
PA1863	Periplasmic	modA	molybdate-binding periplasmic protein precursor ModA
PA2356	Cytoplasmic	msuD	methanesulfonate sulfonatase MsuD
PA2357	Unknown	msuE	NADH-dependent FMN reductase MsuE
PA2366	Cytoplasmic Membrane	hsiC3	HsiC3 uricase PuuD
PA2378	Cytoplasmic Membrane		probable aldehyde dehydrogenase
PA2382	Cytoplasmic	lldA	L-lactate dehydrogenase
PA0519	Periplasmic	nirS	nitrite reductase precursor cytochrome oxidase; cytochrome cd1
PA2398	Outer Membrane	fpvA	ferripyoverdine receptor
PA3392	Periplasmic	nosZ	nitrous-oxide reductase precursor
PA2408	Cytoplasmic Membrane		probable ATP-binding component of ABC transporter
PA2409	Cytoplasmic Membrane		probable permease of ABC transporter
PA2410	Unknown		hypothetical protein
PA2413	Cytoplasmic	pvdH	L-2
PA1811	Periplasmic	nppA1	NppA1 probable solute-binding protein
PA2420	Outer Membrane		probable porin
PA2435	Cytoplasmic Membrane		probable cation-transporting P-type ATPase
PA2442	Cytoplasmic	gcvT2	glycine cleavage system protein T2 aminomethyltransferase
PA2443	Cytoplasmic	sdaA	L-serine dehydratase L-serine deaminase
PA2444	Cytoplasmic	glyA2	serine hydroxymethyltransferase
PA2445	Cytoplasmic	gcvP2	glycine cleavage system protein P2 glycine decarboxylase
PA2446	Unknown	gcvH2	glycine cleavage system protein H2
PA2472	Cytoplasmic Membrane		probable major facilitator superfamily (MFS) transporter probable MFS transporter
PA2473	Unknown		probable glutathione S-transferase
PA2500	Cytoplasmic Membrane		probable major facilitator superfamily (MFS) transporter probable MFS transporter
PA2507	Cytoplasmic	catA	catechol 1
PA2508	Cytoplasmic	catC	muconolactone delta-isomerase
PA2509	Cytoplasmic	catB	muconate cycloisomerase I cis; cis-muconate lactonizing enzyme I
PA2515	Cytoplasmic	xylL	cis-1
PA2516	Cytoplasmic	xylZ	toluate 1
PA2517	Cytoplasmic	xylY	toluate 1
PA2518	Cytoplasmic	xylX	toluate 1
PA2520	Cytoplasmic Membrane	czcA	Resistance-Nodulation-Cell Division (RND) divalent metal cation efflux transporter CzcA RND divalent metal cation efflux transporter CzcA
PA2521	Cytoplasmic Membrane	czcB	Resistance-Nodulation-Cell Division (RND) divalent metal cation efflux membrane fusion protein CzcB precursor RND divalent metal cation efflux membrane fusion protein CzcB precursor
PA2522	Outer Membrane	czcC	outer membrane protein precursor CzcC
PA2531	Unknown		probable aminotransferase
PA2533	Cytoplasmic Membrane		probable sodium:alanine symporter
PA2536	Cytoplasmic Membrane		probable phosphatidate cytidylyltransferase
PA2537	Unknown		probable acyltransferase
PA2541	Cytoplasmic Membrane		probable CDP-alcohol phosphatidyltransferase
PA2548	Cytoplasmic Membrane		hypothetical protein
PA2550	Cytoplasmic		probable acyl-CoA dehydrogenase
PA2552	Cytoplasmic		probable acyl-CoA dehydrogenase
PA2553	Cytoplasmic		probable acyl-CoA thiolase
PA2555	Cytoplasmic		probable AMP-binding enzyme
PA2557	Cytoplasmic		probable AMP-binding enzyme
PA2563	Cytoplasmic Membrane		probable sulfate transporter
PA2579	Cytoplasmic	kynA	L-Tryptophan:oxygen 2
PA2584	Cytoplasmic Membrane	pgsA	CDP-diacylglycerol--glycerol-3-phosphate 3-phosphatidyltransferase phosphatidylglycerophosphate synthase
PA2587	Cytoplasmic	pqsH	probable FAD-dependent monooxygenase
PA1810	Periplasmic	nppA2	NppA2 probable binding protein component of ABC transporter
PA2594	Unknown		conserved hypothetical protein
PA2595	Unknown		conserved hypothetical protein
PA2596	Unknown		conserved hypothetical protein
PA2598	Cytoplasmic		hypothetical protein
PA2599	Unknown		conserved hypothetical protein
PA2600	Cytoplasmic		hypothetical protein
PA2611	Cytoplasmic	cysG	siroheme synthase uroporphyrinogen III methylase
PA2612	Cytoplasmic	serS	seryl-tRNA synthetase
PA2616	Unknown	trxB1	thioredoxin reductase 1
PA2623	Cytoplasmic	icd	isocitrate dehydrogenase oxalosuccinate decarboxylase; IDH
PA2624	Unknown	idh	isocitrate dehydrogenase
PA2629	Cytoplasmic	purB	adenylosuccinate lyase
PA2634	Cytoplasmic	aceA	isocitrate lyase AceA isocitrate lyase
PA2637	Cytoplasmic Membrane	nuoA	NADH dehydrogenase I chain A
PA2638	Cytoplasmic Membrane	nuoB	NADH dehydrogenase I chain B
PA2639	Cytoplasmic	nuoD	NADH dehydrogenase I chain C
PA2640	Cytoplasmic	nuoE	NADH dehydrogenase I chain E
PA2641	Cytoplasmic	nuoF	NADH dehydrogenase I chain F
PA2642	Unknown	nuoG	NADH dehydrogenase I chain G
PA2643	Cytoplasmic Membrane	nuoH	NADH dehydrogenase I chain H
PA2644	Cytoplasmic	nuoI	NADH Dehydrogenase I chain I
PA2645	Cytoplasmic Membrane	nuoJ	NADH dehydrogenase I chain J
PA2646	Cytoplasmic Membrane	nuoK	NADH dehydrogenase I chain K
PA2647	Cytoplasmic Membrane	nuoL	NADH dehydrogenase I chain L
PA2648	Cytoplasmic Membrane	nuoM	NADH dehydrogenase I chain M
PA2649	Cytoplasmic Membrane	nuoN	NADH dehydrogenase I chain N
PA2653	Cytoplasmic Membrane		probable transporter
PA2664	Cytoplasmic	fhp	flavohemoprotein
PA2666	Cytoplasmic		probable 6-pyruvoyl tetrahydrobiopterin synthase
PA2680	Cytoplasmic		probable quinone oxidoreductase
PA2683	Cytoplasmic		probable serine/threonine dehydratase
PA2688	Outer Membrane	pfeA	Ferric enterobactin receptor
PA2691	Cytoplasmic Membrane		conserved hypothetical protein
PA2709	Cytoplasmic	cysK	cysteine synthase A O-acetylserine sulfhydrolase A
PA2710	Cytoplasmic Membrane		hypothetical protein
PA4204	Periplasmic	ppgL	periplasmic gluconolactonase
PA2739	Cytoplasmic	pheT	phenylalanyl-tRNA synthetase
PA2740	Cytoplasmic	pheS	phenylalanyl-tRNA synthetase
PA2744	Cytoplasmic	thrS	threonyl-tRNA synthetase
PA2748	Cytoplasmic		probable methionine aminopeptidase
PA2760	Outer Membrane	oprQ	OprQ
PA2767	Cytoplasmic		probable enoyl-CoA hydratase/isomerase
PA2777	Cytoplasmic Membrane		conserved hypothetical protein
PA2796	Cytoplasmic	tal	transaldolase dihydroxyacetone transferase
PA2815	Cytoplasmic Membrane		probable acyl-CoA dehydrogenase
PA2826	Cytoplasmic		probable glutathione peroxidase
PA2828	Cytoplasmic		probable aminotransferase
PA2841	Cytoplasmic		probable enoyl-CoA hydratase/isomerase
PA2843	Cytoplasmic		probable aldolase
PA2856	Unknown	tesA	lysophospholipase A lecithinase B; lysophospholipase L1; TesA
PA2876	Cytoplasmic	pyrF	orotidine 5'-phosphate decarboxylase
PA2893	Cytoplasmic	atuH	putative very-long chain acyl-CoA synthetase putative short chain dehydrogenase involved in catabolism of citronellol
PA2902	Unknown		hypothetical protein
PA2903	Cytoplasmic	cobJ	precorrin-3 methylase CobJ
PA2904	Cytoplasmic	cobI	precorrin-2 methyltransferase CobI
PA2905	Cytoplasmic	cobH	precorrin isomerase CobH
PA2906	Cytoplasmic		probable oxidoreductase
PA2907	Cytoplasmic	cobL	precorrin-6y-dependent methyltransferase CobL
PA2908	Unknown	cbiD	cobalamin biosynthetic protein CbiD
PA2909	Cytoplasmic		hypothetical protein
PA2912	Cytoplasmic Membrane		probable ATP-binding component of ABC transporter
PA2913	Unknown		hypothetical protein
PA2914	Cytoplasmic Membrane		probable permease of ABC transporter
PA2916	Cytoplasmic Membrane		hypothetical protein
PA2923	Periplasmic	hisJ	periplasmic histidine-binding protein HisJ
PA2924	Cytoplasmic Membrane	hisQ	histidine transport system permease HisQ
PA2925	Cytoplasmic Membrane	hisM	histidine transport system permease HisM
PA2926	Cytoplasmic Membrane	hisP	histidine transport protein HisP
PA2929	Cytoplasmic Membrane		hypothetical protein
PA2932	Cytoplasmic	morB	morphinone reductase
PA2938	Cytoplasmic Membrane		probable transporter
PA2940	Cytoplasmic		probable acyl-CoA thiolase
PA2943	Cytoplasmic		phospho-2-dehydro-3-deoxyheptonate aldolase 3-deoxy-d-arabinoheptulosonate-7-phosphate synthase
PA2944	Cytoplasmic	cobN	cobalamin biosynthetic protein CobN
PA2947	Unknown		hypothetical protein
PA2948	Cytoplasmic	cobM	precorrin-3 methylase
PA2949	Unknown		probable lipase
PA2950	Cytoplasmic	pfm	proton motive force protein
PA2953	Cytoplasmic		electron transfer flavoprotein-ubiquinone oxidoreductase
PA2962	Cytoplasmic	tmk	thymidylate kinase
PA2964	Cytoplasmic	pabC	4-amino-4-deoxychorismate lyase
PA2965	Cytoplasmic Membrane	fabF1	beta-ketoacyl-acyl carrier protein synthase II FabF protein
PA2966	Cytoplasmic	acpP	acyl carrier protein
PA2967	Cytoplasmic	fabG	3-oxoacyl-[acyl-carrier-protein] reductase FabG protein; beta-ketoacyl acyl carrier protein reductase
PA2968	Cytoplasmic	fabD	malonyl-CoA-[acyl-carrier-protein] transacylase FabD protein
PA2969	Cytoplasmic	plsX	fatty acid biosynthesis protein PlsX
PA2974	Cytoplasmic		probable hydrolase
PA2977	Cytoplasmic	murB	UDP-N-acetylpyruvoylglucosamine reductase
PA2979	Cytoplasmic	kdsB	3-deoxy-manno-octulosonate cytidylyltransferase CMP-KDO synthetase
PA2981	Cytoplasmic	lpxK	tetraacyldisaccharide 4*-kinase lipid a 4*-kinase
PA2990	Cytoplasmic		probable phosphodiesterase
PA2991	Cytoplasmic	sth	soluble pyridine nucleotide transhydrogenase
PA3000	Cytoplasmic Membrane	aroP1	aromatic amino acid transport protein AroP1
PA3001	Cytoplasmic		probable glyceraldehyde-3-phosphate dehydrogenase
PA3004	Cytoplasmic		5-methylthioadenosine phosphorylase MtnP S-methyl-5'-thioinosine phosphorylase
PA3005	Cytoplasmic	nagZ	beta-N-acetyl-D-glucosaminidase
PA3013	Cytoplasmic	foaB	fatty-acid oxidation complex beta-subunit 3-ketoacyl-coA thiolase
PA3014	Cytoplasmic	faoA	fatty-acid oxidation complex alpha-subunit
PA1174	Periplasmic	napA	periplasmic nitrate reductase protein NapA
PA3025	Cytoplasmic		probable FAD-dependent glycerol-3-phosphate dehydrogenase
PA3038	Outer Membrane		probable porin
PA3039	Cytoplasmic Membrane		probable transporter
PA3043	Cytoplasmic		conserved hypothetical protein
PA2416	Periplasmic	treA	periplasmic trehalase precursor
PA3050	Cytoplasmic Membrane	pyrD	dihydroorotate dehydrogenase
PA3068	Cytoplasmic	gdhB	NAD-dependent glutamate dehydrogenase
PA3082	Outer Membrane	gbt	glycine betaine transmethylase
PA3083	Cytoplasmic	pepN	aminopeptidase N
PA3088	Cytoplasmic		conserved hypothetical protein
PA3092	Cytoplasmic	fadH1	2
PA3107	Cytoplasmic	metZ	o-succinylhomoserine sulfhydrylase
PA3108	Cytoplasmic	purF	amidophosphoribosyltransferase glutamine phosphoribosylpyrophosphate amidotransferase
PA3111	Cytoplasmic	folC	folylpolyglutamate synthetase dihydrofolate synthetase
PA3112	Cytoplasmic	accD	acetyl-CoA carboxylase beta subunit
PA3113	Cytoplasmic	trpF	N-(5'phosphoribosyl)anthranilate (PRA) isomerase
PA3116	Cytoplasmic		probable aspartate-semialdehyde dehydrogenase
PA3117	Cytoplasmic	asd	aspartate semialdehyde dehydrogenase
PA3118	Cytoplasmic	leuB	3-isopropylmalate dehydrogenase
PA3120	Cytoplasmic	leuD	3-isopropylmalate dehydratase small subunit
PA3121	Cytoplasmic	leuC	3-isopropylmalate dehydratase large subunit
PA3131	Cytoplasmic		probable aldolase 4-hydroxy-2-oxoglutarate aldolase; 2-keto-3-deoxy-6-phosphogluconate aldolase
PA3134	Cytoplasmic	gltX	glutamyl-tRNA synthetase
PA3139	Cytoplasmic		probable amino acid aminotransferase
PA3141	Cytoplasmic Membrane	wbpM	nucleotide sugar epimerase/dehydratase WbpM
PA3145	Cytoplasmic Membrane	wbpL	glycosyltransferase WbpL
PA3146	Cytoplasmic	wbpK	probable NAD-dependent epimerase/dehydratase WbpK
PA3147	Cytoplasmic Membrane	wbpJ	probable glycosyl transferase WbpJ
PA3148	Cytoplasmic	wbpI	UDP-N-acetylglucosamine 2-epimerase WbpI
PA3149	Cytoplasmic	wbpH	probable glycosyltransferase WbpH
PA3150	Cytoplasmic	wbpG	LPS biosynthesis protein WbpG
PA3151	Cytoplasmic	hisF2	imidazoleglycerol-phosphate synthase
PA3152	Cytoplasmic	hisH2	glutamine amidotransferase
PA3153	Cytoplasmic Membrane	wzx	O-antigen translocase O-antigen flippase
PA3154	Cytoplasmic Membrane	wzy	B-band O-antigen polymerase
PA3155	Cytoplasmic	wbpE	UDP-2-acetamido-2-dideoxy-d-ribo-hex-3-uluronic acid transaminase
PA3156	Cytoplasmic	wbpD	UDP-2-acetamido-3-amino-2
PA3158	Cytoplasmic	wbpB	UDP-2-acetamido-2-deoxy-d-glucuronic acid 3-dehydrogenase
PA3159	Cytoplasmic	wbpA	UDP-N-acetyl-d-glucosamine 6-Dehydrogenase
PA3163	Cytoplasmic	cmk	cytidylate kinase cytidine monophosphate kinase
PA3164
PA3165	Cytoplasmic	hisC2	histidinol-phosphate aminotransferase imidazole acetol-phosphate transaminase
PA3166	Cytoplasmic	pheA	chorismate mutase prephenate dehydratase
PA3167	Cytoplasmic	serC	3-phosphoserine aminotransferase
PA3169	Cytoplasmic		5-methylthioribose-1-phosphate isomerase MtnA probable initiation factor 2 subunit (class 3)
PA3171	Cytoplasmic	ubiG	3-demethylubiquinone-9 3-methyltransferase
PA3172	Cytoplasmic		probable hydrolase
PA3175	Cytoplasmic		probable arginase family protein
PA3176	Cytoplasmic Membrane	gltS	glutamate/sodium ion symporter
PA3181	Cytoplasmic		2-keto-3-deoxy-6-phosphogluconate aldolase KDPG-aldolase
PA3182	Unknown	pgl	6-phosphogluconolactonase
PA3183	Cytoplasmic	zwf	glucose-6-phosphate 1-dehydrogenase G6PD
PA3186	Outer Membrane	oprB	Glucose/carbohydrate outer membrane porin OprB precursor D1; carbohydrate-selective porin OprB
PA3187	Cytoplasmic Membrane		probable ATP-binding component of ABC transporter
PA3188	Cytoplasmic Membrane		probable permease of ABC sugar transporter
PA3189	Cytoplasmic Membrane		probable permease of ABC sugar transporter
PA3975	Periplasmic	thiD	phosphomethylpyrimidine kinase HMP-P kinase
PA3193	Cytoplasmic	glk	glucokinase
PA3194	Cytoplasmic	edd	phosphogluconate dehydratase 6-phosphogluconate dehydratase
PA3195	Cytoplasmic	gapA	glyceraldehyde 3-phosphate dehydrogenase GAPDH; NAD-dependent glyceraldehyde-3-phosphate dehydrogenase
PA3210	Cytoplasmic Membrane	trkH	potassium uptake protein TrkH
PA3234	Cytoplasmic Membrane		probable sodium:solute symporter
PA3236	Unknown	betX	BetX betaine-specific binding protein
PA3242	Cytoplasmic Membrane		probable lauroyl acyltransferase
PA3247	Cytoplasmic		hypothetical protein
PA3267	Cytoplasmic Membrane		hypothetical protein
PA3268	Outer Membrane		probable TonB-dependent receptor
PA3279	Outer Membrane	oprP	Phosphate-specific outer membrane porin OprP precursor porin P
PA3280	Outer Membrane	oprO	Pyrophosphate-specific outer membrane porin OprO precursor porin O
PA3286	Cytoplasmic		hypothetical protein
PA3295	Cytoplasmic		probable HIT family protein
PA0300	Periplasmic	spuD	polyamine transport protein
PA3299	Cytoplasmic	fadD1	long-chain-fatty-acid--CoA ligase acyl coenzyme A synthetase
PA3300	Cytoplasmic	fadD2	long-chain-fatty-acid--CoA ligase acyl coenzyme A synthetase
PA3301	Cytoplasmic		hypothetical protein
PA0301	Periplasmic	spuE	polyamine transport protein
PA3314	Cytoplasmic Membrane		probable ATP-binding component of ABC transporter
PA3315	Cytoplasmic Membrane		probable permease of ABC transporter
PA3316	Cytoplasmic Membrane		probable permease of ABC transporter
PA3319	Extracellular	plcN	non-hemolytic phospholipase C precursor
PA3333	Cytoplasmic	fabH2	3-oxoacyl-[acyl-carrier-protein] synthase III acetyl CoA ACP transacetylase; beta-ketoacyl-ACP synthase III
PA3334	Unknown		probable acyl carrier protein
PA3337	Cytoplasmic	rfaD	ADP-L-glycero-D-mannoheptose 6-epimerase ADP-glyceromanno-heptose 6-epimerase.
PA3356	Cytoplasmic	pauA5	Glutamylpolyamine synthetase
PA3357	Cytoplasmic	dsdA	D-serine dehydratase D-serine deaminase
PA3364	Cytoplasmic	amiC	aliphatic amidase expression-regulating protein
PA3366	Cytoplasmic	amiE	aliphatic amidase
PA3382	Cytoplasmic Membrane	phnE	phosphonate transport protein PhnE
PA3610	Periplasmic	potD	polyamine transport protein PotD
PA3384	Cytoplasmic Membrane	phnC	ATP-binding component of ABC phosphonate transporter
PA3387	Cytoplasmic	rhlG	beta-ketoacyl reductase
PA1292	Periplasmic		probable 3-mercaptopyruvate sulfurtransferase
PA3394	Cytoplasmic	nosF	NosF protein
PA3395	Cytoplasmic Membrane	nosY	NosY protein
PA3397	Cytoplasmic	fprA	FprA NADPH:ferredoxin reductase; NADP+-dependent ferredoxin reductase; FPR
PA3415	Cytoplasmic		probable dihydrolipoamide acetyltransferase
PA3416	Unknown		probable pyruvate dehydrogenase E1 component
PA3417	Cytoplasmic		probable pyruvate dehydrogenase E1 component
PA3418	Cytoplasmic	ldh	leucine dehydrogenase
PA3426	Cytoplasmic		probable enoyl CoA-hydratase/isomerase
PA3438	Cytoplasmic	folE1	GTP cyclohydrolase I precursor
PA3442	Cytoplasmic Membrane		probable ATP-binding component of ABC transporter
PA3443	Cytoplasmic Membrane		probable permease of ABC transporter
PA3444	Cytoplasmic		conserved hypothetical protein
PA3445	Unknown		conserved hypothetical protein
PA3446	Unknown		conserved hypothetical protein
PA3447	Cytoplasmic Membrane		probable ATP-binding component of ABC transporter
PA3448	Cytoplasmic Membrane		probable permease of ABC transporter
PA3449	Unknown		conserved hypothetical protein
PA3452	Cytoplasmic	mqoA	malate:quinone oxidoreductase malate dehydrogenase
PA3454	Cytoplasmic		probable acyl-CoA thiolase
PA3459	Cytoplasmic		probable glutamine amidotransferase
PA3471	Cytoplasmic		probable malic enzyme probable malate dehydrogenase
PA0190	Periplasmic		probable acid phosphatase
PA3476	Unknown	rhlI	autoinducer synthesis protein RhlI
PA3478	Cytoplasmic	rhlB	rhamnosyltransferase chain B
PA3479	Cytoplasmic	rhlA	rhamnosyltransferase chain A
PA3480	Cytoplasmic		probable deoxycytidine triphosphate deaminase dCTP deaminase
PA3482	Cytoplasmic	metG	methionyl-tRNA synthetase
PA5498	Periplasmic	znuA	probable adhesin
PA3504	Cytoplasmic		probable aldehyde dehydrogenase
PA3506	Cytoplasmic		probable decarboxylase
PA3512	Cytoplasmic Membrane		probable permease of ABC transporter
PA3513	Unknown		hypothetical protein
PA3514	Cytoplasmic Membrane		probable ATP-binding component of ABC transporter
PA3516	Cytoplasmic		probable lyase
PA3517	Cytoplasmic		probable lyase
PA3524	Cytoplasmic	gloA1	lactoylglutathione lyase S-D-lactoylglutathione methylglyoxal lyase; ketone-aldehyde mutase; aldoketomutase; glyoxalase I; methylglyoxalase
PA3525	Cytoplasmic	argG	argininosuccinate synthase
PA3527	Cytoplasmic	pyrC	dihydroorotase
PA3531	Cytoplasmic	bfrB	bacterioferritin cytochrome b-1 (cytochrome b-557)
PA3537	Cytoplasmic	argF	ornithine carbamoyltransferase
PA3538	Cytoplasmic Membrane		probable ATP-binding component of ABC transporter
PA3540	Cytoplasmic	algD	GDP-mannose 6-dehydrogenase AlgD
PA3541	Cytoplasmic Membrane	alg8	alginate biosynthesis protein Alg8
PA2407	Periplasmic		probable adhesion protein
PA3865	Periplasmic		probable amino acid binding protein
PA3544	Outer Membrane	algE	Alginate production outer membrane protein AlgE precursor alginate production protein AlgE
PA5317	Periplasmic		probable binding protein component of ABC dipeptide transporter
PA3548	Cytoplasmic Membrane	algI	alginate o-acetyltransferase AlgI
PA3549	Cytoplasmic Membrane	algJ	alginate o-acetyltransferase AlgJ
PA5217	Periplasmic		probable binding protein component of ABC iron transporter
PA3551	Cytoplasmic	algA	phosphomannose isomerase / guanosine 5'-diphospho-D-mannose pyrophosphorylase Alginate biosynthesis protein AlgA
PA3552	Cytoplasmic	arnB	ArnB ArnB
PA3553	Cytoplasmic Membrane	arnC	ArnC ArnC
PA3554	Cytoplasmic	arnA	ArnA PmrI; ArnA
PA3555	Cytoplasmic	arnD	ArnD ArnD
PA3556	Cytoplasmic Membrane	arnT	inner membrane L-Ara4N transferase ArnT pmrK
PA3557	Cytoplasmic Membrane	arnE	ArnE ArnE
PA3558	Cytoplasmic Membrane	arnF	ArnF ArnF
PA3559	Cytoplasmic		probable nucleotide sugar dehydrogenase
PA3560	Cytoplasmic Membrane	fruA	phosphotransferase system transporter fructose-specific IIBC component
PA3561	Cytoplasmic	fruK	1-phosphofructokinase fructose-1-phosphate kinase
PA3562	Unknown	fruI	phosphotransferase system transporter enzyme I
PA3568	Cytoplasmic		probable acetyl-coa synthetase
PA3569	Cytoplasmic	mmsB	3-hydroxyisobutyrate dehydrogenase
PA3570	Cytoplasmic	mmsA	methylmalonate-semialdehyde dehydrogenase
PA3579	Cytoplasmic		probable carbohydrate kinase
PA3581	Cytoplasmic Membrane	glpF	glycerol uptake facilitator protein Glycerol diffusion facilitator
PA3582	Cytoplasmic	glpK	glycerol kinase Glycerokinase
PA3584	Cytoplasmic	glpD	glycerol-3-phosphate dehydrogenase
PA3588	Outer Membrane		probable porin
PA3589	Cytoplasmic		probable acyl-CoA thiolase
PA3590	Cytoplasmic		probable hydroxyacyl-CoA dehydrogenase
PA3591	Cytoplasmic		probable enoyl-CoA hydratase/isomerase
PA3602	Cytoplasmic		conserved hypothetical protein
PA3603	Cytoplasmic Membrane	dgkA	diacylglycerol kinase diglyceride kinase
PA3607	Cytoplasmic Membrane	potA	polyamine transport protein PotA
PA3608	Cytoplasmic Membrane	potB	polyamine transport protein PotB
PA3609	Cytoplasmic Membrane	potC	polyamine transport protein PotC
PA3190	Periplasmic		probable binding protein component of ABC sugar transporter
PA3625	Unknown	surE	survival protein SurE
PA3627	Cytoplasmic	ygbB	2C-methyl-D-erythritol 2
PA3629	Cytoplasmic	adhC	alcohol dehydrogenase class III glutathione-dependent formaldehyde dehydrogenase
PA3633	Cytoplasmic	ygbP	4-diphosphocytidyl-2-C-methylerythritol synthase YgbP protein
PA3635	Cytoplasmic	eno	enolase phosphopyruvate hydratase; 2-phosphoglycerate dehydratase
PA3636	Cytoplasmic	kdsA	2-dehydro-3-deoxyphosphooctonate aldolase 3-deoxy-D-manno-octulosonic acid 8-phosphate synthetase; Kdo-8-P synthase
PA3637	Cytoplasmic	pyrG	CTP synthase UTP--ammonia ligase
PA3639	Cytoplasmic	accA	acetyl-coenzyme A carboxylase carboxyl transferase (alpha subunit)
PA3641	Cytoplasmic Membrane		probable amino acid permease
PA3643	Cytoplasmic	lpxB	lipid A-disaccharide synthase
PA3644	Cytoplasmic	lpxA	UDP-N-acetylglucosamine acyltransferase acyl-[acyl-carrier-protein]--UDP-N-acetylglucosamine O-acyltransferase
PA3645	Cytoplasmic	fabZ	(3R)-hydroxymyristoyl-[acyl carrier protein] dehydratase
PA3646	Cytoplasmic	lpxD	UDP-3-O-[3-hydroxylauroyl] glucosamine N-acyltransferase FirA protein
PA3650	Unknown	dxr	1-deoxy-d-xylulose 5-phosphate reductoisomerase
PA3651	Cytoplasmic Membrane	cdsA	phosphatidate cytidylyltransferase CDP-diglyceride pyrophosphorylase; CDP-diacylglycerol synthase
PA3652	Cytoplasmic	uppS	undecaprenyl pyrophosphate synthetase
PA3654	Cytoplasmic	pyrH	uridylate kinase uridine monophosphate kinase
PA3657	Cytoplasmic	map	methionine aminopeptidase MAP; peptidase M
PA3659	Cytoplasmic		probable aminotransferase
PA3660	Cytoplasmic Membrane		probable sodium/hydrogen antiporter
PA3665	Cytoplasmic Membrane		hypothetical protein
PA3666	Unknown	dapD	tetrahydrodipicolinate succinylase
PA3673	Cytoplasmic Membrane	plsB	glycerol-3-phosphate acyltransferase
PA3686	Cytoplasmic	adk	adenylate kinase
PA3687	Cytoplasmic	ppc	phosphoenolpyruvate carboxylase PEPC
PA3690	Cytoplasmic Membrane		probable metal-transporting P-type ATPase
PA3700	Cytoplasmic	lysS	lysyl-tRNA synthetase
PA3710	Cytoplasmic Membrane		probable GMC-type oxidoreductase
PA3713	Cytoplasmic	spdH	spermidine dehydrogenase
PA3727	Cytoplasmic		hypothetical protein
PA3735	Cytoplasmic	thrC	threonine synthase
PA3736	Cytoplasmic	hom	homoserine dehydrogenase
PA3739	Cytoplasmic Membrane		probable sodium/hydrogen antiporter
PA3751	Cytoplasmic Membrane	purT	phosphoribosylglycinamide formyltransferase 2 glycinamide ribonucleotide transformylase
PA3758	Cytoplasmic		probable N-acetylglucosamine-6-phosphate deacetylase
PA3759	Cytoplasmic		probable aminotransferase
PA3760	Cytoplasmic		N-Acetyl-D-Glucosamine phosphotransferase system transporter
PA3761	Cytoplasmic Membrane	nagE	N-Acetyl-D-Glucosamine phosphotransferase system transporter
PA3762	Unknown		hypothetical protein
PA3763	Cytoplasmic	purL	phosphoribosylformylglycinamidine synthase formylglycinamide ribotide amidotransferase
PA3764	Cytoplasmic		conserved hypothetical protein
PA3769	Cytoplasmic	guaA	GMP synthase
PA3770	Cytoplasmic	guaB	inosine-5'-monophosphate dehydrogenase
PA0203	Periplasmic		probable binding protein component of ABC transporter
PA3780	Cytoplasmic Membrane		hypothetical protein
PA3781	Cytoplasmic Membrane		probable transporter
PA3790	Outer Membrane	oprC	Putative copper transport outer membrane porin OprC precursor
PA3792		leuA	2-isopropylmalate synthase
PA3802	Cytoplasmic	hisS	histidyl-tRNA synthetase
PA3803	Cytoplasmic	gcpE	probable isoprenoid biosynthetic protein GcpE
PA3807	Extracellular	ndk	nucleoside diphosphate kinase
PA3814	Cytoplasmic	iscS	L-cysteine desulfurase (pyridoxal phosphate-dependent) IscS protein
PA3816	Cytoplasmic	cysE	O-acetylserine synthase
PA3818	Cytoplasmic		extragenic suppressor protein SuhB SuhB
PA3831	Cytoplasmic	pepA	leucine aminopeptidase Aminopeptidase A
PA3834	Cytoplasmic	valS	valyl-tRNA synthetase
PA3848	Cytoplasmic		hypothetical protein
PA3857	Cytoplasmic Membrane	pcs	phosphatidylcholine synthase
PA3860	Cytoplasmic		probable AMP-binding enzyme
PA3862	Cytoplasmic	dauB	NAD(P)H-dependent anabolic L-arginine dehydrogenase
PA0323	Periplasmic		probable binding protein component of ABC transporter
PA3872	Cytoplasmic Membrane	narI	respiratory nitrate reductase gamma chain
PA3873	Cytoplasmic	narJ	respiratory nitrate reductase delta chain
PA3874	Cytoplasmic Membrane	narH	respiratory nitrate reductase beta chain
PA3875	Cytoplasmic Membrane	narG	respiratory nitrate reductase alpha chain
PA3876	Cytoplasmic Membrane	narK2	nitrite extrusion protein 2
PA3877	Cytoplasmic Membrane	narK1	nitrite extrusion protein 1
PA3887	Cytoplasmic Membrane	nhaP	Na+/H+ antiporter NhaP
PA3888	Cytoplasmic Membrane	opuCD	OpuC ABC transporter
PA3889	Cytoplasmic Membrane	opuCC	OpuC ABC transporter
PA3890	Cytoplasmic Membrane	opuCB	OpuC ABC transporter
PA3891	Cytoplasmic Membrane	opuCA	OpuC ABC transporter
PA3896	Cytoplasmic		probable 2-hydroxyacid dehydrogenase
PA3901	Outer Membrane	fecA	Fe(III) dicitrate transport protein FecA
PA3910	Extracellular	eddA	Extracelullar DNA degradation protein
PA3920	Cytoplasmic Membrane		probable metal transporting P-type ATPase
PA3924	Cytoplasmic		probable medium-chain acyl-CoA ligase probable acyl-CoA synthetase
PA3925	Cytoplasmic		probable acyl-CoA thiolase
PA3931	Unknown		conserved hypothetical protein
PA3933	Cytoplasmic Membrane	betT3	BetT3
PA3935	Cytoplasmic	tauD	taurine dioxygenase
PA3936	Cytoplasmic Membrane		probable permease of ABC taurine transporter
PA3937	Cytoplasmic Membrane		probable ATP-binding component of ABC taurine transporter
PA3938	Unknown		probable periplasmic taurine-binding protein precursor
PA3942	Cytoplasmic	tesB	acyl-CoA thioesterase II TesB
PA3970	Cytoplasmic	amn	AMP nucleosidase
PA2058	Periplasmic		probable binding protein component of ABC transporter
PA3976	Unknown	thiE	thiamin-phosphate pyrophosphorylase thiamin-phosphate synthase
PA3977	Cytoplasmic	hemL	glutamate-1-semialdehyde 2
PA3987	Cytoplasmic	leuS	leucyl-tRNA synthetase leucine--tRNA ligase
PA3988	Unknown	lptE	LPS-assembly lipoprotein LptE hypothetical protein
PA3992	Cytoplasmic Membrane		hypothetical protein
PA3999	Cytoplasmic Membrane	dacC	D-ala-D-ala-carboxypeptidase D-ala-D-ala endopeptidase; penicillin-binding protein 6 precursor
PA4001	Cytoplasmic Membrane	sltB1	soluble lytic transglycosylase B membrane-bound lytic transglycosylase
PA4003	Cytoplasmic Membrane	pbpA	penicillin-binding protein 2
PA4006	Cytoplasmic	nadD	nicotinic acid mononucleotide adenylyltransferase NAD biosynthetic protein NadD
PA4007	Cytoplasmic	proA	gamma-glutamyl phosphate reductase Glutamate-semialdehyde dehydrogenase
PA4011	Cytoplasmic Membrane		hypothetical protein
PA4019	Cytoplasmic		probable aromatic acid decarboxylase
PA4024	Cytoplasmic	eutB	ethanolamine ammonia-lyase large subunit
PA4025	Cytoplasmic		probable ethanolamine ammonia-lyase light chain
PA4027	Unknown		hypothetical protein
PA4031	Cytoplasmic	ppa	inorganic pyrophosphatase
PA4043	Cytoplasmic	ispA	geranyltranstransferase FPP synthase; farnesyldiphosphate synthase
PA4044	Cytoplasmic	dxs	1-deoxyxylulose-5-phosphate synthase dxp synthase
PA2204	Periplasmic		probable binding protein component of ABC transporter
PA4047	Cytoplasmic	ribA	GTP cyclohydrolase II
PA4050	Cytoplasmic Membrane	pgpA	phosphatidylglycerophosphatase A
PA4053	Cytoplasmic	ribE	6
PA4054	Cytoplasmic	ribB	GTP cyclohydrolase II / 3
PA4055	Cytoplasmic	ribC	riboflavin synthase alpha chain
PA4056	Cytoplasmic	ribD	riboflavin-specific deaminase/reductase riboflavin biosynthetic protein RibG; bifunctional pyrimidine deaminase/reductase in pathway of riboflavin biosynthesis
PA4068	Cytoplasmic		probable epimerase
PA4069	Cytoplasmic		hypothetical protein
PA4073	Cytoplasmic		probable aldehyde dehydrogenase
PA4089	Cytoplasmic		probable short-chain dehydrogenase
PA4091	Cytoplasmic	hpaA	4-hydroxyphenylacetate 3-monooxygenase large chain p-hydroxyphenylacetate 3-hydroxylase
PA4092	Unknown	hpaC	4-hydroxyphenylacetate 3-monooxygenase small chain
PA4097	Cytoplasmic		probable alcohol dehydrogenase (Zn-dependent)
PA4099	Outer Membrane		hypothetical protein
PA4195	Periplasmic		probable binding protein component of ABC transporter
PA4121	Cytoplasmic		conserved hypothetical protein
PA4122	Cytoplasmic		conserved hypothetical protein
PA4123	Cytoplasmic	hpcC	5-carboxy-2-hydroxymuconate semialdehyde dehydrogenase
PA4124	Unknown	hpcB	homoprotocatechuate 2
PA4125	Unknown	hpcD	5-carboxymethyl-2-hydroxymuconate isomerase
PA4127	Cytoplasmic	hpcG	2-oxo-hept-3-ene-1
PA4128	Cytoplasmic		conserved hypothetical protein
PA4130	Cytoplasmic		probable sulfite or nitrite reductase
PA4133	Cytoplasmic Membrane		cytochrome c oxidase subunit (cbb3-type) cytochrome c oxidase polypeptide I homolog (heme b/copper cytochrome c oxidase subunit)
PA4137	Outer Membrane		probable porin
PA4138	Cytoplasmic	tyrS	tyrosyl-tRNA synthetase
PA4150	Cytoplasmic		probable dehydrogenase E1 component
PA4151	Cytoplasmic	acoB	acetoin catabolism protein AcoB
PA4152	Cytoplasmic		probable hydrolase
PA4153	Cytoplasmic		2
PA4158	Cytoplasmic Membrane	fepC	ferric enterobactin transport protein FepC
PA4496	Periplasmic		probable binding protein component of ABC transporter
PA4160	Cytoplasmic Membrane	fepD	ferric enterobactin transport protein FepD
PA4161	Cytoplasmic Membrane	fepG	ferric enterobactin transport protein FepG
PA4163	Cytoplasmic		hypothetical protein
PA4179	Outer Membrane		probable porin
PA4180	Cytoplasmic		probable acetolactate synthase large subunit
PA4188	Cytoplasmic		conserved hypothetical protein
PA4189	Cytoplasmic		probable aldehyde dehydrogenase
PA4192	Cytoplasmic Membrane		probable ATP-binding component of ABC transporter
PA4193	Cytoplasmic Membrane		probable permease of ABC transporter
PA4194	Cytoplasmic Membrane		probable permease of ABC transporter
PA4497	Periplasmic		probable binding protein component of ABC transporter
PA4198	Cytoplasmic		probable AMP-binding enzyme
PA4201	Cytoplasmic	ddlA	D-alanine-D-alanine ligase A
PA4500	Periplasmic		probable binding protein component of ABC transporter
PA4209	Cytoplasmic	phzM	probable phenazine-specific methyltransferase probable O-methyltransferase
PA4210	Cytoplasmic	phzA1	probable phenazine biosynthesis protein
PA4211	Cytoplasmic	phzB1	probable phenazine biosynthesis protein
PA4212	Cytoplasmic	phzC1	phenazine biosynthesis protein PhzC
PA4213	Unknown	phzD1	phenazine biosynthesis protein PhzD
PA4214	Cytoplasmic	phzE1	phenazine biosynthesis protein PhzE
PA4215	Cytoplasmic	phzF1	probable phenazine biosynthesis protein
PA4216	Cytoplasmic	phzG1	probable pyridoxamine 5'-phosphate oxidase probable phenazine biosynthesis protein
PA4217	Cytoplasmic	phzS	flavin-containing monooxygenase probable FAD-dependent monooxygenase
PA4221	Outer Membrane	fptA	Fe(III)-pyochelin outer membrane receptor precursor
PA4230	Unknown	pchB	salicylate biosynthesis protein PchB isochorismate-pyruvate lyase; chorismate mutase
PA4231	Cytoplasmic	pchA	salicylate biosynthesis isochorismate synthase
PA4235	Cytoplasmic	ftnA	bacterial ferritin FtnA
PA4236	Unknown	katA	catalase
PA4279	Cytoplasmic		hypothetical protein
PA4280	Cytoplasmic	birA	BirA bifunctional protein
PA4286	Unknown		hypothetical protein
PA4292	Cytoplasmic Membrane		probable phosphate transporter
PA4314	Cytoplasmic	purU1	formyltetrahydrofolate deformylase
PA4329	Cytoplasmic	pykA	pyruvate kinase II Phosphoenolpyruvate kinase
PA4330	Cytoplasmic		probable enoyl-CoA hydratase/isomerase
PA4333	Cytoplasmic		probable fumarase probable fumarate hydratase
PA4334	Cytoplasmic Membrane		probable transport protein
PA4339	Cytoplasmic Membrane		probable phospholipase
PA4342	Cytoplasmic		probable amidase
PA4343	Cytoplasmic Membrane		probable major facilitator superfamily (MFS) transporter probable MFS transporter
PA4351	Cytoplasmic Membrane	olsA	OlsA
PA4353	Cytoplasmic		conserved hypothetical protein
PA4358	Cytoplasmic Membrane		probable ferrous iron transport protein
PA4365	Cytoplasmic Membrane		probable transporter
PA4502	Periplasmic		probable binding protein component of ABC transporter
PA4376	Cytoplasmic	pncB2	nicotinate phosphoribosyltransferase
PA4389	Cytoplasmic		probable short-chain dehydrogenase
PA4393	Cytoplasmic Membrane	ampG	AmpG
PA4397	Cytoplasmic	panE	ketopantoate reductase alternative pyrimidine biosynthesis protein; thiamin biosynthesis protein
PA4399	Cytoplasmic		conserved hypothetical protein
PA4402	Cytoplasmic	argJ	glutamate N-acetyltransferase ornithine transacetylase
PA4406	Cytoplasmic	lpxC	UDP-3-O-acyl-N-acetylglucosamine deacetylase EnvA protein
PA4410	Cytoplasmic	ddlB	D-alanine--D-alanine ligase
PA4411	Cytoplasmic	murC	UDP-N-acetylmuramate--alanine ligase
PA4412	Cytoplasmic Membrane	murG	UDP-N-acetylglucosamine--N-acetylmuramyl-(pentapeptide) pyrophosphoryl-undecaprenol N-acetylglucosamine transferase
PA4414	Cytoplasmic	murD	UDP-N-acetylmuramoylalanine--D-glutamate ligase D-glutamate-adding enzyme
PA4415	Cytoplasmic Membrane	mraY	phospho-N-acetylmuramoyl-pentapeptide-transferase
PA4416	Cytoplasmic	murF	UDP-N-acetylmuramoylalanyl-D-glutamyl-2
PA4417	Cytoplasmic	murE	UDP-N-acetylmuramoylalanyl-D-glutamate-2
PA4418	Cytoplasmic Membrane	ftsI	penicillin-binding protein 3 cell-division protein FtsI
PA4425	Cytoplasmic		sedoheptulose 7-phosphate isomerase GmhA
PA4429	Unknown		probable cytochrome c1 precursor
PA4430	Cytoplasmic Membrane		probable cytochrome b
PA4431	Cytoplasmic Membrane		probable iron-sulfur protein
PA4435	Cytoplasmic		probable acyl-CoA dehydrogenase
PA4439	Cytoplasmic	trpS	tryptophanyl-tRNA synthetase tryptophan-tRNA ligase
PA4442	Cytoplasmic	cysN	ATP sulfurylase GTP-binding subunit/APS kinase
PA4443	Cytoplasmic	cysD	ATP sulfurylase small subunit sulfate adenylate transferase subunit 2
PA4444	Cytoplasmic Membrane	mltB1	soluble and membrane-bound lytic transglycosylases membrane-bound lytic transglycosylase
PA4447	Cytoplasmic	hisC1	histidinol-phosphate aminotransferase imidazole acetol-phosphate transaminase
PA4448	Cytoplasmic	hisD	histidinol dehydrogenase
PA4449	Cytoplasmic	hisG	ATP-phosphoribosyltransferase
PA4450	Cytoplasmic	murA	UDP-N-acetylglucosamine 1-carboxyvinyltransferase enoylpyruvate transferase
PA4457	Cytoplasmic		arabinose-5-phosphate isomerase KdsD
PA4458	Cytoplasmic		conserved hypothetical protein
PA4467	Cytoplasmic Membrane		hypothetical protein
PA4913	Periplasmic		probable binding protein component of ABC transporter
PA4470	Cytoplasmic	fumC1	fumarate hydratase fumarase
PA4482	Cytoplasmic	gatC	Glu-tRNA(Gln) amidotransferase subunit C
PA4483	Cytoplasmic	gatA	Glu-tRNA(Gln) amidotransferase subunit A
PA4484	Cytoplasmic	gatB	Glu-tRNA(Gln) amidotransferase subunit B
PA4486	Unknown		conserved hypothetical protein
PA5076	Periplasmic		probable binding protein component of ABC transporter
PA5096	Periplasmic		probable binding protein component of ABC transporter
PA0884	Periplasmic		probable C4-dicarboxylate-binding periplasmic protein
PA4501	Outer Membrane	opdD	Glycine-glutamate dipeptide porin OpdP Glycine-glutamate dipeptide porin OpdP
PA4616	Periplasmic		probable c4-dicarboxylate-binding protein
PA4503	Cytoplasmic Membrane		probable permease of ABC transporter
PA4504	Cytoplasmic Membrane		probable permease of ABC transporter
PA4505	Cytoplasmic Membrane		probable ATP-binding component of ABC transporter
PA4506	Cytoplasmic Membrane		probable ATP-binding component of ABC dipeptide transporter
PA4507	Cytoplasmic Membrane		hypothetical protein
PA4509	Cytoplasmic		hypothetical protein
PA4512	Cytoplasmic Membrane	lpxO1	lipopolysaccharide biosynthetic protein LpxO1
PA4513	Cytoplasmic Membrane		probable oxidoreductase
PA4519	Cytoplasmic	speC	ornithine decarboxylase
PA4522	Cytoplasmic	ampD	beta-lactamase expression regulator AmpD
PA4523	Cytoplasmic		hypothetical protein
PA4524	Cytoplasmic	nadC	nicotinate-nucleotide pyrophosphorylase quinolinate phosphoribosyltransferase
PA4529	Cytoplasmic	coaE	dephosphocoenzyme A kinase CoaE protein
PA4538	Cytoplasmic Membrane	ndh	NADH dehydrogenase
PA4548	Cytoplasmic Membrane		probable D-amino acid oxidase
PA4557	Cytoplasmic	lytB	LytB protein
PA4560	Cytoplasmic	ileS	isoleucyl-tRNA synthetase
PA4561	Cytoplasmic	ribF	riboflavin kinase/FAD synthase flavokinase
PA4562	Cytoplasmic Membrane		conserved hypothetical protein
PA4565	Cytoplasmic	proB	glutamate 5-kinase
PA4569	Cytoplasmic	ispB	octaprenyl-diphosphate synthase
PA3047	Periplasmic		probable D-alanyl-D-alanine carboxypeptidase probable penicillin-binding protein 4
PA4588	Unknown	gdhA	glutamate dehydrogenase
PA4589	Outer Membrane		probable outer membrane protein precursor
PA4602	Cytoplasmic	glyA3	serine hydroxymethyltransferase
PA0164	Periplasmic		probable gamma-glutamyltranspeptidase
PA4615	Cytoplasmic	fprB	FprB probable oxidoreductase
PA0361	Periplasmic		probable gamma-glutamyltranspeptidase precursor
PA4626	Cytoplasmic	hprA	glycerate dehydrogenase hydroxypyruvate reductase
PA4628	Cytoplasmic Membrane	lysP	lysine-specific permease
PA4640	Cytoplasmic	mqoB	malate:quinone oxidoreductase malate dehydrogenase
PA4645	Cytoplasmic		probable purine/pyrimidine phosphoribosyl transferase
PA4646	Cytoplasmic	upp	uracil phosphoribosyltransferase
PA4647	Cytoplasmic Membrane	uraA	uracil permease
PA4655	Cytoplasmic	hemH	ferrochelatase
PA4661	Unknown	pagL	Lipid A 3-O-deacylase
PA4662	Cytoplasmic	murI	glutamate racemase
PA4666	Cytoplasmic	hemA	glutamyl-tRNA reductase hemA; delta-aminolevulinic synthase
PA4669	Unknown	ipk	isopentenyl monophosphate kinase
PA4670	Cytoplasmic	prs	ribose-phosphate pyrophosphokinase phosphoribosylpyrophosphate synthetase
PA4676	Cytoplasmic		probable carbonic anhydrase
PA0838	Periplasmic		probable glutathione peroxidase
PA4688	Cytoplasmic Membrane	hitB	iron (III)-transport system permease HitB
PA4693	Cytoplasmic Membrane	pssA	phosphatidylserine synthase CDP-diacylglycerol--serine O-phosphatidyltransferase
PA4694	Cytoplasmic	ilvC	ketol-acid reductoisomerase acetohydroxy-acid isomeroreductase; alpha-keto-beta-hydroxylacil reductoisomerase
PA4695	Cytoplasmic	ilvH	acetolactate synthase isozyme III small subunit AHAS-III
PA4696	Cytoplasmic	ilvI	acetolactate synthase large subunit acetohydroxy-acid synthase III large subunit; AHAS-III
PA4700	Cytoplasmic Membrane	mrcB	penicillin-binding protein 1B peptidoglycan synthetase
PA4706	Cytoplasmic Membrane	phuV	PhuV
PA4707	Cytoplasmic Membrane	phuU	PhuU
PA1287	Periplasmic		probable glutathione peroxidase
PA4719	Cytoplasmic Membrane		probable transporter
PA4728	Cytoplasmic	folK	2-amino-4-hydroxy-6-hydroxymethyldihydropteridine pyrophosphokinase 7
PA4729	Unknown	panB	3-methyl-2-oxobutanoate hydroxymethyltransferase alpha-ketoisovalerate hydroxymethyltransferase; ketopantoate hydroxymethyltransferase
PA4730	Cytoplasmic	panC	pantoate--beta-alanine ligase pantoate activating enzyme; pantothenate synthetase
PA4731	Unknown	panD	aspartate 1-decarboxylase precursor aspartate alpha-decarboxylase
PA4732	Cytoplasmic	pgi	glucose-6-phosphate isomerase phosphohexomutase
PA4733	Cytoplasmic	acsB	acetyl-coenzyme A synthetase acetate-CoA ligase
PA4748	Cytoplasmic	tpiA	triosephosphate isomerase TIM
PA4749	Cytoplasmic	glmM	phosphoglucosamine mutase
PA4750	Cytoplasmic	folP	dihydropteroate synthase DHPS; dihydropteroate pyrophosphorylase
PA4756	Cytoplasmic	carB	carbamoylphosphate synthetase large subunit
PA4757	Cytoplasmic Membrane		conserved hypothetical protein
PA4758	Cytoplasmic	carA	carbamoyl-phosphate synthase small chain
PA4759	Cytoplasmic	dapB	dihydrodipicolinate reductase
PA4770	Cytoplasmic Membrane	lldP	L-lactate permease
PA4771	Cytoplasmic	lldD	L-lactate dehydrogenase
PA4773	Unknown		hypothetical protein
PA4774	Cytoplasmic		hypothetical protein
PA4785	Cytoplasmic		probable acyl-CoA thiolase
PA4786	Cytoplasmic		probable short-chain dehydrogenase
PA4792	Unknown		conserved hypothetical protein
PA4808	Cytoplasmic	selA	L-seryl-tRNA(ser) selenium transferase selenocysteine synthase
PA4809	Cytoplasmic	fdhE	FdhE protein
PA4810	Cytoplasmic Membrane	fdnI	nitrate-inducible formate dehydrogenase
PA4811	Cytoplasmic Membrane	fdnH	nitrate-inducible formate dehydrogenase
PA4812		fdnG	formate dehydrogenase-O
PA4814	Cytoplasmic	fadH2	2
PA4829	Cytoplasmic	lpd3	dihydrolipoamide dehydrogenase 3 LPD-3
PA4839	Unknown	speA	arginine decarboxylase (ADC)
PA4846	Cytoplasmic	aroQ1	3-dehydroquinate dehydratase
PA4847	Unknown	accB	biotin carboxyl carrier protein (BCCP) acetyl-CoA carboxylase
PA4848	Cytoplasmic	accC	biotin carboxylase acetyl-CoA carboxylase
PA4854	Cytoplasmic	purH	phosphoribosylaminoimidazolecarboxamide formyltransferase IMP cyclohydrolase
PA4855	Cytoplasmic	purD	phosphoribosylamine--glycine ligase phosphoribosylglycineamide synthetase
PA4865	Cytoplasmic	ureA	urease gamma subunit
PA4867	Cytoplasmic	ureB	urease beta subunit
PA4868	Cytoplasmic	ureC	urease alpha subunit
PA4872	Cytoplasmic		hypothetical protein
PA4880	Cytoplasmic		probable bacterioferritin
PA4899	Cytoplasmic		probable aldehyde dehydrogenase
PA4900	Cytoplasmic Membrane		probable major facilitator superfamily (MFS) transporter probable MFS transporter
PA4901	Cytoplasmic	mdlC	benzoylformate decarboxylase
PA4908	Cytoplasmic		hypothetical protein
PA4909	Unknown		probable ATP-binding component of ABC transporter
PA4910	Cytoplasmic		branched chain amino acid ABC transporter ATP binding protein
PA4911	Cytoplasmic Membrane		probable permease of ABC branched-chain amino acid transporter
PA4912	Cytoplasmic Membrane		branched chain amino acid ABC transporter membrane protein
PA2352	Periplasmic		probable glycerophosphoryl diester phosphodiesterase
PA4918	Cytoplasmic		hypothetical protein
PA4919	Cytoplasmic	pncB1	nicotinate phosphoribosyltransferase
PA4920	Cytoplasmic	nadE	NH3-dependent NAD synthetase
PA4930	Cytoplasmic	alr	biosynthetic alanine racemase
PA4938	Cytoplasmic	purA	adenylosuccinate synthetase
PA4939	Cytoplasmic		conserved hypothetical protein
PA4947	Unknown	amiB	N-acetylmuramoyl-L-alanine amidase
PA4956	Cytoplasmic	rhdA	thiosulfate:cyanide sulfurtransferase rhodanese-like protein; thiosulfate:cyanide sulfurtransferase
PA4957	Cytoplasmic Membrane	psd	phosphatidylserine decarboxylase
PA4960	Cytoplasmic		probable phosphoserine phosphatase
PA4971	Cytoplasmic	aspP	adenosine diphosphate sugar pyrophosphatase ASPPase
PA4973	Cytoplasmic	thiC	thiamin biosynthesis protein ThiC
PA4975	Cytoplasmic		NAD(P)H quinone oxidoreductase
PA4976	Cytoplasmic	aruH	Arginine:Pyruvate Transaminas
PA4977	Cytoplasmic	aruI	2-ketoarginine decarboxylase
PA4980	Cytoplasmic		probable enoyl-CoA hydratase/isomerase
PA4988	Cytoplasmic	waaA	3-deoxy-D-manno-octulosonic-acid (KDO) transferase
PA4994	Cytoplasmic		probable acyl-CoA dehydrogenase
PA4996	Cytoplasmic	rfaE	LPS biosynthesis protein RfaE
PA4997	Cytoplasmic Membrane	msbA	transport protein MsbA
PA4999	Cytoplasmic Membrane	waaL	O-antigen ligase
PA5000	Cytoplasmic Membrane	wapR	alpha-1
PA5004	Cytoplasmic	wapH	WapH probable glycosyl transferase
PA5005	Cytoplasmic		probable carbamoyl transferase
PA5008	Cytoplasmic	wapP	WapP WaaP; hypothetical protein
PA5009	Cytoplasmic	waaP	lipopolysaccharide kinase WaaP RfaP protein; heptose kinase WaaP
PA5010	Cytoplasmic	waaG	UDP-glucose:(heptosyl) LPS alpha 1
PA5011	Cytoplasmic	waaC	heptosyltransferase I Heptose I transferase
PA5012	Cytoplasmic	waaF	heptosyltransferase II Heptose II transferase
PA5013	Cytoplasmic	ilvE	branched-chain amino acid transferase
PA5015	Cytoplasmic	aceE	pyruvate dehydrogenase pyruvate dehydrogenase complex component E1
PA5016	Cytoplasmic	aceF	dihydrolipoamide acetyltransferase pyruvate dehydrogenase complex component E2
PA5018	Unknown	msrA	peptide methionine sulfoxide reductase peptide met(o) reductase
PA5020	Cytoplasmic		probable acyl-CoA dehydrogenase
PA5021			probable sodium/hydrogen antiporter
PA5025	Cytoplasmic	metY	homocysteine synthase O-acetylhomoserine (thiol)-lyase; O-acetyl-L-homoserine sulfhydrylase
PA5034	Cytoplasmic	hemE	uroporphyrinogen decarboxylase
PA5035	Cytoplasmic	gltD	glutamate synthase small chain NADPH-GOGAT gltS beta chain
PA5036	Cytoplasmic	gltB	glutamate synthase large chain precursor GltS alpha chain; NADPH-GOGAT
PA5038	Cytoplasmic	aroB	3-dehydroquinate synthase
PA5039	Cytoplasmic	aroK	shikimate kinase
PA5045	Extracellular	ponA	penicillin-binding protein 1A
PA5046	Cytoplasmic		malic enzyme malate dehydrogenase; pyruvic-malic carboxylase
PA5051	Cytoplasmic	argS	arginyl-tRNA synthetase arginine--tRNA ligase
PA5056	Cytoplasmic	phaC1	poly(3-hydroxyalkanoic acid) synthase 1
PA5058	Cytoplasmic	phaC2	poly(3-hydroxyalkanoic acid) synthase 2 PHA-polymerase 2
PA5063	Cytoplasmic	ubiE	ubiquinone biosynthesis methyltransferase UbiE
PA5066	Cytoplasmic	hisI	phosphoribosyl-AMP cyclohydrolase
PA5067	Cytoplasmic	hisE	phosphoribosyl-ATP pyrophosphohydrolase
PA5074	Cytoplasmic Membrane		probable ATP-binding component of ABC transporter
PA5075	Cytoplasmic Membrane		probable permease of ABC transporter
PA1410	Periplasmic		probable periplasmic spermidine/putrescine-binding protein
PA5080	Cytoplasmic		prolyl aminopeptidase proline iminopeptidase
PA2592	Periplasmic		probable periplasmic spermidine/putrescine-binding protein
PA5089	Extracellular	pldB	PldB
PA5091	Cytoplasmic	hutG	N-formylglutamate amidohydrolase
PA5092	Cytoplasmic	hutI	imidazolone-5-propionate hydrolase HutI
PA5093	Cytoplasmic		probable histidine/phenylalanine ammonia-lyase
PA5094	Cytoplasmic Membrane		probable ATP-binding component of ABC transporter
PA5095	Cytoplasmic Membrane		probable permease of ABC transporter
PA2711	Periplasmic		probable periplasmic spermidine/putrescine-binding protein
PA5097	Cytoplasmic Membrane		probable amino acid permease
PA5098	Cytoplasmic	hutH	histidine ammonia-lyase
PA5099	Cytoplasmic Membrane		probable transporter
PA5100	Cytoplasmic	hutU	urocanase urocanate hydratase
PA3020	Periplasmic		probable soluble lytic transglycosylase
PA5106	Cytoplasmic		conserved hypothetical protein
PA5110	Cytoplasmic	fbp	fructose-1
PA5111	Cytoplasmic	gloA3	lactoylglutathione lyase aldoketomutase
PA5119	Cytoplasmic	glnA	glutamine synthetase glutamate--ammonia ligase
PA5131	Cytoplasmic	pgm	phosphoglycerate mutase PGAM; phosphoglycerate phosphomutase
PA5137	Unknown		hypothetical protein
PA5139	Unknown		hypothetical protein
PA5140	Cytoplasmic	hisF1	imidazoleglycerol-phosphate synthase
PA5141	Cytoplasmic	hisA	phosphoribosylformimino-5-aminoimidazole carboxamide
PA5142	Cytoplasmic	hisH1	glutamine amidotransferase
PA5143	Cytoplasmic	hisB	imidazoleglycerol-phosphate dehydratase
PA5152	Cytoplasmic Membrane		probable ATP-binding component of ABC transporter
PA5103	Periplasmic	puuR	PuuR
PA5154	Cytoplasmic Membrane		probable permease of ABC transporter
PA5155	Cytoplasmic Membrane		amino acid (lysine/arginine/ornithine/histidine/octopine) ABC transporter membrane protein
PA5161	Cytoplasmic	rmlB	dTDP-D-glucose 4
PA5162	Cytoplasmic	rmlD	dTDP-4-dehydrorhamnose reductase dTDP-6-deoxy-L-mannose dehydrogenase; dTDP-L-rhamnose synthetase
PA5163	Cytoplasmic	rmlA	glucose-1-phosphate thymidylyltransferase dTDP-glucose synthase; dTDP-glucose pyrophosphorylase
PA5164	Unknown	rmlC	dTDP-4-dehydrorhamnose 3
PA1982	Periplasmic	exaA	quinoprotein ethanol dehydrogenase quinoprotein alcohol dehydrogenase
PA5168	Cytoplasmic Membrane	dctQ	DctQ
PA5169	Cytoplasmic Membrane	dctM	DctM
PA5170	Cytoplasmic Membrane	arcD	arginine/ornithine antiporter
PA5171	Cytoplasmic	arcA	arginine deiminase
PA5172	Cytoplasmic	arcB	ornithine carbamoyltransferase
PA5173	Cytoplasmic	arcC	carbamate kinase
PA5174	Cytoplasmic		probable beta-ketoacyl synthase
PA5175	Cytoplasmic	cysQ	3
PA5176	Cytoplasmic		conserved hypothetical protein
PA1493	Periplasmic	cysP	sulfate-binding protein of ABC transporter
PA5188	Cytoplasmic		probable 3-hydroxyacyl-CoA dehydrogenase
PA5192	Cytoplasmic	pckA	phosphoenolpyruvate carboxykinase PEPCK; PEP carboxykinase
PA5198	Cytoplasmic		LD-carboxypeptidase
PA5203	Cytoplasmic	gshA	glutamate--cysteine ligase gamma-glutamylcysteine synthetase
PA5204	Cytoplasmic	argA	N-acetylglutamate synthase amino-acid acetyltransferase
PA5206	Cytoplasmic	argE	acetylornithine deacetylase N-acetylornithinase
PA5207	Cytoplasmic Membrane		probable phosphate transporter
PA5213	Cytoplasmic	gcvP1	glycine cleavage system protein P1 glycine decarboxylase
PA5214	Unknown	gcvH1	glycine cleavage system protein H1
PA5215	Cytoplasmic	gcvT1	glycine-cleavage system protein T1 glycine-cleavage system protein T
PA5216	Cytoplasmic Membrane		probable permease of ABC iron transporter
PA0283	Periplasmic	sbp	sulfate-binding protein precursor sulfate starvation-induced protein 2
PA5221	Cytoplasmic Membrane		probable FAD-dependent monooxygenase
PA5223	Unknown	ubiH	ubiH protein
PA5224	Cytoplasmic	pepP	aminopeptidase P proline aminopeptidase; X-Pro aminopeptidase
PA5228	Unknown		conserved hypothetical protein
PA5235	Cytoplasmic Membrane	glpT	glycerol-3-phosphate transporter glycerol-3-phosphate permease
PA5237	Cytoplasmic		conserved hypothetical protein
PA5240	Cytoplasmic	trxA	thioredoxin
PA5241	Cytoplasmic	ppx	exopolyphosphatase
PA5243	Cytoplasmic	hemB	delta-aminolevulinic acid dehydratase porphobilinogen synthase
PA5249	Cytoplasmic Membrane		hypothetical protein
PA5258	Cytoplasmic Membrane		hypothetical protein
PA5259	Unknown	hemD	uroporphyrinogen-III synthetase hydroxymethylbilane hydrolyase (cyclizing)
PA5260	Cytoplasmic	hemC	porphobilinogen deaminase hydroxymethylbilane synthase
PA5263	Cytoplasmic	argH	argininosuccinate lyase
PA5268	Cytoplasmic Membrane	corA	magnesium/cobalt transport protein
PA5270	Unknown		hypothetical protein
PA5272	Cytoplasmic	cyaA	adenylate cyclase
PA5277	Cytoplasmic	lysA	diaminopimelate decarboxylase DAP decarboxylase
PA5278	Cytoplasmic	dapF	diaminopimelate epimerase DAP epimerase
PA5283	Cytoplasmic		probable transcriptional regulator
PA5287	Cytoplasmic Membrane	amtB	ammonium transporter AmtB
PA5291	Cytoplasmic Membrane	betT2	BetT2
PA5297	Cytoplasmic Membrane	poxB	pyruvate dehydrogenase (cytochrome) pyruvate oxidase
PA5298	Cytoplasmic		xanthine phosphoribosyltransferase
PA5302	Cytoplasmic	dadX	catabolic alanine racemase
PA5304	Cytoplasmic Membrane	dadA	D-amino acid dehydrogenase
PA5310	Unknown		conserved hypothetical protein
PA5312	Cytoplasmic	pauC	Aldehyde dehydrogenase
PA5313	Cytoplasmic	gabT2	Transaminase
PA4366	Periplasmic	sodB	superoxide dismutase
PA5320	Cytoplasmic	coaC	Phosphopantothenoylcysteine synthase/(R)-4'-phospho-N-pantothenoylcysteine decarboxylase CoaBC protein; Dfp protein
PA5321	Unknown	dut	deoxyuridine 5'-triphosphate nucleotidohydrolase dUTPase
PA5322		algC	phosphomannomutase AlgC
PA5323	Cytoplasmic	argB	acetylglutamate kinase
PA5331	Cytoplasmic	pyrE	orotate phosphoribosyltransferase
PA5336	Cytoplasmic	gmk	guanylate kinase GMP kinase
PA5338	Cytoplasmic	spoT	guanosine-3'
PA5341	Cytoplasmic Membrane		hypothetical protein
PA5353	Cytoplasmic Membrane	glcF	glycolate oxidase subunit GlcF
PA5354	Cytoplasmic	glcE	glycolate oxidase subunit GlcE
PA5355	Cytoplasmic	glcD	glycolate oxidase subunit GlcD
PA5357	Cytoplasmic		hypothetical protein
PA5358	Cytoplasmic Membrane	ubiA	4-hydroxybenzoate-octaprenyl transferase
PA5366	Cytoplasmic Membrane	pstB	ATP-binding component of ABC phosphate transporter
PA5367	Cytoplasmic Membrane	pstA	membrane protein component of ABC phosphate transporter
PA5368	Cytoplasmic Membrane	pstC	membrane protein component of ABC phosphate transporter
PA5369	Cytoplasmic Membrane	pstS	phosphate ABC transporter
PA5372	Cytoplasmic Membrane	betA	choline dehydrogenase betA protein
PA5373	Cytoplasmic	betB	betaine aldehyde dehydrogenase betB protein
PA5375	Cytoplasmic Membrane	betT1	BetT1
PA5376	Cytoplasmic Membrane	cbcV	CbcV
PA5377	Cytoplasmic Membrane	cbcW	CbcW
PA4468	Periplasmic	sodM	superoxide dismutase
PA5379	Cytoplasmic	sdaB	L-serine dehydratase L-serine deaminase
PA5388	Unknown	caiX	CaiX carnitine-specific binding protein
PA5390	Cytoplasmic		probable peptidic bond hydrolase
PA5394	Cytoplasmic Membrane	cls	cardiolipin synthase
PA5413	Cytoplasmic	ltaA	low specificity l-threonine aldolase
PA5415	Cytoplasmic	glyA1	serine hydroxymethyltransferase
PA5416	Cytoplasmic	soxB	sarcosine oxidase beta subunit
PA5417	Cytoplasmic	soxD	sarcosine oxidase delta subunit
PA5418	Cytoplasmic	soxA	sarcosine oxidase alpha subunit
PA5419	Cytoplasmic	soxG	sarcosine oxidase gamma subunit
PA5420	Cytoplasmic	purU2	formyltetrahydrofolate deformylase
PA5421	Cytoplasmic	fdhA	glutathione-independent formaldehyde dehydrogenase
PA5425	Cytoplasmic Membrane	purK	phosphoribosylaminoimidazole carboxylase
PA5426	Unknown	purE	phosphoribosylaminoimidazole carboxylase
PA5427	Cytoplasmic	adhA	alcohol dehydrogenase
PA5429	Cytoplasmic	aspA	aspartate ammonia-lyase aspartase
PA5435	Cytoplasmic		probable transcarboxylase subunit
PA5436	Cytoplasmic		probable biotin carboxylase subunit of a transcarboxylase
PA5439	Cytoplasmic		probable glucose-6-phosphate dehydrogenase
PA5447	Cytoplasmic	wbpZ	glycosyltransferase WbpZ
PA5448	Cytoplasmic	wbpY	glycosyltransferase WbpY
PA5449	Cytoplasmic	wbpX	glycosyltransferase WbpX
PA5450	Cytoplasmic Membrane	wzt	ABC subunit of A-band LPS efflux transporter
PA5451	Cytoplasmic Membrane	wzm	membrane subunit of A-band LPS efflux transporter
PA5452	Cytoplasmic	wbpW	phosphomannose isomerase/GDP-mannose WbpW
PA5453	Cytoplasmic	gmd	GDP-mannose 4
PA5454	Cytoplasmic	rmd	oxidoreductase Rmd
PA5468	Cytoplasmic Membrane		probable citrate transporter
PA5476	Cytoplasmic Membrane	citA	citrate transporter
PA5479	Cytoplasmic Membrane	gltP	proton-glutamate symporter glutamate-aspartate symporter
PA5485	Cytoplasmic	ampDh2	AmpDh2 AmpDh2 (changed from conserved hypothetical protein)
PA5495	Cytoplasmic	thrB	homoserine kinase
PA5497	Cytoplasmic	nrdJa	class II (cobalamin-dependent) ribonucleotide-diphosphate reductase subunit
PA3487	Periplasmic	tle5	Tle5 PldA
PA5500	Cytoplasmic Membrane	znuC	zinc transport protein ZnuC
PA5501	Cytoplasmic Membrane	znuB	permease of ABC zinc transporter ZnuB
PA5503	Cytoplasmic Membrane		probable ATP-binding component of ABC transporter
PA5504	Cytoplasmic Membrane		D-methionine ABC transporter membrane protein
PA5505	Cytoplasmic Membrane		probable TonB-dependent receptor
PA5508	Cytoplasmic	pauA7	Glutamylpolyamine synthetase homologue
PA5514	Unknown		probable beta-lactamase
PA5516	Cytoplasmic	pdxY	pyridoxamine kinase
PA5518	Cytoplasmic Membrane		probable potassium efflux transporter
PA5522	Cytoplasmic	pauA6	Glutamylpolyamine synthetase
PA5524	Cytoplasmic		probable short-chain dehydrogenase
PA5529	Cytoplasmic Membrane		probable sodium/proton antiporter
PA5530	Cytoplasmic Membrane		C5-dicarboxylate transporter
PA5538	Unknown	amiA	N-acetylmuramoyl-L-alanine amidase
PA5539	Unknown		hypothetical protein
PA5541	Cytoplasmic	pyrQ	dihydroorotase
PA5549	Cytoplasmic	glmS	glucosamine--fructose-6-phosphate aminotransferase
PA5552	Cytoplasmic	glmU	glucosamine-1-phosphate acetyltransferase/N-acetylglucosamine-1-phosphate uridyltransferase UDP-N-acetylglucosamine pyrophosphorylase
PA5553	Cytoplasmic	atpC	ATP synthase epsilon chain
PA5554	Cytoplasmic	atpD	ATP synthase beta chain
PA5555	Cytoplasmic	atpG	ATP synthase gamma chain
PA5556	Cytoplasmic	atpA	ATP synthase alpha chain
PA5557	Cytoplasmic	atpH	ATP synthase delta chain
PA5558	Cytoplasmic Membrane	atpF	ATP synthase B chain
PA5559	Cytoplasmic Membrane	atpE	atp synthase C chain dicyclohexylcarbodiimide-binding protein
PA5560	Cytoplasmic Membrane	atpB	ATP synthase A chain
