# Supplementary material for: Genome-scale metabolic modeling of responses to polymyxins in Pseudomonas aeruginosa
Source: Gigascience. 2018 Mar 13;7(4):giy021. doi: 10.1093/gigascience/giy021 (PMC6333913; doi:10.1093/gigascience/giy021)
Supplement: Supplemental material [file giy021_supp.zip › additionalFile18.xlsx]

## Sheet: Dataset EV17
Additional file 18	Biomass formula
	Stoichiometric Coefficient	Metabolite ID	Metabolite Name
Substrate	41.6918	cpd00001[c]	H2O
	41.8483	cpd00002[c]	ATP
	0.001967	cpd00003[c]	NAD
	4.5e-05	cpd00004[c]	NADH
	0.000366	cpd00005[c]	NADPH
	0.000118	cpd00006[c]	NADP
	5e-06	cpd00010[c]	CoA
	4.5e-05	cpd00015[c]	FAD
	0.000915	cpd00018[c]	AMP
	4.5e-05	cpd00022[c]	Acetyl-CoA
	0.002745	cpd00026[c]	UDP-glucose
	1e-06	cpd00028[c]	Heme
	1e-06	cpd00030[c]	Mn2+
	0.18576	cpd00038[c]	GTP
	0.1153	cpd00052[c]	CTP
	0.12445	cpd00062[c]	UTP
	1e-06	cpd00063[c]	Ca2+
	2e-06	cpd00078[c]	Succinyl-CoA
	1e-06	cpd00099[c]	Cl
	0.022602	cpd00115[c]	DATP
	0.032027	cpd00118[c]	Putrescine
	0.14092	cpd00155[c]	Glycogen
	0.023243	cpd00241[c]	DGTP
	0.006405	cpd00264[c]	Spermidine
	0.045754	cpd00345[c]	5-Methyltetrahydrofolate
	0.023243	cpd00356[c]	DCTP
	0.022602	cpd00357[c]	TTP
	3.9e-05	cpd11455[c]	Ps_BS
	0.001462	cpd11456[c]	Phosphatidylethanolamine
	0.000353	cpd11652[c]	Phosphatidylglycerol
	0.22877	cpd12227[c]	L-Glutamyl-tRNA-Glu
	9.6e-05	cpd12801[c]	Cardiolipin
	0.29832	cpd01326[c]	L-Lysyl-tRNA
	0.44656	cpd11770[c]	L-Alanyl-tRNA(Ala)
	0.39165	cpd12003[c]	L-Leucyl-tRNA
	0.25714	cpd12036[c]	L-Arginyl-tRNA
	0.22877	cpd12060[c]	Gln-tRNA(Gln)
	0.53258	cpd12100[c]	Glycyl-tRNA(Gly)
	0.1336	cpd12105[c]	L-Methionyl-tRNA
	0.18759	cpd12132[c]	L-Seryl-tRNA(Ser)
	0.36786	cpd12133[c]	L-Valyl-tRNA(Val)
	0.19217	cpd12164[c]	L-Prolyl-tRNA(Pro)
	0.11988	cpd12194[c]	L-Tyrosyl-tRNA(Tyr)
	0.082357	cpd12228[c]	L-Histidyl-tRNA(His)
	0.22053	cpd12229[c]	L-Threonyl-tRNA(Thr)
	0.079612	cpd12255[c]	L-Cysteinyl-tRNA(Cys)
	0.25256	cpd12256[c]	L-Isoleucyl-tRNA(Ile)
	0.20955	cpd12313[c]	Asn-tRNA(Asn)
	0.16105	cpd12335[c]	L-Phenylalanyl-tRNA(Phe)
	0.049414	cpd12336[c]	L-Tryptophanyl-tRNA(Trp)
	0.002525	cpd15501[p]	Two linked disacharide tripeptide murein units (uncrosslinked, middle of chain)[p]
	0.001136	cpd15503[p]	Two disacharide linked murein units, tripeptide crosslinked tetrapeptide (A2pm->D-ala) (middle of chain)[p]
	0.010103	cpd15505[p]	Two linked disacharide tetrapeptide murein units (uncrosslinked, middle of chain)[p]
	0.010229	cpd15506[p]	Two disacharide linked murein units, tetrapeptide corsslinked tetrapeptide (A2pm->D-ala) (middle of chain)[p]
	0.001264	cpd15508[p]	Three disacharide linked murein units (tetrapeptide crosslinked tetrapeptide (A2pm->D-ala) & tetrapeptide corsslinked tetrapeptide (A2pm->D-ala)) (middle of chain)[p]
	0.007686	cpd99100[e]	Pseudomonas aeruginosa LPS common antigen[e]
	0.007	cpd99107[e]	Pseudomonas aeruginosa O5 lipopolysaccharide[e]
	0.20955	cpd12226[c]	L-Aspartyl-tRNA(Asp)
Product	41.6918	cpd00008[c]	ADP
	41.6936	cpd00009[c]	Phosphate
	0.66819	cpd00012[c]	PPi
	41.6914	cpd00067[c]	H+
	0.22877	cpd11912[c]	TRNA-Glu
	0.11988	cpd11751[c]	TRNA(Tyr)
	0.44656	cpd11906[c]	TRNA(Ala)
	0.25714	cpd11907[c]	TRNA(Arg)
	0.20955	cpd11908[c]	TRNA(Asn)
	0.20955	cpd11909[c]	TRNA(Asp)
	0.079612	cpd11910[c]	TRNA(Cys)
	0.22877	cpd11911[c]	TRNA(Gln)
	0.53258	cpd11913[c]	TRNA(Gly)
	0.082357	cpd11914[c]	TRNA(His)
	0.25256	cpd11915[c]	TRNA(Ile)
	0.39165	cpd11916[c]	TRNA(Leu)
	0.29832	cpd11917[c]	TRNA(Lys)
	0.1336	cpd11918[c]	TRNA(Met)
	0.16105	cpd11919[c]	TRNA(Phe)
	0.19217	cpd11920[c]	TRNA(Pro)
	0.18759	cpd11921[c]	TRNA(Ser)
	0.22053	cpd11922[c]	TRNA(Thr)
	0.049414	cpd11923[c]	TRNA(Trp)
	0.36786	cpd11924[c]	TRNA(Val)'
