# Supplementary material for: Genome-scale metabolic modeling of responses to polymyxins in Pseudomonas aeruginosa
Source: Gigascience. 2018 Mar 13;7(4):giy021. doi: 10.1093/gigascience/giy021 (PMC6333913; doi:10.1093/gigascience/giy021)
Supplement: Supplemental material [file giy021_supp.zip › additionalFile19.xlsx]

## Sheet: Dataset EV18
Additional file 19	Comparison of predicted gene essentiality with transposon insertion mutant libraries
Genes in iPAO1	Gene Essentiality (transposon insertion mutant libraries)	Predicted Growth Rate Ratio (mutant/wt)	Gene Essentiality (prediction)	Prediction Outcome by cmp with Tn libs	Start	End	COG Class	COG Name						Threshold for no-growth	0.01
PA0005	FALSE	1	FALSE	TN	7018	7791	COG0204	Lipid transport and metabolism						Overal Accuracy by two Tn libs	0.879287
PA0006	FALSE	0	TRUE	FN	7803	8339	COG0241	Amino acid transport and metabolism
PA0008	TRUE	0	TRUE	TP	10434	12488	COG0751	Translation, ribosomal structure and biogenesis
PA0009	TRUE	0	TRUE	TP	12488	13435	COG0752	Translation, ribosomal structure and biogenesis
PA0011	FALSE	1	FALSE	TN	14235	15122	COG1560	Cell wall/membrane/envelope biogenesis
PA0016	FALSE	1	FALSE	TN	17366	18739	COG0569	Inorganic ion transport and metabolism
PA0023	FALSE	1	FALSE	TN	24568	25545	COG0604	General function prediction only
PA0024	FALSE	0	TRUE	FN	25736	26653	COG0408	Coenzyme transport and metabolism
PA0025	TRUE	1	FALSE	FP	26711	27535	COG0169	Amino acid transport and metabolism
PA0026	FALSE	1	FALSE	TN	27646	28632	#N/A	#N/A
PA0029	FALSE	1	FALSE	TN	30502	32055	COG0659	Inorganic ion transport and metabolism
PA0030	FALSE	1	FALSE	TN	32060	32983	COG2113	Amino acid transport and metabolism
PA0031	FALSE	1	FALSE	TN	33000	34511	COG3119	Inorganic ion transport and metabolism
PA0035	FALSE	1	FALSE	TN	37087	37893	COG0159	Amino acid transport and metabolism
PA0036	FALSE	1	FALSE	TN	37890	39098	COG0133	Amino acid transport and metabolism
PA0051	FALSE	1	FALSE	TN	66303	68135	COG0367	Amino acid transport and metabolism
PA0065	FALSE	1	FALSE	TN	77432	78097	COG0546	General function prediction only
PA0098	FALSE	1	FALSE	TN	119127	120164	COG0304	Lipid transport and metabolism
PA0102	FALSE	1	FALSE	TN	123871	124599	COG0288	Inorganic ion transport and metabolism
PA0103	FALSE	1	FALSE	TN	124810	126381	COG0659	Inorganic ion transport and metabolism
PA0105	FALSE	1	FALSE	TN	127378	128502	COG1622	Energy production and conversion
PA0106	FALSE	1	FALSE	TN	128512	130104	COG0843	Energy production and conversion
PA0108	FALSE	1	FALSE	TN	130680	131567	COG1845	Energy production and conversion
PA0113	FALSE	1	FALSE	TN	134319	135233	COG0109	Posttranslational modification, protein turnover, chaperones
PA0119	FALSE	1	FALSE	TN	138818	140167	COG1301	Energy production and conversion
PA0129	FALSE	1	FALSE	TN	145965	147392	COG1113	Amino acid transport and metabolism
PA0130	FALSE	1	FALSE	TN	147561	149054	COG1012	Energy production and conversion
PA0132	FALSE	1	FALSE	TN	149425	150771	COG0161	Coenzyme transport and metabolism
PA0134	FALSE	1	FALSE	TN	151936	153306	COG0402	General function prediction only
PA0136	FALSE	1	FALSE	TN	154417	155988	COG3845	General function prediction only
PA0137	FALSE	1	FALSE	TN	155988	157085	COG4603	General function prediction only
PA0138	FALSE	1	FALSE	TN	157108	158034	COG1079	General function prediction only
PA0143	FALSE	0.846054	FALSE	TN	163363	164415	COG1957	Nucleotide transport and metabolism
PA0146	FALSE	1	FALSE	TN	165976	167073	COG1744	General function prediction only
PA0148	FALSE	0.996111	FALSE	TN	168213	169163	COG1816	Nucleotide transport and metabolism
PA0153	FALSE	1	FALSE	TN	174773	175492	COG3485	Secondary metabolites biosynthesis, transport and catabolism
PA0154	FALSE	1	FALSE	TN	175503	176108	COG3485	Secondary metabolites biosynthesis, transport and catabolism
PA0164	FALSE	1	FALSE	TN	186832	188448	COG0405	Amino acid transport and metabolism
PA0166	FALSE	1	FALSE	TN	190198	191604	COG2233	Nucleotide transport and metabolism
PA0182	FALSE	1	FALSE	TN	207071	207823	COG1028	Lipid transport and metabolism
PA0184	FALSE	1	FALSE	TN	209621	210460	COG1116	Inorganic ion transport and metabolism
PA0185	FALSE	1	FALSE	TN	210457	212073	COG0600	Inorganic ion transport and metabolism
PA0186	FALSE	1	FALSE	TN	212340	213401	COG0715	Inorganic ion transport and metabolism
PA0189	FALSE	1	FALSE	TN	215550	216908	#N/A	#N/A
PA0190	FALSE	1	FALSE	TN	217156	217881	COG0671	Lipid transport and metabolism
PA0193	FALSE	1	FALSE	TN	221585	222487	COG2175	Secondary metabolites biosynthesis, transport and catabolism
PA0195	FALSE	1	FALSE	TN	224101	225217	COG3288	Energy production and conversion
PA0195.1	FALSE	1	FALSE	TN	225295	225603	#N/A	#N/A
PA0196	FALSE	1	FALSE	TN	225603	227039	COG1282	Energy production and conversion
PA0202	FALSE	1	FALSE	TN	230543	232000	COG0154	Translation, ribosomal structure and biogenesis
PA0203	FALSE	1	FALSE	TN	232066	233100	COG0687	Amino acid transport and metabolism
PA0204	FALSE	1	FALSE	TN	233123	233932	COG1177	Amino acid transport and metabolism
PA0205	FALSE	1	FALSE	TN	233929	234849	COG1176	Amino acid transport and metabolism
PA0206	FALSE	1	FALSE	TN	234875	235987	COG3842	Amino acid transport and metabolism
PA0208	FALSE	1	FALSE	TN	237232	238896	COG4670	Lipid transport and metabolism
PA0210	FALSE	1	FALSE	TN	239779	240078	COG3052	Energy production and conversion
PA0211	FALSE	1	FALSE	TN	240071	240934	COG4799	Lipid transport and metabolism
PA0212	FALSE	1	FALSE	TN	240931	241737	COG4799	Lipid transport and metabolism
PA0214	FALSE	1	FALSE	TN	242442	243374	COG0331	Lipid transport and metabolism
PA0215	FALSE	1	FALSE	TN	243431	243835	#N/A	#N/A
PA0216	FALSE	1	FALSE	TN	243841	244605	#N/A	#N/A
PA0219	FALSE	1	FALSE	TN	247219	248709	COG1012	Energy production and conversion
PA0220	FALSE	1	FALSE	TN	248767	250200	COG0531	Amino acid transport and metabolism
PA0223	FALSE	1	FALSE	TN	252913	253794	COG0329	Amino acid transport and metabolism
PA0224	FALSE	1	FALSE	TN	253854	254636	COG0235	Carbohydrate transport and metabolism
PA0226	FALSE	1	FALSE	TN	255481	256332	COG1788	Lipid transport and metabolism
PA0227	FALSE	1	FALSE	TN	256329	257111	COG2057	Lipid transport and metabolism
PA0228	FALSE	1	FALSE	TN	257108	258313	COG0183	Lipid transport and metabolism
PA0230	FALSE	1	FALSE	TN	259784	261163	COG0015	Nucleotide transport and metabolism
PA0231	FALSE	1	FALSE	TN	261179	261970	COG0596	General function prediction only
PA0232	FALSE	1	FALSE	TN	261981	262382	COG0599	Function unknown
PA0235	FALSE	1	FALSE	TN	264964	266310	COG2814	Carbohydrate transport and metabolism
PA0240	FALSE	1	FALSE	TN	270573	271838	#N/A	#N/A
PA0241	FALSE	1	FALSE	TN	271904	273229	COG2271	Carbohydrate transport and metabolism
PA0242	FALSE	1	FALSE	TN	273775	275679	COG3185	General function prediction only
PA0244	FALSE	1	FALSE	TN	276480	277334	COG0169	Amino acid transport and metabolism
PA0245	FALSE	1	FALSE	TN	277331	277777	COG0757	Amino acid transport and metabolism
PA0247	FALSE	1	FALSE	TN	279574	280758	COG0654	Energy production and conversion
PA0265	FALSE	1	FALSE	TN	299522	300973	COG1012	Energy production and conversion
PA0266	FALSE	1	FALSE	TN	301218	302498	COG0160	Amino acid transport and metabolism
PA0273	FALSE	1	FALSE	TN	307878	309092	COG2807	Inorganic ion transport and metabolism
PA0280	FALSE	1	FALSE	TN	313938	314927	COG1118	Inorganic ion transport and metabolism
PA0281	FALSE	1	FALSE	TN	314931	315800	COG4208	Inorganic ion transport and metabolism
PA0282	FALSE	1	FALSE	TN	315811	316629	COG0555	Posttranslational modification, protein turnover, chaperones
PA0283	FALSE	1	FALSE	TN	316791	317789	COG1613	Inorganic ion transport and metabolism
PA0286	FALSE	0.999785	FALSE	TN	320766	321944	COG1398	Lipid transport and metabolism
PA0288	FALSE	1	FALSE	TN	323616	324572	COG0010	Amino acid transport and metabolism
PA0291	FALSE	1	FALSE	TN	327284	328666	#N/A	#N/A
PA0292	FALSE	1	FALSE	TN	328801	329907	COG2957	Amino acid transport and metabolism
PA0293	FALSE	1	FALSE	TN	329993	330871	COG0388	General function prediction only
PA0296	FALSE	1	FALSE	TN	333079	334455	COG0174	Amino acid transport and metabolism
PA0297	FALSE	1	FALSE	TN	334734	335486	COG2071	General function prediction only
PA0298	FALSE	1	FALSE	TN	335527	336885	COG0174	Amino acid transport and metabolism
PA0299	FALSE	1	FALSE	TN	336951	338321	COG0161	Coenzyme transport and metabolism
PA0300	FALSE	1	FALSE	TN	338437	339540	COG0687	Amino acid transport and metabolism
PA0301	FALSE	1	FALSE	TN	339959	341056	COG0687	Amino acid transport and metabolism
PA0302	FALSE	1	FALSE	TN	341111	342265	COG3842	Amino acid transport and metabolism
PA0303	FALSE	1	FALSE	TN	342292	343173	COG1176	Amino acid transport and metabolism
PA0304	FALSE	1	FALSE	TN	343256	344125	COG1177	Amino acid transport and metabolism
PA0308	FALSE	1	FALSE	TN	349050	350069	COG2267	Lipid transport and metabolism
PA0312	FALSE	0.998144	FALSE	TN	352430	352924	COG1683	Function unknown
PA0313	FALSE	1	FALSE	TN	352927	353619	COG0765	Amino acid transport and metabolism
PA0314	FALSE	1	FALSE	TN	353691	354461	COG0834	Amino acid transport and metabolism
PA0316	FALSE	1	FALSE	TN	355248	356477	COG0111	Amino acid transport and metabolism
PA0322	FALSE	1	FALSE	TN	361463	362857	COG0531	Amino acid transport and metabolism
PA0323	FALSE	1	FALSE	TN	363278	364321	COG0687	Amino acid transport and metabolism
PA0324	FALSE	1	FALSE	TN	364369	365157	COG1177	Amino acid transport and metabolism
PA0325	FALSE	1	FALSE	TN	365154	366083	COG1176	Amino acid transport and metabolism
PA0326	FALSE	1	FALSE	TN	366080	367129	COG3842	Amino acid transport and metabolism
PA0330	TRUE	0.363167	FALSE	FP	371162	371833	COG0120	Carbohydrate transport and metabolism
PA0331	FALSE	1	FALSE	TN	372091	373605	COG1171	Amino acid transport and metabolism
PA0342	TRUE	3.34656e-26	TRUE	TP	384733	385527	COG0207	Nucleotide transport and metabolism
PA0347	FALSE	1	FALSE	TN	389733	390884	COG0584	Energy production and conversion
PA0350	TRUE	3.39446e-14	TRUE	TP	393308	393814	COG0262	Coenzyme transport and metabolism
PA0352	FALSE	1	FALSE	TN	394442	395827	COG2233	Nucleotide transport and metabolism
PA0353	FALSE	0.999806	FALSE	TN	396057	397895	COG0129	Amino acid transport and metabolism
PA0361	FALSE	1	FALSE	TN	404386	406119	COG0405	Amino acid transport and metabolism
PA0363	TRUE	1	FALSE	FP	406619	407098	COG0669	Coenzyme transport and metabolism
PA0366	FALSE	1	FALSE	TN	409504	410934	COG1012	Energy production and conversion
PA0378	FALSE	0	TRUE	FN	422212	422943	COG0744	Cell wall/membrane/envelope biogenesis
PA0386	FALSE	1	FALSE	TN	427586	428740	COG0635	Coenzyme transport and metabolism
PA0387	FALSE	1	FALSE	TN	428861	429454	COG0127	Nucleotide transport and metabolism
PA0390	FALSE	1	FALSE	TN	430630	431769	COG2021	Amino acid transport and metabolism
PA0393	FALSE	1	FALSE	TN	434830	435651	COG0345	Amino acid transport and metabolism
PA0397	FALSE	1	FALSE	TN	438938	439837	COG1230	Inorganic ion transport and metabolism
PA0399	FALSE	1	FALSE	TN	440638	442011	COG0517	General function prediction only
PA0400	FALSE	0.99216	FALSE	TN	442008	443192	COG0626	Amino acid transport and metabolism
PA0401	FALSE	1	FALSE	TN	443419	444690	COG0044	Nucleotide transport and metabolism
PA0402	FALSE	1	FALSE	TN	444687	445691	COG0540	Nucleotide transport and metabolism
PA0403	FALSE	1	FALSE	TN	445715	446227	COG2065	Nucleotide transport and metabolism
PA0407	FALSE	1	FALSE	TN	448431	449384	COG0189	Coenzyme transport and metabolism
PA0417	FALSE	1	FALSE	TN	463949	464560	COG1280	Amino acid transport and metabolism
PA0420	FALSE	1	FALSE	TN	466833	468236	COG0161	Coenzyme transport and metabolism
PA0421	FALSE	1	FALSE	TN	468410	469900	COG1231	Amino acid transport and metabolism
PA0430	FALSE	0	TRUE	FN	481196	482068	COG0685	Amino acid transport and metabolism
PA0432	TRUE	0.999585	FALSE	FP	482706	484115	COG0499	Coenzyme transport and metabolism
PA0437	FALSE	1	FALSE	TN	489387	490658	COG0402	Nucleotide transport and metabolism
PA0438	FALSE	1	FALSE	TN	490648	491898	COG1457	Nucleotide transport and metabolism
PA0439	FALSE	0.985767	FALSE	TN	492080	493357	COG1149	Energy production and conversion
PA0440	FALSE	1	FALSE	TN	493354	494721	COG0493	Amino acid transport and metabolism
PA0441	FALSE	0.985767	FALSE	TN	494816	496255	COG0044	Nucleotide transport and metabolism
PA0443	FALSE	1	FALSE	TN	496871	498361	COG1953	Nucleotide transport and metabolism
PA0444	FALSE	0.985767	FALSE	TN	498420	499703	COG0624	Amino acid transport and metabolism
PA0447	FALSE	1	FALSE	TN	502719	503900	COG1960	Lipid transport and metabolism
PA0450	FALSE	1	FALSE	TN	505629	507251	COG0306	Inorganic ion transport and metabolism
PA0476	FALSE	1	FALSE	TN	536142	537869	COG1953	Nucleotide transport and metabolism
PA0480	FALSE	1	FALSE	TN	540839	541636	COG0596	General function prediction only
PA0482	FALSE	1	FALSE	TN	542170	544347	COG2225	Energy production and conversion
PA0494	FALSE	0	TRUE	FN	553005	554381	COG0439	Lipid transport and metabolism
PA0495	FALSE	1	FALSE	TN	554383	555261	COG2049	Amino acid transport and metabolism
PA0496	FALSE	1	FALSE	TN	555251	556228	COG1984	Amino acid transport and metabolism
PA0500	FALSE	1	FALSE	TN	559644	560702	COG0502	Coenzyme transport and metabolism
PA0501	FALSE	1	FALSE	TN	560808	562013	COG0156	Coenzyme transport and metabolism
PA0504	FALSE	1	FALSE	TN	563549	564235	COG0132	Coenzyme transport and metabolism
PA0510	FALSE	1	FALSE	TN	572583	573422	COG0007	Coenzyme transport and metabolism
PA0519	FALSE	1	FALSE	TN	578394	580100	COG3391	Function unknown
PA0523	FALSE	1	FALSE	TN	582015	582455	COG2010	Energy production and conversion
PA0524	FALSE	1	FALSE	TN	582455	583855	COG3256	Inorganic ion transport and metabolism
PA0530	FALSE	1	FALSE	TN	588924	590105	COG4992	Amino acid transport and metabolism
PA0531	FALSE	1	FALSE	TN	590105	590821	COG0518	Nucleotide transport and metabolism
PA0546	FALSE	1	FALSE	TN	603706	604896	COG0192	Coenzyme transport and metabolism
PA0548	TRUE	4.92197e-14	TRUE	TP	606160	608157	COG0021	Carbohydrate transport and metabolism
PA0550	FALSE	1	FALSE	TN	609202	609999	COG3622	Carbohydrate transport and metabolism
PA0551	TRUE	1	FALSE	FP	610214	611275	COG0057	Carbohydrate transport and metabolism
PA0552	FALSE	0.725169	FALSE	TN	611281	612444	COG0126	Carbohydrate transport and metabolism
PA0555	TRUE	1	FALSE	FP	613338	614402	COG0191	Carbohydrate transport and metabolism
PA0581	FALSE	1	FALSE	TN	640420	640989	COG0344	Function unknown
PA0582	TRUE	1.26311e-16	TRUE	TP	641073	641426	COG1539	Coenzyme transport and metabolism
PA0583	FALSE	1	FALSE	TN	641417	641959	COG0801	Coenzyme transport and metabolism
PA0589	FALSE	1	FALSE	TN	648931	649263	COG0607	Inorganic ion transport and metabolism
PA0590	FALSE	1	FALSE	TN	649307	650158	COG0639	Signal transduction mechanisms
PA0593	TRUE	1	FALSE	FP	651497	652483	COG1995	Coenzyme transport and metabolism
PA0595	FALSE	0	TRUE	FN	653753	656527	COG1452	Cell wall/membrane/envelope biogenesis
PA0607	TRUE	0.364508	FALSE	FP	669415	670089	COG0036	Carbohydrate transport and metabolism
PA0608	FALSE	1	FALSE	TN	670089	670907	COG0546	General function prediction only
PA0609	FALSE	1	FALSE	TN	670980	672458	COG0147	Amino acid transport and metabolism
PA0649	FALSE	1	FALSE	TN	703477	704082	COG0512	Amino acid transport and metabolism
PA0650	FALSE	1	FALSE	TN	704084	705133	COG0547	Amino acid transport and metabolism
PA0651	FALSE	1	FALSE	TN	705130	705966	COG0134	Amino acid transport and metabolism
PA0654	FALSE	1	FALSE	TN	707686	708480	COG1586	Amino acid transport and metabolism
PA0662	FALSE	1	FALSE	TN	714977	716011	COG0002	Amino acid transport and metabolism
PA0666	FALSE	1	FALSE	TN	717635	718726	COG2377	Posttranslational modification, protein turnover, chaperones
PA0668	FALSE	1	FALSE	TN	720357	721556	COG0162	Translation, ribosomal structure and biogenesis
PA0704	FALSE	1	FALSE	TN	776787	778181	COG0154	Translation, ribosomal structure and biogenesis
PA0705	FALSE	1	FALSE	TN	778309	779208	COG1215	Cell wall/membrane/envelope biogenesis
PA0710	FALSE	1	FALSE	TN	782570	782965	COG0346	Amino acid transport and metabolism
PA0733	FALSE	1	FALSE	TN	801275	801967	COG1187	Translation, ribosomal structure and biogenesis
PA0743	FALSE	1	FALSE	TN	810275	811171	COG2084	Lipid transport and metabolism
PA0744	FALSE	1	FALSE	TN	811283	812386	COG1024	Lipid transport and metabolism
PA0745	FALSE	1	FALSE	TN	812445	813263	COG1024	Lipid transport and metabolism
PA0746	FALSE	1	FALSE	TN	813329	814492	COG1960	Lipid transport and metabolism
PA0747	FALSE	1	FALSE	TN	814504	816012	COG1012	Energy production and conversion
PA0761	FALSE	1	FALSE	TN	829276	830892	COG0029	Coenzyme transport and metabolism
PA0773	FALSE	1	FALSE	TN	841079	841825	COG0854	Coenzyme transport and metabolism
PA0777	FALSE	1	FALSE	TN	844427	845179	COG0834	Signal transduction mechanisms
PA0782	FALSE	1	FALSE	TN	851783	854965	COG0506	Amino acid transport and metabolism
PA0783	FALSE	1	FALSE	TN	855277	856797	COG0591	Amino acid transport and metabolism
PA0789	FALSE	0.98368	FALSE	TN	864095	865510	COG1113	Amino acid transport and metabolism
PA0792	FALSE	1	FALSE	TN	867324	868808	COG2079	General function prediction only
PA0794	FALSE	1	FALSE	TN	870249	872855	COG1048	Energy production and conversion
PA0795	FALSE	1	FALSE	TN	872986	874113	COG0372	Energy production and conversion
PA0796	FALSE	1	FALSE	TN	874206	875102	COG2513	Carbohydrate transport and metabolism
PA0807	FALSE	1	FALSE	TN	884799	885566	COG3023	Defense mechanisms
PA0809	FALSE	1	FALSE	TN	886160	887476	COG1914	Inorganic ion transport and metabolism
PA0835	FALSE	0.977544	FALSE	TN	909418	911532	COG0857	General function prediction only
PA0836	FALSE	0.977544	FALSE	TN	911595	912779	COG0282	Energy production and conversion
PA0838	FALSE	1	FALSE	TN	913777	914259	COG0386	Posttranslational modification, protein turnover, chaperones
PA0844	FALSE	1	FALSE	TN	919258	921450	COG3511	Cell wall/membrane/envelope biogenesis
PA0849	FALSE	1	FALSE	TN	927880	928830	COG0492	Posttranslational modification, protein turnover, chaperones
PA0854	FALSE	1	FALSE	TN	932718	934112	COG0114	Energy production and conversion
PA0865	FALSE	1	FALSE	TN	945834	946907	COG3185	Amino acid transport and metabolism
PA0866	FALSE	1	FALSE	TN	947205	948623	COG1113	Amino acid transport and metabolism
PA0869	FALSE	1	FALSE	TN	949716	950648	COG1686	Cell wall/membrane/envelope biogenesis
PA0870	FALSE	1	FALSE	TN	950962	952161	COG1448	Amino acid transport and metabolism
PA0871	FALSE	1	FALSE	TN	952158	952514	COG2154	Coenzyme transport and metabolism
PA0872	FALSE	1	FALSE	TN	952619	953407	COG3186	Amino acid transport and metabolism
PA0878	FALSE	1	FALSE	TN	960497	961324	COG3777	Function unknown
PA0879	FALSE	1	FALSE	TN	961370	962530	COG1960	Lipid transport and metabolism
PA0882	FALSE	1	FALSE	TN	964372	965574	COG1804	Energy production and conversion
PA0883	FALSE	1	FALSE	TN	965585	966412	COG2301	Carbohydrate transport and metabolism
PA0884	FALSE	1	FALSE	TN	966526	967521	COG1638	Carbohydrate transport and metabolism
PA0885	FALSE	1	FALSE	TN	967570	968208	COG3090	Carbohydrate transport and metabolism
PA0886	FALSE	1	FALSE	TN	968205	969488	COG1593	Carbohydrate transport and metabolism
PA0887	FALSE	1	FALSE	TN	969670	971625	COG0365	Lipid transport and metabolism
PA0888	FALSE	1	FALSE	TN	972166	972945	COG0834	Amino acid transport and metabolism
PA0889	FALSE	1	FALSE	TN	973064	973753	COG4215	Amino acid transport and metabolism
PA0890	FALSE	1	FALSE	TN	973770	974468	COG4160	Amino acid transport and metabolism
PA0892	FALSE	1	FALSE	TN	975613	976377	COG4598	Amino acid transport and metabolism
PA0895	FALSE	0.998702	FALSE	TN	977910	979130	COG4992	Amino acid transport and metabolism
PA0896	FALSE	1	FALSE	TN	979329	980345	COG3138	Amino acid transport and metabolism
PA0897	FALSE	1	FALSE	TN	980357	981379	COG3138	Amino acid transport and metabolism
PA0898	FALSE	1	FALSE	TN	981422	982888	COG1012	Energy production and conversion
PA0899	FALSE	1	FALSE	TN	982885	984231	COG3724	Amino acid transport and metabolism
PA0901	FALSE	1	FALSE	TN	984549	985547	COG2988	Amino acid transport and metabolism
PA0902	FALSE	1	FALSE	TN	985692	986696	COG2008	Amino acid transport and metabolism
PA0903	FALSE	0	TRUE	FN	986818	989442	COG0013	Translation, ribosomal structure and biogenesis
PA0904	TRUE	4.22958e-29	TRUE	TP	989590	990828	COG0527	Amino acid transport and metabolism
PA0917	FALSE	1	FALSE	TN	1000013	1001917	COG3158	Inorganic ion transport and metabolism
PA0927	FALSE	1	FALSE	TN	1011983	1012972	COG1052	Coenzyme transport and metabolism
PA0932	FALSE	1	FALSE	TN	1020708	1021607	COG0031	Amino acid transport and metabolism
PA0934	FALSE	1	FALSE	TN	1023053	1025296	COG0317	Transcription
PA0935	FALSE	1	FALSE	TN	1025401	1026231	COG3956	General function prediction only
PA0936	FALSE	1	FALSE	TN	1026274	1027212	COG3555	Posttranslational modification, protein turnover, chaperones
PA0944	FALSE	1	FALSE	TN	1032095	1032763	COG0299	Nucleotide transport and metabolism
PA0945	FALSE	1	FALSE	TN	1032763	1033824	COG0150	Nucleotide transport and metabolism
PA0949	FALSE	1	FALSE	TN	1036579	1037175	COG0655	General function prediction only
PA0954	FALSE	1	FALSE	TN	1040432	1040707	COG1254	Energy production and conversion
PA0956	TRUE	0	TRUE	TP	1041689	1043404	COG0442	Translation, ribosomal structure and biogenesis
PA0958	FALSE	0.988071	FALSE	TN	1043983	1045314	#N/A	#N/A
PA0963	FALSE	0	TRUE	FN	1048459	1050234	COG0173	Translation, ribosomal structure and biogenesis
PA0996	FALSE	1	FALSE	TN	1078462	1080015	COG0365	Lipid transport and metabolism
PA0997	FALSE	1	FALSE	TN	1080009	1080860	COG0332	Lipid transport and metabolism
PA0998	FALSE	1	FALSE	TN	1080853	1081899	COG0332	Lipid transport and metabolism
PA0999	FALSE	1	FALSE	TN	1081942	1082955	COG0332	Lipid transport and metabolism
PA1001	FALSE	1	FALSE	TN	1083972	1085564	COG0147	Coenzyme transport and metabolism
PA1002	FALSE	1	FALSE	TN	1085542	1086144	COG0512	Coenzyme transport and metabolism
PA1004	FALSE	1	FALSE	TN	1087843	1088901	COG0379	Coenzyme transport and metabolism
PA1010	TRUE	1	FALSE	FP	1093251	1094129	COG0329	Cell wall/membrane/envelope biogenesis
PA1013	FALSE	1	FALSE	TN	1096063	1096773	COG0152	Nucleotide transport and metabolism
PA1019	FALSE	1	FALSE	TN	1104009	1105364	COG2271	Carbohydrate transport and metabolism
PA1021	FALSE	1	FALSE	TN	1107000	1107761	COG1024	Lipid transport and metabolism
PA1025	FALSE	1	FALSE	TN	1110947	1112197	#N/A	#N/A
PA1027	FALSE	1	FALSE	TN	1113129	1114718	COG1012	Energy production and conversion
PA1028	FALSE	1	FALSE	TN	1114774	1116060	COG0665	Amino acid transport and metabolism
PA1032	FALSE	1	FALSE	TN	1119674	1122217	COG2366	General function prediction only
PA1049	TRUE	1	FALSE	FP	1136388	1137035	COG0259	Coenzyme transport and metabolism
PA1051	FALSE	1	FALSE	TN	1138314	1139672	COG2610	Amino acid transport and metabolism
PA1052	FALSE	1	FALSE	TN	1139714	1140859	COG1929	Carbohydrate transport and metabolism
PA1054	FALSE	1	FALSE	TN	1142061	1144862	COG1009	Energy production and conversion
PA1055	TRUE	1	FALSE	FP	1144862	1145200	COG1006	Inorganic ion transport and metabolism
PA1056	FALSE	1	FALSE	TN	1145197	1146696	COG0651	Inorganic ion transport and metabolism
PA1057	FALSE	1	FALSE	TN	1146693	1147217	COG1863	Inorganic ion transport and metabolism
PA1058	TRUE	1	FALSE	FP	1147202	1147471	COG2212	Inorganic ion transport and metabolism
PA1059	TRUE	1	FALSE	FP	1147468	1147815	COG1320	Inorganic ion transport and metabolism
PA1061	FALSE	1	FALSE	TN	1148844	1149941	COG0031	Amino acid transport and metabolism
PA1070	FALSE	1	FALSE	TN	1157954	1158655	COG0410	Amino acid transport and metabolism
PA1071	FALSE	1	FALSE	TN	1158658	1159425	COG0411	Amino acid transport and metabolism
PA1072	FALSE	1	FALSE	TN	1159422	1160675	COG4177	Amino acid transport and metabolism
PA1073	FALSE	1	FALSE	TN	1160672	1161595	COG0559	Amino acid transport and metabolism
PA1074	FALSE	1	FALSE	TN	1161856	1162977	COG0683	Amino acid transport and metabolism
PA1088	FALSE	1	FALSE	TN	1175614	1176375	COG0500	Secondary metabolites biosynthesis, transport and catabolism
PA1122	FALSE	1	FALSE	TN	1215284	1215727	#N/A	#N/A
PA1124	FALSE	1	FALSE	TN	1216671	1218167	COG0232	Nucleotide transport and metabolism
PA1130	FALSE	1	FALSE	TN	1222095	1223072	COG1216	General function prediction only
PA1147	FALSE	1	FALSE	TN	1238834	1240324	COG0531	Amino acid transport and metabolism
PA1155	TRUE	1	FALSE	FP	1249907	1251154	COG0208	Nucleotide transport and metabolism
PA1156	TRUE	1	FALSE	FP	1251418	1254309	COG0209	Nucleotide transport and metabolism
PA1162	FALSE	0	TRUE	FN	1259291	1260442	COG0624	Amino acid transport and metabolism
PA1165	TRUE	0.999999	FALSE	FP	1264191	1264919	COG2977	Secondary metabolites biosynthesis, transport and catabolism
PA1171	FALSE	1	FALSE	TN	1270972	1272168	COG2951	Cell wall/membrane/envelope biogenesis
PA1172	FALSE	1	FALSE	TN	1272200	1272796	COG3005	Energy production and conversion
PA1173	FALSE	1	FALSE	TN	1272807	1273298	COG3043	Energy production and conversion
PA1174	FALSE	1	FALSE	TN	1273309	1275798	COG0243	Energy production and conversion
PA1183	FALSE	1	FALSE	TN	1284513	1285823	COG1301	Energy production and conversion
PA1187	FALSE	1	FALSE	TN	1288737	1289876	COG1960	Lipid transport and metabolism
PA1194	FALSE	1	FALSE	TN	1294811	1296229	COG0531	Amino acid transport and metabolism
PA1195	FALSE	1	FALSE	TN	1296334	1297098	COG1834	Amino acid transport and metabolism
PA1217	FALSE	1	FALSE	TN	1318147	1319514	COG0119	Amino acid transport and metabolism
PA1222	FALSE	1	FALSE	TN	1324793	1325950	COG2821	Cell wall/membrane/envelope biogenesis
PA1224	FALSE	1	FALSE	TN	1327024	1327803	COG2249	General function prediction only
PA1225	FALSE	1	FALSE	TN	1327813	1328439	COG2249	General function prediction only
PA1240	FALSE	1	FALSE	TN	1341851	1342648	COG1024	Lipid transport and metabolism
PA1252	FALSE	0.995746	FALSE	TN	1359590	1360594	COG2055	Energy production and conversion
PA1254	FALSE	1	FALSE	TN	1362371	1363288	COG0329	Cell wall/membrane/envelope biogenesis
PA1256	FALSE	1	FALSE	TN	1364499	1365221	COG1126	Amino acid transport and metabolism
PA1257	FALSE	1	FALSE	TN	1365218	1365862	COG0765	Amino acid transport and metabolism
PA1258	FALSE	1	FALSE	TN	1365873	1366538	COG0765	Amino acid transport and metabolism
PA1260	FALSE	1	FALSE	TN	1368339	1369160	COG0834	Amino acid transport and metabolism
PA1267	FALSE	1	FALSE	TN	1376327	1377442	COG0665	Amino acid transport and metabolism
PA1268	FALSE	1	FALSE	TN	1377439	1378383	COG3938	Amino acid transport and metabolism
PA1272	FALSE	1	FALSE	TN	1383718	1384329	COG2109	Coenzyme transport and metabolism
PA1273	FALSE	1	FALSE	TN	1384361	1385668	COG1797	Coenzyme transport and metabolism
PA1274	FALSE	1	FALSE	TN	1385670	1386326	COG0778	Energy production and conversion
PA1275	FALSE	1	FALSE	TN	1386323	1387261	COG1270	Coenzyme transport and metabolism
PA1276	FALSE	1	FALSE	TN	1387254	1388249	COG0079	Amino acid transport and metabolism
PA1277	FALSE	1	FALSE	TN	1388242	1389714	COG1492	Coenzyme transport and metabolism
PA1278	FALSE	1	FALSE	TN	1389707	1390228	COG2087	Coenzyme transport and metabolism
PA1279	FALSE	1	FALSE	TN	1390225	1391280	COG2038	Coenzyme transport and metabolism
PA1280	FALSE	1	FALSE	TN	1391277	1391861	COG0406	Carbohydrate transport and metabolism
PA1281	FALSE	1	FALSE	TN	1391864	1392601	COG0368	Coenzyme transport and metabolism
PA1287	FALSE	1	FALSE	TN	1398618	1399172	COG0386	Posttranslational modification, protein turnover, chaperones
PA1288	FALSE	1	FALSE	TN	1399231	1400505	COG2067	Lipid transport and metabolism
PA1292	FALSE	1	FALSE	TN	1402981	1403835	COG2897	Inorganic ion transport and metabolism
PA1310	FALSE	1	FALSE	TN	1420326	1421441	COG0075	Amino acid transport and metabolism
PA1311	FALSE	1	FALSE	TN	1421477	1422304	COG0637	General function prediction only
PA1313	FALSE	1	FALSE	TN	1423374	1424732	COG2814	Carbohydrate transport and metabolism
PA1317	FALSE	1	FALSE	TN	1428080	1429075	COG1622	Energy production and conversion
PA1318	FALSE	1	FALSE	TN	1429082	1431058	COG0843	Energy production and conversion
PA1319	FALSE	1	FALSE	TN	1431062	1431691	COG1845	Energy production and conversion
PA1320	FALSE	1	FALSE	TN	1431691	1432026	COG3125	Energy production and conversion
PA1321	FALSE	1	FALSE	TN	1432037	1432927	COG0109	Posttranslational modification, protein turnover, chaperones
PA1326	FALSE	1	FALSE	TN	1437067	1438614	COG1171	Amino acid transport and metabolism
PA1337	FALSE	1	FALSE	TN	1450545	1451633	COG0252	Amino acid transport and metabolism
PA1338	FALSE	1	FALSE	TN	1451719	1453392	COG0405	Amino acid transport and metabolism
PA1339	FALSE	1	FALSE	TN	1453470	1454204	COG1126	Amino acid transport and metabolism
PA1340	FALSE	1	FALSE	TN	1454201	1454869	COG0765	Amino acid transport and metabolism
PA1341	FALSE	1	FALSE	TN	1454866	1455612	COG0765	Amino acid transport and metabolism
PA1342	FALSE	1	FALSE	TN	1455815	1456723	COG0834	Amino acid transport and metabolism
PA1343	FALSE	1	FALSE	TN	1457175	1457633	#N/A	#N/A
PA1373	FALSE	1	FALSE	TN	1489815	1491083	COG0304	Lipid transport and metabolism
PA1375	TRUE	1	FALSE	FP	1491913	1493055	COG0111	Coenzyme transport and metabolism
PA1384	FALSE	1	FALSE	TN	1503568	1504581	COG1087	Cell wall/membrane/envelope biogenesis
PA1393	FALSE	1	FALSE	TN	1515337	1515927	COG0529	Inorganic ion transport and metabolism
PA1400	FALSE	1	FALSE	TN	1521109	1524396	COG0439	Lipid transport and metabolism
PA1410	FALSE	1	FALSE	TN	1534289	1535380	COG0687	Amino acid transport and metabolism
PA1417	FALSE	1	FALSE	TN	1541145	1542746	COG0028	Amino acid transport and metabolism
PA1419	FALSE	1	FALSE	TN	1544307	1545818	COG1457	Nucleotide transport and metabolism
PA1421	FALSE	1	FALSE	TN	1546271	1547230	COG0010	Amino acid transport and metabolism
PA1429	FALSE	1	FALSE	TN	1555012	1557720	COG0474	Inorganic ion transport and metabolism
PA1432	FALSE	1	FALSE	TN	1559254	1559859	COG3916	Signal transduction mechanisms
PA1470	FALSE	1	FALSE	TN	1598221	1598958	COG1028	General function prediction only
PA1485	FALSE	1	FALSE	TN	1610745	1612112	COG0531	Amino acid transport and metabolism
PA1487	FALSE	1	FALSE	TN	1613234	1614649	COG0554	Energy production and conversion
PA1493	FALSE	1	FALSE	TN	1620345	1621343	COG1613	Inorganic ion transport and metabolism
PA1497	FALSE	1	FALSE	TN	1624781	1625695	COG4413	Amino acid transport and metabolism
PA1498	FALSE	1	FALSE	TN	1626062	1627495	COG0469	Carbohydrate transport and metabolism
PA1499	FALSE	1	FALSE	TN	1627497	1628762	COG2379	Carbohydrate transport and metabolism
PA1500	FALSE	1	FALSE	TN	1629059	1629949	COG2084	Lipid transport and metabolism
PA1501	FALSE	1	FALSE	TN	1630024	1630806	COG3622	Carbohydrate transport and metabolism
PA1502	FALSE	1	FALSE	TN	1630902	1632677	COG3960	General function prediction only
PA1507	FALSE	1	FALSE	TN	1636329	1637696	COG2233	Nucleotide transport and metabolism
PA1514	FALSE	1	FALSE	TN	1646537	1647046	COG3194	Nucleotide transport and metabolism
PA1515	FALSE	1	FALSE	TN	1647101	1648099	COG4266	Nucleotide transport and metabolism
PA1516	FALSE	1	FALSE	TN	1648117	1648632	COG3195	Function unknown
PA1517	FALSE	1	FALSE	TN	1648629	1649555	COG0726	Carbohydrate transport and metabolism
PA1518	FALSE	1	FALSE	TN	1649928	1650308	COG2351	General function prediction only
PA1519	FALSE	1	FALSE	TN	1650549	1651898	COG2252	General function prediction only
PA1521	FALSE	1	FALSE	TN	1653106	1654410	COG0402	Nucleotide transport and metabolism
PA1523	FALSE	1	FALSE	TN	1655346	1657745	COG4631	Nucleotide transport and metabolism
PA1524	FALSE	1	FALSE	TN	1657738	1659192	COG4630	Nucleotide transport and metabolism
PA1535	FALSE	1	FALSE	TN	1673204	1674352	COG1960	Lipid transport and metabolism
PA1543	FALSE	1	FALSE	TN	1680437	1680985	COG0503	Nucleotide transport and metabolism
PA1546	FALSE	1	FALSE	TN	1682567	1683949	COG0635	Coenzyme transport and metabolism
PA1549	FALSE	1	FALSE	TN	1684941	1687376	COG2608	Inorganic ion transport and metabolism
PA1552	FALSE	1	FALSE	TN	1689557	1690513	COG2010	Energy production and conversion
PA1552.1	TRUE	1	FALSE	FP	1690510	1690695	COG4736	Posttranslational modification, protein turnover, chaperones
PA1553	FALSE	1	FALSE	TN	1690701	1691312	COG2993	Energy production and conversion
PA1554	FALSE	1	FALSE	TN	1691327	1692754	COG3278	Posttranslational modification, protein turnover, chaperones
PA1555	FALSE	1	FALSE	TN	1693119	1694045	COG2010	Energy production and conversion
PA1556	FALSE	1	FALSE	TN	1694233	1694841	COG2993	Energy production and conversion
PA1557	FALSE	1	FALSE	TN	1694852	1696279	COG3278	Posttranslational modification, protein turnover, chaperones
PA1562	FALSE	1	FALSE	TN	1700320	1703052	COG1048	Energy production and conversion
PA1566	FALSE	1	FALSE	TN	1706172	1707536	COG0174	Amino acid transport and metabolism
PA1569	FALSE	1	FALSE	TN	1709821	1711191	COG2271	Carbohydrate transport and metabolism
PA1580	FALSE	1	FALSE	TN	1719109	1720395	COG0372	Energy production and conversion
PA1581	TRUE	0.995746	FALSE	FP	1720744	1721130	COG2009	Energy production and conversion
PA1582	TRUE	0.995746	FALSE	FP	1721124	1721492	COG2142	Energy production and conversion
PA1583	TRUE	0.995746	FALSE	FP	1721496	1723268	COG1053	Energy production and conversion
PA1584	TRUE	0.995746	FALSE	FP	1723280	1723987	COG0479	Energy production and conversion
PA1585	TRUE	0.995286	FALSE	FP	1724244	1727075	COG0567	Energy production and conversion
PA1586	TRUE	0.995286	FALSE	FP	1727118	1728347	COG0508	Energy production and conversion
PA1587	FALSE	1	FALSE	TN	1728416	1729852	COG1249	Energy production and conversion
PA1588	TRUE	0.99585	FALSE	FP	1730181	1731347	COG0045	Energy production and conversion
PA1589	FALSE	0.99585	FALSE	TN	1731347	1732234	COG0074	Energy production and conversion
PA1590	FALSE	1	FALSE	TN	1732545	1733858	COG1114	Amino acid transport and metabolism
PA1598	FALSE	1	FALSE	TN	1740244	1741065	COG0413	Coenzyme transport and metabolism
PA1601	FALSE	1	FALSE	TN	1743290	1745536	COG1529	Energy production and conversion
PA1605	FALSE	1	FALSE	TN	1747596	1748630	COG2159	General function prediction only
PA1609	FALSE	1	FALSE	TN	1751674	1752891	COG0304	Secondary metabolites biosynthesis, transport and catabolism
PA1610	TRUE	1	FALSE	FP	1752903	1753418	COG0764	Lipid transport and metabolism
PA1614	FALSE	0	TRUE	FN	1758748	1759770	COG0240	Energy production and conversion
PA1615	TRUE	1	FALSE	FP	1759784	1760125	#N/A	#N/A
PA1617	FALSE	1	FALSE	TN	1760713	1762380	COG1022	Lipid transport and metabolism
PA1620	TRUE	0.982803	FALSE	FP	1763793	1764434	COG1280	Amino acid transport and metabolism
PA1626	FALSE	1	FALSE	TN	1769047	1770321	COG2807	Inorganic ion transport and metabolism
PA1628	FALSE	1	FALSE	TN	1771122	1772651	COG1250	Lipid transport and metabolism
PA1629	FALSE	1	FALSE	TN	1772655	1773440	COG1024	Lipid transport and metabolism
PA1631	FALSE	1	FALSE	TN	1774603	1775757	COG1960	Lipid transport and metabolism
PA1633	FALSE	1	FALSE	TN	1776045	1777739	COG2060	Inorganic ion transport and metabolism
PA1634	FALSE	1	FALSE	TN	1777751	1779823	COG2216	Inorganic ion transport and metabolism
PA1635	FALSE	1	FALSE	TN	1779877	1780428	COG2156	Inorganic ion transport and metabolism
PA1638	FALSE	1	FALSE	TN	1784108	1785016	COG2066	Amino acid transport and metabolism
PA1642	FALSE	1	FALSE	TN	1787250	1788284	COG0709	Amino acid transport and metabolism
PA1647	FALSE	1	FALSE	TN	1793019	1794740	COG0659	Inorganic ion transport and metabolism
PA1651	FALSE	1	FALSE	TN	1797958	1799154	COG3135	Secondary metabolites biosynthesis, transport and catabolism
PA1654	FALSE	1	FALSE	TN	1800629	1801795	COG1167	Amino acid transport and metabolism
PA1674	FALSE	1	FALSE	TN	1825495	1826040	COG0302	Coenzyme transport and metabolism
PA1681	TRUE	-2.51531e-14	TRUE	TP	1830879	1831970	COG0082	Amino acid transport and metabolism
PA1683	FALSE	1	FALSE	TN	1833162	1833779	COG0235	Carbohydrate transport and metabolism
PA1684	FALSE	1	FALSE	TN	1833776	1834321	COG1791	Function unknown
PA1685	FALSE	1	FALSE	TN	1834393	1835142	COG4229	Energy production and conversion
PA1687	FALSE	1	FALSE	TN	1836367	1837227	COG0421	Amino acid transport and metabolism
PA1736	FALSE	1	FALSE	TN	1878980	1880185	COG0183	Lipid transport and metabolism
PA1737	FALSE	1	FALSE	TN	1880199	1882343	COG1250	Lipid transport and metabolism
PA1742	FALSE	1	FALSE	TN	1886278	1887000	COG0518	Nucleotide transport and metabolism
PA1748	FALSE	1	FALSE	TN	1889323	1890012	COG1024	Lipid transport and metabolism
PA1750	FALSE	1	FALSE	TN	1890739	1891815	COG0722	Amino acid transport and metabolism
PA1752	FALSE	1	FALSE	TN	1892510	1893457	COG1893	Coenzyme transport and metabolism
PA1756	FALSE	0.968879	FALSE	TN	1895692	1896495	COG0175	Amino acid transport and metabolism
PA1757	FALSE	1	FALSE	TN	1896630	1897247	COG0560	Amino acid transport and metabolism
PA1758	FALSE	1	FALSE	TN	1897290	1898651	COG0147	Coenzyme transport and metabolism
PA1770	FALSE	1	FALSE	TN	1914037	1916412	COG0574	Carbohydrate transport and metabolism
PA1773	FALSE	1	FALSE	TN	1918275	1919273	COG0598	Inorganic ion transport and metabolism
PA1777	FALSE	0	TRUE	FN	1921174	1922226	COG2885	Cell wall/membrane/envelope biogenesis
PA1778	TRUE	1	FALSE	FP	1922295	1923032	COG0007	Coenzyme transport and metabolism
PA1779	FALSE	1	FALSE	TN	1923044	1925770	COG0243	Energy production and conversion
PA1780	FALSE	1	FALSE	TN	1925797	1926123	COG2146	Inorganic ion transport and metabolism
PA1781	FALSE	1	FALSE	TN	1926176	1928626	COG1251	Energy production and conversion
PA1783	FALSE	1	FALSE	TN	1930564	1931775	COG2223	Inorganic ion transport and metabolism
PA1786	FALSE	1	FALSE	TN	1933649	1934857	COG0715	Inorganic ion transport and metabolism
PA1787	FALSE	1	FALSE	TN	1935035	1937644	COG1049	Energy production and conversion
PA1792	TRUE	0	TRUE	TP	1941720	1942442	COG2908	Function unknown
PA1794	TRUE	0.99631	FALSE	FP	1943067	1944737	COG0008	Translation, ribosomal structure and biogenesis
PA1795	TRUE	0	TRUE	TP	1944747	1946129	COG0215	Translation, ribosomal structure and biogenesis
PA1796	TRUE	0.999814	FALSE	FP	1946187	1947041	COG0190	Coenzyme transport and metabolism
PA1806	FALSE	1	FALSE	TN	1961227	1962024	COG0623	Lipid transport and metabolism
PA1807	FALSE	1	FALSE	TN	1962046	1963656	COG4172	General function prediction only
PA1808	FALSE	1	FALSE	TN	1963658	1964677	COG4239	General function prediction only
PA1809	FALSE	1	FALSE	TN	1964682	1965764	COG4174	General function prediction only
PA1810	FALSE	1	FALSE	TN	1965771	1967618	COG4166	Amino acid transport and metabolism
PA1811	FALSE	1	FALSE	TN	1967615	1969444	COG4166	Amino acid transport and metabolism
PA1813	FALSE	1	FALSE	TN	1971317	1972093	COG0491	General function prediction only
PA1818	FALSE	1	FALSE	TN	1974821	1977076	COG1982	Amino acid transport and metabolism
PA1819	FALSE	1	FALSE	TN	1977100	1978455	COG0531	Amino acid transport and metabolism
PA1820	FALSE	1	FALSE	TN	1978439	1979941	COG3067	Inorganic ion transport and metabolism
PA1821	FALSE	1	FALSE	TN	1980165	1980977	COG1024	Lipid transport and metabolism
PA1827	FALSE	1	FALSE	TN	1986067	1986828	COG1028	Secondary metabolites biosynthesis, transport and catabolism
PA1838	FALSE	1	FALSE	TN	1995148	1996806	COG0155	Inorganic ion transport and metabolism
PA1843	FALSE	1	FALSE	TN	1999889	2003593	COG1410	Amino acid transport and metabolism
PA1856	FALSE	1	FALSE	TN	2015139	2016581	COG3278	Posttranslational modification, protein turnover, chaperones
PA1861	FALSE	1	FALSE	TN	2020625	2021710	COG4148	Inorganic ion transport and metabolism
PA1862	FALSE	1	FALSE	TN	2021712	2022398	COG4149	Inorganic ion transport and metabolism
PA1863	FALSE	1	FALSE	TN	2022411	2023166	COG0725	Inorganic ion transport and metabolism
PA1869	TRUE	1	FALSE	FP	2031466	2031705	COG0236	Lipid transport and metabolism
PA1873	FALSE	1	FALSE	TN	2034918	2035940	COG0598	Inorganic ion transport and metabolism
PA1883	TRUE	1	FALSE	FP	2053277	2053675	COG0838	Energy production and conversion
PA1899	FALSE	1	FALSE	TN	2070685	2071173	COG3631	General function prediction only
PA1900	FALSE	1	FALSE	TN	2071209	2071697	COG3631	General function prediction only
PA1901	FALSE	1	FALSE	TN	2071721	2072938	COG3200	Amino acid transport and metabolism
PA1902	FALSE	1	FALSE	TN	2072935	2073558	COG1535	Secondary metabolites biosynthesis, transport and catabolism
PA1903	FALSE	1	FALSE	TN	2073555	2075438	COG0512	Coenzyme transport and metabolism
PA1904	FALSE	1	FALSE	TN	2075452	2076288	COG0384	General function prediction only
PA1905	FALSE	1	FALSE	TN	2076311	2076958	COG0259	Coenzyme transport and metabolism
PA1920	FALSE	1	FALSE	TN	2094329	2096356	COG1328	Nucleotide transport and metabolism
PA1923	FALSE	1	FALSE	TN	2099452	2103297	COG1429	Coenzyme transport and metabolism
PA1927	FALSE	0.999585	FALSE	TN	2106580	2108880	COG0620	Amino acid transport and metabolism
PA1931	TRUE	0.96936	FALSE	FP	2111691	2112203	COG2080	Energy production and conversion
PA1932	TRUE	1	FALSE	FP	2112200	2113189	COG1319	Energy production and conversion
PA1933	FALSE	1	FALSE	TN	2113186	2115390	COG1529	Energy production and conversion
PA1946	FALSE	1	FALSE	TN	2130854	2131813	COG1879	Carbohydrate transport and metabolism
PA1947	FALSE	1	FALSE	TN	2131835	2133367	COG1129	Carbohydrate transport and metabolism
PA1948	FALSE	1	FALSE	TN	2133391	2134389	COG1172	Carbohydrate transport and metabolism
PA1950	TRUE	0.846054	FALSE	FP	2135460	2136386	COG0524	Carbohydrate transport and metabolism
PA1957	FALSE	1	FALSE	TN	2141790	2142317	COG3172	Coenzyme transport and metabolism
PA1958	FALSE	1	FALSE	TN	2142314	2142889	COG3201	Coenzyme transport and metabolism
PA1959	FALSE	1	FALSE	TN	2143173	2144006	COG1968	Defense mechanisms
PA1966	TRUE	1	FALSE	FP	2149472	2149843	COG3232	Amino acid transport and metabolism
PA1971	FALSE	1	FALSE	TN	2151755	2153068	COG1114	Amino acid transport and metabolism
PA1982	FALSE	1	FALSE	TN	2167281	2169152	COG4993	Carbohydrate transport and metabolism
PA1991	FALSE	1	FALSE	TN	2176974	2178137	COG1454	Energy production and conversion
PA1997	FALSE	1	FALSE	TN	2182452	2184407	COG0365	Lipid transport and metabolism
PA1999	TRUE	1	FALSE	FP	2185527	2186225	COG1788	Lipid transport and metabolism
PA2000	TRUE	1	FALSE	FP	2186260	2186916	COG2057	Lipid transport and metabolism
PA2001	FALSE	1	FALSE	TN	2187065	2188246	COG0183	Lipid transport and metabolism
PA2002	FALSE	1	FALSE	TN	2188459	2189883	COG2031	Lipid transport and metabolism
PA2003	FALSE	1	FALSE	TN	2190084	2190854	COG1028	General function prediction only
PA2004	FALSE	1	FALSE	TN	2190891	2192282	#N/A	#N/A
PA2006	FALSE	1	FALSE	TN	2194058	2195410	COG2271	Carbohydrate transport and metabolism
PA2007	TRUE	1	FALSE	FP	2195494	2196132	COG0625	Posttranslational modification, protein turnover, chaperones
PA2008	FALSE	1	FALSE	TN	2196129	2197427	COG0179	Secondary metabolites biosynthesis, transport and catabolism
PA2009	FALSE	1	FALSE	TN	2197432	2198730	COG3508	Secondary metabolites biosynthesis, transport and catabolism
PA2011	TRUE	1	FALSE	FP	2199762	2200664	COG0119	Amino acid transport and metabolism
PA2012	FALSE	1	FALSE	TN	2200685	2202652	COG4770	Lipid transport and metabolism
PA2013	TRUE	1	FALSE	FP	2202649	2203446	COG1024	Lipid transport and metabolism
PA2014	TRUE	1	FALSE	FP	2203460	2205067	COG4799	Lipid transport and metabolism
PA2015	FALSE	1	FALSE	TN	2205190	2206353	COG1960	Lipid transport and metabolism
PA2022	FALSE	1	FALSE	TN	2213693	2215054	COG1004	Cell wall/membrane/envelope biogenesis
PA2023	FALSE	0	TRUE	FN	2215102	2215941	COG1210	Cell wall/membrane/envelope biogenesis
PA2025	FALSE	1	FALSE	TN	2216688	2218043	COG1249	Energy production and conversion
PA2035	FALSE	1	FALSE	TN	2224486	2226144	COG0028	Amino acid transport and metabolism
PA2040	FALSE	1	FALSE	TN	2230689	2232065	COG0174	Amino acid transport and metabolism
PA2052	FALSE	1	FALSE	TN	2245986	2246456	COG1513	Inorganic ion transport and metabolism
PA2053	FALSE	1	FALSE	TN	2246496	2247158	COG0288	Inorganic ion transport and metabolism
PA2058	FALSE	1	FALSE	TN	2253819	2255627	COG4166	Amino acid transport and metabolism
PA2059	FALSE	1	FALSE	TN	2255629	2256702	COG4174	General function prediction only
PA2060	TRUE	1	FALSE	FP	2256704	2257720	COG4239	General function prediction only
PA2061	FALSE	1	FALSE	TN	2257722	2259332	COG4172	General function prediction only
PA2073	FALSE	1	FALSE	TN	2277552	2278982	COG1457	Nucleotide transport and metabolism
PA2080	FALSE	1	FALSE	TN	2289085	2290335	COG3844	Amino acid transport and metabolism
PA2081	TRUE	1	FALSE	FP	2290339	2290980	COG1878	General function prediction only
PA2084	FALSE	0.999153	FALSE	TN	2293153	2294985	COG0367	Amino acid transport and metabolism
PA2104	FALSE	1	FALSE	TN	2315709	2316626	COG0031	Amino acid transport and metabolism
PA2105	FALSE	1	FALSE	TN	2316708	2317403	COG1045	Amino acid transport and metabolism
PA2108	FALSE	1	FALSE	TN	2318795	2320567	COG0028	Amino acid transport and metabolism
PA2110	FALSE	1	FALSE	TN	2321130	2322071	COG1984	Amino acid transport and metabolism
PA2119	FALSE	1	FALSE	TN	2330959	2332059	COG1063	General function prediction only
PA2125	FALSE	1	FALSE	TN	2337868	2339316	COG1012	Energy production and conversion
PA2135	TRUE	1	FALSE	FP	2350089	2351453	COG0025	Inorganic ion transport and metabolism
PA2144	FALSE	1	FALSE	TN	2358364	2360802	COG0058	Carbohydrate transport and metabolism
PA2147	FALSE	1	FALSE	TN	2361954	2364083	COG0693	General function prediction only
PA2152	FALSE	1	FALSE	TN	2368111	2371413	COG3281	Carbohydrate transport and metabolism
PA2153	TRUE	1.97325e-15	TRUE	TP	2371410	2373608	COG0296	Carbohydrate transport and metabolism
PA2155	FALSE	1	FALSE	TN	2374602	2375807	COG1502	Lipid transport and metabolism
PA2158	FALSE	1	FALSE	TN	2377480	2378727	COG1063	General function prediction only
PA2165	FALSE	0	TRUE	FN	2388346	2389887	COG0297	Carbohydrate transport and metabolism
PA2188	FALSE	1	FALSE	TN	2407681	2408847	COG1063	General function prediction only
PA2191	FALSE	1	FALSE	TN	2410344	2411480	#N/A	#N/A
PA2202	FALSE	1	FALSE	TN	2421343	2422020	COG0765	Amino acid transport and metabolism
PA2203	FALSE	1	FALSE	TN	2422022	2422738	COG0765	Amino acid transport and metabolism
PA2204	FALSE	1	FALSE	TN	2422819	2423625	COG0834	Amino acid transport and metabolism
PA2212	FALSE	1	FALSE	TN	2431126	2432139	COG1995	Coenzyme transport and metabolism
PA2213	FALSE	1	FALSE	TN	2432312	2433562	#N/A	#N/A
PA2217	FALSE	1	FALSE	TN	2437428	2439011	COG1012	Energy production and conversion
PA2232	FALSE	1	FALSE	TN	2455103	2456569	COG0662	Carbohydrate transport and metabolism
PA2247	FALSE	1	FALSE	TN	2473213	2474445	COG1071	Energy production and conversion
PA2248	FALSE	1	FALSE	TN	2474442	2475494	COG0022	Energy production and conversion
PA2249	FALSE	1	FALSE	TN	2475495	2476781	COG0508	Energy production and conversion
PA2250	FALSE	1	FALSE	TN	2476785	2478179	COG1249	Energy production and conversion
PA2252	FALSE	1	FALSE	TN	2479299	2480744	COG1115	Amino acid transport and metabolism
PA2253	FALSE	1	FALSE	TN	2480844	2481830	COG0252	Translation, ribosomal structure and biogenesis
PA2261	FALSE	1	FALSE	TN	2489725	2490675	COG0524	Carbohydrate transport and metabolism
PA2262	FALSE	1	FALSE	TN	2490738	2492045	COG2271	Carbohydrate transport and metabolism
PA2263	FALSE	1	FALSE	TN	2492064	2493050	COG1052	Energy production and conversion
PA2264	FALSE	1	FALSE	TN	2493218	2493934	#N/A	#N/A
PA2265	FALSE	1	FALSE	TN	2493937	2495712	COG2303	Amino acid transport and metabolism
PA2266	TRUE	1	FALSE	FP	2495724	2497043	COG2010	Energy production and conversion
PA2272	FALSE	1	FALSE	TN	2501720	2503417	COG0768	Cell wall/membrane/envelope biogenesis
PA2275	FALSE	1	FALSE	TN	2504375	2505436	COG1064	General function prediction only
PA2290	FALSE	0.96736	FALSE	TN	2518693	2521104	COG4993	Carbohydrate transport and metabolism
PA2291	FALSE	1	FALSE	TN	2521258	2522616	COG3659	Cell wall/membrane/envelope biogenesis
PA2294	FALSE	1	FALSE	TN	2524198	2525052	COG1116	Inorganic ion transport and metabolism
PA2295	FALSE	1	FALSE	TN	2525049	2525846	COG0600	Inorganic ion transport and metabolism
PA2296	FALSE	1	FALSE	TN	2525871	2527277	COG0715	Inorganic ion transport and metabolism
PA2306	FALSE	1	FALSE	TN	2545042	2545659	COG1280	Amino acid transport and metabolism
PA2307	FALSE	1	FALSE	TN	2545769	2546635	COG0600	Inorganic ion transport and metabolism
PA2308	FALSE	1	FALSE	TN	2546652	2547500	COG1116	Inorganic ion transport and metabolism
PA2309	FALSE	1	FALSE	TN	2547508	2548530	COG0715	Inorganic ion transport and metabolism
PA2310	FALSE	1	FALSE	TN	2548571	2549458	COG2175	Secondary metabolites biosynthesis, transport and catabolism
PA2321	FALSE	1	FALSE	TN	2560144	2560665	COG3265	Carbohydrate transport and metabolism
PA2322	FALSE	1	FALSE	TN	2560762	2562114	COG2610	Carbohydrate transport and metabolism
PA2323	FALSE	1	FALSE	TN	2562447	2564072	COG1012	Energy production and conversion
PA2327	FALSE	1	FALSE	TN	2568929	2569693	COG0600	Inorganic ion transport and metabolism
PA2328	FALSE	1	FALSE	TN	2569690	2570889	COG0715	Inorganic ion transport and metabolism
PA2329	TRUE	1	FALSE	FP	2570855	2571691	COG1116	Inorganic ion transport and metabolism
PA2338	FALSE	1	FALSE	TN	2582097	2583407	COG1653	Carbohydrate transport and metabolism
PA2339	FALSE	1	FALSE	TN	2583483	2584415	COG1175	Carbohydrate transport and metabolism
PA2340	FALSE	1	FALSE	TN	2584426	2585259	COG0395	Carbohydrate transport and metabolism
PA2341	TRUE	1	FALSE	FP	2585299	2586411	COG3842	Amino acid transport and metabolism
PA2342	FALSE	1	FALSE	TN	2586434	2587909	COG0246	Carbohydrate transport and metabolism
PA2343	FALSE	1	FALSE	TN	2587906	2589414	COG1070	Carbohydrate transport and metabolism
PA2344	TRUE	1	FALSE	FP	2589455	2590387	COG0524	Carbohydrate transport and metabolism
PA2349	FALSE	1	FALSE	TN	2595985	2596779	COG1464	Inorganic ion transport and metabolism
PA2350	FALSE	1	FALSE	TN	2596776	2597885	COG1135	Inorganic ion transport and metabolism
PA2351	FALSE	1	FALSE	TN	2597869	2598522	COG2011	Inorganic ion transport and metabolism
PA2352	FALSE	1	FALSE	TN	2598700	2599827	COG0584	Energy production and conversion
PA2356	TRUE	1	FALSE	FP	2603560	2604705	COG2141	Energy production and conversion
PA2357	TRUE	1	FALSE	FP	2604715	2605275	COG0431	General function prediction only
PA2366	FALSE	1	FALSE	TN	2615461	2616945	COG3517	Function unknown
PA2378	FALSE	1	FALSE	TN	2629916	2632231	COG1529	Energy production and conversion
PA2382	TRUE	1	FALSE	FP	2633803	2634954	COG1304	Energy production and conversion
PA2385	FALSE	1	FALSE	TN	2636517	2638805	COG2366	General function prediction only
PA2398	FALSE	1	FALSE	TN	2655187	2657634	COG4773	Inorganic ion transport and metabolism
PA2407	FALSE	1	FALSE	TN	2690160	2691113	COG0803	Inorganic ion transport and metabolism
PA2408	FALSE	1	FALSE	TN	2691110	2691865	COG1121	Inorganic ion transport and metabolism
PA2409	FALSE	1	FALSE	TN	2691862	2692767	COG1108	Inorganic ion transport and metabolism
PA2410	FALSE	1	FALSE	TN	2692764	2693681	COG0803	Inorganic ion transport and metabolism
PA2413	FALSE	1	FALSE	TN	2694842	2696251	COG0160	Amino acid transport and metabolism
PA2416	FALSE	1	FALSE	TN	2698526	2700163	COG1626	Carbohydrate transport and metabolism
PA2420	FALSE	1	FALSE	TN	2702926	2704344	#N/A	#N/A
PA2435	FALSE	1	FALSE	TN	2730518	2732503	COG2217	Inorganic ion transport and metabolism
PA2442	FALSE	1	FALSE	TN	2739762	2740883	COG0404	Amino acid transport and metabolism
PA2443	FALSE	1	FALSE	TN	2740977	2742353	COG1760	Amino acid transport and metabolism
PA2444	FALSE	1	FALSE	TN	2742401	2743657	COG0112	Amino acid transport and metabolism
PA2445	FALSE	1	FALSE	TN	2743800	2746679	COG1003	Amino acid transport and metabolism
PA2446	FALSE	1	FALSE	TN	2746690	2747073	COG0509	Amino acid transport and metabolism
PA2472	FALSE	1	FALSE	TN	2789861	2791207	COG2814	Carbohydrate transport and metabolism
PA2473	FALSE	1	FALSE	TN	2791220	2791864	COG0625	Posttranslational modification, protein turnover, chaperones
PA2500	FALSE	1	FALSE	TN	2817449	2818675	COG2807	Inorganic ion transport and metabolism
PA2507	FALSE	1	FALSE	TN	2824659	2825591	COG3485	Secondary metabolites biosynthesis, transport and catabolism
PA2508	FALSE	1	FALSE	TN	2825636	2825926	COG4829	Secondary metabolites biosynthesis, transport and catabolism
PA2509	FALSE	1	FALSE	TN	2825958	2827079	COG4948	Cell wall/membrane/envelope biogenesis
PA2515	FALSE	1	FALSE	TN	2832369	2833130	COG1028	Secondary metabolites biosynthesis, transport and catabolism
PA2516	FALSE	1	FALSE	TN	2833155	2834168	COG0543	Energy production and conversion
PA2517	FALSE	1	FALSE	TN	2834202	2834690	COG5517	Secondary metabolites biosynthesis, transport and catabolism
PA2518	FALSE	1	FALSE	TN	2834687	2836054	COG4638	General function prediction only
PA2520	FALSE	1	FALSE	TN	2837334	2840489	COG3696	Inorganic ion transport and metabolism
PA2521	FALSE	1	FALSE	TN	2840512	2841966	COG0845	Cell wall/membrane/envelope biogenesis
PA2522	FALSE	1	FALSE	TN	2842019	2843305	COG1538	Cell wall/membrane/envelope biogenesis
PA2531	FALSE	1	FALSE	TN	2858503	2859627	COG0079	Amino acid transport and metabolism
PA2533	FALSE	1	FALSE	TN	2860409	2861758	COG1115	Amino acid transport and metabolism
PA2536	FALSE	1	FALSE	TN	2864170	2865105	COG4589	General function prediction only
PA2537	TRUE	1	FALSE	FP	2865107	2865736	COG0204	Lipid transport and metabolism
PA2541	FALSE	1	FALSE	TN	2869392	2870027	COG0558	Lipid transport and metabolism
PA2548	FALSE	1	FALSE	TN	2878976	2880370	COG0226	Inorganic ion transport and metabolism
PA2550	FALSE	1	FALSE	TN	2881754	2882983	COG1960	Lipid transport and metabolism
PA2552	FALSE	1	FALSE	TN	2884206	2885333	COG1960	Lipid transport and metabolism
PA2553	FALSE	1	FALSE	TN	2885362	2886552	COG0183	Lipid transport and metabolism
PA2555	FALSE	1	FALSE	TN	2887357	2889024	COG0365	Lipid transport and metabolism
PA2557	FALSE	1	FALSE	TN	2890356	2892050	COG0318	Secondary metabolites biosynthesis, transport and catabolism
PA2563	FALSE	1	FALSE	TN	2897610	2899097	COG0659	Inorganic ion transport and metabolism
PA2579	FALSE	1	FALSE	TN	2914966	2915832	COG3483	Amino acid transport and metabolism
PA2584	TRUE	1	FALSE	FP	2923367	2923927	COG0558	Lipid transport and metabolism
PA2587	FALSE	1	FALSE	TN	2926773	2927921	COG0654	Energy production and conversion
PA2592	FALSE	1	FALSE	TN	2934541	2935644	COG0687	Amino acid transport and metabolism
PA2594	FALSE	1	FALSE	TN	2936490	2937449	COG0715	Inorganic ion transport and metabolism
PA2595	FALSE	1	FALSE	TN	2937585	2938541	COG0715	Inorganic ion transport and metabolism
PA2596	FALSE	1	FALSE	TN	2938553	2939539	COG0715	Inorganic ion transport and metabolism
PA2598	FALSE	1	FALSE	TN	2940802	2941884	COG2141	Energy production and conversion
PA2599	FALSE	1	FALSE	TN	2941894	2942838	COG0715	Inorganic ion transport and metabolism
PA2600	FALSE	1	FALSE	TN	2942848	2943915	COG2141	Energy production and conversion
PA2611	FALSE	1	FALSE	TN	2952017	2953414	COG1648	Coenzyme transport and metabolism
PA2612	TRUE	0	TRUE	TP	2953416	2954696	COG0172	Translation, ribosomal structure and biogenesis
PA2616	FALSE	1	FALSE	TN	2959468	2960418	COG0492	Posttranslational modification, protein turnover, chaperones
PA2623	FALSE	1	FALSE	TN	2965546	2966802	COG0538	Energy production and conversion
PA2624	FALSE	1	FALSE	TN	2967161	2969386	COG2838	Energy production and conversion
PA2629	FALSE	1	FALSE	TN	2972699	2974069	COG0015	Nucleotide transport and metabolism
PA2634	FALSE	1	FALSE	TN	2977756	2979351	COG2224	Energy production and conversion
PA2637	FALSE	1	FALSE	TN	2982781	2983194	COG0838	Energy production and conversion
PA2638	FALSE	1	FALSE	TN	2983205	2983882	COG0377	Energy production and conversion
PA2639	FALSE	1	FALSE	TN	2983963	2985744	COG0852	Energy production and conversion
PA2640	FALSE	1	FALSE	TN	2985746	2986246	COG1905	Energy production and conversion
PA2641	FALSE	1	FALSE	TN	2986243	2987589	COG1894	Energy production and conversion
PA2642	FALSE	1	FALSE	TN	2987721	2990438	COG1034	Energy production and conversion
PA2643	FALSE	1	FALSE	TN	2990435	2991430	COG1005	Energy production and conversion
PA2644	FALSE	1	FALSE	TN	2991442	2991990	COG1143	Energy production and conversion
PA2645	FALSE	1	FALSE	TN	2992002	2992502	COG0839	Energy production and conversion
PA2646	FALSE	1	FALSE	TN	2992548	2992856	COG0713	Energy production and conversion
PA2647	FALSE	1	FALSE	TN	2992853	2994700	COG1009	Inorganic ion transport and metabolism
PA2648	FALSE	1	FALSE	TN	2994728	2996257	COG1008	Energy production and conversion
PA2649	FALSE	1	FALSE	TN	2996265	2997725	COG1007	Energy production and conversion
PA2653	FALSE	1	FALSE	TN	3001873	3003198	COG2056	General function prediction only
PA2664	FALSE	1	FALSE	TN	3012592	3013773	COG1018	Energy production and conversion
PA2666	TRUE	1	FALSE	FP	3015582	3015938	COG0720	Coenzyme transport and metabolism
PA2680	FALSE	1	FALSE	TN	3027078	3028052	COG0604	General function prediction only
PA2683	FALSE	1	FALSE	TN	3030436	3031398	COG1171	Amino acid transport and metabolism
PA2688	FALSE	1	FALSE	TN	3040242	3042482	COG4771	Inorganic ion transport and metabolism
PA2691	FALSE	1	FALSE	TN	3044947	3046152	COG1252	Energy production and conversion
PA2709	FALSE	1	FALSE	TN	3062939	3063913	COG0031	Amino acid transport and metabolism
PA2710	FALSE	1	FALSE	TN	3063972	3064586	COG1280	Amino acid transport and metabolism
PA2711	FALSE	1	FALSE	TN	3064785	3065876	COG0687	Amino acid transport and metabolism
PA2739	TRUE	0	TRUE	TP	3100116	3102494	COG0073	General function prediction only
PA2740	TRUE	0	TRUE	TP	3102529	3103545	COG0016	Translation, ribosomal structure and biogenesis
PA2744	FALSE	0	TRUE	FN	3104830	3106752	COG0441	Translation, ribosomal structure and biogenesis
PA2748	TRUE	1	FALSE	FP	3109743	3110525	COG0024	Translation, ribosomal structure and biogenesis
PA2760	FALSE	1	FALSE	TN	3120073	3121350	#N/A	#N/A
PA2767	FALSE	1	FALSE	TN	3126252	3127220	COG1024	Lipid transport and metabolism
PA2777	FALSE	1	FALSE	TN	3135044	3136000	COG2116	Inorganic ion transport and metabolism
PA2796	FALSE	0.363698	FALSE	TN	3153582	3154505	COG0176	Carbohydrate transport and metabolism
PA2815	FALSE	1	FALSE	TN	3168106	3170553	COG1960	Lipid transport and metabolism
PA2826	FALSE	1	FALSE	TN	3179957	3180442	COG0386	Posttranslational modification, protein turnover, chaperones
PA2828	FALSE	0.998151	FALSE	TN	3181137	3182348	COG0436	Amino acid transport and metabolism
PA2841	FALSE	1	FALSE	TN	3195900	3196691	COG1024	Lipid transport and metabolism
PA2843	FALSE	1	FALSE	TN	3197642	3198988	COG3200	Amino acid transport and metabolism
PA2856	FALSE	1	FALSE	TN	3208673	3209278	COG2755	Amino acid transport and metabolism
PA2876	TRUE	1	FALSE	FP	3229484	3230182	COG0284	Nucleotide transport and metabolism
PA2893	FALSE	1	FALSE	TN	3247369	3249195	COG0318	Secondary metabolites biosynthesis, transport and catabolism
PA2902	FALSE	1	FALSE	TN	3255763	3256611	COG0834	Amino acid transport and metabolism
PA2903	FALSE	1	FALSE	TN	3256681	3258360	COG1010	Coenzyme transport and metabolism
PA2904	FALSE	1	FALSE	TN	3258353	3259105	COG2243	Coenzyme transport and metabolism
PA2905	FALSE	1	FALSE	TN	3259102	3259728	COG2082	Coenzyme transport and metabolism
PA2906	FALSE	1	FALSE	TN	3259725	3261185	COG0155	Inorganic ion transport and metabolism
PA2907	FALSE	1	FALSE	TN	3261522	3262769	COG2242	Coenzyme transport and metabolism
PA2908	FALSE	1	FALSE	TN	3262762	3263862	COG1903	Coenzyme transport and metabolism
PA2909	FALSE	1	FALSE	TN	3263859	3264587	COG2099	Coenzyme transport and metabolism
PA2912	FALSE	1	FALSE	TN	3268057	3268830	COG1120	Inorganic ion transport and metabolism
PA2913	FALSE	1	FALSE	TN	3268827	3269798	COG0614	Inorganic ion transport and metabolism
PA2914	FALSE	1	FALSE	TN	3269795	3270826	COG0609	Inorganic ion transport and metabolism
PA2916	FALSE	1	FALSE	TN	3271813	3272406	COG1280	Amino acid transport and metabolism
PA2923	FALSE	1	FALSE	TN	3278638	3279423	COG0834	Signal transduction mechanisms
PA2924	FALSE	1	FALSE	TN	3279479	3280168	COG4215	Amino acid transport and metabolism
PA2925	FALSE	1	FALSE	TN	3280165	3280878	COG4160	Amino acid transport and metabolism
PA2926	FALSE	1	FALSE	TN	3280899	3281666	COG4598	Amino acid transport and metabolism
PA2929	FALSE	1	FALSE	TN	3285007	3285621	COG1280	Amino acid transport and metabolism
PA2932	FALSE	1	FALSE	TN	3287340	3288449	COG1902	Energy production and conversion
PA2938	FALSE	1	FALSE	TN	3292324	3293781	COG2233	Nucleotide transport and metabolism
PA2940	FALSE	1	FALSE	TN	3295979	3297118	COG0183	Lipid transport and metabolism
PA2943	FALSE	1	FALSE	TN	3299492	3300586	COG0722	Amino acid transport and metabolism
PA2944	FALSE	1	FALSE	TN	3300615	3304361	COG1429	Coenzyme transport and metabolism
PA2947	TRUE	1	FALSE	FP	3307085	3307513	#N/A	#N/A
PA2948	FALSE	1	FALSE	TN	3307510	3308262	COG2875	Coenzyme transport and metabolism
PA2949	FALSE	1	FALSE	TN	3308391	3309338	COG2267	Lipid transport and metabolism
PA2950	TRUE	1	FALSE	FP	3309411	3310607	COG3007	Function unknown
PA2953	FALSE	1	FALSE	TN	3312791	3314446	COG0644	Energy production and conversion
PA2962	TRUE	-5.15173e-29	TRUE	TP	3321043	3321675	COG0125	Nucleotide transport and metabolism
PA2964	FALSE	-5.97779e-15	TRUE	FN	3322759	3323574	COG0115	Coenzyme transport and metabolism
PA2965	FALSE	1	FALSE	TN	3323574	3324818	COG0304	Secondary metabolites biosynthesis, transport and catabolism
PA2966	TRUE	1	FALSE	FP	3324947	3325183	COG0236	Secondary metabolites biosynthesis, transport and catabolism
PA2967	TRUE	1	FALSE	FP	3325379	3326122	COG1028	Secondary metabolites biosynthesis, transport and catabolism
PA2968	TRUE	1	FALSE	FP	3326145	3327083	COG0331	Lipid transport and metabolism
PA2969	FALSE	1	FALSE	TN	3327189	3328169	COG0416	Lipid transport and metabolism
PA2974	FALSE	1	FALSE	TN	3330663	3331355	COG0546	General function prediction only
PA2977	TRUE	0	TRUE	TP	3336212	3337231	COG0812	Cell wall/membrane/envelope biogenesis
PA2979	TRUE	0	TRUE	TP	3337692	3338456	COG1212	Cell wall/membrane/envelope biogenesis
PA2981	TRUE	0	TRUE	TP	3338679	3339677	COG1663	Cell wall/membrane/envelope biogenesis
PA2990	FALSE	1	FALSE	TN	3348073	3348795	COG0584	Energy production and conversion
PA2991	FALSE	1	FALSE	TN	3348838	3350232	COG1249	Energy production and conversion
PA3000	FALSE	1	FALSE	TN	3357758	3359167	COG1113	Amino acid transport and metabolism
PA3001	FALSE	1	FALSE	TN	3359269	3360654	COG0057	Carbohydrate transport and metabolism
PA3004	FALSE	1	FALSE	TN	3365007	3365744	COG0005	Nucleotide transport and metabolism
PA3005	FALSE	1	FALSE	TN	3365756	3366754	COG1472	Carbohydrate transport and metabolism
PA3013	FALSE	1	FALSE	TN	3373254	3374429	COG0183	Lipid transport and metabolism
PA3014	FALSE	1	FALSE	TN	3374460	3376607	COG1250	Lipid transport and metabolism
PA3020	FALSE	1	FALSE	TN	3381963	3383891	COG0741	Cell wall/membrane/envelope biogenesis
PA3025	FALSE	1	FALSE	TN	3387850	3389430	COG0578	Energy production and conversion
PA3038	FALSE	1	FALSE	TN	3400684	3401949	#N/A	#N/A
PA3039	FALSE	1	FALSE	TN	3402134	3403516	COG0004	Inorganic ion transport and metabolism
PA3043	FALSE	1	FALSE	TN	3404979	3406310	COG0232	Nucleotide transport and metabolism
PA3047	FALSE	1	FALSE	TN	3410264	3411694	COG2027	Cell wall/membrane/envelope biogenesis
PA3050	FALSE	1	FALSE	TN	3414701	3415729	COG0167	Nucleotide transport and metabolism
PA3068	FALSE	1	FALSE	TN	3436578	3441440	COG2902	Amino acid transport and metabolism
PA3082	FALSE	1	FALSE	TN	3457969	3459933	#N/A	#N/A
PA3083	FALSE	1	FALSE	TN	3460380	3463037	COG0308	Amino acid transport and metabolism
PA3088	FALSE	1.16247e-11	TRUE	FN	3466073	3466960	COG0061	Carbohydrate transport and metabolism
PA3092	FALSE	1	FALSE	TN	3470764	3472803	COG0446	General function prediction only
PA3107	FALSE	1	FALSE	TN	3487181	3488392	COG0626	Amino acid transport and metabolism
PA3108	FALSE	1	FALSE	TN	3488409	3489914	COG0034	Nucleotide transport and metabolism
PA3111	TRUE	8.62554e-14	TRUE	TP	3491415	3492704	COG0285	Coenzyme transport and metabolism
PA3112	TRUE	0	TRUE	TP	3492701	3493573	COG0777	Lipid transport and metabolism
PA3113	FALSE	1	FALSE	TN	3493842	3494477	COG0135	Amino acid transport and metabolism
PA3116	FALSE	1	FALSE	TN	3498374	3499384	COG0136	Amino acid transport and metabolism
PA3117	TRUE	1	FALSE	FP	3499486	3500598	COG0136	Amino acid transport and metabolism
PA3118	FALSE	1	FALSE	TN	3500668	3501750	COG0473	Energy production and conversion
PA3120	FALSE	1	FALSE	TN	3502642	3503280	COG0066	Amino acid transport and metabolism
PA3121	FALSE	1	FALSE	TN	3503292	3504716	COG0065	Amino acid transport and metabolism
PA3131	FALSE	1	FALSE	TN	3512394	3513041	COG0800	Carbohydrate transport and metabolism
PA3134	TRUE	1	FALSE	FP	3515416	3516900	COG0008	Translation, ribosomal structure and biogenesis
PA3139	FALSE	1	FALSE	TN	3522748	3523944	COG1448	Amino acid transport and metabolism
PA3141	TRUE	0	TRUE	TP	3524681	3526678	COG1086	Carbohydrate transport and metabolism
PA3145	FALSE	0	TRUE	FN	3528428	3529447	COG0472	Cell wall/membrane/envelope biogenesis
PA3146	TRUE	0	TRUE	TP	3529508	3530458	COG0451	Carbohydrate transport and metabolism
PA3147	TRUE	0	TRUE	TP	3530467	3531708	COG0438	Cell wall/membrane/envelope biogenesis
PA3148	FALSE	0	TRUE	FN	3531751	3532815	COG0381	Cell wall/membrane/envelope biogenesis
PA3149	TRUE	0	TRUE	TP	3532812	3533933	COG0438	Cell wall/membrane/envelope biogenesis
PA3150	TRUE	0	TRUE	TP	3533948	3535081	COG0037	Cell cycle control, cell division, chromosome partitioning
PA3151	TRUE	1	FALSE	FP	3535216	3535971	COG0107	Amino acid transport and metabolism
PA3152	TRUE	1	FALSE	FP	3535971	3536579	COG0118	Amino acid transport and metabolism
PA3153	TRUE	0	TRUE	TP	3536576	3537811	COG2244	General function prediction only
PA3154	FALSE	0	TRUE	FN	3537808	3539124	#N/A	#N/A
PA3155	FALSE	0	TRUE	FN	3539128	3540207	COG0399	Cell wall/membrane/envelope biogenesis
PA3156	FALSE	0	TRUE	FN	3540210	3540785	COG0110	General function prediction only
PA3158	FALSE	0	TRUE	FN	3542740	3543690	COG0673	General function prediction only
PA3159	TRUE	0	TRUE	TP	3543764	3545074	COG0677	Cell wall/membrane/envelope biogenesis
PA3163	TRUE	0.844719	FALSE	FP	3550057	3550746	COG0283	Nucleotide transport and metabolism
PA3164	FALSE	1	FALSE	TN	3550746	3552986	#N/A	#N/A
PA3165	FALSE	1	FALSE	TN	3552979	3554088	COG0079	Amino acid transport and metabolism
PA3166	FALSE	-2.51531e-14	TRUE	FN	3554157	3555254	COG0077	Amino acid transport and metabolism
PA3167	FALSE	1	FALSE	TN	3555254	3556339	COG1932	Coenzyme transport and metabolism
PA3169	FALSE	1	FALSE	TN	3559435	3560511	COG0182	Translation, ribosomal structure and biogenesis
PA3171	FALSE	1	FALSE	TN	3562106	3562804	COG2227	Coenzyme transport and metabolism
PA3172	FALSE	1	FALSE	TN	3562801	3563481	COG0546	General function prediction only
PA3175	FALSE	1	FALSE	TN	3565189	3566124	COG0010	Amino acid transport and metabolism
PA3176	FALSE	1	FALSE	TN	3566163	3567377	COG0786	Amino acid transport and metabolism
PA3181	FALSE	1	FALSE	TN	3570941	3571603	COG0800	Carbohydrate transport and metabolism
PA3182	FALSE	0.674894	FALSE	TN	3571621	3572337	COG0363	Carbohydrate transport and metabolism
PA3183	FALSE	1	FALSE	TN	3572324	3573793	COG0364	Carbohydrate transport and metabolism
PA3186	FALSE	1	FALSE	TN	3575912	3577276	COG3659	Cell wall/membrane/envelope biogenesis
PA3187	FALSE	1	FALSE	TN	3577320	3578480	COG3842	Amino acid transport and metabolism
PA3188	FALSE	1	FALSE	TN	3578513	3579358	COG0395	Carbohydrate transport and metabolism
PA3189	FALSE	1	FALSE	TN	3579351	3580283	COG1175	Carbohydrate transport and metabolism
PA3190	FALSE	1	FALSE	TN	3580384	3581646	COG1653	Carbohydrate transport and metabolism
PA3193	FALSE	1	FALSE	TN	3584379	3585374	COG0837	Carbohydrate transport and metabolism
PA3194	FALSE	0.578751	FALSE	TN	3585477	3587303	COG0129	Amino acid transport and metabolism
PA3195	FALSE	1	FALSE	TN	3587433	3588437	COG0057	Carbohydrate transport and metabolism
PA3210	FALSE	1	FALSE	TN	3598933	3600387	COG0168	Inorganic ion transport and metabolism
PA3234	FALSE	0.977353	FALSE	TN	3621505	3623160	COG4147	General function prediction only
PA3236	FALSE	1	FALSE	TN	3623686	3624543	COG2113	Amino acid transport and metabolism
PA3242	FALSE	1	FALSE	TN	3629667	3630605	COG1560	Cell wall/membrane/envelope biogenesis
PA3247	FALSE	1	FALSE	TN	3633592	3634881	COG1362	Amino acid transport and metabolism
PA3267	FALSE	1	FALSE	TN	3653937	3655811	COG0204	Lipid transport and metabolism
PA3268	FALSE	1	FALSE	TN	3655986	3658151	COG4772	Inorganic ion transport and metabolism
PA3279	FALSE	0.991666	FALSE	TN	3671227	3672549	COG3746	Inorganic ion transport and metabolism
PA3280	FALSE	1	FALSE	TN	3673008	3674324	COG3746	Inorganic ion transport and metabolism
PA3286	FALSE	1	FALSE	TN	3678334	3679386	COG0332	Lipid transport and metabolism
PA3295	FALSE	1	FALSE	TN	3688879	3689316	COG0537	Carbohydrate transport and metabolism
PA3296	FALSE	1	FALSE	TN	3689521	3690951	COG1785	Inorganic ion transport and metabolism
PA3299	FALSE	1	FALSE	TN	3695511	3697199	COG0318	Lipid transport and metabolism
PA3300	FALSE	1	FALSE	TN	3697434	3699122	COG0318	Lipid transport and metabolism
PA3301	FALSE	1	FALSE	TN	3699369	3700319	COG2267	Lipid transport and metabolism
PA3302	FALSE	1	FALSE	TN	3700316	3700786	COG2030	Lipid transport and metabolism
PA3313	FALSE	1	FALSE	TN	3715804	3716811	COG3221	Inorganic ion transport and metabolism
PA3314	FALSE	1	FALSE	TN	3716808	3717611	COG3638	Inorganic ion transport and metabolism
PA3315	FALSE	1	FALSE	TN	3717605	3718438	COG3639	Inorganic ion transport and metabolism
PA3316	FALSE	1	FALSE	TN	3718435	3719205	COG3639	Inorganic ion transport and metabolism
PA3319	FALSE	1	FALSE	TN	3720681	3722759	COG3511	Cell wall/membrane/envelope biogenesis
PA3333	FALSE	1	FALSE	TN	3742694	3743686	COG0332	Lipid transport and metabolism
PA3334	FALSE	1	FALSE	TN	3743700	3743939	COG0236	Secondary metabolites biosynthesis, transport and catabolism
PA3337	FALSE	0	TRUE	FN	3746078	3747076	COG0451	Carbohydrate transport and metabolism
PA3356	FALSE	1	FALSE	TN	3766617	3767858	COG0174	Amino acid transport and metabolism
PA3357	FALSE	1	FALSE	TN	3768184	3769530	COG3048	Amino acid transport and metabolism
PA3362	FALSE	1	FALSE	TN	3773430	3773948	#N/A	#N/A
PA3364	FALSE	1	FALSE	TN	3774578	3775735	COG0683	Amino acid transport and metabolism
PA3366	FALSE	1	FALSE	TN	3776959	3777999	COG0388	General function prediction only
PA3382	FALSE	1	FALSE	TN	3788232	3789026	COG3639	Inorganic ion transport and metabolism
PA3383	FALSE	1	FALSE	TN	3789093	3790097	COG3221	Inorganic ion transport and metabolism
PA3384	FALSE	1	FALSE	TN	3790150	3790986	COG3638	Inorganic ion transport and metabolism
PA3387	FALSE	1	FALSE	TN	3792290	3793060	COG1028	Lipid transport and metabolism
PA3392	FALSE	1	FALSE	TN	3797009	3798919	COG4263	Energy production and conversion
PA3394	FALSE	1	FALSE	TN	3800199	3801113	COG1131	Defense mechanisms
PA3395	FALSE	1	FALSE	TN	3801104	3801931	COG1277	General function prediction only
PA3397	FALSE	1	FALSE	TN	3802567	3803343	COG1018	Energy production and conversion
PA3415	FALSE	1	FALSE	TN	3821385	3822497	COG0508	Energy production and conversion
PA3416	FALSE	1	FALSE	TN	3822515	3823516	COG0022	Energy production and conversion
PA3417	FALSE	1	FALSE	TN	3823509	3824606	COG1071	Energy production and conversion
PA3418	FALSE	1	FALSE	TN	3824748	3825773	COG0334	Amino acid transport and metabolism
PA3426	FALSE	1	FALSE	TN	3835579	3836349	COG1024	Lipid transport and metabolism
PA3438	FALSE	1	FALSE	TN	3845775	3846335	COG0302	Coenzyme transport and metabolism
PA3442	FALSE	1	FALSE	TN	3847974	3848798	COG1116	Inorganic ion transport and metabolism
PA3443	FALSE	1	FALSE	TN	3848795	3849583	COG0600	Inorganic ion transport and metabolism
PA3444	FALSE	1	FALSE	TN	3849604	3850752	COG2141	Energy production and conversion
PA3445	FALSE	1	FALSE	TN	3850830	3851801	COG0715	Inorganic ion transport and metabolism
PA3446	FALSE	1	FALSE	TN	3851920	3852513	COG0431	General function prediction only
PA3447	FALSE	1	FALSE	TN	3852667	3853416	COG1116	Inorganic ion transport and metabolism
PA3448	FALSE	1	FALSE	TN	3853413	3854237	COG0600	Inorganic ion transport and metabolism
PA3449	FALSE	1	FALSE	TN	3854241	3855242	COG0715	Inorganic ion transport and metabolism
PA3452	FALSE	1	FALSE	TN	3856749	3858320	COG0579	General function prediction only
PA3454	FALSE	1	FALSE	TN	3859338	3860522	COG0183	Lipid transport and metabolism
PA3459	FALSE	1	FALSE	TN	3865897	3867666	COG0367	Amino acid transport and metabolism
PA3475	FALSE	1	FALSE	TN	3888178	3888984	COG0834	Signal transduction mechanisms
PA3476	FALSE	1	FALSE	TN	3889139	3889744	COG3916	Signal transduction mechanisms
PA3478	FALSE	1	FALSE	TN	3890775	3892055	COG1819	Carbohydrate transport and metabolism
PA3479	FALSE	1	FALSE	TN	3892121	3893008	COG2267	Lipid transport and metabolism
PA3480	FALSE	1	FALSE	TN	3893432	3893998	COG0717	Nucleotide transport and metabolism
PA3482	FALSE	0	TRUE	FN	3895324	3897357	COG0143	Translation, ribosomal structure and biogenesis
PA3487	FALSE	1	FALSE	TN	3902663	3905962	COG1502	Lipid transport and metabolism
PA3504	FALSE	1	FALSE	TN	3919774	3921258	COG1012	Energy production and conversion
PA3506	FALSE	1	FALSE	TN	3922084	3923766	COG0028	Amino acid transport and metabolism
PA3512	FALSE	1	FALSE	TN	3927558	3928334	COG0600	Inorganic ion transport and metabolism
PA3513	FALSE	1	FALSE	TN	3928331	3929338	COG0715	Inorganic ion transport and metabolism
PA3514	FALSE	1	FALSE	TN	3929379	3930230	COG1116	Inorganic ion transport and metabolism
PA3516	FALSE	1	FALSE	TN	3931866	3933317	COG0015	Nucleotide transport and metabolism
PA3517	FALSE	1	FALSE	TN	3933317	3934750	COG0015	Nucleotide transport and metabolism
PA3524	FALSE	1	FALSE	TN	3944184	3944570	COG0346	Amino acid transport and metabolism
PA3525	FALSE	1	FALSE	TN	3944662	3945879	COG0137	Amino acid transport and metabolism
PA3527	FALSE	1	FALSE	TN	3947095	3948141	COG0418	Nucleotide transport and metabolism
PA3531	FALSE	1	FALSE	TN	3950284	3950760	COG2193	Inorganic ion transport and metabolism
PA3537	FALSE	1	FALSE	TN	3959033	3959950	COG0078	Amino acid transport and metabolism
PA3538	FALSE	1	FALSE	TN	3959955	3961037	COG3842	Amino acid transport and metabolism
PA3540	FALSE	1	FALSE	TN	3962825	3964135	COG1004	Cell wall/membrane/envelope biogenesis
PA3541	FALSE	1	FALSE	TN	3964275	3965759	COG1215	Cell wall/membrane/envelope biogenesis
PA3542	FALSE	1	FALSE	TN	3965842	3967011	COG0845	Cell wall/membrane/envelope biogenesis
PA3543	FALSE	1	FALSE	TN	3967025	3968452	COG0790	General function prediction only
PA3544	FALSE	1	FALSE	TN	3968449	3969921	#N/A	#N/A
PA3546	FALSE	1	FALSE	TN	3971586	3973010	#N/A	#N/A
PA3548	FALSE	1	FALSE	TN	3974359	3975921	COG1696	Cell wall/membrane/envelope biogenesis
PA3549	FALSE	1	FALSE	TN	3975936	3977111	#N/A	#N/A
PA3550	FALSE	1	FALSE	TN	3977184	3977834	#N/A	#N/A
PA3551	FALSE	-4.12138e-29	TRUE	FN	3978031	3979476	COG0836	Cell wall/membrane/envelope biogenesis
PA3552	FALSE	1	FALSE	TN	3979860	3981008	COG0399	Cell wall/membrane/envelope biogenesis
PA3553	FALSE	1	FALSE	TN	3981005	3982024	COG0463	Cell wall/membrane/envelope biogenesis
PA3554	FALSE	1	FALSE	TN	3982021	3984009	COG0451	Cell wall/membrane/envelope biogenesis
PA3555	FALSE	1	FALSE	TN	3984006	3984893	COG0726	Carbohydrate transport and metabolism
PA3556	FALSE	1	FALSE	TN	3984890	3986539	COG1807	Cell wall/membrane/envelope biogenesis
PA3557	FALSE	1	FALSE	TN	3986536	3986883	#N/A	#N/A
PA3558	FALSE	1	FALSE	TN	3986880	3987293	#N/A	#N/A
PA3559	FALSE	1	FALSE	TN	3987290	3988684	COG1004	Cell wall/membrane/envelope biogenesis
PA3560	FALSE	1	FALSE	TN	3988838	3990595	COG1445	Carbohydrate transport and metabolism
PA3561	FALSE	1	FALSE	TN	3990597	3991541	COG1105	Carbohydrate transport and metabolism
PA3562	FALSE	1	FALSE	TN	3991541	3994411	COG1080	Carbohydrate transport and metabolism
PA3568	FALSE	1	FALSE	TN	3999208	4001094	COG0365	Lipid transport and metabolism
PA3569	FALSE	1	FALSE	TN	4001196	4002092	COG2084	Lipid transport and metabolism
PA3570	FALSE	1	FALSE	TN	4002108	4003601	COG1012	Energy production and conversion
PA3579	FALSE	1	FALSE	TN	4010523	4012007	COG0554	Energy production and conversion
PA3581	FALSE	1	FALSE	TN	4012806	4013645	COG0580	Carbohydrate transport and metabolism
PA3582	FALSE	1	FALSE	TN	4013685	4015202	COG0554	Energy production and conversion
PA3584	TRUE	1	FALSE	FP	4016441	4017979	COG0578	Energy production and conversion
PA3588	FALSE	1	FALSE	TN	4020669	4021919	#N/A	#N/A
PA3589	FALSE	1	FALSE	TN	4021972	4023177	COG0183	Lipid transport and metabolism
PA3590	FALSE	1	FALSE	TN	4023200	4024732	COG1250	Lipid transport and metabolism
PA3591	FALSE	1	FALSE	TN	4024729	4025526	COG1024	Lipid transport and metabolism
PA3597	FALSE	1	FALSE	TN	4032328	4033650	COG0531	Amino acid transport and metabolism
PA3598	FALSE	1	FALSE	TN	4033850	4034665	COG0388	General function prediction only
PA3602	FALSE	1	FALSE	TN	4036265	4037875	COG0069	Amino acid transport and metabolism
PA3603	FALSE	1	FALSE	TN	4037945	4038316	COG0818	Cell wall/membrane/envelope biogenesis
PA3607	FALSE	1	FALSE	TN	4041079	4042170	COG3842	Amino acid transport and metabolism
PA3608	FALSE	1	FALSE	TN	4042175	4043068	COG1176	Amino acid transport and metabolism
PA3609	FALSE	1	FALSE	TN	4043061	4043831	COG1177	Amino acid transport and metabolism
PA3610	FALSE	1	FALSE	TN	4043920	4044984	COG0687	Amino acid transport and metabolism
PA3625	FALSE	1	FALSE	TN	4060625	4061374	COG0496	General function prediction only
PA3627	FALSE	-1.4837e-26	TRUE	FN	4062426	4062899	COG0245	Lipid transport and metabolism
PA3629	FALSE	1	FALSE	TN	4063875	4064987	COG1062	Energy production and conversion
PA3633	FALSE	-1.4837e-26	TRUE	FN	4067604	4068308	COG1211	Lipid transport and metabolism
PA3635	FALSE	1	FALSE	TN	4068677	4069966	COG0148	Carbohydrate transport and metabolism
PA3636	TRUE	0	TRUE	TP	4070012	4070857	COG2877	Cell wall/membrane/envelope biogenesis
PA3637	TRUE	0.969535	FALSE	FP	4070860	4072488	COG0504	Nucleotide transport and metabolism
PA3639	TRUE	0	TRUE	TP	4074057	4075007	COG0825	Lipid transport and metabolism
PA3641	FALSE	1	FALSE	TN	4078808	4080223	COG1115	Amino acid transport and metabolism
PA3643	TRUE	0	TRUE	TP	4081045	4082181	COG0763	Cell wall/membrane/envelope biogenesis
PA3644	TRUE	0	TRUE	TP	4082185	4082961	COG1043	Cell wall/membrane/envelope biogenesis
PA3645	TRUE	1	FALSE	FP	4082958	4083398	COG0764	Lipid transport and metabolism
PA3646	FALSE	0	TRUE	FN	4083444	4084505	COG1044	Cell wall/membrane/envelope biogenesis
PA3650	TRUE	-1.4837e-26	TRUE	TP	4088904	4090094	COG0743	Lipid transport and metabolism
PA3651	TRUE	1	FALSE	FP	4090091	4090906	COG0575	Lipid transport and metabolism
PA3652	TRUE	1.73098e-27	TRUE	TP	4090900	4091655	COG0020	Lipid transport and metabolism
PA3654	TRUE	1	FALSE	FP	4092231	4092968	COG0528	Nucleotide transport and metabolism
PA3657	FALSE	1	FALSE	TN	4095172	4095957	COG0024	Translation, ribosomal structure and biogenesis
PA3659	FALSE	1	FALSE	TN	4098844	4100052	COG0436	Amino acid transport and metabolism
PA3660	FALSE	1	FALSE	TN	4100104	4101849	COG0025	Inorganic ion transport and metabolism
PA3665	FALSE	1	FALSE	TN	4104092	4104715	COG1280	Amino acid transport and metabolism
PA3666	TRUE	0	TRUE	TP	4104745	4105779	COG2171	Amino acid transport and metabolism
PA3673	FALSE	1	FALSE	TN	4112285	4114789	COG2937	Lipid transport and metabolism
PA3686	FALSE	0.997042	FALSE	TN	4126948	4127595	COG0563	Nucleotide transport and metabolism
PA3687	FALSE	1	FALSE	TN	4127756	4130392	COG2352	Energy production and conversion
PA3690	FALSE	1	FALSE	TN	4131536	4133758	COG2217	Inorganic ion transport and metabolism
PA3700	TRUE	0	TRUE	TP	4140884	4142389	COG1190	Translation, ribosomal structure and biogenesis
PA3710	FALSE	1	FALSE	TN	4154339	4156012	COG2303	Amino acid transport and metabolism
PA3713	FALSE	1	FALSE	TN	4158143	4160005	COG1232	Coenzyme transport and metabolism
PA3727	FALSE	1	FALSE	TN	4173175	4173867	COG1502	Lipid transport and metabolism
PA3735	FALSE	1	FALSE	TN	4186781	4188190	COG0498	Amino acid transport and metabolism
PA3736	FALSE	1	FALSE	TN	4188243	4189547	COG0317	Transcription
PA3739	FALSE	1	FALSE	TN	4191727	4193562	COG0025	Inorganic ion transport and metabolism
PA3751	FALSE	0.999814	FALSE	TN	4203324	4204505	COG0027	Nucleotide transport and metabolism
PA3758	FALSE	1	FALSE	TN	4208168	4209259	COG1820	Carbohydrate transport and metabolism
PA3759	FALSE	1	FALSE	TN	4209256	4210278	COG2222	Cell wall/membrane/envelope biogenesis
PA3760	FALSE	1	FALSE	TN	4210295	4212823	COG2190	Carbohydrate transport and metabolism
PA3761	FALSE	1	FALSE	TN	4212848	4214560	COG1264	Carbohydrate transport and metabolism
PA3762	FALSE	1	FALSE	TN	4214762	4215079	COG3323	Function unknown
PA3763	FALSE	1	FALSE	TN	4215544	4219440	COG0046	Nucleotide transport and metabolism
PA3764	FALSE	1	FALSE	TN	4219841	4221199	COG4623	Cell wall/membrane/envelope biogenesis
PA3769	FALSE	1	FALSE	TN	4225660	4227237	COG0518	Nucleotide transport and metabolism
PA3770	TRUE	1	FALSE	FP	4227317	4228786	COG0516	Nucleotide transport and metabolism
PA3779	FALSE	1	FALSE	TN	4237693	4238733	COG1638	Carbohydrate transport and metabolism
PA3780	FALSE	1	FALSE	TN	4238808	4239302	COG3090	Carbohydrate transport and metabolism
PA3781	FALSE	1	FALSE	TN	4239299	4240579	COG1593	Carbohydrate transport and metabolism
PA3790	FALSE	1	FALSE	TN	4247703	4249874	COG1629	Inorganic ion transport and metabolism
PA3792	FALSE	1	FALSE	TN	4250828	4252606	COG0119	Amino acid transport and metabolism
PA3802	FALSE	0	TRUE	FN	4261070	4262359	COG0124	Translation, ribosomal structure and biogenesis
PA3803	FALSE	-1.4837e-26	TRUE	FN	4262378	4263493	COG0821	Lipid transport and metabolism
PA3807	TRUE	0	TRUE	TP	4266470	4266901	COG0105	Nucleotide transport and metabolism
PA3814	TRUE	1	FALSE	FP	4270921	4272135	COG1104	Amino acid transport and metabolism
PA3816	FALSE	1	FALSE	TN	4272801	4273577	COG1045	Amino acid transport and metabolism
PA3818	FALSE	1	FALSE	TN	4274502	4275317	COG0483	Carbohydrate transport and metabolism
PA3831	FALSE	1	FALSE	TN	4288943	4290430	COG0260	Amino acid transport and metabolism
PA3834	TRUE	0	TRUE	TP	4291356	4294208	COG0525	Translation, ribosomal structure and biogenesis
PA3848	FALSE	1	FALSE	TN	4308456	4309811	COG2358	General function prediction only
PA3857	FALSE	1	FALSE	TN	4316109	4316825	COG1183	Lipid transport and metabolism
PA3860	FALSE	1	FALSE	TN	4318922	4320820	COG0318	Lipid transport and metabolism
PA3862	FALSE	1	FALSE	TN	4322788	4323735	COG2423	Amino acid transport and metabolism
PA3865	FALSE	1	FALSE	TN	4325604	4326395	COG0834	Amino acid transport and metabolism
PA3872	FALSE	1	FALSE	TN	4335276	4335959	COG2181	Energy production and conversion
PA3873	FALSE	1	FALSE	TN	4335962	4336702	COG2180	Energy production and conversion
PA3874	FALSE	1	FALSE	TN	4336708	4338249	COG1140	Energy production and conversion
PA3875	FALSE	1	FALSE	TN	4338261	4342046	COG5013	Energy production and conversion
PA3876	FALSE	1	FALSE	TN	4342122	4343528	COG2223	Inorganic ion transport and metabolism
PA3877	FALSE	1	FALSE	TN	4343540	4344835	COG2223	Inorganic ion transport and metabolism
PA3887	FALSE	1	FALSE	TN	4352828	4354102	COG0025	Inorganic ion transport and metabolism
PA3888	FALSE	1	FALSE	TN	4354544	4355266	COG1174	Amino acid transport and metabolism
PA3889	FALSE	1	FALSE	TN	4355266	4356201	COG1732	Cell wall/membrane/envelope biogenesis
PA3890	FALSE	1	FALSE	TN	4356201	4356863	COG1174	Amino acid transport and metabolism
PA3891	FALSE	1	FALSE	TN	4356876	4358039	COG0517	General function prediction only
PA3896	FALSE	1	FALSE	TN	4364278	4365255	COG1052	General function prediction only
PA3901	FALSE	1	FALSE	TN	4368837	4371191	COG4772	Inorganic ion transport and metabolism
PA3910	FALSE	1	FALSE	TN	4379687	4381249	COG3540	Inorganic ion transport and metabolism
PA3920	FALSE	1	FALSE	TN	4389231	4391609	COG2217	Inorganic ion transport and metabolism
PA3924	FALSE	1	FALSE	TN	4398259	4399941	COG0318	Secondary metabolites biosynthesis, transport and catabolism
PA3925	FALSE	1	FALSE	TN	4400123	4401298	COG0183	Lipid transport and metabolism
PA3931	FALSE	1	FALSE	TN	4406806	4407585	COG1464	Inorganic ion transport and metabolism
PA3933	FALSE	1	FALSE	TN	4408924	4410885	COG1292	Cell wall/membrane/envelope biogenesis
PA3935	TRUE	1	FALSE	FP	4413192	4414025	COG2175	Secondary metabolites biosynthesis, transport and catabolism
PA3936	FALSE	1	FALSE	TN	4414132	4414950	COG0600	Inorganic ion transport and metabolism
PA3937	FALSE	1	FALSE	TN	4414940	4415731	COG4525	Inorganic ion transport and metabolism
PA3938	FALSE	1	FALSE	TN	4415796	4416809	COG4521	Inorganic ion transport and metabolism
PA3942	FALSE	1	FALSE	TN	4419301	4420170	COG1946	Lipid transport and metabolism
PA3970	FALSE	1	FALSE	TN	4448893	4450392	COG0775	Nucleotide transport and metabolism
PA3975	FALSE	1	FALSE	TN	4455887	4456684	COG0351	Coenzyme transport and metabolism
PA3976	FALSE	1	FALSE	TN	4456695	4457324	COG0352	Coenzyme transport and metabolism
PA3977	FALSE	0.999306	FALSE	TN	4457362	4458645	COG0001	Coenzyme transport and metabolism
PA3987	FALSE	0	TRUE	FN	4466925	4469546	COG0495	Translation, ribosomal structure and biogenesis
PA3988	TRUE	0	TRUE	TP	4469613	4470236	COG2980	Cell wall/membrane/envelope biogenesis
PA3992	FALSE	1	FALSE	TN	4472131	4473477	COG3409	Cell wall/membrane/envelope biogenesis
PA3999	FALSE	1	FALSE	TN	4478979	4480139	COG1686	Cell wall/membrane/envelope biogenesis
PA4001	FALSE	1	FALSE	TN	4481230	4482252	COG2951	Cell wall/membrane/envelope biogenesis
PA4003	FALSE	1	FALSE	TN	4483396	4485336	COG0768	Cell wall/membrane/envelope biogenesis
PA4006	FALSE	7.84683e-12	TRUE	FN	4486203	4486847	COG1057	Coenzyme transport and metabolism
PA4007	FALSE	0.998702	FALSE	TN	4486847	4488112	COG0014	Amino acid transport and metabolism
PA4011	FALSE	1	FALSE	TN	4491278	4492591	COG0671	Lipid transport and metabolism
PA4015	FALSE	1	FALSE	TN	4494481	4494936	COG2030	Lipid transport and metabolism
PA4019	TRUE	1	FALSE	FP	4497850	4498479	COG0163	Coenzyme transport and metabolism
PA4024	FALSE	1	FALSE	TN	4505508	4506902	COG4303	Amino acid transport and metabolism
PA4025	FALSE	1	FALSE	TN	4506913	4507734	COG4302	Amino acid transport and metabolism
PA4027	FALSE	1	FALSE	TN	4508408	4509301	COG0834	Amino acid transport and metabolism
PA4031	FALSE	1	FALSE	TN	4512549	4513076	COG0221	Energy production and conversion
PA4043	TRUE	3.79167e-27	TRUE	TP	4525551	4526438	COG0142	Coenzyme transport and metabolism
PA4044	TRUE	3.44651e-26	TRUE	TP	4526547	4528430	COG1154	Coenzyme transport and metabolism
PA4045	FALSE	1	FALSE	TN	4528782	4529579	COG0614	Inorganic ion transport and metabolism
PA4047	TRUE	1	FALSE	FP	4529995	4530612	COG0807	Coenzyme transport and metabolism
PA4050	FALSE	-2.14312e-27	TRUE	FN	4532145	4532660	COG1267	Lipid transport and metabolism
PA4053	FALSE	0	TRUE	FN	4534116	4534592	COG0054	Coenzyme transport and metabolism
PA4054	FALSE	1	FALSE	TN	4534710	4535807	COG0807	Coenzyme transport and metabolism
PA4055	TRUE	0	TRUE	TP	4535834	4536493	COG0307	Coenzyme transport and metabolism
PA4056	TRUE	-8.32603e-15	TRUE	TP	4536921	4538042	COG1985	Coenzyme transport and metabolism
PA4068	TRUE	1	FALSE	FP	4545746	4546675	COG0451	Cell wall/membrane/envelope biogenesis
PA4069	FALSE	1	FALSE	TN	4546668	4547552	COG1091	Cell wall/membrane/envelope biogenesis
PA4072	FALSE	1	FALSE	TN	4549485	4550975	COG0531	Amino acid transport and metabolism
PA4073	FALSE	1	FALSE	TN	4551143	4552630	COG1012	Energy production and conversion
PA4089	FALSE	1	FALSE	TN	4572311	4573072	COG1028	Secondary metabolites biosynthesis, transport and catabolism
PA4091	FALSE	1	FALSE	TN	4573741	4575303	COG2368	Secondary metabolites biosynthesis, transport and catabolism
PA4092	FALSE	1	FALSE	TN	4575332	4575844	COG1853	General function prediction only
PA4097	FALSE	1	FALSE	TN	4579510	4580568	COG1063	Amino acid transport and metabolism
PA4099	FALSE	1	FALSE	TN	4581393	4582697	COG3659	Cell wall/membrane/envelope biogenesis
PA4110	FALSE	1	FALSE	TN	4594029	4595222	COG1680	Defense mechanisms
PA4121	FALSE	1	FALSE	TN	4609567	4610226	COG0179	Secondary metabolites biosynthesis, transport and catabolism
PA4122	FALSE	1	FALSE	TN	4610237	4611016	COG0179	Secondary metabolites biosynthesis, transport and catabolism
PA4123	FALSE	1	FALSE	TN	4611013	4612473	COG1012	Energy production and conversion
PA4124	FALSE	1	FALSE	TN	4612605	4613528	COG3384	Function unknown
PA4125	FALSE	1	FALSE	TN	4613539	4613931	COG3232	Amino acid transport and metabolism
PA4126	FALSE	1	FALSE	TN	4614024	4615328	COG2271	Carbohydrate transport and metabolism
PA4127	FALSE	1	FALSE	TN	4615346	4616149	COG3971	Secondary metabolites biosynthesis, transport and catabolism
PA4128	FALSE	1	FALSE	TN	4616162	4616968	COG3836	Carbohydrate transport and metabolism
PA4130	FALSE	1	FALSE	TN	4617535	4619208	COG0155	Inorganic ion transport and metabolism
PA4133	FALSE	1	FALSE	TN	4622812	4624239	COG3278	Posttranslational modification, protein turnover, chaperones
PA4137	FALSE	1	FALSE	TN	4626662	4627918	#N/A	#N/A
PA4138	FALSE	1	FALSE	TN	4627947	4629185	COG0162	Translation, ribosomal structure and biogenesis
PA4150	FALSE	1	FALSE	TN	4643571	4644545	COG1071	Energy production and conversion
PA4151	FALSE	1	FALSE	TN	4644578	4645597	COG0022	Energy production and conversion
PA4152	FALSE	1	FALSE	TN	4645594	4646706	COG0508	Energy production and conversion
PA4153	FALSE	1	FALSE	TN	4646720	4647811	COG1063	Amino acid transport and metabolism
PA4158	FALSE	1	FALSE	TN	4653509	4654306	COG1120	Inorganic ion transport and metabolism
PA4159	FALSE	1	FALSE	TN	4654432	4655337	COG4592	Inorganic ion transport and metabolism
PA4160	FALSE	1	FALSE	TN	4655368	4656390	COG0609	Inorganic ion transport and metabolism
PA4161	FALSE	1	FALSE	TN	4656387	4657418	COG4779	Inorganic ion transport and metabolism
PA4163	FALSE	1	FALSE	TN	4658450	4660159	COG0154	Translation, ribosomal structure and biogenesis
PA4179	FALSE	1	FALSE	TN	4674944	4676239	#N/A	#N/A
PA4180	FALSE	1	FALSE	TN	4676282	4677925	COG0028	Coenzyme transport and metabolism
PA4188	FALSE	1	FALSE	TN	4685090	4686001	COG0329	Amino acid transport and metabolism
PA4189	FALSE	1	FALSE	TN	4685994	4687484	COG1012	Energy production and conversion
PA4192	FALSE	1	FALSE	TN	4689902	4690645	COG1126	Amino acid transport and metabolism
PA4193	FALSE	1	FALSE	TN	4690642	4691346	COG0765	Amino acid transport and metabolism
PA4194	FALSE	1	FALSE	TN	4691343	4692041	COG0765	Amino acid transport and metabolism
PA4195	FALSE	1	FALSE	TN	4692126	4692956	COG0834	Amino acid transport and metabolism
PA4198	FALSE	1	FALSE	TN	4696281	4697903	COG0318	Secondary metabolites biosynthesis, transport and catabolism
PA4201	FALSE	1	FALSE	TN	4700906	4701946	COG1181	Cell wall/membrane/envelope biogenesis
PA4204	FALSE	0.96736	FALSE	TN	4704139	4705305	COG2706	Carbohydrate transport and metabolism
PA4209	FALSE	1	FALSE	TN	4712095	4713099	COG2519	Translation, ribosomal structure and biogenesis
PA4210	FALSE	1	FALSE	TN	4713796	4714284	COG3631	General function prediction only
PA4211	FALSE	1	FALSE	TN	4714314	4714802	COG3631	General function prediction only
PA4212	FALSE	1	FALSE	TN	4714826	4716043	COG3200	Amino acid transport and metabolism
PA4213	FALSE	1	FALSE	TN	4716040	4716663	COG1535	Secondary metabolites biosynthesis, transport and catabolism
PA4214	FALSE	1	FALSE	TN	4716660	4718543	COG0147	Amino acid transport and metabolism
PA4215	FALSE	1	FALSE	TN	4718557	4719393	COG0384	General function prediction only
PA4216	TRUE	1	FALSE	FP	4719419	4720063	COG0259	Coenzyme transport and metabolism
PA4217	FALSE	1	FALSE	TN	4720301	4721509	COG0654	Coenzyme transport and metabolism
PA4221	FALSE	1	FALSE	TN	4724639	4726801	COG4773	Inorganic ion transport and metabolism
PA4230	FALSE	1	FALSE	TN	4744819	4745124	COG1605	Amino acid transport and metabolism
PA4231	FALSE	1	FALSE	TN	4745121	4746551	COG1169	Coenzyme transport and metabolism
PA4235	FALSE	1	FALSE	TN	4751665	4752129	COG2193	Inorganic ion transport and metabolism
PA4236	FALSE	1	FALSE	TN	4752260	4753708	COG0753	Inorganic ion transport and metabolism
PA4279	TRUE	0	TRUE	TP	4786734	4787480	COG1521	Transcription
PA4280	FALSE	1	FALSE	TN	4787477	4788415	COG0340	Coenzyme transport and metabolism
PA4286	FALSE	1	FALSE	TN	4808751	4809434	COG0095	Coenzyme transport and metabolism
PA4292	FALSE	1	FALSE	TN	4815043	4816512	COG0306	Inorganic ion transport and metabolism
PA4314	FALSE	1	FALSE	TN	4842701	4843552	COG0788	Nucleotide transport and metabolism
PA4329	FALSE	1	FALSE	TN	4856960	4858411	COG0469	Carbohydrate transport and metabolism
PA4330	FALSE	1	FALSE	TN	4858490	4859263	COG1024	Lipid transport and metabolism
PA4333	TRUE	1	FALSE	FP	4861653	4863176	COG1838	Energy production and conversion
PA4334	FALSE	1	FALSE	TN	4863273	4864529	COG1914	Inorganic ion transport and metabolism
PA4339	FALSE	1	FALSE	TN	4867767	4868846	COG1502	Lipid transport and metabolism
PA4342	FALSE	1	FALSE	TN	4870428	4871912	COG0154	Translation, ribosomal structure and biogenesis
PA4343	FALSE	1	FALSE	TN	4871913	4873232	COG0477	General function prediction only
PA4351	FALSE	1	FALSE	TN	4879545	4880321	COG0204	Lipid transport and metabolism
PA4353	FALSE	0.999999	FALSE	TN	4881328	4881900	COG3124	Function unknown
PA4358	FALSE	0	TRUE	FN	4884961	4887261	COG0370	Inorganic ion transport and metabolism
PA4365	FALSE	1	FALSE	TN	4892748	4893350	COG1279	General function prediction only
PA4366	TRUE	1	FALSE	FP	4893697	4894278	COG0605	Inorganic ion transport and metabolism
PA4376	FALSE	1	FALSE	TN	4907841	4909037	COG1488	Coenzyme transport and metabolism
PA4389	TRUE	1	FALSE	FP	4919042	4919800	COG1028	Secondary metabolites biosynthesis, transport and catabolism
PA4393	FALSE	1	FALSE	TN	4922407	4924191	#N/A	#N/A
PA4397	FALSE	1	FALSE	TN	4927036	4927947	COG1893	Coenzyme transport and metabolism
PA4399	FALSE	1	FALSE	TN	4930099	4930677	COG2096	Function unknown
PA4402	FALSE	1	FALSE	TN	4932502	4933719	COG1364	Amino acid transport and metabolism
PA4406	TRUE	0	TRUE	TP	4938276	4939187	COG0774	Cell wall/membrane/envelope biogenesis
PA4410	FALSE	1	FALSE	TN	4942677	4943636	COG1181	Cell wall/membrane/envelope biogenesis
PA4411	TRUE	0	TRUE	TP	4943633	4945075	COG0773	Cell wall/membrane/envelope biogenesis
PA4412	TRUE	0	TRUE	TP	4945068	4946141	COG0707	Cell wall/membrane/envelope biogenesis
PA4414	FALSE	0	TRUE	FN	4947330	4948676	COG0771	Cell wall/membrane/envelope biogenesis
PA4415	FALSE	0	TRUE	FN	4948690	4949772	COG0472	Cell wall/membrane/envelope biogenesis
PA4416	TRUE	0	TRUE	TP	4949772	4951148	COG0770	Cell wall/membrane/envelope biogenesis
PA4417	TRUE	0	TRUE	TP	4951141	4952604	COG0769	Cell wall/membrane/envelope biogenesis
PA4418	FALSE	1	FALSE	TN	4952604	4954343	COG0768	Cell wall/membrane/envelope biogenesis
PA4425	TRUE	0	TRUE	TP	4959926	4960519	COG0279	Carbohydrate transport and metabolism
PA4429	TRUE	0.97552	FALSE	FP	4962273	4963055	COG2857	Energy production and conversion
PA4430	FALSE	0.97552	FALSE	TN	4963055	4964266	COG1290	Energy production and conversion
PA4431	FALSE	0.97552	FALSE	TN	4964266	4964859	COG0723	Energy production and conversion
PA4435	FALSE	1	FALSE	TN	4967313	4968458	COG1960	Lipid transport and metabolism
PA4439	FALSE	0	TRUE	FN	4971986	4973332	COG0180	Translation, ribosomal structure and biogenesis
PA4442	FALSE	0.968879	FALSE	TN	4974694	4976595	COG2895	Inorganic ion transport and metabolism
PA4443	FALSE	0.968879	FALSE	TN	4976607	4977524	COG0175	Amino acid transport and metabolism
PA4444	FALSE	1	FALSE	TN	4977869	4978972	COG2951	Cell wall/membrane/envelope biogenesis
PA4447	FALSE	1	FALSE	TN	4981046	4982101	COG0079	Amino acid transport and metabolism
PA4448	FALSE	1	FALSE	TN	4982104	4983426	COG0141	Amino acid transport and metabolism
PA4449	FALSE	1	FALSE	TN	4983552	4984187	COG0040	Amino acid transport and metabolism
PA4450	FALSE	0	TRUE	FN	4984205	4985470	COG0766	Cell wall/membrane/envelope biogenesis
PA4457	TRUE	0	TRUE	TP	4989305	4990285	COG0794	Cell wall/membrane/envelope biogenesis
PA4458	FALSE	0	TRUE	FN	4990285	4990824	COG1778	General function prediction only
PA4467	FALSE	1	FALSE	TN	4996488	4997420	COG0428	Inorganic ion transport and metabolism
PA4468	FALSE	1	FALSE	TN	4997439	4998050	COG0605	Inorganic ion transport and metabolism
PA4470	FALSE	1	FALSE	TN	4998540	4999916	COG0114	Energy production and conversion
PA4482	TRUE	1	FALSE	FP	5013671	5013961	COG0721	Translation, ribosomal structure and biogenesis
PA4483	FALSE	1	FALSE	TN	5013974	5015428	COG0154	Translation, ribosomal structure and biogenesis
PA4484	TRUE	1	FALSE	FP	5015535	5016980	COG0064	Translation, ribosomal structure and biogenesis
PA4486	FALSE	1	FALSE	TN	5017449	5017835	COG0599	Function unknown
PA4496	FALSE	1	FALSE	TN	5031488	5033101	COG0747	Amino acid transport and metabolism
PA4497	FALSE	1	FALSE	TN	5033194	5034792	COG0747	Amino acid transport and metabolism
PA4500	FALSE	1	FALSE	TN	5037074	5038675	COG0747	Amino acid transport and metabolism
PA4501	FALSE	1	FALSE	TN	5038901	5040355	#N/A	#N/A
PA4502	FALSE	1	FALSE	TN	5040405	5042000	COG0747	Amino acid transport and metabolism
PA4503	FALSE	0.999969	FALSE	TN	5042068	5043078	COG0601	Amino acid transport and metabolism
PA4504	FALSE	0.999969	FALSE	TN	5043090	5044001	COG1173	Amino acid transport and metabolism
PA4505	FALSE	0.999969	FALSE	TN	5044054	5045028	COG0444	Amino acid transport and metabolism
PA4506	FALSE	0.999969	FALSE	TN	5045028	5045999	COG4608	Amino acid transport and metabolism
PA4507	FALSE	1	FALSE	TN	5046032	5046664	COG1280	Amino acid transport and metabolism
PA4509	FALSE	1	FALSE	TN	5047284	5048213	COG1984	Amino acid transport and metabolism
PA4512	FALSE	1	FALSE	TN	5049769	5050668	COG3555	Posttranslational modification, protein turnover, chaperones
PA4513	FALSE	1	FALSE	TN	5050848	5053400	COG3182	Function unknown
PA4519	FALSE	0.999844	FALSE	TN	5060115	5061278	COG0019	Amino acid transport and metabolism
PA4522	FALSE	1	FALSE	TN	5064774	5065340	COG3023	Defense mechanisms
PA4523	FALSE	1	FALSE	TN	5065491	5067746	#N/A	#N/A
PA4524	FALSE	1	FALSE	TN	5068032	5068880	COG0157	Coenzyme transport and metabolism
PA4529	TRUE	1	FALSE	FP	5073564	5074175	COG0237	Coenzyme transport and metabolism
PA4538	FALSE	1	FALSE	TN	5077770	5079077	COG1252	Energy production and conversion
PA4548	FALSE	1	FALSE	TN	5096368	5097462	COG0665	Amino acid transport and metabolism
PA4557	TRUE	-3.21476e-28	TRUE	TP	5104986	5105930	COG0761	Cell wall/membrane/envelope biogenesis
PA4560	TRUE	0	TRUE	TP	5106951	5109782	COG0060	Translation, ribosomal structure and biogenesis
PA4561	FALSE	1.59965e-25	TRUE	FN	5109806	5110744	COG0196	Coenzyme transport and metabolism
PA4562	TRUE	0	TRUE	TP	5110841	5112379	COG0728	General function prediction only
PA4565	FALSE	0.998702	FALSE	TN	5113481	5114599	COG0263	Amino acid transport and metabolism
PA4569	FALSE	1	FALSE	TN	5116865	5117833	COG0142	Coenzyme transport and metabolism
PA4587	FALSE	1	FALSE	TN	5136317	5137357	COG1858	Inorganic ion transport and metabolism
PA4588	FALSE	1	FALSE	TN	5137417	5138754	COG0334	Amino acid transport and metabolism
PA4589	FALSE	1	FALSE	TN	5139050	5140441	COG2067	Lipid transport and metabolism
PA4602	TRUE	1	FALSE	FP	5160738	5161991	COG0112	Amino acid transport and metabolism
PA4613	FALSE	1	FALSE	TN	5170185	5171726	COG0753	Inorganic ion transport and metabolism
PA4615	FALSE	1	FALSE	TN	5172771	5173547	COG0543	Coenzyme transport and metabolism
PA4616	FALSE	1	FALSE	TN	5173654	5174652	COG1638	Carbohydrate transport and metabolism
PA4626	FALSE	1	FALSE	TN	5193196	5194167	COG1052	General function prediction only
PA4628	FALSE	1	FALSE	TN	5195370	5196833	COG0833	Amino acid transport and metabolism
PA4640	FALSE	1	FALSE	TN	5208464	5209987	COG0579	General function prediction only
PA4645	FALSE	1	FALSE	TN	5212107	5212664	COG0634	Nucleotide transport and metabolism
PA4646	FALSE	1	FALSE	TN	5212833	5213471	COG0035	Nucleotide transport and metabolism
PA4647	FALSE	1	FALSE	TN	5213474	5214757	COG2233	Nucleotide transport and metabolism
PA4655	TRUE	0	TRUE	TP	5222540	5223562	COG0276	Coenzyme transport and metabolism
PA4661	FALSE	1	FALSE	TN	5229459	5229980	#N/A	#N/A
PA4662	TRUE	0	TRUE	TP	5230114	5230911	COG0796	Cell wall/membrane/envelope biogenesis
PA4666	TRUE	0.999306	FALSE	FP	5233585	5234853	COG0373	Coenzyme transport and metabolism
PA4669	TRUE	-1.4837e-26	TRUE	TP	5237393	5238241	COG1947	Lipid transport and metabolism
PA4670	FALSE	0.785714	FALSE	TN	5238408	5239349	COG0462	Nucleotide transport and metabolism
PA4676	FALSE	1	FALSE	TN	5245476	5246123	COG0288	Inorganic ion transport and metabolism
PA4687	FALSE	1	FALSE	TN	5257696	5258703	COG1840	Inorganic ion transport and metabolism
PA4688	FALSE	1	FALSE	TN	5258724	5260262	COG1178	Inorganic ion transport and metabolism
PA4693	FALSE	0	TRUE	FN	5271485	5272300	COG1183	Lipid transport and metabolism
PA4694	FALSE	0.999806	FALSE	TN	5272455	5273471	COG0059	Coenzyme transport and metabolism
PA4695	FALSE	0.999806	FALSE	TN	5273514	5274005	COG0440	Amino acid transport and metabolism
PA4696	FALSE	1	FALSE	TN	5274008	5275732	COG0028	Coenzyme transport and metabolism
PA4700	FALSE	1	FALSE	TN	5277968	5280292	COG0744	Cell wall/membrane/envelope biogenesis
PA4706	FALSE	1	FALSE	TN	5285268	5286035	COG4559	Inorganic ion transport and metabolism
PA4707	FALSE	1	FALSE	TN	5286035	5287018	COG0609	Inorganic ion transport and metabolism
PA4708	FALSE	1	FALSE	TN	5287069	5287962	COG4558	Inorganic ion transport and metabolism
PA4719	FALSE	1	FALSE	TN	5297897	5299192	COG2252	General function prediction only
PA4728	TRUE	1	FALSE	FP	5310726	5311214	COG0801	Coenzyme transport and metabolism
PA4729	FALSE	1	FALSE	TN	5311464	5312264	COG0413	Coenzyme transport and metabolism
PA4730	FALSE	0	TRUE	FN	5312261	5313112	COG0414	Coenzyme transport and metabolism
PA4731	FALSE	1	FALSE	TN	5313206	5313586	COG0853	Coenzyme transport and metabolism
PA4732	FALSE	0.664681	FALSE	TN	5313676	5315340	COG0166	Carbohydrate transport and metabolism
PA4733	FALSE	1	FALSE	TN	5315534	5317471	COG0365	Lipid transport and metabolism
PA4748	FALSE	6.55365e-15	TRUE	FN	5332746	5333501	COG0149	Carbohydrate transport and metabolism
PA4749	TRUE	0	TRUE	TP	5333567	5334904	COG1109	Carbohydrate transport and metabolism
PA4750	FALSE	6.75116e-14	TRUE	FN	5334921	5335772	COG0294	Coenzyme transport and metabolism
PA4756	FALSE	0	TRUE	FN	5339864	5343085	COG0458	Amino acid transport and metabolism
PA4757	FALSE	1	FALSE	TN	5343105	5343755	COG1280	Amino acid transport and metabolism
PA4758	FALSE	0	TRUE	FN	5343767	5344903	COG0505	Amino acid transport and metabolism
PA4759	TRUE	0	TRUE	TP	5345086	5345892	COG0289	Amino acid transport and metabolism
PA4770	FALSE	1	FALSE	TN	5355387	5357075	COG1620	Energy production and conversion
PA4771	FALSE	1	FALSE	TN	5357230	5358375	COG1304	Energy production and conversion
PA4773	FALSE	1	FALSE	TN	5361586	5362068	COG1586	Amino acid transport and metabolism
PA4774	FALSE	1	FALSE	TN	5362146	5363195	COG0421	Amino acid transport and metabolism
PA4785	FALSE	1	FALSE	TN	5372591	5373868	COG0183	Lipid transport and metabolism
PA4786	FALSE	1	FALSE	TN	5374123	5375478	COG1028	Lipid transport and metabolism
PA4788	FALSE	1	FALSE	TN	5376852	5377709	COG2030	Lipid transport and metabolism
PA4792	FALSE	1	FALSE	TN	5379513	5380448	COG0584	Energy production and conversion
PA4808	FALSE	1	FALSE	TN	5394445	5395851	COG1921	Amino acid transport and metabolism
PA4809	FALSE	1	FALSE	TN	5395930	5396859	COG3058	Posttranslational modification, protein turnover, chaperones
PA4810	FALSE	1	FALSE	TN	5396992	5397618	COG2864	Energy production and conversion
PA4811	FALSE	1	FALSE	TN	5397690	5398619	COG0437	Energy production and conversion
PA4812	FALSE	1	FALSE	TN	5398628	5401708	COG0243	Energy production and conversion
PA4814	FALSE	1	FALSE	TN	5403305	5405350	COG1902	Energy production and conversion
PA4829	FALSE	1	FALSE	TN	5420323	5421726	COG1249	Energy production and conversion
PA4839	FALSE	1	FALSE	TN	5431381	5433291	COG1166	Amino acid transport and metabolism
PA4846	TRUE	1	FALSE	FP	5441837	5442280	COG0757	Amino acid transport and metabolism
PA4847	TRUE	0	TRUE	TP	5442304	5442774	COG0511	Lipid transport and metabolism
PA4848	TRUE	0	TRUE	TP	5442792	5444141	COG0439	Lipid transport and metabolism
PA4854	FALSE	1	FALSE	TN	5449046	5450653	COG0138	Nucleotide transport and metabolism
PA4855	FALSE	1	FALSE	TN	5450757	5452046	COG0151	Nucleotide transport and metabolism
PA4865	FALSE	1	FALSE	TN	5463607	5463909	COG0831	Amino acid transport and metabolism
PA4867	TRUE	1	FALSE	FP	5464453	5464758	COG0832	Amino acid transport and metabolism
PA4868	FALSE	1	FALSE	TN	5464821	5466521	COG0804	Amino acid transport and metabolism
PA4872	FALSE	1	FALSE	TN	5469115	5469978	COG2513	Carbohydrate transport and metabolism
PA4880	FALSE	1	FALSE	TN	5476945	5477478	COG2193	Inorganic ion transport and metabolism
PA4899	FALSE	1	FALSE	TN	5495821	5497290	COG1012	Energy production and conversion
PA4900	FALSE	1	FALSE	TN	5497313	5498653	COG2271	Carbohydrate transport and metabolism
PA4901	FALSE	1	FALSE	TN	5498740	5500326	COG0028	Amino acid transport and metabolism
PA4908	FALSE	1	FALSE	TN	5506966	5507898	COG2423	Amino acid transport and metabolism
PA4909	FALSE	1	FALSE	TN	5507969	5508685	COG0410	Amino acid transport and metabolism
PA4910	FALSE	1	FALSE	TN	5508682	5509554	COG0411	Amino acid transport and metabolism
PA4911	FALSE	1	FALSE	TN	5509551	5510828	COG4177	Amino acid transport and metabolism
PA4912	FALSE	1	FALSE	TN	5510839	5511753	COG0559	Amino acid transport and metabolism
PA4913	FALSE	1	FALSE	TN	5511988	5513112	COG0683	Amino acid transport and metabolism
PA4918	FALSE	1	FALSE	TN	5517821	5518480	COG1335	Secondary metabolites biosynthesis, transport and catabolism
PA4919	FALSE	1	FALSE	TN	5518483	5519682	COG1488	Coenzyme transport and metabolism
PA4920	FALSE	3.15146e-13	TRUE	FN	5519711	5520538	COG0171	Coenzyme transport and metabolism
PA4930	FALSE	1	FALSE	TN	5533017	5534093	COG0787	Cell wall/membrane/envelope biogenesis
PA4938	FALSE	1	FALSE	TN	5542073	5543365	COG0104	Nucleotide transport and metabolism
PA4939	FALSE	1	FALSE	TN	5543417	5544601	COG3705	Amino acid transport and metabolism
PA4947	FALSE	1	FALSE	TN	5551681	5553108	COG1388	Cell wall/membrane/envelope biogenesis
PA4956	FALSE	1	FALSE	TN	5561599	5562414	COG2897	Inorganic ion transport and metabolism
PA4957	TRUE	0	TRUE	TP	5562418	5563287	COG0688	Lipid transport and metabolism
PA4960	FALSE	1	FALSE	TN	5567655	5568944	COG0560	Amino acid transport and metabolism
PA4971	FALSE	1	FALSE	TN	5580102	5580719	COG0494	General function prediction only
PA4973	FALSE	1	FALSE	TN	5581762	5583645	COG0422	Coenzyme transport and metabolism
PA4975	FALSE	1	FALSE	TN	5585615	5586319	COG2249	General function prediction only
PA4976	FALSE	1	FALSE	TN	5586370	5587551	COG0436	Amino acid transport and metabolism
PA4977	FALSE	1	FALSE	TN	5587574	5589253	COG0028	Amino acid transport and metabolism
PA4980	FALSE	1	FALSE	TN	5592633	5593424	COG1024	Lipid transport and metabolism
PA4988	TRUE	0	TRUE	TP	5603821	5605098	COG1519	Cell wall/membrane/envelope biogenesis
PA4994	FALSE	1	FALSE	TN	5609594	5610802	COG1960	Lipid transport and metabolism
PA4996	TRUE	0	TRUE	TP	5612268	5613692	COG0615	Lipid transport and metabolism
PA4997	TRUE	0	TRUE	TP	5613733	5615544	COG1132	Defense mechanisms
PA4999	FALSE	0	TRUE	FN	5616310	5617515	COG3307	Cell wall/membrane/envelope biogenesis
PA5000	TRUE	0	TRUE	TP	5617534	5618418	COG1215	Cell wall/membrane/envelope biogenesis
PA5004	FALSE	0	TRUE	FN	5621920	5623056	COG0438	Cell wall/membrane/envelope biogenesis
PA5005	FALSE	0	TRUE	FN	5623040	5624797	COG2192	Posttranslational modification, protein turnover, chaperones
PA5008	TRUE	1	FALSE	FP	5627131	5627865	COG0515	Transcription
PA5009	FALSE	1	FALSE	TN	5627865	5628671	COG0515	General function prediction only
PA5010	TRUE	0	TRUE	TP	5628668	5629789	COG0438	Cell wall/membrane/envelope biogenesis
PA5011	FALSE	0	TRUE	FN	5629786	5630853	COG0859	Cell wall/membrane/envelope biogenesis
PA5012	FALSE	0	TRUE	FN	5630850	5631887	COG0859	Cell wall/membrane/envelope biogenesis
PA5013	FALSE	1	FALSE	TN	5631947	5632870	COG0115	Coenzyme transport and metabolism
PA5015	FALSE	1	FALSE	TN	5636156	5638804	COG2609	Energy production and conversion
PA5016	FALSE	1	FALSE	TN	5638949	5640592	COG0508	Energy production and conversion
PA5018	FALSE	1	FALSE	TN	5643803	5644450	COG0225	Posttranslational modification, protein turnover, chaperones
PA5020	FALSE	1	FALSE	TN	5645593	5647395	COG1960	Lipid transport and metabolism
PA5021	FALSE	1	FALSE	TN	5647814	5649430	COG3263	Inorganic ion transport and metabolism
PA5025	FALSE	1	FALSE	TN	5655648	5656925	COG2873	Amino acid transport and metabolism
PA5034	TRUE	0	TRUE	TP	5664990	5666057	COG0407	Coenzyme transport and metabolism
PA5035	FALSE	1	FALSE	TN	5666234	5667667	COG0493	Amino acid transport and metabolism
PA5036	FALSE	1	FALSE	TN	5667696	5672141	COG0069	Amino acid transport and metabolism
PA5038	FALSE	2.0032e-15	TRUE	FN	5674028	5675134	COG0337	Amino acid transport and metabolism
PA5039	TRUE	-5.28868e-15	TRUE	TP	5675184	5675702	COG0703	Amino acid transport and metabolism
PA5045	FALSE	1	FALSE	TN	5680898	5683366	COG5009	Cell wall/membrane/envelope biogenesis
PA5046	FALSE	1	FALSE	TN	5683471	5684739	COG0281	Energy production and conversion
PA5051	FALSE	0	TRUE	FN	5689964	5691727	COG0018	Translation, ribosomal structure and biogenesis
PA5056	FALSE	1	FALSE	TN	5695366	5697045	COG3243	Lipid transport and metabolism
PA5058	FALSE	1	FALSE	TN	5698359	5700041	COG3243	Lipid transport and metabolism
PA5063	TRUE	1	FALSE	FP	5702669	5703439	COG2226	Coenzyme transport and metabolism
PA5066	FALSE	1	FALSE	TN	5705794	5706198	COG0139	Amino acid transport and metabolism
PA5067	TRUE	1	FALSE	FP	5706191	5706526	COG0140	Amino acid transport and metabolism
PA5074	FALSE	1	FALSE	TN	5711477	5712211	COG1126	Amino acid transport and metabolism
PA5075	FALSE	1	FALSE	TN	5712204	5713166	COG0765	Amino acid transport and metabolism
PA5076	FALSE	1	FALSE	TN	5713232	5714032	COG0834	Signal transduction mechanisms
PA5080	FALSE	1	FALSE	TN	5719316	5720287	COG0596	General function prediction only
PA5082	FALSE	1	FALSE	TN	5720950	5721849	COG0834	Signal transduction mechanisms
PA5089	FALSE	1	FALSE	TN	5727239	5729476	COG1502	Lipid transport and metabolism
PA5091	FALSE	1	FALSE	TN	5732116	5732916	COG3741	Amino acid transport and metabolism
PA5092	FALSE	1	FALSE	TN	5732909	5734117	COG1228	Secondary metabolites biosynthesis, transport and catabolism
PA5093	FALSE	1	FALSE	TN	5734114	5735646	COG2986	Amino acid transport and metabolism
PA5094	FALSE	1	FALSE	TN	5735643	5736473	COG4175	Amino acid transport and metabolism
PA5095	FALSE	1	FALSE	TN	5736470	5737321	COG4176	Amino acid transport and metabolism
PA5096	FALSE	1	FALSE	TN	5737346	5738314	COG2113	Amino acid transport and metabolism
PA5097	FALSE	1	FALSE	TN	5738432	5739835	COG1113	Amino acid transport and metabolism
PA5098	FALSE	1	FALSE	TN	5739898	5741427	COG2986	Amino acid transport and metabolism
PA5099	FALSE	1	FALSE	TN	5741524	5742966	COG1457	Nucleotide transport and metabolism
PA5100	FALSE	1	FALSE	TN	5743074	5744753	COG2987	Amino acid transport and metabolism
PA5103	FALSE	1	FALSE	TN	5746849	5747871	COG2113	Amino acid transport and metabolism
PA5106	FALSE	1	FALSE	TN	5749453	5750814	COG0402	General function prediction only
PA5110	TRUE	1	FALSE	FP	5752464	5753474	COG0158	Carbohydrate transport and metabolism
PA5111	FALSE	1	FALSE	TN	5753614	5754144	COG0346	Amino acid transport and metabolism
PA5119	TRUE	1	FALSE	FP	5766484	5767893	COG0174	Amino acid transport and metabolism
PA5131	FALSE	0.722939	FALSE	TN	5778134	5779681	COG0696	Carbohydrate transport and metabolism
PA5137	FALSE	1	FALSE	TN	5785948	5786703	COG0834	Amino acid transport and metabolism
PA5139	FALSE	1	FALSE	TN	5787696	5788442	COG0834	Amino acid transport and metabolism
PA5140	FALSE	1	FALSE	TN	5788614	5789384	COG0107	Amino acid transport and metabolism
PA5141	FALSE	1	FALSE	TN	5789395	5790132	COG0106	Amino acid transport and metabolism
PA5142	FALSE	1	FALSE	TN	5790445	5791086	COG0118	Amino acid transport and metabolism
PA5143	FALSE	1	FALSE	TN	5791083	5791676	COG0131	Amino acid transport and metabolism
PA5152	FALSE	1	FALSE	TN	5800527	5801300	COG4598	Amino acid transport and metabolism
PA5153	FALSE	1	FALSE	TN	5801315	5802067	COG0834	Signal transduction mechanisms
PA5154	FALSE	1	FALSE	TN	5802129	5802824	COG4215	Amino acid transport and metabolism
PA5155	FALSE	1	FALSE	TN	5802821	5803513	COG4160	Amino acid transport and metabolism
PA5161	FALSE	0	TRUE	FN	5810281	5811339	COG1088	Cell wall/membrane/envelope biogenesis
PA5162	FALSE	1	FALSE	TN	5811336	5812244	COG1091	Cell wall/membrane/envelope biogenesis
PA5163	TRUE	0	TRUE	TP	5812241	5813122	COG1209	Cell wall/membrane/envelope biogenesis
PA5164	FALSE	0	TRUE	FN	5813122	5813667	COG1898	Cell wall/membrane/envelope biogenesis
PA5167	FALSE	1	FALSE	TN	5817191	5818186	COG1638	Carbohydrate transport and metabolism
PA5168	FALSE	1	FALSE	TN	5818202	5818834	COG3090	Carbohydrate transport and metabolism
PA5169	FALSE	1	FALSE	TN	5818831	5820114	COG1593	Carbohydrate transport and metabolism
PA5170	FALSE	1	FALSE	TN	5820910	5822358	COG0531	Amino acid transport and metabolism
PA5171	FALSE	1	FALSE	TN	5822380	5823636	COG2235	Amino acid transport and metabolism
PA5172	FALSE	1	FALSE	TN	5823716	5824726	COG0078	Amino acid transport and metabolism
PA5173	FALSE	1	FALSE	TN	5824787	5825719	COG0549	Amino acid transport and metabolism
PA5174	TRUE	1	FALSE	FP	5826135	5828039	COG0304	Lipid transport and metabolism
PA5175	FALSE	1	FALSE	TN	5828086	5828907	COG1218	Inorganic ion transport and metabolism
PA5176	FALSE	1	FALSE	TN	5828904	5829470	COG0494	General function prediction only
PA5184	FALSE	1	FALSE	TN	5836910	5837467	COG1605	Amino acid transport and metabolism
PA5188	FALSE	1	FALSE	TN	5840897	5842132	COG1250	Lipid transport and metabolism
PA5192	FALSE	1	FALSE	TN	5844468	5846009	COG1866	Energy production and conversion
PA5198	FALSE	1	FALSE	TN	5850239	5851162	COG1619	Defense mechanisms
PA5203	FALSE	1	FALSE	TN	5856532	5858115	COG2918	Coenzyme transport and metabolism
PA5204	FALSE	1	FALSE	TN	5858158	5859456	COG1246	Amino acid transport and metabolism
PA5206	FALSE	1	FALSE	TN	5860467	5861621	COG0624	Amino acid transport and metabolism
PA5207	FALSE	1	FALSE	TN	5861721	5862989	COG0306	Inorganic ion transport and metabolism
PA5213	FALSE	1	FALSE	TN	5868181	5871057	COG0403	Amino acid transport and metabolism
PA5214	FALSE	1	FALSE	TN	5871231	5871620	COG0509	Amino acid transport and metabolism
PA5215	FALSE	1	FALSE	TN	5871667	5872749	COG0404	Amino acid transport and metabolism
PA5216	FALSE	1	FALSE	TN	5872900	5874519	COG1178	Inorganic ion transport and metabolism
PA5217	FALSE	1	FALSE	TN	5874587	5875585	COG1840	Inorganic ion transport and metabolism
PA5221	FALSE	1	FALSE	TN	5878754	5879971	COG0654	Energy production and conversion
PA5223	FALSE	1	FALSE	TN	5880487	5881671	COG0654	Energy production and conversion
PA5224	FALSE	1	FALSE	TN	5881679	5883013	COG0006	Amino acid transport and metabolism
PA5228	FALSE	1	FALSE	TN	5884508	5885119	COG0212	Coenzyme transport and metabolism
PA5235	FALSE	1	FALSE	TN	5892910	5894256	COG2271	Carbohydrate transport and metabolism
PA5237	FALSE	1	FALSE	TN	5895261	5896727	COG0043	Coenzyme transport and metabolism
PA5240	TRUE	1	FALSE	FP	5900369	5900695	COG3118	Posttranslational modification, protein turnover, chaperones
PA5241	FALSE	1	FALSE	TN	5900879	5902399	COG0248	Inorganic ion transport and metabolism
PA5243	TRUE	7.02245e-27	TRUE	TP	5904614	5905627	COG0113	Coenzyme transport and metabolism
PA5249	FALSE	1	FALSE	TN	5910403	5911032	COG1280	Amino acid transport and metabolism
PA5258	FALSE	1	FALSE	TN	5919585	5920715	COG2959	Coenzyme transport and metabolism
PA5259	TRUE	0	TRUE	TP	5920742	5921497	COG1587	Coenzyme transport and metabolism
PA5260	TRUE	0	TRUE	TP	5921494	5922435	COG0181	Coenzyme transport and metabolism
PA5263	FALSE	1	FALSE	TN	5924596	5925990	COG0165	Amino acid transport and metabolism
PA5268	FALSE	1	FALSE	TN	5933688	5934668	COG0598	Inorganic ion transport and metabolism
PA5270	FALSE	1	FALSE	TN	5935064	5935945	COG0834	Signal transduction mechanisms
PA5272	FALSE	1	FALSE	TN	5936370	5939222	COG3072	Nucleotide transport and metabolism
PA5277	FALSE	1	FALSE	TN	5941487	5942734	COG0019	Amino acid transport and metabolism
PA5278	TRUE	0	TRUE	TP	5942745	5943575	COG0253	Amino acid transport and metabolism
PA5283	FALSE	1	FALSE	TN	5947295	5948671	COG1167	Transcription
PA5287	FALSE	1	FALSE	TN	5951115	5952443	COG0004	Inorganic ion transport and metabolism
PA5291	FALSE	1	FALSE	TN	5955180	5957165	COG1292	Cell wall/membrane/envelope biogenesis
PA5297	FALSE	1	FALSE	TN	5964859	5966577	COG0028	Amino acid transport and metabolism
PA5298	FALSE	1	FALSE	TN	5966706	5967278	COG0503	Nucleotide transport and metabolism
PA5302	FALSE	1	FALSE	TN	5970686	5971759	COG0787	Cell wall/membrane/envelope biogenesis
PA5304	FALSE	1	FALSE	TN	5972178	5973476	COG0665	Amino acid transport and metabolism
PA5310	FALSE	1	FALSE	TN	5979194	5980783	COG1502	Lipid transport and metabolism
PA5312	FALSE	1	FALSE	TN	5982097	5983590	COG1012	Energy production and conversion
PA5313	FALSE	1	FALSE	TN	5983820	5985154	COG0161	Coenzyme transport and metabolism
PA5317	FALSE	1	FALSE	TN	5986475	5988055	COG0747	Amino acid transport and metabolism
PA5320	TRUE	0	TRUE	TP	5989460	5990668	COG0452	Coenzyme transport and metabolism
PA5321	TRUE	1	FALSE	FP	5990676	5991131	COG0756	Nucleotide transport and metabolism
PA5322	FALSE	0	TRUE	FN	5991168	5993774	COG4191	Signal transduction mechanisms
PA5323	FALSE	1	FALSE	TN	5993791	5994696	COG0548	Amino acid transport and metabolism
PA5331	FALSE	1	FALSE	TN	6001399	6002040	COG0461	Nucleotide transport and metabolism
PA5336	FALSE	-3.55174e-16	TRUE	FN	6005199	6005810	COG0194	Nucleotide transport and metabolism
PA5338	TRUE	1	FALSE	FP	6006231	6008336	COG0317	Signal transduction mechanisms
PA5341	TRUE	1	FALSE	FP	6009571	6010191	COG1280	Amino acid transport and metabolism
PA5353	FALSE	1	FALSE	TN	6019888	6021114	COG0247	Energy production and conversion
PA5354	FALSE	1	FALSE	TN	6021124	6022203	COG0277	Energy production and conversion
PA5355	FALSE	1	FALSE	TN	6022203	6023702	COG0277	Energy production and conversion
PA5357	FALSE	1	FALSE	TN	6024742	6025278	COG3161	Coenzyme transport and metabolism
PA5358	TRUE	1	FALSE	FP	6025305	6026195	COG0382	Coenzyme transport and metabolism
PA5366	FALSE	1	FALSE	TN	6033211	6034044	COG1117	Inorganic ion transport and metabolism
PA5367	FALSE	1	FALSE	TN	6034060	6035736	COG4985	Inorganic ion transport and metabolism
PA5368	FALSE	1	FALSE	TN	6035756	6037789	COG4590	General function prediction only
PA5369	FALSE	1	FALSE	TN	6038212	6039183	COG0226	Inorganic ion transport and metabolism
PA5372	FALSE	1	FALSE	TN	6047364	6049049	COG2303	Amino acid transport and metabolism
PA5373	FALSE	1	FALSE	TN	6049185	6050657	COG1012	Energy production and conversion
PA5375	FALSE	1	FALSE	TN	6051644	6053194	COG1292	Cell wall/membrane/envelope biogenesis
PA5376	FALSE	1	FALSE	TN	6053412	6054590	COG4175	Amino acid transport and metabolism
PA5377	FALSE	1	FALSE	TN	6054594	6055433	COG4176	Amino acid transport and metabolism
PA5378	FALSE	1	FALSE	TN	6055475	6056413	COG2113	Amino acid transport and metabolism
PA5379	FALSE	1	FALSE	TN	6056877	6058253	COG1760	Amino acid transport and metabolism
PA5386	FALSE	1	FALSE	TN	6063883	6064848	COG1250	Lipid transport and metabolism
PA5388	FALSE	1	FALSE	TN	6065856	6066794	COG2113	Amino acid transport and metabolism
PA5390	FALSE	1	FALSE	TN	6067945	6069099	COG0624	Amino acid transport and metabolism
PA5394	FALSE	1	FALSE	TN	6071912	6073384	COG1502	Lipid transport and metabolism
PA5413	FALSE	1	FALSE	TN	6092046	6093086	COG2008	Amino acid transport and metabolism
PA5415	FALSE	1	FALSE	TN	6094024	6095277	COG0112	Amino acid transport and metabolism
PA5416	FALSE	1	FALSE	TN	6095363	6096613	COG0665	Amino acid transport and metabolism
PA5417	FALSE	1	FALSE	TN	6096707	6097027	COG4311	Amino acid transport and metabolism
PA5418	FALSE	1	FALSE	TN	6097024	6100041	COG0404	Amino acid transport and metabolism
PA5419	FALSE	1	FALSE	TN	6100135	6100770	COG4583	Amino acid transport and metabolism
PA5420	FALSE	1	FALSE	TN	6100820	6101677	COG0788	Nucleotide transport and metabolism
PA5421	FALSE	1	FALSE	TN	6101884	6103083	COG1063	Amino acid transport and metabolism
PA5425	FALSE	1	FALSE	TN	6105159	6106241	COG0026	Nucleotide transport and metabolism
PA5426	FALSE	1	FALSE	TN	6106272	6106763	COG0041	Nucleotide transport and metabolism
PA5427	FALSE	1	FALSE	TN	6107111	6108139	COG1064	General function prediction only
PA5429	FALSE	1	FALSE	TN	6109260	6110684	COG1027	Amino acid transport and metabolism
PA5435	FALSE	1	FALSE	TN	6116493	6118316	COG0511	Lipid transport and metabolism
PA5436	FALSE	1	FALSE	TN	6118332	6119747	COG0439	Lipid transport and metabolism
PA5439	FALSE	1	FALSE	TN	6122139	6123605	COG0364	Carbohydrate transport and metabolism
PA5447	FALSE	0	TRUE	FN	6135968	6137113	COG0438	Cell wall/membrane/envelope biogenesis
PA5448	FALSE	0	TRUE	FN	6137114	6138241	COG0438	Cell wall/membrane/envelope biogenesis
PA5449	FALSE	0	TRUE	FN	6138225	6139607	COG0438	Cell wall/membrane/envelope biogenesis
PA5450	FALSE	0	TRUE	FN	6139604	6140869	COG1134	Cell wall/membrane/envelope biogenesis
PA5451	FALSE	0	TRUE	FN	6140869	6141666	COG1682	Carbohydrate transport and metabolism
PA5452	FALSE	1	FALSE	TN	6141666	6143105	COG0662	Carbohydrate transport and metabolism
PA5453	FALSE	0	TRUE	FN	6143109	6144080	COG1089	Cell wall/membrane/envelope biogenesis
PA5454	FALSE	0	TRUE	FN	6144077	6144991	COG0451	Carbohydrate transport and metabolism
PA5468	FALSE	1	FALSE	TN	6156854	6158158	COG2851	Energy production and conversion
PA5476	FALSE	1	FALSE	TN	6166120	6167409	COG0477	Inorganic ion transport and metabolism
PA5479	FALSE	0.97552	FALSE	TN	6170176	6171510	COG1301	Energy production and conversion
PA5485	FALSE	1	FALSE	TN	6176516	6177295	COG3023	Defense mechanisms
PA5495	FALSE	1	FALSE	TN	6186927	6187877	COG2334	General function prediction only
PA5497	FALSE	1	FALSE	TN	6188872	6191076	COG0209	Nucleotide transport and metabolism
PA5498	FALSE	1	FALSE	TN	6191186	6192109	COG4531	Inorganic ion transport and metabolism
PA5500	FALSE	1	FALSE	TN	6192682	6193491	COG1121	Inorganic ion transport and metabolism
PA5501	FALSE	1	FALSE	TN	6193484	6194272	COG1108	Inorganic ion transport and metabolism
PA5503	FALSE	1	FALSE	TN	6195309	6196316	COG1135	Inorganic ion transport and metabolism
PA5504	FALSE	1	FALSE	TN	6196316	6196993	COG2011	Inorganic ion transport and metabolism
PA5505	FALSE	1	FALSE	TN	6197070	6197852	COG1464	Inorganic ion transport and metabolism
PA5508	FALSE	1	FALSE	TN	6199567	6200898	COG0174	Amino acid transport and metabolism
PA5510	FALSE	1	FALSE	TN	6201736	6203085	COG0531	Amino acid transport and metabolism
PA5514	FALSE	1	FALSE	TN	6207241	6208029	COG2602	Defense mechanisms
PA5516	FALSE	1	FALSE	TN	6208575	6209441	COG2240	Coenzyme transport and metabolism
PA5518	FALSE	1	FALSE	TN	6210065	6211768	COG4651	Inorganic ion transport and metabolism
PA5522	FALSE	1	FALSE	TN	6214434	6215801	COG0174	Amino acid transport and metabolism
PA5524	FALSE	1	FALSE	TN	6217313	6218095	COG1028	Secondary metabolites biosynthesis, transport and catabolism
PA5529	FALSE	1	FALSE	TN	6221101	6222858	COG0475	Inorganic ion transport and metabolism
PA5530	FALSE	1	FALSE	TN	6223174	6224481	COG0477	Carbohydrate transport and metabolism
PA5538	FALSE	1	FALSE	TN	6230369	6231562	COG0860	Cell wall/membrane/envelope biogenesis
PA5539	FALSE	1	FALSE	TN	6231662	6232558	COG1469	Function unknown
PA5541	FALSE	1	FALSE	TN	6233118	6234455	COG0044	Nucleotide transport and metabolism
PA5549	TRUE	1	FALSE	FP	6243111	6244946	COG0449	Cell wall/membrane/envelope biogenesis
PA5552	FALSE	0	TRUE	FN	6246326	6247690	COG1207	Cell wall/membrane/envelope biogenesis
PA5553	FALSE	0.838132	FALSE	TN	6247811	6248236	COG0355	Energy production and conversion
PA5554	FALSE	0.838132	FALSE	TN	6248278	6249654	COG0055	Energy production and conversion
PA5555	TRUE	0.838132	FALSE	FP	6249685	6250545	COG0224	Energy production and conversion
PA5556	TRUE	0.838132	FALSE	FP	6250596	6252140	COG0056	Energy production and conversion
PA5557	FALSE	0.838132	FALSE	TN	6252159	6252695	COG0712	Energy production and conversion
PA5558	TRUE	0.838132	FALSE	FP	6252707	6253177	COG0711	Energy production and conversion
PA5559	TRUE	0.838132	FALSE	FP	6253235	6253492	#N/A	#N/A
PA5560	FALSE	0.838132	FALSE	TN	6253542	6254411	COG0356	Energy production and conversion
