# Supplementary material for: Genome-scale metabolic modeling of responses to polymyxins in Pseudomonas aeruginosa
Source: Gigascience. 2018 Mar 13;7(4):giy021. doi: 10.1093/gigascience/giy021 (PMC6333913; doi:10.1093/gigascience/giy021)
Supplement: Supplemental material [file giy021_supp.zip › additionalFile2.xlsx]

## Sheet: Dataset EV1
Additional file 2	Metabolites in iPAO1_draft1
Metabolite ID	Metabolite Name
cpd00001[c]	OH-
cpd00001[e]	OH-
cpd00002[c]	Adenosine_5''-triphosphate
cpd00003[c]	Nicotinamideadeninedinucleotide
cpd00004[c]	Nicotinamideadeninedinucleotide-reduced
cpd00005[c]	Nicotinamideadeninedinucleotidephosphate-reduced
cpd00006[c]	Nicotinamideadeninedinucleotidephosphate
cpd00007[c]	dioxygen
cpd00007[e]	dioxygen
cpd00008[c]	Adenosine_5''-diphosphate
cpd00009[c]	Orthophosphoric_acid
cpd00009[e]	Orthophosphoric_acid
cpd00010[c]	CoenzymeA
cpd00011[c]	Carbon_dioxide
cpd00011[e]	Carbon_dioxide
cpd00012[c]	PPi
cpd00012[e]	PPi
cpd00013[c]	NH4plus
cpd00013[e]	NH4plus
cpd00014[c]	Uridine_5''-diphosphate
cpd00015[c]	Flavinadeninedinucleotideoxidized
cpd00016[c]	Pyridoxal_5''-phosphate
cpd00017[c]	SAM
cpd00018[c]	Adenosine_5''-phosphate
cpd00018[e]	Adenosine_5''-phosphate
cpd00019[c]	s-adenosyl-homocysteine
cpd00020[c]	Pyroracemic_acid
cpd00020[e]	Pyroracemic_acid
cpd00021[c]	Iron
cpd00021[e]	Iron
cpd00022[c]	Acetyl_coenzyme A
cpd00023[c]	DL-Glutaminic_acid
cpd00023[e]	DL-Glutaminic_acid
cpd00024[c]	alpha-Ketoglutaric_acid
cpd00024[e]	alpha-Ketoglutaric_acid
cpd00025[c]	Hydrogenperoxide
cpd00026[c]	UDP-alpha-D-glucose
cpd00027[c]	Glucose
cpd00027[e]	Glucose
cpd00028[c]	Protoheme_IX
cpd00029[c]	ACET
cpd00029[e]	ACET
cpd00030[c]	Mn(III)
cpd00030[e]	Mn(III)
cpd00031[c]	Guanosine_diphosphate
cpd00032[c]	keto-Oxaloacetate
cpd00033[c]	Gly
cpd00033[e]	Gly
cpd00034[c]	Zn(II)
cpd00034[e]	Zn(II)
cpd00035[c]	ALA
cpd00035[e]	ALA
cpd00036[c]	Ethylenesuccinic_acid
cpd00036[e]	Ethylenesuccinic_acid
cpd00037[c]	UDP-N-acetylglucosamine
cpd00038[c]	Guanosine_5''-triphosphate
cpd00039[c]	Lysine
cpd00039[e]	Lysine
cpd00040[c]	Glyoxylic_acid
cpd00041[c]	Aspartic_acid
cpd00041[e]	Aspartic_acid
cpd00042[c]	Reducedglutathione
cpd00042[e]	Reducedglutathione
cpd00043[c]	UDPgalactose
cpd00044[c]	3-phosphoadenylyl_sulfate
cpd00045[c]	Adenosine3-5-bisphosphate
cpd00046[c]	Cytidylic_acid
cpd00046[e]	Cytidylic_acid
cpd00047[c]	FORM
cpd00048[c]	SLF
cpd00048[e]	SLF
cpd00050[c]	Flavin_mononucleotide
cpd00051[c]	2-Amino-5-guanidinovaleric_acid
cpd00051[e]	2-Amino-5-guanidinovaleric_acid
cpd00052[c]	Cytidine_triphosphate
cpd00053[c]	L-2-Aminoglutaramic_acid
cpd00053[e]	L-2-Aminoglutaramic_acid
cpd00054[c]	DL-Serine
cpd00054[e]	DL-Serine
cpd00055[c]	Formalin
cpd00056[c]	Thiaminediphosphate
cpd00058[c]	Copper
cpd00058[e]	Copper
cpd00059[c]	Vitamin_C
cpd00059[e]	Vitamin_C
cpd00060[c]	2-Amino-4-(methylthio)butyric_acid
cpd00060[e]	2-Amino-4-(methylthio)butyric_acid
cpd00061[c]	PEP
cpd00061[e]	PEP
cpd00062[c]	Uridine_triphosphate
cpd00063[c]	Ca(2+)
cpd00063[e]	Ca(2+)
cpd00064[c]	2,5-Diaminopentanoate
cpd00064[e]	2,5-Diaminopentanoate
cpd00065[c]	alpha-Amino-beta-(3-indolyl)-propionic_acid
cpd00065[e]	alpha-Amino-beta-(3-indolyl)-propionic_acid
cpd00066[c]	(S)-alpha-Amino-beta-phenylpropionic_acid
cpd00066[e]	(S)-alpha-Amino-beta-phenylpropionic_acid
cpd00067[c]	H+
cpd00067[e]	H+
cpd00068[c]	Inosine_tripolyphosphate
cpd00069[c]	DL-Tyrosine
cpd00069[e]	DL-Tyrosine
cpd00070[c]	Malonyl_coenzyme A
cpd00071[c]	AALD
cpd00072[c]	D-fructose-6-phosphate
cpd00073[c]	Carbamide
cpd00073[e]	Carbamide
cpd00074[c]	Sulfur,_precipitated
cpd00075[c]	Nitrite
cpd00075[e]	Nitrite
cpd00077[c]	Pyrocatechol
cpd00078[c]	Succinyl_coenzyme A
cpd00079[c]	glucose-6-phosphate
cpd00079[e]	glucose-6-phosphate
cpd00080[c]	L-Glycerol_1-phosphate
cpd00080[e]	L-Glycerol_1-phosphate
cpd00081[c]	H2SO3
cpd00082[c]	arabino-Hexulose
cpd00082[e]	arabino-Hexulose
cpd00083[c]	GDP-D-mannose
cpd00084[c]	L-2-Amino-3-mercaptopropionic_acid
cpd00084[e]	L-2-Amino-3-mercaptopropionic_acid
cpd00085[c]	3-Aminopropanoate
cpd00085[e]	3-Aminopropanoate
cpd00086[c]	Propionyl_coenzyme A
cpd00087[c]	5-6-7-8-Tetrahydrofolate
cpd00089[c]	D-Glucose1-phosphate
cpd00089[e]	D-Glucose1-phosphate
cpd00090[c]	Inosine_diphosphate
cpd00091[c]	5''Uridylic_acid
cpd00091[e]	5''Uridylic_acid
cpd00092[c]	Uracil
cpd00092[e]	Uracil
cpd00093[c]	2-Aminobenzoate
cpd00094[c]	alpha-Ketobutyrate
cpd00094[e]	alpha-Ketobutyrate
cpd00095[c]	dihydroxy-acetone-phosphate
cpd00096[c]	Cytidine_diphosphate
cpd00098[c]	Bilineurine
cpd00098[e]	Bilineurine
cpd00099[c]	Hydrochloride
cpd00099[e]	Hydrochloride
cpd00100[c]	GLYC
cpd00100[e]	GLYC
cpd00101[c]	ribose-5-phosphate
cpd00102[c]	Glyceraldehyde-3-phosphate
cpd00103[c]	5-phosphoribosyl-1-pyrophosphate
cpd00104[c]	BIOT
cpd00105[c]	D-Ribose
cpd00105[e]	D-Ribose
cpd00106[c]	trans-Butenedioic_acid
cpd00106[e]	trans-Butenedioic_acid
cpd00107[c]	(2S)-alpha-Leucine
cpd00107[e]	(2S)-alpha-Leucine
cpd00109[c]	Ferricytochromec-553
cpd00110[c]	Ferrocytochromec-553
cpd00111[c]	Oxidized_glutathione glucose substituted
cpd00113[c]	Isopentenyldiphosphate
cpd00114[c]	5''-IMP
cpd00115[c]	Deoxyadenosine_triphosphate
cpd00117[c]	D-Ala
cpd00117[e]	D-Ala
cpd00118[c]	PUTR
cpd00118[e]	PUTR
cpd00119[c]	(S)-alpha-Amino-1H-imidazole-4-propionic_acid
cpd00119[e]	(S)-alpha-Amino-1H-imidazole-4-propionic_acid
cpd00120[c]	Butyryl-CoA
cpd00121[c]	(-)-Inositol
cpd00122[c]	GlcNAc
cpd00122[e]	GlcNAc
cpd00123[c]	2-keto-isovalerate
cpd00125[c]	5-10-Methylenetetrahydrofolate
cpd00126[c]	Guanylic_acid
cpd00126[e]	Guanylic_acid
cpd00128[c]	6-Aminopurine
cpd00128[e]	6-Aminopurine
cpd00129[c]	2-Pyrrolidinecarboxylic_acid
cpd00129[e]	2-Pyrrolidinecarboxylic_acid
cpd00130[c]	2-Hydroxybutanedioic_acid
cpd00130[e]	2-Hydroxybutanedioic_acid
cpd00132[c]	2-Aminosuccinamic_acid
cpd00132[e]	2-Aminosuccinamic_acid
cpd00133[c]	NICO
cpd00134[c]	Palmitoyl-CoA_(n-C160CoA)
cpd00135[c]	L-2-Amino-4-mercaptobutyric_acid
cpd00136[c]	Hydroxybenzenecarboxylic_acid
cpd00136[e]	Hydroxybenzenecarboxylic_acid
cpd00137[c]	2-Hydroxytricarballylic_acid
cpd00137[e]	2-Hydroxytricarballylic_acid
cpd00138[c]	MANN
cpd00138[e]	MANN
cpd00139[c]	Hydroxyacetic_acid
cpd00141[c]	Propionate_(n-C30)
cpd00141[e]	Propionate_(n-C30)
cpd00142[c]	Acetoacetic_acid
cpd00142[e]	Acetoacetic_acid
cpd00143[c]	3-Phenyl-2-oxopropanoate
cpd00144[c]	UDP-alpha-D-glucuronate
cpd00145[c]	3-Hydroxypyruvic_acid
cpd00146[c]	carbamoyl-phosphate
cpd00147[c]	MTA
cpd00147[e]	MTA
cpd00149[c]	Co2+
cpd00149[e]	Co2+
cpd00150[c]	HCN
cpd00151[c]	5-Methyluracil
cpd00151[e]	5-Methyluracil
cpd00152[c]	(4-Aminobutyl)_guanidine
cpd00152[e]	(4-Aminobutyl)_guanidine
cpd00153[c]	Dracylic_acid
cpd00154[c]	Xylose
cpd00154[e]	Xylose
cpd00155[c]	Glycogen
cpd00156[c]	2-Amino-3-methylbutyric_acid
cpd00156[e]	2-Amino-3-methylbutyric_acid
cpd00157[c]	1,3-Dihydroxypropan-2-one
cpd00158[c]	CELB
cpd00159[c]	LCTT
cpd00159[e]	LCTT
cpd00161[c]	threonine
cpd00161[e]	threonine
cpd00162[c]	ethanol-amine
cpd00162[e]	ethanol-amine
cpd00164[c]	Glucuronate
cpd00164[e]	Glucuronate
cpd00166[c]	Funacomide
cpd00168[c]	2,3-Dihydroxybenzoic_acid
cpd00169[c]	DL-Glycerate_3-phosphate
cpd00169[e]	DL-Glycerate_3-phosphate
cpd00170[c]	D-threo-Aldono-1,5-lactone
cpd00170[e]	D-threo-Aldono-1,5-lactone
cpd00171[c]	D-Ribulose5-phosphate
cpd00175[c]	UDP-N-acetyl-D-galactosamine
cpd00177[c]	2''-Deoxyadenosine_5''-diphosphate
cpd00178[c]	2-Propanone
cpd00179[c]	1-alpha-D-Glucopyranosyl-4-alpha-D-glucopyranose
cpd00180[c]	Ethanedioic_acid
cpd00182[c]	Adenosine
cpd00182[e]	Adenosine
cpd00183[c]	N-Methylglycine
cpd00184[c]	Deoxythymidine
cpd00186[c]	D-2-Aminoglutaric_acid
cpd00186[e]	D-2-Aminoglutaric_acid
cpd00187[c]	Methanamine
cpd00190[c]	beta-D-Glucose
cpd00191[c]	Malonate_semialdehyde
cpd00193[c]	Adenosine5-phosphosulfate
cpd00196[c]	acetyl-phosphate
cpd00197[c]	Protocatechuic_acid
cpd00198[c]	D-xylulose-5-phosphate
cpd00199[c]	4-Oxobutanoate
cpd00200[c]	2-ketoisocaproate
cpd00201[c]	10-Formyl-THF
cpd00202[c]	Dimethylallyldiphosphate
cpd00203[c]	3-phospho-d-glyceroyl-phosphate
cpd00204[c]	Carbon_monoxide
cpd00205[c]	K+
cpd00205[e]	K+
cpd00206[c]	2''-Deoxycytidine_5''-monophosphate
cpd00207[c]	GNN
cpd00207[e]	GNN
cpd00209[c]	Nitric_acid
cpd00209[e]	Nitric_acid
cpd00210[c]	Aminoethylsulfonic_acid
cpd00210[e]	Aminoethylsulfonic_acid
cpd00211[c]	Butyrate
cpd00211[e]	Butyrate
cpd00213[c]	Enzyme_N6-(lipoyl)lysine
cpd00213[e]	Enzyme_N6-(lipoyl)lysine
cpd00214[c]	Hexadecanoate_(n-C160)
cpd00214[e]	Hexadecanoate_(n-C160)
cpd00215[c]	Pyridoxal
cpd00216[c]	Chorismic_acid
cpd00218[c]	3-Pyridinecarboxylic_acid
cpd00219[c]	prephenate-tyr
cpd00220[c]	RIBF
cpd00221[c]	D-2-Hydroxypropionic_acid
cpd00222[c]	GLCN
cpd00222[e]	GLCN
cpd00223[c]	Glyceric_acid
cpd00225[c]	Benzoic_aldehyde
cpd00226[c]	HYXN
cpd00226[e]	HYXN
cpd00227[c]	2-Amino-4-hydroxybutyric_acid
cpd00227[e]	2-Amino-4-hydroxybutyric_acid
cpd00229[c]	Hydroxyacetaldehyde
cpd00229[e]	Hydroxyacetaldehyde
cpd00231[c]	(6R)-6-(L-erythro-1,2-Dihydroxypropyl)-7,8-dihydro-6H-pterin
cpd00233[c]	2-Amino-6-(1,2-dihydroxypropyl)-5,6,7,8-tetrahydoro-4(1H)-_pteridinone
cpd00235[c]	D-mannose-6-phosphate
cpd00235[e]	D-mannose-6-phosphate
cpd00236[c]	D-Erythrose4-phosphate
cpd00238[c]	sedoheptulose-7-phosphate
cpd00239[c]	Thioether
cpd00241[c]	Deoxyguanosine_triphosphate
cpd00242[c]	HCO3(-)
cpd00244[c]	Ni2+
cpd00244[e]	Ni2+
cpd00246[c]	Inosine
cpd00246[e]	Inosine
cpd00247[c]	Uracil-6-carboxylic_acid
cpd00247[e]	Uracil-6-carboxylic_acid
cpd00248[c]	L-Quinate
cpd00248[e]	L-Quinate
cpd00249[c]	Uridine
cpd00249[e]	Uridine
cpd00251[c]	ADPribose
cpd00254[c]	Mg(2+)
cpd00254[e]	Mg(2+)
cpd00259[c]	D-Lyxulose
cpd00260[c]	1-Hydroxypropane-1,2,3-tricarboxylic_acid
cpd00263[c]	Pyridoxol
cpd00264[c]	N-(3-Aminopropyl)-1,4-butane-diamine
cpd00264[e]	N-(3-Aminopropyl)-1,4-butane-diamine
cpd00266[c]	3-Hydroxy-4-trimethylammoniobutanoate
cpd00266[e]	3-Hydroxy-4-trimethylammoniobutanoate
cpd00268[c]	H2S2O3
cpd00268[e]	H2S2O3
cpd00274[c]	Citrulline
cpd00274[e]	Citrulline
cpd00275[c]	3-Anthraniloyl-L-alanine
cpd00277[c]	2''-Deoxyguanosine
cpd00279[c]	3-Acetoacetyl-CoA
cpd00280[c]	D-Galacturonic_acid
cpd00280[e]	D-Galacturonic_acid
cpd00281[c]	GABA
cpd00281[e]	GABA
cpd00282[c]	S-Dihydroorotate
cpd00283[c]	Geranyldiphosphate
cpd00284[c]	6-Phospho-D-gluconate
cpd00284[e]	6-Phospho-D-gluconate
cpd00285[c]	O-Phosphoethanolamine
cpd00285[e]	O-Phosphoethanolamine
cpd00286[c]	Undecaprenylphosphate
cpd00287[c]	methylmalonate-semialdehyde
cpd00288[c]	d-glucosamine-6-phosphate
cpd00288[e]	d-glucosamine-6-phosphate
cpd00289[c]	all-trans-Geranylgeranyl_pyrophosphate
cpd00290[c]	D-Fructose1-6-bisphosphate
cpd00292[c]	3-Hydroxy-3-methylglutaryl-CoA
cpd00293[c]	N-Acetyl-D-glucosamine_6-phosphate
cpd00294[c]	Deoxyadenosine_monophosphate
cpd00295[c]	2''-Deoxyguanosine_5''-diphosphate
cpd00296[c]	Deoxyguanosine_monophosphate
cpd00297[c]	Deoxythymidine_5''-diphosphate
cpd00298[c]	Thymidylate
cpd00298[e]	Thymidylate
cpd00299[c]	2''-Deoxyuridine_5''-phosphate
cpd00300[c]	Uric_acid
cpd00300[e]	Uric_acid
cpd00305[c]	THI
cpd00305[e]	THI
cpd00307[c]	Cytosine
cpd00307[e]	Cytosine
cpd00308[c]	Propanedioic_acid
cpd00308[e]	Propanedioic_acid
cpd00309[c]	XAN
cpd00309[e]	XAN
cpd00311[c]	Guanosine
cpd00311[e]	Guanosine
cpd00312[c]	2-(4-Imidazolyl)ethylamine
cpd00312[e]	2-(4-Imidazolyl)ethylamine
cpd00314[c]	MNTL
cpd00314[e]	MNTL
cpd00322[c]	l-iso-leucine
cpd00322[e]	l-iso-leucine
cpd00323[c]	2-Piperidinecarboxylic_acid
cpd00324[c]	MTTL
cpd00327[c]	Stearoyl-CoA_(n-C180CoA)
cpd00330[c]	7-8-Dihydrofolate
cpd00331[c]	cis-Aconitic_acid
cpd00334[c]	L-2-Hydroxypropionaldehyde
cpd00337[c]	Hydrouracil
cpd00338[c]	5-amino-levulinate
cpd00339[c]	5-Aminovaleric_acid
cpd00339[e]	5-Aminovaleric_acid
cpd00340[c]	2-Oxoglutarate_semialdehyde
cpd00341[c]	N-Carbamoylputrescine
cpd00342[c]	N-acetyl-L-ornithine
cpd00343[c]	N-Carbamoyl-L-aspartate
cpd00344[c]	N-Formimidoyl-L-glutamate
cpd00345[c]	5-Methyltetrahydrofolate
cpd00346[c]	L-Aspartate4-semialdehyde
cpd00347[c]	5-10-Methenyltetrahydrofolate
cpd00348[c]	alpha-D-galactose-1-phosphate
cpd00349[c]	Sedoheptulose_1,7-bisphosphate
cpd00350[c]	trans,_trans-farnesyl diphosphate
cpd00352[c]	delta1-Piperideine-6-L-carboxylate
cpd00355[c]	beta-Nicotinamide_mononucleotide
cpd00355[e]	beta-Nicotinamide_mononucleotide
cpd00356[c]	2''-Deoxycytidine_5''-triphosphate
cpd00357[c]	TTP
cpd00358[c]	2''-Deoxyuridine_5''-triphosphate
cpd00359[c]	indol
cpd00361[c]	(R)-3-Hydroxybutan-2-one
cpd00363[c]	ETOH
cpd00363[e]	ETOH
cpd00367[c]	Cytidine
cpd00367[e]	Cytidine
cpd00374[c]	2-(p-Hydroxyphenyl)ethylamine
cpd00374[e]	2-(p-Hydroxyphenyl)ethylamine
cpd00378[c]	Methanamide
cpd00379[c]	1,3-Propanedicarboxylic_acid
cpd00379[e]	1,3-Propanedicarboxylic_acid
cpd00380[c]	Methylenesuccinic_acid
cpd00380[e]	Methylenesuccinic_acid
cpd00381[c]	L-alpha-Diamino-beta-dithiolactic_acid
cpd00381[e]	L-alpha-Diamino-beta-dithiolactic_acid
cpd00383[c]	3,4,5-Trihydroxy-1-cyclohexenecarboxylic_acid
cpd00386[c]	D-Malic_acid
cpd00386[e]	D-Malic_acid
cpd00387[c]	ADPglucose
cpd00388[c]	Allantoic_acid
cpd00393[c]	FOL
cpd00395[c]	2-Amino-3-sulfopropionic_acid
cpd00395[e]	2-Amino-3-sulfopropionic_acid
cpd00396[c]	L-Mannomethylose
cpd00396[e]	L-Mannomethylose
cpd00400[c]	Vinylformic_acid
cpd00406[c]	2-Aminoethanesulfinic_acid
cpd00406[e]	2-Aminoethanesulfinic_acid
cpd00408[c]	R-Pantoate
cpd00412[c]	2''-Deoxyuridine
cpd00413[c]	Glutaryl-CoA
cpd00418[c]	Nitricoxide
cpd00419[c]	PM
cpd00421[c]	Tripolyphosphate
cpd00421[e]	Tripolyphosphate
cpd00423[c]	Vitamin_B12r
cpd00423[e]	Vitamin_B12r
cpd00424[c]	L-Cystathionine
cpd00424[e]	L-Cystathionine
cpd00425[c]	(CH3)2NH
cpd00426[c]	2,5-Dihydroxyphenylacetate
cpd00428[c]	2-Oxopropanal
cpd00430[c]	PACT
cpd00434[c]	Butyraldehyde,_4-amino-
cpd00438[c]	2''-Deoxyadenosine
cpd00443[c]	p-Aminobenzoate
cpd00446[c]	cAMP
cpd00447[c]	Betaine_aldehyde
cpd00448[c]	D-Glyceraldehyde
cpd00449[c]	Enzyme_N6-(dihydrolipoyl)lysine
cpd00457[c]	O-Phosphocholine
cpd00457[e]	O-Phosphocholine
cpd00464[c]	alpha-Tolualdehyde
cpd00465[c]	Ureidoglycolate
cpd00467[c]	3-Sulfinoalanine
cpd00467[e]	3-Sulfinoalanine
cpd00475[c]	D-ribose-1-phosphate
cpd00477[c]	N-Acetyl-L-glutamic_acid
cpd00477[e]	N-Acetyl-L-glutamic_acid
cpd00478[c]	pyridoxine-5''-phosphate
cpd00480[c]	2-Dehydro-D-gluconate
cpd00480[e]	2-Dehydro-D-gluconate
cpd00481[c]	Isobutyryl-CoA
cpd00482[c]	D-Glycerate2-phosphate
cpd00482[e]	D-Glycerate2-phosphate
cpd00483[c]	3-Hydroxyanthranilic_acid
cpd00485[c]	D-Mannose1-phosphate
cpd00485[e]	D-Mannose1-phosphate
cpd00489[c]	4-Hydroxyphenyl_acetate
cpd00489[e]	4-Hydroxyphenyl_acetate
cpd00491[c]	D-mannitol-1-phosphate
cpd00492[c]	2-Acetamido-2-deoxy-D-mannose
cpd00493[c]	Pyridoxamine_5''-phosphate
cpd00497[c]	xanthosine-5-phosphate
cpd00498[c]	S-2-Aceto-2-hydroxybutanoate
cpd00500[c]	DL-Glyceraldehyde_3-phosphate
cpd00504[c]	LL-2-6-Diaminoheptanedioate
cpd00506[c]	gamma-Glutamylcysteine
cpd00507[c]	Glycerophosphocholine
cpd00508[c]	2-keto-3-methyl-valerate
cpd00509[c]	deoxyribose-1-phosphate
cpd00510[c]	deoxyribose-5-phosphate
cpd00516[c]	meso-2-6-Diaminoheptanedioate
cpd00519[c]	D-methylmalonyl-CoA
cpd00521[c]	dTDP-4-dehydro-6-deoxy-D-galactose
cpd00522[c]	dTDP-4-oxo-L-rhamnose
cpd00523[c]	D-trehalose-6-phosphate
cpd00525[c]	UDP-N-acetylmuramoyl-L-alanyl-D-glutamate
cpd00528[c]	N2
cpd00528[e]	N2
cpd00530[c]	XTP
cpd00531[c]	Mercuric_ion
cpd00531[e]	Mercuric_ion
cpd00532[c]	Superoxideanion
cpd00533[c]	2''-Deoxycytidine_5''-diphosphate
cpd00540[c]	BET
cpd00540[e]	BET
cpd00541[c]	Thioctic_acid
cpd00549[c]	D-2,6-Diaminohexanoic_acid
cpd00549[e]	D-2,6-Diaminohexanoic_acid
cpd00550[c]	D-Serine
cpd00550[e]	D-Serine
cpd00557[c]	Siroheme
cpd00567[c]	D-Proline
cpd00581[c]	Urocanic_acid
cpd00587[c]	D-Amino-3-mercaptopropionic_acid
cpd00587[e]	D-Amino-3-mercaptopropionic_acid
cpd00609[c]	D-Glucosaccharic_acid
cpd00616[c]	Pretyrosine
cpd00626[c]	dTDP-alpha-D-glucose
cpd00630[c]	3-ketoadipate
cpd00635[c]	Vitamin_B12s
cpd00635[e]	Vitamin_B12s
cpd00637[c]	D-2-Amino-4-(methylthio)butyric_acid
cpd00637[e]	D-2-Amino-4-(methylthio)butyric_acid
cpd00638[c]	Deamido-NAD
cpd00641[c]	L-Histidinol
cpd00644[c]	PAN
cpd00646[c]	4-Hydroxynitrobenzene
cpd00650[c]	But-2-enoyl-CoA
cpd00654[c]	2''-Deoxycytidine
cpd00655[c]	Dephospho-CoA
cpd00658[c]	Isochorismic_acid
cpd00659[c]	Dinitrogen_oxide
cpd00668[c]	2-aceto-lactate
cpd00673[c]	5,6-Dihydro-5-methyluracil
cpd00681[c]	Choline_sulfate
cpd00683[c]	7,8-Dihydropteroate
cpd00689[c]	Porphobilinogen
cpd00696[c]	Cytidine_3'',5''-cyclic monophosphate
cpd00696[e]	Cytidine_3'',5''-cyclic monophosphate
cpd00697[c]	cGMP
cpd00697[e]	cGMP
cpd00699[c]	5-Dehydroquinic_acid
cpd00700[c]	AMP_2''-phosphate
cpd00700[e]	AMP_2''-phosphate
cpd00703[c]	Indoleacetic_acid
cpd00712[c]	2-Dehydropantoate
cpd00719[c]	GDP-D-mannuronic_acid
cpd00722[c]	O3-Acetyl-L-serine
cpd00726[c]	Propane-1,3-diamine
cpd00727[c]	Phosphoglycolic_acid
cpd00727[e]	Phosphoglycolic_acid
cpd00731[c]	D-Ala-D-Ala
cpd00738[c]	3-phospho-serine
cpd00738[e]	3-phospho-serine
cpd00742[c]	Allophanic_acid
cpd00755[c]	Hydroxymethylbilane
cpd00756[c]	Dimethylglycine
cpd00760[c]	2_Methyl_butyryl_CoA
cpd00762[c]	4-Guanidinobutanoate
cpd00763[c]	4-Maleylacetoacetic_acid
cpd00764[c]	7-8-Diaminononanoate
cpd00770[c]	N-Formyl-L-glutamate
cpd00773[c]	UDP-MurNAc
cpd00774[c]	uroporphyrinogen-iii
cpd00780[c]	4-fumaryl-acetoacetate
cpd00782[c]	Pimeloyl-CoA
cpd00790[c]	O-Acetyl-L-homoserine
cpd00791[c]	ProtoporphyrinogenIX
cpd00793[c]	thiamine-phosphate
cpd00794[c]	TRHL
cpd00794[e]	TRHL
cpd00797[c]	(R)-3-Hydroxybutyric_acid
cpd00797[e]	(R)-3-Hydroxybutyric_acid
cpd00800[c]	8-Amino-7-oxononanoic_acid
cpd00802[c]	fructose-1-phosphate
cpd00805[c]	D-Tagatose_6-phosphate
cpd00806[c]	L-Fuculose1-phosphate
cpd00807[c]	L-histidinol-phosphate
cpd00809[c]	O-Phospho-L-homoserine
cpd00810[c]	orotidine-5''-phosphate
cpd00817[c]	D-Arabinose5-phosphate
cpd00822[c]	O-Succinyl-L-homoserine
cpd00830[c]	D-4-Hydroxy-2-oxoglutarate
cpd00834[c]	Pantetheine4-phosphate
cpd00836[c]	S-Acetyldihydrolipoamide-E
cpd00837[c]	S-Adenosyl-(5'')-3-methylthiopropylamine
cpd00842[c]	(S)-3-Hydroxybutyryl-CoA
cpd00843[c]	Tartronate_semialdehyde
cpd00851[c]	trans-4-Hydroxy-L-proline
cpd00851[e]	trans-4-Hydroxy-L-proline
cpd00854[c]	Homoprotocatechuate
cpd00856[c]	cis,cis-Butadiene-1,2,4-tricarboxylate
cpd00858[c]	L-glutamate-gamma-semialdehyde
cpd00859[c]	Pseudouridine_5''-phosphate
cpd00860[c]	[Dihydrolipoyllysine-residue_succinyltransferase] S-succinyldihydrolipoyllysine
cpd00861[c]	UDP-N-acetyl-D-mannosamine
cpd00863[c]	beta-D-Glucose_6-phosphate
cpd00867[c]	1D-myo-Inositol_1-monophosphate
cpd00868[c]	p-hydroxyphenylpyruvate
cpd00869[c]	4-methylthio_2-oxobutyrate
cpd00870[c]	4-Trimethylammoniobutanoate
cpd00870[e]	4-Trimethylammoniobutanoate
cpd00873[c]	NicotinateD-ribonucleotide
cpd00875[c]	3-Deoxyoctulosonic_acid
cpd00876[c]	3-hydroxy-isobutyrate
cpd00876[e]	3-hydroxy-isobutyrate
cpd00890[c]	UDP-N-acetylmuramoyl-L-alanine
cpd00891[c]	L-methylmalonyl-CoA
cpd00896[c]	2-Dehydro-D-gluconate_6-phosphate
cpd00900[c]	GDP-4-keto-6-deoxy-D-mannose
cpd00905[c]	Guanosine_5''-diphosphate,3''-diphosphate
cpd00906[c]	all-trans-Hexaprenyl_diphosphate
cpd00908[c]	Glycerophosphoethanolamine
cpd00911[c]	6-phospho-D-glucono-1-5-lactone
cpd00918[c]	2-Acetamido-5-oxopentanoate
cpd00922[c]	delta1-Piperideine-2-carboxylate
cpd00924[c]	p(1),p(4)-bis(5''-adenosyl)tetraphosphate
cpd00930[c]	imidazole_acetol-phosphate
cpd00931[c]	5-Amino-6-5-phosphoribosylaminouracil
cpd00932[c]	5-O-1-Carboxyvinyl-3-phosphoshikimate
cpd00938[c]	gamma-Carboxymuconolactone
cpd00939[c]	4-Amino-2-methyl-5-pyrimidinemethanol
cpd00946[c]	Undecaprenyl_diphospho N-acetyl-glucosamine
cpd00954[c]	6-hydroxymethyl_dihydropterin
cpd00956[c]	1-2-Carboxyphenylamino-1-deoxy-D-ribulose5-phosphate
cpd00957[c]	2,5-diamino-6-hydroxy-4-(5-phosphoribosylamino)pyrimidine
cpd00971[c]	Na+
cpd00971[e]	Na+
cpd00977[c]	2''-Deoxyinosine_5''-triphosphate
cpd00978[c]	2''-Deoxyuridine_5''-diphosphate
cpd00982[c]	Flavinadeninedinucleotidereduced
cpd00985[c]	Ammonium_hydroxide
cpd00988[c]	AMP_3''-phosphate
cpd00988[e]	AMP_3''-phosphate
cpd00989[c]	Uridine_3''-phosphate
cpd00989[e]	Uridine_3''-phosphate
cpd01011[c]	Butyraldehyde
cpd01012[c]	Cd2+
cpd01012[e]	Cd2+
cpd01015[c]	Cyanic_acid
cpd01017[c]	L-Cysteinylglycine
cpd01017[e]	L-Cysteinylglycine
cpd01048[c]	Arsenate
cpd01078[c]	Hydrogen_selenide
cpd01080[c]	octadecanoate
cpd01080[e]	octadecanoate
cpd01092[c]	Glyoxyldiureide
cpd01092[e]	Glyoxyldiureide
cpd01101[c]	Aminoformic_acid
cpd01107[c]	Decanoate_(n-C100)
cpd01107[e]	Decanoate_(n-C100)
cpd01113[c]	n-Caproic_acid
cpd01113[e]	n-Caproic_acid
cpd01150[c]	2-Propenamide
cpd01155[c]	Pentamethylenediamine
cpd01155[e]	Pentamethylenediamine
cpd01160[c]	Thioethanolamine
cpd01160[e]	Thioethanolamine
cpd01206[c]	Reduced_pyocyanine
cpd01211[c]	Thiocyanic_acid
cpd01217[c]	Xanthosine
cpd01217[e]	Xanthosine
cpd01221[c]	(S)-2-Acetoin
cpd01242[c]	2-Deoxy-D-erythro-pentose
cpd01242[e]	2-Deoxy-D-erythro-pentose
cpd01260[c]	Dodecanoyl-CoA_(n-C120CoA)
cpd01270[c]	ReducedFMN
cpd01293[c]	L-5-Pyrrolidone-2-carboxylic_acid
cpd01293[e]	L-5-Pyrrolidone-2-carboxylic_acid
cpd01298[c]	1-Amino-2-propanone
cpd01308[c]	D-Asparagine
cpd01308[e]	D-Asparagine
cpd01311[c]	Desthiobiotin
cpd01324[c]	L-Histidinal
cpd01326[c]	L-Lysyl-tRNA(Lys)
cpd01335[c]	Octanoyl-CoA_(n-C80CoA)
cpd01351[c]	Coenzyme_Q(9)
cpd01352[c]	Undecaprenol
cpd01401[c]	2-Methyl-3-phytyl-1,4-naphthoquinone
cpd01414[c]	Tetrathionic_acid
cpd01414[e]	Tetrathionic_acid
cpd01433[c]	2-Nitropropane
cpd01447[c]	2-Oxo-2-phenylacetate
cpd01476[c]	Porphyrinogen_IX
cpd01501[c]	2-methyl-citrate
cpd01507[c]	3-Oxoadipyl-CoA
cpd01550[c]	Creatine_phosphate
cpd01550[e]	Creatine_phosphate
cpd01567[c]	(R)-Allantoin
cpd01570[c]	2'',3''-Cyclic_AMP
cpd01570[e]	2'',3''-Cyclic_AMP
cpd01571[c]	2'',3''-Cyclic_CMP
cpd01571[e]	2'',3''-Cyclic_CMP
cpd01572[c]	2'',3''-Cyclic_UMP
cpd01572[e]	2'',3''-Cyclic_UMP
cpd01581[c]	3-Oxododecanoate
cpd01587[c]	5-Methylcytosine
cpd01620[c]	Dihydrosirohydrochlorin
cpd01622[c]	Trimetaphosphate
cpd01622[e]	Trimetaphosphate
cpd01630[c]	cis,cis-2,4-Hexadienedioic_acid
cpd01630[e]	cis,cis-2,4-Hexadienedioic_acid
cpd01646[c]	3-Hydroxy-4-methyl-3-carboxypentanoate
cpd01647[c]	2-Phenylacetamide
cpd01651[c]	L-beta-Cyanoalanine
cpd01665[c]	D-O-Phosphoserine
cpd01665[e]	D-O-Phosphoserine
cpd01695[c]	Tetradecanoyl-CoA_(n-C140CoA)
cpd01701[c]	(S)-2-Hydroxy-2-methylsuccinic_acid
cpd01701[e]	(S)-2-Hydroxy-2-methylsuccinic_acid
cpd01710[c]	beta-Isopropylmaleate
cpd01716[c]	3-Dehydroshikimate
cpd01720[c]	N-Carbamoyl-beta-alanine
cpd01735[c]	D-Glucurone
cpd01741[c]	Dodecanoate_(n-C120)
cpd01747[c]	Indole-3-acetamide
cpd01749[c]	N-Formylkynurenine
cpd01756[c]	N-Acetylmethionine
cpd01756[e]	N-Acetylmethionine
cpd01772[c]	Succinylbenzoate
cpd01775[c]	1-(5-phospho-D-ribosyl)-ATP
cpd01777[c]	1-(5-phospho-D-ribosyl)-AMP
cpd01795[c]	2-Deoxy-D-gluconate
cpd01831[c]	4-Imidazoleacetate
cpd01844[c]	Propionyl_phosphate
cpd01882[c]	Isovaleryl-CoA
cpd01908[c]	Glycerol_2-phosphate
cpd01908[e]	Glycerol_2-phosphate
cpd01914[c]	L-Methionine_S-oxide
cpd01914[e]	L-Methionine_S-oxide
cpd01923[c]	N-Acetyl-D-muramoyl-L-alanine
cpd01939[c]	Uridine_2''-phosphate
cpd01939[e]	Uridine_2''-phosphate
cpd01947[c]	BDOH
cpd01947[e]	BDOH
cpd01949[c]	(S,S)-2,3-Butylene_glycol
cpd01960[c]	2-Oxohept-3-ene-1,7-dioate
cpd01966[c]	Dimethylacryloyl-CoA
cpd01973[c]	4-Guanidinobutanamide
cpd01974[c]	L-erythro-4-Hydroxyglutamate
cpd01977[c]	L-4-Aspartyl_phosphate
cpd01982[c]	5-Phosphoribosyl-1-amine
cpd01991[c]	Cytidine_2''-monophosphate
cpd01991[e]	Cytidine_2''-monophosphate
cpd01997[c]	5,6-Dimethylbenzimidazole
cpd01999[c]	GDP-D-rhamnose
cpd02012[c]	N-Formyl-L-methionine
cpd02012[e]	N-Formyl-L-methionine
cpd02016[c]	1-(beta-D-Ribofuranosyl)nicotinamide
cpd02021[c]	Succinylbenzoyl-CoA
cpd02024[c]	2-Phosphonoacetaldehyde
cpd02030[c]	shikimate-3-phosphate
cpd02039[c]	1-Aminopropan-2-ol
cpd02060[c]	(2E)-Dodecenoyl-CoA
cpd02064[c]	3-Demethylubiquinone-9
cpd02065[c]	3-Hydroxy-L-kynurenine
cpd02068[c]	trans-3-Methylglutaconyl-CoA
cpd02069[c]	3-phospho-hydroxypyruvate
cpd02074[c]	2-Oxo-6-aminocaproate
cpd02083[c]	CoproporphyrinogenIII
cpd02089[c]	Glutarate_semialdehyde
cpd02090[c]	Glycerophosphoglycerol
cpd02095[c]	L-2,4-Diaminobutyrate
cpd02096[c]	(S)-3-Amino-2-methylpropanoate
cpd02097[c]	L-gamma-glutamyl_5-phosphate
cpd02103[c]	(2S)-2-(3-Carboxypropanoylamino)-5-_(diaminomethylideneamino)pentanoic acid
cpd02113[c]	dTDP-rhamnose
cpd02120[c]	2-3-Dihydrodipicolinate
cpd02124[c]	2_Methyl_3_acetoacetyl_CoA
cpd02125[c]	2-Methylcrotanoyl-CoA
cpd02135[c]	4-Nitrophenyl_phosphate
cpd02140[c]	1-(5-phosphoribosyl)-5-aminoimidazole
cpd02147[c]	4-Phosphoerythronate
cpd02152[c]	l-arginino-succinate
cpd02160[c]	(2S)-5-Amino-2-(3-carboxypropanoylamino)pentanoic_acid
cpd02175[c]	cis-4-Hydroxy-D-proline
cpd02182[c]	(R)-S-Lactoylglutathione
cpd02187[c]	Methylacrylyl-CoA
cpd02197[c]	Folinic_acid
cpd02201[c]	D-4-Phosphopantothenate
cpd02210[c]	1-(indol-3-yl)glycerol_3-phosphate
cpd02211[c]	(S)-2-Amino-3-oxobutanoic_acid
cpd02229[c]	Bactoprenyl_diphosphate
cpd02230[c]	Inositol_4-phosphate
cpd02233[c]	Ciliatine
cpd02233[e]	Ciliatine
cpd02234[c]	(3R)-3-Hydroxybutanoyl-CoA
cpd02235[c]	delta1-Pyrroline_2-carboxylate
cpd02241[c]	2-Amino-2-deoxy-D-mannose
cpd02241[e]	2-Amino-2-deoxy-D-mannose
cpd02255[c]	3-oxoadipate-enol-lactone
cpd02279[c]	Nomega,Nomega''-Dimethyl-L-arginine
cpd02295[c]	1-4-Dihydroxy-2-naphthoate
cpd02311[c]	4,5-Dihydro-4-oxo-5-imidazolepropanoate
cpd02315[c]	6-Pyruvoyl-5,6,7,8-tetrahydropterin
cpd02333[c]	2,3-Pyridinedicarboxylic_acid
cpd02345[c]	L-Glutamate1-semialdehyde
cpd02371[c]	D-Tagatose_1,6-biphosphate
cpd02375[c]	adenylo-succinate
cpd02394[c]	N1-5-Phospho-D-ribosylglycinamide
cpd02414[c]	L-2-Amino-6-oxopimelate
cpd02431[c]	1-Pyrroline-5-carboxylate
cpd02441[c]	3-Dehydro-2-deoxy-D-gluconate
cpd02465[c]	tetrahydrodipicolinate
cpd02484[c]	L-myo-Inositol_1-phosphate
cpd02494[c]	(2,3-Dihydroxybenzoyl)adenylate
cpd02498[c]	R-2-3-Dihydroxy-3-methylbutanoate
cpd02507[c]	5-Oxopent-3-ene-1,2,5-tricarboxylate
cpd02522[c]	2-Aminoadipate_6-semialdehyde
cpd02535[c]	R-2-3-Dihydroxy-3-methylpentanoate
cpd02536[c]	(+)-Muconolactone
cpd02546[c]	CMP-KDO
cpd02547[c]	(R)-1-Aminopropan-2-yl_phosphate
cpd02552[c]	n-acetylglutamyl-phosphate
cpd02555[c]	Tetrahydropteroyltri-L-glutamate
cpd02557[c]	all-trans-Octaprenyldiphosphate
cpd02566[c]	2,3-Dihydroxy-2,3-dihydrobenzoate
cpd02569[c]	2-Oxo-3-hydroxyisovalerate
cpd02572[c]	5-Carboxymethyl-2-hydroxymuconate
cpd02574[c]	methylthioribose-1-phosphate
cpd02590[c]	all-trans-Heptaprenyl_diphosphate
cpd02591[c]	pendp
cpd02597[c]	cis-2-Methylaconitate
cpd02599[c]	p-Hydroxyphenylethanolamine
cpd02599[e]	p-Hydroxyphenylethanolamine
cpd02605[c]	2-isopropyl-3-oxosuccinate
cpd02611[c]	N-Acetyl-D-glucosamine1-phosphate
cpd02625[c]	(3R,5S)-1-Pyrroline-3-hydroxy-5-carboxylate
cpd02626[c]	1-Pyrroline-4-hydroxy-2-carboxylate
cpd02642[c]	N-(5-phospho-beta-D-ribosyl)-anthranilate
cpd02654[c]	4-methyl-5-(2-_phosphoethyl)-thiazole
cpd02656[c]	6-7-Dimethyl-8-1-D-ribityllumazine
cpd02666[c]	N-(-R-4-Phosphopantothenoyl)-L-cysteine
cpd02678[c]	5''-phosphoribosylformylglycinamide
cpd02691[c]	2-methyl-3-hydroxy-butyryl-CoA
cpd02693[c]	2-D-threo-Hydroxy-3-carboxy-isocaproate
cpd02698[c]	N-Succinyl-LL-2-6-diaminoheptanedioate
cpd02700[c]	Enzyme_N6-(S-[2-methylpropanoyl]dihydrolipoyl)lysine
cpd02701[c]	S-Adenosyl-4-methylthio-2-oxobutanoate
cpd02711[c]	2-keto-3-deoxy-6-phospho-gluconate
cpd02720[c]	5-Amino-6-5-phosphoribitylaminouracil
cpd02724[c]	(S)-2-(Succinylamino)-6-oxoheptanedioate
cpd02730[c]	3-Deoxy-D-manno-octulosonate8-phosphate
cpd02738[c]	5-Methyltetrahydropteroyltri-L-glutamate
cpd02740[c]	Guanosine_5''-triphosphate,3''-diphosphate
cpd02746[c]	di-trans,poly-cis-Decaprenyl_diphosphate
cpd02775[c]	4-Amino-5-phosphomethyl-2-methylpyrimidine
cpd02791[c]	methylthioribulose-1-phosphate
cpd02799[c]	Methylisocitric_acid
cpd02820[c]	UDP-N-acetyl-3-O-1-carboxyvinyl-D-glucosamine
cpd02826[c]	2-Formamido-N1-(5-phospho-D-ribosyl)acetamidine
cpd02828[c]	5-Carboxymethyl-2-hydroxymuconic_semialdehyde
cpd02835[c]	UDP-2,3-bis(3-hydroxytetradecanoyl)-D-glucosamine
cpd02843[c]	d-erythro-imidazole-glycerol-phosphate
cpd02851[c]	5-Amino-1-5-Phospho-D-ribosylimidazole-4-carboxamide
cpd02857[c]	3-deoxy-d-arabino-heptulosonate-7-phosphate
cpd02862[c]	UDP-N-acetylmuramoyl-L-alanyl-gamma-D-glutamyl-L-lysyl-D-alanyl-D-alanine
cpd02882[c]	4-1-D-Ribitylamino-5-aminouracil
cpd02884[c]	FAICAR
cpd02886[c]	UDP-3-O-(beta-hydroxymyristoyl)-N-acetylglucosamine
cpd02893[c]	1-(5-phosphoribosyl)-5-amino-4-imidazolecarboxylate
cpd02894[c]	2-Methyl-4-amino-5-hydroxymethylpyrimidinediphosphate
cpd02904[c]	alpha-Ribazole_5''-phosphate
cpd02920[c]	6-hydroxymethyl-dihydropterin_pyrophosphate
cpd02921[c]	5-phosphoribosyl-4-(N-succino-carboxamide)-_5-aminoimidazole
cpd02930[c]	Lipid_X
cpd02948[c]	Undecaprenyl-diphospho-N-acetylmuramoyl-L-alanyl-gamma-D-glutamyl-L-lysyl-D-alanyl-D-alanine
cpd02961[c]	dihydro-neo-pterin
cpd02964[c]	UDP-N-acetylmuramoyl-L-alanyl-D-gamma-glutamyl-meso-2-6-diaminopimelate
cpd02968[c]	UDP-N-acetylmuramoyl-L-alanyl-D-glutamyl-meso-2-6-diaminopimeloyl-D-alanyl-D-alanine
cpd02978[c]	7,8-Dihydroneopterin_3''-triphosphate
cpd02979[c]	N-(5''-phospho-D-ribosylformimino)-5-amino-1-(5''''-phosphoribosyl)-4-imidazolecarboxamide
cpd02991[c]	N-(5''-phospho-D-1''-ribulosylformimino)-5-amino-1-(5''''-phosphoribosyl)-4-imidazolecarboxamide
cpd02993[c]	2,3,2''3''-Tetrakis(beta-hydroxymyristoyl)-D-glucosaminyl-1,6-beta-D-glucosamine_1,4''-bisphosphate
cpd03002[c]	2,3-Bis(3-hydroxytetradecanoyl)-D-glucosaminyl-1,6-beta-D-2,3-bis(3-hydroxytetradecanoyl)-beta-D-glucosaminyl_1-phosphate
cpd03034[c]	3-Ureidoisobutyrate
cpd03045[c]	S-(2-Methylbutanoyl)-dihydrolipoamide
cpd03046[c]	S-(3-Methylbutanoyl)-dihydrolipoamide
cpd03047[c]	Cholyltaurine
cpd03047[e]	Cholyltaurine
cpd03048[c]	Isethionate
cpd03048[e]	Isethionate
cpd03049[c]	2-Hydroxyethyl-ThPP
cpd03052[c]	Imidazole_acetaldehyde
cpd03063[c]	3-Aminoisobutyric_acid
cpd03078[c]	Selenophosphate
cpd03091[c]	5''-Deoxyadenosine
cpd03091[e]	5''-Deoxyadenosine
cpd03113[c]	(S)-3-Hydroxyhexadecanoyl-CoA
cpd03114[c]	3-Oxohexadecanoyl-CoA
cpd03115[c]	(S)-3-Hydroxytetradecanoyl-CoA
cpd03116[c]	(S)-3-Hydroxydodecanoyl-CoA
cpd03117[c]	3-Oxododecanoyl-CoA
cpd03118[c]	(S)-3-Hydroxydecanoyl-CoA
cpd03119[c]	3-Oxodecanoyl-CoA
cpd03120[c]	(S)-3-Hydroxyoctanoyl-CoA
cpd03121[c]	3-Oxooctanoyl-CoA
cpd03122[c]	(S)-3-Hydroxyhexanoyl-CoA
cpd03123[c]	3-Ketohexanoyl-CoA
cpd03124[c]	Hexanoyl-CoA
cpd03125[c]	(2E)-Hexenoyl-CoA
cpd03126[c]	(2E)-Hexadecenoyl-CoA
cpd03127[c]	trans-Tetradec-2-enoyl-CoA_phosphate, n=30)
cpd03128[c]	Decanoyl-CoA_(n-C100CoA)
cpd03129[c]	(2E)-Decenoyl-CoA
cpd03130[c]	(2E)-Octenoyl-CoA
cpd03187[c]	Oxalosuccinic_acid
cpd03189[c]	3-Carboxy-1-hydroxypropyl-ThPP
cpd03279[c]	Deoxyinosine
cpd03294[c]	Aerobactin
cpd03294[e]	Aerobactin
cpd03320[c]	3-Hydroxyphenylacetate
cpd03385[c]	Fosfonet
cpd03385[e]	Fosfonet
cpd03407[c]	gamma-Glutamyl-beta-cyanoalanine
cpd03414[c]	UroporphyrinogenI
cpd03416[c]	CoproporphyrinogenI
cpd03420[c]	Precorrin_3 A
cpd03421[c]	Cobyrinic_acid
cpd03422[c]	Cobinamide
cpd03423[c]	N1-(alpha-D-ribosyl)-5,6-dimethylbenzimidazole
cpd03424[c]	Cob(III)alamin
cpd03424[e]	Cob(III)alamin
cpd03426[c]	Sirohydrochlorin
cpd03443[c]	3-Octaprenyl-4-hydroxybenzoate
cpd03444[c]	2-Octaprenylphenol
cpd03445[c]	2-Octaprenyl-6-hydroxyphenol
cpd03446[c]	2-Octaprenyl-6-methoxyphenol
cpd03447[c]	2-Octaprenyl-6-methoxy-1,4-benzoquinone
cpd03448[c]	2-Octaprenyl-3-methyl-6-methoxy-1,4-benzoquinone
cpd03449[c]	2-Octaprenyl-3-methyl-5-hydroxy-6-methoxy-1,4-benzoquinone
cpd03452[c]	(L-Seryl)adenylate
cpd03453[c]	Tri-(N-(2,3-dihydroxybenzoyl)-L-serine)-ester
cpd03454[c]	Cytidine_3''-phosphate
cpd03454[e]	Cytidine_3''-phosphate
cpd03470[c]	Iminoaspartate
cpd03471[c]	Nicotinate_D-ribonucleoside
cpd03480[c]	2-Hydroxyphenylacetate
cpd03485[c]	N-Acetyl-D-muramoate
cpd03487[c]	Undecaprenyl-diphospho-N-acetylmuramoyl-(N-acetylglucosamine)-L-alanyl-D-glutamyl-L-lysyl-D-alanyl-D-alanine
cpd03488[c]	Undecaprenyl-diphospho-N-acetylmuramoyl-(N-acetylglucosamine)-L-alanyl-D-glutaminyl-L-lysyl-D-alanyl-D-alanine
cpd03491[c]	Undecaprenyl-diphospho-N-acetylmuramoyl-(N-acetylglucosamine)-L-alanyl-gamma-D-glutamyl-L-lysyl-D-alanyl-D-alanine
cpd03492[c]	Undecaprenyl-diphospho-N-acetylmuramoyl-(N-acetylglucosamine)-L-alanyl-D-isoglutaminyl-L-lysyl-D-alanyl-D-alanine
cpd03494[c]	Undecaprenyl-diphospho-N-acetylmuramoyl-L-alanyl-D-glutamyl-meso-2-6-diaminopimeloyl-D-alanyl-D-alanine
cpd03495[c]	Undecaprenyl-diphospho-N-acetylmuramoyl-N-acetylglucosamine-L-ala-D-glu-meso-2-6-diaminopimeloyl-D-ala-D-ala
cpd03496[c]	Undecaprenyl-diphospho-N-acetylmuramoyl-(N-acetylglucosamine)-L-alanyl-D-glutaminyl-meso-2,6-diaminopimeloyl-D-alanyl-D-alanine
cpd03517[c]	Biotinyl-5-AMP
cpd03518[c]	Formamidopyrimidine_nucleoside triphosphate
cpd03519[c]	2,5-Diaminopyrimidine_nucleoside triphosphate
cpd03524[c]	10-Formyl-THF-L-glutamate
cpd03525[c]	N2-Succinyl-L-glutamate
cpd03526[c]	N2-Succinyl-L-glutamate_5-semialdehyde
cpd03535[c]	Phosphoarginine
cpd03535[e]	Phosphoarginine
cpd03560[c]	Propionyladenylate
cpd03572[c]	(S)-3-Hydroxyisobutyryl-CoA
cpd03577[c]	(R)-2-Oxo-3-methylpentanoate
cpd03584[c]	UDP-3-O-(beta-hydroxymyristoyl)-D-glucosamine
cpd03585[c]	(kdo)-lipid_iv(a)
cpd03586[c]	kdo2-lipid_iva
cpd03587[c]	kdo2-lipid_a
cpd03606[c]	(3R)-3-Hydroxy-2-oxo-4-phosphonooxybutanoate
cpd03607[c]	4-(Phosphonooxy)-L-threonine
cpd03608[c]	4-Hydroxy-L-threonine
cpd03646[c]	gamma-Glutamyl-3-aminopropiononitrile
cpd03666[c]	2,5-Diamino-6-(5''-triphosphoryl-3'',4''-trihydroxy-2''-oxopentyl)-_amino-4-oxopyrimidine
cpd03671[c]	D-Glucosamine1-phosphate
cpd03691[c]	Piperideine
cpd03701[c]	Gp
cpd03701[e]	Gp
cpd03702[c]	2'',3''-Cyclic_GMP
cpd03702[e]	2'',3''-Cyclic_GMP
cpd03704[c]	dIMP
cpd03706[c]	UppppU
cpd03708[c]	2,4-Dihydroxyhept-2-enedioic_acid
cpd03724[c]	Ferrichrome
cpd03724[e]	Ferrichrome
cpd03726[c]	Fe-enterochlin
cpd03726[e]	Fe-enterochlin
cpd03734[c]	Acetamide
cpd03734[e]	Acetamide
cpd03736[c]	KDO(2)-lipid_IV(A) with laurate
cpd03760[c]	Precorrin_6B
cpd03761[c]	Precorrin_6A
cpd03762[c]	cis-1,2-dihydroxybenzoate
cpd03776[c]	Sulfanilic_acid
cpd03776[e]	Sulfanilic_acid
cpd03803[c]	Carboxyphosphonoenolpyruvate
cpd03804[c]	(Hydroxyphosphinyl)pyruvate
cpd03805[c]	2-Deoxy-D-glucose_6-phosphate
cpd03805[e]	2-Deoxy-D-glucose_6-phosphate
cpd03830[c]	ADP-D-glycero-D-manno-heptose
cpd03831[c]	ADP-L-glycero-D-manno-heptose
cpd03832[c]	Hydrogenobyrinic_acid
cpd03833[c]	Precorrin_3B
cpd03834[c]	Precorrin_4
cpd03835[c]	Precorrin_8
cpd03839[c]	Precorrin_5
cpd03840[c]	(R)-2-Amino-3-methylbutyric_acid
cpd03840[e]	(R)-2-Amino-3-methylbutyric_acid
cpd03847[c]	tetradecanoate_(n-C140)
cpd03847[e]	tetradecanoate_(n-C140)
cpd03897[c]	4a-Hydroxy-5,6,4,8-tetrahydrobiopterin
cpd03912[c]	Phosphonotyrosine
cpd03912[e]	Phosphonotyrosine
cpd03913[c]	Hydrogenobyrinic_acid a,c-diamide
cpd03914[c]	Cob(II)yrinic_acid a,c-diamide
cpd03915[c]	Cob(I)yrinic_acid a,c-diamide
cpd03916[c]	Adenosylcobyrinic_acid a,c-diamide
cpd03917[c]	adenosyl-cobyric_acid
cpd03918[c]	Adenosyl_cobinamide
cpd03919[c]	Adenosyl_cobinamide phosphate
cpd03920[c]	Adenosylcobinamide-GDP
cpd04097[c]	Pb2+_Pb
cpd04097[e]	Pb2+_Pb
cpd04098[c]	Arsenite
cpd04099[c]	Phosphonic_acid
cpd04099[e]	Phosphonic_acid
cpd04122[c]	Aminoacetaldehyde
cpd04181[c]	Acetylcysteine
cpd04181[e]	Acetylcysteine
cpd04539[c]	(2S)-2-Amino-3-oxo-4-phosphonooxybutanoate
cpd04659[c]	1,1-Dimethyl-4-phenylpiperazinium_Iodide
cpd04918[c]	D-Glycero-D-manno-heptose7-phosphate
cpd04920[c]	D-Glycero-D-manno-heptose1-phosphate
cpd05190[c]	Djenkolate
cpd05190[e]	Djenkolate
cpd05191[c]	3-Methylthiopropionate
cpd05192[c]	sebacate
cpd05192[e]	sebacate
cpd06227[c]	THF-L-glutamate
cpd06707[c]	Benzamide
cpd07061[c]	proline_betaine
cpd07061[e]	proline_betaine
cpd08023[c]	methanesulfonate
cpd08023[e]	methanesulfonate
cpd08093[c]	Ethionine
cpd08093[e]	Ethionine
cpd08210[c]	ADC
cpd08211[c]	trans,trans,cis-Geranylgeranyl_pyrophosphate
cpd08286[c]	2-c-methyl-d-erythritol-4-phosphate
cpd08287[c]	4-cytidine5-diphospho-2-C-methyl-D-erythritol
cpd08288[c]	2-phospho-4-cytidine5-diphospho-2-C-methyl-D-erythritol
cpd08289[c]	1-deoxy-D-xylulose5-phosphate
cpd08301[c]	2-c-methyl-d-erythritol-2,4-cyclodiphosphate
cpd08316[c]	D-Glycero-D-manno-heptose1-7-bisphosphate
cpd08325[c]	NAC
cpd08368[c]	Cobalt-sirohydrochlorin
cpd08369[c]	Cobalt-precorrin_3
cpd08370[c]	Cobalt-precorrin_4
cpd08371[c]	Cobalt-precorrin_5A
cpd08372[c]	Cobalt-precorrin_6A
cpd08373[c]	Cobalt-precorrin_6B
cpd08375[c]	Cobalt-precorrin_8
cpd08449[c]	1-Amino-3-(phosphohydroxy)propan-2-one
cpd08615[c]	1-hydroxy-2-methyl-2-E-butenyl4-diphosphate
cpd08625[c]	5-Hydroxyisourate
cpd08635[c]	N-Butyryl-L-homoserine_lactone
cpd08928[c]	L-Threonine_phosphate
cpd08928[e]	L-Threonine_phosphate
cpd09027[c]	5-Hydroxy-2-oxo-4-ureido-2,5-dihydro-1H-imidazole-5-carboxylate
cpd09410[c]	Demethylphylloquinone
cpd09844[c]	(3S)-3-Hydroxyadipyl-CoA
cpd09878[c]	Sulfoacetic_acid
cpd09878[e]	Sulfoacetic_acid
cpd10114[c]	Thiourea
cpd10114[e]	Thiourea
cpd10162[c]	(R)-3-Hydroxy-3-methyl-2-oxopentanoate
cpd10515[c]	Iron(2+)
cpd10515[e]	Iron(2+)
cpd10516[c]	fe3
cpd10516[e]	fe3
cpd11225[c]	3,4-Dihydroxy-2-butanone_4-phosphate
cpd11255[c]	1,2-Dihydroxy-5-(methylthio)pent-1-en-3-one
cpd11295[c]	2,3-Diketo-5-methylthiopentyl-1-phosphate
cpd11296[c]	2-Hydroxy-3-keto-5-methylthiopentenyl-1-phosphate
cpd11311[c]	1-Pyrroline
cpd11313[c]	Heme_O
cpd11416[c]	Biomass
cpd11419[c]	ocdca
cpd11420[c]	trdox
cpd11421[c]	trdrd
cpd11422[c]	12dag3p_BS
cpd11423[c]	12dgr_BS
cpd11425[c]	2dmmq7
cpd11427[c]	cdpdag_BS
cpd11430[c]	fa1
cpd11431[c]	fa11
cpd11432[c]	fa11coa
cpd11433[c]	fa12
cpd11434[c]	fa12coa
cpd11435[c]	fa1coa
cpd11436[c]	fa3
cpd11437[c]	fa3coa
cpd11438[c]	fa4
cpd11439[c]	fa4coa
cpd11440[c]	fa6
cpd11441[c]	fa6coa
cpd11451[c]	mql7
cpd11454[c]	pglyp_BS
cpd11455[c]	ps_BS
cpd11456[c]	psetha_BS
cpd11461[c]	DNA
cpd11462[c]	mRNA
cpd11463[c]	Protein
cpd11464[c]	Butyryl-[acp]
cpd11465[c]	But-2-enoyl-[acyl-carrier_protein]
cpd11466[c]	Tetradecanoyl-[acp]
cpd11467[c]	trans-Tetradec-2-enoyl-[acp]
cpd11468[c]	Dodecanoyl-[acyl-carrier_protein]
cpd11469[c]	trans-Dodec-2-enoyl-[acp]
cpd11470[c]	Octanoyl-[acp]
cpd11471[c]	trans-Oct-2-enoyl-[acp]
cpd11472[c]	Hexanoyl-[acp]
cpd11473[c]	trans-Hex-2-enoyl-[acp]
cpd11474[c]	Decanoyl-[acp]
cpd11475[c]	trans-Dec-2-enoyl-[acp]
cpd11476[c]	Hexadecanoyl-[acp]
cpd11477[c]	trans-Hexadec-2-enoyl-[acp]
cpd11478[c]	(3R)-3-Hydroxybutanoyl-[acyl-carrier_protein]
cpd11479[c]	(R)-3-Hydroxyhexanoyl-[acp]
cpd11480[c]	(R)-3-Hydroxydodecanoyl-[acp]
cpd11481[c]	(3R)-3-Hydroxypalmitoyl-[acyl-carrier_protein]
cpd11482[c]	(3R)-3-Hydroxydecanoyl-[acyl-carrier_protein]
cpd11483[c]	(3R)-3-Hydroxyoctanoyl-[acyl-carrier_protein]
cpd11484[c]	(3R)-3-Hydroxytetradecanoyl-[acyl-carrier_protein]
cpd11485[c]	3-Oxohexadecanoyl-[acp]
cpd11486[c]	3-Oxohexanoyl-[acp]
cpd11487[c]	3-Oxodecanoyl-[acp]
cpd11488[c]	Acetoacetyl-[acp]
cpd11489[c]	3-Oxododecanoyl-[acp]
cpd11490[c]	3-Oxooctanoyl-[acp]
cpd11491[c]	3-Oxotetradecanoyl-[acp]
cpd11492[c]	Malonyl-[acyl-carrier_protein]
cpd11493[c]	Acyl-carrier_protein
cpd11494[c]	Acetyl-[acyl-carrier_protein]
cpd11495[c]	2-methylbutanoyl-ACP
cpd11496[c]	4-methyl-3-oxo-hexanoyl-ACP
cpd11497[c]	4-methyl-3-hydroxy-hexanoyl-ACP
cpd11498[c]	4-methyl-trans-hex-2-enoyl-ACP
cpd11499[c]	4-methyl-hexanoyl-ACP
cpd11500[c]	6-methyl-3-oxo-octanoyl-ACP
cpd11501[c]	6-methyl-3-hydroxy-octanoyl-ACP
cpd11502[c]	6-methyl-trans-oct-2-enoyl-ACP
cpd11503[c]	6-methyl-octanoyl-ACP
cpd11504[c]	8-methyl-3-oxo-decanoyl-ACP
cpd11505[c]	8-methyl-3-hydroxy-decanoyl-ACP
cpd11506[c]	8-methyl-trans-dec-2-enoyl-ACP
cpd11507[c]	8-methyl-decanoyl-ACP
cpd11508[c]	10-methyl-3-oxo-dodecanoyl-ACP
cpd11509[c]	10-methyl-3-hydroxy-dodecanoyl-ACP
cpd11510[c]	10-methyl-trans-dodec-2-enoyl-ACP
cpd11511[c]	10-methyl-dodecanoyl-ACP
cpd11512[c]	12-methyl-3-oxo-tetra-decanoyl-ACP
cpd11513[c]	12-methyl-3-hydroxy-tetra-decanoyl-ACP
cpd11514[c]	12-methyl-trans-tetra-dec-2-enoyl-ACP
cpd11515[c]	12-methyl-tetra-decanoyl-ACP
cpd11516[c]	14-methyl-3-oxo-hexa-decanoyl-ACP
cpd11517[c]	14-methyl-3-hydroxy-hexa-decanoyl-ACP
cpd11518[c]	14-methyl-trans-hexa-dec-2-enoyl-ACP
cpd11519[c]	14-methyl-hexa-decanoyl-ACP
cpd11520[c]	3-methylbutanoyl-ACP
cpd11521[c]	5-methyl-3-oxo-hexanoyl-ACP
cpd11522[c]	5-methyl-3-hydroxy-hexanoyl-ACP
cpd11523[c]	5-methyl-trans-hex-2-enoyl-ACP
cpd11524[c]	5-methyl-hexanoyl-ACP
cpd11525[c]	7-methyl-3-oxo-octanoyl-ACP
cpd11526[c]	7-methyl-3-hydroxy-octanoyl-ACP
cpd11527[c]	7-methyl-trans-oct-2-enoyl-ACP
cpd11528[c]	7-methyl-octanoyl-ACP
cpd11529[c]	9-methyl-3-oxo-decanoyl-ACP
cpd11530[c]	9-methyl-3-hydroxy-decanoyl-ACP
cpd11531[c]	9-methyl-trans-dec-2-enoyl-ACP
cpd11532[c]	9-methyl-decanoyl-ACP
cpd11533[c]	11-methyl-3-oxo-dodecanoyl-ACP
cpd11534[c]	11-methyl-3-hydroxy-dodecanoyl-ACP
cpd11535[c]	11-methyl-trans-dodec-2-enoyl-ACP
cpd11536[c]	11-methyl-dodecanoyl-ACP
cpd11537[c]	13-methyl-3-oxo-tetra-decanoyl-ACP
cpd11538[c]	13-methyl-3-hydroxy-tetra-decanoyl-ACP
cpd11539[c]	13-methyl-trans-tetra-dec-2-enoyl-ACP
cpd11540[c]	13-methyl-tetra-decanoyl-ACP
cpd11541[c]	15-methyl-3-oxo-hexa-decanoyl-ACP
cpd11542[c]	15-methyl-3-hydroxy-hexa-decanoyl-ACP
cpd11543[c]	15-methyl-trans-hexa-dec-2-enoyl-ACP
cpd11544[c]	15-methyl-hexa-decanoyl-ACP
cpd11545[c]	2-methylpropionyl-ACP
cpd11546[c]	4-methyl-3-oxo-pentanoyl-ACP
cpd11547[c]	4-methyl-3-hydroxy-pentanoyl-ACP
cpd11548[c]	4-methyl-trans-pent-2-enoyl-ACP
cpd11549[c]	4-methyl-pentanoyl-ACP
cpd11550[c]	6-methyl-3-oxo-heptanoyl-ACP
cpd11551[c]	6-methyl-3-hydroxy-heptanoyl-ACP
cpd11552[c]	6-methyl-trans-hept-2-enoyl-ACP
cpd11553[c]	6-methyl-heptanoyl-ACP
cpd11554[c]	8-methyl-3-oxo-nonanoyl-ACP
cpd11555[c]	8-methyl-3-hydroxy-nonanoyl-ACP
cpd11556[c]	8-methyl-trans-non-2-enoyl-ACP
cpd11557[c]	8-methyl-nonanoyl-ACP
cpd11558[c]	10-methyl-3-oxo-undecanoyl-ACP
cpd11559[c]	10-methyl-3-hydroxy-undecanoyl-ACP
cpd11560[c]	10-methyl-trans-undec-2-enoyl-ACP
cpd11561[c]	10-methyl-undecanoyl-ACP
cpd11562[c]	12-methyl-3-oxo-tridecanoyl-ACP
cpd11563[c]	12-methyl-3-hydroxy-tridecanoyl-ACP
cpd11564[c]	12-methyl-trans-tridec-2-enoyl-ACP
cpd11565[c]	12-methyl-tridecanoyl-ACP
cpd11566[c]	14-methyl-3-oxo-pentadecanoyl-ACP
cpd11567[c]	14-methyl-3-hydroxy-pentadecanoyl-ACP
cpd11568[c]	14-methyl-trans-pentadec-2-enoyl-ACP
cpd11569[c]	14-methyl-pentadecanoyl-ACP
cpd11570[c]	3-Oxooctodecanoyl-ACP
cpd11571[c]	3-Hydroxyoctodecanoyl-ACP
cpd11572[c]	trans-Octodec-2-enoyl-ACP
cpd11573[c]	Octodecanoyl-ACP
cpd11574[c]	Molybdate
cpd11574[e]	Molybdate
cpd11575[c]	MOPS
cpd11575[e]	MOPS
cpd11576[c]	L-methionine_R-oxide
cpd11576[e]	L-methionine_R-oxide
cpd11577[c]	Lanthionine
cpd11577[e]	Lanthionine
cpd11578[c]	hexanesulfonate
cpd11578[e]	hexanesulfonate
cpd11579[c]	ethanesulfonate
cpd11579[e]	ethanesulfonate
cpd11580[c]	Gly-Gln
cpd11580[e]	Gly-Gln
cpd11581[c]	gly-asn-L
cpd11581[e]	gly-asn-L
cpd11582[c]	ala-L-Thr-L
cpd11582[e]	ala-L-Thr-L
cpd11583[c]	Ala-Leu
cpd11583[e]	Ala-Leu
cpd11584[c]	Ala-His
cpd11584[e]	Ala-His
cpd11585[c]	L-alanylglycine
cpd11585[e]	L-alanylglycine
cpd11586[c]	ala-L-glu-L
cpd11586[e]	ala-L-glu-L
cpd11587[c]	Ala-Gln
cpd11587[e]	Ala-Gln
cpd11588[c]	gly-pro-L
cpd11588[e]	gly-pro-L
cpd11589[c]	gly-asp-L
cpd11589[e]	gly-asp-L
cpd11590[c]	met-L-ala-L
cpd11590[e]	met-L-ala-L
cpd11591[c]	Gly-Met
cpd11591[e]	Gly-Met
cpd11592[c]	gly-glu-L
cpd11592[e]	gly-glu-L
cpd11593[c]	ala-L-asp-L
cpd11593[e]	ala-L-asp-L
cpd11596[c]	butanesulfonate
cpd11596[e]	butanesulfonate
cpd11608[c]	Peptide
cpd11608[e]	Peptide
cpd11620[c]	Reduced_ferredoxin
cpd11621[c]	Oxidized_ferredoxin
cpd11640[c]	Hydrogen
cpd11652[c]	Phosphatidylglycerol
cpd11668[c]	Penicillin
cpd11669[c]	Ubiquinone
cpd11718[c]	(3S)-3-Hydroxyacyl-CoA
cpd11722[c]	trans-2,3-Dehydroacyl-CoA
cpd11751[c]	tRNA(Tyr)
cpd11770[c]	L-Alanyl-tRNA
cpd11825[c]	Oleoyl-[acyl-carrier_protein]
cpd11830[c]	S-Aminomethyldihydrolipoylprotein
cpd11906[c]	tRNA(Ala)
cpd11907[c]	tRNA(Arg)
cpd11909[c]	tRNA(Asp)
cpd11910[c]	tRNA(Cys)
cpd11912[c]	tRNA(Glu)
cpd11913[c]	tRNA(Gly)
cpd11914[c]	tRNA(His)
cpd11915[c]	tRNA(Ile)
cpd11916[c]	tRNA(Leu)
cpd11917[c]	tRNA(Lys)
cpd11918[c]	tRNA(Met)
cpd11919[c]	tRNA(Phe)
cpd11920[c]	tRNA(Pro)
cpd11921[c]	tRNA(Ser)
cpd11922[c]	tRNA(Thr)
cpd11923[c]	tRNA(Trp)
cpd11924[c]	tRNA(Val)
cpd11949[c]	(Alginate)n
cpd12003[c]	L-Leucyl-tRNA
cpd12005[c]	Lipoylprotein
cpd12036[c]	L-Arginyl-tRNA(Arg)
cpd12072[c]	Protein_dithiol
cpd12100[c]	Glycyl-tRNA(Gly)
cpd12105[c]	L-Methionyl-tRNA
cpd12132[c]	L-Seryl-tRNA(Ser)
cpd12133[c]	L-Valyl-tRNA(Val)
cpd12139[c]	Protein_disulfide
cpd12164[c]	L-Prolyl-tRNA(Pro)
cpd12194[c]	L-Tyrosyl-tRNA(Tyr)
cpd12225[c]	Dihydrolipoylprotein
cpd12226[c]	L-Aspartyl-tRNA(Asp)
cpd12227[c]	L-Glutamyl-tRNA(Glu)
cpd12228[c]	L-Histidyl-tRNA(His)
cpd12229[c]	L-Threonyl-tRNA(Thr)
cpd12255[c]	L-Cysteinyl-tRNA(Cys)
cpd12256[c]	L-Isoleucyl-tRNA(Ile)
cpd12335[c]	L-Phenylalanyl-tRNA(Phe)
cpd12336[c]	L-Tryptophanyl-tRNA(Trp)
cpd12370[c]	Apo-[acyl-carrier-protein]
cpd12543[c]	Carboxybiotin-carboxyl-carrier_protein
cpd12547[c]	1-Acyl-sn-glycero-3-phosphoethanolamine
cpd12566[c]	trans,trans-2,3,4,5-Tetradehydroacyl-CoA
cpd12689[c]	3-Oxotetradecanoyl-CoA
cpd12801[c]	Cardiolipin
cpd12848[c]	Holo-[carboxylase]
cpd12884[c]	Penicilloic_acid
cpd13050[c]	Glutaredoxin_disulfide
cpd13391[c]	Tween_20
cpd13391[e]	Tween_20
cpd13392[c]	Tween_80
cpd13392[e]	Tween_80
cpd14545[c]	Iminoglycine
cpd14698[c]	3-Methyl-1-hydroxybutyl-ThPP
cpd14699[c]	[Dihydrolipoyllysine-residue_(2-methylpropanoyl)transferase] S-(3-methylbutanoyl)dihydrolipoyllysine
cpd14700[c]	2-Methyl-1-hydroxypropyl-ThPP
cpd14702[c]	2-Methyl-1-hydroxybutyl-ThPP
cpd14703[c]	[Dihydrolipoyllysine-residue_(2-methylpropanoyl)transferase] S-(2-methylbutanoyl)dihydrolipoyllysine
cpd14938[c]	3-Oxostearoyl-[acp]
cpd14955[c]	Lipoyl-AMP
cpd14960[c]	Cobalt-precorrin_5B
cpd14961[c]	Cobalt-precorrin_7
cpd15237[c]	hexadecenoate
cpd15238[c]	Hexadecenoyl-CoA
cpd15239[c]	Hexadecenoyl-ACP
cpd15268[c]	Octadecanoyl-ACP
cpd15269[c]	octadecenoate
cpd15274[c]	Octadecenoyl-CoA
cpd15277[c]	Palmitoyl-ACP
cpd15294[c]	Tetradecenoyl-ACP
cpd15298[c]	tetradecenoate
cpd15302[c]	glycogen(n-1)
cpd15306[c]	1,2-Diacyl-sn-glycerol_didodecanoyl
cpd15307[c]	1,2-Diacyl-sn-glycerol_ditetradecanoyl
cpd15308[c]	1,2-Diacyl-sn-glycerol_ditetradec-7-enoyl
cpd15309[c]	1,2-Diacyl-sn-glycerol_dihexadecanoyl
cpd15310[c]	1,2-Diacyl-sn-glycerol_dihexadec-9-enoyl
cpd15311[c]	1,2-Diacyl-sn-glycerol_dioctadecanoyl
cpd15312[c]	1,2-Diacyl-sn-glycerol_dioctadec-11-enoyl
cpd15313[c]	1-Acyl-sn-glycero-3-phosphoethanolamine_dodecanoyl
cpd15314[c]	1-Acyl-sn-glycero-3-phosphoethanolamine_tetradecanoyl
cpd15315[c]	1-Acyl-sn-glycero-3-phosphoethanolamine_tetradec-7-enoyl
cpd15316[c]	1-Acyl-sn-glycero-3-phosphoethanolamine_hexadecanoyl
cpd15317[c]	1-Acyl-sn-glycero-3-phosphoethanolamine_hexadec-9-enoyl
cpd15318[c]	1-Acyl-sn-glycero-3-phosphoglycerol_dodecanoyl
cpd15319[c]	1-Acyl-sn-glycero-3-phosphoglycerol_tetradecanoyl
cpd15320[c]	1-Acyl-sn-glycero-3-phosphoglycerol_tetradec-7-enoyl
cpd15321[c]	1-Acyl-sn-glycero-3-phosphoglycerol_hexadecanoyl
cpd15322[c]	1-Acyl-sn-glycero-3-phosphoglycerol_hexadec-9-enoyl
cpd15323[c]	1-Acyl-sn-glycero-3-phosphoglycerol_octadecanoyl
cpd15324[c]	1-Acyl-sn-glycero-3-phosphoglycerol_octadec-11-enoyl
cpd15325[c]	1-dodecanoyl-sn-glycerol_3-phosphate
cpd15326[c]	1-hexadec-9-enoyl-sn-glycerol_3-phosphate
cpd15327[c]	1-hexadecanoyl-sn-glycerol_3-phosphate
cpd15328[c]	1-octadec-11-enoyl-sn-glycerol_3-phosphate
cpd15329[c]	1-octadecanoyl-sn-glycerol_3-phosphate
cpd15330[c]	1-tetradec-7-enoyl-sn-glycerol_3-phosphate
cpd15331[c]	1-tetradecanoyl-sn-glycerol_3-phosphate
cpd15336[c]	2-Acyl-sn-glycero-3-phosphoethanolamine_dodecanoyl
cpd15337[c]	2-Acyl-sn-glycero-3-phosphoethanolamine_tetradecanoyl
cpd15338[c]	2-Acyl-sn-glycero-3-phosphoethanolamine_tetradec-7-enoyl
cpd15339[c]	2-Acyl-sn-glycero-3-phosphoethanolamine_hexadecanoyl
cpd15340[c]	2-Acyl-sn-glycero-3-phosphoethanolamine_hexadec-9-enoyl
cpd15341[c]	2-Acyl-sn-glycero-3-phosphoethanolamine_octadecanoyl
cpd15342[c]	2-Acyl-sn-glycero-3-phosphoethanolamine_octadec-11-enoyl
cpd15343[c]	2-Acyl-sn-glycero-3-phosphoglycerol_dodecanoyl
cpd15344[c]	2-Acyl-sn-glycero-3-phosphoglycerol_tetradecanoyl
cpd15345[c]	2-Acyl-sn-glycero-3-phosphoglycerol_tetradec-7-enoyl
cpd15346[c]	2-Acyl-sn-glycero-3-phosphoglycerol_hexadecanoyl
cpd15347[c]	2-Acyl-sn-glycero-3-phosphoglycerol_hexadec-9-enoyl
cpd15348[c]	2-Acyl-sn-glycero-3-phosphoglycerol_octadecanoyl
cpd15349[c]	2-Acyl-sn-glycero-3-phosphoglycerol_octadec-11-enoyl
cpd15350[c]	2-dodecanoyl-sn-glycerol_3-phosphate
cpd15352[c]	2-Demethylmenaquinone_8
cpd15353[c]	2-Demethylmenaquinol_8
cpd15354[c]	2-hexadec-9-enoyl-sn-glycerol_3-phosphate
cpd15355[c]	2-hexadecanoyl-sn-glycerol_3-phosphate
cpd15357[c]	2-octadec-11-enoyl-sn-glycerol_3-phosphate
cpd15358[c]	2-octadecanoyl-sn-glycerol_3-phosphate
cpd15359[c]	2-Octaprenyl-6-methoxy-1,4-benzoquinol
cpd15360[c]	2-Octaprenyl-3-methyl-5-hydroxy-6-methoxy-1,4-benzoquinol
cpd15361[c]	2-Octaprenyl-3-methyl-6-methoxy-_1,4-benzoquinol
cpd15362[c]	2-tetradec-7-enoyl-sn-glycerol_3-phosphate
cpd15363[c]	2-tetradecanoyl-sn-glycerol_3-phosphate
cpd15378[c]	4-Hydroxy-benzyl_alcohol
cpd15378[e]	4-Hydroxy-benzyl_alcohol
cpd15417[c]	CDP-1,2-didodecanoylglycerol
cpd15418[c]	CDP-1,2-dihexadec-9-enoylglycerol
cpd15419[c]	CDP-1,2-dihexadecanoylglycerol
cpd15420[c]	CDP-1,2-dioctadec-11-enoylglycerol
cpd15421[c]	CDP-1,2-dioctadecanoylglycerol
cpd15422[c]	CDP-1,2-ditetradec-7-enoylglycerol
cpd15423[c]	CDP-1,2-ditetradecanoylglycerol
cpd15432[c]	core_oligosaccharide lipid A
cpd15469[c]	galactosyl-glucosyl-inner_core oligosaccharide lipid A
cpd15475[c]	glucosyl-galactosyl-glucosyl-inner_core oligosaccharide lipid A
cpd15477[c]	glucosyl-glucosyl-galactosyl-glucosyl-inner_core oligosaccharide lipid A
cpd15479[c]	glucosyl-inner_core oligosaccharide lipid A
cpd15481[c]	glutaredoxin_(reduced)
cpd15484[c]	heptosyl-heptosyl-kdo2-lipidA
cpd15485[c]	heptosyl-kdo2-lipidA
cpd15488[c]	heptosyl-phospho-heptosyl-heptosyl-kdo2-lipidA
cpd15489[c]	inner_core oligosaccharide lipid A
cpd15492[c]	kdo-phospho-heptosyl-phospho-heptosyl-heptosyl-kdo2-lipidA
cpd15499[c]	Menaquinol_8
cpd15500[c]	Menaquinone_8
cpd15521[c]	1,2-didodecanoyl-sn-glycerol_3-phosphate
cpd15522[c]	1,2-ditetradecanoyl-sn-glycerol_3-phosphate
cpd15523[c]	1,2-ditetradec-7-enoyl-sn-glycerol_3-phosphate
cpd15524[c]	1,2-dihexadecanoyl-sn-glycerol_3-phosphate
cpd15525[c]	1,2-dihexadec-9-enoyl-sn-glycerol_3-phosphate
cpd15526[c]	1,2-dioctadecanoyl-sn-glycerol_3-phosphate
cpd15527[c]	1,2-dioctadec-11-enoyl-sn-glycerol_3-phosphate
cpd15528[c]	phosphatidylethanolamine_didodecanoyl
cpd15529[c]	phosphatidylethanolamine_ditetradecanoyl
cpd15530[c]	phosphatidylethanolamine_ditetradec-7-enoyl
cpd15531[c]	phosphatidylethanolamine_dihexadecanoyl
cpd15532[c]	phosphatidylethanolamine_dihexadec-9enoyl
cpd15533[c]	phosphatidylethanolamine_dioctadecanoyl
cpd15534[c]	phosphatidylethanolamine_dioctadec-11-enoyl
cpd15535[c]	Phosphatidylglycerol_didodecanoyl
cpd15536[c]	Phosphatidylglycerol_ditetradecanoyl
cpd15537[c]	Phosphatidylglycerol_ditetradec-7-enoyl
cpd15538[c]	Phosphatidylglycerol_dihexadecanoyl
cpd15539[c]	Phosphatidylglycerol_dihexadec-9-enoyl
cpd15540[c]	Phosphatidylglycerol_dioctadecanoyl
cpd15541[c]	Phosphatidylglycerol_dioctadec-11-enoyl
cpd15542[c]	Phosphatidylglycerophosphate_didodecanoyl
cpd15543[c]	Phosphatidylglycerophosphate_ditetradecanoyl
cpd15544[c]	Phosphatidylglycerophosphate_ditetradec-7-enoyl
cpd15545[c]	Phosphatidylglycerophosphate_dihexadecanoyl
cpd15546[c]	Phosphatidylglycerophosphate_dihexadec-9-enoyl
cpd15547[c]	Phosphatidylglycerophosphate_dioctadecanoyl
cpd15548[c]	Phosphatidylglycerophosphate_dioctadec-11-enoyl
cpd15549[c]	phospho-heptosyl-heptosyl-kdo2-lipidA
cpd15550[c]	phospho-heptosyl-phospho-heptosyl-heptosyl-kdo2-lipidA
cpd15552[c]	phosphatidylserine_didodecanoyl
cpd15553[c]	phosphatidylserine_ditetradecanoyl
cpd15554[c]	phosphatidylserine_ditetradec-7-enoyl
cpd15555[c]	phosphatidylserine_dihexadecanoyl
cpd15556[c]	phosphatidylserine_dihexadec-9-enoyl
cpd15557[c]	phosphatidylserine_dioctadecanoyl
cpd15558[c]	phosphatidylserine_dioctadec-11-enoyl
cpd15560[c]	Ubiquinone-8
cpd15561[c]	Ubiquinol-8
cpd15572[c]	trans-octadec-2-enoyl-[acyl-carrier_protein]
cpd15595[c]	Ala-Ala
cpd15603[c]	Gly-Cys
cpd15603[e]	Gly-Cys
cpd15604[c]	Gly-Leu
cpd15604[e]	Gly-Leu
cpd15605[c]	Gly-Phe
cpd15605[e]	Gly-Phe
cpd15606[c]	Gly-Tyr
cpd15606[e]	Gly-Tyr
cpd15611[c]	hexanal
cpd15654[c]	Peptidoglycan_subunit of Escherichia coli
cpd15665[c]	Peptidoglycan_polymer (n subunits)
cpd15666[c]	Peptidoglycan_polymer (n-1 subunits)
cpd15671[c]	1-isoheptadecanoyl-sn-glycerol_3-phosphate
cpd15672[c]	1-anteisoheptadecanoyl-sn-glycerol_3-phosphate
cpd15673[c]	1-isotetradecanoyl-sn-glycerol_3-phosphate
cpd15674[c]	1-isopentadecanoyl-sn-glycerol_3-phosphate
cpd15675[c]	1-anteisopentadecanoyl-sn-glycerol_3-phosphate
cpd15676[c]	1-isohexadecanoyl-sn-glycerol_3-phosphate
cpd15677[c]	1,2-diisoheptadecanoyl-sn-glycerol_3-phosphate
cpd15678[c]	1,2-dianteisoheptadecanoyl-sn-glycerol_3-phosphate
cpd15679[c]	1,2-diisotetradecanoyl-sn-glycerol_3-phosphate
cpd15680[c]	1,2-diisopentadecanoyl-sn-glycerol_3-phosphate
cpd15681[c]	1,2-dianteisopentadecanoyl-sn-glycerol_3-phosphate
cpd15682[c]	1,2-diisohexadecanoyl-sn-glycerol_3-phosphate
cpd15683[c]	CDP-1,2-diisoheptadecanoylglycerol
cpd15684[c]	CDP-1,2-dianteisoheptadecanoylglycerol
cpd15685[c]	CDP-1,2-diisotetradecanoylglycerol
cpd15686[c]	CDP-1,2-diisopentadecanoylglycerol
cpd15687[c]	CDP-1,2-dianteisopentadecanoylglycerol
cpd15688[c]	CDP-1,2-diisohexadecanoylglycerol
cpd15689[c]	Diisoheptadecanoylphosphatidylserine
cpd15690[c]	Dianteisoheptadecanoylphosphatidylserine
cpd15691[c]	Diisotetradecanoylphosphatidylserine
cpd15692[c]	Diisopentadecanoylphosphatidylserine
cpd15693[c]	Dianteisopentadecanoylphosphatidylserine
cpd15694[c]	Diisohexadecanoylphosphatidylserine
cpd15695[c]	Diisoheptadecanoylphosphatidylethanolamine
cpd15696[c]	Dianteisoheptadecanoylphosphatidylethanolamine
cpd15697[c]	Diisotetradecanoylphosphatidylethanolamine
cpd15698[c]	Diisopentadecanoylphosphatidylethanolamine
cpd15699[c]	Dianteisopentadecanoylphosphatidylethanolamine
cpd15700[c]	Diisohexadecanoylphosphatidylethanolamine
cpd15701[c]	1,2-Diisoheptadecanoyl-sn-glycerol
cpd15702[c]	1,2-Dianteisoheptadecanoyl-sn-glycerol
cpd15703[c]	1,2-Diisotetradecanoyl-sn-glycerol
cpd15704[c]	1,2-Diisopentadecanoyl-sn-glycerol
cpd15705[c]	1,2-Dianteisopentadecanoyl-sn-glycerol
cpd15706[c]	1,2-Diisohexadecanoyl-sn-glycerol
cpd15716[c]	Diisoheptadecanoylphosphatidylglycerophosphate
cpd15717[c]	Dianteisoheptadecanoylphosphatidylglycerophosphate
cpd15718[c]	Diisotetradecanoylphosphatidylglycerophosphate
cpd15719[c]	Diisopentadecanoylphosphatidylglycerophosphate
cpd15720[c]	Dianteisopentadecanoylphosphatidylglycerophosphate
cpd15721[c]	Diisohexadecanoylphosphatidylglycerophosphate
cpd15722[c]	Diisoheptadecanoylphosphatidylglycerol
cpd15723[c]	Dianteisoheptadecanoylphosphatidylglycerol
cpd15724[c]	Diisotetradecanoylphosphatidylglycerol
cpd15725[c]	Diisopentadecanoylphosphatidylglycerol
cpd15726[c]	Dianteisopentadecanoylphosphatidylglycerol
cpd15727[c]	Diisohexadecanoylphosphatidylglycerol
cpd15791[c]	Palmitoylcardiolipin_(B. subtilis)
cpd15792[c]	Myristoylcardiolipin_(B. subtilis)
cpd15793[c]	Stearoylcardiolipin_(B. subtilis)
cpd15794[c]	Isoheptadecanoylcardiolipin_(B. subtilis)
cpd15795[c]	Anteisoheptadecanoylcardiolipin_(B. subtilis)
cpd15796[c]	Isotetradecanoylcardiolipin_(B. subtilis)
cpd15797[c]	Isopentadecanoylcardiolipin_(B. subtilis)
cpd15798[c]	Anteisopentadecanoylcardiolipin_(B. subtilis)
cpd15799[c]	Isohexadecanoylcardiolipin_(B. subtilis)
cpd15901[c]	2-oxohexanedioic_acid
cpd15901[e]	2-oxohexanedioic_acid
cpd16648[c]	sorbate
cpd16648[e]	sorbate
cpd16660[c]	homoserine_lactone
cpd17001[c]	(6R)-6-(L-erythro-1,2-Dihydroxypropyl)-5,6,7,8-tetrahydro-4a-hydroypterin
cpd17016[c]	ferrodoxin_(oxidized form 42)
cpd17017[c]	ferrodoxin_(reduced form 42)
cpd17044[c]	1-hydroxyphenazine
cpd17045[c]	beta-hydroxydecanoyl-beta-hydroxydecanoyl-S-CoA
cpd17046[c]	2-hydroxydodecanoyl-[acyl-carrier_protein]
cpd17047[c]	S-2-hydroxymyristoyl-[acyl-carrier_protein]
cpd17048[c]	2-oxo-3-p-tolylpropanate
cpd17049[c]	3-aminopropanaldehyde
cpd17050[c]	3-hydroxydecanoyl-3-hydroxydecanoate
cpd17051[c]	(3R)-3-Hydroxyoctadecanoyl-[acyl-carrier_protein]
cpd17052[c]	4-carbamoyl-2-oxobutanate
cpd17053[c]	5-methylphenazine-1-carboxylic_acid betaine
cpd17054[c]	Pseudomonas_aeruginosa KDO2-lipidA
cpd17055[c]	Pseudomonas_aeruginosa KDO-lipidA
cpd17056[c]	Pseudomonas_aeruginosa A-band lipopolysaccharide
cpd17056[e]	Pseudomonas_aeruginosa A-band lipopolysaccharide
cpd17057[c]	Pseudomonas_aeruginosa B-band lipopolysaccharide
cpd17059[c]	Pseudomonas_aeruginosa LPS core precursor 2 + KDO2-lipidA
cpd17060[c]	Pseudomonas_aeruginosa LPS core precursor 3 + KDO2-lipidA
cpd17061[c]	Pseudomonas_aeruginosa LPS core precursor 4 + KDO2-lipidA
cpd17062[c]	Pseudomonas_aeruginosa LPS core precursor 5 + KDO2-lipidA
cpd17063[c]	Pseudomonas_aeruginosa LPS core precursor 6 + KDO2-lipidA
cpd17064[c]	Pseudomonas_aeruginosa LPS core precursor 7 + KDO2-lipidA
cpd17065[c]	Pseudomonas_aeruginosa LPS core + KDO2-lipidA
cpd17066[c]	Pseudomonas_aeruginosa Lipid A
cpd17067[c]	Pseudomonas_Lipid A Disaccharide
cpd17068[c]	Pseudomonas_aeruginosa Lipid A precursor
cpd17069[c]	Pseudomonas_aeruginosa Lipid X
cpd17070[c]	UDP-2-NH-(3OH-C120),3-O-(3OH-C10:0)glucosamine
cpd17071[c]	UDP-3-O-(3OH-C100)-N-acetylglucosamine
cpd17072[c]	UDP-3-O-(3OH-C100)-D-glucosamine
cpd17073[c]	2-amino-2-deoxyisochorismic_acid
cpd17074[c]	Acetylated_Alginate
cpd17074[e]	Acetylated_Alginate
cpd17075[c]	Epimerized_Alginate Dimer
cpd17076[c]	delta-aminovalerate
cpd17077[c]	trans-2,3-dihydro-3-hydroxyanthranilic_acid
cpd17078[c]	2-heptyl-4-quinolone
cpd17079[c]	3-(4-hydroxyphenyl)-2-oxopropanoate
cpd17080[c]	L-rhamnosyl-Lrhamnosyl-3-hydroxydecanoyl-3-hydroxydecanoate
cpd17081[c]	L-rhamnosyl-3-hydroxydecanoyl-3-hydroxydecanoate
cpd17082[c]	N-(3-oxo-dodecanoyl)-L-homoserine_lactone
cpd17083[c]	phenazine-1-carboxylic_acid
cpd17084[c]	phenazine-1-carboxamide
cpd17085[c]	2-heptyl-3-hydroxy-4-quinolone
cpd17085[e]	2-heptyl-3-hydroxy-4-quinolone
cpd17086[c]	Rha-(alpha1,3)-N-acetylglucosamine_pyrophosphorylundecaprenol
cpd17087[c]	Rha-(a1,3)-Rha-(a1,3)-Rha-(a1,3)-N-acetylglucosamine_pyrophosphorylundecaprenol
cpd17088[c]	Rha-(a1,2)-Rha-(a1,3)-Rha-(a1,3)-Rha-(a1,3)-N-acetylglucosamine_pyrophosphorylundecaprenol
cpd17089[c]	Trans-2,3-didehydroacyl-CoA_(C10)
cpd17090[c]	Trans-2,3-didehydroacyl-CoA_(C8)
cpd17091[c]	trans,trans-2,3,4,5-tetradehydroacyl-CoA_(C8)
cpd17092[c]	UDP-N-acetyl_fucosamine
cpd17093[c]	UDP-N-acetyl-D-mannosamine_(2NAc(CH3C=NH)) acid
cpd17094[c]	UDP-N-acetyl-D-mannosamine_(2NAc3N) acid
cpd17095[c]	UDP-N-acetyl-D-manosamine_(2NAc3NAc) acid
cpd17096[c]	UDP-N-acetyl-D-mannosamine-3-N
cpd17097[c]	semiquinone-8
cpd17098[c]	Fuc2NAc-PP-Undecaprenyl
cpd17099[c]	Man(2NAc3NAc)A-(beta1,3)-Fuc2NAc-PP-Undecaprenyl
cpd17100[c]	Man(2NAc3N)(3,-CH3C=NH)A-(beta1,4)-Man(2NAc3NAc)A-(beta1,3)-Fuc2NAc-PP-Undecaprenyl
