# Supplementary material for: Genome-scale metabolic modeling of responses to polymyxins in Pseudomonas aeruginosa
Source: Gigascience. 2018 Mar 13;7(4):giy021. doi: 10.1093/gigascience/giy021 (PMC6333913; doi:10.1093/gigascience/giy021)
Supplement: Supplemental material [file giy021_supp.zip › additionalFile20.xlsx]

## Sheet: Dataset EV19
Additional file 20	Metabolic flux changes in response to lipid A modifications (using lipidomics measurement)
Index	Reaction ID	Reaction Formula	Pathway	Mean Flux (control)	Mean Flux (lipid A modification)	Major Flux (>0.1 mmol./gDW/h)	Z-Score	FDR (Z-Score)	Relative Changes (%, mean)					Threshold for Major Metabolic Flux
1	EX_cpd00001(e)	H2O[e] <=>	Boundary reaction	46.1028	45.4222	TRUE	157.979	0	1.47624					0.1
2	EX_cpd00007(e)	O2[e] <=>	Boundary reaction	-18.3935	-18.4012	TRUE	113.31	0	0.0421548
3	EX_cpd00009(e)	Phosphate[e] <=>	Boundary reaction	-2.94573	-1.92696	TRUE	156.841	0	34.5844
4	EX_cpd00011(e)	CO2[e] <=>	Boundary reaction	19.7584	19.7534	TRUE	65.9432	0	0.025545
5	EX_cpd00013(e)	NH3[e] <=>	Boundary reaction	-9.88803	-9.89765	TRUE	315.298	0	0.0972353
6	EX_cpd00018(e)	AMP[e] <=>	Boundary reaction	9.24224e-05	7.99742e-05	FALSE	27.2035	2.3053e-162	13.4688
7	EX_cpd00020(e)	Pyruvate[e] <=>	Boundary reaction	0.000388614	0.000452262	FALSE	34.3295	1.34743e-257	16.378
8	EX_cpd00023(e)	L-Glutamate[e] <=>	Boundary reaction	0.000215583	0.000209893	FALSE	5.554	6.94439e-08	2.63913
9	EX_cpd00024(e)	2-Oxoglutarate[e] <=>	Boundary reaction	0.000227312	0.000234376	FALSE	6.53939	1.57491e-10	3.10775
10	EX_cpd00027(e)	D-Glucose[e] <=>	Boundary reaction	-9.99981	-9.99983	TRUE	14.2276	1.83247e-45	0.000114737
11	EX_cpd00029(e)	Acetic acid[e] <=>	Boundary reaction	0.000580956	0.000645043	FALSE	21.6805	1.09025e-103	11.0313
12	EX_cpd00030(e)	Mn2+[e] <=>	Boundary reaction	-8.70919e-07	-8.71342e-07	FALSE	4727.19	0	0.048584
13	EX_cpd00033(e)	Glycine[e] <=>	Boundary reaction	0.00059895	0.00154519	FALSE	38.5832	0	157.984
14	EX_cpd00034(e)	Zn2+[e] <=>	Boundary reaction	0	0	FALSE	0	1	#DIV/0!
15	EX_cpd00035(e)	L-Alanine[e] <=>	Boundary reaction	0.000395363	0.00030193	FALSE	53.5064	0	23.6322
16	EX_cpd00036(e)	Succinate[e] <=>	Boundary reaction	0.000274041	0.000469695	FALSE	42.1661	0	71.3959
17	EX_cpd00039(e)	L-Lysine[e] <=>	Boundary reaction	0	0	FALSE	0	1	#DIV/0!
18	EX_cpd00041(e)	L-Aspartate[e] <=>	Boundary reaction	0.000302659	0.000300135	FALSE	0.111744	1	0.833701
19	EX_cpd00042(e)	GSH[e] <=>	Boundary reaction	7.8093e-05	9.17049e-05	FALSE	34.5806	2.35532e-261	17.4304
20	EX_cpd00046(e)	CMP[e] <=>	Boundary reaction	0.000104341	0.000112857	FALSE	17.1413	2.32394e-65	8.16145
21	EX_cpd00048(e)	Sulfate[e] <=>	Boundary reaction	-0.187175	-0.18734	TRUE	57.5671	0	0.087896
22	EX_cpd00051(e)	L-Arginine[e] <=>	Boundary reaction	0.0001252	0.000145562	FALSE	34.9297	1.25815e-266	16.2638
23	EX_cpd00053(e)	L-Glutamine[e] <=>	Boundary reaction	0.000210286	0.000205497	FALSE	6.61563	9.46642e-11	2.27703
24	EX_cpd00054(e)	L-Serine[e] <=>	Boundary reaction	0.000416093	0.000364147	FALSE	18.3906	5.08343e-75	12.4841
25	EX_cpd00058(e)	Cu2+[e] <=>	Boundary reaction	0	0	FALSE	0	1	#DIV/0!
26	EX_cpd00059(e)	L-Ascorbate[e] <=>	Boundary reaction	0	0	FALSE	0	1	#DIV/0!
27	EX_cpd00060(e)	L-Methionine[e] <=>	Boundary reaction	0	0	FALSE	0	1	#DIV/0!
28	EX_cpd00061(e)	Phosphoenolpyruvate[e] <=>	Boundary reaction	0.000317544	0.000352652	FALSE	25.3004	1.17901e-140	11.0561
29	EX_cpd00063(e)	Ca2+[e] <=>	Boundary reaction	-8.70916e-07	-8.71333e-07	FALSE	5092.4	0	0.0479287
30	EX_cpd00064(e)	Ornithine[e] <=>	Boundary reaction	0.000174652	0.000202889	FALSE	33.8042	7.97888e-250	16.1674
31	EX_cpd00065(e)	L-Tryptophan[e] <=>	Boundary reaction	7.69938e-05	7.66146e-05	FALSE	0.999723	0.703017	0.492505
32	EX_cpd00066(e)	L-Phenylalanine[e] <=>	Boundary reaction	8.56851e-05	0.000106024	FALSE	45.9819	0	23.7365
33	EX_cpd00067(e)	H+[e] <=>	Boundary reaction	4.47049	5.15775	TRUE	157.647	0	15.3734
34	EX_cpd00069(e)	L-Tyrosine[e] <=>	Boundary reaction	0.00010475	9.81143e-05	FALSE	11.8804	4.2205e-32	6.33476
35	EX_cpd00073(e)	Urea[e] <=>	Boundary reaction	0.0011157	0.0012051	FALSE	17.9403	1.84852e-71	8.01252
36	EX_cpd00075(e)	Nitrite[e] <=>	Boundary reaction	0	0	FALSE	0	1	#DIV/0!
37	EX_cpd00079(e)	D-glucose-6-phosphate[e] <=>	Boundary reaction	0.000154584	0.000157705	FALSE	3.24391	0.00279391	2.019
38	EX_cpd00080(e)	Glycerol-3-phosphate[e] <=>	Boundary reaction	0.000242304	0.000261838	FALSE	15.4492	2.319e-53	8.0621
39	EX_cpd00082(e)	D-Fructose[e] <=>	Boundary reaction	0	0	FALSE	0	1	#DIV/0!
40	EX_cpd00084(e)	L-Cysteine[e] <=>	Boundary reaction	0.000206399	0.000215633	FALSE	10.6924	3.04164e-26	4.474
41	EX_cpd00085(e)	Beta-Alanine[e] <=>	Boundary reaction	0	0	FALSE	0	1	#DIV/0!
42	EX_cpd00089(e)	Glucose-1-phosphate[e] <=>	Boundary reaction	0.000154644	0.000170028	FALSE	22.4143	1.01107e-110	9.94794
43	EX_cpd00091(e)	UMP[e] <=>	Boundary reaction	9.85224e-05	0.000109577	FALSE	23.2681	3.35412e-119	11.2201
44	EX_cpd00092(e)	Uracil[e] <=>	Boundary reaction	0.00031384	0.00033576	FALSE	16.2431	7.72947e-59	6.98452
45	EX_cpd00094(e)	2-Oxobutyrate[e] <=>	Boundary reaction	0.000213691	0.000225837	FALSE	12.2174	7.12611e-34	5.6839
46	EX_cpd00098(e)	Choline[e] <=>	Boundary reaction	0	0	FALSE	0	1	#DIV/0!
47	EX_cpd00099(e)	Cl-[e] <=>	Boundary reaction	-8.70916e-07	-8.71333e-07	FALSE	5092.46	0	0.0479293
48	EX_cpd00100(e)	Glycerol[e] <=>	Boundary reaction	0.000266348	0.000277249	FALSE	7.9037	7.07235e-15	4.09265
49	EX_cpd00105(e)	D-Ribose[e] <=>	Boundary reaction	0	0	FALSE	0	1	#DIV/0!
50	EX_cpd00106(e)	Fumarate[e] <=>	Boundary reaction	0.000315216	0.000311208	FALSE	3.8812	0.000247796	1.27126
51	EX_cpd00107(e)	L-Leucine[e] <=>	Boundary reaction	0.000119579	0.000136886	FALSE	33.6818	4.96557e-248	14.4735
52	EX_cpd00117(e)	D-Alanine[e] <=>	Boundary reaction	0.000323287	0.000370825	FALSE	30.4056	1.9503e-202	14.7044
53	EX_cpd00118(e)	Putrescine[e] <=>	Boundary reaction	0	0	FALSE	0	1	#DIV/0!
54	EX_cpd00119(e)	L-Histidine[e] <=>	Boundary reaction	0	0	FALSE	0	1	#DIV/0!
55	EX_cpd00122(e)	N-Acetyl-D-glucosamine[e] <=>	Boundary reaction	0	0	FALSE	0	1	#DIV/0!
56	EX_cpd00126(e)	GMP[e] <=>	Boundary reaction	0.000107201	9.3534e-05	FALSE	29.669	7.99731e-193	12.7486
57	EX_cpd00128(e)	Adenine[e] <=>	Boundary reaction	0.000242185	0.000269203	FALSE	24.3017	6.83573e-130	11.156
58	EX_cpd00129(e)	L-Proline[e] <=>	Boundary reaction	0.00017182	0.00018625	FALSE	19.0695	1.49392e-80	8.39831
59	EX_cpd00130(e)	L-Malate[e] <=>	Boundary reaction	0	0	FALSE	0	1	#DIV/0!
60	EX_cpd00132(e)	L-Asparagine[e] <=>	Boundary reaction	0.000298937	0.000319219	FALSE	10.8971	3.28945e-27	6.78487
61	EX_cpd00136(e)	4-Hydroxybenzoate[e] <=>	Boundary reaction	0.000107618	0.000110538	FALSE	3.97647	0.000167481	2.71356
62	EX_cpd00137(e)	Citrate[e] <=>	Boundary reaction	0.000208682	0.000204719	FALSE	4.32024	3.77751e-05	1.89894
63	EX_cpd00138(e)	D-Mannose[e] <=>	Boundary reaction	0	0	FALSE	0	1	#DIV/0!
64	EX_cpd00141(e)	Propanoate[e] <=>	Boundary reaction	0	0	FALSE	0	1	#DIV/0!
65	EX_cpd00142(e)	Acetoacetate[e] <=>	Boundary reaction	0.000284227	0.000277183	FALSE	4.83901	3.18548e-06	2.47857
66	EX_cpd00147(e)	5-Methylthioadenosine[e] <=>	Boundary reaction	8.93125e-05	9.28518e-05	FALSE	8.33387	2.05376e-16	3.96286
67	EX_cpd00149(e)	Co2+[e] <=>	Boundary reaction	0	0	FALSE	0	1	#DIV/0!
68	EX_cpd00151(e)	Thymine[e] <=>	Boundary reaction	0	0	FALSE	0	1	#DIV/0!
69	EX_cpd00152(e)	Agmatine[e] <=>	Boundary reaction	0.00017541	0.000152851	FALSE	30.3284	2.02619e-201	12.8606
70	EX_cpd00154(e)	Xylose[e] <=>	Boundary reaction	0	0	FALSE	0	1	#DIV/0!
71	EX_cpd00156(e)	L-Valine[e] <=>	Boundary reaction	0.000178998	0.000147833	FALSE	43.0298	0	17.4105
72	EX_cpd00159(e)	L-Lactate[e] <=>	Boundary reaction	0	0	FALSE	0	1	#DIV/0!
73	EX_cpd00161(e)	L-Threonine[e] <=>	Boundary reaction	0.000284038	0.000211363	FALSE	68.6477	0	25.5865
74	EX_cpd00162(e)	Aminoethanol[e] <=>	Boundary reaction	0.000369926	0.000392325	FALSE	12.9941	3.82784e-38	6.05488
75	EX_cpd00164(e)	Glucuronate[e] <=>	Boundary reaction	0	0	FALSE	0	1	#DIV/0!
76	EX_cpd00169(e)	3-Phosphoglycerate[e] <=>	Boundary reaction	0.000416745	0.000389456	FALSE	16.5943	2.40047e-61	6.54823
77	EX_cpd00170(e)	Gluconolactone[e] <=>	Boundary reaction	0.000186347	0.000199175	FALSE	12.8322	3.11376e-37	6.88373
78	EX_cpd00182(e)	Adenosine[e] <=>	Boundary reaction	8.0808e-05	0.00010825	FALSE	58.9564	0	33.9596
79	EX_cpd00186(e)	D-Glutamate[e] <=>	Boundary reaction	0.000198862	0.000233311	FALSE	36.3486	1.38398e-288	17.3226
80	EX_cpd00205(e)	K+[e] <=>	Boundary reaction	0	0	FALSE	0	1	#DIV/0!
81	EX_cpd00207(e)	Guanine[e] <=>	Boundary reaction	0	0	FALSE	0	1	#DIV/0!
82	EX_cpd00209(e)	Nitrate[e] <=>	Boundary reaction	0	0	FALSE	0	1	#DIV/0!
83	EX_cpd00210(e)	Taurine[e] <=>	Boundary reaction	0	0	FALSE	0	1	#DIV/0!
84	EX_cpd00211(e)	Butanoate[e] <=>	Boundary reaction	0	0	FALSE	0	1	#DIV/0!
85	EX_cpd00213(e)	Lipoamide[e] <=>	Boundary reaction	0	0	FALSE	0	1	#DIV/0!
86	EX_cpd00214(e)	Hexadecanoate[e] <=>	Boundary reaction	0	0	FALSE	0	1	#DIV/0!
87	EX_cpd00222(e)	GLCN[e] <=>	Boundary reaction	0.000183193	0.000194668	FALSE	13.3773	2.39072e-40	6.26378
88	EX_cpd00226(e)	HYXN[e] <=>	Boundary reaction	0.000220228	0.000210028	FALSE	10.3164	1.61677e-24	4.6315
89	EX_cpd00227(e)	L-Homoserine[e] <=>	Boundary reaction	0.000234401	0.000267269	FALSE	30.7779	2.18298e-207	14.0222
90	EX_cpd00229(e)	Glycolaldehyde[e] <=>	Boundary reaction	0.000502735	0.000503749	FALSE	1.79652	0.1636	0.201725
91	EX_cpd00235(e)	D-mannose-6-phosphate[e] <=>	Boundary reaction	0.000148148	0.000168111	FALSE	27.4887	9.38821e-166	13.4751
92	EX_cpd00244(e)	Ni2+[e] <=>	Boundary reaction	0	0	FALSE	0	1	#DIV/0!
93	EX_cpd00246(e)	Inosine[e] <=>	Boundary reaction	0	0	FALSE	0	1	#DIV/0!
94	EX_cpd00247(e)	Orotate[e] <=>	Boundary reaction	0	0	FALSE	0	1	#DIV/0!
95	EX_cpd00248(e)	Quinate[e] <=>	Boundary reaction	0.000114542	0.000145571	FALSE	50.6681	0	27.0892
96	EX_cpd00249(e)	Uridine[e] <=>	Boundary reaction	9.7117e-05	0.000108441	FALSE	21.0461	8.51168e-98	11.6599
97	EX_cpd00254(e)	Mg[e] <=>	Boundary reaction	0	0	FALSE	0	1	#DIV/0!
98	EX_cpd00264(e)	Spermidine[e] <=>	Boundary reaction	0	0	FALSE	0	1	#DIV/0!
99	EX_cpd00266(e)	Carnitine[e] <=>	Boundary reaction	0	0	FALSE	0	1	#DIV/0!
100	EX_cpd00268(e)	H2S2O3[e] <=>	Boundary reaction	0	0	FALSE	0	1	#DIV/0!
101	EX_cpd00274(e)	Citrulline[e] <=>	Boundary reaction	0.000149838	0.000155193	FALSE	10.1	1.49763e-23	3.57373
102	EX_cpd00280(e)	D-Galacturonate[e] <=>	Boundary reaction	0	0	FALSE	0	1	#DIV/0!
103	EX_cpd00281(e)	GABA[e] <=>	Boundary reaction	0.000207632	0.000221973	FALSE	14.0734	1.63303e-44	6.90708
104	EX_cpd00284(e)	6-Phospho-D-gluconate[e] <=>	Boundary reaction	0.000161664	0.000178338	FALSE	21.0963	2.95126e-98	10.3141
105	EX_cpd00285(e)	Phosphoethanolamine[e] <=>	Boundary reaction	0	0	FALSE	0	1	#DIV/0!
106	EX_cpd00288(e)	D-Glucosamine_phosphate[e] <=>	Boundary reaction	0.000147488	0.000146435	FALSE	2.32552	0.0457364	0.713825
107	EX_cpd00298(e)	DTMP[e] <=>	Boundary reaction	9.7243e-05	8.95916e-05	FALSE	17.0159	1.98318e-64	7.86833
108	EX_cpd00300(e)	Urate[e] <=>	Boundary reaction	0.00030811	0.000284181	FALSE	17.1695	1.43194e-65	7.76631
109	EX_cpd00305(e)	Thiamin[e] <=>	Boundary reaction	0	0	FALSE	0	1	#DIV/0!
110	EX_cpd00307(e)	Cytosine[e] <=>	Boundary reaction	0	0	FALSE	0	1	#DIV/0!
111	EX_cpd00308(e)	Malonate[e] <=>	Boundary reaction	0	0	FALSE	0	1	#DIV/0!
112	EX_cpd00309(e)	XAN[e] <=>	Boundary reaction	0.000269027	0.000250314	FALSE	16.2689	5.09794e-59	6.95582
113	EX_cpd00311(e)	Guanosine[e] <=>	Boundary reaction	9.68378e-05	8.11752e-05	FALSE	41.9144	0	16.1741
114	EX_cpd00312(e)	Histamine[e] <=>	Boundary reaction	0	0	FALSE	0	1	#DIV/0!
115	EX_cpd00314(e)	D-Mannitol[e] <=>	Boundary reaction	0	0	FALSE	0	1	#DIV/0!
116	EX_cpd00322(e)	L-Isoleucine[e] <=>	Boundary reaction	0	0	FALSE	0	1	#DIV/0!
117	EX_cpd00339(e)	5-Aminopentanoate[e] <=>	Boundary reaction	0.00017435	0.000164402	FALSE	14.6804	2.58119e-48	5.70586
118	EX_cpd00355(e)	Nicotinamide_ribonucleotide[e] <=>	Boundary reaction	8.09043e-05	8.64475e-05	FALSE	15.8369	5.30993e-56	6.85156
119	EX_cpd00363(e)	Ethanol[e] <=>	Boundary reaction	0.000298758	0.000317883	FALSE	14.4961	3.82643e-47	6.40151
120	EX_cpd00367(e)	Cytidine[e] <=>	Boundary reaction	8.60018e-05	0.000100672	FALSE	32.9451	2.19427e-237	17.0583
121	EX_cpd00374(e)	Tyramine[e] <=>	Boundary reaction	0	0	FALSE	0	1	#DIV/0!
122	EX_cpd00379(e)	Glutaric acid[e] <=>	Boundary reaction	0	0	FALSE	0	1	#DIV/0!
123	EX_cpd00380(e)	Itaconate[e] <=>	Boundary reaction	0	0	FALSE	0	1	#DIV/0!
124	EX_cpd00381(e)	L-Cystine[e] <=>	Boundary reaction	0	0	FALSE	0	1	#DIV/0!
125	EX_cpd00386(e)	D-Malate[e] <=>	Boundary reaction	0	0	FALSE	0	1	#DIV/0!
126	EX_cpd00395(e)	L-Cysteate[e] <=>	Boundary reaction	0	0	FALSE	0	1	#DIV/0!
127	EX_cpd00396(e)	L-Rhamnose[e] <=>	Boundary reaction	0	0	FALSE	0	1	#DIV/0!
128	EX_cpd00406(e)	Hypotaurine[e] <=>	Boundary reaction	0	0	FALSE	0	1	#DIV/0!
129	EX_cpd00423(e)	Vitamin B12r[e] <=>	Boundary reaction	0	0	FALSE	0	1	#DIV/0!
130	EX_cpd00424(e)	Cystathionine[e] <=>	Boundary reaction	0.000108465	9.83598e-05	FALSE	19.563	1.06611e-84	9.31675
131	EX_cpd00457(e)	Phosphocholine[e] <=>	Boundary reaction	0	0	FALSE	0	1	#DIV/0!
132	EX_cpd00467(e)	3-Sulfinoalanine[e] <=>	Boundary reaction	0	0	FALSE	0	1	#DIV/0!
133	EX_cpd00477(e)	N-Acetyl-L-glutamate[e] <=>	Boundary reaction	0.000132979	0.000149292	FALSE	27.8695	2.47619e-170	12.2671
134	EX_cpd00480(e)	2-Dehydro-D-gluconate[e] <=>	Boundary reaction	0.000199273	0.000208026	FALSE	9.98975	4.57372e-23	4.39262
135	EX_cpd00482(e)	2-Phospho-D-glycerate[e] <=>	Boundary reaction	0.000363928	0.000406707	FALSE	24.3787	1.05215e-130	11.7548
136	EX_cpd00485(e)	D-Mannose1-phosphate[e] <=>	Boundary reaction	0.000146894	0.000138258	FALSE	11.3291	2.62001e-29	5.87913
137	EX_cpd00489(e)	4-Hydroxyphenylacetate[e] <=>	Boundary reaction	0	0	FALSE	0	1	#DIV/0!
138	EX_cpd00528(e)	N2[e] <=>	Boundary reaction	0	0	FALSE	0	1	#DIV/0!
139	EX_cpd00531(e)	Hg2+[e] <=>	Boundary reaction	0	0	FALSE	0	1	#DIV/0!
140	EX_cpd00540(e)	BET[e] <=>	Boundary reaction	0	0	FALSE	0	1	#DIV/0!
141	EX_cpd00549(e)	D-Lysine[e] <=>	Boundary reaction	0	0	FALSE	0	1	#DIV/0!
142	EX_cpd00550(e)	D-Serine[e] <=>	Boundary reaction	0	0	FALSE	0	1	#DIV/0!
143	EX_cpd00587(e)	D-Cysteine[e] <=>	Boundary reaction	0	0	FALSE	0	1	#DIV/0!
144	EX_cpd00635(e)	Cbl[e] <=>	Boundary reaction	0	0	FALSE	0	1	#DIV/0!
145	EX_cpd00637(e)	D-Methionine[e] <=>	Boundary reaction	0	0	FALSE	0	1	#DIV/0!
146	EX_cpd00696(e)	3,5-Cyclic_CMP[e] <=>	Boundary reaction	0	0	FALSE	0	1	#DIV/0!
147	EX_cpd00697(e)	CGMP[e] <=>	Boundary reaction	0	0	FALSE	0	1	#DIV/0!
148	EX_cpd00700(e)	AMP 2-phosphate[e] <=>	Boundary reaction	0	0	FALSE	0	1	#DIV/0!
149	EX_cpd00727(e)	2-Phosphoglycolate[e] <=>	Boundary reaction	0	0	FALSE	0	1	#DIV/0!
150	EX_cpd00738(e)	Phosphoserine[e] <=>	Boundary reaction	0.000460343	0.000405499	FALSE	29.4369	7.59256e-190	11.9136
151	EX_cpd00794(e)	TRHL[e] <=>	Boundary reaction	0	0	FALSE	0	1	#DIV/0!
152	EX_cpd00797(e)	(R)-3-Hydroxybutanoate[e] <=>	Boundary reaction	0.000257195	0.000240168	FALSE	16.5243	7.6584e-61	6.62021
153	EX_cpd00851(e)	Trans-4-Hydroxy-L-proline[e] <=>	Boundary reaction	0	0	FALSE	0	1	#DIV/0!
154	EX_cpd00870(e)	Gamma-butyrobetaine[e] <=>	Boundary reaction	0	0	FALSE	0	1	#DIV/0!
155	EX_cpd00876(e)	2-Methyl-S-3-hydroxy-propanoate[e] <=>	Boundary reaction	0	0	FALSE	0	1	#DIV/0!
156	EX_cpd00971(e)	Na+[e] <=>	Boundary reaction	0	0	FALSE	0	1	#DIV/0!
157	EX_cpd00988(e)	3-AMP[e] <=>	Boundary reaction	0	0	FALSE	0	1	#DIV/0!
158	EX_cpd00989(e)	3-UMP[e] <=>	Boundary reaction	0	0	FALSE	0	1	#DIV/0!
159	EX_cpd01012(e)	Cd2+[e] <=>	Boundary reaction	0	0	FALSE	0	1	#DIV/0!
160	EX_cpd01017(e)	Cys-Gly[e] <=>	Boundary reaction	0.000123862	0.000153013	FALSE	44.8975	0	23.5345
161	EX_cpd01080(e)	Octadecanoate[e] <=>	Boundary reaction	0	0	FALSE	0	1	#DIV/0!
162	EX_cpd01092(e)	Allantoin[e] <=>	Boundary reaction	0.000290604	0.000297185	FALSE	5.17854	5.50874e-07	2.26432
163	EX_cpd01155(e)	Cadaverine[e] <=>	Boundary reaction	0	0	FALSE	0	1	#DIV/0!
164	EX_cpd01160(e)	Cysteamine[e] <=>	Boundary reaction	0	0	FALSE	0	1	#DIV/0!
165	EX_cpd01217(e)	Xanthosine[e] <=>	Boundary reaction	0.000104546	0.000112102	FALSE	16.0923	8.89205e-58	7.22729
166	EX_cpd01242(e)	Thyminose[e] <=>	Boundary reaction	0	0	FALSE	0	1	#DIV/0!
167	EX_cpd01293(e)	5-Oxoproline[e] <=>	Boundary reaction	0	0	FALSE	0	1	#DIV/0!
168	EX_cpd01308(e)	D-Asparagine[e] <=>	Boundary reaction	0	0	FALSE	0	1	#DIV/0!
169	EX_cpd01414(e)	Tetrathionate[e] <=>	Boundary reaction	0	0	FALSE	0	1	#DIV/0!
170	EX_cpd01550(e)	Phosphocreatine[e] <=>	Boundary reaction	0	0	FALSE	0	1	#DIV/0!
171	EX_cpd01570(e)	2,3-Cyclic AMP[e] <=>	Boundary reaction	0	0	FALSE	0	1	#DIV/0!
172	EX_cpd01571(e)	2,3-Cyclic CMP[e] <=>	Boundary reaction	0	0	FALSE	0	1	#DIV/0!
173	EX_cpd01572(e)	2,3-Cyclic UMP[e] <=>	Boundary reaction	0	0	FALSE	0	1	#DIV/0!
174	EX_cpd01622(e)	Trimetaphosphate[e] <=>	Boundary reaction	0	0	FALSE	0	1	#DIV/0!
175	EX_cpd01630(e)	Cis,cis-Muconate[e] <=>	Boundary reaction	0.000134532	0.000122207	FALSE	20.7026	1.11155e-94	9.16139
176	EX_cpd01665(e)	D-O-Phosphoserine[e] <=>	Boundary reaction	0	0	FALSE	0	1	#DIV/0!
177	EX_cpd01701(e)	S-Citramalate[e] <=>	Boundary reaction	0	0	FALSE	0	1	#DIV/0!
178	EX_cpd01756(e)	N-Acetylmethionine[e] <=>	Boundary reaction	0	0	FALSE	0	1	#DIV/0!
179	EX_cpd01908(e)	Glycerol 2-phosphate[e] <=>	Boundary reaction	0	0	FALSE	0	1	#DIV/0!
180	EX_cpd01914(e)	L-Methionine S-oxide[e] <=>	Boundary reaction	0	0	FALSE	0	1	#DIV/0!
181	EX_cpd01939(e)	Uridine 2-phosphate[e] <=>	Boundary reaction	0	0	FALSE	0	1	#DIV/0!
182	EX_cpd01947(e)	BDOH[e] <=>	Boundary reaction	0.000183292	0.000166932	FALSE	21.2082	2.76398e-99	8.92572
183	EX_cpd01991(e)	2-Cytidylic_acid[e] <=>	Boundary reaction	0	0	FALSE	0	1	#DIV/0!
184	EX_cpd02012(e)	N-Formyl-L-methionine[e] <=>	Boundary reaction	0	0	FALSE	0	1	#DIV/0!
185	EX_cpd02233(e)	Ciliatine[e] <=>	Boundary reaction	0	0	FALSE	0	1	#DIV/0!
186	EX_cpd02241(e)	D-Mannosamine[e] <=>	Boundary reaction	0	0	FALSE	0	1	#DIV/0!
187	EX_cpd02599(e)	Octopamine[e] <=>	Boundary reaction	0	0	FALSE	0	1	#DIV/0!
188	EX_cpd03047(e)	Taurocholate[e] <=>	Boundary reaction	0	0	FALSE	0	1	#DIV/0!
189	EX_cpd03048(e)	Isethionate[e] <=>	Boundary reaction	0	0	FALSE	0	1	#DIV/0!
190	EX_cpd03091(e)	5-Deoxyadenosine[e] <=>	Boundary reaction	4.70958e-08	1.21149e-07	FALSE	254.339	0	157.239
191	EX_cpd03294(e)	Aerobactin[e] <=>	Boundary reaction	0	0	FALSE	0	1	#DIV/0!
192	EX_cpd03385(e)	Fosfonet[e] <=>	Boundary reaction	0	0	FALSE	0	1	#DIV/0!
193	EX_cpd03424(e)	Vitamin_B12[e] <=>	Boundary reaction	0	0	FALSE	0	1	#DIV/0!
194	EX_cpd03454(e)	3-CMP[e] <=>	Boundary reaction	0	0	FALSE	0	1	#DIV/0!
195	EX_cpd03535(e)	Phosphoarginine[e] <=>	Boundary reaction	0	0	FALSE	0	1	#DIV/0!
196	EX_cpd03701(e)	Gp[e] <=>	Boundary reaction	0	0	FALSE	0	1	#DIV/0!
197	EX_cpd03702(e)	2,3-Cyclic GMP[e] <=>	Boundary reaction	0	0	FALSE	0	1	#DIV/0!
198	EX_cpd03724(e)	Ferrichrome[e] <=>	Boundary reaction	0	0	FALSE	0	1	#DIV/0!
199	EX_cpd03726(e)	Fe-enterochlin[e] <=>	Boundary reaction	0	0	FALSE	0	1	#DIV/0!
200	EX_cpd03734(e)	Acetamide[e] <=>	Boundary reaction	0	0	FALSE	0	1	#DIV/0!
201	EX_cpd03776(e)	Sulfanilic acid[e] <=>	Boundary reaction	0	0	FALSE	0	1	#DIV/0!
202	EX_cpd03805(e)	2-Deoxy-D-glucose 6-phosphate[e] <=>	Boundary reaction	0	0	FALSE	0	1	#DIV/0!
203	EX_cpd03840(e)	D-Valine[e] <=>	Boundary reaction	0	0	FALSE	0	1	#DIV/0!
204	EX_cpd03847(e)	Tetradecanoate[e] <=>	Boundary reaction	0	0	FALSE	0	1	#DIV/0!
205	EX_cpd03912(e)	Phosphotyrosine[e] <=>	Boundary reaction	0	0	FALSE	0	1	#DIV/0!
206	EX_cpd04097(e)	Pb[e] <=>	Boundary reaction	0	0	FALSE	0	1	#DIV/0!
207	EX_cpd04099(e)	Phosphonate[e] <=>	Boundary reaction	0	0	FALSE	0	1	#DIV/0!
208	EX_cpd04181(e)	Acetylcysteine[e] <=>	Boundary reaction	0	0	FALSE	0	1	#DIV/0!
209	EX_cpd05190(e)	Djenkolate[e] <=>	Boundary reaction	0	0	FALSE	0	1	#DIV/0!
210	EX_cpd05192(e)	Sebacate[e] <=>	Boundary reaction	0	0	FALSE	0	1	#DIV/0!
211	EX_cpd07061(e)	Stachydrine[e] <=>	Boundary reaction	0	0	FALSE	0	1	#DIV/0!
212	EX_cpd08023(e)	Methanesulfonate[e] <=>	Boundary reaction	0	0	FALSE	0	1	#DIV/0!
213	EX_cpd08093(e)	Ethionine[e] <=>	Boundary reaction	0	0	FALSE	0	1	#DIV/0!
214	EX_cpd08928(e)	L-Threonine phosphate[e] <=>	Boundary reaction	0	0	FALSE	0	1	#DIV/0!
215	EX_cpd09878(e)	Sulfoacetate[e] <=>	Boundary reaction	0	0	FALSE	0	1	#DIV/0!
216	EX_cpd10114(e)	Thiourea[e] <=>	Boundary reaction	0	0	FALSE	0	1	#DIV/0!
217	EX_cpd10515(e)	Fe2+[e] <=>	Boundary reaction	-8.70916e-07	-8.71333e-07	FALSE	5092.76	0	0.0479299
218	EX_cpd10516(e)	Fe3[e] <=>	Boundary reaction	0	0	FALSE	0	1	#DIV/0!
219	EX_cpd11574(e)	Molybdate[e] <=>	Boundary reaction	0	0	FALSE	0	1	#DIV/0!
220	EX_cpd11575(e)	MOPS[e] <=>	Boundary reaction	0	0	FALSE	0	1	#DIV/0!
221	EX_cpd11576(e)	L-methionine R-oxide[e] <=>	Boundary reaction	0	0	FALSE	0	1	#DIV/0!
222	EX_cpd11577(e)	Lanthionine[e] <=>	Boundary reaction	0	0	FALSE	0	1	#DIV/0!
223	EX_cpd11578(e)	Hexanesulfonate[e] <=>	Boundary reaction	0	0	FALSE	0	1	#DIV/0!
224	EX_cpd11579(e)	Ethanesulfonate[e] <=>	Boundary reaction	0	0	FALSE	0	1	#DIV/0!
225	EX_cpd11580(e)	Gly-Gln[e] <=>	Boundary reaction	0	0	FALSE	0	1	#DIV/0!
226	EX_cpd11581(e)	Gly-asn-L[e] <=>	Boundary reaction	0	0	FALSE	0	1	#DIV/0!
227	EX_cpd11582(e)	Ala-L-Thr-L[e] <=>	Boundary reaction	0	0	FALSE	0	1	#DIV/0!
228	EX_cpd11583(e)	Ala-Leu[e] <=>	Boundary reaction	0	0	FALSE	0	1	#DIV/0!
229	EX_cpd11584(e)	Ala-His[e] <=>	Boundary reaction	0	0	FALSE	0	1	#DIV/0!
230	EX_cpd11585(e)	L-alanylglycine[e] <=>	Boundary reaction	0	0	FALSE	0	1	#DIV/0!
231	EX_cpd11586(e)	Ala-L-glu-L[e] <=>	Boundary reaction	0	0	FALSE	0	1	#DIV/0!
232	EX_cpd11587(e)	Ala-Gln[e] <=>	Boundary reaction	0	0	FALSE	0	1	#DIV/0!
233	EX_cpd11588(e)	Gly-pro-L[e] <=>	Boundary reaction	0	0	FALSE	0	1	#DIV/0!
234	EX_cpd11589(e)	Gly-asp-L[e] <=>	Boundary reaction	0	0	FALSE	0	1	#DIV/0!
235	EX_cpd11590(e)	Met-L-ala-L[e] <=>	Boundary reaction	0	0	FALSE	0	1	#DIV/0!
236	EX_cpd11591(e)	Gly-Met[e] <=>	Boundary reaction	0	0	FALSE	0	1	#DIV/0!
237	EX_cpd11592(e)	Gly-glu-L[e] <=>	Boundary reaction	0	0	FALSE	0	1	#DIV/0!
238	EX_cpd11593(e)	Ala-L-asp-L[e] <=>	Boundary reaction	0	0	FALSE	0	1	#DIV/0!
239	EX_cpd11596(e)	Butanesulfonate[e] <=>	Boundary reaction	0	0	FALSE	0	1	#DIV/0!
240	EX_cpd11608(e)	Peptide[e] <=>	Boundary reaction	0	0	FALSE	0	1	#DIV/0!
241	EX_cpd13391(e)	Tween 20[e] <=>	Boundary reaction	0	0	FALSE	0	1	#DIV/0!
242	EX_cpd13392(e)	Tween 80[e] <=>	Boundary reaction	0	0	FALSE	0	1	#DIV/0!
243	EX_cpd15378(e)	4-Hydroxy-benzylalcohol[e] <=>	Boundary reaction	0	0	FALSE	0	1	#DIV/0!
244	EX_cpd15603(e)	Gly-Cys[e] <=>	Boundary reaction	0	0	FALSE	0	1	#DIV/0!
245	EX_cpd15604(e)	Gly-Leu[e] <=>	Boundary reaction	0	0	FALSE	0	1	#DIV/0!
246	EX_cpd15605(e)	Gly-Phe[e] <=>	Boundary reaction	0	0	FALSE	0	1	#DIV/0!
247	EX_cpd15606(e)	Gly-Tyr[e] <=>	Boundary reaction	0	0	FALSE	0	1	#DIV/0!
248	EX_cpd15901(e)	2-Oxohexanedioic acid[e] <=>	Boundary reaction	0	0	FALSE	0	1	#DIV/0!
249	EX_cpd16648(e)	Sorbate[e] <=>	Boundary reaction	0	0	FALSE	0	1	#DIV/0!
250	EX_cpd17074(e)	Acetylated Alginate[e] <=>	Boundary reaction	7.47396e-05	7.69238e-05	FALSE	4.85373	2.96284e-06	2.92233
251	EX_cpd17085(e)	2-Heptyl-3-hydroxy-4-quinolone[e] <=>	Boundary reaction	4.47303e-05	4.69307e-05	FALSE	10.513	2.06528e-25	4.91928
252	rxn00001	H2O + PPi -> 2 Phosphate + 2 H+	Phosphonate and phosphinate metabolism	6.86708	7.19223	TRUE	148.55	0	4.73499
253	rxn00002	H2O + 3 H+ + Allophanate -> 2 CO2 + 2 NH3	Urea degradation	0.00103002	0.000939964	FALSE	24.3401	2.68617e-130	8.74308
254	rxn00003	2 Pyruvate + H+ -> CO2 + ALCTT	Valine, leucine and isoleucine biosynthesis	0.663536	0.6637	TRUE	24.6229	2.63694e-133	0.024649
255	rxn00010	2 Glyoxalate + H+ -> CO2 + Tartronate semialdehyde	Glyoxylate and dicarboxylate metabolism	0.00203417	0.00214264	FALSE	12.8166	3.8059e-37	5.33248
256	rxn00029	2 5-Aminolevulinate -> 2 H2O + H+ + Porphobilinogen	Porphyrin and chlorophyll metabolism	3.48368e-06	3.48535e-06	FALSE	4966.45	0	0.0479428
257	rxn00048	2 6-7-Dimethyl-8-1-D-ribityllumazine -> Riboflavin + 4-1-D-Ribitylamino-5-aminouracil	Riboflavin metabolism	3.91912e-05	3.921e-05	FALSE	5092.37	0	0.0479291
258	rxn00056	O2 + 4 H+ + 4 Fe2+ -> 2 H2O + 4 Fe3	Porphyrin and chlorophyll metabolism	0	0	FALSE	0	1	#DIV/0!
259	rxn00060	H2O + 4 Porphobilinogen -> 4 NH3 + Hydroxymethylbilane	Porphyrin and chlorophyll metabolism	8.70919e-07	8.71337e-07	FALSE	4966.37	0	0.0479424
260	rxn00062	H2O + ATP -> ADP + Phosphate + H+	Purine metabolism	4.98	4.98	TRUE	0	1	0
261	rxn00077	ATP + NAD -> NADP + ADP	Nicotinate and nicotinamide metabolism	0.000412203	0.000415883	FALSE	100.677	0	0.892823
262	rxn00085	NADPH + 2-Oxoglutarate + L-Glutamine + H+ -> NADP + 2 L-Glutamate	Alanine, aspartate and glutamate metabolism	0.00378166	0.00431395	FALSE	31.2033	4.11455e-213	14.0755
263	rxn00086	NADPH + H+ + Oxidized_glutathione <=> NADP + 2 GSH	Glutathione metabolism	0.00439398	0.00428078	FALSE	8.17937	7.48018e-16	2.57627
264	rxn00095	H2O + AppppA <=> 2 ADP	Ap4A biosynthesis	0	0	FALSE	0	1	#DIV/0!
265	rxn00097	ATP + AMP <=> 2 ADP	Purine salvage	0.657974	0.579328	TRUE	26.0934	1.64085e-149	11.9528
266	rxn00100	ATP + Dephospho-CoA -> ADP + CoA	Pantothenate and CoA biosynthesis	0.00133108	0.0014579	FALSE	18.4718	1.13771e-75	9.52766
267	rxn00101	H2O + 2 H+ + Urea -> CO2 + 2 NH3	Urea degradation	0.00117507	0.00123371	FALSE	11.3598	1.85006e-29	4.9903
268	rxn00102	H2O + CO2 <=> H+ + H2CO3	Glycolysis	1.67914	1.96154	TRUE	186.755	0	16.818
269	rxn00105	ATP + Nicotinamide_ribonucleotide <=> NAD + PPi	Nicotinate and nicotinamide metabolism	0.0009592	0.000991201	FALSE	7.32833	6.0192e-13	3.33626
270	rxn00117	ATP + UDP <=> ADP + UTP	Pyrimidine metabolism	1.00877	1.016	TRUE	333.603	0	0.717227
271	rxn00119	ATP + UMP <=> ADP + UDP	Pyrimidine salvage	0.511913	0.512179	TRUE	33.2033	4.29258e-241	0.0518631
272	rxn00122	ATP + FMN -> PPi + FAD	Riboflavin metabolism	3.91912e-05	3.921e-05	FALSE	5092.38	0	0.0479292
273	rxn00124	ATP + Pyridoxal -> ADP + Pyridoxal_phosphate	Vitamin B6 metabolism	0.00391022	0.00424381	FALSE	16.7973	8.06686e-63	8.53117
274	rxn00126	H2O + ATP + L-Methionine -> Phosphate + PPi + S-Adenosyl-L-methionine	Cysteine and methionine metabolism	0.00110087	0.00122559	FALSE	25.9212	1.44964e-147	11.3284
275	rxn00127	S-Adenosyl-L-methionine + H+ -> CO2 + S-Adenosylmethioninamine	Spermidine biosynthesis	0.00597838	0.00597255	FALSE	2.4393	0.0336832	0.0975392
276	rxn00131	H2O + AMP -> Ribose-5-phosphate + Adenine	Purine metabolism	0.00217338	0.00204281	FALSE	14.5877	1.00836e-47	6.00778
277	rxn00132	H2O + AMP -> Phosphate + H+ + Adenosine	Purine metabolism	0.00366207	0.00314824	FALSE	43.046	0	14.031
278	rxn00137	H2O + Adenosine_3-5-bisphosphate -> Phosphate + AMP + H+	Sulfur metabolism	0.00368687	0.00367385	FALSE	0.18755	1	0.353309
279	rxn00138	ATP + NH3 + Deamido-NAD -> NAD + PPi + AMP	Nicotinate and nicotinamide metabolism	0.00215597	0.00188596	FALSE	54.4632	0	12.5241
280	rxn00139	PPi + AMP <=> PRPP + Adenine	Purine salvage	-0.00394301	-0.00391926	FALSE	2.11385	0.0786201	0.602411
281	rxn00141	H2O + S-Adenosyl-homocysteine <=> Homocysteine + Adenosine	Cysteine and methionine metabolism	-0.00487755	-0.00474708	FALSE	25.2678	2.68022e-140	2.67488
282	rxn00145	2 Cytochrome_c3+ + L-Lactate -> Pyruvate + 2 H+ + 2 Cytochrome_c2+	Pyruvate metabolism	0	0	FALSE	0	1	#DIV/0!
283	rxn00147	H2O + ATP + Pyruvate -> Phosphate + AMP + Phosphoenolpyruvate + H+	Pyruvate metabolism	0.00360207	0.00416515	FALSE	32.6281	7.19296e-233	15.6321
284	rxn00148	ADP + Phosphoenolpyruvate -> ATP + Pyruvate	Glycolysis	3.50445	3.40677	TRUE	44.7001	0	2.78734
285	rxn00154	NAD + CoA + Pyruvate -> NADH + CO2 + Acetyl-CoA	Pyruvate metabolism	10.2014	9.80759	TRUE	191.999	0	3.86018
286	rxn00161	NADP + L-Malate -> NADPH + CO2 + Pyruvate	Pyruvate metabolism	0.00437426	0.0040543	FALSE	15.0469	1.09568e-50	7.31464
287	rxn00162	Oxaloacetate + H+ -> CO2 + Pyruvate	Pyruvate metabolism	0.00445516	0.00414991	FALSE	16.6065	1.96261e-61	6.85171
288	rxn00165	L-Serine -> NH3 + Pyruvate	Glycine, serine and threonine metabolism	0.00402361	0.00401671	FALSE	1.58517	0.254089	0.171309
289	rxn00166	D-Serine -> NH3 + Pyruvate	Glycine, serine and threonine metabolism	0	0	FALSE	0	1	#DIV/0!
290	rxn00173	Phosphate + Acetyl-CoA + H+ <=> CoA + Acetylphosphate	Taurine and hypotaurine metabolism	-0.365729	-0.362536	TRUE	27.9941	7.61705e-172	0.87297
291	rxn00175	ATP + CoA + Acetic acid + H+ -> PPi + AMP + Acetyl-CoA	Pyruvate metabolism	0.00390221	0.00406328	FALSE	8.664	1.2043e-17	4.1278
292	rxn00178	CoA + Acetoacetyl-CoA <=> 2 Acetyl-CoA	Fatty acid degradation	0.00335195	0.00347267	FALSE	13.8661	2.9793e-43	3.60165
293	rxn00179	ATP + L-Glutamate + H+ <=> ADP + L-Glutamyl_5-phosphate	Arginine and proline metabolism	0	-0.00613561	FALSE	331.425	0	#DIV/0!
294	rxn00182	H2O + NAD + L-Glutamate -> NADH + NH3 + 2-Oxoglutarate + H+	Alanine, aspartate and glutamate metabolism	0.438521	0.87229	TRUE	183.452	0	98.9162
295	rxn00183	H2O + NAD + L-Glutamate5-semialdehyde -> NADH + L-Glutamate + 2 H+	Arginine and proline metabolism	0.00419294	0.00162714	FALSE	189.633	0	61.1933
296	rxn00184	H2O + NADP + L-Glutamate <=> NADPH + NH3 + 2-Oxoglutarate + H+	Alanine, aspartate and glutamate metabolism	-7.70022	-8.26368	TRUE	199.711	0	7.31743
297	rxn00187	ATP + NH3 + L-Glutamate -> ADP + Phosphate + L-Glutamine + H+	Alanine, aspartate and glutamate metabolism	2.68967	2.71034	TRUE	132.917	0	0.768785
298	rxn00190	H2O + ATP + L-Glutamine + Deamido-NAD -> NAD + PPi + AMP + L-Glutamate	Nicotinate and nicotinamide metabolism	0.000799608	0.00137739	FALSE	131.974	0	72.2575
299	rxn00191	Pyruvate + L-Glutamate <=> 2-Oxoglutarate + L-Alanine	Alanine, aspartate and glutamate metabolism	0.166217	0.152755	TRUE	19.8512	3.61925e-87	8.09893
300	rxn00192	Acetyl-CoA + L-Glutamate -> CoA + H+ + N-Acetyl-L-glutamate	Arginine and proline metabolism	0.00866388	0.0128015	FALSE	123.949	0	47.7566
301	rxn00193	L-Glutamate <=> D-Glutamate	Peptidoglycan biosynthesis	0.0452931	0.0453492	FALSE	58.9883	0	0.123775
302	rxn00199	H+ + Oxalosuccinate -> CO2 + 2-Oxoglutarate	Citrate cycle	5.04782	5.42973	TRUE	185.384	0	7.56571
303	rxn00208	H2O + O2 + Pyridoxamine_phosphate -> NH3 + Pyridoxal_phosphate + H2O2	Vitamin B6 metabolism	0.00796709	0.00833522	FALSE	14.3329	4.05221e-46	4.6206
304	rxn00209	O2 + Pyridoxine_phosphate <=> Pyridoxal_phosphate + H2O2	Vitamin B6 metabolism	-0.00776522	-0.00826979	FALSE	17.1274	2.94408e-65	6.49781
305	rxn00211	H2O + 2 NAD + UDP-glucose -> 2 NADH + 3 H+ + UDPglucuronate	Pentose and glucuronate interconversions	0	0.00264118	FALSE	1.42785e+07	0	#DIV/0!
306	rxn00214	UDP-glucose <=> UDP-galactose	UDP-D-galactose biosynthesis	0.01278	0.0127951	FALSE	12534	0	0.118019
307	rxn00216	ATP + D-Glucose -> ADP + D-glucose-6-phosphate	Glycogen degradation	1.59425	1.59797	TRUE	159.585	0	0.232874
308	rxn00224	Protoporphyrin + Fe2+ -> Heme + 2 H+	Porphyrin and chlorophyll metabolism	8.70916e-07	8.71333e-07	FALSE	5092.38	0	0.0479285
309	rxn00225	ATP + Acetic acid + H+ <=> ADP + Acetylphosphate	Taurine and hypotaurine metabolism	0.369382	0.365672	TRUE	31.8793	2.23161e-222	1.00418
310	rxn00227	H2O + Acetylphosphate -> Phosphate + Acetic acid + 2 H+	Pyruvate metabolism	0.00365234	0.00313578	FALSE	32.2733	7.22043e-228	14.1433
311	rxn00231	H2O + Acetamide -> NH3 + Acetic acid	Arginine and proline metabolism	0	0	FALSE	0	1	#DIV/0!
312	rxn00237	ATP + GDP <=> ADP + GTP	Purine salvage	2.34216	4.71322	TRUE	508.642	0	101.233
313	rxn00239	ATP + GMP <=> ADP + GDP	Purine salvage	0.224125	0.224106	TRUE	3.35811	0.00186274	0.00867516
314	rxn00242	H2O + Guanosine_3,5-bis(diphosphate) -> PPi + GDP	ppGpp biosynthesis	0.00348664	0.00378821	FALSE	22.182	1.80051e-108	8.64951
315	rxn00247	ATP + Oxaloacetate + H+ -> ADP + CO2 + Phosphoenolpyruvate	Glycolysis	0.00491678	0.00467239	FALSE	10.943	1.98823e-27	4.97042
316	rxn00248	NAD + L-Malate -> NADH + Oxaloacetate + H+	Citrate cycle	6.97012	6.39984	TRUE	239.264	0	8.18187
317	rxn00250	ADP + Phosphate + Oxaloacetate + H+ -> ATP + Pyruvate + H2CO3	Citrate cycle	0.6771	0.386042	TRUE	193.306	0	42.986
318	rxn00251	H2O + CO2 + Phosphoenolpyruvate -> Phosphate + Oxaloacetate + 2 H+	Pyruvate metabolism	2.195	2.28575	TRUE	41.4529	0	4.13448
319	rxn00256	H2O + Acetyl-CoA + Oxaloacetate -> CoA + H+ + Citrate	Citrate cycle	5.86365	5.8687	TRUE	81.7685	0	0.0861245
320	rxn00260	L-Glutamate + Oxaloacetate <=> 2-Oxoglutarate + L-Aspartate	Alanine, aspartate and glutamate metabolism	2.63317	2.43708	TRUE	203.583	0	7.44683
321	rxn00262	H2O + O2 + L-Aspartate -> NH3 + H2O2 + Oxaloacetate	Alanine, aspartate and glutamate metabolism	0.00222145	0.00215668	FALSE	5.6381	4.28117e-08	2.91557
322	rxn00265	Citrate -> Acetic acid + Oxaloacetate	Citrate cycle	0.00387822	0.00423714	FALSE	20.2404	1.45833e-90	9.25491
323	rxn00269	H2O + O2 + Glycine -> NH3 + H2O2 + Glyoxalate	Thiamine metabolism	0.00181743	0.00193836	FALSE	15.2352	6.25901e-52	6.65373
324	rxn00283	L-Alanine <=> D-Alanine	Alanine, aspartate and glutamate metabolism	0.0479112	0.0488685	FALSE	11.5803	1.45706e-30	1.99809
325	rxn00285	ADP + Phosphate + Succinyl-CoA -> ATP + CoA + Succinate	Citrate cycle	3.82571	4.20208	TRUE	182.616	0	9.83773
326	rxn00288	Fumarate + FADH2 <=> FAD + Succinate	Citrate cycle	-2.6016	-1.75677	TRUE	161.766	0	32.4738
327	rxn00289	Pyruvate + Succinate <=> Methylisocitrate	Propanoate metabolism	-0.000829912	-0.0045631	FALSE	60.17	0	449.829
328	rxn00290	Succinate + Acetoacetyl-CoA <=> Succinyl-CoA + Acetoacetate	Valine, leucine and isoleucine degradation	0.00267486	0.00288754	FALSE	9.98038	5.02369e-23	7.95107
329	rxn00291	H2O + N-Succinyl-L-glutamate -> L-Glutamate + Succinate	Arginine and proline metabolism	0.000510755	0.000580034	FALSE	26.8024	1.17092e-157	13.564
330	rxn00292	H2O + UDP-N-acetylglucosamine <=> UDP + N-Acetyl-D-mannosamine	Amino sugar and nucleotide sugar metabolism	0	0	FALSE	0	1	#DIV/0!
331	rxn00293	UTP + N-Acetyl-D-glucosamine1-phosphate -> PPi + UDP-N-acetylglucosamine	UDP-N-acetyl-D-glucosamine biosynthesis	0.717714	0.718498	TRUE	11599.2	0	0.109211
332	rxn00295	UDP-N-acetylglucosamine -> UDP-N-acetyl-D-galactosamine	Amino sugar and nucleotide sugar metabolism	0.200655	0.200892	TRUE	12534	0	0.118019
333	rxn00297	UDP-N-acetylglucosamine <=> UDP-N-acetyl-D-mannosamine	UDP-N-acetyl-alpha-D-mannosaminouronate biosynthesis	0	0	FALSE	0	1	#DIV/0!
334	rxn00299	H2O + GTP -> Formate + H+ + 7,8-Dihydroneopterin 3-triphosphate	Folate biosynthesis	0.0400254	0.0400516	FALSE	45.7965	0	0.0653526
335	rxn00300	3 H2O + GTP -> PPi + Formate + H+ + 2,5-Diamino-6-(5-phosphoribosylamino)-4-pyrimidineone	Riboflavin metabolism	3.91912e-05	3.921e-05	FALSE	5092.38	0	0.0479292
336	rxn00301	H2O + GTP -> PPi + GMP	Purine metabolism	0.0020364	0.00190354	FALSE	17.1875	1.0544e-65	6.52436
337	rxn00302	H2O + GTP -> Formamidopyrimidine nucleoside triphosphate	Folate biosynthesis	0	0	FALSE	0	1	#DIV/0!
338	rxn00303	ATP + GTP -> AMP + Guanosine 5-triphosphate,3-diphosphate	ppGpp biosynthesis	0.00160098	0.00135437	FALSE	33.5547	3.53904e-246	15.4033
339	rxn00313	H+ + Meso-2,6-Diaminopimelate -> CO2 + L-Lysine	Lysine biosynthesis	0.260984	0.261144	TRUE	44.9726	0	0.0612785
340	rxn00324	NADPH + Glyoxalate + H+ <=> NADP + Glycolate	Pyruvate metabolism	-0.0130563	0.121534	TRUE	340.519	0	1030.85
341	rxn00327	H2O + 2 H+ + Ureidoglycolate -> CO2 + 2 NH3 + Glyoxalate	Allantoin degradation	0.00154392	0.00141569	FALSE	30.2617	1.52807e-200	8.30565
342	rxn00328	Pyruvate + Glyoxalate <=> 4-Hydroxy-2-oxoglutarate	Pentose phosphate pathway	0	0	FALSE	0	1	#DIV/0!
343	rxn00330	H2O + Acetyl-CoA + Glyoxalate -> CoA + H+ + L-Malate	Pyruvate metabolism	0.850379	0.472964	TRUE	183.735	0	44.382
344	rxn00333	O2 + Glycolate -> H2O2 + Glyoxalate	Glyoxylate and dicarboxylate metabolism	0.00148598	0.00212661	FALSE	78.327	0	43.1121
345	rxn00336	Isocitrate -> Succinate + Glyoxalate	Glyoxylate and dicarboxylate metabolism	0.81174	0.434532	TRUE	183.644	0	46.4691
346	rxn00337	ATP + L-Aspartate + H+ <=> ADP + 4-Phospho-L-aspartate	Glycine, serine and threonine metabolism	0.820765	0.823887	TRUE	42.9492	0	0.380391
347	rxn00338	O2 + L-Aspartate -> H2O2 + H+ + Iminoaspartate	Alanine, aspartate and glutamate metabolism	0	0	FALSE	0	1	#DIV/0!
348	rxn00346	L-Aspartate + H+ -> CO2 + Beta-Alanine	Pantothenate and CoA biosynthesis	0.0041143	0.00514736	FALSE	27.1719	5.44316e-162	25.109
349	rxn00347	L-Aspartate -> NH3 + Fumarate	Alanine, aspartate and glutamate metabolism	0.332111	0.131058	TRUE	209.03	0	60.5379
350	rxn00351	ATP + Glycine + Gamma-Glutamylcysteine -> ADP + Phosphate + GSH + H+	Glutathione metabolism	0.00144145	0.0015019	FALSE	10.6976	2.87954e-26	4.19319
351	rxn00361	ATP + APS -> ADP + 3-Phosphoadenylylsulfate	Sulfur metabolism	0.00240108	0.00226125	FALSE	11.2057	1.06071e-28	5.82343
352	rxn00363	H2O + CMP -> Phosphate + H+ + Cytidine	Pyrimidine metabolism	0.00376602	0.0035955	FALSE	10.8277	7.02216e-27	4.52774
353	rxn00364	ATP + CMP <=> ADP + CDP	Pyrimidine salvage	0.273194	0.273571	TRUE	6.75346	3.70011e-11	0.137866
354	rxn00371	NAD + Formate -> NADH + CO2	Glyoxylate and dicarboxylate metabolism	0.0862963	0.0871114	FALSE	10.3613	1.01508e-24	0.944616
355	rxn00374	H2O + Formamide -> NH3 + Formate	Cyanoamino acid metabolism	0.000549137	0.000547654	FALSE	0.786886	0.954301	0.270081
356	rxn00375	H2O + N-Formyl-L-glutamate -> L-Glutamate + Formate	Histidine metabolism	0.000553014	0.000524629	FALSE	12.6771	2.26805e-36	5.13287
357	rxn00379	ATP + Sulfate + H+ -> PPi + APS	Sulfur metabolism	0.187175	0.18734	TRUE	57.5671	0	0.087896
358	rxn00392	ATP + Riboflavin -> ADP + FMN	Riboflavin metabolism	3.91912e-05	3.921e-05	FALSE	5092.38	0	0.0479291
359	rxn00394	H2O + L-Arginine -> Ornithine + Urea	Arginine and proline metabolism	0.00132822	0.00124958	FALSE	14.0365	2.7406e-44	5.92111
360	rxn00395	H2O + L-Arginine -> NH3 + Citrulline	Arginine and proline metabolism	0.00178711	0.00183285	FALSE	4.36171	3.13649e-05	2.5593
361	rxn00407	H2O + CTP + H+ -> NH3 + UTP	Pyrimidine metabolism	0.00397033	0.00645712	FALSE	40.3134	0	62.6343
362	rxn00409	ATP + CDP <=> ADP + CTP	Purine salvage	0.269738	0.268877	TRUE	11.9472	1.89875e-32	0.319334
363	rxn00410	ATP + NH3 + UTP <=> ADP + Phosphate + CTP + 2 H+	Pyrimidine de novo biosynthesis	0.120988	0.12395	TRUE	45.0758	0	2.44768
364	rxn00412	H2O + ATP + L-Glutamine + UTP -> ADP + Phosphate + L-Glutamate + CTP + 2 H+	Pyrimidine de novo biosynthesis	0.00442708	0.00420011	FALSE	12.3751	1.01616e-34	5.12679
365	rxn00414	H2O + 2 ATP + L-Glutamine + H2CO3 -> 2 ADP + Phosphate + L-Glutamate + H+ + Carbamoylphosphate	Pyrimidine de novo biosynthesis	0.496562	0.497078	TRUE	34.7475	7.20924e-264	0.103807
366	rxn00416	H2O + ATP + L-Aspartate + L-Glutamine -> PPi + AMP + L-Glutamate + L-Asparagine	Alanine, aspartate and glutamate metabolism	0.00283015	0.00395073	FALSE	78.4074	0	39.5947
367	rxn00420	H2O + Phosphoserine -> Phosphate + L-Serine + H+	Glycine, serine and threonine metabolism	1.37156	1.37404	TRUE	32.9645	1.16029e-237	0.180737
368	rxn00423	Acetyl-CoA + L-Serine -> CoA + O-Acetyl-L-serine	Cysteine and methionine metabolism	0.00180458	0.00277033	FALSE	95.832	0	53.5168
369	rxn00429	H2O + NAD + Formaldehyde -> NADH + Formate + 2 H+	Chloroalkane and chloroalkene degradation	0	0	FALSE	0	1	#DIV/0!
370	rxn00433	H2O + O2 + Sarcosine -> H2O2 + Glycine + Formaldehyde	Glycine, serine and threonine metabolism	0	0	FALSE	0	1	#DIV/0!
371	rxn00453	MTTL + O-Acetyl-L-homoserine -> Acetic acid + L-Methionine + H+	Cysteine and methionine metabolism	0.12888	0.117358	TRUE	88.8526	0	8.93987
372	rxn00455	H2O + N-Formyl-L-methionine -> Formate + L-Methionine	Cysteine and methionine metabolism	0	0	FALSE	0	1	#DIV/0!
373	rxn00459	H2O + Phosphoenolpyruvate <=> 2-Phospho-D-glycerate	Glycolysis	-6.41947	-6.41268	TRUE	82.5744	0	0.10575
374	rxn00461	Phosphate + H+ + UDP-N-acetylglucosamine_enolpyruvate <=> UDP-N-acetylglucosamine + Phosphoenolpyruvate	Peptidoglycan biosynthesis	-0.0450943	-0.0451159	FALSE	5092.38	0	0.0479291
375	rxn00463	H2O + UTP -> PPi + UMP	Pyrimidine metabolism	0.00197644	0.00183254	FALSE	16.4402	3.07036e-60	7.28112
376	rxn00467	2-Oxoglutarate + Ornithine -> L-Glutamate + L-Glutamate5-semialdehyde	Arginine and proline metabolism	0.00690302	0	FALSE	431.853	0	100
377	rxn00469	H2O + N-Acetylornithine -> Acetic acid + Ornithine	Arginine and proline metabolism	0.00366153	0.00440675	FALSE	38.2069	1.13520500000000e-318	20.3526
378	rxn00470	Ornithine + H+ -> CO2 + Putrescine	Putrescine biosynthesis	0.0406853	0.0408622	FALSE	8.12468	1.1745e-15	0.434875
379	rxn00471	Ornithine -> NH3 + H+ + L-Proline	Arginine and proline metabolism	0.159956	0.167148	TRUE	237.1	0	4.49587
380	rxn00474	L-Serine + Indol -> H2O + L-Tryptophan	Tryptophan biosynthesis	0.00814873	0.0388712	FALSE	1234.21	0	377.022
381	rxn00478	O2 + L-Tryptophan -> N-Formylkynurenine	Tryptophan degradation	0.000536134	0.000617929	FALSE	28.8609	1.50232e-182	15.2563
382	rxn00493	L-Glutamate + Phenylpyruvate <=> 2-Oxoglutarate + L-Phenylalanine	Phenylalanine metabolism	0.142101	0.142703	TRUE	88.9976	0	0.423399
383	rxn00500	NAD + D-Lactate <=> NADH + Pyruvate + H+	Pyruvate metabolism	0	0	FALSE	0	1	#DIV/0!
384	rxn00508	H2O + NAD + 4-Oxobutanoate -> NADH + Succinate + 2 H+	Alanine, aspartate and glutamate metabolism	0.00398322	0.00506823	FALSE	68.7869	0	27.2394
385	rxn00509	H2O + NADP + 4-Oxobutanoate -> NADPH + Succinate + 2 H+	Alanine, aspartate and glutamate metabolism	0.0048663	0.00423405	FALSE	34.3947	1.43561e-258	12.9923
386	rxn00512	NAD + Glycolate -> NADH + Glyoxalate + H+	Glycine, serine and threonine metabolism	0.0133872	0.142646	TRUE	330.29	0	965.541
387	rxn00514	H2O + ITP -> PPi + IMP	Purine metabolism	0	0	FALSE	0	1	#DIV/0!
388	rxn00515	ATP + IDP <=> ADP + ITP	Purine salvage	3.34218	1.03181	TRUE	604.403	0	69.1277
389	rxn00527	L-Glutamate + P-hydroxyphenylpyruvate <=> 2-Oxoglutarate + L-Tyrosine	Ubiquinone and other terpenoid-quinone biosynthesis	0.102756	0.102285	TRUE	69.7053	0	0.45806
390	rxn00533	ATP + Acetyl-CoA + H2CO3 -> ADP + Phosphate + H+ + Malonyl-CoA	Fatty acid biosynthesis	1.85238	1.84317	TRUE	166.946	0	0.49734
391	rxn00537	H2O + Phosphonoacetaldehyde -> Phosphate + Acetaldehyde	Phosphonate and phosphinate metabolism	0	0	FALSE	0	1	#DIV/0!
392	rxn00539	Aminoethanol -> NH3 + Acetaldehyde	Glycerophospholipid metabolism	0.021436	0.0227408	FALSE	53.3664	0	6.08669
393	rxn00541	Glycine + Acetaldehyde <=> L-Threonine	Glycine, serine and threonine metabolism	0.0169684	0.0180698	FALSE	37.7623	2.44445569973370e-311	6.49118
394	rxn00543	NAD + Ethanol <=> NADH + H+ + Acetaldehyde	Pyruvate metabolism	-0.374037	-0.773723	TRUE	143.579	0	106.858
395	rxn00546	NAD + D-mannitol-1-phosphate <=> NADH + H+ + D-fructose-6-phosphate	Fructose and mannose metabolism	0	0	FALSE	0	1	#DIV/0!
396	rxn00547	ATP + D-Fructose -> ADP + D-fructose-6-phosphate	Fructose and mannose metabolism	0	0	FALSE	0	1	#DIV/0!
397	rxn00549	H2O + D-fructose-1,6-bisphosphate -> Phosphate + H+ + D-fructose-6-phosphate	Glycolysis	0.00268413	0.00278477	FALSE	7.71601	3.12414e-14	3.74918
398	rxn00552	H2O + D-Glucosamine_phosphate -> NH3 + D-fructose-6-phosphate	Amino sugar and nucleotide sugar metabolism	0.00377222	0.00415203	FALSE	19.1315	4.56821e-81	10.0685
399	rxn00555	L-Glutamine + D-fructose-6-phosphate -> L-Glutamate + D-Glucosamine_phosphate	Alanine, aspartate and glutamate metabolism	0.721634	0.722796	TRUE	59.2745	0	0.161104
400	rxn00558	D-fructose-6-phosphate <=> D-glucose-6-phosphate	Glycolysis	-1.40035	-1.40147	TRUE	93.8034	0	0.0801291
401	rxn00559	D-fructose-6-phosphate <=> D-mannose-6-phosphate	GDP-mannose biosynthesis	0.0191071	0.0191205	FALSE	7.76898	2.06313e-14	0.0699657
402	rxn00566	H2O + L-Cysteine -> NH3 + Pyruvate + H2S	Cysteine and methionine metabolism	0	0.00789931	FALSE	426.43	0	#DIV/0!
403	rxn00588	O2 + Catechol -> 2 H+ + Cis,cis-Muconate	Chlorocyclohexane and chlorobenzene degradation	0	0	FALSE	0	1	#DIV/0!
404	rxn00598	CoA + 3-Oxoadipyl-CoA -> Acetyl-CoA + Succinyl-CoA	Fatty acid degradation	0.000311872	0.000316407	FALSE	5.06092	1.02489e-06	1.45417
405	rxn00601	L-Arginine + Succinyl-CoA -> CoA + H+ + N2-Succinyl-L-arginine	Arginine and proline metabolism	0.000510755	0.000580034	FALSE	26.8024	1.17092e-157	13.564
406	rxn00602	(R)-Methylmalonyl-CoA -> Succinyl-CoA	Valine, leucine and isoleucine degradation	0.00111412	0.0011421	FALSE	5.84071	1.30019e-08	2.51103
407	rxn00604	NADPH + H+ + 6-Phospho-D-glucono-1-5-lactone <=> NADP + D-glucose-6-phosphate	Pentose phosphate pathway	-0.00457269	-0.00436814	FALSE	9.66683	1.12382e-21	4.47342
408	rxn00611	NAD + Glycerol-3-phosphate <=> NADH + H+ + Glycerone-phosphate	Glycerophospholipid metabolism	0.0553561	0.0752917	FALSE	24.957	6.61921e-137	36.0135
409	rxn00612	NADPH + H+ + Glycerone-phosphate <=> NADP + Glycerol-3-phosphate	Glycerophospholipid metabolism	0.207172	0.233012	TRUE	30.4726	2.53172e-203	12.4725
410	rxn00615	ATP + Glycerol -> ADP + Glycerol-3-phosphate	Glycerol metabolism	0.0189211	0.0162678	FALSE	49.2797	0	14.0233
411	rxn00616	FAD + Glycerol-3-phosphate -> Glycerone-phosphate + FADH2	Glycerophospholipid metabolism	0.00449768	0.00529799	FALSE	32.1714	1.92925e-226	17.7939
412	rxn00623	3 H2O + 3 NADP + H2S <=> 3 NADPH + 4 H+ + Sulfite	Sulfur metabolism	-0.187175	-0.18734	TRUE	57.5671	0	0.087896
413	rxn00629	NAD + D-Mannitol <=> NADH + H+ + D-Fructose	Fructose and mannose metabolism	0	0	FALSE	0	1	#DIV/0!
414	rxn00638	H2O + 2 NAD + GDP-mannose -> 2 NADH + 3 H+ + GDP-D-mannuronate	Fructose and mannose metabolism	0.00053748	0.000517954	FALSE	13.9316	1.19582e-43	3.6329
415	rxn00640	Phosphate + H+ + GDP-mannose <=> GDP + D-Mannose1-phosphate	Fructose and mannose metabolism	-0.0137039	-0.0148075	FALSE	35.2417	2.21811e-271	8.05347
416	rxn00642	GDP-mannose -> H2O + GDP-4-dehydro-D-rhamnose	Fructose and mannose metabolism	0.0182746	0.0182962	FALSE	12534	0	0.118019
417	rxn00646	ATP + L-Glutamate + L-Cysteine -> ADP + Phosphate + H+ + Gamma-Glutamylcysteine	Glutathione metabolism	0.00144145	0.0015019	FALSE	10.6976	2.87954e-26	4.19319
418	rxn00649	H2S + O-Acetyl-L-serine -> Acetic acid + H+ + L-Cysteine	Cysteine and methionine metabolism	0.00180458	0.00277033	FALSE	95.832	0	53.5168
419	rxn00650	H2O + Cys-Gly -> Glycine + L-Cysteine	Glutathione metabolism	0.0012395	0.00125718	FALSE	3.51784	0.00103324	1.42644
420	rxn00654	H2O + 2 H+ + 3-Ureidopropanoate -> CO2 + NH3 + Beta-Alanine	Pyrimidine metabolism	0.00163996	0.00163129	FALSE	1.46529	0.320733	0.52837
421	rxn00656	Pyruvate + Beta-Alanine <=> L-Alanine + 3-Oxopropanoate	Valine, leucine and isoleucine degradation	0.146268	0.0965649	TRUE	107.729	0	33.9807
422	rxn00669	ATP + CoA + Propanoate -> ADP + Phosphate + Propanoyl-CoA	Propanoate metabolism	0	0	FALSE	0	1	#DIV/0!
423	rxn00670	CoA + Propanoylphosphate -> Phosphate + H+ + Propanoyl-CoA	Taurine and hypotaurine metabolism	0	0	FALSE	0	1	#DIV/0!
424	rxn00671	NAD + CoA + 3-Oxo-2-methylpropanoate -> NADH + CO2 + Propanoyl-CoA	Valine, leucine and isoleucine degradation	0	0	FALSE	0	1	#DIV/0!
425	rxn00675	CoA + Propionyladenylate -> AMP + Propanoyl-CoA	Propanoate metabolism	0	0	FALSE	0	1	#DIV/0!
426	rxn00676	CoA + 2-Methylacetoacetyl-CoA <=> Acetyl-CoA + Propanoyl-CoA	Fatty acid degradation	0.00194403	0.00570519	FALSE	60.6192	0	193.472
427	rxn00679	H2O + Oxaloacetate + Propanoyl-CoA -> CoA + H+ + 2-Methylcitrate	Propanoate metabolism	0.000829912	0.0045631	FALSE	60.17	0	449.829
428	rxn00686	NADPH + H+ + Dihydrofolate <=> NADP + Tetrahydrofolate	One carbon pool by folate	0.0596296	0.0596505	FALSE	51.5589	0	0.0350194
429	rxn00689	ATP + L-Glutamate + Tetrahydrofolate <=> ADP + Phosphate + H+ + THF-L-glutamate	Folate biosynthesis	0	0	FALSE	0	1	#DIV/0!
430	rxn00691	H2O + 10-Formyltetrahydrofolate -> Formate + H+ + Tetrahydrofolate	Glyoxylate and dicarboxylate metabolism	0.0566141	0.0531071	FALSE	57.8072	0	6.1947
431	rxn00692	H2O + Glycine + 5-10-Methylenetetrahydrofolate <=> L-Serine + Tetrahydrofolate	Glycine, serine and threonine metabolism	-1.06719	-1.06686	TRUE	6.10787	2.54607e-09	0.0308243
432	rxn00693	Homocysteine + 5-Methyltetrahydrofolate -> L-Methionine + Tetrahydrofolate	Cysteine and methionine metabolism	0.116699	0.116781	TRUE	60.9058	0	0.0698848
433	rxn00695	ATP + Glucose-1-phosphate -> PPi + ADPglucose	Glycogen biosynthesis	0.129332	0.129727	TRUE	16.6685	6.98897e-62	0.30544
434	rxn00701	UDP-glucose + D-Galactose_1-phosphate <=> UDP-galactose + Glucose-1-phosphate	Galactose metabolism	0	0	FALSE	0	1	#DIV/0!
435	rxn00704	D-glucose-6-phosphate <=> Glucose-1-phosphate	Glycolysis	0.189175	0.191967	TRUE	3960.09	0	1.47585
436	rxn00707	CMP + IDP <=> ITP + Cytidine	Pyrimidine metabolism	-0.0079954	-0.00756063	FALSE	15.5245	7.20135e-54	5.43768
437	rxn00708	H2O + UMP -> Phosphate + H+ + Uridine	Pyrimidine metabolism	0.00048921	0.000514467	FALSE	10.9223	2.49711e-27	5.16271
438	rxn00710	H+ + Orotidylic_acid -> CO2 + UMP	Pyrimidine de novo biosynthesis	0.253557	0.253728	TRUE	31.1462	2.42784e-212	0.0676486
439	rxn00711	PPi + UMP -> Uracil + PRPP	Pyrimidine salvage	0.000914266	0.000903614	FALSE	2.6089	0.0209452	1.16502
440	rxn00714	H2O + UppppU -> UTP + UMP	Pyrimidine metabolism	0	0	FALSE	0	1	#DIV/0!
441	rxn00717	H2O + H+ + Cytosine -> NH3 + Uracil	Pyrimidine salvage	0	0	FALSE	0	1	#DIV/0!
442	rxn00720	NADPH + H+ + Uracil <=> NADP + Hydrouracil	Pyrimidine metabolism	0.00163996	0.00163129	FALSE	1.46529	0.320733	0.52837
443	rxn00726	NH3 + Chorismate -> H2O + Pyruvate + H+ + Anthranilate	Tryptophan biosynthesis	0.0423867	0.0417443	FALSE	181.57	0	1.51539
444	rxn00727	L-Glutamine + Chorismate -> Pyruvate + L-Glutamate + H+ + Anthranilate	Tryptophan biosynthesis	0.000770502	0.00143527	FALSE	188.916	0	86.2776
445	rxn00728	H2O + L-Kynurenine -> L-Alanine + H+ + Anthranilate	Tryptophan degradation	0.000536134	0.000617929	FALSE	28.8609	1.50232e-182	15.2563
446	rxn00737	L-Threonine -> NH3 + 2-Oxobutyrate	Glycine, serine and threonine metabolism	0.010818	0.0194688	FALSE	124.6	0	79.9671
447	rxn00742	H2O + Cystathionine -> NH3 + L-Cysteine + 2-Oxobutyrate	Glycine, serine and threonine metabolism	0.0824464	0.0892105	FALSE	117.305	0	8.20423
448	rxn00747	Glycerone-phosphate <=> Glyceraldehyde3-phosphate	Glycolysis	-0.138785	-0.137612	TRUE	16.6746	6.31981e-62	0.844929
449	rxn00756	H2O + Choline sulfate -> Sulfate + H+ + Choline	Betaine biosynthesis	0	0	FALSE	0	1	#DIV/0!
450	rxn00763	NAD + Glycerol <=> NADH + H+ + D-Glyceraldehyde	Glycerol metabolism	0.0242568	0.0229522	FALSE	19.2154	9.12297e-82	5.37828
451	rxn00770	ATP + Ribose-5-phosphate <=> AMP + PRPP	Pentose phosphate pathway	0.770527	0.770813	TRUE	13.0176	2.8195e-38	0.0371514
452	rxn00772	ATP + D-Ribose -> ADP + Ribose-5-phosphate	Pentose phosphate pathway	0.00869127	0.00832087	FALSE	22.375	2.44145e-110	4.26178
453	rxn00775	H2O + ADPribose -> AMP + Ribose-5-phosphate	Purine metabolism	0.00174098	0.0020797	FALSE	56.7989	0	19.4558
454	rxn00776	H2O + Pseudouridine 5-phosphate <=> Uracil + Ribose-5-phosphate	Pseudouridine degradation	0	0	FALSE	0	1	#DIV/0!
455	rxn00777	Ribose-5-phosphate <=> D-Ribulose5-phosphate	Pentose phosphate pathway	-0.614897	-0.615277	TRUE	101.416	0	0.0617531
456	rxn00782	NADP + Phosphate + Glyceraldehyde3-phosphate -> NADPH + 1,3-Bisphospho-D-glycerate	Glycolysis	3.9453	6.54625	TRUE	415.211	0	65.9252
457	rxn00785	D-fructose-6-phosphate + Glyceraldehyde3-phosphate <=> D-Xylulose5-phosphate + D-Erythrose4-phosphate	Pentose phosphate pathway	0.497452	0.497766	TRUE	123.286	0	0.0631443
458	rxn00786	D-fructose-1,6-bisphosphate -> Glycerone-phosphate + Glyceraldehyde3-phosphate	Glycolysis	0.0202602	0.0191517	FALSE	15.7973	9.95791e-56	5.47137
459	rxn00789	ATP + PRPP -> PPi + Phosphoribosyl-ATP	Histidine metabolism	0.0728282	0.0728327	FALSE	1.00204	0.701602	0.00619129
460	rxn00790	H2O + L-Glutamine + PRPP -> PPi + L-Glutamate + 5-Phosphoribosylamine	Purine de novo biosynthesis	0.384572	0.384611	TRUE	6.52831	1.69003e-10	0.0101417
461	rxn00791	PPi + N-5-phosphoribosyl-anthranilate <=> Anthranilate + PRPP	Tryptophan biosynthesis	-0.0436486	-0.0437506	FALSE	35.6209	3.25571e-277	0.23378
462	rxn00792	ATP + H+ + BIOT -> PPi + Biotinyl-5-AMP	Biotin metabolism	0	0	FALSE	0	1	#DIV/0!
463	rxn00796	2 S + Dethiobiotin <=> BIOT + H2S	Biotin metabolism	0	0	FALSE	0	1	#DIV/0!
464	rxn00799	H2O + Fumarate <=> L-Malate	Citrate cycle	6.13701	5.94415	TRUE	201.075	0	3.14262
465	rxn00800	AMP + Fumarate <=> Adenylosuccinate	Purine de novo biosynthesis	-0.238252	-0.238269	TRUE	1.33861	0.405111	0.00726927
466	rxn00802	L-Arginine + Fumarate <=> L-Argininosuccinate	Arginine and proline metabolism	-0.229717	-0.230165	TRUE	35.5181	1.25981e-275	0.194903
467	rxn00804	H2O + NAD + L-Leucine -> NADH + NH3 + H+ + 4MOP	Valine, leucine and isoleucine degradation	0.174421	0.49774	TRUE	247.255	0	185.366
468	rxn00806	L-Glutamate + 4MOP <=> 2-Oxoglutarate + L-Leucine	Valine, leucine and isoleucine degradation	0.515635	0.839134	TRUE	247.387	0	62.738
469	rxn00831	H2O + IMP -> Phosphate + H+ + Inosine	Purine metabolism	0.00171787	0.00139907	FALSE	50.9627	0	18.5578
470	rxn00832	H2O + IMP <=> FAICAR	Purine de novo biosynthesis	-0.4574	-0.457444	TRUE	5.93891	7.20613e-09	0.00951274
471	rxn00834	H2O + NAD + IMP -> NADH + H+ + XMP	Purine de novo biosynthesis	0.115069	0.130689	TRUE	65.0163	0	13.5748
472	rxn00836	PPi + IMP -> PRPP + HYXN	Purine metabolism	0.102362	0.0870863	TRUE	65.0785	0	14.9229
473	rxn00838	GTP + L-Aspartate + IMP -> Phosphate + GDP + 2 H+ + Adenylosuccinate	Purine de novo biosynthesis	0.238252	0.238269	TRUE	1.33861	0.405111	0.00726927
474	rxn00839	ATP + DADP <=> ADP + DATP	Purine salvage	0.00511291	0.0174494	FALSE	898.151	0	241.28
475	rxn00851	ATP + 2 D-Alanine -> ADP + Phosphate + H+ + Ala-Ala	Alanine, aspartate and glutamate metabolism	0.041801	0.0421973	FALSE	125.793	0	0.947978
476	rxn00853	H2O + 2 H+ + N-Carbamoylputrescine -> CO2 + NH3 + Putrescine	Arginine and proline metabolism	0.0013943	0.00143565	FALSE	7.72391	2.93823e-14	2.96611
477	rxn00856	2-Oxoglutarate + Putrescine -> L-Glutamate + 4-Aminobutanal	Putrescine degradation	0.00770123	0.00802116	FALSE	15.0349	1.31131e-50	4.15439
478	rxn00858	H2O + Agmatine <=> Urea + Putrescine	Putrescine degradation	-0.000507127	-0.000397937	FALSE	15.3703	7.86596e-53	21.5311
479	rxn00863	H2O + NAD + L-Histidinal <=> NADH + 2 H+ + L-Histidine	Histidine metabolism	0.0728282	0.0728327	FALSE	1.00204	0.701602	0.00619129
480	rxn00867	NH3 + Urocanate <=> L-Histidine	Histidine metabolism	-0.00110215	-0.00107228	FALSE	9.09036	2.62571e-19	2.71003
481	rxn00868	NADH + H+ + Butanoyl-2-enoyl-CoA <=> NAD + Butanoyl-CoA	Butanoate metabolism	0.00341667	0.0029554	FALSE	22.6278	8.20966e-113	13.5008
482	rxn00872	FAD + Butanoyl-CoA -> Butanoyl-2-enoyl-CoA + FADH2	Fatty acid degradation	0.00454964	0.00427604	FALSE	14.2335	1.68532e-45	6.01375
483	rxn00874	CoA + 3-Oxohexanoyl-CoA <=> Acetyl-CoA + Butanoyl-CoA	Fatty acid degradation	0.00113297	0.00132064	FALSE	36.7516	5.54325e-295	16.5649
484	rxn00881	H2O + Inositol_1-phosphate -> Phosphate + H+ + L-Inositol	Streptomycin biosynthesis	0	0	FALSE	0	1	#DIV/0!
485	rxn00882	H2O + Inositol 4-phosphate -> Phosphate + H+ + L-Inositol	Streptomycin biosynthesis	0	0	FALSE	0	1	#DIV/0!
486	rxn00883	H2O + Inositol_3-phosphate -> Phosphate + H+ + L-Inositol	Streptomycin biosynthesis	0	0	FALSE	0	1	#DIV/0!
487	rxn00898	2,3-Dihydroxy-isovalerate -> H2O + 3-Methyl-2-oxobutanoate	Pantothenate and CoA biosynthesis	0.663536	0.6637	TRUE	24.6229	2.63694e-133	0.024649
488	rxn00902	H2O + Acetyl-CoA + 3-Methyl-2-oxobutanoate -> CoA + H+ + 2-Isopropylmalate	Valine, leucine and isoleucine degradation	0.342937	0.342978	TRUE	7.46243	2.19648e-13	0.0119978
489	rxn00907	NADPH + 5-10-Methenyltetrahydrofolate <=> NADP + 5-10-Methylenetetrahydrofolate	One carbon pool by folate	-0.894308	-0.894127	TRUE	2.5926	0.0219408	0.0202798
490	rxn00908	NAD + Glycine + Tetrahydrofolate -> NADH + CO2 + NH3 + 5-10-Methylenetetrahydrofolate	Glyoxylate and dicarboxylate metabolism	0.00348866	0.00373871	FALSE	15.1371	2.79277e-51	7.16749
491	rxn00910	NADPH + H+ + 5-10-Methylenetetrahydrofolate -> NADP + 5-Methyltetrahydrofolate	One carbon pool by folate	0.329355	0.573193	TRUE	158.214	0	74.0348
492	rxn00912	H2O + 3-Methyl-2-oxobutanoate + 5-10-Methylenetetrahydrofolate <=> Tetrahydrofolate + 2-Dehydropantoate	Pantothenate and CoA biosynthesis	4.52876e-05	4.53093e-05	FALSE	5092.37	0	0.047929
493	rxn00913	H2O + GMP -> Phosphate + H+ + Guanosine	Purine metabolism	0.000735929	0.000927672	FALSE	56.7501	0	26.0546
494	rxn00915	PPi + GMP -> PRPP + Guanine	Purine salvage	0.00139686	0.00145053	FALSE	9.44225	9.80682e-21	3.84238
495	rxn00917	H2O + ATP + L-Glutamine + XMP -> PPi + AMP + L-Glutamate + H+ + GMP	Purine de novo biosynthesis	0.225388	0.225874	TRUE	56.5523	0	0.215554
496	rxn00927	H2O + Adenosine -> D-Ribose + Adenine	Purine salvage	0.00191807	0.00186871	FALSE	6.37464	4.63969e-10	2.57315
497	rxn00929	NADH + H+ + 1-Pyrroline-5-carboxylate -> NAD + L-Proline	Arginine and proline metabolism	0.0115018	0.00758119	FALSE	96.7215	0	34.0871
498	rxn00931	NADPH + H+ + 1-Pyrroline-5-carboxylate -> NADP + L-Proline	Arginine and proline metabolism	0.00717232	0.00654997	FALSE	22.9493	5.36095e-116	8.67706
499	rxn00935	FAD + L-Malate -> Oxaloacetate + FADH2	Citrate cycle	0.0038567	0.00433878	FALSE	25.209	1.1844e-139	12.4999
500	rxn00938	H2O + Nicotinamide -> NH3 + Niacin	Nicotinate and nicotinamide metabolism	0.000700871	0.00100205	FALSE	76.238	0	42.9716
501	rxn00950	H2O + Cystathionine <=> NH3 + Pyruvate + Homocysteine	Cysteine and methionine metabolism	-0.0642774	-0.0709424	FALSE	253.159	0	10.3692
502	rxn00952	H2S + O-Acetyl-L-homoserine -> Acetic acid + H+ + Homocysteine	Cysteine and methionine metabolism	0.181061	0.186254	TRUE	230.074	0	2.86805
503	rxn00953	L-Serine + Homocysteine -> H2O + Cystathionine	Cysteine and methionine metabolism	0.00381551	0.00415915	FALSE	18.9721	9.57592e-80	9.00658
504	rxn00962	NADPH + O2 + H+ + 4-Hydroxybenzoate -> H2O + NADP + Protocatechuate	Benzoate degradation	0.000446404	0.000438614	FALSE	2.85274	0.0101664	1.74503
505	rxn00966	Chorismate -> Pyruvate + 4-Hydroxybenzoate	Ubiquinone and other terpenoid-quinone biosynthesis	0.000554021	0.000549152	FALSE	1.51934	0.289373	0.878957
506	rxn00974	H2O + Cis-Aconitate <=> Citrate	Citrate cycle	-5.85956	-5.86426	TRUE	77.9844	0	0.0801268
507	rxn00979	H2O + NAD + Glycolaldehyde <=> NADH + 2 H+ + Glycolate	Glyoxylate and dicarboxylate metabolism	0.0393452	0.0393632	FALSE	6.13151	2.19633e-09	0.045964
508	rxn00980	H2O + 2-Phosphoglycolate -> Phosphate + H+ + Glycolate	Glyoxylate and dicarboxylate metabolism	0	0	FALSE	0	1	#DIV/0!
509	rxn00985	ATP + H+ + Propanoate <=> ADP + Propanoylphosphate	Taurine and hypotaurine metabolism	0	0	FALSE	0	1	#DIV/0!
510	rxn00986	ATP + H+ + Propanoate -> PPi + Propionyladenylate	Propanoate metabolism	0	0	FALSE	0	1	#DIV/0!
511	rxn00988	ATP + CoA + H+ + Acetoacetate -> PPi + AMP + Acetoacetyl-CoA	Valine, leucine and isoleucine degradation	0.00389617	0.00399656	FALSE	5.14906	6.44522e-07	2.57642
512	rxn00991	Acetyl-CoA + Acetoacetate <=> HMG-CoA	Valine, leucine and isoleucine degradation	-0.00145468	-0.00131534	FALSE	18.6371	5.28873e-77	9.57867
513	rxn00992	NAD + (R)-3-Hydroxybutanoate <=> NADH + H+ + Acetoacetate	Butanoate metabolism	-0.000257195	-0.000240168	FALSE	16.5243	7.6584e-61	6.62021
514	rxn00993	H2O + Fumarylacetoacetate -> H+ + Fumarate + Acetoacetate	Tyrosine metabolism	0.000308055	0.000311025	FALSE	2.99833	0.00640506	0.963898
515	rxn00999	O2 + Phenylpyruvate -> CO2 + 2-Hydroxyphenylacetate	Ubiquinone and other terpenoid-quinone biosynthesis	0	0	FALSE	0	1	#DIV/0!
516	rxn01000	H+ + Prephenate -> H2O + CO2 + Phenylpyruvate	Phenylalanine, tyrosine and tryptophan biosynthesis	0.142101	0.142703	TRUE	88.9976	0	0.423399
517	rxn01011	NAD + Glycerate <=> NADH + H+ + Hydroxypyruvate	Glycine, serine and threonine metabolism	0.694567	0.979737	TRUE	133.081	0	41.0572
518	rxn01013	NADPH + H+ + Hydroxypyruvate <=> NADP + Glycerate	Glycine, serine and threonine metabolism	0.325428	0.677417	TRUE	200.085	0	108.162
519	rxn01015	Hydroxypyruvate -> Tartronate semialdehyde	Glyoxylate and dicarboxylate metabolism	0.369139	0.302321	TRUE	50.2846	0	18.1012
520	rxn01018	L-Aspartate + Carbamoylphosphate -> Phosphate + 2 H+ + N-Carbamoyl-L-aspartate	Pyrimidine de novo biosynthesis	0.253557	0.253728	TRUE	31.1462	2.42784e-212	0.0676486
521	rxn01019	Ornithine + Carbamoylphosphate -> Phosphate + 2 H+ + Citrulline	Arginine and proline metabolism	0.22808	0.228487	TRUE	50.4022	0	0.178597
522	rxn01022	Phosphate + H+ + 5-Methylthioadenosine <=> Adenine + Methylthioribose-1-phosphate	Cysteine and methionine metabolism	0.00588906	0.00587969	FALSE	4.30406	4.04859e-05	0.159118
523	rxn01025	H2O + H+ + 5-Methylcytosine -> NH3 + Thymine	Pyrimidine metabolism	0	0	FALSE	0	1	#DIV/0!
524	rxn01028	NADPH + H+ + Thymine <=> NADP + Dihydrothymine	Pyrimidine metabolism	0	0	FALSE	0	1	#DIV/0!
525	rxn01029	H2O + Agmatine -> NH3 + N-Carbamoylputrescine	Arginine and proline metabolism	0.0013943	0.00143565	FALSE	7.72391	2.93823e-14	2.96611
526	rxn01045	NADH + NH3 + H+ + 3-Methyl-2-oxobutanoate -> H2O + NAD + L-Valine	Valine, leucine and isoleucine degradation	0.25545	0.273842	TRUE	23.7917	1.46897e-124	7.19999
527	rxn01068	NAD + L-Threonine -> NADH + H+ + L-2-Amino-acetoacetate	Glycine, serine and threonine metabolism	0	0	FALSE	0	1	#DIV/0!
528	rxn01069	H2O + O-Phospho-L-homoserine -> Phosphate + H+ + L-Threonine	Glycine, serine and threonine metabolism	0.186197	0.193765	TRUE	103.578	0	4.06492
529	rxn01093	ATP + H+ + 2,3-Dihydroxybenzoate <=> PPi + (2,3-Dihydroxybenzoyl)adenylate	UNKNOWN	0	0	FALSE	0	1	#DIV/0!
530	rxn01100	ATP + H+ + 3-Phosphoglycerate <=> ADP + 1,3-Bisphospho-D-glycerate	Glycolysis	-7.78085	-7.77618	TRUE	139.586	0	0.060067
531	rxn01101	NAD + 3-Phosphoglycerate <=> NADH + H+ + 3-Phosphonooxypyruvate	Glycine, serine and threonine metabolism	1.37202	1.37445	TRUE	32.1526	3.52824e-226	0.176679
532	rxn01102	ATP + Glycerate -> ADP + 3-Phosphoglycerate	Glycine, serine and threonine metabolism	0.00334658	0.00315834	FALSE	15.7789	1.33069e-55	5.62505
533	rxn01103	H2O + 1,3-Bisphospho-D-glycerate -> Phosphate + 2 H+ + 3-Phosphoglycerate	Pyruvate metabolism	0.00403762	0.00411533	FALSE	2.0685	0.0878295	1.92467
534	rxn01106	3-Phosphoglycerate <=> 2-Phospho-D-glycerate	Glycolysis	6.41984	6.41309	TRUE	82.1977	0	0.105077
535	rxn01116	D-Ribulose5-phosphate <=> D-Xylulose5-phosphate	Pentose phosphate pathway	-0.640506	-0.640903	TRUE	106.009	0	0.0618911
536	rxn01117	D-Ribulose5-phosphate <=> D-Arabinose5-phosphate	Lipopolysaccharide biosynthesis	0.0255601	0.0255902	FALSE	12534	0	0.118019
537	rxn01127	ATP + DAMP <=> ADP + DADP	Purine salvage	0	0	FALSE	0	1	#DIV/0!
538	rxn01134	Maltose <=> TRHL	Trehalose biosynthesis	0	0	FALSE	0	1	#DIV/0!
539	rxn01137	H2O + H+ + Adenosine -> NH3 + Inosine	Purine metabolism	0.00349893	0.0028226	FALSE	47.9139	0	19.3297
540	rxn01138	Phosphate + H+ + Adenosine <=> Adenine + Ribose_1-phosphate	Purine salvage	-0.00341348	-0.00265363	FALSE	33.829	3.45176e-250	22.2604
541	rxn01145	H2O + DTMP -> Phosphate + H+ + Thymidine	Pyrimidine metabolism	0	0	FALSE	0	1	#DIV/0!
542	rxn01146	Phosphate + H+ + Thymidine <=> Thymine + Deoxyribose-1-phosphate	Pyrimidine metabolism	0	0	FALSE	0	1	#DIV/0!
543	rxn01192	O2 + Protocatechuate -> 2 H+ + 3-Carboxy-cis,cis-muconate	Benzoate degradation	0.000446404	0.000438614	FALSE	2.85274	0.0101664	1.74503
544	rxn01199	ATP + D-Lyxulose -> ADP + D-Xylulose5-phosphate	Pentose and glucuronate interconversions	0	0	FALSE	0	1	#DIV/0!
545	rxn01200	Ribose-5-phosphate + D-Xylulose5-phosphate <=> Glyceraldehyde3-phosphate + Sedoheptulose7-phosphate	Pentose phosphate pathway	-0.143054	-0.143136	TRUE	43.8185	0	0.057533
546	rxn01203	2,4-Dihydroxyhept-2-enedioate -> Pyruvate + 4-Oxobutanoate	Tyrosine metabolism	0	0	FALSE	0	1	#DIV/0!
547	rxn01204	L-Glutamate + 4-Oxobutanoate <=> 2-Oxoglutarate + GABA	Alanine, aspartate and glutamate metabolism	-0.00884952	-0.00930228	FALSE	20.9166	1.29015e-96	5.11622
548	rxn01208	H+ + 2-Isopropyl-3-oxosuccinate -> CO2 + 4MOP	Valine, leucine and isoleucine degradation	0.342937	0.342978	TRUE	7.46243	2.19648e-13	0.0119978
549	rxn01210	ATP + L-Glutamate + 10-Formyltetrahydrofolate -> ADP + Phosphate + H+ + 10-Formyl-THF-L-glutamate	UNKNOWN	0	0	FALSE	0	1	#DIV/0!
550	rxn01211	H2O + 5-10-Methenyltetrahydrofolate <=> H+ + 10-Formyltetrahydrofolate	One carbon pool by folate	0.894308	0.894127	TRUE	2.5926	0.0219408	0.0202798
551	rxn01213	Isopentenyldiphosphate + DMAPP -> PPi + Geranyldiphosphate	Terpenoid backbone biosynthesis	0.00670037	0.00670833	FALSE	145.019	0	0.118797
552	rxn01218	H2O + DCMP -> Phosphate + H+ + Deoxycytidine	Pyrimidine metabolism	0	0	FALSE	0	1	#DIV/0!
553	rxn01219	ATP + DCMP <=> ADP + DCDP	Pyrimidine salvage	0.00160414	0.00198574	FALSE	49.1194	0	23.7887
554	rxn01225	H2O + H+ + Guanine <=> NH3 + XAN	Purine metabolism	0.00309523	0.00349697	FALSE	47.7125	0	12.9794
555	rxn01226	H2O + Guanosine -> D-Ribose + Guanine	Purine salvage	0.00168257	0.0017087	FALSE	2.76232	0.0134327	1.55293
556	rxn01245	H+ + 4MOP + Lipoamide -> CO2 + S-(3-Methylbutanoyl)-dihydrolipoamide	UNKNOWN	0.00172324	0.0015836	FALSE	18.445	1.86551e-75	8.10365
557	rxn01252	O2 + Pyridoxol <=> H2O2 + Pyridoxal	Vitamin B6 metabolism	0.00776522	0.00826979	FALSE	17.1274	2.94408e-65	6.49781
558	rxn01255	5-O-1-Carboxyvinyl-3-phosphoshikimate -> Phosphate + H+ + Chorismate	Phenylalanine, tyrosine and tryptophan biosynthesis	0.328724	0.328895	TRUE	74.5939	0	0.0519024
559	rxn01256	Chorismate -> Prephenate	Phenylalanine, tyrosine and tryptophan biosynthesis	0.245165	0.245299	TRUE	86.5883	0	0.0546321
560	rxn01257	L-Glutamate + ADC <=> L-Glutamine + Chorismate	Folate biosynthesis	-0.0398479	-0.039867	FALSE	5092.38	0	0.0479291
561	rxn01258	Chorismate <=> Isochorismate	Salicylate biosynthesis	0	0	FALSE	0	1	#DIV/0!
562	rxn01265	PPi + Nicotinate_ribonucleotide <=> H+ + PRPP + Niacin	Nicotinate and nicotinamide metabolism	-0.000700871	-0.00100205	FALSE	76.238	0	42.9716
563	rxn01268	NAD + Prephenate -> NADH + CO2 + P-hydroxyphenylpyruvate	Phenylalanine, tyrosine and tryptophan biosynthesis	0.0155694	0.0216723	FALSE	113.025	0	39.1974
564	rxn01269	NADP + Prephenate -> NADPH + CO2 + P-hydroxyphenylpyruvate	Phenylalanine, tyrosine and tryptophan biosynthesis	0.0874945	0.080924	FALSE	115.24	0	7.50965
565	rxn01270	Oxaloacetate + Pretyrosine <=> L-Aspartate + Prephenate	Cysteine and methionine metabolism	0	0	FALSE	0	1	#DIV/0!
566	rxn01274	H2O + (R)-S-Lactoylglutathione -> GSH + H+ + D-Lactate	Pyruvate metabolism	0	0	FALSE	0	1	#DIV/0!
567	rxn01275	ATP + GLCN -> ADP + 6-Phospho-D-gluconate	Pentose phosphate pathway	6.72978	6.919	TRUE	37.903	1.19771260530000e-313	2.81172
568	rxn01280	NAD + Glycerate <=> NADH + H+ + Tartronate semialdehyde	Glyoxylate and dicarboxylate metabolism	0.356398	0.179573	TRUE	88.0959	0	49.6144
569	rxn01281	NADPH + H+ + Tartronate semialdehyde <=> NADP + Glycerate	Glyoxylate and dicarboxylate metabolism	0.727572	0.484037	TRUE	110.256	0	33.4723
570	rxn01294	H+ + Benzoylformate -> CO2 + Benzaldehyde	Aminobenzoate degradation	0	0	FALSE	0	1	#DIV/0!
571	rxn01297	H2O + NAD + HYXN <=> NADH + H+ + XAN	Purine metabolism	0.10974	0.0940471	TRUE	65.3097	0	14.3001
572	rxn01299	H2O + Inosine -> D-Ribose + HYXN	Purine metabolism	0.00197813	0.00187031	FALSE	12.7757	6.43528e-37	5.45043
573	rxn01300	ATP + L-Homoserine -> ADP + O-Phospho-L-homoserine	Glycine, serine and threonine metabolism	0.186197	0.193765	TRUE	103.578	0	4.06492
574	rxn01301	NADH + H+ + L-Aspartate4-semialdehyde -> NAD + L-Homoserine	Glycine, serine and threonine metabolism	0.198339	0.232558	TRUE	57.3841	0	17.2531
575	rxn01302	NADPH + H+ + L-Aspartate4-semialdehyde <=> NADP + L-Homoserine	Glycine, serine and threonine metabolism	0.316348	0.285069	TRUE	50.9812	0	9.88752
576	rxn01303	CoA + O-Acetyl-L-homoserine <=> Acetyl-CoA + L-Homoserine	Cysteine and methionine metabolism	-0.326972	-0.31782	TRUE	84.7377	0	2.7991
577	rxn01304	Succinyl-CoA + L-Homoserine -> CoA + O-Succinyl-L-homoserine	Cysteine and methionine metabolism	0.00128404	0.00577528	FALSE	297.75	0	349.773
578	rxn01314	NADPH + H+ + Dihydrobiopterin -> NADP + Tetrahydrobiopterin	Folate biosynthesis	0.00175426	0.00226835	FALSE	76.0984	0	29.3051
579	rxn01315	O2 + L-Phenylalanine + Tetrahydrobiopterin -> H2O + L-Tyrosine + Dihydrobiopterin	Phenylalanine metabolism	0.000775948	0.000846063	FALSE	19.1683	2.25423e-81	9.03614
580	rxn01329	D-mannose-6-phosphate <=> D-Mannose1-phosphate	GDP-mannose biosynthesis	0.018959	0.0189524	FALSE	3.94025	0.00019468	0.0347842
581	rxn01331	H2O + NAD + D-Erythrose4-phosphate <=> NADH + 2 H+ + 4-Phosphoerythronate	Vitamin B6 metabolism	0	0	FALSE	0	1	#DIV/0!
582	rxn01332	H2O + Phosphoenolpyruvate + D-Erythrose4-phosphate -> Phosphate + H+ + DAHP	Phenylalanine, tyrosine and tryptophan biosynthesis	0.328839	0.32904	TRUE	83.139	0	0.0613201
583	rxn01333	D-fructose-6-phosphate + D-Erythrose4-phosphate <=> Glyceraldehyde3-phosphate + Sedoheptulose7-phosphate	Pentose phosphate pathway	0.168614	0.168726	TRUE	59.8349	0	0.066702
584	rxn01334	Glycerone-phosphate + D-Erythrose4-phosphate <=> Sedoheptulose 1,7-bisphosphate	Glycolysis	0	0	FALSE	0	1	#DIV/0!
585	rxn01351	H2O + DGTP -> PPi + DGMP	Purine metabolism	0.00209614	0.00249732	FALSE	35.0998	3.26373e-269	19.1391
586	rxn01352	H2O + DGTP -> H+ + Deoxyguanosine + Triphosphate	Purine metabolism	0	0	FALSE	0	1	#DIV/0!
587	rxn01353	ATP + DGDP <=> ADP + DGTP	Purine salvage	0.0142888	0.0127427	FALSE	57.815	0	10.8203
588	rxn01355	ATP + Propanoyl-CoA + H2CO3 -> ADP + Phosphate + H+ + (S)-Methylmalonyl-CoA	Valine, leucine and isoleucine degradation	0.00111412	0.0011421	FALSE	5.84071	1.30019e-08	2.51103
589	rxn01358	Phosphate + H+ + Inosine <=> HYXN + Ribose_1-phosphate	Purine metabolism	0.00323867	0.00235135	FALSE	50.9363	0	27.3975
590	rxn01360	O2 + S-Dihydroorotate -> H2O2 + Orotate	Pyrimidine metabolism	0.00220282	0.00228595	FALSE	8.71851	7.46604e-18	3.77363
591	rxn01362	PRPP + Orotate <=> PPi + Orotidylic_acid	Pyrimidine de novo biosynthesis	0.253557	0.253728	TRUE	31.1462	2.42784e-212	0.0676486
592	rxn01387	NADPH + H+ + Oxalosuccinate <=> NADP + Isocitrate	Citrate cycle	-5.04782	-5.42973	TRUE	185.384	0	7.56571
593	rxn01388	H2O + Cis-Aconitate <=> Isocitrate	Citrate cycle	5.85956	5.86426	TRUE	77.9844	0	0.0801268
594	rxn01396	ATP + Pyridoxol -> ADP + Pyridoxine_phosphate	Vitamin B6 metabolism	0.00370202	0.00272833	FALSE	65.9353	0	26.3017
595	rxn01398	H2O + Pyridoxine_phosphate -> Phosphate + H+ + Pyridoxol	Vitamin B6 metabolism	0.0114672	0.0109981	FALSE	16.062	1.44937e-57	4.09099
596	rxn01406	H+ + 5-Methylthioadenosine + Spermidine <=> Putrescine + S-Adenosylmethioninamine	Spermidine biosynthesis	-0.00597838	-0.00597255	FALSE	2.4393	0.0336832	0.0975392
597	rxn01416	Sulfite + Thiocyanate <=> HCN + H2S2O3	Cysteine and methionine metabolism	0	0	FALSE	0	1	#DIV/0!
598	rxn01434	ATP + L-Aspartate + Citrulline -> PPi + AMP + L-Argininosuccinate	Alanine, aspartate and glutamate metabolism	0.229717	0.230165	TRUE	35.5181	1.25981e-275	0.194903
599	rxn01437	H2O + N-Formylkynurenine <=> Formate + H+ + L-Kynurenine	Tryptophan degradation	0.000536134	0.000617929	FALSE	28.8609	1.50232e-182	15.2563
600	rxn01445	H2O + DGMP -> Phosphate + H+ + Deoxyguanosine	Purine metabolism	0	0	FALSE	0	1	#DIV/0!
601	rxn01446	Phosphate + H+ + Deoxyguanosine <=> Guanine + Deoxyribose-1-phosphate	Purine metabolism	0	0	FALSE	0	1	#DIV/0!
602	rxn01451	NADH + H+ + Acetoacetyl-CoA -> NAD + (S)-3-Hydroxybutanoyl-CoA	Fatty acid degradation	0	0	FALSE	0	1	#DIV/0!
603	rxn01452	NADPH + H+ + Acetoacetyl-CoA <=> NADP + (S)-3-Hydroxybutanoyl-CoA	Fatty acid degradation	-0.00213063	-0.00236366	FALSE	38.765	0	10.9368
604	rxn01462	H2O + 4-Guanidinobutanoate <=> Urea + GABA	Arginine and proline metabolism	0.000955767	0.00111143	FALSE	36.8305	3.06778e-296	16.2873
605	rxn01465	H2O + S-Dihydroorotate <=> H+ + N-Carbamoyl-L-aspartate	Pyrimidine de novo biosynthesis	-0.253557	-0.253728	TRUE	31.1462	2.42784e-212	0.0676486
606	rxn01466	Isopentenyldiphosphate + Geranyldiphosphate -> PPi + Farnesyldiphosphate	Terpenoid backbone biosynthesis	0.00670037	0.00670833	FALSE	145.019	0	0.118797
607	rxn01475	NADPH + H+ + 6-Phospho-2-dehydro-D-gluconate -> NADP + 6-Phospho-D-gluconate	Pentose phosphate pathway	1.67521	1.48225	TRUE	38.6598	0	11.5184
608	rxn01476	H2O + 6-Phospho-D-glucono-1-5-lactone -> H+ + 6-Phospho-D-gluconate	Pentose phosphate pathway	0.00457269	0.00436814	FALSE	9.66683	1.12382e-21	4.47342
609	rxn01477	6-Phospho-D-gluconate -> H2O + 2-Keto-3-deoxy-6-phosphogluconate	Pentose phosphate pathway	8.4094	8.40545	TRUE	324.857	0	0.0470356
610	rxn01480	NAD + 2-Methyl-S-3-hydroxy-propanoate <=> NADH + H+ + 3-Oxo-2-methylpropanoate	Valine, leucine and isoleucine degradation	0	0	FALSE	0	1	#DIV/0!
611	rxn01484	H2O + N-Acetyl-D-glucosamine 6-phosphate <=> Acetic acid + D-Glucosamine_phosphate	Amino sugar and nucleotide sugar metabolism	0	0	FALSE	0	1	#DIV/0!
612	rxn01485	D-Glucosamine_phosphate <=> D-Glucosamine1-phosphate	UDP-N-acetyl-D-glucosamine biosynthesis	0.717714	0.718498	TRUE	11599.2	0	0.109211
613	rxn01486	Isopentenyldiphosphate + Farnesyldiphosphate -> PPi + Geranylgeranyl_diphosphate	Terpenoid backbone biosynthesis	0	0	FALSE	0	1	#DIV/0!
614	rxn01492	ATP + D-fructose-1-phosphate -> ADP + D-fructose-1,6-bisphosphate	Fructose and mannose metabolism	0.0229443	0.0219365	FALSE	14.3488	3.22518e-46	4.39271
615	rxn01504	H2O + 3-Methylglutaconyl-CoA <=> HMG-CoA	Valine, leucine and isoleucine degradation	0.00145468	0.00131534	FALSE	18.6371	5.28873e-77	9.57867
616	rxn01507	H2O + DAMP -> Phosphate + H+ + Deoxyadenosine	Purine metabolism	0	0	FALSE	0	1	#DIV/0!
617	rxn01509	ATP + DGMP <=> ADP + DGDP	Purine salvage	0.00209614	0.00249732	FALSE	35.0998	3.26373e-269	19.1391
618	rxn01512	ATP + DTDP <=> ADP + TTP	Purine salvage	0.0362783	0.036646	FALSE	22.5049	1.32017e-111	1.01341
619	rxn01513	ATP + DTMP <=> ADP + DTDP	Pyrimidine salvage	0.0196844	0.0196939	FALSE	5092.38	0	0.0479291
620	rxn01514	H2O + TTP -> Phosphate + H+ + DTDP	Pyrimidine metabolism	0.00380451	0.00415112	FALSE	21.2789	6.16711e-100	9.11049
621	rxn01517	ATP + DUMP <=> ADP + DUDP	Pyrimidine metabolism	-0.0178432	-0.0177215	FALSE	14.9886	2.63697e-50	0.681998
622	rxn01519	H2O + DUTP -> PPi + DUMP	Pyrimidine de novo biosynthesis	0.00193853	0.002062	FALSE	15.233	6.47256e-52	6.36942
623	rxn01520	5-10-Methylenetetrahydrofolate + DUMP -> DTMP + Dihydrofolate	Pyrimidine de novo biosynthesis	0.0197817	0.0197835	FALSE	5.66024	3.76608e-08	0.00901428
624	rxn01521	H2O + DUMP -> Phosphate + H+ + Deoxyuridine	Pyrimidine metabolism	0	0	FALSE	0	1	#DIV/0!
625	rxn01522	H2O + NAD + XAN <=> NADH + H+ + Urate	Purine metabolism	0.00214264	0.00199706	FALSE	31.2158	2.78131e-213	6.7945
626	rxn01538	ATP + Thiamin -> ADP + Thiamine_phosphate	Thiamine metabolism	0	0	FALSE	0	1	#DIV/0!
627	rxn01545	H2O + Xanthosine -> D-Ribose + XAN	Purine metabolism	0.00207297	0.0018097	FALSE	29.3812	3.90861e-189	12.7
628	rxn01548	Phosphate + H+ + Guanosine <=> Guanine + Ribose_1-phosphate	Purine salvage	1.57988e-05	0.000337739	FALSE	37.7988	6.17013073437400e-312	2037.75
629	rxn01573	NADH + NH3 + H+ + 3MOP -> H2O + NAD + L-Isoleucine	Valine, leucine and isoleucine degradation	0.0338307	0.0341146	FALSE	3.54888	0.000919758	0.839162
630	rxn01575	L-Glutamate + 3MOP <=> 2-Oxoglutarate + L-Isoleucine	Valine, leucine and isoleucine degradation	0.0264614	0.0307003	FALSE	42.6165	0	16.0191
631	rxn01578	NADH + H+ + Delta1-Piperideine-2-carboxylate <=> NAD + L-Pipecolate	Lysine degradation	-0.523826	-1.137	TRUE	234.609	0	117.056
632	rxn01579	NADPH + H+ + Delta1-Piperideine-2-carboxylate <=> NADP + L-Pipecolate	Lysine degradation	0.523826	1.137	TRUE	234.609	0	117.056
633	rxn01580	O2 + L-Pipecolate -> H2O2 + Delta1-Piperideine-6-L-carboxylate	Lysine degradation	0.0037442	0.00418425	FALSE	25.3375	4.61362e-141	11.7528
634	rxn01581	FAD + L-Pipecolate <=> Delta1-Piperideine-6-L-carboxylate + FADH2	Lysine degradation	-0.0037442	-0.00418425	FALSE	25.3375	4.61362e-141	11.7528
635	rxn01602	NADPH + H+ + Folate <=> NADP + Dihydrofolate	One carbon pool by folate	0	0	FALSE	0	1	#DIV/0!
636	rxn01603	ATP + L-Glutamate + Dihydropteroate -> ADP + Phosphate + H+ + Dihydrofolate	Folate biosynthesis	0.0398479	0.039867	FALSE	5092.38	0	0.0479291
637	rxn01620	Glycerone-phosphate + L-Lactaldehyde <=> L-Fuculose1-phosphate	Fructose and mannose metabolism	0	0	FALSE	0	1	#DIV/0!
638	rxn01626	H2O + Hydrouracil <=> H+ + 3-Ureidopropanoate	Pyrimidine metabolism	0.00163996	0.00163129	FALSE	1.46529	0.320733	0.52837
639	rxn01629	5-Aminolevulinate <=> L-Glutamate1-semialdehyde	Porphyrin and chlorophyll metabolism	0.195707	0.192655	TRUE	102.714	0	1.55932
640	rxn01631	L-Glutamate + 5-Oxopentanoate <=> 2-Oxoglutarate + 5-Aminopentanoate	Lysine degradation	-0.000392883	-0.000464966	FALSE	29.369	5.58982e-189	18.3473
641	rxn01635	H2O + H+ + 1-Pyrroline-4-hydroxy-2-carboxylate -> NH3 + 2,5-Dioxopentanoate	Arginine and proline metabolism	0	0	FALSE	0	1	#DIV/0!
642	rxn01636	L-Glutamate + N-Acetylornithine <=> Ornithine + N-Acetyl-L-glutamate	Arginine and proline metabolism	0.430809	0.431043	TRUE	5.80634	1.59541e-08	0.0543967
643	rxn01637	L-Glutamate + 2-Acetamido-5-oxopentanoate <=> 2-Oxoglutarate + N-Acetylornithine	Arginine and proline metabolism	0.434471	0.43545	TRUE	26.6157	1.71422e-155	0.225461
644	rxn01639	H2O + N-Formimino-L-glutamate -> L-Glutamate + Formamide	Histidine metabolism	0.000549137	0.000547654	FALSE	0.786886	0.954301	0.270081
645	rxn01640	H2O + N-Formimino-L-glutamate <=> NH3 + N-Formyl-L-glutamate	Histidine metabolism	0.000553014	0.000524629	FALSE	12.6771	2.26805e-36	5.13287
646	rxn01642	H2O + 4-Imidazolone-5-propanoate -> N-Formimino-L-glutamate	Histidine metabolism	0.00110215	0.00107228	FALSE	9.09036	2.62571e-19	2.71003
647	rxn01643	NADP + Phosphate + L-Aspartate4-semialdehyde <=> NADPH + 4-Phospho-L-aspartate	Glycine, serine and threonine metabolism	-0.820765	-0.823887	TRUE	42.9492	0	0.380391
648	rxn01644	Pyruvate + L-Aspartate4-semialdehyde -> 2 H2O + H+ + Dihydrodipicolinate	Lysine biosynthesis	0.306078	0.306259	TRUE	51.1394	0	0.0593117
649	rxn01646	Phosphate + N-Ribosylnicotinamide <=> Nicotinamide + Ribose_1-phosphate	Nicotinate and nicotinamide metabolism	-0.0010401	-0.00107765	FALSE	8.64095	1.47214e-17	3.60969
650	rxn01647	Phosphate + Nicotinate D-ribonucleoside <=> Niacin + Ribose_1-phosphate	Nicotinate and nicotinamide metabolism	0	0	FALSE	0	1	#DIV/0!
651	rxn01649	Phosphate + H+ + Xanthosine <=> XAN + Ribose_1-phosphate	Purine salvage	0.00119912	0.00104218	FALSE	10.0858	1.7291e-23	13.0875
652	rxn01653	ATP + 5-Formyltetrahydrofolate -> ADP + Phosphate + 5-10-Methenyltetrahydrofolate	One carbon pool by folate	0.00420889	0.00381706	FALSE	21.3652	9.76641e-101	9.30956
653	rxn01664	H2O + H+ + Delta1-Piperideine-6-L-carboxylate -> 2-Aminoadipate 6-semialdehyde	SPONTANEOUS	0	0	FALSE	0	1	#DIV/0!
654	rxn01671	ATP + N-Ribosylnicotinamide -> ADP + Nicotinamide_ribonucleotide	Nicotinate and nicotinamide metabolism	0.0010401	0.00107765	FALSE	8.64095	1.47214e-17	3.60969
655	rxn01672	H2O + H+ + DCTP -> NH3 + DUTP	Pyrimidine de novo biosynthesis	0.000595391	0.000762025	FALSE	69.283	0	27.9873
656	rxn01673	ATP + DCDP <=> ADP + DCTP	Purine salvage	0.00506041	0.00668002	FALSE	116.837	0	32.0055
657	rxn01678	ATP + DUDP <=> ADP + DUTP	Purine salvage	-0.00439475	-0.00803091	FALSE	176.308	0	82.7388
658	rxn01682	Glyceraldehyde3-phosphate + Indol <=> Indoleglycerol_phosphate	Tryptophan biosynthesis	-0.00814873	-0.0388712	FALSE	1234.21	0	377.022
659	rxn01729	H2O + NAD + 5-Oxopentanoate <=> NADH + 2 H+ + Glutaric acid	Lysine degradation	0.000997668	0.00104302	FALSE	12.8737	1.82398e-37	4.54555
660	rxn01739	ATP + Shikimate -> ADP + 3-Phosphoshikimate	Phenylalanine, tyrosine and tryptophan biosynthesis	0.328724	0.328895	TRUE	74.5939	0	0.0519024
661	rxn01740	NADPH + H+ + 3-Dehydroshikimate <=> NADP + Shikimate	Phenylalanine, tyrosine and tryptophan biosynthesis	0.505872	2.04069	TRUE	223.837	0	303.401
662	rxn01746	H2O + Allantoate <=> Urea + Ureidoglycolate	Allantoin degradation	0.00154392	0.00141569	FALSE	30.2617	1.52807e-200	8.30565
663	rxn01748	H2O + (S)-Allantoin -> H+ + Allantoate	Allantoin degradation	0.000753099	0.000716078	FALSE	12.3875	8.71345e-35	4.91587
664	rxn01790	NADPH + H+ + 2-Dehydropantoate <=> NADP + Pantoate	Pantothenate and CoA biosynthesis	4.52876e-05	4.53093e-05	FALSE	5092.37	0	0.047929
665	rxn01791	ATP + Beta-Alanine + Pantoate -> PPi + AMP + PAN	Pantothenate and CoA biosynthesis	4.52876e-05	4.53093e-05	FALSE	5092.37	0	0.047929
666	rxn01799	Phosphate + H+ + Deoxyuridine <=> Uracil + Deoxyribose-1-phosphate	Pyrimidine metabolism	0	0	FALSE	0	1	#DIV/0!
667	rxn01802	FAD + H+ + Glutaryl-CoA -> CO2 + Butanoyl-2-enoyl-CoA + FADH2	Fatty acid degradation	0.000997668	0.00104302	FALSE	12.8737	1.82398e-37	4.54555
668	rxn01807	ATP + PM -> ADP + Pyridoxamine_phosphate	Vitamin B6 metabolism	0.003855	0.00402599	FALSE	7.93706	5.41465e-15	4.43532
669	rxn01816	Succinate + H+ + Cystathionine -> L-Cysteine + O-Succinyl-L-homoserine	Cysteine and methionine metabolism	0.00256881	0	FALSE	454.775	0	100
670	rxn01819	H2O + NG,NG-Dimethyl-L-arginine -> Citrulline + (CH3)2NH	UNKNOWN	0	0	FALSE	0	1	#DIV/0!
671	rxn01825	O2 + Homogentisate -> H+ + 4-Maleylacetoacetate	Tyrosine metabolism	0.000308055	0.000311025	FALSE	2.99833	0.00640506	0.963898
672	rxn01827	O2 + P-hydroxyphenylpyruvate -> CO2 + Homogentisate	Ubiquinone and other terpenoid-quinone biosynthesis	0.000308055	0.000311025	FALSE	2.99833	0.00640506	0.963898
673	rxn01834	GSH + 2-Oxopropanal <=> (R)-S-Lactoylglutathione	Pyruvate metabolism	0	0	FALSE	0	1	#DIV/0!
674	rxn01840	H2O + NAD + Alpha-Tolualdehyde <=> NADH + H+ + PACT	Phenylalanine metabolism	0	0	FALSE	0	1	#DIV/0!
675	rxn01843	H2O + H+ + 2-Phenylacetamide <=> NH3 + PACT	Styrene degradation	0	0	FALSE	0	1	#DIV/0!
676	rxn01858	H2O + H+ + Deoxyadenosine -> NH3 + Deoxyinosine	Purine metabolism	0.00238183	0.00294912	FALSE	52.5173	0	23.8175
677	rxn01859	Phosphate + H+ + Deoxyadenosine <=> Adenine + Deoxyribose-1-phosphate	Purine metabolism	-0.00238183	-0.00294912	FALSE	52.5173	0	23.8175
678	rxn01867	H2O + NAD + Betaine aldehyde <=> NADH + 2 H+ + BET	Betaine biosynthesis	0.704729	0.824121	TRUE	44.9303	0	16.9416
679	rxn01868	H2O + NADP + Betaine aldehyde <=> NADPH + 2 H+ + BET	Betaine biosynthesis	-0.704729	-0.824121	TRUE	44.9303	0	16.9416
680	rxn01870	Glycerone-phosphate + D-Glyceraldehyde <=> D-fructose-1-phosphate	Glycolysis	0.0229443	0.0219365	FALSE	14.3488	3.22518e-46	4.39271
681	rxn01917	ATP + H+ + N-Acetyl-L-glutamate -> ADP + N-acetylglutamyl-phosphate	Arginine and proline metabolism	0.43934	0.443696	TRUE	138.128	0	0.991398
682	rxn01921	ATP + 2-Dehydro-D-gluconate -> ADP + 6-Phospho-2-dehydro-D-gluconate	Pentose phosphate pathway	1.67521	1.48225	TRUE	38.6598	0	11.5184
683	rxn01923	O2 + 2 2-Methylpropanoyl-CoA -> 2 H2O + 2 2-Methyl-trans-propanoyl-2-enoyl-CoA	UNKNOWN	0.00191818	0.00238422	FALSE	47.8973	0	24.2959
684	rxn01924	FADH2 + 2-Methyl-trans-propanoyl-2-enoyl-CoA <=> FAD + 2-Methylpropanoyl-CoA	Fatty acid degradation	0.00383636	0.00476844	FALSE	47.8973	0	24.2959
685	rxn01930	H2O + 3-Hydroxy-L-kynurenine -> L-Alanine + H+ + 3-Hydroxyanthranilate	Tryptophan degradation	0	0	FALSE	0	1	#DIV/0!
686	rxn01945	H2O + NAD + Homoprotocatechuate <=> NADH + O2 + H+ + 4-Hydroxyphenylacetate	Tyrosine metabolism	0	0	FALSE	0	1	#DIV/0!
687	rxn01961	H2O + XMP -> Phosphate + H+ + Xanthosine	Purine metabolism	0.00337663	0.00296399	FALSE	31.5059	3.10105e-217	12.2206
688	rxn01962	H2O + XTP -> PPi + XMP	Purine metabolism	0	0	FALSE	0	1	#DIV/0!
689	rxn01964	H2O + L-Tryptophan + Glyceraldehyde3-phosphate <=> L-Serine + Indoleglycerol_phosphate	Tryptophan biosynthesis	-0.0354998	-0.00487936	FALSE	1237.57	0	86.2553
690	rxn01973	H2O + N-Succinyl-L-2,6-diaminopimelate <=> Succinate + LL-2,6-Diaminopimelate	Lysine biosynthesis	0.306078	0.306259	TRUE	51.1394	0	0.0593117
691	rxn01974	LL-2,6-Diaminopimelate <=> Meso-2,6-Diaminopimelate	Lysine biosynthesis	0.306078	0.306259	TRUE	51.1394	0	0.0593117
692	rxn01985	Phosphate + H+ + Deoxyinosine <=> HYXN + Deoxyribose-1-phosphate	Purine metabolism	0.00238183	0.00294912	FALSE	52.5173	0	23.8175
693	rxn01987	ATP + Thyminose <=> ADP + Deoxyribose-5-phosphate	Pentose phosphate pathway	0	0	FALSE	0	1	#DIV/0!
694	rxn01996	(S)-Methylmalonyl-CoA <=> (R)-Methylmalonyl-CoA	Valine, leucine and isoleucine degradation	0.00111412	0.0011421	FALSE	5.84071	1.30019e-08	2.51103
695	rxn01997	DTDPglucose -> H2O + DTDP-4-oxo-6-deoxy-D-glucose	dTDP-L-rhamnose biosynthesis	0.01278	0.0127951	FALSE	12534	0	0.118019
696	rxn02000	DTDP-4-oxo-6-deoxy-D-glucose <=> DTDP-4-oxo-L-rhamnose	dTDP-L-rhamnose biosynthesis	0.01278	0.0127951	FALSE	12534	0	0.118019
697	rxn02003	NADPH + H+ + DTDP-4-oxo-L-rhamnose <=> NADP + DTDP-rhamnose	dTDP-L-rhamnose biosynthesis	0	0	FALSE	0	1	#DIV/0!
698	rxn02008	ATP + D-Glutamate + UDP-N-acetylmuramoyl-L-alanine -> ADP + Phosphate + H+ + UDP-N-acetylmuramoyl-L-alanyl-D-glutamate	Peptidoglycan biosynthesis	0.0450943	0.0451159	FALSE	5092.38	0	0.0479291
699	rxn02011	ATP + Meso-2,6-Diaminopimelate + UDP-N-acetylmuramoyl-L-alanyl-D-glutamate -> ADP + Phosphate + H+ + UDP-N-acetylmuramoyl-L-alanyl-D-gamma-glutamyl-meso-2-6-diaminopimelate	Peptidoglycan biosynthesis	0.0450943	0.0451159	FALSE	5092.38	0	0.0479291
700	rxn02056	2 H+ + Siroheme <=> Sirohydrochlorin + Fe2+	Porphyrin and chlorophyll metabolism	0	0	FALSE	0	1	#DIV/0!
701	rxn02071	O2 + D-Proline -> H2O2 + 1-Pyrroline-2-carboxylate	Arginine and proline metabolism	0	0	FALSE	0	1	#DIV/0!
702	rxn02085	H2O + Urocanate <=> 4-Imidazolone-5-propanoate	Histidine metabolism	0.00110215	0.00107228	FALSE	9.09036	2.62571e-19	2.71003
703	rxn02112	NAD + BDOH <=> NADH + H+ + ACTN	Butanoate metabolism	-0.000183292	-0.000166932	FALSE	21.2082	2.76398e-99	8.92572
704	rxn02143	Succinate + 3-Oxoadipyl-CoA <=> Succinyl-CoA + 3-Oxoadipate	Benzoate degradation	-0.000311872	-0.000316407	FALSE	5.06092	1.02489e-06	1.45417
705	rxn02144	H2O + 3-Oxoadipate-enol-lactone <=> H+ + 3-Oxoadipate	Benzoate degradation	0.000311872	0.000316407	FALSE	5.06092	1.02489e-06	1.45417
706	rxn02155	ATP + Nicotinate_ribonucleotide <=> PPi + Deamido-NAD	Nicotinate and nicotinamide metabolism	0.00295558	0.00326334	FALSE	78.0852	0	10.4129
707	rxn02159	NAD + L-Histidinol <=> NADH + H+ + L-Histidinal	Histidine metabolism	0.0728282	0.0728327	FALSE	1.00204	0.701602	0.00619129
708	rxn02160	H2O + L-histidinol-phosphate -> Phosphate + H+ + L-Histidinol	Histidine metabolism	0.0728282	0.0728327	FALSE	1.00204	0.701602	0.00619129
709	rxn02167	H2O + Butanoyl-2-enoyl-CoA <=> (S)-3-Hydroxybutanoyl-CoA	Fatty acid degradation	0.00120516	0.00129926	FALSE	18.603	9.96104e-77	7.80843
710	rxn02168	H2O + Butanoyl-2-enoyl-CoA <=> (R)-3-Hydroxybutanoyl-CoA	Fatty acid degradation	0.000925475	0.00106439	FALSE	33.3664	1.92965e-243	15.0106
711	rxn02175	ATP + Phosphopantetheine <=> PPi + Dephospho-CoA	Pantothenate and CoA biosynthesis	0.00133108	0.0014579	FALSE	18.4718	1.13771e-75	9.52766
712	rxn02177	H2O + Isochorismate -> Pyruvate + 2,3-Dihydroxy-2,3-dihydrobenzoate	Biosynthesis of siderophore group nonribosomal peptides	0	0	FALSE	0	1	#DIV/0!
713	rxn02186	NADPH + H+ + ALCTT <=> NADP + 2,3-Dihydroxy-isovalerate	Pantothenate and CoA biosynthesis	0.663536	0.6637	TRUE	24.6229	2.63694e-133	0.024649
714	rxn02190	H2O + Dihydrothymine <=> H+ + 3-Ureidoisobutyrate	Pyrimidine metabolism	0	0	FALSE	0	1	#DIV/0!
715	rxn02200	H2O + Dihydropteroate <=> ABEE + 6-Hydroxymethyl dihydropterin	Folate biosynthesis	-0.0379437	-0.0374403	FALSE	57.8208	0	1.32656
716	rxn02201	ABEE + 7,8-Dihydropterin_pyrophosphate -> PPi + Dihydropteroate	Folate biosynthesis	0.00190422	0.00242666	FALSE	59.9756	0	27.4362
717	rxn02212	DAHP -> Phosphate + H+ + 3-Dehydroquinate	Phenylalanine, tyrosine and tryptophan biosynthesis	0.328839	0.32904	TRUE	83.139	0	0.0613201
718	rxn02213	H2O + 3-Dehydroshikimate <=> 3-Dehydroquinate	Phenylalanine, tyrosine and tryptophan biosynthesis	-0.328724	-0.328895	TRUE	74.5939	0	0.0519024
719	rxn02222	H2O + Indole-3-acetamide -> NH3 + Indoleacetate	Tryptophan metabolism	0	0	FALSE	0	1	#DIV/0!
720	rxn02264	H2O + UroporphyrinogenIII <=> Hydroxymethylbilane	Porphyrin and chlorophyll metabolism	-8.70919e-07	-8.71337e-07	FALSE	4966.28	0	0.047942
721	rxn02268	O2 + 2 2-Methylbutanoyl-CoA -> 2 H2O + 2 2-Methyl-trans-butanoyl-2-enoyl-CoA	Valine, leucine and isoleucine degradation	0.00214584	0.00175188	FALSE	46.9751	0	18.3593
722	rxn02270	FADH2 + 2-Methyl-trans-butanoyl-2-enoyl-CoA <=> FAD + 2-Methylbutanoyl-CoA	Fatty acid degradation	0.00234765	-0.00220144	FALSE	69.3792	0	193.772
723	rxn02275	H2O + 4-Guanidinobutanamide -> NH3 + 4-Guanidinobutanoate	Arginine and proline metabolism	0	0	FALSE	0	1	#DIV/0!
724	rxn02276	4-Maleylacetoacetate -> Fumarylacetoacetate	Tyrosine metabolism	0.000308055	0.000311025	FALSE	2.99833	0.00640506	0.963898
725	rxn02277	ATP + CO2 + 7-8-Diaminononanoate <=> ADP + Phosphate + 3 H+ + Dethiobiotin	Biotin metabolism	0	0	FALSE	0	1	#DIV/0!
726	rxn02285	NADPH + H+ + UDP-N-acetylglucosamine_enolpyruvate -> NADP + UDP-MurNAc	Peptidoglycan biosynthesis	0.0450943	0.0451159	FALSE	5092.38	0	0.0479291
727	rxn02286	ATP + L-Alanine + UDP-MurNAc -> ADP + Phosphate + H+ + UDP-N-acetylmuramoyl-L-alanine	Peptidoglycan biosynthesis	0.0450943	0.0451159	FALSE	5092.38	0	0.0479291
728	rxn02288	4 CO2 + CoproporphyrinogenIII <=> 4 H+ + UroporphyrinogenIII	Porphyrin and chlorophyll metabolism	-8.70919e-07	-8.71337e-07	FALSE	4966.22	0	0.0479418
729	rxn02297	CoA + CO2 + 8-Amino-7-oxononanoate <=> L-Alanine + H+ + Pimeloyl-CoA	Biotin metabolism	0	0	FALSE	0	1	#DIV/0!
730	rxn02302	L-Cysteine + O-Acetyl-L-homoserine -> Acetic acid + H+ + Cystathionine	Glycine, serine and threonine metabolism	0.0170308	0.0142073	FALSE	46.3856	0	16.5789
731	rxn02303	O2 + 2 H+ + CoproporphyrinogenIII -> 2 H2O + 2 CO2 + ProtoporphyrinogenIX	Porphyrin and chlorophyll metabolism	8.47368e-07	8.10755e-07	FALSE	251.494	0	4.32078
732	rxn02305	PPi + Thiamine_phosphate <=> H+ + 4-Methyl-5-2-phosphoethyl-thiazole + 4-Amino-2-methyl-5-diphosphomethylpyrimidine	Thiamine metabolism	0	0	FALSE	0	1	#DIV/0!
733	rxn02312	S-Adenosyl-L-methionine + 8-Amino-7-oxononanoate <=> 7-8-Diaminononanoate + S-Adenosyl-4-methylthio-2-oxobutanoate	Biotin metabolism	0	0	FALSE	0	1	#DIV/0!
734	rxn02314	ATP + D-Tagatose 6-phosphate -> ADP + D-Tagatose 1,6-biphosphate	Galactose metabolism	0	0	FALSE	0	1	#DIV/0!
735	rxn02320	L-Glutamate + Imidazole acetol-phosphate <=> 2-Oxoglutarate + L-histidinol-phosphate	Histidine metabolism	0.0728282	0.0728327	FALSE	1.00204	0.701602	0.00619129
736	rxn02331	H2O + Phosphoenolpyruvate + D-Arabinose5-phosphate -> Phosphate + H+ + 3-Deoxy-D-manno-octulosonate8-phosphate	CMP-KDO biosynthesis	0.0255601	0.0255902	FALSE	12534	0	0.118019
737	rxn02339	L-Glutamate + 4-Hydroxy-2-oxoglutarate <=> 2-Oxoglutarate + 4-Hydroxy-L-glutamate	UNKNOWN	0	0	FALSE	0	1	#DIV/0!
738	rxn02341	H+ + (R)-4-Phosphopantothenoyl-L-cysteine -> CO2 + Phosphopantetheine	Pantothenate and CoA biosynthesis	4.52876e-05	4.53093e-05	FALSE	5092.36	0	0.047929
739	rxn02345	(S)-3-Hydroxybutanoyl-CoA <=> (R)-3-Hydroxybutanoyl-CoA	Fatty acid degradation	-0.000925475	-0.00106439	FALSE	33.3664	1.92965e-243	15.0106
740	rxn02359	FAD + Trans-4-Hydroxy-L-proline <=> FADH2 + 3-Hydroxy-L-1-pyrroline-5-carboxylate	Arginine and proline metabolism	0	0	FALSE	0	1	#DIV/0!
741	rxn02360	Trans-4-Hydroxy-L-proline <=> Cis-4-Hydroxy-D-proline	Arginine and proline metabolism	0	0	FALSE	0	1	#DIV/0!
742	rxn02363	NADH + O2 + H+ + 3-Hydroxyphenylacetate -> H2O + NAD + Homoprotocatechuate	Tyrosine metabolism	0	0	FALSE	0	1	#DIV/0!
743	rxn02366	O2 + Homoprotocatechuate <=> H+ + 5-Carboxymethyl-2-hydroxymuconic semialdehyde	Tyrosine metabolism	0	0	FALSE	0	1	#DIV/0!
744	rxn02369	H+ + 3-Carboxy-cis,cis-muconate <=> 4-Carboxymuconolactone	Benzoate degradation	0.000446404	0.000438614	FALSE	2.85274	0.0101664	1.74503
745	rxn02373	NADP + Phosphate + L-Glutamate5-semialdehyde -> NADPH + L-Glutamyl_5-phosphate	Arginine and proline metabolism	0	0.00613561	FALSE	331.425	0	#DIV/0!
746	rxn02374	H2O + H+ + 1-Pyrroline-5-carboxylate <=> L-Glutamate5-semialdehyde	Arginine and proline metabolism	-0.011693	-0.00573198	FALSE	172.865	0	50.9793
747	rxn02402	2 H+ + PRPP + Quinolinate -> CO2 + PPi + Nicotinate_ribonucleotide	Nicotinate and nicotinamide metabolism	0.00225471	0.0022613	FALSE	18.5052	6.13633e-76	0.292059
748	rxn02404	H2O + 3-Deoxy-D-manno-octulosonate8-phosphate -> Phosphate + H+ + KDO	CMP-KDO biosynthesis	0.0255601	0.0255902	FALSE	12534	0	0.118019
749	rxn02405	CTP + KDO -> PPi + CMP-KDO	CMP-KDO biosynthesis	0.0255601	0.0255902	FALSE	12534	0	0.118019
750	rxn02440	NADPH + H+ + GDP-4-dehydro-D-rhamnose <=> NADP + GDP-D-rhamnose	Fructose and mannose metabolism	0.0182746	0.0182962	FALSE	12534	0	0.118019
751	rxn02465	NADPH + N-acetylglutamyl-phosphate -> NADP + Phosphate + 2-Acetamido-5-oxopentanoate	Arginine and proline metabolism	0.43934	0.443696	TRUE	138.128	0	0.991398
752	rxn02473	D-erythro-imidazol-glycerol-phosphate -> H2O + Imidazole acetol-phosphate	Histidine metabolism	0.0728282	0.0728327	FALSE	1.00204	0.701602	0.00619129
753	rxn02474	NADPH + H+ + 5-Amino-6-5-phosphoribosylaminouracil <=> NADP + 5-Amino-6-5-phosphoribitylaminouracil	Riboflavin metabolism	3.91912e-05	3.921e-05	FALSE	5092.38	0	0.0479292
754	rxn02475	H2O + H+ + 2,5-Diamino-6-(5-phosphoribosylamino)-4-pyrimidineone -> NH3 + 5-Amino-6-5-phosphoribosylaminouracil	Riboflavin metabolism	3.91912e-05	3.921e-05	FALSE	5092.38	0	0.0479292
755	rxn02476	Phosphate + H+ + 5-O-1-Carboxyvinyl-3-phosphoshikimate <=> Phosphoenolpyruvate + 3-Phosphoshikimate	Phenylalanine, tyrosine and tryptophan biosynthesis	-0.328724	-0.328895	TRUE	74.5939	0	0.0519024
756	rxn02483	CO2 + 3-Oxoadipate-enol-lactone <=> H+ + 4-Carboxymuconolactone	Benzoate degradation	-0.000446404	-0.000438614	FALSE	2.85274	0.0101664	1.74503
757	rxn02484	ATP + Toxopyrimidine -> ADP + 4-Amino-5-phosphomethyl-2-methylpyrimidine	Thiamine metabolism	0	0	FALSE	0	1	#DIV/0!
758	rxn02503	ATP + 6-Hydroxymethyl dihydropterin -> AMP + 7,8-Dihydropterin_pyrophosphate	Folate biosynthesis	0.00190422	0.00242666	FALSE	59.9756	0	27.4362
759	rxn02504	Glycolaldehyde + 6-Hydroxymethyl dihydropterin <=> Dihydroneopterin	Folate biosynthesis	-0.0398479	-0.039867	FALSE	5092.38	0	0.0479291
760	rxn02507	H+ + 1-(2-Carboxyphenylamino)-1-deoxyribulose_5-phosphate -> H2O + CO2 + Indoleglycerol_phosphate	Tryptophan biosynthesis	0.0436486	0.0437506	FALSE	35.6209	3.25571e-277	0.23378
761	rxn02508	1-(2-Carboxyphenylamino)-1-deoxyribulose_5-phosphate <=> N-5-phosphoribosyl-anthranilate	Tryptophan biosynthesis	-0.0436486	-0.0437506	FALSE	35.6209	3.25571e-277	0.23378
762	rxn02518	H2O + DITP -> PPi + DIMP	Purine metabolism	0	0	FALSE	0	1	#DIV/0!
763	rxn02569	H2O + ATP + Selenide <=> Phosphate + AMP + 2 H+ + Selenophosphate	Selenocysteine biosynthesis	0	0	FALSE	0	1	#DIV/0!
764	rxn02632	NAD + (S,S)-2,3-Butanediol <=> NADH + H+ + (S)-Acetoin	Butanoate metabolism	0	0	FALSE	0	1	#DIV/0!
765	rxn02666	CO2 + Aminoacetone -> H+ + L-2-Amino-acetoacetate	Glycine, serine and threonine metabolism	0	0	FALSE	0	1	#DIV/0!
766	rxn02680	CoA + 3-Oxodecanoyl-CoA <=> Acetyl-CoA + Octanoyl-CoA	Fatty acid degradation	0.0150624	0.0181157	FALSE	170.929	0	20.2714
767	rxn02774	NAD + Precorrin_2 <=> NADH + H+ + Sirohydrochlorin	Porphyrin and chlorophyll metabolism	0	0	FALSE	0	1	#DIV/0!
768	rxn02775	S-Adenosyl-L-methionine + H+ + Precorrin_2 <=> S-Adenosyl-homocysteine + Precorrin_3A	Porphyrin and chlorophyll metabolism	0	0	FALSE	0	1	#DIV/0!
769	rxn02782	H+ + Cis,cis-Muconate <=> Muconolactone	Chlorocyclohexane and chlorobenzene degradation	-0.000134532	-0.000122207	FALSE	20.7026	1.11155e-94	9.16139
770	rxn02789	H2O + 2-Isopropylmaleate <=> 2-Isopropylmalate	Valine, leucine and isoleucine degradation	-0.342937	-0.342978	TRUE	7.46243	2.19648e-13	0.0119978
771	rxn02804	CoA + 3-Oxohexadecanoyl-CoA <=> Acetyl-CoA + Tetradecanoyl-CoA	Fatty acid degradation	0.00132208	0.00169021	FALSE	59.0306	0	27.8446
772	rxn02811	H2O + 2-Isopropylmaleate <=> 3-Isopropylmalate	Valine, leucine and isoleucine degradation	0.342937	0.342978	TRUE	7.46243	2.19648e-13	0.0119978
773	rxn02831	ATP + CoA + H+ + Succinylbenzoate -> PPi + AMP + Succinylbenzoyl-CoA	Ubiquinone and other terpenoid-quinone biosynthesis	0	0	FALSE	0	1	#DIV/0!
774	rxn02834	H2O + Phosphoribosyl-ATP -> PPi + Phosphoribosyl-AMP	Histidine metabolism	0.0728282	0.0728327	FALSE	1.00204	0.701602	0.00619129
775	rxn02835	H2O + Phosphoribosyl-AMP <=> Phosphoribosylformiminoaicar-phosphate	Histidine metabolism	0.0728282	0.0728327	FALSE	1.00204	0.701602	0.00619129
776	rxn02842	NAD + 2-Deoxy-D-gluconate -> NADH + H+ + 3-Dehydro-2-deoxy-D-gluconate	UNKNOWN	0	0	FALSE	0	1	#DIV/0!
777	rxn02866	FADH2 + 3-Methyl-trans-butanoyl-2-enoyl-CoA <=> FAD + 3-Methylbutanoyl-CoA	Fatty acid degradation	-0.00163103	-0.0014859	FALSE	19.2483	4.83958e-82	8.89827
778	rxn02875	H2O + N-Acetylmuramoyl-Ala -> L-Alanine + N-Acetyl-D-muramoate	UNKNOWN	0	0	FALSE	0	1	#DIV/0!
779	rxn02883	H2O + 2-Oxohept-3-enedioate -> 2,4-Dihydroxyhept-2-enedioate	Tyrosine metabolism	0	0	FALSE	0	1	#DIV/0!
780	rxn02889	ATP + H2CO3 + 3-Methyl-trans-butanoyl-2-enoyl-CoA -> ADP + Phosphate + H+ + 3-Methylglutaconyl-CoA	Valine, leucine and isoleucine degradation	0.00145468	0.00131534	FALSE	18.6371	5.28873e-77	9.57867
781	rxn02895	ATP + Glycine + 5-Phosphoribosylamine <=> ADP + Phosphate + H+ + GAR	Purine de novo biosynthesis	0.384572	0.384611	TRUE	6.52831	1.69003e-10	0.0101417
782	rxn02897	H+ + Niacin + Alpha-Ribazole 5-phosphate <=> Nicotinate_ribonucleotide + Dimethylbenzimidazole	Porphyrin and chlorophyll metabolism	0	0	FALSE	0	1	#DIV/0!
783	rxn02898	Succinylbenzoyl-CoA -> CoA + 1-4-Dihydroxy-2-naphthoate	UNKNOWN	0	0	FALSE	0	1	#DIV/0!
784	rxn02900	Pyruvate + Ciliatine <=> L-Alanine + Phosphonoacetaldehyde	Phosphonate and phosphinate metabolism	0	0	FALSE	0	1	#DIV/0!
785	rxn02911	H2O + Dodecanoyl-2-enoyl-CoA <=> (S)-3-Hydroxydodecanoyl-CoA	Fatty acid degradation	0.00187008	0.00144655	FALSE	60.0382	0	22.6479
786	rxn02914	L-Glutamate + 3-Phosphonooxypyruvate <=> 2-Oxoglutarate + Phosphoserine	Glycine, serine and threonine metabolism	1.37202	1.37445	TRUE	32.1526	3.52824e-226	0.176679
787	rxn02916	2-Oxo-6-aminocaproate -> H2O + H+ + Delta1-Piperideine-2-carboxylate	Cysteine and methionine metabolism	0	0	FALSE	0	1	#DIV/0!
788	rxn02925	Pyruvate + L-3-Amino-isobutyrate <=> L-Alanine + 3-Oxo-2-methylpropanoate	Valine, leucine and isoleucine degradation	0	0	FALSE	0	1	#DIV/0!
789	rxn02927	2 H2O + 2 H+ + N2-Succinyl-L-arginine -> CO2 + 2 NH3 + N2-Succinyl-L-ornithine	Arginine and proline metabolism	0.000510755	0.000580034	FALSE	26.8024	1.17092e-157	13.564
790	rxn02929	NADPH + H+ + Dihydrodipicolinate <=> NADP + Tetrahydrodipicolinate	Lysine biosynthesis	0.306078	0.306259	TRUE	51.1394	0	0.0593117
791	rxn02933	NAD + 2-Methyl-R-3-hydroxy-butanoyl-CoA <=> NADH + H+ + 2-Methylacetoacetyl-CoA	Fatty acid degradation	0.00194403	0.00570519	FALSE	60.6192	0	193.472
792	rxn02934	H2O + 2-Methyl-trans-butanoyl-2-enoyl-CoA <=> 2-Methyl-R-3-hydroxy-butanoyl-CoA	Fatty acid degradation	0.00194403	0.00570519	FALSE	60.6192	0	193.472
793	rxn02937	ATP + 5-Phosphoribosylformylglycinamidine -> ADP + Phosphate + H+ + AIR	Purine de novo biosynthesis	0.384572	0.384611	TRUE	6.52831	1.69003e-10	0.0101417
794	rxn02938	CO2 + AIR <=> H+ + 5-Phosphoribosyl-4-carboxy-5-aminoimidazole	Purine de novo biosynthesis	0.37732	0.375923	TRUE	51.7268	0	0.37026
795	rxn02939	NAD + 4-Phosphoerythronate <=> NADH + H+ + 2-Oxo-3-hydroxy-4-phosphobutanoate	Vitamin B6 metabolism	0	0	FALSE	0	1	#DIV/0!
796	rxn02944	L-Glutamate + N-Succinyl-L-glutamate_5-semialdehyde <=> 2-Oxoglutarate + N2-Succinyl-L-ornithine	Arginine and proline metabolism	-0.000510755	-0.000580034	FALSE	26.8024	1.17092e-157	13.564
797	rxn02946	O2 + Cis-4-Hydroxy-D-proline -> H2O2 + 1-Pyrroline-4-hydroxy-2-carboxylate	Arginine and proline metabolism	0	0	FALSE	0	1	#DIV/0!
798	rxn02949	H2O + 2-Methyl-trans-propanoyl-2-enoyl-CoA <=> 2-Methyl-S-3-hydroxy-propanoyl-CoA	Fatty acid degradation	0	0	FALSE	0	1	#DIV/0!
799	rxn02971	3-Oxoadipate-enol-lactone <=> Muconolactone	Benzoate degradation	0.000134532	0.000122207	FALSE	20.7026	1.11155e-94	9.16139
800	rxn02986	7,8-Dihydroneopterin 3-triphosphate -> H+ + Triphosphate + 6-Pyruvoyltetrahydropterin	Folate biosynthesis	0	0	FALSE	0	1	#DIV/0!
801	rxn02988	2 H2O + Phosphate + H+ + Quinolinate -> Glycerone-phosphate + Iminoaspartate	Nicotinate and nicotinamide metabolism	0	0	FALSE	0	1	#DIV/0!
802	rxn03004	H+ + Tetrahydrofolate + N-Formyl-GAR <=> 10-Formyltetrahydrofolate + GAR	Purine de novo biosynthesis	-0.380294	-0.380935	TRUE	32.5551	7.76313e-232	0.16856
803	rxn03012	L-2-Amino-6-oxopimelate -> H2O + H+ + Tetrahydrodipicolinate	Lysine biosynthesis	0	0	FALSE	0	1	#DIV/0!
804	rxn03031	H2O + Succinyl-CoA + Tetrahydrodipicolinate -> CoA + N-Succinyl-L-2-amino-6-oxopimelate	Lysine biosynthesis	0.306078	0.306259	TRUE	51.1394	0	0.0593117
805	rxn03040	5-Carboxy-2-oxohept-3-enedioate <=> 5-Carboxymethyl-2-hydroxymuconate	Tyrosine metabolism	0	0	FALSE	0	1	#DIV/0!
806	rxn03052	L-Methionine + Tetrahydropteroyltri-L-glutamate <=> Homocysteine + 5-Methyltetrahydropteroyltri-L-glutamate	Cysteine and methionine metabolism	0.00487755	0.00474708	FALSE	25.2678	2.68022e-140	2.67488
807	rxn03055	H2O + NAD + 5-Carboxymethyl-2-hydroxymuconic semialdehyde <=> NADH + 2 H+ + 5-Carboxymethyl-2-hydroxymuconate	Tyrosine metabolism	0	0	FALSE	0	1	#DIV/0!
808	rxn03057	Methylthioribose-1-phosphate <=> Methylthioribulose-1-phosphate	Cysteine and methionine metabolism	0.00588906	0.00587969	FALSE	4.30406	4.04859e-05	0.159118
809	rxn03060	2-Methylcitrate -> H2O + Cis-2-Methylaconitate	Propanoate metabolism	0.000829912	0.0045631	FALSE	60.17	0	449.829
810	rxn03061	H2O + Cis-2-Methylaconitate <=> Methylisocitrate	Citrate cycle	0.000829912	0.0045631	FALSE	60.17	0	449.829
811	rxn03062	NAD + 3-Isopropylmalate <=> NADH + H+ + 2-Isopropyl-3-oxosuccinate	Valine, leucine and isoleucine degradation	0.342937	0.342978	TRUE	7.46243	2.19648e-13	0.0119978
812	rxn03080	2 H2O + Phosphate + H+ + 6-7-Dimethyl-8-1-D-ribityllumazine <=> 4-1-D-Ribitylamino-5-aminouracil + 3-4-Dihydroxy-2-butanone4-phosphate	Riboflavin metabolism	-7.83824e-05	-7.842e-05	FALSE	5092.38	0	0.0479291
813	rxn03084	H2O + ATP + L-Glutamine + N-Formyl-GAR -> ADP + Phosphate + L-Glutamate + H+ + 5-Phosphoribosylformylglycinamidine	Purine de novo biosynthesis	0.384572	0.384611	TRUE	6.52831	1.69003e-10	0.0101417
814	rxn03087	L-Glutamate + N-Succinyl-L-2-amino-6-oxopimelate <=> 2-Oxoglutarate + N-Succinyl-L-2,6-diaminopimelate	Lysine biosynthesis	0.306078	0.306259	TRUE	51.1394	0	0.0593117
815	rxn03108	ATP + 4-Amino-5-phosphomethyl-2-methylpyrimidine -> ADP + 4-Amino-2-methyl-5-diphosphomethylpyrimidine	Thiamine metabolism	0	0	FALSE	0	1	#DIV/0!
816	rxn03135	L-Glutamine + Phosphoribulosylformimino-AICAR-phosphate -> L-Glutamate + H+ + D-erythro-imidazol-glycerol-phosphate + AICAR	Histidine metabolism	0.0728282	0.0728327	FALSE	1.00204	0.701602	0.00619129
817	rxn03136	Fumarate + AICAR <=> SAICAR	Purine de novo biosynthesis	-0.384572	-0.384611	TRUE	6.52831	1.69003e-10	0.0101417
818	rxn03137	Tetrahydrofolate + FAICAR <=> 10-Formyltetrahydrofolate + AICAR	Purine de novo biosynthesis	-0.4574	-0.457444	TRUE	5.93891	7.20613e-09	0.00951274
819	rxn03147	ATP + L-Aspartate + 5-Phosphoribosyl-4-carboxy-5-aminoimidazole <=> ADP + Phosphate + 2 H+ + SAICAR	Purine de novo biosynthesis	0.384572	0.384611	TRUE	6.52831	1.69003e-10	0.0101417
820	rxn03150	H2O + Alpha-Ribazole 5-phosphate -> Phosphate + H+ + Alpha-Ribazole	Porphyrin and chlorophyll metabolism	0	0	FALSE	0	1	#DIV/0!
821	rxn03164	ATP + Ala-Ala + UDP-N-acetylmuramoyl-L-alanyl-D-gamma-glutamyl-meso-2-6-diaminopimelate -> ADP + Phosphate + H+ + UDP-N-acetylmuramoyl-L-alanyl-D-glutamyl-6-carboxy-L-lysyl-D-alanyl-_D-alanine	Peptidoglycan biosynthesis	0.0450943	0.0451159	FALSE	5092.38	0	0.0479291
822	rxn03167	3 H2O + 7,8-Dihydroneopterin 3-triphosphate -> 3 Phosphate + 3 H+ + Dihydroneopterin	Aminobenzoate degradation	0.0399388	0.0399553	FALSE	40.4006	0	0.041391
823	rxn03174	H2O + 7,8-Dihydroneopterin 3-triphosphate -> 2,5-Diamino-6-(5-triphosphoryl-3,4-trihydroxy-2-oxopentyl)- amino-4-oxopyrimidine	Folate biosynthesis	0	0	FALSE	0	1	#DIV/0!
824	rxn03175	Phosphoribosylformiminoaicar-phosphate <=> Phosphoribulosylformimino-AICAR-phosphate	Histidine metabolism	0.0728282	0.0728327	FALSE	1.00204	0.701602	0.00619129
825	rxn03188	H2O + 2 H+ + 3-Ureidoisobutyrate -> CO2 + NH3 + L-3-Amino-isobutyrate	Pyrimidine metabolism	0	0	FALSE	0	1	#DIV/0!
826	rxn03236	H2O + Dihydrobiopterin <=> 4A-Hydroxytetrahydrobiopterin	Phenylalanine metabolism	-0.000978315	-0.00142229	FALSE	75.3257	0	45.3814
827	rxn03239	NAD + (S)-3-Hydroxyhexadecanoyl-CoA <=> NADH + H+ + 3-Oxohexadecanoyl-CoA	Fatty acid degradation	0.00132208	0.00169021	FALSE	59.0306	0	27.8446
828	rxn03240	H2O + Hexadecenoyl-2-enoyl-CoA <=> (S)-3-Hydroxyhexadecanoyl-CoA	Fatty acid degradation	0.00132208	0.00169021	FALSE	59.0306	0	27.8446
829	rxn03241	H2O + Tetradecanoyl-2-enoyl-CoA <=> (S)-3-Hydroxytetradecanoyl-CoA	Fatty acid degradation	0.00173411	0.00202339	FALSE	33.3504	3.27281e-243	16.6818
830	rxn03242	NAD + (S)-3-Hydroxydodecanoyl-CoA <=> NADH + H+ + 3-Oxododecanoyl-CoA	Fatty acid degradation	0.00187008	0.00144655	FALSE	60.0382	0	22.6479
831	rxn03243	CoA + 3-Oxododecanoyl-CoA <=> Acetyl-CoA + Decanoyl-CoA	Fatty acid degradation	0.00187008	0.00144655	FALSE	60.0382	0	22.6479
832	rxn03244	NAD + (S)-3-Hydroxydecanoyl-CoA <=> NADH + H+ + 3-Oxodecanoyl-CoA	Fatty acid degradation	0.0150624	0.0181157	FALSE	170.929	0	20.2714
833	rxn03245	H2O + Decanoyl-2-enoyl-CoA <=> (S)-3-Hydroxydecanoyl-CoA	Fatty acid degradation	0.00430216	0.00380544	FALSE	51.6285	0	11.5459
834	rxn03246	NAD + (S)-3-Hydroxyoctanoyl-CoA <=> NADH + H+ + 3-Oxooctanoyl-CoA	Fatty acid degradation	0.00113297	0.00132064	FALSE	36.7516	5.54325e-295	16.5649
835	rxn03247	H2O + Octanoyl-2-enoyl-CoA <=> (S)-3-Hydroxyoctanoyl-CoA	Fatty acid degradation	0.00113297	0.00132064	FALSE	36.7516	5.54325e-295	16.5649
836	rxn03248	CoA + 3-Oxooctanoyl-CoA <=> Acetyl-CoA + Hexanoyl-CoA	Fatty acid degradation	0.00113297	0.00132064	FALSE	36.7516	5.54325e-295	16.5649
837	rxn03249	NAD + (S)-3-Hydroxyhexanoyl-CoA <=> NADH + H+ + 3-Oxohexanoyl-CoA	Fatty acid degradation	0.00113297	0.00132064	FALSE	36.7516	5.54325e-295	16.5649
838	rxn03250	H2O + Hexanoyl-2-enoyl-CoA <=> (S)-3-Hydroxyhexanoyl-CoA	Fatty acid degradation	0.00113297	0.00132064	FALSE	36.7516	5.54325e-295	16.5649
839	rxn03384	4 CO2 + CoproporphyrinogenI <=> 4 H+ + UroporphyrinogenI	Porphyrin and chlorophyll metabolism	0	0	FALSE	0	1	#DIV/0!
840	rxn03393	H+ + 3-Octaprenyl-4-hydroxybenzoate -> CO2 + 2-Octaprenylphenol	Ubiquinone and other terpenoid-quinone biosynthesis	0	0	FALSE	0	1	#DIV/0!
841	rxn03394	NADPH + O2 + H+ + 2-Octaprenylphenol -> H2O + NADP + 2-Octaprenyl-6-hydroxyphenol	Ubiquinone and other terpenoid-quinone biosynthesis	0	0	FALSE	0	1	#DIV/0!
842	rxn03395	S-Adenosyl-L-methionine + 2-Octaprenyl-6-hydroxyphenol <=> S-Adenosyl-homocysteine + H+ + 2-Octaprenyl-6-methoxyphenol	Ubiquinone and other terpenoid-quinone biosynthesis	0	0	FALSE	0	1	#DIV/0!
843	rxn03397	S-Adenosyl-L-methionine + 2-Octaprenyl-6-methoxy-1,4-benzoquinone -> S-Adenosyl-homocysteine + H+ + 2-Octaprenyl-3-methyl-6-methoxy-1,4-benzoquinone	Ubiquinone and other terpenoid-quinone biosynthesis	0	0	FALSE	0	1	#DIV/0!
844	rxn03406	ATP + NH3 + Undecaprenyl-diphospho-N-acetylmuramoyl-(N-acetylglucosamine)-L-alanyl-D-glutamyl-L-lysyl-D-alanyl-D-alanine -> ADP + Phosphate + H+ + Undecaprenyl-diphospho-N-acetylmuramoyl-(N-acetylglucosamine)-L-alanyl-D-glutaminyl-L-lysyl-D-alanyl-D-alanine	Peptidoglycan biosynthesis	0	0	FALSE	0	1	#DIV/0!
845	rxn03407	ATP + NH3 + Undecaprenyl-diphospho-N-acetylmuramoyl-(N-acetylglucosamine)-L-alanyl-gamma-D-glutamyl-L-lysyl-D-alanyl-D-alanine -> ADP + Phosphate + H+ + Undecaprenyl-diphospho-N-acetylmuramoyl-(N-acetylglucosamine)-L-alanyl-D-isoglutaminyl-L-lysyl-D-alanyl-D-alanine	Peptidoglycan biosynthesis	0	0	FALSE	0	1	#DIV/0!
846	rxn03408	UDP + Undecaprenyl-diphospho-N-acetylmuramoyl-N-acetylglucosamine-L-ala-D-glu-meso-2-6-diaminopimeloyl-D-ala-D-ala <=> UDP-N-acetylglucosamine + Undecaprenyl-diphospho-N-acetylmuramoyl-L-alanyl-D-glutamyl-meso-2-6-diaminopimeloyl-D-alanyl-D-alanine	Peptidoglycan biosynthesis	-0.0450943	-0.0451159	FALSE	5092.38	0	0.0479291
847	rxn03409	ATP + NH3 + Undecaprenyl-diphospho-N-acetylmuramoyl-N-acetylglucosamine-L-ala-D-glu-meso-2-6-diaminopimeloyl-D-ala-D-ala -> ADP + Phosphate + H+ + Undecaprenyl-diphospho-N-acetylmuramoyl-(N-acetylglucosamine)-L-alanyl-D-glutaminyl-meso-2,6-diaminopimeloyl-D-alanyl-D-alanine	Peptidoglycan biosynthesis	0	0	FALSE	0	1	#DIV/0!
848	rxn03419	H2O + Formamidopyrimidine nucleoside triphosphate <=> Formate + H+ + 2,5-Diaminopyrimidine nucleoside triphosphate	Folate biosynthesis	0	0	FALSE	0	1	#DIV/0!
849	rxn03421	2,5-Diaminopyrimidine nucleoside triphosphate <=> 2,5-Diamino-6-(5-triphosphoryl-3,4-trihydroxy-2-oxopentyl)- amino-4-oxopyrimidine	Folate biosynthesis	0	0	FALSE	0	1	#DIV/0!
850	rxn03422	H2O + NAD + N-Succinyl-L-glutamate_5-semialdehyde <=> NADH + 2 H+ + N-Succinyl-L-glutamate	Arginine and proline metabolism	0.000510755	0.000580034	FALSE	26.8024	1.17092e-157	13.564
851	rxn03433	H2O + 2-Methyl-S-3-hydroxy-propanoyl-CoA -> CoA + H+ + 2-Methyl-S-3-hydroxy-propanoate	Valine, leucine and isoleucine degradation	0	0	FALSE	0	1	#DIV/0!
852	rxn03435	NADPH + H+ + (R)-3-Hydroxy-3-methyl-2-oxopentanoate <=> NADP + 2,3-Dihydroxy-3-methylvalerate	Valine, leucine and isoleucine degradation	0.221986	0.225866	TRUE	62.5569	0	1.74789
853	rxn03436	2-Aceto-2-hydroxybutanoate <=> (R)-3-Hydroxy-3-methyl-2-oxopentanoate	Valine, leucine and isoleucine biosynthesis	0.221986	0.225866	TRUE	62.5569	0	1.74789
854	rxn03437	2,3-Dihydroxy-3-methylvalerate -> H2O + 3MOP	Valine, leucine and isoleucine degradation	0.0623193	0.0706167	FALSE	56.4379	0	13.3144
855	rxn03445	L-Glutamate + 2-Oxo-3-hydroxy-4-phosphobutanoate <=> 2-Oxoglutarate + 4-(Phosphonooxy)-threonine	Glycine, serine and threonine metabolism	0	0	FALSE	0	1	#DIV/0!
856	rxn03446	H2O + 4-(Phosphonooxy)-threonine -> Phosphate + H+ + 4-Hydroxy-L-threonine	Glycine, serine and threonine metabolism	0	0	FALSE	0	1	#DIV/0!
857	rxn03492	NADPH + H+ + Precorrin 6A <=> NADP + Precorrin 6B	Porphyrin and chlorophyll metabolism	0	0	FALSE	0	1	#DIV/0!
858	rxn03511	ADP-D-glycero-D-manno-heptose <=> ADP-L-glycero-D-manno-heptose	Lipopolysaccharide biosynthesis	0.0255601	0.0255902	FALSE	12534	0	0.118019
859	rxn03512	H+ + Precorrin 8 <=> Hydrogenobyrinate	Porphyrin and chlorophyll metabolism	0	0	FALSE	0	1	#DIV/0!
860	rxn03513	S-Adenosyl-L-methionine + Precorrin 3B <=> S-Adenosyl-homocysteine + 2 H+ + Precorrin 4	Porphyrin and chlorophyll metabolism	0	0	FALSE	0	1	#DIV/0!
861	rxn03514	S-Adenosyl-L-methionine + Precorrin 4 <=> S-Adenosyl-homocysteine + H+ + Precorrin 5	Porphyrin and chlorophyll metabolism	0	0	FALSE	0	1	#DIV/0!
862	rxn03532	NADH + O2 + H+ + Precorrin_3A -> H2O + NAD + Precorrin 3B	Porphyrin and chlorophyll metabolism	0	0	FALSE	0	1	#DIV/0!
863	rxn03535	ATP + Cob(I)yrinate_diamide <=> Triphosphate + Adenosyl_cobyrinate_diamide	Porphyrin and chlorophyll metabolism	0	0	FALSE	0	1	#DIV/0!
864	rxn03536	ATP + Adenosyl cobinamide <=> ADP + H+ + Adenosyl cobinamide phosphate	Porphyrin and chlorophyll metabolism	0	0	FALSE	0	1	#DIV/0!
865	rxn03537	PPi + Adenosylcobinamide-GDP <=> GTP + H+ + Adenosyl cobinamide phosphate	Porphyrin and chlorophyll metabolism	0	0	FALSE	0	1	#DIV/0!
866	rxn03538	GMP + Calomide <=> Alpha-Ribazole + Adenosylcobinamide-GDP	Porphyrin and chlorophyll metabolism	0	0	FALSE	0	1	#DIV/0!
867	rxn03540	4 H2O + 4 ATP + 4 L-Glutamine + Adenosyl_cobyrinate_diamide -> 4 ADP + 4 Phosphate + 4 L-Glutamate + 4 H+ + Adenosylcobyric_acid	Porphyrin and chlorophyll metabolism	0	0	FALSE	0	1	#DIV/0!
868	rxn03541	H2O + Adenosyl cobinamide <=> 1-Aminopropan-2-ol + Adenosylcobyric_acid	Porphyrin and chlorophyll metabolism	0.00395433	0.00405545	FALSE	5.03974	1.1438e-06	2.55708
869	rxn03638	Acetyl-CoA + D-Glucosamine1-phosphate -> CoA + H+ + N-Acetyl-D-glucosamine1-phosphate	UDP-N-acetyl-D-glucosamine biosynthesis	0.717714	0.718498	TRUE	11599.2	0	0.109211
870	rxn03839	NH3 + Propenoate -> H2O + Acrylamide	Acrylonitrile degradation	0	0	FALSE	0	1	#DIV/0!
871	rxn03841	ADC -> Pyruvate + H+ + ABEE	Folate biosynthesis	0.0398479	0.039867	FALSE	5092.38	0	0.0479291
872	rxn03843	Isopentenyldiphosphate + Farnesyldiphosphate -> PPi + Trans,trans,cis-Geranylgeranyl_diphosphate	Terpenoid backbone biosynthesis	0.00602153	0.00629079	FALSE	134.743	0	4.47177
873	rxn03869	H2O + Benzamide -> NH3 + Benzoate	Aminobenzoate degradation	0	0	FALSE	0	1	#DIV/0!
874	rxn03884	Pyruvate + Glyceraldehyde3-phosphate <=> 2-Keto-3-deoxy-6-phosphogluconate	Pentose phosphate pathway	-8.4094	-8.40545	TRUE	324.857	0	0.0470356
875	rxn03891	Isopentenyldiphosphate + All-trans-Hexaprenyl diphosphate -> PPi + All-trans-Heptaprenyl diphosphate	Terpenoid backbone biosynthesis	0	0	FALSE	0	1	#DIV/0!
876	rxn03892	Isopentenyldiphosphate + Pendp -> PPi + All-trans-Hexaprenyl diphosphate	Terpenoid backbone biosynthesis	0	0	FALSE	0	1	#DIV/0!
877	rxn03893	4-Hydroxybenzoate + Farnesylfarnesylgeraniol -> PPi + 3-Octaprenyl-4-hydroxybenzoate	Ubiquinone and other terpenoid-quinone biosynthesis	0	0	FALSE	0	1	#DIV/0!
878	rxn03897	NADH + O2 + H+ + Benzoate -> NAD + Cis-1,2-dihydroxybenzoate	Benzoate degradation	0	0	FALSE	0	1	#DIV/0!
879	rxn03900	ATP + Undecaprenol -> ADP + Undecaprenylphosphate	Peptidoglycan biosynthesis	0	0	FALSE	0	1	#DIV/0!
880	rxn03903	UMP + MurAc(oyl-L-Ala-D-gamma-Glu-L-Lys-D-Ala-D-Ala)-diphospho-_undecaprenol <=> Undecaprenylphosphate + UDPMurAc(oyl-L-Ala-D-gamma-Glu-L-Lys-D-Ala-D-Ala)	Peptidoglycan biosynthesis	0	0	FALSE	0	1	#DIV/0!
881	rxn03904	UMP + Undecaprenyl-diphospho-N-acetylmuramoyl-L-alanyl-D-glutamyl-meso-2-6-diaminopimeloyl-D-alanyl-D-alanine <=> Undecaprenylphosphate + UDP-N-acetylmuramoyl-L-alanyl-D-glutamyl-6-carboxy-L-lysyl-D-alanyl-_D-alanine	Peptidoglycan biosynthesis	-0.0450943	-0.0451159	FALSE	5092.38	0	0.0479291
882	rxn03907	PPi + 4-Cytidine5-diphospho-2-C-methyl-D-erythritol <=> CTP + 2-C-methyl-D-erythritol4-phosphate	Terpenoid backbone biosynthesis	-0.073704	-0.0737916	FALSE	145.019	0	0.118797
883	rxn03908	ATP + 4-Cytidine5-diphospho-2-C-methyl-D-erythritol -> ADP + 2-Phospho-4-cytidine5-diphospho-2-C-methyl-D-erythritol	Terpenoid backbone biosynthesis	0.073704	0.0737916	FALSE	145.019	0	0.118797
884	rxn03909	Pyruvate + H+ + Glyceraldehyde3-phosphate -> CO2 + 1-Deoxy-D-xylulose5-phosphate	Thiamine metabolism	0.073704	0.0737916	FALSE	145.019	0	0.118797
885	rxn03910	CMP + 2-C-methyl-D-erythritol2-4-cyclodiphosphate <=> 2-Phospho-4-cytidine5-diphospho-2-C-methyl-D-erythritol	Terpenoid backbone biosynthesis	-0.073704	-0.0737916	FALSE	145.019	0	0.118797
886	rxn03916	ATP + D-Glycero-D-manno-heptose1-phosphate <=> PPi + ADP-D-glycero-D-manno-heptose	Lipopolysaccharide biosynthesis	0.0255601	0.0255902	FALSE	12534	0	0.118019
887	rxn03917	Sedoheptulose7-phosphate <=> D-Glycero-D-manno-heptose7-phosphate	Lipopolysaccharide biosynthesis	0.0255601	0.0255902	FALSE	12534	0	0.118019
888	rxn03918	ATP + D-Glycero-D-manno-heptose7-phosphate <=> ADP + D-Glycero-D-manno-heptose1-7-bisphosphate	Lipopolysaccharide biosynthesis	0.0255601	0.0255902	FALSE	12534	0	0.118019
889	rxn03919	H2O + D-Glycero-D-manno-heptose1-7-bisphosphate -> Phosphate + H+ + D-Glycero-D-manno-heptose1-phosphate	Lipopolysaccharide biosynthesis	0.0255601	0.0255902	FALSE	12534	0	0.118019
890	rxn03933	UDP + Undecaprenyl-diphospho-N-acetylmuramoyl-(N-acetylglucosamine)-L-alanyl-gamma-D-glutamyl-L-lysyl-D-alanyl-D-alanine <=> UDP-N-acetylglucosamine + MurAc(oyl-L-Ala-D-gamma-Glu-L-Lys-D-Ala-D-Ala)-diphospho-_undecaprenol	Peptidoglycan biosynthesis	0	0	FALSE	0	1	#DIV/0!
891	rxn03951	NAD + 4-(Phosphonooxy)-threonine <=> NADH + H+ + 2-Amino-3-oxo-4-phosphonooxybutyrate	Vitamin B6 metabolism	0	0	FALSE	0	1	#DIV/0!
892	rxn03958	NADPH + H+ + 1-Deoxy-D-xylulose5-phosphate <=> NADP + 2-C-methyl-D-erythritol4-phosphate	Terpenoid backbone biosynthesis	0.073704	0.0737916	FALSE	145.019	0	0.118797
893	rxn03974	NAD + FMNH2 -> NADH + FMN + H+	Riboflavin metabolism	0	0	FALSE	0	1	#DIV/0!
894	rxn03975	NADP + FMNH2 -> NADPH + FMN + H+	Riboflavin metabolism	0	0	FALSE	0	1	#DIV/0!
895	rxn04047	S-Adenosyl-L-methionine + Cobalt-precorrin 3 <=> S-Adenosyl-homocysteine + H+ + Cobalt-precorrin 4	Porphyrin and chlorophyll metabolism	0	0	FALSE	0	1	#DIV/0!
896	rxn04048	S-Adenosyl-L-methionine + Cobalt-precorrin 4 <=> S-Adenosyl-homocysteine + Cobalt-precorrin_5	Porphyrin and chlorophyll metabolism	0	0	FALSE	0	1	#DIV/0!
897	rxn04050	NADPH + H+ + Cobalt-precorrin_6 <=> NADP + Cobalt-precorrin 6B	Porphyrin and chlorophyll metabolism	0	0	FALSE	0	1	#DIV/0!
898	rxn04052	Cobyrinate <=> Cobalt-precorrin 8	Porphyrin and chlorophyll metabolism	0	0	FALSE	0	1	#DIV/0!
899	rxn04070	1-Deoxy-D-xylulose5-phosphate + 3-Amino-2-oxopropyl_phosphate -> 2 H2O + Phosphate + 2 H+ + Pyridoxine_phosphate	Vitamin B6 metabolism	0	0	FALSE	0	1	#DIV/0!
900	rxn04092	H2O + O2 + D-Alanine -> NH3 + Pyruvate + H2O2	UNKNOWN	0.00162305	0.00219368	FALSE	64.1391	0	35.1583
901	rxn04093	H2O + O2 + Sarcosine -> H2O2 + Glyoxalate + Methanamine	UNKNOWN	0	0	FALSE	0	1	#DIV/0!
902	rxn04113	NADPH + H+ + 1-Hydroxy-2-methyl-2-butenyl_4-diphosphate -> H2O + NADP + Isopentenyldiphosphate	CMP-KDO biosynthesis	0.011285	0.00959963	FALSE	36.1023	1.03795e-284	14.9348
903	rxn04139	NADPH + O2 + 2-Octaprenyl-3-methyl-6-methoxy-1,4-benzoquinone -> H2O + NADP + 2-Octaprenyl-3-methyl-5-hydroxy-6-methoxy-1,4-benzoquinone	Ubiquinone and other terpenoid-quinone biosynthesis	0	0	FALSE	0	1	#DIV/0!
904	rxn04308	7 Isopentenyldiphosphate + Trans,trans,cis-Geranylgeranyl_diphosphate -> 7 PPi + Bactoprenyl diphosphate	Terpenoid backbone biosynthesis	0.00602153	0.00629079	FALSE	134.743	0	4.47177
905	rxn04385	H+ + L-Threonine phosphate -> CO2 + (R)-1-Aminopropan-2-yl phosphate	Porphyrin and chlorophyll metabolism	0	0	FALSE	0	1	#DIV/0!
906	rxn04413	GTP + Adenosyl cobinamide -> GDP + H+ + Adenosyl cobinamide phosphate	Porphyrin and chlorophyll metabolism	0	0	FALSE	0	1	#DIV/0!
907	rxn04456	H+ + 5-Hydroxy-2-oxo-4-ureido-2,5-dihydro-1H-imidazole-5-carboxylate -> CO2 + (S)-Allantoin	Ureide biosynthesis	0.0010437	0.00101326	FALSE	9.63872	1.47748e-21	2.91665
908	rxn04457	H+ + 5-Hydroxy-2-oxo-4-ureido-2,5-dihydro-1H-imidazole-5-carboxylate -> CO2 + (R)-Allantoin	Ureide biosynthesis	0.000790824	0.000699613	FALSE	29.8104	1.19101e-194	11.5337
909	rxn04674	S-Adenosyl-L-methionine + Demethylphylloquinone -> S-Adenosyl-homocysteine + H+ + Vitamin_K1	Ubiquinone and other terpenoid-quinone biosynthesis	0	0	FALSE	0	1	#DIV/0!
910	rxn04704	2 S-Adenosyl-L-methionine + CoproporphyrinogenIII -> 2 CO2 + 2 L-Methionine + ProtoporphyrinogenIX + 2 5-Deoxyadenosine	Porphyrin and chlorophyll metabolism	1.55145e-08	4.91731e-08	FALSE	261.286	0	216.949
911	rxn04750	NAD + (S)-3-Hydroxyadipyl-CoA <=> NADH + H+ + 3-Oxoadipyl-CoA	Fatty acid degradation	0	0	FALSE	0	1	#DIV/0!
912	rxn04783	ATP + Formate + GAR -> ADP + Phosphate + H+ + N-Formyl-GAR	Purine de novo biosynthesis	0.00427758	0.00367555	FALSE	31.6552	2.76665e-219	14.0739
913	rxn04786	L-Glutamate + L-Aspartate4-semialdehyde <=> 2-Oxoglutarate + L-2,4-Diaminobutyrate	Glycine, serine and threonine metabolism	0	0	FALSE	0	1	#DIV/0!
914	rxn04954	NADH + H+ + 5-10-Methylenetetrahydrofolate <=> NAD + 5-Methyltetrahydrofolate	One carbon pool by folate	-0.172808	-0.416545	TRUE	158.166	0	141.045
915	rxn04989	O2 + L-Phenylalanine + Tetrahydrobiopterin -> L-Tyrosine + 4A-Hydroxytetrahydrobiopterin	Phenylalanine metabolism	0.000978315	0.00142229	FALSE	75.3257	0	45.3814
916	rxn04996	H2O + NADP + DMAPP -> NADPH + H+ + 1-Hydroxy-2-methyl-2-butenyl_4-diphosphate	CMP-KDO biosynthesis	0.0652363	0	FALSE	343.685	0	100
917	rxn05003	S-Adenosyl-L-methionine + 3-Demethylubiquinone-9 <=> S-Adenosyl-homocysteine + Ubiquinone-9	Ubiquinone and other terpenoid-quinone biosynthesis	0	0	FALSE	0	1	#DIV/0!
918	rxn05029	ATP + Cobinamide <=> Triphosphate + Adenosyl cobinamide	Porphyrin and chlorophyll metabolism	0.718561	0.378822	TRUE	156.954	0	47.2804
919	rxn05030	Isopentenyldiphosphate + All_trans_Decaprenyl_diphosphate -> PPi + Bactoprenyl diphosphate	Terpenoid backbone biosynthesis	0.000678842	0.000417533	FALSE	130.737	0	38.4933
920	rxn05039	H2O + 5-Amino-6-5-phosphoribitylaminouracil -> Phosphate + H+ + 4-1-D-Ribitylamino-5-aminouracil	Riboflavin metabolism	3.91912e-05	3.921e-05	FALSE	5092.38	0	0.0479292
921	rxn05040	D-Ribulose5-phosphate -> Formate + H+ + 3-4-Dihydroxy-2-butanone4-phosphate	Riboflavin metabolism	4.91385e-05	3.56708e-05	FALSE	178.62	0	27.4076
922	rxn05063	H2O + Cyanate -> Carbamate	UNKNOWN	0	0	FALSE	0	1	#DIV/0!
923	rxn05091	O2 + 1,2-Dihydroxy-3-keto-5-methylthiopentene -> Formate + CO + 3-Methylthiopropionate	Cysteine and methionine metabolism	0	0	FALSE	0	1	#DIV/0!
924	rxn05092	O2 + 1,2-Dihydroxy-3-keto-5-methylthiopentene -> Formate + H+ + 4-Methylthio 2-oxobutyrate	Cysteine and methionine metabolism	0.00588906	0.00587969	FALSE	4.30406	4.04859e-05	0.159118
925	rxn05104	Methylthioribulose-1-phosphate -> H2O + 2,3-Diketo5-methylthio-1-phosphopentane	Cysteine and methionine metabolism	0.00588906	0.00587969	FALSE	4.30406	4.04859e-05	0.159118
926	rxn05105	2,3-Diketo5-methylthio-1-phosphopentane -> H+ + 2-Hydroxy-3-keto-5-methylthiopentenyl-1-phosphate	Cysteine and methionine metabolism	0.00588906	0.00587969	FALSE	4.30406	4.04859e-05	0.159118
927	rxn05106	H2O + 2-Hydroxy-3-keto-5-methylthiopentenyl-1-phosphate -> Phosphate + H+ + 1,2-Dihydroxy-3-keto-5-methylthiopentene	Cysteine and methionine metabolism	0.00588906	0.00587969	FALSE	4.30406	4.04859e-05	0.159118
928	rxn05108	L-Glutamate + 4-Methylthio 2-oxobutyrate <=> 2-Oxoglutarate + L-Methionine	Cysteine and methionine metabolism	0.00588906	0.00587969	FALSE	4.30406	4.04859e-05	0.159118
929	rxn05116	H+ + 2-Amino-3-oxo-4-phosphonooxybutyrate -> CO2 + 3-Amino-2-oxopropyl_phosphate	Vitamin B6 metabolism	0	0	FALSE	0	1	#DIV/0!
930	rxn05118	4-Aminobutanal -> H2O + 1-Pyrroline	UNKNOWN	0.00297545	0.00346492	FALSE	35.7663	1.82834e-279	16.4501
931	rxn05229	ATP + H2CO3 + AIR -> ADP + Phosphate + H+ + 5-Phosphoribosyl-4-carboxy-5-aminoimidazole	Purine de novo biosynthesis	0.00370243	0.00394148	FALSE	14.6843	2.44016e-48	6.45665
932	rxn05231	ADP + Trdrd -> H2O + DADP + Trdox	Purine de novo biosynthesis	0.00511291	0.0174494	FALSE	898.151	0	241.28
933	rxn05232	ATP + Trdrd -> H2O + DATP + Trdox	Purine de novo biosynthesis	0.0145715	0.00224451	FALSE	897.452	0	84.5966
934	rxn05233	GDP + Trdrd -> H2O + DGDP + Trdox	Purine de novo biosynthesis	0.0121926	0.0102453	FALSE	87.6088	0	15.9709
935	rxn05234	GTP + Trdrd -> H2O + DGTP + Trdox	Purine de novo biosynthesis	0.00805008	0.0100071	FALSE	88.0464	0	24.31
936	rxn05235	CTP + Trdrd -> H2O + DCTP + Trdox	Pyrimidine de novo biosynthesis	0.0173818	0.0163201	FALSE	97.8613	0	6.10793
937	rxn05236	UTP + Trdrd -> H2O + DUTP + Trdox	Pyrimidine de novo biosynthesis	0.00573789	0.00933089	FALSE	184.274	0	62.6189
938	rxn05239	3-Phosphoadenylylsulfate + Trdrd -> Adenosine_3-5-bisphosphate + Sulfite + Trdox	Sulfur metabolism	0.00240108	0.00226125	FALSE	11.2057	1.06071e-28	5.82343
939	rxn05256	APS + Trdrd -> AMP + Sulfite + Trdox	UNKNOWN	0.184774	0.185079	TRUE	25.6601	1.22748e-144	0.164712
940	rxn05287	Isopentenyldiphosphate + Geranylgeranyl_diphosphate -> PPi + Pendp	Terpenoid backbone biosynthesis	0	0	FALSE	0	1	#DIV/0!
941	rxn05289	NADPH + H+ + Trdox <=> NADP + Trdrd	Pyrimidine metabolism	0.269453	0.270006	TRUE	43.5038	0	0.205188
942	rxn05293	NADH + H+ + 2-C-methyl-D-erythritol2-4-cyclodiphosphate -> H2O + NAD + 1-Hydroxy-2-methyl-2-butenyl_4-diphosphate	Terpenoid backbone biosynthesis	0.073704	0.0737916	FALSE	145.019	0	0.118797
943	rxn05322	NADH + H+ + Butanoyl-2-enoyl-ACP -> NAD + Butanoyl-ACP	Fatty acid biosynthesis	0.274266	0.270864	TRUE	661.473	0	1.2403
944	rxn05324	NADH + H+ + Dodecenoyl-2-enoyl-ACP -> NAD + Dodecanoyl-ACP	Fatty acid biosynthesis	0.219127	0.217597	TRUE	77.3696	0	0.69852
945	rxn05325	NADH + H+ + Octenoyl-2-enoyl-ACP -> NAD + Octanoyl-ACP	Fatty acid biosynthesis	0.274266	0.270864	TRUE	661.473	0	1.2403
946	rxn05326	NADH + H+ + Hexenoyl-2-enoyl-ACP -> NAD + Hexanoyl-ACP	Fatty acid biosynthesis	0.274266	0.270864	TRUE	661.473	0	1.2403
947	rxn05327	NADH + H+ + Decenoyl-2-enoyl-ACP -> NAD + Decanoyl-ACP	Fatty acid biosynthesis	0.244687	0.243187	TRUE	75.8875	0	0.613224
948	rxn05329	H2O + Butanoyl-2-enoyl-ACP <=> (R)-3-Hydroxybutanoyl-ACP	Fatty acid biosynthesis	-0.274266	-0.270864	TRUE	661.473	0	1.2403
949	rxn05330	H2O + Hexenoyl-2-enoyl-ACP <=> (R)-3-Hydroxyhexanoyl-ACP	Fatty acid biosynthesis	-0.274266	-0.270864	TRUE	661.473	0	1.2403
950	rxn05331	H2O + Dodecenoyl-2-enoyl-ACP <=> (R)-3-Hydroxydodecanoyl-ACP	Fatty acid biosynthesis	-0.219127	-0.217597	TRUE	77.3696	0	0.69852
951	rxn05332	H2O + Hexadecenoyl-2-enoyl-ACP <=> (R)-3-Hydroxyhexadecanoyl-ACP	Fatty acid biosynthesis	-0.167459	-0.16666	TRUE	38.4632	5.40000000000000e-323	0.47732
952	rxn05333	H2O + Decenoyl-2-enoyl-ACP <=> (R)-3-Hydroxydecanoyl-ACP	Fatty acid biosynthesis	-0.259172	-0.258851	TRUE	33.6003	7.68589e-247	0.123787
953	rxn05334	H2O + Octenoyl-2-enoyl-ACP <=> (R)-3-Hydroxyoctanoyl-ACP	Fatty acid biosynthesis	-0.274266	-0.270864	TRUE	661.473	0	1.2403
954	rxn05335	H2O + Tetradecenoyl-2-enoyl-ACP <=> (R)-3-Hydroxytetradecanoyl-ACP	Fatty acid biosynthesis	-0.167871	-0.166993	TRUE	39.8709	0	0.523118
955	rxn05336	NADPH + H+ + 3-Oxohexadecanoyl-ACP <=> NADP + (R)-3-Hydroxyhexadecanoyl-ACP	Fatty acid biosynthesis	0.167459	0.16666	TRUE	38.4632	5.40000000000000e-323	0.47732
956	rxn05337	NADPH + H+ + 3-Oxohexanoyl-ACP <=> NADP + (R)-3-Hydroxyhexanoyl-ACP	Fatty acid biosynthesis	0.274266	0.270864	TRUE	661.473	0	1.2403
957	rxn05338	NADPH + H+ + 3-Oxodecanoyl-ACP <=> NADP + (R)-3-Hydroxydecanoyl-ACP	Fatty acid biosynthesis	0.28815	0.287612	TRUE	30.3351	1.65809e-201	0.186788
958	rxn05339	NADPH + H+ + Acetoacetyl-ACP <=> NADP + (R)-3-Hydroxybutanoyl-ACP	Fatty acid biosynthesis	0.274266	0.270864	TRUE	661.473	0	1.2403
959	rxn05340	NADPH + H+ + 3-Oxododecanoyl-ACP <=> NADP + (R)-3-Hydroxydodecanoyl-ACP	Fatty acid biosynthesis	0.244687	0.243187	TRUE	75.8875	0	0.613224
960	rxn05341	NADPH + H+ + 3-Oxooctanoyl-ACP <=> NADP + (R)-3-Hydroxyoctanoyl-ACP	Fatty acid biosynthesis	0.274266	0.270864	TRUE	661.473	0	1.2403
961	rxn05342	NADPH + H+ + 3-Oxotetradecenoyl-ACP <=> NADP + (R)-3-Hydroxytetradecanoyl-ACP	Fatty acid biosynthesis	0.167871	0.166993	TRUE	39.8709	0	0.523118
962	rxn05343	H+ + Octanoyl-ACP + Malonyl-ACP -> CO2 + 3-Oxodecanoyl-ACP + ACP	Fatty acid biosynthesis	0.274266	0.270864	TRUE	661.473	0	1.2403
963	rxn05344	H+ + Tetradecanoyl-ACP + Malonyl-ACP -> CO2 + 3-Oxohexadecanoyl-ACP + ACP	Fatty acid biosynthesis	0.167459	0.16666	TRUE	38.4632	5.40000000000000e-323	0.47732
964	rxn05345	H+ + Dodecanoyl-ACP + Malonyl-ACP -> CO2 + 3-Oxotetradecenoyl-ACP + ACP	Fatty acid biosynthesis	0.167871	0.166993	TRUE	39.8709	0	0.523118
965	rxn05346	H+ + Butanoyl-ACP + Malonyl-ACP -> CO2 + 3-Oxohexanoyl-ACP + ACP	Fatty acid biosynthesis	0.274266	0.270864	TRUE	661.473	0	1.2403
966	rxn05347	H+ + Malonyl-ACP + Acetyl-ACP -> CO2 + Acetoacetyl-ACP + ACP	Fatty acid biosynthesis	0.264717	0.247854	TRUE	314.418	0	6.3703
967	rxn05348	H+ + Decanoyl-ACP + Malonyl-ACP -> CO2 + 3-Oxododecanoyl-ACP + ACP	Fatty acid biosynthesis	0.244687	0.243187	TRUE	75.8875	0	0.613224
968	rxn05349	CoA + Acetyl-ACP <=> Acetyl-CoA + ACP	Fatty acid biosynthesis	-0.260965	-0.244195	TRUE	292.135	0	6.42611
969	rxn05350	H+ + Hexanoyl-ACP + Malonyl-ACP -> CO2 + 3-Oxooctanoyl-ACP + ACP	Fatty acid biosynthesis	0.274266	0.270864	TRUE	661.473	0	1.2403
970	rxn05358	CoA + 2-Methylbutanoyl-ACP <=> 2-Methylbutanoyl-CoA + ACP	Fatty acid biosynthesis	-0.00106725	-0.00107878	FALSE	2.65263	0.0184259	1.07982
971	rxn05359	H+ + Malonyl-ACP + 2-Methylbutanoyl-ACP -> CO2 + ACP + 4-Methyl-3-oxo-hexanoyl-ACP	Fatty acid biosynthesis	0.00106725	0.00107878	FALSE	2.65263	0.0184259	1.07982
972	rxn05360	NADPH + H+ + 4-Methyl-3-oxo-hexanoyl-ACP <=> NADP + 4-Methyl-(R)-3-hydroxy-hexanoyl-ACP	Fatty acid biosynthesis	0.00106725	0.00107878	FALSE	2.65263	0.0184259	1.07982
973	rxn05361	H2O + 4-Methyl-trans-hexanoyl-2-enoyl-ACP <=> 4-Methyl-(R)-3-hydroxy-hexanoyl-ACP	Fatty acid biosynthesis	-0.00106725	-0.00107878	FALSE	2.65263	0.0184259	1.07982
974	rxn05363	H+ + Malonyl-ACP + 4-Methylhexanoyl-ACP -> CO2 + ACP + 6-Methyl-3-oxo-octanoyl-ACP	Fatty acid biosynthesis	0.00106725	0.00107878	FALSE	2.65263	0.0184259	1.07982
975	rxn05364	NADPH + H+ + 6-Methyl-3-oxo-octanoyl-ACP <=> NADP + 6-Methyl-(R)-3-hydroxy-octanoyl-ACP	Fatty acid biosynthesis	0.00106725	0.00107878	FALSE	2.65263	0.0184259	1.07982
976	rxn05365	H2O + 6-Methyl-trans-octanoyl-2-enoyl-ACP <=> 6-Methyl-(R)-3-hydroxy-octanoyl-ACP	Fatty acid biosynthesis	-0.00106725	-0.00107878	FALSE	2.65263	0.0184259	1.07982
977	rxn05367	H+ + Malonyl-ACP + 6-Methyloctanoyl-ACP -> CO2 + ACP + 8-Methyl-3-oxo-decanoyl-ACP	Fatty acid biosynthesis	0.00106725	0.00107878	FALSE	2.65263	0.0184259	1.07982
978	rxn05368	NADPH + H+ + 8-Methyl-3-oxo-decanoyl-ACP <=> NADP + 8-Methyl-(R)-3-hydroxy-decanoyl-ACP	Fatty acid biosynthesis	0.00106725	0.00107878	FALSE	2.65263	0.0184259	1.07982
979	rxn05369	H2O + 8-Methyl-trans-decanoyl-2-enoyl-ACP <=> 8-Methyl-(R)-3-hydroxy-decanoyl-ACP	Fatty acid biosynthesis	-0.00106725	-0.00107878	FALSE	2.65263	0.0184259	1.07982
980	rxn05371	H+ + Malonyl-ACP + 8-Methyldecanoyl-ACP -> CO2 + ACP + 10-Methyl-3-oxo-dodecanoyl-ACP	Fatty acid biosynthesis	0.00106725	0.00107878	FALSE	2.65263	0.0184259	1.07982
981	rxn05372	NADPH + H+ + 10-Methyl-3-oxo-dodecanoyl-ACP <=> NADP + 10-Methyl-(R)-3-hydroxy-dodecanoyl-ACP	Fatty acid biosynthesis	0.00106725	0.00107878	FALSE	2.65263	0.0184259	1.07982
982	rxn05373	H2O + 10-Methyl-trans-dodecanoyl-2-enoyl-ACP <=> 10-Methyl-(R)-3-hydroxy-dodecanoyl-ACP	Fatty acid biosynthesis	-0.00106725	-0.00107878	FALSE	2.65263	0.0184259	1.07982
983	rxn05375	H+ + Malonyl-ACP + 10-Methyldodecanoyl-ACP -> CO2 + ACP + 12-Methyl-3-oxo-tetradecanoyl-ACP	Fatty acid biosynthesis	0.00106725	0.00107878	FALSE	2.65263	0.0184259	1.07982
984	rxn05376	NADPH + H+ + 12-Methyl-3-oxo-tetradecanoyl-ACP <=> NADP + 12-Methyl-(R)-3-hydroxy-tetradecanoyl-ACP	Fatty acid biosynthesis	0.00106725	0.00107878	FALSE	2.65263	0.0184259	1.07982
985	rxn05377	H2O + 12-Methyl-trans-tetradecanoyl-2-enoyl-ACP <=> 12-Methyl-(R)-3-hydroxy-tetradecanoyl-ACP	Fatty acid biosynthesis	-0.00106725	-0.00107878	FALSE	2.65263	0.0184259	1.07982
986	rxn05379	H+ + Malonyl-ACP + 12-Methyltetradecanoyl-ACP -> CO2 + ACP + 14-Methyl-3-oxo-hexadecanoyl-ACP	Fatty acid biosynthesis	0.000486897	0.000427972	FALSE	33.6591	1.06354e-247	12.1022
987	rxn05380	NADPH + H+ + 14-Methyl-3-oxo-hexadecanoyl-ACP <=> NADP + 14-Methyl-(R)-3-hydroxy-hexadecanoyl-ACP	Fatty acid biosynthesis	0.000486897	0.000427972	FALSE	33.6591	1.06354e-247	12.1022
988	rxn05381	H2O + 14-Methyl-trans-hexadecanoyl-2-enoyl-ACP <=> 14-Methyl-(R)-3-hydroxy-hexadecanoyl-ACP	Fatty acid biosynthesis	-0.000486897	-0.000427972	FALSE	33.6591	1.06354e-247	12.1022
989	rxn05383	CoA + 3-Methylbutanoyl-ACP <=> 3-Methylbutanoyl-CoA + ACP	Fatty acid biosynthesis	-0.00106328	-0.00116625	FALSE	33.2477	9.80345e-242	9.68337
990	rxn05384	H+ + Malonyl-ACP + 3-Methylbutanoyl-ACP -> CO2 + ACP + 5-Methyl-3-oxo-hexanoyl-ACP	Fatty acid biosynthesis	0.00106328	0.00116625	FALSE	33.2477	9.80345e-242	9.68337
991	rxn05385	NADPH + H+ + 5-Methyl-3-oxo-hexanoyl-ACP <=> NADP + 5-Methyl-(R)-3-hydroxy-hexanoyl-ACP	Fatty acid biosynthesis	0.00106328	0.00116625	FALSE	33.2477	9.80345e-242	9.68337
992	rxn05386	H2O + 5-Methyl-trans-hexanoyl-2-enoyl-ACP <=> 5-Methyl-(R)-3-hydroxy-hexanoyl-ACP	Fatty acid biosynthesis	-0.00106328	-0.00116625	FALSE	33.2477	9.80345e-242	9.68337
993	rxn05388	H+ + Malonyl-ACP + 5-Methylhexanoyl-ACP -> CO2 + ACP + 7-Methyl-3-oxo-octanoyl-ACP	Fatty acid biosynthesis	0.00106328	0.00116625	FALSE	33.2477	9.80345e-242	9.68337
994	rxn05389	NADPH + H+ + 7-Methyl-3-oxo-octanoyl-ACP <=> NADP + 7-Methyl-(R)-3-hydroxy-octanoyl-ACP	Fatty acid biosynthesis	0.00106328	0.00116625	FALSE	33.2477	9.80345e-242	9.68337
995	rxn05390	H2O + 7-Methyl-trans-octanoyl-2-enoyl-ACP <=> 7-Methyl-(R)-3-hydroxy-octanoyl-ACP	Fatty acid biosynthesis	-0.00106328	-0.00116625	FALSE	33.2477	9.80345e-242	9.68337
996	rxn05392	H+ + Malonyl-ACP + 7-Methyloctanoyl-ACP -> CO2 + ACP + 9-Methyl-3-oxo-decanoyl-ACP	Fatty acid biosynthesis	0.00106328	0.00116625	FALSE	33.2477	9.80345e-242	9.68337
997	rxn05393	NADPH + H+ + 9-Methyl-3-oxo-decanoyl-ACP <=> NADP + 9-Methyl-(R)-3-hydroxy-decanoyl-ACP	Fatty acid biosynthesis	0.00106328	0.00116625	FALSE	33.2477	9.80345e-242	9.68337
998	rxn05394	H2O + 9-Methyl-trans-decanoyl-2-enoyl-ACP <=> 9-Methyl-(R)-3-hydroxy-decanoyl-ACP	Fatty acid biosynthesis	-0.00106328	-0.00116625	FALSE	33.2477	9.80345e-242	9.68337
999	rxn05396	H+ + Malonyl-ACP + 9-Methyldecanoyl-ACP -> CO2 + ACP + 11-Methyl-3-oxo-dodecanoyl-ACP	Fatty acid biosynthesis	0.00106328	0.00116625	FALSE	33.2477	9.80345e-242	9.68337
1000	rxn05397	NADPH + H+ + 11-Methyl-3-oxo-dodecanoyl-ACP <=> NADP + 11-Methyl-(R)-3-hydroxy-dodecanoyl-ACP	Fatty acid biosynthesis	0.00106328	0.00116625	FALSE	33.2477	9.80345e-242	9.68337
1001	rxn05398	H2O + 11-Methyl-trans-dodecanoyl-2-enoyl-ACP <=> 11-Methyl-(R)-3-hydroxy-dodecanoyl-ACP	Fatty acid biosynthesis	-0.00106328	-0.00116625	FALSE	33.2477	9.80345e-242	9.68337
1002	rxn05400	H+ + Malonyl-ACP + 11-Methyldodecanoyl-ACP -> CO2 + ACP + 13-Methyl-3-oxo-tetradecanoyl-ACP	Fatty acid biosynthesis	0.00106328	0.00116625	FALSE	33.2477	9.80345e-242	9.68337
1003	rxn05401	NADPH + H+ + 13-Methyl-3-oxo-tetradecanoyl-ACP <=> NADP + 13-Methyl-(R)-3-hydroxy-tetradecanoyl-ACP	Fatty acid biosynthesis	0.00106328	0.00116625	FALSE	33.2477	9.80345e-242	9.68337
1004	rxn05402	H2O + 13-Methyl-trans-tetradecanoyl-2-enoyl-ACP <=> 13-Methyl-(R)-3-hydroxy-tetradecanoyl-ACP	Fatty acid biosynthesis	-0.00106328	-0.00116625	FALSE	33.2477	9.80345e-242	9.68337
1005	rxn05404	H+ + Malonyl-ACP + 13-Methyltetradecanoyl-ACP -> CO2 + ACP + 15-Methyl-3-oxo-hexadecanoyl-ACP	Fatty acid biosynthesis	0.000467616	0.000528259	FALSE	28.3913	1.03428e-176	12.9687
1006	rxn05405	NADPH + H+ + 15-Methyl-3-oxo-hexadecanoyl-ACP <=> NADP + 15-Methyl-(R)-3-hydroxy-hexadecanoyl-ACP	Fatty acid biosynthesis	0.000467616	0.000528259	FALSE	28.3913	1.03428e-176	12.9687
1007	rxn05406	H2O + 15-Methyl-trans-hexadecanoyl-2-enoyl-ACP <=> 15-Methyl-(R)-3-hydroxy-hexadecanoyl-ACP	Fatty acid biosynthesis	-0.000467616	-0.000528259	FALSE	28.3913	1.03428e-176	12.9687
1008	rxn05408	CoA + 2-Methylpropanoyl-ACP <=> 2-Methylpropanoyl-CoA + ACP	Fatty acid biosynthesis	-0.000944265	-0.00106949	FALSE	42.4351	0	13.2618
1009	rxn05409	H+ + Malonyl-ACP + 2-Methylpropanoyl-ACP -> CO2 + ACP + 4-Methyl-3-oxo-pentanoyl-ACP	Fatty acid biosynthesis	0.000944265	0.00106949	FALSE	42.4351	0	13.2618
1010	rxn05410	NADPH + H+ + 4-Methyl-3-oxo-pentanoyl-ACP <=> NADP + 4-Methyl-(R)-3-hydroxy-pentanoyl-ACP	Fatty acid biosynthesis	0.000944265	0.00106949	FALSE	42.4351	0	13.2618
1011	rxn05411	H2O + 4-Methyl-trans-pentanoyl-2-enoyl-ACP <=> 4-Methyl-(R)-3-hydroxy-pentanoyl-ACP	Fatty acid biosynthesis	-0.000944265	-0.00106949	FALSE	42.4351	0	13.2618
1012	rxn05413	H+ + Malonyl-ACP + 4-Methylpentanoyl-ACP -> CO2 + ACP + 6-Methyl-3-oxo-heptanoyl-ACP	Fatty acid biosynthesis	0.000944265	0.00106949	FALSE	42.4351	0	13.2618
1013	rxn05414	NADPH + H+ + 6-Methyl-3-oxo-heptanoyl-ACP <=> NADP + 6-Methyl-(R)-3-hydroxy-heptanoyl-ACP	Fatty acid biosynthesis	0.000944265	0.00106949	FALSE	42.4351	0	13.2618
1014	rxn05415	H2O + 6-Methyl-trans-heptanoyl-2-enoyl-ACP <=> 6-Methyl-(R)-3-hydroxy-heptanoyl-ACP	Fatty acid biosynthesis	-0.000944265	-0.00106949	FALSE	42.4351	0	13.2618
1015	rxn05417	H+ + Malonyl-ACP + 6-Methylheptanoyl-ACP -> CO2 + ACP + 8-Methyl-3-oxo-nonanoyl-ACP	Fatty acid biosynthesis	0.000944265	0.00106949	FALSE	42.4351	0	13.2618
1016	rxn05418	NADPH + H+ + 8-Methyl-3-oxo-nonanoyl-ACP <=> NADP + 8-Methyl-(R)-3-hydroxy-nonanoyl-ACP	Fatty acid biosynthesis	0.000944265	0.00106949	FALSE	42.4351	0	13.2618
1017	rxn05419	H2O + 8-Methyl-trans-nonanoyl-2-enoyl-ACP <=> 8-Methyl-(R)-3-hydroxy-nonanoyl-ACP	Fatty acid biosynthesis	-0.000944265	-0.00106949	FALSE	42.4351	0	13.2618
1018	rxn05421	H+ + Malonyl-ACP + 8-Methylnonanoyl-ACP -> CO2 + ACP + 10-Methyl-3-oxo-undecanoyl-ACP	Fatty acid biosynthesis	0.000944265	0.00106949	FALSE	42.4351	0	13.2618
1019	rxn05422	NADPH + H+ + 10-Methyl-3-oxo-undecanoyl-ACP <=> NADP + 10-Methyl-(R)-3-hydroxy-undecanoyl-ACP	Fatty acid biosynthesis	0.000944265	0.00106949	FALSE	42.4351	0	13.2618
1020	rxn05423	H2O + 10-Methyl-trans-undecanoyl-2-enoyl-ACP <=> 10-Methyl-(R)-3-hydroxy-undecanoyl-ACP	Fatty acid biosynthesis	-0.000944265	-0.00106949	FALSE	42.4351	0	13.2618
1021	rxn05425	H+ + Malonyl-ACP + 10-Methylundecanoyl-ACP -> CO2 + ACP + 12-Methyl-3-oxo-tridecanoyl-ACP	Fatty acid biosynthesis	0.000944265	0.00106949	FALSE	42.4351	0	13.2618
1022	rxn05426	NADPH + H+ + 12-Methyl-3-oxo-tridecanoyl-ACP <=> NADP + 12-Methyl-(R)-3-hydroxy-tridecanoyl-ACP	Fatty acid biosynthesis	0.000944265	0.00106949	FALSE	42.4351	0	13.2618
1023	rxn05427	H2O + 12-Methyl-trans-tridecanoyl-2-enoyl-ACP <=> 12-Methyl-(R)-3-hydroxy-tridecanoyl-ACP	Fatty acid biosynthesis	-0.000944265	-0.00106949	FALSE	42.4351	0	13.2618
1024	rxn05429	H+ + Malonyl-ACP + 12-Methyltridecanoyl-ACP -> CO2 + ACP + 14-Methyl-3-oxo-pentadecanoyl-ACP	Fatty acid biosynthesis	0.000395579	0.000441874	FALSE	26.2885	9.86847e-152	11.703
1025	rxn05430	NADPH + H+ + 14-Methyl-3-oxo-pentadecanoyl-ACP <=> NADP + 14-Methyl-(R)-3-hydroxy-pentadecanoyl-ACP	Fatty acid biosynthesis	0.000395579	0.000441874	FALSE	26.2885	9.86847e-152	11.703
1026	rxn05431	H2O + 14-Methyl-trans-pentadecanoyl-2-enoyl-ACP <=> 14-Methyl-(R)-3-hydroxy-pentadecanoyl-ACP	Fatty acid biosynthesis	-0.000395579	-0.000441874	FALSE	26.2885	9.86847e-152	11.703
1027	rxn05433	NADH + H+ + 4-Methyl-trans-hexanoyl-2-enoyl-ACP -> NAD + 4-Methylhexanoyl-ACP	Fatty acid biosynthesis	0.00106725	0.00107878	FALSE	2.65263	0.0184259	1.07982
1028	rxn05434	NADH + H+ + 6-Methyl-trans-octanoyl-2-enoyl-ACP -> NAD + 6-Methyloctanoyl-ACP	Fatty acid biosynthesis	0.00106725	0.00107878	FALSE	2.65263	0.0184259	1.07982
1029	rxn05435	NADH + H+ + 8-Methyl-trans-decanoyl-2-enoyl-ACP -> NAD + 8-Methyldecanoyl-ACP	Fatty acid biosynthesis	0.00106725	0.00107878	FALSE	2.65263	0.0184259	1.07982
1030	rxn05436	NADH + H+ + 10-Methyl-trans-dodecanoyl-2-enoyl-ACP -> NAD + 10-Methyldodecanoyl-ACP	Fatty acid biosynthesis	0.00106725	0.00107878	FALSE	2.65263	0.0184259	1.07982
1031	rxn05437	NADH + H+ + 12-Methyl-trans-tetradecanoyl-2-enoyl-ACP -> NAD + 12-Methyltetradecanoyl-ACP	Fatty acid biosynthesis	0.00106725	0.00107878	FALSE	2.65263	0.0184259	1.07982
1032	rxn05438	NADH + H+ + 14-Methyl-trans-hexadecanoyl-2-enoyl-ACP -> NAD + 14-Methylhexadecanoyl-ACP	Fatty acid biosynthesis	0.000486897	0.000427972	FALSE	33.6591	1.06354e-247	12.1022
1033	rxn05439	NADH + H+ + 5-Methyl-trans-hexanoyl-2-enoyl-ACP -> NAD + 5-Methylhexanoyl-ACP	Fatty acid biosynthesis	0.00106328	0.00116625	FALSE	33.2477	9.80345e-242	9.68337
1034	rxn05440	NADH + H+ + 7-Methyl-trans-octanoyl-2-enoyl-ACP -> NAD + 7-Methyloctanoyl-ACP	Fatty acid biosynthesis	0.00106328	0.00116625	FALSE	33.2477	9.80345e-242	9.68337
1035	rxn05441	NADH + H+ + 9-Methyl-trans-decanoyl-2-enoyl-ACP -> NAD + 9-Methyldecanoyl-ACP	Fatty acid biosynthesis	0.00106328	0.00116625	FALSE	33.2477	9.80345e-242	9.68337
1036	rxn05442	NADH + H+ + 11-Methyl-trans-dodecanoyl-2-enoyl-ACP -> NAD + 11-Methyldodecanoyl-ACP	Fatty acid biosynthesis	0.00106328	0.00116625	FALSE	33.2477	9.80345e-242	9.68337
1037	rxn05443	NADH + H+ + 13-Methyl-trans-tetradecanoyl-2-enoyl-ACP -> NAD + 13-Methyltetradecanoyl-ACP	Fatty acid biosynthesis	0.00106328	0.00116625	FALSE	33.2477	9.80345e-242	9.68337
1038	rxn05444	NADH + H+ + 15-Methyl-trans-hexadecanoyl-2-enoyl-ACP -> NAD + 15-Methylhexadecanoyl-ACP	Fatty acid biosynthesis	0.000467616	0.000528259	FALSE	28.3913	1.03428e-176	12.9687
1039	rxn05445	NADH + H+ + 4-Methyl-trans-pentanoyl-2-enoyl-ACP -> NAD + 4-Methylpentanoyl-ACP	Fatty acid biosynthesis	0.000944265	0.00106949	FALSE	42.4351	0	13.2618
1040	rxn05446	NADH + H+ + 6-Methyl-trans-heptanoyl-2-enoyl-ACP -> NAD + 6-Methylheptanoyl-ACP	Fatty acid biosynthesis	0.000944265	0.00106949	FALSE	42.4351	0	13.2618
1041	rxn05447	NADH + H+ + 8-Methyl-trans-nonanoyl-2-enoyl-ACP -> NAD + 8-Methylnonanoyl-ACP	Fatty acid biosynthesis	0.000944265	0.00106949	FALSE	42.4351	0	13.2618
1042	rxn05448	NADH + H+ + 10-Methyl-trans-undecanoyl-2-enoyl-ACP -> NAD + 10-Methylundecanoyl-ACP	Fatty acid biosynthesis	0.000944265	0.00106949	FALSE	42.4351	0	13.2618
1043	rxn05449	NADH + H+ + 12-Methyl-trans-tridecanoyl-2-enoyl-ACP -> NAD + 12-Methyltridecanoyl-ACP	Fatty acid biosynthesis	0.000944265	0.00106949	FALSE	42.4351	0	13.2618
1044	rxn05450	NADH + H+ + 14-Methyl-trans-pentadecanoyl-2-enoyl-ACP -> NAD + 14-Methylpentadecanoyl-ACP	Fatty acid biosynthesis	0.000395579	0.000441874	FALSE	26.2885	9.86847e-152	11.703
1045	rxn05465	CoA + Malonyl-ACP <=> Malonyl-CoA + ACP	Fatty acid biosynthesis	-1.85238	-1.84317	TRUE	166.946	0	0.49734
1046	rxn05733	H2S2O3 + O-Acetyl-L-serine + Trdrd -> Acetic acid + Sulfite + L-Cysteine + Trdox	Cysteine and methionine metabolism	0	0	FALSE	0	1	#DIV/0!
1047	rxn05737	O2 + Taurine + FMNH2 -> H2O + FMN + Sulfite + Aminoacetaldehyde	Taurine and hypotaurine metabolism	0	0	FALSE	0	1	#DIV/0!
1048	rxn05740	Phosphate + H+ + Glycogen <=> Glucose-1-phosphate + Glycogen(n-1)	Glycogen degradation	0.00399161	0.00409526	FALSE	4.29473	4.21802e-05	2.59658
1049	rxn05937	NADPH + Oxidizedferredoxin <=> NADP + H+ + Reducedferredoxin	Photosynthesis	0.00215052	0.00237995	FALSE	22.7395	6.50639e-114	10.6684
1050	rxn05957	Succinate + H+ + Homocysteine <=> H2S + O-Succinyl-L-homoserine	Cysteine and methionine metabolism	-0.00385286	-0.00577528	FALSE	117.452	0	49.896
1051	rxn06022	H2O + ACP <=> Phosphopantetheine + Apo-ACP	Pantothenate and CoA biosynthesis	0.00128579	0.00141259	FALSE	18.4685	1.20853e-75	9.86155
1052	rxn06023	CoA + Apo-ACP <=> Adenosine_3-5-bisphosphate + ACP	Pantothenate and CoA biosynthesis	0.00128579	0.00141259	FALSE	18.4685	1.20853e-75	9.86155
1053	rxn06077	H2O + L-Methionine + Trdox <=> L-Methionine S-oxide + Trdrd	Cysteine and methionine metabolism	0	0	FALSE	0	1	#DIV/0!
1054	rxn06078	H2S2O3 + O-Acetyl-L-homoserine + Trdrd -> Acetic acid + Sulfite + Homocysteine + Trdox	Cysteine and methionine metabolism	0	0	FALSE	0	1	#DIV/0!
1055	rxn06510	CoA + 3-Oxotetradecanoyl-CoA <=> Acetyl-CoA + Dodecanoyl-CoA	Fatty acid degradation	0.00173411	0.00202339	FALSE	33.3504	3.27281e-243	16.6818
1056	rxn06591	NADPH + H+ + L-Glutamyl-tRNA-Glu <=> NADP + L-Glutamate1-semialdehyde + TRNA-Glu	Porphyrin and chlorophyll metabolism	-0.195707	-0.192655	TRUE	102.714	0	1.55932
1057	rxn06777	NAD + (S)-3-Hydroxytetradecanoyl-CoA <=> NADH + H+ + 3-Oxotetradecanoyl-CoA	Fatty acid degradation	0.00173411	0.00202339	FALSE	33.3504	3.27281e-243	16.6818
1058	rxn06831	S-Adenosyl-L-methionine + H+ + 2Dmmq7 -> S-Adenosyl-homocysteine + Mql7	Ubiquinone and other terpenoid-quinone biosynthesis	0	0	FALSE	0	1	#DIV/0!
1059	rxn06937	ATP + L-Glutamate + H+ + TRNA-Glu -> PPi + AMP + L-Glutamyl-tRNA-Glu	Porphyrin and chlorophyll metabolism	0.00353234	0.00667954	FALSE	105.942	0	89.0966
1060	rxn06979	2 H2O + 2 ATP + 2 L-Glutamine + Cobyrinate -> 2 ADP + 2 Phosphate + 2 L-Glutamate + 2 H+ + Cob(II)yrinate_diamide	Porphyrin and chlorophyll metabolism	0	0	FALSE	0	1	#DIV/0!
1061	rxn07295	Glycine -> 3 H+ + Iminoglycine	Thiamine metabolism	0	0	FALSE	0	1	#DIV/0!
1062	rxn07584	ATP + H+ + Lipoate -> PPi + Lipoyl-AMP	Lipoic acid metabolism	0	0	FALSE	0	1	#DIV/0!
1063	rxn07586	H2O + Cobalt-precorrin_5 <=> H+ + Acetaldehyde + Cobalt-precorrin 5B	Porphyrin and chlorophyll metabolism	0	0	FALSE	0	1	#DIV/0!
1064	rxn07587	S-Adenosyl-L-methionine + Cobalt-precorrin 5B <=> S-Adenosyl-homocysteine + H+ + Cobalt-precorrin_6	Porphyrin and chlorophyll metabolism	0	0	FALSE	0	1	#DIV/0!
1065	rxn07588	S-Adenosyl-L-methionine + Cobalt-precorrin 6B <=> S-Adenosyl-homocysteine + H+ + Cobalt-precorrin 7	Porphyrin and chlorophyll metabolism	0	0	FALSE	0	1	#DIV/0!
1066	rxn07589	CO2 + S-Adenosyl-homocysteine + Cobalt-precorrin 8 <=> S-Adenosyl-L-methionine + Cobalt-precorrin 7	Porphyrin and chlorophyll metabolism	0	0	FALSE	0	1	#DIV/0!
1067	rxn08040	UDP-N-acetylglucosamine + Undecaprenylphosphate -> UMP + Undecaprenyl diphospho N-acetyl-glucosamine	Lipopolysaccharide biosynthesis	0	0	FALSE	0	1	#DIV/0!
1068	rxn08043	Pyruvate + H+ + 2-Oxobutyrate -> CO2 + 2-Aceto-2-hydroxybutanoate	Valine, leucine and isoleucine degradation	0.221986	0.225866	TRUE	62.5569	0	1.74789
1069	rxn08066	ADP + GDP <=> AMP + GTP	Purine metabolism	-1.88527	-4.25573	TRUE	506.704	0	125.736
1070	rxn08067	ADP + IDP <=> AMP + ITP	Purine metabolism	-3.33419	-1.02425	TRUE	604.052	0	69.2804
1071	rxn08083	Dodecanoyl-ACP + 1-Dodecanoyl-sn-glycerol 3-phosphate -> ACP + 1,2-Didodecanoyl-sn-glycerol 3-phosphate	Glycerophospholipid metabolism	0.00218132	0.00191816	FALSE	34.5517	6.37496e-261	12.0642
1072	rxn08084	Tetradecanoyl-ACP + 1-Tetradecanoyl-sn-glycerol 3-phosphate -> ACP + 1,2-Ditetradecanoyl-sn-glycerol 3-phosphate	Glycerophospholipid metabolism	0.00189291	0.00219975	FALSE	36.6788	8.03635e-294	16.2102
1073	rxn08085	Tetradecenoyl-7-enoyl-ACP + 1-Tetradec-7-enoyl-sn-glycerol 3-phosphate -> ACP + 1,2-Ditetradec-7-enoyl-sn-glycerol 3-phosphate	Glycerophospholipid metabolism	0.00192977	0.00193472	FALSE	0.200968	1	0.256498
1074	rxn08086	Hexadecanoyl-ACP + 1-Hexadecanoyl-sn-glycerol 3-phosphate -> ACP + 1,2-Dihexadecanoyl-sn-glycerol 3-phosphate	Glycerophospholipid metabolism	0.00239097	0.00247131	FALSE	8.38345	1.35235e-16	3.35992
1075	rxn08087	Hexadecenoyl-9-enoyl-ACP + 1-Hexadec-9-enoyl-sn-glycerol 3-phosphate -> ACP + 1,2-Dihexadec-9-enoyl-sn-glycerol 3-phosphate	Glycerophospholipid metabolism	0.00221117	0.00158823	FALSE	88.678	0	28.1724
1076	rxn08088	Octadecanoyl-ACP + 1-Octadecanoyl-sn-glycerol 3-phosphate -> ACP + 1,2-Dioctadecanoyl-sn-glycerol 3-phosphate	Glycerophospholipid metabolism	0.0021094	0.00198506	FALSE	16.9398	7.24536e-64	5.89494
1077	rxn08089	Octadecenoyl-11-enoyl-ACP + 1-Octadec-11-enoyl-sn-glycerol 3-phosphate -> ACP + 1,2-Dioctadec-11-enoyl-sn-glycerol 3-phosphate	Glycerophospholipid metabolism	0.00200582	0.00169327	FALSE	46.3851	0	15.5822
1078	rxn08094	NAD + CoA + 2-Oxoglutarate -> NADH + CO2 + Succinyl-CoA	Citrate cycle	4.32551	4.70333	TRUE	183.352	0	8.73453
1079	rxn08103	Pyridoxal_phosphate + L-Alanine -> Pyruvate + Pyridoxamine_phosphate	UNKNOWN	0.00207628	0.00153233	FALSE	66.5553	0	26.1984
1080	rxn08180	S-Adenosyl-L-methionine + S + Dethiobiotin -> L-Methionine + H+ + BIOT + 5-Deoxyadenosine	Biotin metabolism	0	0	FALSE	0	1	#DIV/0!
1081	rxn08194	ATP + Cbl -> Calomide + Triphosphate	Biotin metabolism	0	0	FALSE	0	1	#DIV/0!
1082	rxn08277	3 H+ + H2CO3 + Cyanate -> 2 CO2 + NH3	Nitrogen metabolism	0	0	FALSE	0	1	#DIV/0!
1083	rxn08291	H2O + FAD + D-Alanine -> NH3 + Pyruvate + FADH2	Phenylalanine metabolism	0.00525643	0.00556945	FALSE	3.72023	0.000473472	5.95495
1084	rxn08294	ATP + 1,2-Diacyl-sn-glycerol didodecanoyl -> ADP + 1,2-Didodecanoyl-sn-glycerol 3-phosphate	Glycerophospholipid metabolism	0.0062795	0.00692506	FALSE	32.3648	3.75481e-229	10.2805
1085	rxn08295	ATP + 1,2-Diacyl-sn-glycerol ditetradecanoyl -> ADP + 1,2-Ditetradecanoyl-sn-glycerol 3-phosphate	Glycerophospholipid metabolism	0.00730165	0.00658799	FALSE	32.3637	3.88885e-229	9.77405
1086	rxn08296	ATP + 1,2-Diacyl-sn-glycerol ditetradec-7-enoyl -> ADP + 1,2-Ditetradec-7-enoyl-sn-glycerol 3-phosphate	Glycerophospholipid metabolism	0.00584725	0.0060676	FALSE	12.3727	1.04601e-34	3.76845
1087	rxn08297	ATP + 1,2-Diacyl-sn-glycerol dihexadecanoyl -> ADP + 1,2-Dihexadecanoyl-sn-glycerol 3-phosphate	Glycerophospholipid metabolism	0.00645746	0.00654367	FALSE	5.91206	8.48042e-09	1.33513
1088	rxn08298	ATP + 1,2-Diacyl-sn-glycerol dihexadec-9-enoyl -> ADP + 1,2-Dihexadec-9-enoyl-sn-glycerol 3-phosphate	Glycerophospholipid metabolism	0.00639107	0.00689102	FALSE	21.2622	8.80384e-100	7.82259
1089	rxn08299	ATP + 1,2-Diacyl-sn-glycerol dioctadecanoyl -> ADP + 1,2-Dioctadecanoyl-sn-glycerol 3-phosphate	Glycerophospholipid metabolism	0.0770647	0.00703591	FALSE	81.041	0	90.8701
1090	rxn08300	ATP + 1,2-Diacyl-sn-glycerol dioctadec-11-enoyl -> ADP + 1,2-Dioctadec-11-enoyl-sn-glycerol 3-phosphate	Glycerophospholipid metabolism	0.00591705	0.0062621	FALSE	17.3332	8.4983e-67	5.83141
1091	rxn08335	S-Dihydroorotate + Ubiquinone-8 -> Orotate + Ubiquinol-8	Pyrimidine de novo biosynthesis	0.0441117	0.0502704	FALSE	40.6455	0	13.9614
1092	rxn08336	S-Dihydroorotate + Menaquinone 8 -> Orotate + Menaquinol 8	Pyrimidine de novo biosynthesis	0.207242	0.201172	TRUE	38.8535	0	2.92905
1093	rxn08352	NADH + H+ + 1-Hydroxy-2-methyl-2-butenyl_4-diphosphate -> H2O + NAD + DMAPP	CMP-KDO biosynthesis	0.0719367	0.00670833	FALSE	343.641	0	90.6747
1094	rxn08353	S-Adenosyl-L-methionine + 2-Octaprenyl-3-methyl-5-hydroxy-6-methoxy-1,4-benzoquinol -> S-Adenosyl-homocysteine + H+ + Ubiquinol-8	Ubiquinone and other terpenoid-quinone biosynthesis	0	0	FALSE	0	1	#DIV/0!
1095	rxn08396	NADH + H+ + Octadecenoyl-2-enoyl-ACP -> NAD + Octadecanoyl-ACP	Fatty acid biosynthesis	0.00397546	0.00408873	FALSE	11.5553	1.94276e-30	2.84922
1096	rxn08467	O2 + FMNH2 + Isethionate -> H2O + FMN + Sulfite + Glycolaldehyde	Sulfur metabolism	0	0	FALSE	0	1	#DIV/0!
1097	rxn08468	O2 + FMNH2 + Methanesulfonate -> H2O + FMN + Formaldehyde + Sulfite	Sulfur metabolism	0	0	FALSE	0	1	#DIV/0!
1098	rxn08469	O2 + FMNH2 + Ethanesulfonate -> H2O + FMN + Acetaldehyde + Sulfite	Sulfur metabolism	0	0	FALSE	0	1	#DIV/0!
1099	rxn08470	O2 + FMNH2 + Butanesulfonate -> H2O + FMN + Sulfite + Butanal	Sulfur metabolism	0	0	FALSE	0	1	#DIV/0!
1100	rxn08471	O2 + FMNH2 + Sulfoacetate -> H2O + Glyoxalate + FMN + Sulfite	Sulfur metabolism	0	0	FALSE	0	1	#DIV/0!
1101	rxn08527	Succinate + Menaquinone 8 <=> Fumarate + Menaquinol 8	Citrate cycle	-0.228949	-0.211712	TRUE	55.2656	0	7.52862
1102	rxn08528	Succinate + 2-Demethylmenaquinone 8 <=> Fumarate + 2-Demethylmenaquinol 8	Citrate cycle	-0.0129171	-0.0159048	FALSE	73.6046	0	23.1296
1103	rxn08556	Glycerol-3-phosphate + Ubiquinone-8 -> Glycerone-phosphate + Ubiquinol-8	Glycerol metabolism	0.00440961	0.00441693	FALSE	0.489061	1	0.166012
1104	rxn08557	Glycerol-3-phosphate + Menaquinone 8 -> Glycerone-phosphate + Menaquinol 8	Glycerol metabolism	0.00445616	0.0105381	FALSE	31.4605	1.29617e-216	136.483
1105	rxn08558	Glycerol-3-phosphate + 2-Demethylmenaquinone 8 -> Glycerone-phosphate + 2-Demethylmenaquinol 8	Glycerol metabolism	0.00460661	0.00490075	FALSE	14.1595	4.82993e-45	6.38511
1106	rxn08615	ADPglucose + Glycogen(n-1) -> ADP + Glycogen	Glycogen biosynthesis	0.00399161	0.00409526	FALSE	4.29473	4.21802e-05	2.59658
1107	rxn08655	Glycolate + Ubiquinone-8 -> Glyoxalate + Ubiquinol-8	Glyoxylate and dicarboxylate metabolism	0.00395256	0.00535188	FALSE	65.9243	0	35.4027
1108	rxn08656	Glycolate + Menaquinone 8 -> Glyoxalate + Menaquinol 8	Glyoxylate and dicarboxylate metabolism	0.00381187	0.00433049	FALSE	28.5919	3.4132e-179	13.6053
1109	rxn08657	Glycolate + 2-Demethylmenaquinone 8 -> Glyoxalate + 2-Demethylmenaquinol 8	Glyoxylate and dicarboxylate metabolism	0.00365126	0.00644203	FALSE	107.761	0	76.4332
1110	rxn08707	H2O + Heme + Farnesyldiphosphate <=> PPi + HemeO	Oxidative phosphorylation	0	0	FALSE	0	1	#DIV/0!
1111	rxn08756	NADH + H+ + 1-Hydroxy-2-methyl-2-butenyl_4-diphosphate -> H2O + NAD + Isopentenyldiphosphate	CMP-KDO biosynthesis	0.0557186	0.0574836	FALSE	37.8662	4.82926533850000e-313	3.1677
1112	rxn08766	Acetyl-CoA + H+ + Malonyl-ACP -> CoA + CO2 + Acetoacetyl-ACP	Fatty acid biosynthesis	0.00954857	0.0230101	FALSE	254.989	0	140.98
1113	rxn08792	L-Lactate + Ubiquinone-8 -> Pyruvate + Ubiquinol-8	Pyruvate metabolism	0	0	FALSE	0	1	#DIV/0!
1114	rxn08793	L-Lactate + Menaquinone 8 -> Pyruvate + Menaquinol 8	Pyruvate metabolism	0	0	FALSE	0	1	#DIV/0!
1115	rxn08861	H+ + Malonyl-ACP -> CO2 + Acetyl-ACP	Fatty acid biosynthesis	0.00382683	0.00373566	FALSE	5.83247	1.36533e-08	2.38237
1116	rxn08900	L-Malate + Ubiquinone-8 -> Oxaloacetate + Ubiquinol-8	Citrate cycle	0.00434931	0.00416187	FALSE	8.35359	1.74131e-16	4.30975
1117	rxn08901	L-Malate + Menaquinone 8 -> Oxaloacetate + Menaquinol 8	Citrate cycle	0.0046885	0.0047225	FALSE	2.58291	0.0225551	0.725126
1118	rxn08968	H2O + 2-Acetamido-5-oxopentanoate -> Acetic acid + L-Glutamate5-semialdehyde	Arginine and proline metabolism	0.00486937	0.00824542	FALSE	129.245	0	69.3323
1119	rxn08971	NADH + H+ + Menaquinone 8 -> NAD + Menaquinol 8	Oxidative phosphorylation	0.0114848	0.00523642	FALSE	69.3043	0	54.4057
1120	rxn08975	NADH + H+ + Ubiquinone-8 -> NAD + Ubiquinol-8	Oxidative phosphorylation	0.00474879	0.00403183	FALSE	35.3274	1.08429e-272	15.0979
1121	rxn08976	NADH + H+ + 2-Demethylmenaquinone 8 -> NAD + 2-Demethylmenaquinol 8	Oxidative phosphorylation	0.00465926	0.00456203	FALSE	4.28598	4.38523e-05	2.08671
1122	rxn09037	5 Isopentenyldiphosphate + Farnesyldiphosphate -> 5 PPi + Farnesylfarnesylgeraniol	Terpenoid backbone biosynthesis	0	0	FALSE	0	1	#DIV/0!
1123	rxn09039	S-Adenosyl-L-methionine + 2-Octaprenyl-6-methoxy-1,4-benzoquinol -> S-Adenosyl-homocysteine + H+ + 2-Octaprenyl3-methyl-6-methoxy-_1,4-benzoquinol	Ubiquinone and other terpenoid-quinone biosynthesis	0	0	FALSE	0	1	#DIV/0!
1124	rxn09040	0.5 O2 + 2-Octaprenyl3-methyl-6-methoxy-_1,4-benzoquinol -> 2-Octaprenyl-3-methyl-5-hydroxy-6-methoxy-1,4-benzoquinol	Ubiquinone and other terpenoid-quinone biosynthesis	0	0	FALSE	0	1	#DIV/0!
1125	rxn09042	0.5 O2 + 2-Octaprenyl-6-methoxyphenol -> 2-Octaprenyl-6-methoxy-1,4-benzoquinol	Ubiquinone and other terpenoid-quinone biosynthesis	0	0	FALSE	0	1	#DIV/0!
1126	rxn09044	0.5 O2 + 2-Octaprenylphenol -> 2-Octaprenyl-6-hydroxyphenol	Ubiquinone and other terpenoid-quinone biosynthesis	0	0	FALSE	0	1	#DIV/0!
1127	rxn09101	H2O + Phosphatidylglycerophosphate didodecanoyl -> Phosphate + H+ + Phosphatidylglycerol didodecanoyl	Glycerophospholipid metabolism	0.00140696	0.00145512	FALSE	7.86685	9.49439e-15	3.42277
1128	rxn09102	H2O + Phosphatidylglycerophosphate ditetradecanoyl -> Phosphate + H+ + Phosphatidylglycerol ditetradecanoyl	Glycerophospholipid metabolism	0.0015555	0.00166891	FALSE	18.4087	3.64568e-75	7.29119
1129	rxn09103	H2O + Phosphatidylglycerophosphate ditetradec-7-enoyl -> Phosphate + H+ + Phosphatidylglycerol ditetradec-7-enoyl	Glycerophospholipid metabolism	0.00146019	0.0012213	FALSE	43.5101	0	16.3599
1130	rxn09104	H2O + Phosphatidylglycerophosphate dihexadecanoyl -> Phosphate + H+ + Phosphatidylglycerol dihexadecanoyl	Glycerophospholipid metabolism	0.00141967	0.0017004	FALSE	47.38	0	19.7738
1131	rxn09105	H2O + Phosphatidylglycerophosphate dihexadec-9-enoyl -> Phosphate + H+ + Phosphatidylglycerol dihexadec-9-enoyl	Glycerophospholipid metabolism	0.00133597	0.00149096	FALSE	29.2922	5.32705e-188	11.601
1132	rxn09106	H2O + Phosphatidylglycerophosphate dioctadecanoyl -> Phosphate + H+ + Phosphatidylglycerol dioctadecanoyl	Glycerophospholipid metabolism	0.00148894	0.00162831	FALSE	22.3268	7.14984e-110	9.36083
1133	rxn09107	H2O + Phosphatidylglycerophosphate dioctadec-11-enoyl -> Phosphate + H+ + Phosphatidylglycerol dioctadec-11-enoyl	Glycerophospholipid metabolism	0.00481812	0.00149058	FALSE	109.298	0	69.0631
1134	rxn09167	H2O + Pyruvate + Ubiquinone-8 -> CO2 + Acetic acid + Ubiquinol-8	Pyruvate metabolism	0.00203166	0.00227612	FALSE	24.2928	8.485e-130	12.0325
1135	rxn09177	CTP + L-Cysteine + 4-Phosphopantothenate -> PPi + CMP + (R)-4-Phosphopantothenoyl-L-cysteine	Pantothenate and CoA biosynthesis	9.66258e-06	1.26046e-05	FALSE	97.007	0	30.4472
1136	rxn09188	FAD + L-Proline -> FADH2 + 1-Pyrroline-5-carboxylate	Arginine and proline metabolism	0.00698115	0.00839918	FALSE	39.4732	0	20.3122
1137	rxn09205	L-Serine + CDP-1,2-didodecanoylglycerol -> CMP + H+ + Phosphatidylserine didodecanoyl	Glycerophospholipid metabolism	0.00159748	0.00167913	FALSE	15.7714	1.49561e-55	5.11081
1138	rxn09206	L-Serine + CDP-1,2-ditetradecanoylglycerol -> CMP + H+ + Phosphatidylserine ditetradecanoyl	Glycerophospholipid metabolism	0.00158966	0.0015317	FALSE	12.3461	1.45536e-34	3.64572
1139	rxn09207	L-Serine + CDP-1,2-ditetradec-7-enoylglycerol -> CMP + H+ + Phosphatidylserine ditetradec-7-enoyl	Glycerophospholipid metabolism	0.00149865	0.00174361	FALSE	46.8789	0	16.3454
1140	rxn09208	L-Serine + CDP-1,2-dihexadecanoylglycerol -> CMP + H+ + Phosphatidylserine dihexadecanoyl	Glycerophospholipid metabolism	0.00152336	0.00177318	FALSE	52.6054	0	16.3996
1141	rxn09209	L-Serine + CDP-1,2-dihexadec-9-enoylglycerol -> CMP + H+ + Phosphatidylserine dihexadec-9-enoyl	Glycerophospholipid metabolism	0.0015604	0.00153086	FALSE	5.7359	2.41793e-08	1.89333
1142	rxn09210	L-Serine + CDP-1,2-dioctadecanoylglycerol -> CMP + H+ + Phosphatidylserine dioctadecanoyl	Glycerophospholipid metabolism	0.00143974	0.00168102	FALSE	51.4863	0	16.7588
1143	rxn09211	L-Serine + CDP-1,2-dioctadec-11-enoylglycerol -> CMP + H+ + Phosphatidylserine dioctadec-11-enoyl	Glycerophospholipid metabolism	0.00167017	0.00150137	FALSE	31.8979	1.2321e-222	10.1067
1144	rxn09272	Succinate + Ubiquinone-8 <=> Fumarate + Ubiquinol-8	Citrate cycle	2.59263	3.4309	TRUE	163.43	0	32.3327
1145	rxn09296	H2O2 + Trdrd -> 2 H2O + Trdox	UNKNOWN	0.0023258	0.00268354	FALSE	29.1675	2.04058e-186	15.3814
1146	rxn09310	ATP + L-Tyrosine + L-Cysteine + 1-Deoxy-D-xylulose5-phosphate -> H2O + CO2 + PPi + AMP + L-Alanine + 4-Methyl-5-2-phosphoethyl-thiazole + 4-Hydroxy-benzylalcohol	Thiazole phosphate synthesis	0	0	FALSE	0	1	#DIV/0!
1147	rxn09566	2 H2O2 + PM <=> 2 H2O + 0.5 O2 + NH3 + Pyridoxal	Vitamin B6 metabolism	-0.003855	-0.00402599	FALSE	7.93706	5.41465e-15	4.43532
1148	rxn09889	2,3-Dihydroxy-3-methylvalerate -> H2O + (R)-2-Oxo-3-methylpentanoate	Valine, leucine and isoleucine degradation	0.159666	0.155249	TRUE	35.1457	6.50369e-270	2.76661
1149	rxn09896	H2O + NAD + L-Isoleucine <=> NADH + NH3 + H+ + (R)-2-Oxo-3-methylpentanoate	Valine, leucine and isoleucine degradation	-0.159666	-0.155249	TRUE	35.1457	6.50369e-270	2.76661
1150	rxn09953	NAD + CoA + ACTN <=> NADH + Acetyl-CoA + H+ + Acetaldehyde	Pyruvate metabolism	-0.000183292	-0.000166932	FALSE	21.2082	2.76398e-99	8.92572
1151	rxn09997	H2O + AIR <=> 0.5 O2 + Phosphate + 2 H+ + Glycolaldehyde + Toxopyrimidine	Thiamine metabolism	0	0	FALSE	0	1	#DIV/0!
1152	rxn10052	ADP + PPi -> AMP + H+ + Triphosphate	Oxidative phosphorylation	0.00411479	0.00413003	FALSE	0.144919	1	0.370211
1153	rxn10053	H2O + ATP + CO2 + AIR -> ADP + Phosphate + 2 H+ + 5-Phosphoribosyl-4-carboxy-5-aminoimidazole	Purine de novo biosynthesis	0.00354963	0.00474665	FALSE	57.1357	0	33.7222
1154	rxn10060	NAD + TTP -> NADP + DTDP	Nicotinate and nicotinamide metabolism	9.32033e-06	5.84211e-06	FALSE	95.1485	0	37.3186
1155	rxn10062	FAD + Choline -> Betaine aldehyde + FADH2	Betaine biosynthesis	0	0	FALSE	0	1	#DIV/0!
1156	rxn10067	O2 + FMNH2 + Hexanesulfonate -> H2O + FMN + Sulfite + Hexanal	Sulfur metabolism	0	0	FALSE	0	1	#DIV/0!
1157	rxn10090	H2O + ATP + Cobinamide <=> Phosphate + PPi + Adenosyl cobinamide	Porphyrin and chlorophyll metabolism	-0.718561	-0.378822	TRUE	156.954	0	47.2804
1158	rxn10094	S-Adenosyl-L-methionine + 2-Demethylmenaquinone 8 -> S-Adenosyl-homocysteine + H+ + Menaquinone 8	Ubiquinone and other terpenoid-quinone biosynthesis	0	0	FALSE	0	1	#DIV/0!
1159	rxn10126	FADH2 + Ubiquinone-8 <=> FAD + Ubiquinol-8	UNKNOWN	2.66391	1.82827	TRUE	160.202	0	31.3689
1160	rxn10199	Bactoprenyl diphosphate + Peptidoglycan polymer (n subunits) <=> Undecaprenyl-diphospho-N-acetylmuramoyl-N-acetylglucosamine-L-ala-D-glu-meso-2-6-diaminopimeloyl-D-ala-D-ala + Peptidoglycan polymer (n-1 subunits)	Peptidoglycan biosynthesis	0	0	FALSE	0	1	#DIV/0!
1161	rxn10211	Hexadecanoyl-CoA + 1-Hexadecanoyl-sn-glycerol 3-phosphate -> CoA + 1,2-Dihexadecanoyl-sn-glycerol 3-phosphate	Glycerophospholipid metabolism	0.00420817	0.00480325	FALSE	53.0726	0	14.1411
1162	rxn10212	Tetradecanoyl-CoA + 1-Tetradecanoyl-sn-glycerol 3-phosphate -> CoA + 1,2-Ditetradecanoyl-sn-glycerol 3-phosphate	Glycerophospholipid metabolism	0.00469128	0.00499743	FALSE	27.5141	4.6814e-166	6.52592
1163	rxn10213	Octadecanoyl-CoA + 1-Octadecanoyl-sn-glycerol 3-phosphate -> CoA + 1,2-Dioctadecanoyl-sn-glycerol 3-phosphate	Glycerophospholipid metabolism	0.0041463	0.0048299	FALSE	67.5946	0	16.487
1164	rxn10214	15-Methylhexadecanoyl-CoA + 15-Methylhexadecanoyl-sn-glycerol 3-phosphate -> CoA + 1,2-Di-15-methylhexadecanoyl-sn-glycerol 3-phosphate	Glycerophospholipid metabolism	0.00680095	0.0069095	FALSE	9.41816	1.23308e-20	1.59612
1165	rxn10215	14-Methylhexadecanoyl-CoA + 14-Methylhexadecanoyl-sn-glycerol 3-phosphate -> CoA + 1,2-Di-14-methylhexadecanoyl-sn-glycerol 3-phosphate	Glycerophospholipid metabolism	0.00684788	0.00710474	FALSE	22.5284	7.76632e-112	3.75093
1166	rxn10216	12-Methyltridecanoyl-CoA + 12-Methyltridecanoyl-sn-glycerol 3-phosphate -> CoA + 1,2-Di-12-methyltridecanoyl-sn-glycerol 3-phosphate	Glycerophospholipid metabolism	0.00660365	0.00685815	FALSE	23.0465	5.71145e-117	3.85386
1167	rxn10217	13-Methyltetradecanoyl-CoA + 13-Methyltetradecanoyl-sn-glycerol 3-phosphate -> CoA + 1,2-Di-13-methyltetradecanoyl-sn-glycerol 3-phosphate	Glycerophospholipid metabolism	0.00685901	0.00715634	FALSE	26.8017	1.19294e-157	4.33489
1168	rxn10218	12-Methyltetradecanoyl-CoA + 12-Methyltetradecanoyl-sn-glycerol 3-phosphate -> CoA + 1,2-Di-12-methyltetradecanoyl-sn-glycerol 3-phosphate	Glycerophospholipid metabolism	0.00666668	0.00725164	FALSE	32.8149	1.58781e-235	8.77431
1169	rxn10219	14-Methylpentadecanoyl-CoA + 14-Methylpentadecanoyl-sn-glycerol 3-phosphate -> CoA + 1,2-Di-14-methylpentadecanoyl-sn-glycerol 3-phosphate	Glycerophospholipid metabolism	0.00722892	0.00778448	FALSE	19.5125	2.86665e-84	7.68517
1170	rxn10220	PPi + CDP-1,2-Di-15-methylhexadecanoylglycerol <=> CTP + 1,2-Di-15-methylhexadecanoyl-sn-glycerol 3-phosphate	Glycerophospholipid metabolism	-0.00662065	-0.00673964	FALSE	9.54882	3.52812e-21	1.79712
1171	rxn10221	PPi + CDP-1,2-Di-14-methylhexadecanoylglycerol <=> CTP + 1,2-Di-14-methylhexadecanoyl-sn-glycerol 3-phosphate	Glycerophospholipid metabolism	-0.00695906	-0.00736197	FALSE	21.6846	9.99089e-104	5.78967
1172	rxn10222	PPi + CDP-1,2-Di-12-methyltridecanoylglycerol <=> CTP + 1,2-Di-12-methyltridecanoyl-sn-glycerol 3-phosphate	Glycerophospholipid metabolism	-0.00649821	-0.00688442	FALSE	33.5829	1.37717e-246	5.94329
1173	rxn10223	PPi + CDP-1,2-Di-13-methyltetradecanoylglycerol <=> CTP + 1,2-Di-13-methyltetradecanoyl-sn-glycerol 3-phosphate	Glycerophospholipid metabolism	-0.00679151	-0.0068847	FALSE	7.56125	1.03725e-13	1.37222
1174	rxn10224	PPi + CDP-1,2-Di-12-methyltetradecanoylglycerol <=> CTP + 1,2-Di-12-methyltetradecanoyl-sn-glycerol 3-phosphate	Glycerophospholipid metabolism	-0.00700565	-0.00663603	FALSE	24.2308	3.81383e-129	5.27596
1175	rxn10225	PPi + CDP-1,2-Di-14-methylpentadecanoylglycerol <=> CTP + 1,2-Di-14-methylpentadecanoyl-sn-glycerol 3-phosphate	Glycerophospholipid metabolism	-0.00735577	-0.00804723	FALSE	23.5405	5.65435e-122	9.4003
1176	rxn10226	L-Serine + CDP-1,2-Di-15-methylhexadecanoylglycerol -> CMP + H+ + Phosphatidylserine 15-methylhexadecanoyl	Glycerophospholipid metabolism	0.00174273	0.00180606	FALSE	11.3947	1.24239e-29	3.63376
1177	rxn10227	L-Serine + CDP-1,2-Di-14-methylhexadecanoylglycerol -> CMP + H+ + Phosphatidylserine 14-methylhexadecanoyl	Glycerophospholipid metabolism	0.00235257	0.00176143	FALSE	70.3984	0	25.1274
1178	rxn10228	L-Serine + CDP-1,2-Di-12-methyltridecanoylglycerol -> CMP + H+ + Phosphatidylserine 12-methyltridecanoyl	Glycerophospholipid metabolism	0.00162219	0.00200979	FALSE	69.7375	0	23.8939
1179	rxn10229	L-Serine + CDP-1,2-Di-13-methyltetradecanoylglycerol -> CMP + H+ + Phosphatidylserine 13-methyltetradecanoyl	Glycerophospholipid metabolism	0.00173096	0.00202333	FALSE	48.9437	0	16.8907
1180	rxn10230	L-Serine + CDP-1,2-Di-12-methyltetradecanoylglycerol -> CMP + H+ + Phosphatidylserine 12-methyltetradecanoyl	Glycerophospholipid metabolism	0.00186169	0.0018191	FALSE	6.04519	3.7567e-09	2.2875
1181	rxn10231	L-Serine + CDP-1,2-Di-14-methylpentadecanoylglycerol -> CMP + H+ + Phosphatidylserine 14-methylpentadecanoyl	Glycerophospholipid metabolism	0.00173471	0.00240936	FALSE	96.8352	0	38.8913
1182	rxn10232	CO2 + Phosphatidylethanolamine 15-methylhexadecanoyl <=> 2 H+ + Phosphatidylserine 15-methylhexadecanoyl	Glycerophospholipid metabolism	-0.00174273	-0.00180606	FALSE	11.3947	1.24239e-29	3.63376
1183	rxn10233	CO2 + Phosphatidylethanolamine 14-methylhexadecanoyl <=> 2 H+ + Phosphatidylserine 14-methylhexadecanoyl	Glycerophospholipid metabolism	-0.00235257	-0.00176143	FALSE	70.3984	0	25.1274
1184	rxn10234	CO2 + Phosphatidylethanolamine 12-methyltridecanoyl <=> 2 H+ + Phosphatidylserine 12-methyltridecanoyl	Glycerophospholipid metabolism	-0.00162219	-0.00200979	FALSE	69.7375	0	23.8939
1185	rxn10235	CO2 + Phosphatidylethanolamine 13-methyltetradecanoyl <=> 2 H+ + Phosphatidylserine 13-methyltetradecanoyl	Glycerophospholipid metabolism	-0.00173096	-0.00202333	FALSE	48.9437	0	16.8907
1186	rxn10236	CO2 + Phosphatidylethanolamine 12-methyltetradecanoyl <=> 2 H+ + Phosphatidylserine 12-methyltetradecanoyl	Glycerophospholipid metabolism	-0.00186169	-0.0018191	FALSE	6.04519	3.7567e-09	2.2875
1187	rxn10237	CO2 + Phosphatidylethanolamine 14-methylpentadecanoyl <=> 2 H+ + Phosphatidylserine 14-methylpentadecanoyl	Glycerophospholipid metabolism	-0.00173471	-0.00240936	FALSE	96.8352	0	38.8913
1188	rxn10253	ATP + 1,2-Di-15-methylhexadecanoyl-sn-glycerol -> ADP + 1,2-Di-15-methylhexadecanoyl-sn-glycerol 3-phosphate	Glycerophospholipid metabolism	0.00578959	0.00655827	FALSE	35.8018	5.13936e-280	13.2768
1189	rxn10254	ATP + 1,2-Di-14-methylhexadecanoyl-sn-glycerol -> ADP + 1,2-Di-14-methylhexadecanoyl-sn-glycerol 3-phosphate	Glycerophospholipid metabolism	0.00632422	0.0067462	FALSE	11.3851	1.38537e-29	6.67255
1190	rxn10255	ATP + 1,2-Di-12-methyltridecanoyl-sn-glycerol -> ADP + 1,2-Di-12-methyltridecanoyl-sn-glycerol 3-phosphate	Glycerophospholipid metabolism	0.00608453	0.00581231	FALSE	13.1507	4.89766e-39	4.47398
1191	rxn10256	ATP + 1,2-Di-13-methyltetradecanoyl-sn-glycerol -> ADP + 1,2-Di-13-methyltetradecanoyl-sn-glycerol 3-phosphate	Glycerophospholipid metabolism	0.00638677	0.00883223	FALSE	41.4061	0	38.2894
1192	rxn10257	ATP + 1,2-Di-12-methyltetradecanoyl-sn-glycerol -> ADP + 1,2-Di-12-methyltetradecanoyl-sn-glycerol 3-phosphate	Glycerophospholipid metabolism	0.00606533	0.00659225	FALSE	21.9593	2.47675e-106	8.68742
1193	rxn10258	ATP + 1,2-Di-14-methylpentadecanoyl-sn-glycerol -> ADP + 1,2-Di-14-methylpentadecanoyl-sn-glycerol 3-phosphate	Glycerophospholipid metabolism	0.00562215	0.00640384	FALSE	38.8423	0	13.9038
1194	rxn10259	CMP + Phosphatidylglycerophosphate 15-methylhexadecanoyl <=> Glycerol-3-phosphate + CDP-1,2-Di-15-methylhexadecanoylglycerol	Glycerophospholipid metabolism	-0.00327167	-0.00332047	FALSE	5.18323	5.38094e-07	1.49153
1195	rxn10260	CMP + Phosphatidylglycerophosphate 14-methylhexadecanoyl <=> Glycerol-3-phosphate + CDP-1,2-Di-14-methylhexadecanoylglycerol	Glycerophospholipid metabolism	-0.00324517	-0.00360675	FALSE	21.7551	2.16217e-104	11.142
1196	rxn10261	CMP + Phosphatidylglycerophosphate 12-methyltridecanoyl <=> Glycerol-3-phosphate + CDP-1,2-Di-12-methyltridecanoylglycerol	Glycerophospholipid metabolism	-0.00331476	-0.00311395	FALSE	26.856	2.78834e-158	6.05809
1197	rxn10262	CMP + Phosphatidylglycerophosphate 13-methyltetradecanoyl <=> Glycerol-3-phosphate + CDP-1,2-Di-13-methyltetradecanoylglycerol	Glycerophospholipid metabolism	-0.0033691	-0.0032214	FALSE	22.0469	3.59281e-107	4.38371
1198	rxn10263	CMP + Phosphatidylglycerophosphate 12-methyltetradecanoyl <=> Glycerol-3-phosphate + CDP-1,2-Di-12-methyltetradecanoylglycerol	Glycerophospholipid metabolism	-0.00368183	-0.0033221	FALSE	27.375	2.12827e-164	9.77039
1199	rxn10264	CMP + Phosphatidylglycerophosphate 14-methylpentadecanoyl <=> Glycerol-3-phosphate + CDP-1,2-Di-14-methylpentadecanoylglycerol	Glycerophospholipid metabolism	-0.0041682	-0.00398953	FALSE	4.13576	8.50848e-05	4.2864
1200	rxn10266	H2O + Phosphatidylglycerophosphate 14-methylhexadecanoyl -> Phosphate + H+ + Phosphatidylglycerol 14-methylhexadecanoyl	Glycerophospholipid metabolism	0.00178538	0.00159358	FALSE	30.3039	4.26293e-201	10.7432
1201	rxn10267	H2O + Phosphatidylglycerophosphate 12-methyltridecanoyl -> Phosphate + H+ + Phosphatidylglycerol 12-methyltridecanoyl	Glycerophospholipid metabolism	0.00156081	0.00157367	FALSE	2.27007	0.052917	0.823934
1202	rxn10268	H2O + Phosphatidylglycerophosphate 13-methyltetradecanoyl -> Phosphate + H+ + Phosphatidylglycerol 13-methyltetradecanoyl	Glycerophospholipid metabolism	0.00163049	0.00179788	FALSE	25.9373	9.54621e-148	10.2662
1203	rxn10269	H2O + Phosphatidylglycerophosphate 12-methyltetradecanoyl -> Phosphate + H+ + Phosphatidylglycerol 12-methyltetradecanoyl	Glycerophospholipid metabolism	0.00229719	0.00165566	FALSE	48.7921	0	27.9269
1204	rxn10270	H2O + Phosphatidylglycerophosphate 14-methylpentadecanoyl -> Phosphate + H+ + Phosphatidylglycerol 14-methylpentadecanoyl	Glycerophospholipid metabolism	0.00166264	0.0024032	FALSE	25.553	1.90613e-143	44.5417
1205	rxn10772	H2O + NH3 <=> H+ + NH4OH	UNKNOWN	0	0	FALSE	0	1	#DIV/0!
1206	rxn11544	H2O + 2 ATP + 2 L-Glutamine + Hydrogenobyrinate <=> 2 ADP + PPi + 2 L-Glutamate + Hydrogenobyrinate_diamide	Porphyrin and chlorophyll metabolism	0	0	FALSE	0	1	#DIV/0!
1207	rxn11650	FMN + 2 H+ + 2 Cob(I)yrinate_diamide <=> FMNH2 + 2 Cob(II)yrinate_diamide	Riboflavin metabolism	0	0	FALSE	0	1	#DIV/0!
1208	rxn11944	S-Adenosyl-homocysteine + H+ + 5-Methyltetrahydropteroyltri-L-glutamate <=> S-Adenosyl-L-methionine + Tetrahydropteroyltri-L-glutamate	Cysteine and methionine metabolism	0.00487755	0.00474708	FALSE	25.2678	2.68022e-140	2.67488
1209	rxn11946	S-Adenosyl-L-methionine + 2-Octaprenyl-3-methyl-5-hydroxy-6-methoxy-1,4-benzoquinone -> S-Adenosyl-homocysteine + Ubiquinone-8	Ubiquinone and other terpenoid-quinone biosynthesis	0	0	FALSE	0	1	#DIV/0!
1210	rxn12008	PPi + Farnesylfarnesylgeraniol -> Isopentenyldiphosphate + All-trans-Heptaprenyl diphosphate	Terpenoid backbone biosynthesis	0	0	FALSE	0	1	#DIV/0!
1211	rxn12201	H2O + NADP + Glyceraldehyde3-phosphate -> NADPH + 2 H+ + 3-Phosphoglycerate	Glycolysis	0.00404352	0.00447878	FALSE	22.305	1.16333e-109	10.7644
1212	rxn12206	H+ + Malonate -> CO2 + Acetic acid	UNKNOWN	0	0	FALSE	0	1	#DIV/0!
1213	rxn12224	O2 + 2-Octaprenyl-6-methoxyphenol -> H2O + 2-Octaprenyl-6-methoxy-1,4-benzoquinone	Porphyrin and chlorophyll metabolism	0	0	FALSE	0	1	#DIV/0!
1214	rxn12510	ATP + PAN -> ADP + 4-Phosphopantothenate	Pantothenate and CoA biosynthesis	4.52876e-05	4.53093e-05	FALSE	5092.37	0	0.047929
1215	rxn12512	ATP + L-Cysteine + 4-Phosphopantothenate -> PPi + AMP + (R)-4-Phosphopantothenoyl-L-cysteine	Pantothenate and CoA biosynthesis	3.5625e-05	3.27048e-05	FALSE	96.2954	0	8.19727
1216	rxn12633	H2O + Ala-L-asp-L <=> L-Alanine + L-Aspartate	UNKNOWN	0	0	FALSE	0	1	#DIV/0!
1217	rxn12634	H2O + Gly-glu-L <=> L-Glutamate + Glycine	UNKNOWN	0	0	FALSE	0	1	#DIV/0!
1218	rxn12635	H2O + Gly-Met <=> Glycine + L-Methionine	UNKNOWN	0	0	FALSE	0	1	#DIV/0!
1219	rxn12636	H2O + H+ + Met-L-ala-L <=> L-Alanine + L-Methionine	UNKNOWN	0	0	FALSE	0	1	#DIV/0!
1220	rxn12637	H2O + Gly-asp-L <=> Glycine + L-Aspartate	UNKNOWN	0	0	FALSE	0	1	#DIV/0!
1221	rxn12638	H2O + Gly-pro-L -> Glycine + H+ + L-Proline	UNKNOWN	0	0	FALSE	0	1	#DIV/0!
1222	rxn12639	H2O + Ala-Gln <=> L-Alanine + L-Glutamine	UNKNOWN	0	0	FALSE	0	1	#DIV/0!
1223	rxn12640	H2O + Ala-L-glu-L <=> L-Glutamate + L-Alanine	UNKNOWN	0	0	FALSE	0	1	#DIV/0!
1224	rxn12641	H2O + L-alanylglycine <=> Glycine + L-Alanine	UNKNOWN	0	0	FALSE	0	1	#DIV/0!
1225	rxn12642	H2O + Ala-His <=> L-Alanine + L-Histidine	UNKNOWN	0	0	FALSE	0	1	#DIV/0!
1226	rxn12643	H2O + Ala-Leu <=> L-Alanine + L-Leucine	UNKNOWN	0	0	FALSE	0	1	#DIV/0!
1227	rxn12644	H2O + Ala-L-Thr-L <=> L-Alanine + L-Threonine	UNKNOWN	0	0	FALSE	0	1	#DIV/0!
1228	rxn12645	H2O + Gly-asn-L <=> Glycine + L-Asparagine	UNKNOWN	0	0	FALSE	0	1	#DIV/0!
1229	rxn12646	H2O + Gly-Gln <=> Glycine + L-Glutamine	UNKNOWN	0	0	FALSE	0	1	#DIV/0!
1230	rxn12822	2-Oxoglutarate + L-Glutamine + 2 H+ + 2 Reducedferredoxin -> 2 L-Glutamate + 2 Oxidizedferredoxin	Glyoxylate and dicarboxylate metabolism	0.00107526	0.00118997	FALSE	22.7395	6.50639e-114	10.6684
1231	rxn12844	H2O + Gly-Cys <=> Glycine + L-Cysteine	UNKNOWN	0	0	FALSE	0	1	#DIV/0!
1232	rxn12845	H2O + Gly-Leu <=> Glycine + L-Leucine	UNKNOWN	0	0	FALSE	0	1	#DIV/0!
1233	rxn12846	H2O + Gly-Phe <=> Glycine + L-Phenylalanine	UNKNOWN	0	0	FALSE	0	1	#DIV/0!
1234	rxn12847	H2O + Gly-Tyr <=> Glycine + L-Tyrosine	UNKNOWN	0	0	FALSE	0	1	#DIV/0!
1235	rxn13299	Phosphate + Glycogen -> Glucose-1-phosphate	Glycogen degradation	0.00261117	0.00284374	FALSE	18.619	7.40039e-77	8.90649
1236	rxn13643	ADPglucose -> ADP + H+ + Glycogen	Glycogen biosynthesis	0.125341	0.125632	TRUE	23.1637	3.79378e-118	0.232476
1237	rxn13682	2 NADPH + 2 S-Adenosyl-L-methionine + CoproporphyrinogenIII + 2 Ferrodoxin (oxidized form 4:2) -> 2 NADP + 2 CO2 + 2 L-Methionine + 2 H+ + ProtoporphyrinogenIX + 2 5-Deoxyadenosine + 2 Ferrodoxin (reduced form 4:2)	Porphyrin and chlorophyll metabolism	8.03358e-09	1.14014e-08	FALSE	103.868	0	41.9215
1238	rxn13705	NADPH + Ferrodoxin (oxidized form 4:2) <=> NADP + H+ + Ferrodoxin (reduced form 4:2)	UNKNOWN	-1.60672e-08	-2.28028e-08	FALSE	103.868	0	41.9215
1239	rxn13714	H2O + Dihydrobiopterin <=> (6R)-6-(L-erythro-1,2-Dihydroxypropyl)-5,6,7,8-tetrahydro-4a-hydroypterin	Phenylalanine metabolism	0	0	FALSE	0	1	#DIV/0!
1240	rxn13785	0.5 Glycerol-3-phosphate + 0.13 Hexadecenoyl-9-enoyl-ACP + 0.03 Octadecanoyl-ACP + 0.33 Hexadecanoyl-ACP + 0.51 Octadecenoyl-2-enoyl-ACP -> 0.01 1,2-Diacyl-sn-glycerol_3-phosphate + ACP	UNKNOWN	0.178189	0.178275	TRUE	5092.38	0	0.0479291
1241	rxn13786	H2O + O2 + 1,3-Propanediamine -> NH3 + H2O2 + H+ + 3-Aminopropanaldehyde	UNKNOWN	0.000400161	0.000391656	FALSE	3.90812	0.000222109	2.12536
1242	rxn13787	NADH + O2 + H+ + Phenazine-1-carboxylic acid -> H2O + NAD + CO2 + 1-Hydroxyphenazine	UNKNOWN	0	0	FALSE	0	1	#DIV/0!
1243	rxn13788	2 H2O + NAD + 1-Pyrroline -> NADH + H+ + GABA	UNKNOWN	0.00297545	0.00346492	FALSE	35.7663	1.82834e-279	16.4501
1244	rxn13789	2-Oxoglutarate + Delta-aminovalerate -> L-Glutamate + 2 H+ + 5-Oxopentanoate	Alanine, aspartate and glutamate metabolism	0.000604785	0.000578051	FALSE	11.5693	1.6526e-30	4.42037
1245	rxn13792	0.5 O2 + Dodecanoyl-ACP -> (R)-2-HydroxyDodecanoyl-ACP	UNKNOWN	0	0	FALSE	0	1	#DIV/0!
1246	rxn13793	0.5 O2 + Tetradecanoyl-ACP -> (S)-2-Hydroxytetradecanoyl-ACP	UNKNOWN	0	0	FALSE	0	1	#DIV/0!
1247	rxn13796	H2O + Beta-hydroxydecanoyl-beta-hydroxydecanoyl-S-CoA -> CoA + 3-Hydroxydecanoyl-3-hydroxydecanoate	UNKNOWN	0	0	FALSE	0	1	#DIV/0!
1248	rxn13798	S-Adenosyl-L-methionine + Phenazine-1-carboxylic acid -> S-Adenosyl-homocysteine + 5-Methylphenazine-1-carboxylic acid betaine	UNKNOWN	0	0	FALSE	0	1	#DIV/0!
1249	rxn13801	L-Glutamine + Chorismate -> L-Glutamate + 2-Amino-2-deoxyisochorismic acid	UNKNOWN	0	0	FALSE	0	1	#DIV/0!
1250	rxn13803	Pyridoxal_phosphate + L-Glutamate -> 2-Oxoglutarate + Pyridoxamine_phosphate	UNKNOWN	0.0020358	0.0027769	FALSE	71.9241	0	36.4033
1251	rxn13804	Ethanol + Ubiquinone-8 -> Acetaldehyde + Ubiquinol-8	Pyruvate metabolism	0.00459571	0.00457928	FALSE	0.25227	1	0.357481
1252	rxn13815	Glycerol-3-phosphate + 0.02 CDP-diacylglycerol -> CMP + H+ + 0.02 Phosphatidylglycerophosphate	Glycerophospholipid metabolism	0.0181622	0.0169121	FALSE	114.967	0	6.88282
1253	rxn13816	L-Serine + 0.02 CDP-diacylglycerol -> CMP + H+ + 0.02 Ps_BS	Glycerophospholipid metabolism	0.0653622	0.0653936	FALSE	5092.38	0	0.0479291
1254	rxn13817	0.02 CDP-diacylglycerol + 0.02 Phosphatidylglycerol -> CMP + H+ + 0.02 Cardiolipin	Glycerophospholipid metabolism	0.00557029	0.00683173	FALSE	116.032	0	22.6459
1255	rxn13818	Glycerol + 0.02 Cardiolipin <=> 0.04 Phosphatidylglycerol	Glycerophospholipid metabolism	0.00138989	0.00264933	FALSE	115.845	0	90.6142
1256	rxn13819	Carboxyphosphonoenolpyruvate + 0.5 H2 -> CO2 + (Hydroxyphosphinyl)pyruvate	UNKNOWN	0	0	FALSE	0	1	#DIV/0!
1257	rxn13823	H2O + 2-Amino-2-deoxyisochorismic acid -> Pyruvate + H+ + Trans-2,3-dihydro-3-hydroxyanthranilic acid	UNKNOWN	0	0	FALSE	0	1	#DIV/0!
1258	rxn13825	O2 + Cadaverine -> NH3 + H2O2 + H+ + Piperideine	UNKNOWN	0.000604785	0.000578051	FALSE	11.5693	1.6526e-30	4.42037
1259	rxn13826	Isopentenyldiphosphate + DMPP -> PPi + Geranyldiphosphate	Terpenoid backbone biosynthesis	0	0	FALSE	0	1	#DIV/0!
1260	rxn13827	3 (2,3-Dihydroxybenzoyl)adenylate + 3 (L-Seryl)adenylate -> 6 AMP + 9 H+ + Enterobactin	UNKNOWN	0	0	FALSE	0	1	#DIV/0!
1261	rxn13833	Undecaprenylphosphate + UDP-N-acetyl fucosamine -> UMP + Fuc2NAc-PP-Undecaprenyl	Lipopolysaccharide biosynthesis	0.200655	0.200892	TRUE	12534	0	0.118019
1262	rxn13839	H2O + ATP + NADH + Co2+ + Hydrogenobyrinate_diamide -> NAD + ADP + Phosphate + H+ + Cob(II)yrinate_diamide	Porphyrin and chlorophyll metabolism	0	0	FALSE	0	1	#DIV/0!
1263	rxn13841	H+ + Anthranilate + 3-Oxodecanoyl-ACP -> H2O + CO2 + ACP + 2-Heptyl-4-quinolone	UNKNOWN	4.47303e-05	4.69307e-05	FALSE	10.513	2.06528e-25	4.91928
1264	rxn13843	(R)-3-Hydroxyoctadecanoyl-ACP -> H2O + Octadecenoyl-2-enoyl-ACP	Fatty acid biosynthesis	0.0977996	0.0977212	FALSE	12.9253	9.36185e-38	0.0802585
1265	rxn13844	NADPH + H+ + 3-Oxooctadecanoyl-ACP -> NADP + (R)-3-Hydroxyoctadecanoyl-ACP	Fatty acid biosynthesis	0.0977996	0.0977212	FALSE	12.9253	9.36185e-38	0.0802585
1266	rxn13845	H2O + Homoserine lactone -> L-Homoserine	UNKNOWN	0	0	FALSE	0	1	#DIV/0!
1267	rxn13847	CoA + L-Threonine -> Acetyl-CoA + Glycine + H2	UNKNOWN	0	0	FALSE	0	1	#DIV/0!
1268	rxn13851	H+ + Malonyl-ACP + Hexadecanoyl-ACP -> CO2 + ACP + 3-Oxooctadecanoyl-ACP	Fatty acid biosynthesis	0.0977996	0.0977212	FALSE	12.9253	9.36185e-38	0.0802585
1269	rxn13855	S-Adenosyl-L-methionine + 3-Oxododecanoyl-ACP -> H+ + 5-Methylthioadenosine + ACP + N-(3-oxo-dodecanoyl)-L-homoserine lactone	UNKNOWN	0	0	FALSE	0	1	#DIV/0!
1270	rxn13858	NADPH + H+ + Ubiquinone-8 -> NADP + Ubiquinol-8	Ubiquinone and other terpenoid-quinone biosynthesis	0.00423503	0.00474433	FALSE	25.3232	6.62321e-141	12.0258
1271	rxn13860	S-Adenosyl-L-methionine + Butanoyl-ACP -> H+ + 5-Methylthioadenosine + N-Butyryl-L-homoserine lactone + ACP	UNKNOWN	0	0	FALSE	0	1	#DIV/0!
1272	rxn13869	UDP-glucose + Pseudomonas aeruginosa LPS core precursor 5 + KDO2-lipidA -> UDP + Pseudomonas aeruginosa LPS core precursor 6 + KDO2-lipidA	Lipopolysaccharide biosynthesis	0	0	FALSE	0	1	#DIV/0!
1273	rxn13873	2 Dodecanoyl-ACP + Pseudomonas aeruginosa Lipid A precursor -> 2 ACP + Pseudomonas aeruginosa Lipid A	Lipopolysaccharide biosynthesis	0.01278	0.0127951	FALSE	12534	0	0.118019
1274	rxn13874	Pseudomonas aeruginosa Lipid X + UDP-2-NH-(3OH-C12:0),3-O-(3OH-C10:0)glucosamine -> UDP + H+ + Pseudomonas Lipid A Disaccharide	Lipopolysaccharide biosynthesis	0.01278	0.0127951	FALSE	12534	0	0.118019
1275	rxn13878	CMP-KDO + Pseudomonas aeruginosa Lipid A -> CMP + H+ + Pseudomonas aeruginosa KDO-lipidA	Lipopolysaccharide biosynthesis	0	0	FALSE	0	1	#DIV/0!
1276	rxn13879	CMP-KDO + Pseudomonas aeruginosa KDO-lipidA -> CMP + H+ + Pseudomonas aeruginosa KDO2-lipidA	Lipopolysaccharide biosynthesis	0	0	FALSE	0	1	#DIV/0!
1277	rxn13880	ATP + Pseudomonas Lipid A Disaccharide -> ADP + H+ + Pseudomonas aeruginosa Lipid A precursor	Lipopolysaccharide biosynthesis	0.01278	0.0127951	FALSE	12534	0	0.118019
1278	rxn13881	(R)-3-Hydroxydodecanoyl-ACP + UDP-3-O-(3OH-C10:0)-D-glucosamine -> H+ + ACP + UDP-2-NH-(3OH-C12:0),3-O-(3OH-C10:0)glucosamine	Lipopolysaccharide biosynthesis	0.0255601	0.0255902	FALSE	12534	0	0.118019
1279	rxn13882	UDP-N-acetylglucosamine + (R)-3-Hydroxydecanoyl-ACP -> ACP + UDP-3-O-(3OH-C10:0)-N-acetylglucosamine	Lipopolysaccharide biosynthesis	0.0255601	0.0255902	FALSE	12534	0	0.118019
1280	rxn13883	H2O + UDP-3-O-(3OH-C10:0)-N-acetylglucosamine -> Acetic acid + UDP-3-O-(3OH-C10:0)-D-glucosamine	Lipopolysaccharide biosynthesis	0.0255601	0.0255902	FALSE	12534	0	0.118019
1281	rxn13884	H2O + UDP-2-NH-(3OH-C12:0),3-O-(3OH-C10:0)glucosamine -> 2 H+ + UMP + Pseudomonas aeruginosa Lipid X	Lipopolysaccharide biosynthesis	0.01278	0.0127951	FALSE	12534	0	0.118019
1282	rxn13885	2 Trans-2,3-dihydro-3-hydroxyanthranilic acid -> 2 H2O + CO2 + 4 H+ + Phenazine-1-carboxylic acid	UNKNOWN	0	0	FALSE	0	1	#DIV/0!
1283	rxn13887	H2O + 0.02 Phosphatidylglycerophosphate -> Phosphate + 0.02 Phosphatidylglycerol	Glycerophospholipid metabolism	0.0181622	0.0169121	FALSE	114.967	0	6.88282
1284	rxn13888	2 (S)-3-Hydroxydecanoyl-CoA -> CoA + Beta-hydroxydecanoyl-beta-hydroxydecanoyl-S-CoA	Butanoate metabolism	0	0	FALSE	0	1	#DIV/0!
1285	rxn13889	CTP + H+ + 0.02 1,2-Diacyl-sn-glycerol_3-phosphate <=> PPi + 0.02 CDP-diacylglycerol	Glycerophospholipid metabolism	0.0890947	0.0891374	FALSE	5092.38	0	0.0479291
1286	rxn13890	H2O + ATP + L-Glutamine + Phenazine-1-carboxylic acid -> PPi + AMP + L-Glutamate + 2 H+ + Phenazine-1-carboxamide	UNKNOWN	0	0	FALSE	0	1	#DIV/0!
1287	rxn13894	0.02 Ps_BS -> CO2 + 0.02 Phosphatidylethanolamine	Glycerophospholipid metabolism	0.063664	0.0636945	FALSE	5092.38	0	0.0479291
1288	rxn13895	H2O + FAD + L-Proline -> L-Glutamate5-semialdehyde + FADH2	Alanine, aspartate and glutamate metabolism	0.00411354	0.00524931	FALSE	58.8718	0	27.6107
1289	rxn13896	NADH + O2 + H+ + 5-Methylphenazine-1-carboxylic acid betaine -> H2O + NAD + CO2 + Pyocyanine	UNKNOWN	0	0	FALSE	0	1	#DIV/0!
1290	rxn13898	NADPH + Ubiquinone-8 -> NADP + Semiquinone-8	Ubiquinone and other terpenoid-quinone biosynthesis	0	0	FALSE	0	1	#DIV/0!
1291	rxn13902	CoA + (R)-3-Hydroxydecanoyl-ACP -> (S)-3-Hydroxydecanoyl-CoA + ACP	UNKNOWN	0.00341861	0.00317103	FALSE	16.6716	6.63643e-62	7.242
1292	rxn13903	H+ + DTDP-4-oxo-L-rhamnose + 3-Hydroxydecanoyl-3-hydroxydecanoate -> DTDP + L-rhamnosyl-3-hydroxydecanoyl-3-hydroxydecanoate	UNKNOWN	0	0	FALSE	0	1	#DIV/0!
1293	rxn13904	H+ + DTDP-4-oxo-L-rhamnose + L-rhamnosyl-3-hydroxydecanoyl-3-hydroxydecanoate -> DTDP + L-rhamnosyl-Lrhamnosyl-3-hydroxydecanoyl-3-hydroxydecanoate	UNKNOWN	0	0	FALSE	0	1	#DIV/0!
1294	rxn13905	Ribose-5-phosphate -> Formate + H+ + 3-4-Dihydroxy-2-butanone4-phosphate	Riboflavin metabolism	2.92439e-05	4.2749e-05	FALSE	179.118	0	46.1808
1295	rxn13906	H2O + FAD + Spermidine -> 4-Aminobutanal + 1,3-Propanediamine + FADH2	Spermine and spermidine degradation	0.000400161	0.000391656	FALSE	3.90812	0.000222109	2.12536
1296	rxn13908	NADPH + H+ + Trans,trans-2,3,4,5-Tetradehydroacyl-CoA <=> NADP + Trans-2,3-didehydroacyl-CoA (C10)	UNKNOWN	0	0	FALSE	0	1	#DIV/0!
1297	rxn13909	NADPH + H+ + Trans,trans-2,3,4,5-tetradehydroacyl-CoA (C8) <=> NADP + Trans-2,3-didehydroacyl-CoA (C8)	UNKNOWN	0	0	FALSE	0	1	#DIV/0!
1298	rxn13915	L-Phenylalanine + 4-Methylthio 2-oxobutyrate -> L-Methionine + 2-Oxo-3-p-tolylpropanate	Cysteine and methionine metabolism	0	0	FALSE	0	1	#DIV/0!
1299	rxn13916	L-Tyrosine + 4-Methylthio 2-oxobutyrate -> L-Methionine + 3-(4-Hydroxyphenyl)-2-oxopropanoate	Cysteine and methionine metabolism	0	0	FALSE	0	1	#DIV/0!
1300	rxn13917	L-Glutamine + 4-Methylthio 2-oxobutyrate -> L-Methionine + 4-Carbamoyl-2-oxobutanate	Cysteine and methionine metabolism	0	0	FALSE	0	1	#DIV/0!
1301	rxn13921	2 H2O + Piperideine -> Delta-aminovalerate	UNKNOWN	0.000604785	0.000578051	FALSE	11.5693	1.6526e-30	4.42037
1302	rxn13925	O2 + FADH2 + 2-Heptyl-4-quinolone -> H2O + FAD + 2-Heptyl-3-hydroxy-4-quinolone	UNKNOWN	4.47303e-05	4.69307e-05	FALSE	10.513	2.06528e-25	4.91928
1303	rxn00016	H2O + Chitobiose -> 2 N-Acetyl-D-glucosamine	Amino sugar and nucleotide sugar metabolism	0	0	FALSE	0	1	#DIV/0!
1304	rxn00310	H2O + O2 + L-Lysine -> NH3 + H2O2 + 2-Oxo-6-aminocaproate	Thiamine metabolism	0.000567233	0.000629368	FALSE	24.8217	1.92763e-135	10.9541
1305	rxn00479	O2 + L-Tryptophan -> H2O + CO2 + Indole-3-acetamide	Tryptophan metabolism	0	0	FALSE	0	1	#DIV/0!
1306	rxn00560	ATP + Urea + H2CO3 -> ADP + Phosphate + H+ + Allophanate	Urea degradation	0.00103002	0.000939964	FALSE	24.3401	2.68617e-130	8.74308
1307	rxn00584	NAD + Cis-1,2-dihydroxybenzoate -> NADH + CO2 + Catechol	Benzoate degradation	0	0	FALSE	0	1	#DIV/0!
1308	rxn00657	2-Oxoglutarate + Beta-Alanine <=> L-Glutamate + 3-Oxopropanoate	Alanine, aspartate and glutamate metabolism	-0.140159	-0.0894399	TRUE	109.35	0	36.1866
1309	rxn01081	H2O + Glucurone <=> H+ + Glucuronate	Ascorbate and aldarate metabolism	0	0	FALSE	0	1	#DIV/0!
1310	rxn01523	H2O + O2 + Urate -> H2O2 + 5-Hydroxyisourate	Ureide biosynthesis	0.00183453	0.00171287	FALSE	27.568	1.06235e-166	6.63128
1311	rxn01564	H2O + O2 + Tryptamine_C10H13N2 -> NH3 + H2O2 + Indoleacetaldehyde	Glycine, serine and threonine metabolism	0	0	FALSE	0	1	#DIV/0!
1312	rxn01652	H2O + 5-10-Methenyltetrahydrofolate <=> H+ + 5-Formyltetrahydrofolate	Glycine, serine and threonine metabolism	0.00420889	0.00381706	FALSE	21.3652	9.76641e-101	9.30956
1313	rxn01833	H2O + O2 + Aminoacetone -> NH3 + H2O2 + 2-Oxopropanal	Glycine, serine and threonine metabolism	0	0	FALSE	0	1	#DIV/0!
1314	rxn02375	ATP + Pseudouridine -> ADP + Pseudouridine 5-phosphate	Pseudouridine degradation	0	0	FALSE	0	1	#DIV/0!
1315	rxn02449	H2O + Guanosine 5-triphosphate,3-diphosphate -> Phosphate + H+ + Guanosine_3,5-bis(diphosphate)	ppGpp biosynthesis	0.00160098	0.00135437	FALSE	33.5547	3.53904e-246	15.4033
1316	rxn02517	ATP + 2-Deoxyinosine 5-diphosphate -> ADP + DITP	Purine metabolism	0	0	FALSE	0	1	#DIV/0!
1317	rxn02667	NAD + 1-Aminopropan-2-ol <=> NADH + H+ + Aminoacetone	Glycine, serine and threonine metabolism	0	0	FALSE	0	1	#DIV/0!
1318	rxn02885	2-Oxohept-3-enedioate <=> 2-Hydroxyhepta-2,4-dienedioate	Tyrosine metabolism	0	0	FALSE	0	1	#DIV/0!
1319	rxn03074	1-Pyrroline-4-hydroxy-2-carboxylate -> H2O + Pyrrole-2-carboxylate_C5H4NO2	Arginine and proline metabolism	0	0	FALSE	0	1	#DIV/0!
1320	rxn03517	Ethanol + Pyrroloquinoline-quinone -> Acetaldehyde + PQQH2	Pyruvate metabolism	0.369142	0.768826	TRUE	143.788	0	108.274
1321	rxn03799	Acetyl-CoA + Propenoate <=> Acetic acid + Propanoyl-2-enoyl-CoA	Styrene degradation	0	0	FALSE	0	1	#DIV/0!
1322	rxn04453	H2O + 5-Hydroxyisourate -> H+ + 5-Hydroxy-2-oxo-4-ureido-2,5-dihydro-1H-imidazole-5-carboxylate	Ureide biosynthesis	0.00183453	0.00171287	FALSE	27.568	1.06235e-166	6.63128
1323	rxn08598	ATP + GDP -> AMP + Guanosine_3,5-bis(diphosphate)	ppGpp biosynthesis	0.00188566	0.00243384	FALSE	51.6179	0	29.071
1324	rxn10785	7 Isopentenyldiphosphate + Farnesyldiphosphate -> 7 PPi + All_trans_Decaprenyl_diphosphate	Glycine, serine and threonine metabolism	0.000678842	0.000417533	FALSE	130.737	0	38.4933
1325	rxn14250	O2 + FMNH2 + Ethylnitronate -> H2O + FMN + Acetaldehyde + Nitrite	Nitrogen metabolism	0	0	FALSE	0	1	#DIV/0!
1326	rxn14307	H2O + NAD -> Nicotinamide + ADPribose	Nicotinate and nicotinamide metabolism	0.00174098	0.0020797	FALSE	56.7989	0	19.4558
1327	rxn99001	O2 + Fe2+ -> O2 + Fe3	UNKNOWN	0	0	FALSE	0	1	#DIV/0!
1328	rxn99002	ADP-L-glycero-D-manno-heptose + Pseudomonas aeruginosa LPS core precursor 1 + KDO2-lipidA -> ADP + Pseudomonas aeruginosa LPS core precursor 2 + KDO2-lipidA	Lipopolysaccharide biosynthesis	0	0	FALSE	0	1	#DIV/0!
1329	rxn99003	ADP-L-glycero-D-manno-heptose + Pseudomonas aeruginosa KDO2-lipidA -> ADP + Pseudomonas aeruginosa LPS core precursor 1 + KDO2-lipidA	Lipopolysaccharide biosynthesis	0	0	FALSE	0	1	#DIV/0!
1330	rxn00206	2 H+ + 2 O2 -> O2 + H2O2	UNKNOWN	0	0	FALSE	0	1	#DIV/0!
1331	rxn05732	FAD + Hexadecanoyl-CoA -> FADH2 + Hexadecenoyl-2-enoyl-CoA	Fatty acid degradation	0.00132208	0.00169021	FALSE	59.0306	0	27.8446
1332	rxn10010	FAD + Hexanoyl-CoA -> FADH2 + Hexanoyl-2-enoyl-CoA	Fatty acid degradation	0.00113297	0.00132064	FALSE	36.7516	5.54325e-295	16.5649
1333	rxn10011	FAD + Octanoyl-CoA -> FADH2 + Octanoyl-2-enoyl-CoA	Fatty acid degradation	0.00113297	0.00132064	FALSE	36.7516	5.54325e-295	16.5649
1334	rxn10012	FAD + Decanoyl-CoA -> FADH2 + Decanoyl-2-enoyl-CoA	Fatty acid degradation	0.00187008	0.00144655	FALSE	60.0382	0	22.6479
1335	rxn10013	FAD + Dodecanoyl-CoA -> FADH2 + Dodecanoyl-2-enoyl-CoA	Fatty acid degradation	0.00187008	0.00144655	FALSE	60.0382	0	22.6479
1336	rxn10014	FAD + Tetradecanoyl-CoA -> FADH2 + Tetradecanoyl-2-enoyl-CoA	Fatty acid degradation	0.00173411	0.00202339	FALSE	33.3504	3.27281e-243	16.6818
1337	rxn13812	FAD + L-Aspartate + Glycerone-phosphate -> 2 H2O + Phosphate + 2 H+ + FADH2 + Quinolinate	Alanine, aspartate and glutamate metabolism	0.00225471	0.0022613	FALSE	18.5052	6.13633e-76	0.292059
1338	EX_cpd00025(e)	H2O2[e] <=>	Boundary reaction	0	0	FALSE	0	1	#DIV/0!
1339	EX_cpd00055(e)	Formaldehyde[e] <=>	Boundary reaction	0	0	FALSE	0	1	#DIV/0!
1340	EX_cpd00095(e)	Glycerone-phosphate[e] <=>	Boundary reaction	0	0	FALSE	0	1	#DIV/0!
1341	EX_cpd00111(e)	Oxidized_glutathione[e] <=>	Boundary reaction	0	0	FALSE	0	1	#DIV/0!
1342	EX_cpd00135(e)	Homocysteine[e] <=>	Boundary reaction	0.0001221	0.000147193	FALSE	40.2696	0	20.5506
1343	EX_cpd00153(e)	Benzoate[e] <=>	Boundary reaction	0	0	FALSE	0	1	#DIV/0!
1344	EX_cpd00157(e)	Glycerone[e] <=>	Boundary reaction	0	0	FALSE	0	1	#DIV/0!
1345	EX_cpd00165(e)	Hydroxylamine[e] <=>	Boundary reaction	0	0	FALSE	0	1	#DIV/0!
1346	EX_cpd00183(e)	Sarcosine[e] <=>	Boundary reaction	0	0	FALSE	0	1	#DIV/0!
1347	EX_cpd00324(e)	Methanethiol[e] <=>	Boundary reaction	0.000255368	0.000277616	FALSE	17.1726	1.36009e-65	8.71212
1348	EX_cpd00400(e)	Propenoate[e] <=>	Boundary reaction	0	0	FALSE	0	1	#DIV/0!
1349	EX_cpd00418(e)	NO[e] <=>	Boundary reaction	0	0	FALSE	0	1	#DIV/0!
1350	EX_cpd00507(e)	Glycerophosphocholine[e] <=>	Boundary reaction	0	0	FALSE	0	1	#DIV/0!
1351	EX_cpd00567(e)	D-Proline[e] <=>	Boundary reaction	0	0	FALSE	0	1	#DIV/0!
1352	EX_cpd00646(e)	PNP[e] <=>	Boundary reaction	0	0	FALSE	0	1	#DIV/0!
1353	EX_cpd00681(e)	Choline sulfate[e] <=>	Boundary reaction	0	0	FALSE	0	1	#DIV/0!
1354	EX_cpd00742(e)	Allophanate[e] <=>	Boundary reaction	0	0	FALSE	0	1	#DIV/0!
1355	EX_cpd00756(e)	Dimethylglycine[e] <=>	Boundary reaction	0	0	FALSE	0	1	#DIV/0!
1356	EX_cpd00908(e)	Glycerophosphoethanolamine[e] <=>	Boundary reaction	0.000118345	0.000136841	FALSE	29.1895	1.07469e-186	15.6289
1357	EX_cpd01015(e)	Cyanate[e] <=>	Boundary reaction	0	0	FALSE	0	1	#DIV/0!
1358	EX_cpd01107(e)	Decanoate[e] <=>	Boundary reaction	0	0	FALSE	0	1	#DIV/0!
1359	EX_cpd01113(e)	Hexanoate[e] <=>	Boundary reaction	0	0	FALSE	0	1	#DIV/0!
1360	EX_cpd01157(e)	Chitobiose[e] <=>	Boundary reaction	0	0	FALSE	0	1	#DIV/0!
1361	EX_cpd01223(e)	Butenoate[e] <=>	Boundary reaction	0	0	FALSE	0	1	#DIV/0!
1362	EX_cpd01405(e)	Pseudouridine[e] <=>	Boundary reaction	0	0	FALSE	0	1	#DIV/0!
1363	EX_cpd01435(e)	3-Oxohexanoate[e] <=>	Boundary reaction	0	0	FALSE	0	1	#DIV/0!
1364	EX_cpd01447(e)	Benzoylformate[e] <=>	Boundary reaction	0	0	FALSE	0	1	#DIV/0!
1365	EX_cpd01581(e)	3-Oxododecanoate[e] <=>	Boundary reaction	0	0	FALSE	0	1	#DIV/0!
1366	EX_cpd01587(e)	5-Methylcytosine[e] <=>	Boundary reaction	0	0	FALSE	0	1	#DIV/0!
1367	EX_cpd01651(e)	L-3-Cyanoalanine[e] <=>	Boundary reaction	0	0	FALSE	0	1	#DIV/0!
1368	EX_cpd01711(e)	2-Methylpropanoate[e] <=>	Boundary reaction	0	0	FALSE	0	1	#DIV/0!
1369	EX_cpd01741(e)	Dodecanoate[e] <=>	Boundary reaction	0	0	FALSE	0	1	#DIV/0!
1370	EX_cpd01973(e)	4-Guanidinobutanamide[e] <=>	Boundary reaction	0	0	FALSE	0	1	#DIV/0!
1371	EX_cpd02042(e)	(S)-3-Hydroxybutanoate[e] <=>	Boundary reaction	0	0	FALSE	0	1	#DIV/0!
1372	EX_cpd02090(e)	Glycerophosphoglycerol[e] <=>	Boundary reaction	0.000157695	0.000119565	FALSE	62.1581	0	24.1794
1373	EX_cpd02135(e)	4-Nitrophenyl phosphate[e] <=>	Boundary reaction	0	0	FALSE	0	1	#DIV/0!
1374	EX_cpd02229(e)	Bactoprenyl diphosphate[e] <=>	Boundary reaction	1.18629e-05	1.1929e-05	FALSE	2.01748	0.0990476	0.55783
1375	EX_cpd02961(e)	Dihydroneopterin[e] <=>	Boundary reaction	9.08658e-05	8.82981e-05	FALSE	7.02617	5.46991e-12	2.82582
1376	EX_cpd02978(e)	7,8-Dihydroneopterin 3-triphosphate[e] <=>	Boundary reaction	8.66479e-05	9.62745e-05	FALSE	24.4667	1.22442e-131	11.11
1377	EX_cpd03407(e)	Gamma-Glutamyl-beta-cyanoalanine[e] <=>	Boundary reaction	0	0	FALSE	0	1	#DIV/0!
1378	EX_cpd03646(e)	Gamma-Glutamyl-3-aminopropiononitrile[e] <=>	Boundary reaction	0	0	FALSE	0	1	#DIV/0!
1379	EX_cpd03846(e)	Octanoate[e] <=>	Boundary reaction	0	0	FALSE	0	1	#DIV/0!
1380	EX_cpd06707(e)	Benzamide[e] <=>	Boundary reaction	0	0	FALSE	0	1	#DIV/0!
1381	EX_cpd00218(e)	Niacin[e] <=>	Boundary reaction	0	0	FALSE	0	1	#DIV/0!
1382	EX_cpd08635(e)	N-Butyryl-L-homoserine lactone[e] <=>	Boundary reaction	0	0	FALSE	0	1	#DIV/0!
1383	EX_cpd11430(e)	12-Methyltridecanoate[e] <=>	Boundary reaction	0	0	FALSE	0	1	#DIV/0!
1384	EX_cpd11431(e)	15-Methylhexadecanoate[e] <=>	Boundary reaction	4.28531e-05	4.24467e-05	FALSE	2.8653	0.00979291	0.948337
1385	EX_cpd11433(e)	14-Methylhexadecanoate[e] <=>	Boundary reaction	3.42362e-05	4.51335e-05	FALSE	58.4528	0	31.8298
1386	EX_cpd11436(e)	13-Methyltetradecanoate[e] <=>	Boundary reaction	4.93596e-05	5.5254e-05	FALSE	25.6579	1.29447e-144	11.9417
1387	EX_cpd11438(e)	12-Methyltetradecanoate[e] <=>	Boundary reaction	4.89968e-05	5.15794e-05	FALSE	12.4224	5.64052e-35	5.27097
1388	EX_cpd11440(e)	14-Methylpentadecanoate[e] <=>	Boundary reaction	0	0	FALSE	0	1	#DIV/0!
1389	EX_cpd11668(e)	Penam[e] <=>	Boundary reaction	0	0	FALSE	0	1	#DIV/0!
1390	EX_cpd11949(e)	Alginate dimmer[e] <=>	Boundary reaction	9.37931e-05	8.68616e-05	FALSE	17.1973	8.91264e-66	7.3902
1391	EX_cpd12884(e)	Penicilloic acid[e] <=>	Boundary reaction	0	0	FALSE	0	1	#DIV/0!
1392	EX_cpd15237(e)	Hexadecenoate-9-enoyl[e] <=>	Boundary reaction	0	0	FALSE	0	1	#DIV/0!
1393	EX_cpd15269(e)	Octadecenoate-11-enoyl[e] <=>	Boundary reaction	0	0	FALSE	0	1	#DIV/0!
1394	EX_cpd15298(e)	Tetradecenoate-7-enoyl[e] <=>	Boundary reaction	0	0	FALSE	0	1	#DIV/0!
1395	EX_cpd15306(e)	1,2-Diacyl-sn-glycerol didodecanoyl[e] <=>	Boundary reaction	0	0	FALSE	0	1	#DIV/0!
1396	EX_cpd15307(e)	1,2-Diacyl-sn-glycerol ditetradecanoyl[e] <=>	Boundary reaction	0	0	FALSE	0	1	#DIV/0!
1397	EX_cpd15308(e)	1,2-Diacyl-sn-glycerol ditetradec-7-enoyl[e] <=>	Boundary reaction	0	0	FALSE	0	1	#DIV/0!
1398	EX_cpd15309(e)	1,2-Diacyl-sn-glycerol dihexadecanoyl[e] <=>	Boundary reaction	0	0	FALSE	0	1	#DIV/0!
1399	EX_cpd15310(e)	1,2-Diacyl-sn-glycerol dihexadec-9-enoyl[e] <=>	Boundary reaction	0	0	FALSE	0	1	#DIV/0!
1400	EX_cpd15312(e)	1,2-Diacyl-sn-glycerol dioctadec-11-enoyl[e] <=>	Boundary reaction	0	0	FALSE	0	1	#DIV/0!
1401	EX_cpd15396(e)	N-Acetyl-D-glucosamine(anhydrous)N-Acetylmuramic acid[e] <=>	Boundary reaction	0	0	FALSE	0	1	#DIV/0!
1402	EX_cpd15521(e)	1,2-Didodecanoyl-sn-glycerol 3-phosphate[e] <=>	Boundary reaction	0	0	FALSE	0	1	#DIV/0!
1403	EX_cpd15522(e)	1,2-Ditetradecanoyl-sn-glycerol 3-phosphate[e] <=>	Boundary reaction	0	0	FALSE	0	1	#DIV/0!
1404	EX_cpd15523(e)	1,2-Ditetradec-7-enoyl-sn-glycerol 3-phosphate[e] <=>	Boundary reaction	0	0	FALSE	0	1	#DIV/0!
1405	EX_cpd15524(e)	1,2-Dihexadecanoyl-sn-glycerol 3-phosphate[e] <=>	Boundary reaction	0	0	FALSE	0	1	#DIV/0!
1406	EX_cpd15525(e)	1,2-Dihexadec-9-enoyl-sn-glycerol 3-phosphate[e] <=>	Boundary reaction	0	0	FALSE	0	1	#DIV/0!
1407	EX_cpd15527(e)	1,2-Dioctadec-11-enoyl-sn-glycerol 3-phosphate[e] <=>	Boundary reaction	0	0	FALSE	0	1	#DIV/0!
1408	EX_cpd15528(e)	Phosphatidylethanolamine didodecanoyl[e] <=>	Boundary reaction	0	0	FALSE	0	1	#DIV/0!
1409	EX_cpd15529(e)	Phosphatidylethanolamine ditetradecanoyl[e] <=>	Boundary reaction	0	0	FALSE	0	1	#DIV/0!
1410	EX_cpd15530(e)	Phosphatidylethanolamine ditetradec-7-enoyl[e] <=>	Boundary reaction	0	0	FALSE	0	1	#DIV/0!
1411	EX_cpd15531(e)	Phosphatidylethanolamine dihexadecanoyl[e] <=>	Boundary reaction	0	0	FALSE	0	1	#DIV/0!
1412	EX_cpd15532(e)	Phosphatidylethanolamine dihexadec-9enoyl[e] <=>	Boundary reaction	0	0	FALSE	0	1	#DIV/0!
1413	EX_cpd15534(e)	Phosphatidylethanolamine dioctadec-11-enoyl[e] <=>	Boundary reaction	0	0	FALSE	0	1	#DIV/0!
1414	EX_cpd16660(e)	Homoserine lactone[e] <=>	Boundary reaction	0	0	FALSE	0	1	#DIV/0!
1415	EX_cpd17075(e)	Epimerized alginate dimer[e] <=>	Boundary reaction	0.000100207	9.51916e-05	FALSE	11.3862	1.36812e-29	5.00533
1416	EX_cpd17082(e)	N-(3-oxo-dodecanoyl)-L-homoserine lactone[e] <=>	Boundary reaction	0	0	FALSE	0	1	#DIV/0!
1417	EX_cpd99002(e)	1,2-Didodecanoyl-sn-glycero-3-phosphocholine[e] <=>	Boundary reaction	0	0	FALSE	0	1	#DIV/0!
1418	EX_cpd99003(e)	1,2-Ditetradecanoyl-sn-glycero-3-phosphocholine[e] <=>	Boundary reaction	0	0	FALSE	0	1	#DIV/0!
1419	EX_cpd99004(e)	1,2-Dihexadecanoyl-sn-glycero-3-phosphocholine[e] <=>	Boundary reaction	0	0	FALSE	0	1	#DIV/0!
1420	EX_cpd99005(e)	1,2-Dioctadecanoyl-sn-glycero-3-phosphocholine[e] <=>	Boundary reaction	0	0	FALSE	0	1	#DIV/0!
1421	EX_cpd99006(e)	1,2-Ditetradec-7-enoyl-sn-glycero-3-phosphocholine[e] <=>	Boundary reaction	0	0	FALSE	0	1	#DIV/0!
1422	EX_cpd99007(e)	1,2-Dihexadec-9-enoyl-sn-glycero-3-phosphocholine[e] <=>	Boundary reaction	0	0	FALSE	0	1	#DIV/0!
1423	EX_cpd99008(e)	1,2-Dioctadec-11-enoyl-sn-glycero-3-phosphocholine[e] <=>	Boundary reaction	0	0	FALSE	0	1	#DIV/0!
1424	EX_cpd99085(e)	3-Hydroxyisovalerate[e] <=>	Boundary reaction	0.000176349	0.000170554	FALSE	6.92679	1.10409e-11	3.28578
1425	bio00991	41.6918 H2O + 41.8483 ATP + 0.001967 NAD + 4.5e-05 NADH + 0.000366 NADPH + 0.000118 NADP + 5e-06 CoA + 4.5e-05 FAD + 0.000915 AMP + 4.5e-05 Acetyl-CoA + 0.002745 UDP-glucose + 1e-06 Heme + 1e-06 Mn2+ + 0.18576 GTP + 0.1153 CTP + 0.12445 UTP + 1e-06 Ca2+ + 2e-06 Succinyl-CoA + 1e-06 Cl + 0.022602 DATP + 0.032027 Putrescine + 0.14092 Glycogen + 0.023243 DGTP + 0.006405 Spermidine + 0.045754 5-Methy…	UNKNOWN	0.870916	0.871333	TRUE	5092.38	0	0.0479291
1426	rxn00006	2 H2O2 -> 2 H2O + O2	Glyoxylate and dicarboxylate metabolism	0.0124472	0.0134968	FALSE	29.6803	5.72544e-193	8.43271
1427	rxn00007	H2O[p] + Trehalose[p] -> 2 D-Glucose[p]	Starch and sucrose metabolism	0	0	FALSE	0	1	#DIV/0!
1428	rxn00014	2 Cytochrome_c2+ + H2O2[p] + 2 H+[p] -> 2 Cytochrome_c3+ + 2 H2O[p]	Oxidative phosphorylation	0	0	FALSE	0	1	#DIV/0!
1429	rxn00065	ATP -> PPi + CAMP	cAMP biosynthesis	0	0	FALSE	0	1	#DIV/0!
1430	rxn00083	NAD + NADPH <=> NADH + NADP	Nicotinate and nicotinamide metabolism	0.848919	0.58993	TRUE	94.6304	0	30.5081
1431	rxn00109	NADH + 2 H+[p] + Hydroxylamine[p] -> NAD + H2O[p] + NH3[p]	Nitrogen metabolism	0	0	FALSE	0	1	#DIV/0!
1432	rxn00113	ADP + Phosphate + 2 H+ + Carbamoylphosphate -> H2O + ATP + CO2 + NH3	Alanine, aspartate and glutamate metabolism	0.00214543	0.00206694	FALSE	7.35545	4.91766e-13	3.65832
1433	rxn00171	NAD + CoA + Acetaldehyde -> NADH + Acetyl-CoA + H+	Pyruvate metabolism	0.00255054	0.00228691	FALSE	20.4972	7.72014e-93	10.3365
1434	rxn00189	H2O + L-Glutamine -> NH3 + L-Glutamate	Alanine, aspartate and glutamate metabolism	0.00403952	0.00366264	FALSE	22.7453	5.71108e-114	9.32977
1435	rxn00196	H2O + NADP + 2,5-Dioxopentanoate -> NADPH + 2-Oxoglutarate + 2 H+	Pentose and glucuronate interconversions	0	0	FALSE	0	1	#DIV/0!
1436	rxn00205	H2O2 + 2 GSH -> 2 H2O + Oxidized_glutathione	Glutathione metabolism	0.00238989	0.00229827	FALSE	7.82735	1.30003e-14	3.83388
1437	rxn00213	UTP + Glucose-1-phosphate -> PPi + UDP-glucose	UDP-glucose biosynthesis	0.0535108	0.0562135	FALSE	521965	0	5.05067
1438	rxn00298	H2O + 2 NAD + UDP-N-acetylglucosamine -> 2 NADH + 3 H+ + UDP-2-acetamido-2-deoxy-D-ribo-hex-3-uluronic acid	Lipopolysaccharide biosynthesis	0.40131	0.401784	TRUE	12534	0	0.118019
1439	rxn00322	L-Lysine + H+ -> CO2 + Cadaverine	Lysine degradation	0.000604785	0.000578051	FALSE	11.5693	1.6526e-30	4.42037
1440	rxn00340	ATP + NH3 + L-Aspartate -> PPi + AMP + L-Asparagine	Alanine, aspartate and glutamate metabolism	0.0407268	0.0241408	FALSE	124.222	0	40.7249
1441	rxn00342	H2O + L-Asparagine -> NH3 + L-Aspartate	Alanine, aspartate and glutamate metabolism	0.00204221	0.0020656	FALSE	1.97381	0.109585	1.14566
1442	rxn00350	H2O[p] + GSH[p] -> L-Glutamate[p] + Cys-Gly[p]	Glutathione metabolism	0.00136336	0.00141019	FALSE	8.44764	7.83969e-17	3.43497
1443	rxn00405	L-Arginine[p] + H+[p] -> CO2[p] + Agmatine[p]	Arginine and proline metabolism	0.00106258	0.00119057	FALSE	28.1598	7.24459e-174	12.045
1444	rxn00495	NH3 + L-Phenylalanine -> (E)-Cinnamate	Phenylalanine metabolism	0	0	FALSE	0	1	#DIV/0!
1445	rxn00501	NAD + CoA + 3-Oxopropanoate -> NADH + CO2 + Acetyl-CoA	Alanine, aspartate and glutamate metabolism	0.00610914	0.007125	FALSE	26.6811	2.99411e-156	16.6287
1446	rxn00506	H2O + NAD + Acetaldehyde -> NADH + Acetic acid + 2 H+	Pyruvate metabolism	0.00143507	0.00189924	FALSE	58.1148	0	32.3446
1447	rxn00567	Cytochrome_c2+ + 2 H+[p] + Nitrite[p] -> Cytochrome_c3+ + H2O[p] + NO[p]	Nitrogen metabolism	0.00547049	0.0174199	FALSE	89.1466	0	218.434
1448	rxn00568	3 NADH + 5 H+ + Nitrite -> 2 H2O + 3 NAD + NH3	Nitrogen metabolism	0	0	FALSE	0	1	#DIV/0!
1449	rxn00569	3 NADPH + 5 H+ + Nitrite -> 2 H2O + 3 NADP + NH3	Nitrogen metabolism	0	0	FALSE	0	1	#DIV/0!
1450	rxn00641	GTP + D-Mannose1-phosphate -> PPi + GDP-mannose	GDP-mannose biosynthesis	0.0051082	0.0040066	FALSE	35.3335	8.73034e-273	21.5653
1451	rxn00743	H2O[p] + Glycerone-phosphate[p] -> Phosphate[p] + H+[p] + Glycerone[p]	Phosphonate and phosphinate metabolism	0	0	FALSE	0	1	#DIV/0!
1452	rxn00758	H2O + Glycerophosphocholine -> Glycerol-3-phosphate + Choline	Glycerophospholipid metabolism	0.0118594	0.013496	FALSE	88.6386	0	13.7999
1453	rxn00781	NAD + Phosphate + Glyceraldehyde3-phosphate <=> NADH + 1,3-Bisphospho-D-glycerate	Glycolysis	3.83959	1.23405	TRUE	415.559	0	67.86
1454	rxn00903	2-Oxoglutarate + L-Valine <=> L-Glutamate + 3-Methyl-2-oxobutanoate	Valine, leucine and isoleucine degradation	-0.248301	-0.293501	TRUE	55.2592	0	18.2038
1455	rxn00904	Pyruvate + L-Valine <=> L-Alanine + 3-Methyl-2-oxobutanoate	Valine, leucine and isoleucine biosynthesis	0.183196	0.246667	TRUE	83.0139	0	34.646
1456	rxn00943	H2O + Hexadecanoyl-CoA -> CoA + H+ + Hexadecanoate	Fatty acid degradation	0.00485439	0.0040689	FALSE	57.9561	0	16.1811
1457	rxn01032	H2O + NAD + Benzaldehyde <=> NADH + 2 H+ + Benzoate	Toluene degradation	0.592903	0.583342	TRUE	2.49897	0.0285995	1.61248
1458	rxn01033	H2O + NADP + Benzaldehyde <=> NADPH + 2 H+ + Benzoate	Toluene degradation	-0.592903	-0.583342	TRUE	2.49897	0.0285995	1.61248
1459	rxn01053	H2O + NAD + L-Lactaldehyde <=> NADH + 2 H+ + L-Lactate	Pyruvate metabolism	0	0	FALSE	0	1	#DIV/0!
1460	rxn01073	H2O + Glycerophosphoethanolamine -> Glycerol-3-phosphate + Aminoethanol	Glycerophospholipid metabolism	0.0173404	0.0176695	FALSE	14.828	2.9076e-49	1.89781
1461	rxn01222	H2O + DCTP -> PPi + DCMP	Pyrimidine metabolism	0.00160414	0.00198574	FALSE	49.1194	0	23.7887
1462	rxn01277	NADP + GLCN[p] -> NADPH + H+ + 2-Dehydro-D-gluconate[p]	Pentose phosphate pathway	1.13748	1.0737	TRUE	14.8542	1.96945e-49	5.60713
1463	rxn01279	FAD + GLCN[p] -> FADH2 + 2-Dehydro-D-gluconate[p]	Pentose phosphate pathway	0.00446873	0.00564546	FALSE	49.4576	0	26.3325
1464	rxn01286	H2O + NAD + D-Glyceraldehyde -> NADH + 2 H+ + Glycerate	Glycerol metabolism	0.00131241	0.00101569	FALSE	68.519	0	22.6087
1465	rxn01438	NADPH + O2 + H+ + L-Kynurenine -> H2O + NADP + 3-Hydroxy-L-kynurenine	Tryptophan degradation	0	0	FALSE	0	1	#DIV/0!
1466	rxn01459	H2O + NADP + 4-Aminobutanal -> NADPH + 2 H+ + GABA	Glycolysis	0.00241604	0.00278439	FALSE	28.4332	3.1531e-177	15.2456
1467	rxn01544	PRPP + XAN -> PPi + XMP	Purine salvage	0.113696	0.0981485	TRUE	64.4122	0	13.6743
1468	rxn01675	Glucose-1-phosphate + TTP -> PPi + DTDPglucose	dTDP-L-rhamnose biosynthesis	0.01278	0.0127951	FALSE	12534	0	0.118019
1469	rxn01730	ATP + CoA + Glutaric acid -> ADP + Phosphate + Glutaryl-CoA	Transport via vectoral CoA coupling	0.000997668	0.00104302	FALSE	12.8737	1.82398e-37	4.54555
1470	rxn01806	NADH + 2 H+ + 2 NO[p] -> H2O + NAD + Nitrous_oxide[p]	Nitrogen metabolism	0	0	FALSE	0	1	#DIV/0!
1471	rxn01851	H2O + NAD + 4-Aminobutanal -> NADH + 2 H+ + GABA	Glycolysis	0.00270989	0.00216352	FALSE	52.3682	0	20.1621
1472	rxn01937	H2O + NAD + Indoleacetaldehyde -> NADH + 2 H+ + Indoleacetate	Tryptophan degradation	0	0	FALSE	0	1	#DIV/0!
1473	rxn02005	Phosphoenolpyruvate + Trehalose[p] -> Pyruvate + Trehalose_6-phosphate	PTS transporter	0	0	FALSE	0	1	#DIV/0!
1474	rxn02028	Homocysteine[p] + BET[p] -> L-Methionine[p] + Dimethylglycine[p]	Glycine, serine and threonine metabolism	0	0	FALSE	0	1	#DIV/0!
1475	rxn02122	2 H2O + NAD + Glucurone <=> NADH + 3 H+ + D-Glucarate	Glycolysis	0	0	FALSE	0	1	#DIV/0!
1476	rxn02166	H2O[p] + 4-Nitrophenyl phosphate[p] -> Phosphate[p] + H+[p] + PNP[p]	Aminobenzoate degradation	0	0	FALSE	0	1	#DIV/0!
1477	rxn02273	H2O + NAD + 4-Guanidinobutanal -> NADH + 2 H+ + 4-Guanidinobutanoate	Arginine and proline metabolism	0.000955767	0.00111143	FALSE	36.8305	3.06778e-296	16.2873
1478	rxn02274	H+ + 2-Oxo-5-guanidinopentanoate -> CO2 + 4-Guanidinobutanal	Arginine and proline metabolism	0.000955767	0.00111143	FALSE	36.8305	3.06778e-296	16.2873
1479	rxn02791	H2O[p] + Gamma-Glutamyl-beta-cyanoalanine[p] <=> L-Glutamate[p] + L-3-Cyanoalanine[p]	Taurine and hypotaurine metabolism	0	0	FALSE	0	1	#DIV/0!
1480	rxn02792	L-Glutamate[p] + H+[p] + L-3-Cyanoalanine[p] -> H2O[p] + CO2[p] + Gamma-Glutamyl-3-aminopropiononitrile[p]	Taurine and hypotaurine metabolism	0	0	FALSE	0	1	#DIV/0!
1481	rxn02853	H2O + NAD + Imidazole acetaldehyde <=> NADH + 2 H+ + 4-Imidazoleacetate	Glycolysis	0	0	FALSE	0	1	#DIV/0!
1482	rxn02888	H2O + 3-Methyl-trans-butanoyl-2-enoyl-CoA -> 3-Hydroxyisovaleryl-CoA	Fatty acid degradation	0.000176349	0.000170554	FALSE	6.92679	1.10409e-11	3.28578
1483	rxn03901	H2O + Bactoprenyl diphosphate -> Phosphate + H+ + Undecaprenylphosphate	Peptidoglycan biosynthesis	0.196674	0.187457	TRUE	66.2762	0	4.68683
1484	rxn03990	NADH + 2 O2 + 2 NO -> NAD + H+ + 2 Nitrate	Nitrogen metabolism	0.00155194	0.00734081	FALSE	85.7889	0	373.007
1485	rxn03991	NADPH + 2 O2 + 2 NO -> NADP + H+ + 2 Nitrate	Nitrogen metabolism	0.0011833	0.00136916	FALSE	36.5297	1.8849e-291	15.7065
1486	rxn04384	ATP + (R)-1-Aminopropan-2-yl phosphate + Adenosylcobyric_acid -> ADP + Phosphate + 2 H+ + Adenosyl cobinamide phosphate	Porphyrin and chlorophyll metabolism	0	0	FALSE	0	1	#DIV/0!
1487	rxn04454	Isochorismate -> Pyruvate + Salicylate	Salicylate biosynthesis	0	0	FALSE	0	1	#DIV/0!
1488	rxn05005	S-Adenosyl-L-methionine + UroporphyrinogenIII <=> S-Adenosyl-homocysteine + H+ + Precorrin 1	Porphyrin and chlorophyll metabolism	0	0	FALSE	0	1	#DIV/0!
1489	rxn05006	S-Adenosyl-L-methionine + Precorrin 1 <=> S-Adenosyl-homocysteine + H+ + Precorrin_2	Porphyrin and chlorophyll metabolism	0	0	FALSE	0	1	#DIV/0!
1490	rxn05054	ATP + 1-Aminopropan-2-ol + Adenosylcobyric_acid -> ADP + Phosphate + H+ + Adenosyl cobinamide	Porphyrin and chlorophyll metabolism	0.00395433	0.00405545	FALSE	5.03974	1.1438e-06	2.55708
1491	rxn05145	H2O + ATP + Phosphate[p] -> ADP + 2 Phosphate + H+	ABC transporter	0.0121915	0.0117968	FALSE	2.94158	0.00769642	3.23806
1492	rxn05146	H2O + ATP + L-Glutamate[p] -> ADP + Phosphate + L-Glutamate + H+	ABC transporter	0.00621445	0.0051018	FALSE	40.9049	0	17.9043
1493	rxn05147	H2O + ATP + D-Glucose[p] -> ADP + Phosphate + D-Glucose + H+	ABC transporter	1.59425	1.59797	TRUE	159.585	0	0.232874
1494	rxn05149	H2O + ATP + Mn2+[p] -> ADP + Phosphate + Mn2+ + H+	ABC transporter	1.04143e-08	3.7445e-08	FALSE	268.194	0	259.555
1495	rxn05150	H2O + ATP + Zn2+[p] -> ADP + Phosphate + Zn2+ + H+	ABC transporter	0.00591492	0.00462975	FALSE	71.5548	0	21.7276
1496	rxn05151	H2O + ATP + L-Lysine[p] -> ADP + Phosphate + L-Lysine + H+	ABC transporter	0	0	FALSE	0	1	#DIV/0!
1497	rxn05152	H2O + ATP + L-Aspartate[p] -> ADP + Phosphate + L-Aspartate + H+	ABC transporter	0.00558402	0.00593474	FALSE	12.9651	5.58764e-38	6.28074
1498	rxn05153	H2O + ATP + Sulfate[p] -> ADP + Phosphate + Sulfate + H+	ABC transporter	0.00551089	0.00549767	FALSE	0.0686156	1	0.239991
1499	rxn05154	H2O + ATP + L-Arginine[p] -> ADP + Phosphate + L-Arginine + H+	ABC transporter	0.00224611	0.00263589	FALSE	35.404	7.21548e-274	17.3538
1500	rxn05155	H2O + ATP + L-Glutamine[p] -> ADP + Phosphate + L-Glutamine + H+	ABC transporter	0.00613322	0.00505547	FALSE	37.2533	4.84652e-303	17.5723
1501	rxn05156	H2O + ATP + Ornithine[p] -> ADP + Phosphate + Ornithine + H+	ABC transporter	0.0025914	0.00263575	FALSE	4.0537	0.000120976	1.71116
1502	rxn05159	H2O + ATP + Choline[p] -> ADP + Phosphate + H+ + Choline	ABC transporter	0.0017145	0.000954343	FALSE	163.404	0	44.3368
1503	rxn05160	H2O + ATP + D-Ribose[p] -> ADP + Phosphate + H+ + D-Ribose	ABC transporter	0	0	FALSE	0	1	#DIV/0!
1504	rxn05161	H2O + ATP + L-Leucine[p] -> ADP + Phosphate + H+ + L-Leucine	ABC transporter	0.00522236	0.00626402	FALSE	38.8259	0	19.9462
1505	rxn05163	H2O + ATP + Putrescine[p] -> ADP + Phosphate + H+ + Putrescine	ABC transporter	0	0	FALSE	0	1	#DIV/0!
1506	rxn05164	H2O + ATP + L-Histidine[p] -> ADP + Phosphate + H+ + L-Histidine	ABC transporter	0	0	FALSE	0	1	#DIV/0!
1507	rxn05165	H2O + ATP + L-Proline[p] -> ADP + Phosphate + H+ + L-Proline	ABC transporter	0.0198687	0.0164346	FALSE	57.8297	0	17.2839
1508	rxn05167	H2O + ATP + Xylose[p] -> ADP + Phosphate + H+ + Xylose	ABC transporter	0	0	FALSE	0	1	#DIV/0!
1509	rxn05168	H2O + ATP + L-Valine[p] -> ADP + Phosphate + H+ + L-Valine	ABC transporter	0.00517564	0.00452609	FALSE	28.4652	1.27069e-177	12.5502
1510	rxn05169	H2O + ATP + L-Threonine[p] -> ADP + Phosphate + H+ + L-Threonine	ABC transporter	0.00538442	0.0050439	FALSE	14.1923	3.03134e-45	6.32408
1511	rxn05171	H2O + ATP + Nitrate[p] -> ADP + Phosphate + H+ + Nitrate	ABC transporter	0	0	FALSE	0	1	#DIV/0!
1512	rxn05172	H2O + ATP + Taurine[p] -> ADP + Phosphate + H+ + Taurine	ABC transporter	0	0	FALSE	0	1	#DIV/0!
1513	rxn05174	H2O + ATP + Ni2+[p] -> ADP + Phosphate + H+ + Ni2+	ABC transporter	0.00459116	0.00437329	FALSE	10.3609	1.01772e-24	4.74536
1514	rxn05175	H2O + ATP + Spermidine[p] -> ADP + Phosphate + H+ + Spermidine	ABC transporter	0	0	FALSE	0	1	#DIV/0!
1515	rxn05176	H2O + ATP + H2S2O3[p] -> ADP + Phosphate + H+ + H2S2O3	ABC transporter	0	0	FALSE	0	1	#DIV/0!
1516	rxn05179	H2O + ATP + L-Isoleucine[p] -> ADP + Phosphate + H+ + L-Isoleucine	ABC transporter	0	0	FALSE	0	1	#DIV/0!
1517	rxn05180	H2O + ATP + Carnitine[p] -> ADP + Phosphate + H+ + Carnitine	ABC transporter	0.00451674	0.00452952	FALSE	1.07827	0.62721	0.282953
1518	rxn05181	H2O + ATP + BET[p] -> ADP + Phosphate + H+ + BET	ABC transporter	0.00566965	0.00633481	FALSE	25.7523	1.14549e-145	11.7319
1519	rxn05183	H2O + ATP + D-Methionine[p] -> ADP + Phosphate + H+ + D-Methionine	ABC transporter	0	0	FALSE	0	1	#DIV/0!
1520	rxn05187	H2O + ATP + Vitamin_B12[p] -> ADP + Phosphate + H+ + Vitamin_B12	ABC transporter	0	0	FALSE	0	1	#DIV/0!
1521	rxn05188	H2O + ATP + Ferrichrome[p] -> ADP + Phosphate + H+ + Ferrichrome	ABC transporter	0	0	FALSE	0	1	#DIV/0!
1522	rxn05190	H2O + ATP + Fe-enterochlin[p] -> ADP + Phosphate + H+ + Fe-enterochlin	ABC transporter	0	0	FALSE	0	1	#DIV/0!
1523	rxn05195	H2O + ATP + Fe3[p] -> ADP + Phosphate + H+ + Fe3	ABC transporter	0	0	FALSE	0	1	#DIV/0!
1524	rxn05197	H+[p] + Uracil[p] <=> H+ + Uracil	Secondary transporter	-0.00031384	-0.00033576	FALSE	16.2431	7.72947e-59	6.98452
1525	rxn05198	H+[p] + Cytidine[p] -> H+ + Cytidine	Secondary transporter	0.00422938	0.00396513	FALSE	11.6365	7.56552e-31	6.24793
1526	rxn05199	H+[p] + Uridine[p] -> H+ + Uridine	Secondary transporter	0.000550324	0.000548974	FALSE	0.104207	1	0.245295
1527	rxn05201	H+[p] + HYXN[p] <=> H+ + HYXN	Secondary transporter	-0.000220228	-0.000210028	FALSE	10.3164	1.61677e-24	4.6315
1528	rxn05202	H+[p] + XAN[p] <=> H+ + XAN	Secondary transporter	-0.000269027	-0.000250314	FALSE	16.2689	5.09794e-59	6.95582
1529	rxn05203	H+[p] + Guanine[p] -> H+ + Guanine	Secondary transporter	0	0	FALSE	0	1	#DIV/0!
1530	rxn05204	H+[p] + Guanosine[p] -> H+ + Guanosine	Secondary transporter	0.000962439	0.00111877	FALSE	32.9533	1.67667e-237	16.2428
1531	rxn05209	Na+ + H+[p] <=> H+ + Na+[p]	Secondary transporter	-0.00624404	-0.00718554	FALSE	31.333	7.11132e-215	15.0783
1532	rxn05211	H+[p] + Citrate[p] <=> H+ + Citrate	Secondary transporter	-0.000208682	-0.000204719	FALSE	4.32024	3.77751e-05	1.89894
1533	rxn05214	H+[p] + Citrate[p] + Mg[p] -> H+ + Citrate + Mg	Secondary transporter	0	0	FALSE	0	1	#DIV/0!
1534	rxn05215	L-Alanine[p] + Na+[p] <=> L-Alanine + Na+	Secondary transporter	-0.00968852	-0.0167252	FALSE	108.412	0	72.6292
1535	rxn05217	L-Aspartate[p] + H+[p] <=> L-Aspartate + H+	Secondary transporter	-0.00410802	-0.00418251	FALSE	2.9611	0.00722891	1.8132
1536	rxn05219	H2O + ATP + L-Methionine[p] -> ADP + Phosphate + L-Methionine + H+	ABC transporter	0	0	FALSE	0	1	#DIV/0!
1537	rxn05221	L-Proline[p] + Na+[p] <=> L-Proline + Na+	Secondary transporter	-0.0200405	-0.0166209	FALSE	57.5115	0	17.0637
1538	rxn05237	H2O + ATP + L-Cysteine[p] -> ADP + Phosphate + H+ + L-Cysteine	ABC transporter	0.00593324	0.00568182	FALSE	9.78571	3.50081e-22	4.23741
1539	rxn05240	L-Leucine[p] + Na+[p] -> L-Leucine + Na+	Secondary transporter	0.00616049	0.00621003	FALSE	0.277344	1	0.804109
1540	rxn05241	L-Isoleucine[p] + Na+[p] -> L-Isoleucine + Na+	Secondary transporter	0	0	FALSE	0	1	#DIV/0!
1541	rxn05242	L-Valine[p] + Na+[p] -> L-Valine + Na+	Secondary transporter	0.00499193	0.00565089	FALSE	25.7327	1.89667e-145	13.2005
1542	rxn05243	H+[p] + L-Leucine[p] <=> H+ + L-Leucine	Secondary transporter	-0.0115024	-0.0126109	FALSE	26.3479	2.06973e-152	9.63713
1543	rxn05244	H+[p] + L-Isoleucine[p] -> H+ + L-Isoleucine	Secondary transporter	0	0	FALSE	0	1	#DIV/0!
1544	rxn05297	L-Glutamate[p] + H+[p] <=> L-Glutamate + H+	Secondary transporter	-0.00744859	-0.00873637	FALSE	27.6682	6.66868e-168	17.2889
1545	rxn05298	L-Glutamate[p] + Na+[p] -> L-Glutamate + Na+	Secondary transporter	0.00640874	0.00890674	FALSE	71.7459	0	38.9779
1546	rxn05300	H+[p] + L-Threonine[p] <=> H+ + L-Threonine	Secondary transporter	-0.00566845	-0.00525526	FALSE	17.0958	5.06325e-65	7.28929
1547	rxn05301	H+[p] + L-Tyrosine[p] <=> H+ + L-Tyrosine	Secondary transporter	-0.00010475	-9.81143e-05	FALSE	11.8804	4.2205e-32	6.33476
1548	rxn05304	H2O + ATP + L-Cystine[p] -> ADP + Phosphate + H+ + L-Cystine	ABC transporter	0	0	FALSE	0	1	#DIV/0!
1549	rxn05305	H+ + L-Lysine[p] -> L-Lysine + H+[p]	Secondary transporter	0	0	FALSE	0	1	#DIV/0!
1550	rxn05306	L-Phenylalanine[p] + H+[p] <=> L-Phenylalanine + H+	Secondary transporter	-8.56851e-05	-0.000106024	FALSE	45.9819	0	23.7365
1551	rxn05307	L-Serine[p] + H+[p] <=> L-Serine + H+	Secondary transporter	-0.0061821	-0.00621928	FALSE	1.38145	0.375097	0.601452
1552	rxn05312	Phosphate[p] + H+[p] -> Phosphate + H+	Secondary transporter	3.05544	2.05042	TRUE	152.85	0	32.893
1553	rxn05316	H+[p] + Inosine[p] -> H+ + Inosine	Secondary transporter	0	0	FALSE	0	1	#DIV/0!
1554	rxn05318	H+[p] + Adenosine[p] -> H+ + Adenosine	Secondary transporter	0.003219	0.00363652	FALSE	32.9845	6.00046e-238	12.9706
1555	rxn05319	H2O <=> H2O[p]	Facilitated diffusion across CM	54.8636	54.184	TRUE	154.873	0	1.23865
1556	rxn05323	NADH + H+ + Tetradecenoyl-2-enoyl-ACP -> NAD + Tetradecanoyl-ACP	Fatty acid biosynthesis	0.167871	0.166993	TRUE	39.8709	0	0.523118
1557	rxn05328	NADH + H+ + Hexadecenoyl-2-enoyl-ACP -> NAD + Hexadecanoyl-ACP	Fatty acid biosynthesis	0.167459	0.16666	TRUE	38.4632	5.40000000000000e-323	0.47732
1558	rxn05466	NH3[p] <=> NH3	Facilitated diffusion across CM	9.89384	9.90377	TRUE	259.299	0	0.1004
1559	rxn05467	CO2[p] <=> CO2	Facilitated diffusion across CM	-19.7573	-19.7522	TRUE	67.1525	0	0.0261942
1560	rxn05468	O2[p] <=> O2	Facilitated diffusion across CM	18.3935	18.4012	TRUE	113.31	0	0.0421548
1561	rxn05469	Pyruvate + H+ <=> Pyruvate[p] + H+[p]	Secondary transporter	0.000388614	0.000452262	FALSE	34.3295	1.34743e-257	16.378
1562	rxn05471	H+ + GMP <=> H+[p] + GMP[p]	Secondary transporter	0.00116648	0.00129348	FALSE	26.2803	1.22226e-151	10.8873
1563	rxn05473	H+ + 2-Phosphoglycolate <=> H+[p] + 2-Phosphoglycolate[p]	Secondary transporter	0	0	FALSE	0	1	#DIV/0!
1564	rxn05474	H+ + 2-Phospho-D-glycerate <=> H+[p] + 2-Phospho-D-glycerate[p]	Secondary transporter	0.000363928	0.000406707	FALSE	24.3787	1.05215e-130	11.7548
1565	rxn05476	H+ + 3-AMP <=> H+[p] + 3-AMP[p]	Secondary transporter	0	0	FALSE	0	1	#DIV/0!
1566	rxn05477	H+ + 3-CMP <=> H+[p] + 3-CMP[p]	Secondary transporter	0	0	FALSE	0	1	#DIV/0!
1567	rxn05478	H+ + Gp <=> H+[p] + Gp[p]	Secondary transporter	0	0	FALSE	0	1	#DIV/0!
1568	rxn05479	H+ + 3-Phosphoglycerate <=> H+[p] + 3-Phosphoglycerate[p]	Secondary transporter	0.000416745	0.000389456	FALSE	16.5943	2.40047e-61	6.54823
1569	rxn05480	H+ + 3-UMP <=> H+[p] + 3-UMP[p]	Secondary transporter	0	0	FALSE	0	1	#DIV/0!
1570	rxn05482	H+ + 6-Phospho-D-gluconate <=> H+[p] + 6-Phospho-D-gluconate[p]	Secondary transporter	0.000161664	0.000178338	FALSE	21.0963	2.95126e-98	10.3141
1571	rxn05484	H+[p] + Acetoacetate[p] <=> H+ + Acetoacetate	Secondary transporter	-0.000284227	-0.000277183	FALSE	4.83901	3.18548e-06	2.47857
1572	rxn05485	Phosphoenolpyruvate + N-Acetyl-D-glucosamine[p] -> Pyruvate + N-Acetyl-D-glucosamine 6-phosphate	PTS transporter	0	0	FALSE	0	1	#DIV/0!
1573	rxn05488	Acetic acid[p] + H+[p] <=> Acetic acid + H+	Secondary transporter	-0.000580956	-0.000645043	FALSE	21.6805	1.09025e-103	11.0313
1574	rxn05491	H+ + Adenine <=> H+[p] + Adenine[p]	Secondary transporter	0.000242185	0.000269203	FALSE	24.3017	6.83573e-130	11.156
1575	rxn05493	2-Oxoglutarate[p] + H+[p] <=> 2-Oxoglutarate + H+	Secondary transporter	-0.000227312	-0.000234376	FALSE	6.53939	1.57491e-10	3.10775
1576	rxn05494	H+[p] + D-Alanine[p] <=> H+ + D-Alanine	Secondary transporter	0.0425703	0.0432891	FALSE	110.029	0	1.68867
1577	rxn05495	H+[p] + Beta-Alanine[p] -> H+ + Beta-Alanine	Secondary transporter	0	0	FALSE	0	1	#DIV/0!
1578	rxn05496	L-Alanine[p] + H+[p] <=> L-Alanine + H+	Secondary transporter	-0.00652884	-0.00635391	FALSE	5.20029	4.91248e-07	2.67937
1579	rxn05497	AMP + H+ <=> AMP[p] + H+[p]	Secondary transporter	0.00339223	0.00382474	FALSE	34.2194	5.86174e-256	12.7502
1580	rxn05502	H+ + Phosphoarginine <=> H+[p] + Phosphoarginine[p]	Secondary transporter	0	0	FALSE	0	1	#DIV/0!
1581	rxn05508	H+[p] + L-Asparagine[p] <=> H+ + L-Asparagine	Secondary transporter	-0.00747965	-0.00801426	FALSE	22.1836	1.73843e-108	7.14746
1582	rxn05511	H+ + BDOH <=> H+[p] + BDOH[p]	Secondary transporter	0.000183292	0.000166932	FALSE	21.2082	2.76398e-99	8.92572
1583	rxn05512	H2O + ATP + Butanesulfonate[p] -> ADP + Phosphate + H+ + Butanesulfonate	ABC transporter	0	0	FALSE	0	1	#DIV/0!
1584	rxn05515	H2O + ATP + Vitamin B12r[p] -> ADP + Phosphate + H+ + Vitamin B12r	ABC transporter	0	0	FALSE	0	1	#DIV/0!
1585	rxn05516	H2O + ATP + Cd2+ -> ADP + Phosphate + H+ + Cd2+[p]	ABC transporter	0.00673441	0.00881583	FALSE	47.8083	0	30.9072
1586	rxn05517	H+ + K+ + Cd2+[p] <=> Cd2+ + H+[p] + K+[p]	Secondary transporter	0.00673441	0.00881583	FALSE	47.8083	0	30.9072
1587	rxn05525	CMP + H+ <=> CMP[p] + H+[p]	Secondary transporter	0.00441972	0.00417866	FALSE	10.4485	4.07035e-25	5.45424
1588	rxn05527	H+[p] + Cytosine[p] <=> H+ + Cytosine	Secondary transporter	0	0	FALSE	0	1	#DIV/0!
1589	rxn05528	H2O + ATP + Cu2+ -> ADP + Phosphate + H+ + Cu2+[p]	ABC transporter	0.00223396	0.00192353	FALSE	34.1841	1.95598e-255	13.8956
1590	rxn05533	H2O + ATP + Ala-L-asp-L[p] -> ADP + Phosphate + H+ + Ala-L-asp-L	ABC transporter	0	0	FALSE	0	1	#DIV/0!
1591	rxn05534	H2O + ATP + Gly-glu-L[p] -> ADP + Phosphate + H+ + Gly-glu-L	ABC transporter	0	0	FALSE	0	1	#DIV/0!
1592	rxn05535	H2O + ATP + Gly-Met[p] -> ADP + Phosphate + H+ + Gly-Met	ABC transporter	0	0	FALSE	0	1	#DIV/0!
1593	rxn05536	H2O + ATP + Met-L-ala-L[p] -> ADP + Phosphate + H+ + Met-L-ala-L	ABC transporter	0	0	FALSE	0	1	#DIV/0!
1594	rxn05537	H2O + ATP + Gly-asp-L[p] -> ADP + Phosphate + H+ + Gly-asp-L	ABC transporter	0	0	FALSE	0	1	#DIV/0!
1595	rxn05538	H2O + ATP + Gly-pro-L[p] -> ADP + Phosphate + H+ + Gly-pro-L	ABC transporter	0	0	FALSE	0	1	#DIV/0!
1596	rxn05539	H2O + ATP + Cys-Gly[p] -> ADP + Phosphate + H+ + Cys-Gly	ABC transporter	0.0012395	0.00125718	FALSE	3.51784	0.00103324	1.42644
1597	rxn05540	H2O + ATP + Ala-Gln[p] -> ADP + Phosphate + H+ + Ala-Gln	ABC transporter	0	0	FALSE	0	1	#DIV/0!
1598	rxn05541	H2O + ATP + Ala-L-glu-L[p] -> ADP + Phosphate + H+ + Ala-L-glu-L	ABC transporter	0	0	FALSE	0	1	#DIV/0!
1599	rxn05542	H2O + ATP + L-alanylglycine[p] -> ADP + Phosphate + H+ + L-alanylglycine	ABC transporter	0	0	FALSE	0	1	#DIV/0!
1600	rxn05543	H2O + ATP + Ala-His[p] -> ADP + Phosphate + H+ + Ala-His	ABC transporter	0	0	FALSE	0	1	#DIV/0!
1601	rxn05544	H2O + ATP + Ala-Leu[p] -> ADP + Phosphate + H+ + Ala-Leu	ABC transporter	0	0	FALSE	0	1	#DIV/0!
1602	rxn05545	H2O + ATP + Ala-L-Thr-L[p] -> ADP + Phosphate + H+ + Ala-L-Thr-L	ABC transporter	0	0	FALSE	0	1	#DIV/0!
1603	rxn05546	H2O + ATP + Gly-asn-L[p] -> ADP + Phosphate + H+ + Gly-asn-L	ABC transporter	0	0	FALSE	0	1	#DIV/0!
1604	rxn05547	H2O + ATP + Gly-Gln[p] -> ADP + Phosphate + H+ + Gly-Gln	ABC transporter	0	0	FALSE	0	1	#DIV/0!
1605	rxn05549	H2O + ATP + Thyminose[p] -> ADP + Phosphate + H+ + Thyminose	ABC transporter	0	0	FALSE	0	1	#DIV/0!
1606	rxn05551	H+[p] + Aminoethanol[p] <=> H+ + Aminoethanol	Secondary transporter	0.00409562	0.00507127	FALSE	70.0246	0	23.822
1607	rxn05552	H2O + ATP + Ethanesulfonate[p] -> ADP + Phosphate + H+ + Ethanesulfonate	ABC transporter	0	0	FALSE	0	1	#DIV/0!
1608	rxn05555	H2O + ATP + Fe2+[p] -> ADP + Phosphate + H+ + Fe2+	ABC transporter	8.70916e-07	8.71333e-07	FALSE	5092.41	0	0.0479288
1609	rxn05557	2 Citrate[e] + Fe3[e] -> 2 Citrate[p] + Fe3[p]	Transport across OM	0	0	FALSE	0	1	#DIV/0!
1610	rxn05560	Phosphoenolpyruvate + D-Fructose[p] -> Pyruvate + D-fructose-1-phosphate	PTS transporter	0	0	FALSE	0	1	#DIV/0!
1611	rxn05561	H+ + Fumarate <=> H+[p] + Fumarate[p]	Secondary transporter	0.000315216	0.000311208	FALSE	3.8812	0.000247796	1.27126
1612	rxn05564	H+[p] + GABA[p] <=> H+ + GABA	Secondary transporter	-0.00560185	-0.0064675	FALSE	27.1669	6.23418e-162	15.4529
1613	rxn05570	H2O + ATP + Gamma-butyrobetaine[p] -> ADP + Phosphate + H+ + Gamma-butyrobetaine	ABC transporter	0	0	FALSE	0	1	#DIV/0!
1614	rxn05571	H+[p] + GLCN[p] -> H+ + GLCN	Secondary transporter	6.72978	6.919	TRUE	37.903	1.19771260530000e-313	2.81172
1615	rxn05574	H+[p] + Glucuronate[p] <=> H+ + Glucuronate	Secondary transporter	0	0	FALSE	0	1	#DIV/0!
1616	rxn05578	H+[p] + Glycerol-3-phosphate[p] <=> H+ + Glycerol-3-phosphate	Secondary transporter	0.0158139	0.0174948	FALSE	35.3057	2.31712e-272	10.6295
1617	rxn05581	Glycerol[p] <=> Glycerol	Facilitated diffusion across CM	0.0256745	0.0270442	FALSE	34.1047	2.9453e-254	5.33492
1618	rxn05582	Glycine[p] + H+[p] <=> Glycine + H+	Secondary transporter	-0.00652279	-0.00693809	FALSE	10.4846	2.78886e-25	6.36684
1619	rxn05585	H2O + ATP + Hexanesulfonate[p] -> ADP + Phosphate + H+ + Hexanesulfonate	ABC transporter	0	0	FALSE	0	1	#DIV/0!
1620	rxn05594	H2O + ATP + Isethionate[p] -> ADP + Phosphate + H+ + Isethionate	ABC transporter	0	0	FALSE	0	1	#DIV/0!
1621	rxn05595	H+[p] + K+[p] -> H+ + K+	Secondary transporter	0.00845314	0.00747221	FALSE	27.1083	3.0632e-161	11.6043
1622	rxn05596	H+ + K+[p] <=> K+ + H+[p]	Secondary transporter	-0.010665	-0.00767026	FALSE	47.5225	0	28.0801
1623	rxn05599	H2O + ATP + L-Cysteate[p] -> ADP + Phosphate + H+ + L-Cysteate	ABC transporter	0	0	FALSE	0	1	#DIV/0!
1624	rxn05602	H+[p] + L-Lactate[p] <=> H+ + L-Lactate	Secondary transporter	0	0	FALSE	0	1	#DIV/0!
1625	rxn05603	H+[p] + D-Malate[p] -> H+ + D-Malate	Secondary transporter	0	0	FALSE	0	1	#DIV/0!
1626	rxn05605	H+[p] + L-Malate[p] -> H+ + L-Malate	Secondary transporter	0	0	FALSE	0	1	#DIV/0!
1627	rxn05609	H+ + D-Mannose1-phosphate <=> H+[p] + D-Mannose1-phosphate[p]	Secondary transporter	0.000146894	0.000138258	FALSE	11.3291	2.62001e-29	5.87913
1628	rxn05613	H2O + ATP + L-Methionine S-oxide[p] -> ADP + Phosphate + H+ + L-Methionine S-oxide	ABC transporter	0	0	FALSE	0	1	#DIV/0!
1629	rxn05614	H2O + ATP + L-methionine R-oxide[p] -> ADP + Phosphate + H+ + L-methionine R-oxide	ABC transporter	0	0	FALSE	0	1	#DIV/0!
1630	rxn05616	Mg[p] <=> Mg	Facilitated diffusion across CM	-0.00382805	-0.00420342	FALSE	19.844	4.16891e-87	9.80587
1631	rxn05618	Mn2+[p] + H+[p] -> Mn2+ + H+	Secondary transporter	8.60502e-07	8.33888e-07	FALSE	264.045	0	3.09276
1632	rxn05619	H2O + ATP + Molybdate[p] -> ADP + Phosphate + H+ + Molybdate	ABC transporter	0	0	FALSE	0	1	#DIV/0!
1633	rxn05620	H2O + ATP + MOPS[p] -> ADP + Phosphate + H+ + MOPS	ABC transporter	0	0	FALSE	0	1	#DIV/0!
1634	rxn05621	H2O + ATP + Methanesulfonate[p] -> ADP + Phosphate + H+ + Methanesulfonate	ABC transporter	0	0	FALSE	0	1	#DIV/0!
1635	rxn05625	H+[p] + Nitrite[p] <=> H+ + Nitrite	Secondary transporter	-0.00547049	-0.0174199	FALSE	89.1466	0	218.434
1636	rxn05627	H+[p] + Nitrate[p] -> H+ + Nitrate	Secondary transporter	0	0	FALSE	0	1	#DIV/0!
1637	rxn05630	Phosphoenolpyruvate + H+ <=> Phosphoenolpyruvate[p] + H+[p]	Secondary transporter	0.000317544	0.000352652	FALSE	25.3004	1.17901e-140	11.0561
1638	rxn05636	H+ + Urate <=> H+[p] + Urate[p]	Secondary transporter	0.00030811	0.000284181	FALSE	17.1695	1.43194e-65	7.76631
1639	rxn05639	H+ + D-O-Phosphoserine <=> H+[p] + D-O-Phosphoserine[p]	Secondary transporter	0	0	FALSE	0	1	#DIV/0!
1640	rxn05640	H+ + Phosphoserine <=> H+[p] + Phosphoserine[p]	Secondary transporter	0.000460343	0.000405499	FALSE	29.4369	7.59256e-190	11.9136
1641	rxn05646	H+ + L-Rhamnose <=> H+[p] + L-Rhamnose[p]	Secondary transporter	0	0	FALSE	0	1	#DIV/0!
1642	rxn05649	H+[p] + D-Serine[p] <=> H+ + D-Serine	Secondary transporter	0	0	FALSE	0	1	#DIV/0!
1643	rxn05651	Sulfate[p] + H+[p] <=> Sulfate + H+	Secondary transporter	0.181665	0.181842	TRUE	6.4215	3.42434e-10	0.0978426
1644	rxn05654	Succinate[p] + H+[p] <=> Succinate + H+	Secondary transporter	-0.0180568	-0.0203721	FALSE	17.1291	2.86525e-65	12.8226
1645	rxn05656	H2O + ATP + Sulfoacetate[p] -> ADP + Phosphate + H+ + Sulfoacetate	ABC transporter	0	0	FALSE	0	1	#DIV/0!
1646	rxn05659	H+ + Thymine <=> H+[p] + Thymine[p]	Secondary transporter	0	0	FALSE	0	1	#DIV/0!
1647	rxn05661	H+ + Trimetaphosphate <=> H+[p] + Trimetaphosphate[p]	Secondary transporter	0	0	FALSE	0	1	#DIV/0!
1648	rxn05663	L-Tryptophan[p] + H+[p] <=> L-Tryptophan + H+	Secondary transporter	-7.69938e-05	-7.66146e-05	FALSE	0.999723	0.703017	0.492505
1649	rxn05665	H+ + UMP <=> H+[p] + UMP[p]	Secondary transporter	0.000745963	0.000766991	FALSE	9.27126	4.92924e-20	2.81893
1650	rxn05669	H+[p] + L-Valine[p] <=> H+ + L-Valine	Secondary transporter	-0.0103466	-0.0103248	FALSE	2.88249	0.00928404	0.210291
1651	rxn05672	H+[p] + D-Glutamate[p] <=> H+ + D-Glutamate	Secondary transporter	-0.000198862	-0.000233311	FALSE	36.3486	1.38398e-288	17.3226
1652	rxn05673	H+[p] + D-Galacturonate[p] <=> H+ + D-Galacturonate	Secondary transporter	0	0	FALSE	0	1	#DIV/0!
1653	rxn05674	H+ + Citrulline <=> H+[p] + Citrulline[p]	Secondary transporter	0.000149838	0.000155193	FALSE	10.1	1.49763e-23	3.57373
1654	rxn05676	H+ + D-mannose-6-phosphate <=> H+[p] + D-mannose-6-phosphate[p]	Secondary transporter	0.000148148	0.000168111	FALSE	27.4887	9.38821e-166	13.4751
1655	rxn05679	H+ + DTMP <=> H+[p] + DTMP[p]	Secondary transporter	9.7243e-05	8.95916e-05	FALSE	17.0159	1.98318e-64	7.86833
1656	rxn05680	H+ + Xanthosine <=> H+[p] + Xanthosine[p]	Secondary transporter	0.000104546	0.000112102	FALSE	16.0923	8.89205e-58	7.22729
1657	rxn05682	H+[p] + (S)-Allantoin[p] <=> H+ + (S)-Allantoin	Secondary transporter	-0.000290604	-0.000297185	FALSE	5.17854	5.50874e-07	2.26432
1658	rxn05683	H+[p] + Butanoate[p] <=> H+ + Butanoate	Secondary transporter	0	0	FALSE	0	1	#DIV/0!
1659	rxn05684	H+[p] + L-Homoserine[p] <=> H+ + L-Homoserine	Secondary transporter	-0.000234401	-0.000267269	FALSE	30.7779	2.18298e-207	14.0222
1660	rxn05686	H+ + Tyramine <=> H+[p] + Tyramine[p]	Secondary transporter	0	0	FALSE	0	1	#DIV/0!
1661	rxn05694	H+ + 5-Oxoproline <=> H+[p] + 5-Oxoproline[p]	Secondary transporter	0	0	FALSE	0	1	#DIV/0!
1662	rxn05706	H+ + Histamine <=> H+[p] + Histamine[p]	Secondary transporter	0	0	FALSE	0	1	#DIV/0!
1663	rxn05709	H+[p] + D-Lysine[p] <=> H+ + D-Lysine	Secondary transporter	0	0	FALSE	0	1	#DIV/0!
1664	rxn05711	H+ + D-Asparagine <=> H+[p] + D-Asparagine[p]	Secondary transporter	0	0	FALSE	0	1	#DIV/0!
1665	rxn05714	H+ + D-Mannosamine <=> H+[p] + D-Mannosamine[p]	Secondary transporter	0	0	FALSE	0	1	#DIV/0!
1666	rxn05715	H+[p] + D-Valine[p] <=> H+ + D-Valine	Secondary transporter	0	0	FALSE	0	1	#DIV/0!
1667	rxn05716	H+ + Phosphoethanolamine <=> H+[p] + Phosphoethanolamine[p]	Secondary transporter	0	0	FALSE	0	1	#DIV/0!
1668	rxn05718	H+ + Phosphocholine <=> H+[p] + Phosphocholine[p]	Secondary transporter	0	0	FALSE	0	1	#DIV/0!
1669	rxn05719	H+ + 3,5-Cyclic_CMP <=> H+[p] + 3,5-Cyclic_CMP[p]	Secondary transporter	0	0	FALSE	0	1	#DIV/0!
1670	rxn05720	H+ + CGMP <=> H+[p] + CGMP[p]	Secondary transporter	0	0	FALSE	0	1	#DIV/0!
1671	rxn05721	H+ + AMP 2-phosphate <=> H+[p] + AMP 2-phosphate[p]	Secondary transporter	0	0	FALSE	0	1	#DIV/0!
1672	rxn05723	H+ + Phosphocreatine <=> H+[p] + Phosphocreatine[p]	Secondary transporter	0	0	FALSE	0	1	#DIV/0!
1673	rxn05724	H+ + 2-Cytidylic_acid <=> H+[p] + 2-Cytidylic_acid[p]	Secondary transporter	0	0	FALSE	0	1	#DIV/0!
1674	rxn05725	H+ + Ciliatine <=> H+[p] + Ciliatine[p]	Secondary transporter	0	0	FALSE	0	1	#DIV/0!
1675	rxn05726	H+ + Fosfonet <=> H+[p] + Fosfonet[p]	Secondary transporter	0	0	FALSE	0	1	#DIV/0!
1676	rxn05727	H+ + 2-Deoxy-D-glucose 6-phosphate <=> H+[p] + 2-Deoxy-D-glucose 6-phosphate[p]	Secondary transporter	0	0	FALSE	0	1	#DIV/0!
1677	rxn05729	H+ + Cystathionine <=> H+[p] + Cystathionine[p]	Secondary transporter	0.000108465	9.83598e-05	FALSE	19.563	1.06611e-84	9.31675
1678	rxn05730	H+ + Tetrathionate <=> H+[p] + Tetrathionate[p]	Secondary transporter	0	0	FALSE	0	1	#DIV/0!
1679	rxn05731	H+ + Taurocholate <=> H+[p] + Taurocholate[p]	Secondary transporter	0	0	FALSE	0	1	#DIV/0!
1680	rxn05734	H2O + NAD + Glyoxalate <=> NADH + 2 H+ + Oxalate	Glycolysis	0	0	FALSE	0	1	#DIV/0!
1681	rxn05735	H2O + NAD + Aminoacetaldehyde <=> NADH + Glycine + 2 H+	Glyoxylate and dicarboxylate metabolism	0	0	FALSE	0	1	#DIV/0!
1682	rxn06075	UDP + Trdrd -> H2O + DUDP + Trdox	Pyrimidine de novo biosynthesis	0.0134484	0.00969055	FALSE	189.38	0	27.9427
1683	rxn06076	CDP + Trdrd -> H2O + DCDP + Trdox	Pyrimidine de novo biosynthesis	0.00345627	0.00469428	FALSE	108.215	0	35.8191
1684	rxn06280	ATP + H+ + L-Tyrosine + TRNA(Tyr) -> PPi + AMP + L-Tyrosyl-tRNA(Tyr)	tRNA charging	0.104405	0.104455	TRUE	5092.38	0	0.0479291
1685	rxn06300	ATP + L-Alanine + H+ + TRNA(Ala) -> PPi + AMP + L-Alanyl-tRNA(Ala)	tRNA charging	0.401696	0.401898	TRUE	5329.23	0	0.050159
1686	rxn06432	ATP + L-Arginine + H+ + TRNA(Arg) -> PPi + AMP + L-Arginyl-tRNA	tRNA charging	0.223947	0.224055	TRUE	5092.38	0	0.0479291
1687	rxn06433	ATP + L-Aspartate + H+ + TRNA(Asn) -> PPi + AMP + Asp-tRNA(Asn)	tRNA charging	0.143063	0.158934	TRUE	117.04	0	11.0932
1688	rxn06434	ATP + H+ + L-Asparagine + TRNA(Asn) -> PPi + AMP + Asn-tRNA(Asn)	tRNA charging	0.0394371	0.0236544	FALSE	116.393	0	40.02
1689	rxn06435	ATP + H+ + L-Cysteine + TRNA(Cys) -> PPi + AMP + L-Cysteinyl-tRNA(Cys)	tRNA charging	0.0693354	0.0693686	FALSE	5092.38	0	0.0479291
1690	rxn06436	ATP + L-Glutamate + H+ + TRNA(Gln) -> PPi + AMP + Glu-tRNA(Gln)	tRNA charging	0.00243241	0.00119155	FALSE	182.283	0	51.0135
1691	rxn06437	ATP + L-Glutamine + H+ + TRNA(Gln) -> PPi + AMP + Gln-tRNA(Gln)	tRNA charging	0.196807	0.198143	TRUE	196.492	0	0.679017
1692	rxn06438	ATP + Glycine + H+ + TRNA(Gly) -> PPi + AMP + Glycyl-tRNA(Gly)	tRNA charging	0.463832	0.464055	TRUE	5092.38	0	0.0479291
1693	rxn06439	ATP + H+ + L-Histidine + TRNA(His) -> PPi + AMP + L-Histidyl-tRNA(His)	tRNA charging	0.071726	0.0717604	FALSE	5092.38	0	0.0479291
1694	rxn06440	ATP + H+ + L-Isoleucine + TRNA(Ile) -> PPi + AMP + L-Isoleucyl-tRNA(Ile)	tRNA charging	0.219959	0.220064	TRUE	5092.38	0	0.0479291
1695	rxn06441	ATP + H+ + L-Leucine + TRNA(Leu) -> PPi + AMP + L-Leucyl-tRNA	tRNA charging	0.341094	0.341258	TRUE	5092.38	0	0.0479291
1696	rxn06442	ATP + L-Lysine + H+ + TRNA(Lys) -> PPi + AMP + L-Lysyl-tRNA	tRNA charging	0.259812	0.259936	TRUE	5092.38	0	0.0479291
1697	rxn06443	ATP + L-Methionine + H+ + TRNA(Met) -> PPi + AMP + L-Methionyl-tRNA	tRNA charging	0.116354	0.11641	TRUE	5092.38	0	0.0479291
1698	rxn06444	ATP + L-Phenylalanine + H+ + TRNA(Phe) -> PPi + AMP + L-Phenylalanyl-tRNA(Phe)	tRNA charging	0.140261	0.140328	TRUE	5092.38	0	0.0479291
1699	rxn06445	ATP + H+ + L-Proline + TRNA(Pro) -> PPi + AMP + L-Prolyl-tRNA(Pro)	tRNA charging	0.167364	0.167444	TRUE	5092.38	0	0.0479291
1700	rxn06446	ATP + L-Serine + H+ + TRNA(Ser) -> PPi + AMP + L-Seryl-tRNA(Ser)	tRNA charging	0.163375	0.163453	TRUE	5092.38	0	0.0479291
1701	rxn06447	ATP + H+ + L-Threonine + TRNA(Thr) -> PPi + AMP + L-Threonyl-tRNA(Thr)	tRNA charging	0.192063	0.192155	TRUE	5092.38	0	0.0479291
1702	rxn06448	ATP + L-Tryptophan + H+ + TRNA(Trp) -> PPi + AMP + L-Tryptophanyl-tRNA(Trp)	tRNA charging	0.0430354	0.0430561	FALSE	5092.38	0	0.0479291
1703	rxn06449	ATP + H+ + L-Valine + TRNA(Val) -> PPi + AMP + L-Valyl-tRNA(Val)	tRNA charging	0.320375	0.320529	TRUE	5092.38	0	0.0479291
1704	rxn06765	2 H+ + Selenophosphate + L-Seryl-tRNA(Ser) -> Phosphate + L-Selenocysteinyl-tRNA(Ser)	Selenocysteine biosynthesis	0	0	FALSE	0	1	#DIV/0!
1705	rxn07099	H2O[p] + Penam[p] <=> H+[p] + Penicilloic acid[p]	beta-Lactam resistance	0	0	FALSE	0	1	#DIV/0!
1706	rxn07455	Decenoyl-2-enoyl-ACP <=> Cis-3-Decenoyl-ACP	Fatty acid biosynthesis	0.0144844	0.015664	FALSE	56.1706	0	8.14437
1707	rxn07473	NAD + UDPglucuronate -> NADH + CO2 + UDP-L-Ara4O	Lipopolysaccharide biosynthesis	0	0.00264118	FALSE	1.42785e+07	0	#DIV/0!
1708	rxn07474	L-Glutamate + UDP-L-Ara4O -> 2-Oxoglutarate + UDP-L-Ara4N	Lipopolysaccharide biosynthesis	0	0.00264118	FALSE	1.42785e+07	0	#DIV/0!
1709	rxn07475	10-Formyltetrahydrofolate + UDP-L-Ara4N -> H+ + Tetrahydrofolate + UDP-L-Ara4FN	Lipopolysaccharide biosynthesis	0	0.00264118	FALSE	1.42785e+07	0	#DIV/0!
1710	rxn07476	Undecaprenylphosphate + UDP-L-Ara4FN -> UDP + Undecaprenyl phosphate alpha-L-Ara4FN	Lipopolysaccharide biosynthesis	0	0.00264118	FALSE	1.42785e+07	0	#DIV/0!
1711	rxn07477	H2O + Undecaprenyl phosphate alpha-L-Ara4FN -> Formate + Undecaprenyl phosphate alpha-L-Ara4N	Lipopolysaccharide biosynthesis	0	0.00264118	FALSE	1.42785e+07	0	#DIV/0!
1712	rxn07912	1,2-Diacyl-sn-glycerol didodecanoyl[p] -> 1,2-Diacyl-sn-glycerol didodecanoyl	Facilitated diffusion across CM	0.00228888	0.00256484	FALSE	29.9331	3.04327e-196	12.0564
1713	rxn07913	1,2-Diacyl-sn-glycerol ditetradecanoyl[p] -> 1,2-Diacyl-sn-glycerol ditetradecanoyl	Facilitated diffusion across CM	0.00241785	0.00269563	FALSE	24.1011	8.78558e-128	11.489
1714	rxn07914	1,2-Diacyl-sn-glycerol ditetradec-7-enoyl[p] -> 1,2-Diacyl-sn-glycerol ditetradec-7-enoyl	Facilitated diffusion across CM	0.0023876	0.00233784	FALSE	4.19859	6.46275e-05	2.08437
1715	rxn07915	1,2-Diacyl-sn-glycerol dihexadecanoyl[p] -> 1,2-Diacyl-sn-glycerol dihexadecanoyl	Facilitated diffusion across CM	0.00229662	0.00224731	FALSE	5.94611	6.90437e-09	2.14717
1716	rxn07916	1,2-Diacyl-sn-glycerol dihexadec-9-enoyl[p] -> 1,2-Diacyl-sn-glycerol dihexadec-9-enoyl	Facilitated diffusion across CM	0.00232781	0.00248588	FALSE	14.8994	1.00316e-49	6.79083
1717	rxn07917	1,2-Diacyl-sn-glycerol dioctadecanoyl[p] -> 1,2-Diacyl-sn-glycerol dioctadecanoyl	Facilitated diffusion across CM	0.00237144	0.00257098	FALSE	16.8068	6.86974e-63	8.4144
1718	rxn07918	1,2-Diacyl-sn-glycerol dioctadec-11-enoyl[p] -> 1,2-Diacyl-sn-glycerol dioctadec-11-enoyl	Facilitated diffusion across CM	0.00209781	0.00221191	FALSE	13.4892	5.2814e-41	5.43884
1719	rxn07925	2,3-Cyclic AMP[e] <=> 2,3-Cyclic AMP[p]	Transport across OM	0	0	FALSE	0	1	#DIV/0!
1720	rxn07926	2,3-Cyclic CMP[e] <=> 2,3-Cyclic CMP[p]	Transport across OM	0	0	FALSE	0	1	#DIV/0!
1721	rxn07927	2,3-Cyclic GMP[e] <=> 2,3-Cyclic GMP[p]	Transport across OM	0	0	FALSE	0	1	#DIV/0!
1722	rxn07928	2,3-Cyclic UMP[e] <=> 2,3-Cyclic UMP[p]	Transport across OM	0	0	FALSE	0	1	#DIV/0!
1723	rxn07932	2-Dodecanoyl-sn-glycerol 3-phosphate[p] -> 2-Dodecanoyl-sn-glycerol 3-phosphate	Facilitated diffusion across CM	0.00118845	0.00136552	FALSE	29.6457	1.59493e-192	14.8991
1724	rxn07933	2-Tetradecanoyl-sn-glycerol 3-phosphate[p] -> 2-Tetradecanoyl-sn-glycerol 3-phosphate	Facilitated diffusion across CM	0.00127728	0.00147254	FALSE	36.9872	9.45541e-299	15.2865
1725	rxn07934	2-Tetradec-7-enoyl-sn-glycerol 3-phosphate[p] -> 2-Tetradec-7-enoyl-sn-glycerol 3-phosphate	Facilitated diffusion across CM	0.00123456	0.00142864	FALSE	35.6782	4.23328e-278	15.7208
1726	rxn07935	2-Hexadecanoyl-sn-glycerol 3-phosphate[p] -> 2-Hexadecanoyl-sn-glycerol 3-phosphate	Facilitated diffusion across CM	0.001327	0.00140145	FALSE	12.7453	9.4899e-37	5.61004
1727	rxn07936	2-Hexadec-9-enoyl-sn-glycerol 3-phosphate[p] -> 2-Hexadec-9-enoyl-sn-glycerol 3-phosphate	Facilitated diffusion across CM	0.00127862	0.00149665	FALSE	35.7029	1.75587e-278	17.0519
1728	rxn07937	2-Octadecanoyl-sn-glycerol 3-phosphate[p] -> 2-Octadecanoyl-sn-glycerol 3-phosphate	Facilitated diffusion across CM	0.00129681	0.00150365	FALSE	36.3176	4.25498e-288	15.9499
1729	rxn07938	2-Octadec-11-enoyl-sn-glycerol 3-phosphate[p] -> 2-Octadec-11-enoyl-sn-glycerol 3-phosphate	Facilitated diffusion across CM	0.00140139	0.00136422	FALSE	6.56432	1.33507e-10	2.65258
1730	rxn07939	2-Acyl-sn-glycero-3-phosphoethanolamine dodecanoyl[p] -> 2-Acyl-sn-glycero-3-phosphoethanolamine dodecanoyl	Facilitated diffusion across CM	0.00177551	0.00186653	FALSE	14.8066	3.99308e-49	5.12611
1731	rxn07940	2-Acyl-sn-glycero-3-phosphoethanolamine tetradecanoyl[p] -> 2-Acyl-sn-glycero-3-phosphoethanolamine tetradecanoyl	Facilitated diffusion across CM	0.00165765	0.00191626	FALSE	45.6025	0	15.6009
1732	rxn07941	2-Acyl-sn-glycero-3-phosphoethanolamine tetradec-7-enoyl[p] -> 2-Acyl-sn-glycero-3-phosphoethanolamine tetradec-7-enoyl	Facilitated diffusion across CM	0.0017031	0.00207278	FALSE	61.2879	0	21.7061
1733	rxn07942	2-Acyl-sn-glycero-3-phosphoethanolamine hexadecanoyl[p] -> 2-Acyl-sn-glycero-3-phosphoethanolamine hexadecanoyl	Facilitated diffusion across CM	0.00175978	0.00194137	FALSE	32.7229	3.24107e-234	10.3189
1734	rxn07943	2-Acyl-sn-glycero-3-phosphoethanolamine hexadec-9-enoyl[p] -> 2-Acyl-sn-glycero-3-phosphoethanolamine hexadec-9-enoyl	Facilitated diffusion across CM	0.00965036	0.00173923	FALSE	90.0497	0	81.9775
1735	rxn07944	2-Acyl-sn-glycero-3-phosphoethanolamine octadecanoyl[p] -> 2-Acyl-sn-glycero-3-phosphoethanolamine octadecanoyl	Facilitated diffusion across CM	0.00245931	0.001748	FALSE	46.8936	0	28.9232
1736	rxn07945	2-Acyl-sn-glycero-3-phosphoethanolamine octadec-11-enoyl[p] -> 2-Acyl-sn-glycero-3-phosphoethanolamine octadec-11-enoyl	Facilitated diffusion across CM	0.00182994	0.00179709	FALSE	6.17774	1.64158e-09	1.79528
1737	rxn07946	ATP + H+ + Dodecanoate + 2-Acyl-sn-glycero-3-phosphoethanolamine dodecanoyl -> PPi + AMP + Phosphatidylethanolamine didodecanoyl	Glycerophospholipid metabolism	0.00093911	0.000863202	FALSE	18.2545	6.19026e-74	8.08304
1738	rxn07947	ATP + H+ + Tetradecanoate + 2-Acyl-sn-glycero-3-phosphoethanolamine tetradecanoyl -> PPi + AMP + Phosphatidylethanolamine ditetradecanoyl	Glycerophospholipid metabolism	0.000753155	0.00106006	FALSE	77.9392	0	40.7487
1739	rxn07948	ATP + H+ + Tetradecenoate-7-enoyl + 2-Acyl-sn-glycero-3-phosphoethanolamine tetradec-7-enoyl -> PPi + AMP + Phosphatidylethanolamine ditetradec-7-enoyl	Glycerophospholipid metabolism	0.00077577	0.00102738	FALSE	64.0632	0	32.434
1740	rxn07949	ATP + H+ + Hexadecanoate + 2-Acyl-sn-glycero-3-phosphoethanolamine hexadecanoyl -> PPi + AMP + Phosphatidylethanolamine dihexadecanoyl	Glycerophospholipid metabolism	0.000862148	0.000864056	FALSE	1.28092	0.448646	0.221242
1741	rxn07950	ATP + H+ + Hexadecenoate-9-enoyl + 2-Acyl-sn-glycero-3-phosphoethanolamine hexadec-9-enoyl -> PPi + AMP + Phosphatidylethanolamine dihexadec-9enoyl	Glycerophospholipid metabolism	0.00871841	0.000927351	FALSE	88.6648	0	89.3633
1742	rxn07951	ATP + H+ + Octadecanoate + 2-Acyl-sn-glycero-3-phosphoethanolamine octadecanoyl -> PPi + AMP + Phosphatidylethanolamine dioctadecanoyl	Glycerophospholipid metabolism	0.00170051	0.000939385	FALSE	51.5459	0	44.7586
1743	rxn07952	ATP + H+ + Octadecenoate-11-enoyl + 2-Acyl-sn-glycero-3-phosphoethanolamine octadec-11-enoyl -> PPi + AMP + Phosphatidylethanolamine dioctadec-11-enoyl	Glycerophospholipid metabolism	0.000857693	0.000919462	FALSE	16.2642	5.49322e-59	7.20176
1744	rxn07953	2-Acyl-sn-glycero-3-phosphoglycerol dodecanoyl[p] -> 2-Acyl-sn-glycero-3-phosphoglycerol dodecanoyl	Facilitated diffusion across CM	0.00161083	0.00194838	FALSE	67.3675	0	20.9548
1745	rxn07954	2-Acyl-sn-glycero-3-phosphoglycerol tetradecanoyl[p] -> 2-Acyl-sn-glycero-3-phosphoglycerol tetradecanoyl	Facilitated diffusion across CM	0.00170768	0.00208534	FALSE	62.3791	0	22.1152
1746	rxn07955	2-Acyl-sn-glycero-3-phosphoglycerol tetradec-7-enoyl[p] -> 2-Acyl-sn-glycero-3-phosphoglycerol tetradec-7-enoyl	Facilitated diffusion across CM	0.00139102	0.00166271	FALSE	57.9888	0	19.5318
1747	rxn07956	2-Acyl-sn-glycero-3-phosphoglycerol hexadecanoyl[p] -> 2-Acyl-sn-glycero-3-phosphoglycerol hexadecanoyl	Facilitated diffusion across CM	0.00136767	0.0018558	FALSE	87.2011	0	35.6907
1748	rxn07957	2-Acyl-sn-glycero-3-phosphoglycerol hexadec-9-enoyl[p] -> 2-Acyl-sn-glycero-3-phosphoglycerol hexadec-9-enoyl	Facilitated diffusion across CM	0.00167879	0.00160884	FALSE	13.2503	1.30611e-39	4.16654
1749	rxn07958	2-Acyl-sn-glycero-3-phosphoglycerol octadecanoyl[p] -> 2-Acyl-sn-glycero-3-phosphoglycerol octadecanoyl	Facilitated diffusion across CM	0.00155659	0.00177257	FALSE	41.9564	0	13.875
1750	rxn07959	2-Acyl-sn-glycero-3-phosphoglycerol octadec-11-enoyl[p] -> 2-Acyl-sn-glycero-3-phosphoglycerol octadec-11-enoyl	Facilitated diffusion across CM	0.00504547	0.0015921	FALSE	106.157	0	68.445
1751	rxn07960	ATP + H+ + Dodecanoate + 2-Acyl-sn-glycero-3-phosphoglycerol dodecanoyl -> PPi + AMP + Phosphatidylglycerol didodecanoyl	Glycerophospholipid metabolism	0.000888402	0.000859023	FALSE	8.74012	6.17178e-18	3.30696
1752	rxn07961	ATP + H+ + Tetradecanoate + 2-Acyl-sn-glycero-3-phosphoglycerol tetradecanoyl -> PPi + AMP + Phosphatidylglycerol ditetradecanoyl	Glycerophospholipid metabolism	0.000884303	0.000867722	FALSE	2.03028	0.0961803	1.87498
1753	rxn07962	ATP + H+ + Tetradecenoate-7-enoyl + 2-Acyl-sn-glycero-3-phosphoglycerol tetradec-7-enoyl -> PPi + AMP + Phosphatidylglycerol ditetradec-7-enoyl	Glycerophospholipid metabolism	0.00079487	0.000859218	FALSE	17.2723	2.44061e-66	8.09541
1754	rxn07963	ATP + H+ + Hexadecanoate + 2-Acyl-sn-glycero-3-phosphoglycerol hexadecanoyl -> PPi + AMP + Phosphatidylglycerol dihexadecanoyl	Glycerophospholipid metabolism	0.000767575	0.00084145	FALSE	19.3675	4.83513e-83	9.62455
1755	rxn07964	ATP + H+ + Hexadecenoate-9-enoyl + 2-Acyl-sn-glycero-3-phosphoglycerol hexadec-9-enoyl -> PPi + AMP + Phosphatidylglycerol dihexadec-9-enoyl	Glycerophospholipid metabolism	0.000875074	0.000863935	FALSE	3.22858	0.00294648	1.27293
1756	rxn07965	ATP + H+ + Octadecanoate + 2-Acyl-sn-glycero-3-phosphoglycerol octadecanoyl -> PPi + AMP + Phosphatidylglycerol dioctadecanoyl	Glycerophospholipid metabolism	0.000850777	0.000963227	FALSE	29.2075	6.35114e-187	13.2174
1757	rxn07966	ATP + H+ + Octadecenoate-11-enoyl + 2-Acyl-sn-glycero-3-phosphoglycerol octadec-11-enoyl -> PPi + AMP + Phosphatidylglycerol dioctadec-11-enoyl	Glycerophospholipid metabolism	0.000758681	0.000793819	FALSE	9.41272	1.29779e-20	4.6315
1758	rxn07973	3-AMP[e] <=> 3-AMP[p]	Transport across OM	0	0	FALSE	0	1	#DIV/0!
1759	rxn07974	3-CMP[e] <=> 3-CMP[p]	Transport across OM	0	0	FALSE	0	1	#DIV/0!
1760	rxn07975	Gp[e] <=> Gp[p]	Transport across OM	0	0	FALSE	0	1	#DIV/0!
1761	rxn07976	H2O + Trans-3-cis-5-dodecenoyl-ACP <=> (R)-3-Hydroxy-cis-dodec-5-enoyl-ACP	Fatty acid biosynthesis	-0.0144844	-0.015664	FALSE	56.1706	0	8.14437
1762	rxn07977	H2O + Trans-3-cis-7-myristoleoyl-ACP <=> (R)-3-hydroxy-cis-myristol-7-eoyl-ACP	Fatty acid biosynthesis	-0.0144844	-0.015664	FALSE	56.1706	0	8.14437
1763	rxn07978	H2O + (R)-3-Hydroxy-cis-palm-9-eoyl-ACP <=> Trans-3-cis-9-palmitoleoyl-ACP	Fatty acid biosynthesis	0.0134718	0.0147383	FALSE	60.8067	0	9.40046
1764	rxn07980	H2O + Trans-3-cis-11-vacceoyl-ACP <=> (R)-3-hydroxy-cis-vacc-11-enoyl-ACP	Fatty acid biosynthesis	-0.000579655	-0.000583494	FALSE	1.23424	0.485253	0.662342
1765	rxn07987	NADPH + H+ + 3-Oxo-cis-5-dodecenoyl-ACP -> NADP + (R)-3-Hydroxy-cis-dodec-5-enoyl-ACP	Fatty acid biosynthesis	0.0144844	0.015664	FALSE	56.1706	0	8.14437
1766	rxn07989	NADPH + H+ + 3-Oxo-cis-myristol-7-eoyl-ACP -> NADP + (R)-3-hydroxy-cis-myristol-7-eoyl-ACP	Fatty acid biosynthesis	0.0144844	0.015664	FALSE	56.1706	0	8.14437
1767	rxn07991	NADPH + H+ + 3-Oxo-cis-palm-9-eoyl-ACP -> NADP + (R)-3-Hydroxy-cis-palm-9-eoyl-ACP	Fatty acid biosynthesis	0.0134718	0.0147383	FALSE	60.8067	0	9.40046
1768	rxn07993	NADPH + H+ + 3-Oxo-cis-vacc-11-enoyl-ACP -> NADP + (R)-3-hydroxy-cis-vacc-11-enoyl-ACP	Fatty acid biosynthesis	0.000579655	0.000583494	FALSE	1.23424	0.485253	0.662342
1769	rxn07997	H+ + Malonyl-ACP + Cis-3-Decenoyl-ACP -> CO2 + ACP + 3-Oxo-cis-5-dodecenoyl-ACP	Fatty acid biosynthesis	0.0144844	0.015664	FALSE	56.1706	0	8.14437
1770	rxn07998	H+ + Malonyl-ACP + Cis-Dodec-5-enoyl-ACP -> CO2 + ACP + 3-Oxo-cis-myristol-7-eoyl-ACP	Fatty acid biosynthesis	0.0144844	0.015664	FALSE	56.1706	0	8.14437
1771	rxn08000	H+ + Malonyl-ACP + Tetradecenoyl-7-enoyl-ACP -> CO2 + ACP + 3-Oxo-cis-palm-9-eoyl-ACP	Fatty acid biosynthesis	0.0134718	0.0147383	FALSE	60.8067	0	9.40046
1772	rxn08002	H+ + Malonyl-ACP + Hexadecenoyl-9-enoyl-ACP -> CO2 + ACP + 3-Oxo-cis-vacc-11-enoyl-ACP	Fatty acid biosynthesis	0.000579655	0.000583494	FALSE	1.23424	0.485253	0.662342
1773	rxn08003	H2O + ATP + L-alanine-D-glutamate-meso-2,6-diaminoheptanedioate[p] -> ADP + Phosphate + H+ + L-alanine-D-glutamate-meso-2,6-diaminoheptanedioate	ABC transporter	0	0	FALSE	0	1	#DIV/0!
1774	rxn08005	3-UMP[e] <=> 3-UMP[p]	Transport across OM	0	0	FALSE	0	1	#DIV/0!
1775	rxn08007	H2O + L-alanine-D-glutamate-meso-2,6-diaminoheptanedioate-D-alanine -> D-Alanine + L-alanine-D-glutamate-meso-2,6-diaminoheptanedioate	Peptidoglycan biosynthesis	0	0	FALSE	0	1	#DIV/0!
1776	rxn08008	H2O + ATP + L-alanine-D-glutamate-meso-2,6-diaminoheptanedioate-D-alanine[p] -> ADP + Phosphate + H+ + L-alanine-D-glutamate-meso-2,6-diaminoheptanedioate-D-alanine	ABC transporter	0	0	FALSE	0	1	#DIV/0!
1777	rxn08014	ATP + H+ + Tetradecanoate + ACP -> PPi + AMP + Tetradecanoyl-ACP	Glycerophospholipid metabolism	0.00695967	0.00720492	FALSE	15.5731	3.37966e-54	3.52397
1778	rxn08015	ATP + H+ + ACP + Tetradecenoate-7-enoyl -> PPi + AMP + Tetradecenoyl-7-enoyl-ACP	Glycerophospholipid metabolism	0.00611536	0.0060191	FALSE	5.91144	8.50769e-09	1.57403
1779	rxn08016	ATP + H+ + Hexadecanoate + ACP -> PPi + AMP + Hexadecanoyl-ACP	Glycerophospholipid metabolism	0.00816028	0.00774761	FALSE	21.8584	2.26798e-105	5.05711
1780	rxn08017	ATP + H+ + ACP + Hexadecenoate-9-enoyl -> PPi + AMP + Hexadecenoyl-9-enoyl-ACP	Glycerophospholipid metabolism	0.00677876	0.00582914	FALSE	70.2514	0	14.0088
1781	rxn08018	ATP + H+ + ACP + Octadecenoate-11-enoyl -> PPi + AMP + Octadecenoyl-11-enoyl-ACP	Glycerophospholipid metabolism	0.0116153	0.00661467	FALSE	89.5399	0	43.0521
1782	rxn08019	ATP + H+ + Octadecanoate + ACP -> PPi + AMP + Octadecanoyl-ACP	Glycerophospholipid metabolism	0.00561314	0.00584877	FALSE	17.9426	1.77931e-71	4.1977
1783	rxn08020	ATP + H+ + Dodecanoate + ACP -> PPi + AMP + Dodecanoyl-ACP	Glycerophospholipid metabolism	0.00685661	0.00739164	FALSE	32.1617	2.63719e-226	7.80311
1784	rxn08028	GABA[e] <=> GABA[p]	Transport across OM	-0.000207632	-0.000221973	FALSE	14.0734	1.63303e-44	6.90708
1785	rxn08030	Acetoacetate[e] <=> Acetoacetate[p]	Transport across OM	-0.000284227	-0.000277183	FALSE	4.83901	3.18548e-06	2.47857
1786	rxn08042	N-Acetyl-D-glucosamine[e] <=> N-Acetyl-D-glucosamine[p]	Transport across OM	0	0	FALSE	0	1	#DIV/0!
1787	rxn08044	H2O + MurNAc 6-phosphate -> D-Lactate + N-Acetyl-D-glucosamine 6-phosphate	Peptidoglycan biosynthesis	0	0	FALSE	0	1	#DIV/0!
1788	rxn08048	Phosphoenolpyruvate + N-Acetylmuramate[p] -> Pyruvate + MurNAc 6-phosphate	PTS transporter	0	0	FALSE	0	1	#DIV/0!
1789	rxn08053	FAD + Octadecanoyl-CoA -> FADH2 + Octadecenoyl-2-enoyl-CoA	Fatty acid degradation	0.00157738	0.00145276	FALSE	20.9652	4.65961e-97	7.8999
1790	rxn08063	Acetic acid[e] <=> Acetic acid[p]	Transport across OM	-0.000580956	-0.000645043	FALSE	21.6805	1.09025e-103	11.0313
1791	rxn08065	Adenine[e] <=> Adenine[p]	Transport across OM	-0.000242185	-0.000269203	FALSE	24.3017	6.83573e-130	11.156
1792	rxn08069	Adenosine[e] <=> Adenosine[p]	Transport across OM	0.003219	0.00363652	FALSE	32.9845	6.00046e-238	12.9706
1793	rxn08073	H2O + N-Acetyl-D-glucosamine(anhydrous)N-Acetylmuramyl-tripeptide -> L-alanine-D-glutamate-meso-2,6-diaminoheptanedioate + N-Acetyl-D-glucosamine(anhydrous)N-Acetylmuramic acid	Peptidoglycan biosynthesis	0	0	FALSE	0	1	#DIV/0!
1794	rxn08074	H2O + N-Acetyl-D-glucosamine(anhydrous)N-Acetylmuramyl-tripeptide -> N-Acetyl-D-glucosamine + 1,6-Anhydrous-N-Acetylmuramyl-tripeptide	Peptidoglycan biosynthesis	0	0	FALSE	0	1	#DIV/0!
1795	rxn08076	H2O + N-Acetyl-D-glucosamine(anhydrous)N-Acetylmuramyl-tetrapeptide -> L-alanine-D-glutamate-meso-2,6-diaminoheptanedioate-D-alanine + N-Acetyl-D-glucosamine(anhydrous)N-Acetylmuramic acid	Peptidoglycan biosynthesis	0	0	FALSE	0	1	#DIV/0!
1796	rxn08077	H2O + N-Acetyl-D-glucosamine(anhydrous)N-Acetylmuramyl-tetrapeptide -> D-Alanine + N-Acetyl-D-glucosamine(anhydrous)N-Acetylmuramyl-tripeptide	Peptidoglycan biosynthesis	0	0	FALSE	0	1	#DIV/0!
1797	rxn08078	H2O + N-Acetyl-D-glucosamine(anhydrous)N-Acetylmuramyl-tetrapeptide -> N-Acetyl-D-glucosamine + 1,6-Anhydrous-N-Acetylmuramyl-tetrapeptide	Peptidoglycan biosynthesis	0	0	FALSE	0	1	#DIV/0!
1798	rxn08080	H2O + N-Acetyl-D-glucosamine(anhydrous)N-Acetylmuramic acid -> N-Acetyl-D-glucosamine + 1,6-Anhydrous-N-Acetylmuramate	Peptidoglycan biosynthesis	0	0	FALSE	0	1	#DIV/0!
1799	rxn08082	Agmatine[e] <=> Agmatine[p]	Transport across OM	-0.00017541	-0.000152851	FALSE	30.3284	2.02619e-201	12.8606
1800	rxn08096	2-Oxoglutarate[e] <=> 2-Oxoglutarate[p]	Transport across OM	-0.000227312	-0.000234376	FALSE	6.53939	1.57491e-10	3.10775
1801	rxn08104	L-Alanine[e] <=> L-Alanine[p]	Transport across OM	-0.000395363	-0.00030193	FALSE	53.5064	0	23.6322
1802	rxn08117	Allantoin[e] <=> (S)-Allantoin[p]	Transport across OM	-0.000290604	-0.000297185	FALSE	5.17854	5.50874e-07	2.26432
1803	rxn08123	H2O + 1,6-Anhydrous-N-Acetylmuramyl-tripeptide -> L-alanine-D-glutamate-meso-2,6-diaminoheptanedioate + 1,6-Anhydrous-N-Acetylmuramate	Peptidoglycan biosynthesis	0	0	FALSE	0	1	#DIV/0!
1804	rxn08124	H2O + 1,6-Anhydrous-N-Acetylmuramyl-tetrapeptide -> L-alanine-D-glutamate-meso-2,6-diaminoheptanedioate-D-alanine + 1,6-Anhydrous-N-Acetylmuramate	Peptidoglycan biosynthesis	0	0	FALSE	0	1	#DIV/0!
1805	rxn08125	H2O + 1,6-Anhydrous-N-Acetylmuramyl-tetrapeptide -> D-Alanine + 1,6-Anhydrous-N-Acetylmuramyl-tripeptide	Peptidoglycan biosynthesis	0	0	FALSE	0	1	#DIV/0!
1806	rxn08134	AMP[e] <=> AMP[p]	Transport across OM	-0.00339223	-0.00382474	FALSE	34.2194	5.86174e-256	12.7502
1807	rxn08136	H2O + ATP + 1,6-Anhydrous-N-Acetylmuramate -> ADP + MurNAc 6-phosphate	Peptidoglycan biosynthesis	0	0	FALSE	0	1	#DIV/0!
1808	rxn08155	L-Arginine[e] <=> L-Arginine[p]	Transport across OM	-0.0001252	-0.000145562	FALSE	34.9297	1.25815e-266	16.2638
1809	rxn08159	L-Ascorbate[e] <=> L-Ascorbate[p]	Transport across OM	0	0	FALSE	0	1	#DIV/0!
1810	rxn08162	L-Asparagine[e] <=> L-Asparagine[p]	Transport across OM	-0.000298937	-0.000319219	FALSE	10.8971	3.28945e-27	6.78487
1811	rxn08170	L-Aspartate[e] <=> L-Aspartate[p]	Transport across OM	-0.000302659	-0.000300135	FALSE	0.111744	1	0.833701
1812	rxn08175	Beta-Alanine[e] <=> Beta-Alanine[p]	Transport across OM	0	0	FALSE	0	1	#DIV/0!
1813	rxn08184	Butanoate[e] <=> Butanoate[p]	Transport across OM	0	0	FALSE	0	1	#DIV/0!
1814	rxn08186	Ca2+[e] <=> Ca2+[p]	Transport across OM	8.70916e-07	8.71333e-07	FALSE	5092.22	0	0.0479274
1815	rxn08197	Cd2+[e] <=> Cd2+[p]	Transport across OM	0	0	FALSE	0	1	#DIV/0!
1816	rxn08214	Choline[e] <=> Choline[p]	Transport across OM	0	0	FALSE	0	1	#DIV/0!
1817	rxn08217	Citrate[e] <=> Citrate[p]	Transport across OM	-0.000208682	-0.000204719	FALSE	4.32024	3.77751e-05	1.89894
1818	rxn08226	Glycerol[p] + Cardiolipin tetradodecanoyl[p] <=> 2 Phosphatidylglycerol didodecanoyl[p]	Glycerophospholipid metabolism	-0.00143451	-0.00141144	FALSE	4.64213	8.39976e-06	1.60822
1819	rxn08228	Glycerol[p] + Cardiolipin tetratetradec-7-enoyl[p] <=> 2 Phosphatidylglycerol ditetradec-7-enoyl[p]	Glycerophospholipid metabolism	-0.00151935	-0.00148175	FALSE	5.53318	7.81278e-08	2.47441
1820	rxn08230	Glycerol[p] + Cardiolipin tetrahexadec-9-enoyl[p] <=> 2 Phosphatidylglycerol dihexadec-9-enoyl[p]	Glycerophospholipid metabolism	-0.00152879	-0.00154636	FALSE	2.01714	0.0990476	1.14901
1821	rxn08232	Glycerol[p] + Cardiolipin tetraoctadec-11-enoyl[p] <=> 2 Phosphatidylglycerol dioctadec-11-enoyl[p]	Glycerophospholipid metabolism	-0.00164412	-0.00148053	FALSE	28.8607	1.50629e-182	9.94986
1822	rxn08234	Cl-[e] <=> Cl-[p]	Transport across OM	8.70916e-07	8.71333e-07	FALSE	5092.34	0	0.0479288
1823	rxn08236	CMP[e] <=> CMP[p]	Transport across OM	-0.00441972	-0.00417866	FALSE	10.4485	4.07035e-25	5.45424
1824	rxn08237	CO2[e] <=> CO2[p]	Transport across OM	-19.7584	-19.7534	TRUE	65.9432	0	0.025545
1825	rxn08241	Co2+[e] <=> Co2+[p]	Transport across OM	0	0	FALSE	0	1	#DIV/0!
1826	rxn08265	Carnitine[e] <=> Carnitine[p]	Transport across OM	0	0	FALSE	0	1	#DIV/0!
1827	rxn08267	Cytosine[e] <=> Cytosine[p]	Transport across OM	0	0	FALSE	0	1	#DIV/0!
1828	rxn08273	Cu2+[e] <=> Cu2+[p]	Transport across OM	0	0	FALSE	0	1	#DIV/0!
1829	rxn08283	D-Cysteine[e] <=> D-Cysteine[p]	Transport across OM	0	0	FALSE	0	1	#DIV/0!
1830	rxn08290	Cytidine[e] <=> Cytidine[p]	Transport across OM	0.00422938	0.00396513	FALSE	11.6365	7.56552e-31	6.24793
1831	rxn08302	D-Alanine[e] <=> D-Alanine[p]	Transport across OM	-0.000323287	-0.000370825	FALSE	30.4056	1.9503e-202	14.7044
1832	rxn08305	Cadaverine[e] <=> Cadaverine[p]	Transport across OM	0	0	FALSE	0	1	#DIV/0!
1833	rxn08306	CTP + 1,2-Didodecanoyl-sn-glycerol 3-phosphate -> PPi + CDP-1,2-didodecanoylglycerol	Glycerophospholipid metabolism	0.00554887	0.00607947	FALSE	55.474	0	9.56238
1834	rxn08307	CTP + 1,2-Ditetradecanoyl-sn-glycerol 3-phosphate -> PPi + CDP-1,2-ditetradecanoylglycerol	Glycerophospholipid metabolism	0.00603639	0.00631352	FALSE	25.3266	6.0757e-141	4.59099
1835	rxn08308	CTP + 1,2-Ditetradec-7-enoyl-sn-glycerol 3-phosphate -> PPi + CDP-1,2-ditetradec-7-enoylglycerol	Glycerophospholipid metabolism	0.00535847	0.0060251	FALSE	69.7994	0	12.4408
1836	rxn08309	CTP + 1,2-Dihexadecanoyl-sn-glycerol 3-phosphate -> PPi + CDP-1,2-dihexadecanoylglycerol	Glycerophospholipid metabolism	0.00582161	0.00649759	FALSE	64.7365	0	11.6116
1837	rxn08310	CTP + 1,2-Dihexadec-9-enoyl-sn-glycerol 3-phosphate -> PPi + CDP-1,2-dihexadec-9-enoylglycerol	Glycerophospholipid metabolism	0.0057776	0.00582972	FALSE	6.41416	3.59158e-10	0.902101
1838	rxn08311	CTP + 1,2-Dioctadecanoyl-sn-glycerol 3-phosphate -> PPi + CDP-1,2-dioctadecanoylglycerol	Glycerophospholipid metabolism	0.00562158	0.00610572	FALSE	49.689	0	8.61218
1839	rxn08312	CTP + 1,2-Dioctadec-11-enoyl-sn-glycerol 3-phosphate -> PPi + CDP-1,2-dioctadec-11-enoylglycerol	Glycerophospholipid metabolism	0.00962074	0.00584745	FALSE	112.621	0	39.2204
1840	rxn08314	Decanoate[e] -> Decanoate[p]	Transport across OM	0	0	FALSE	0	1	#DIV/0!
1841	rxn08318	Dodecanoate[e] -> Dodecanoate[p]	Transport across OM	0	0	FALSE	0	1	#DIV/0!
1842	rxn08325	Glycerone[e] <=> Glycerone[p]	Transport across OM	0	0	FALSE	0	1	#DIV/0!
1843	rxn08373	D-Serine[e] <=> D-Serine[p]	Transport across OM	0	0	FALSE	0	1	#DIV/0!
1844	rxn08374	DTMP[e] <=> DTMP[p]	Transport across OM	-9.7243e-05	-8.95916e-05	FALSE	17.0159	1.98318e-64	7.86833
1845	rxn08386	NADH + H+ + Trans-3-cis-5-dodecenoyl-ACP -> NAD + Cis-Dodec-5-enoyl-ACP	Fatty acid biosynthesis	0.0144844	0.015664	FALSE	56.1706	0	8.14437
1846	rxn08390	NADH + H+ + Trans-3-cis-7-myristoleoyl-ACP -> NAD + Tetradecenoyl-7-enoyl-ACP	Fatty acid biosynthesis	0.0144844	0.015664	FALSE	56.1706	0	8.14437
1847	rxn08394	NADH + H+ + Trans-3-cis-9-palmitoleoyl-ACP -> NAD + Hexadecenoyl-9-enoyl-ACP	Fatty acid biosynthesis	0.0134718	0.0147383	FALSE	60.8067	0	9.40046
1848	rxn08397	NADPH + H+ + Octadecenoyl-2-enoyl-ACP -> NADP + Octadecanoyl-ACP	Fatty acid biosynthesis	0.00294759	0.00271227	FALSE	24.7335	1.71958e-134	7.98342
1849	rxn08398	NADH + H+ + Trans-3-cis-11-vacceoyl-ACP -> NAD + Octadecenoyl-11-enoyl-ACP	Fatty acid biosynthesis	0.000579655	0.000583494	FALSE	1.23424	0.485253	0.662342
1850	rxn08413	H2O + Octadecenoyl-2-enoyl-CoA -> (S)-3-Hydroxyoctadecanoyl-CoA	Fatty acid degradation	0.00157738	0.00145276	FALSE	20.9652	4.65961e-97	7.8999
1851	rxn08424	Aminoethanol[e] <=> Aminoethanol[p]	Transport across OM	-0.000369926	-0.000392325	FALSE	12.9941	3.82784e-38	6.05488
1852	rxn08428	Ethanol[e] <=> Ethanol[p]	Transport across OM	-0.000298758	-0.000317883	FALSE	14.4961	3.82643e-47	6.40151
1853	rxn08439	H2O + Decanoyl-CoA -> CoA + H+ + Decanoate	Fatty acid degradation	0.00218954	0.00210269	FALSE	8.43325	8.85066e-17	3.96685
1854	rxn08440	H2O + Dodecanoyl-CoA -> CoA + H+ + Dodecanoate	Fatty acid degradation	0.00436583	0.00367122	FALSE	49.4883	0	15.9101
1855	rxn08441	H2O + Tetradecanoyl-CoA -> CoA + H+ + Tetradecanoate	Fatty acid degradation	0.00358509	0.00359071	FALSE	2.50026	0.0285262	0.156745
1856	rxn08442	H2O + Tetradecanoyl-7-enoyl-CoA -> CoA + H+ + Tetradecenoate-7-enoyl	Fatty acid degradation	0.00308229	0.00270937	FALSE	40.7857	0	12.0989
1857	rxn08443	H2O + Hexadecenoyl-9-enoyl-CoA -> CoA + H+ + Hexadecenoate-9-enoyl	Fatty acid degradation	0.0114988	0.00251333	FALSE	102.536	0	78.1426
1858	rxn08444	H2O + Octadecanoyl-CoA -> CoA + H+ + Octadecanoate	Fatty acid degradation	0.00361894	0.00306726	FALSE	31.4035	7.77772e-216	15.2441
1859	rxn08445	H2O + Octadecenoyl-11-enoyl-CoA -> CoA + H+ + Octadecenoate-11-enoyl	Fatty acid degradation	0.00393117	0.00300727	FALSE	77.1178	0	23.502
1860	rxn08446	H2O + Hexanoyl-CoA -> CoA + H+ + Hexanoate	Fatty acid degradation	0.00190944	0.00187787	FALSE	5.41712	1.4987e-07	1.6535
1861	rxn08447	H2O + Octanoyl-CoA -> CoA + H+ + Octanoate	Fatty acid degradation	0.0019768	0.00196531	FALSE	1.03055	0.674927	0.580947
1862	rxn08448	ATP + CoA + H+[p] + Decanoate[p] -> PPi + AMP + Decanoyl-CoA	Transport via vectoral CoA coupling	0.00218954	0.00210269	FALSE	8.43325	8.85066e-17	3.96685
1863	rxn08449	ATP + CoA + H+[p] + Dodecanoate[p] -> PPi + AMP + Dodecanoyl-CoA	Transport via vectoral CoA coupling	0.0115612	0.0121236	FALSE	32.0587	7.19574e-225	4.86393
1864	rxn08450	ATP + CoA + H+[p] + Tetradecanoate[p] -> PPi + AMP + Tetradecanoyl-CoA	Transport via vectoral CoA coupling	0.0118295	0.0129819	FALSE	64.092	0	9.74122
1865	rxn08451	ATP + CoA + H+[p] + Tetradecenoate-7-enoyl[p] -> PPi + AMP + Tetradecanoyl-7-enoyl-CoA	Transport via vectoral CoA coupling	0.0110645	0.0127489	FALSE	97.6054	0	15.2243
1866	rxn08452	ATP + CoA + H+[p] + Hexadecanoate[p] -> PPi + AMP + Hexadecanoyl-CoA	Transport via vectoral CoA coupling	0.012031	0.0127449	FALSE	41.853	0	5.93394
1867	rxn08453	ATP + CoA + H+[p] + Hexadecenoate-9-enoyl[p] -> PPi + AMP + Hexadecenoyl-9-enoyl-CoA	Transport via vectoral CoA coupling	0.0197342	0.012087	FALSE	86.724	0	38.7508
1868	rxn08454	ATP + CoA + H+[p] + Octadecanoate[p] -> PPi + AMP + Octadecanoyl-CoA	Transport via vectoral CoA coupling	0.0124502	0.0126509	FALSE	11.0968	3.60708e-28	1.61192
1869	rxn08455	ATP + CoA + H+[p] + Octadecenoate-11-enoyl[p] -> PPi + AMP + Octadecenoyl-11-enoyl-CoA	Transport via vectoral CoA coupling	0.0156748	0.0123714	FALSE	88.8752	0	21.075
1870	rxn08456	ATP + CoA + H+[p] + Hexanoate[p] -> PPi + AMP + Hexanoyl-CoA	Transport via vectoral CoA coupling	0.00190944	0.00187787	FALSE	5.41712	1.4987e-07	1.6535
1871	rxn08457	ATP + CoA + H+[p] + Octanoate[p] -> PPi + AMP + Octanoyl-CoA	Transport via vectoral CoA coupling	0.0019768	0.00196531	FALSE	1.03055	0.674927	0.580947
1872	rxn08461	Formaldehyde[e] <=> Formaldehyde[p]	Transport across OM	0	0	FALSE	0	1	#DIV/0!
1873	rxn08462	Formaldehyde[p] <=> Formaldehyde	Facilitated diffusion across CM	0	0	FALSE	0	1	#DIV/0!
1874	rxn08475	Fe2+[e] <=> Fe2+[p]	Transport across OM	8.70916e-07	8.71333e-07	FALSE	5092.31	0	0.0479292
1875	rxn08537	D-Fructose[e] <=> D-Fructose[p]	Transport across OM	0	0	FALSE	0	1	#DIV/0!
1876	rxn08544	Fumarate[e] <=> Fumarate[p]	Transport across OM	-0.000315216	-0.000311208	FALSE	3.8812	0.000247796	1.27126
1877	rxn08545	Glucose-1-phosphate[e] <=> Glucose-1-phosphate[p]	Transport across OM	-0.000154644	-0.000170028	FALSE	22.4143	1.01107e-110	9.94794
1878	rxn08546	Glycerol-3-phosphate + Dodecanoyl-ACP -> ACP + 1-Dodecanoyl-sn-glycerol 3-phosphate	Glycerophospholipid metabolism	0.0015972	0.00141916	FALSE	28.5078	3.77279e-178	11.1469
1879	rxn08547	Glycerol-3-phosphate + Tetradecanoyl-ACP -> ACP + 1-Tetradecanoyl-sn-glycerol 3-phosphate	Glycerophospholipid metabolism	0.00171915	0.00161198	FALSE	15.7843	1.22306e-55	6.23396
1880	rxn08548	Glycerol-3-phosphate + Tetradecenoyl-7-enoyl-ACP -> ACP + 1-Tetradec-7-enoyl-sn-glycerol 3-phosphate	Glycerophospholipid metabolism	0.0013802	0.00133091	FALSE	10.143	9.6746e-24	3.57126
1881	rxn08549	Glycerol-3-phosphate + Hexadecanoyl-ACP -> ACP + 1-Hexadecanoyl-sn-glycerol 3-phosphate	Glycerophospholipid metabolism	0.00188958	0.00212526	FALSE	33.389	9.07559e-244	12.4729
1882	rxn08550	Glycerol-3-phosphate + Hexadecenoyl-9-enoyl-ACP -> ACP + 1-Hexadec-9-enoyl-sn-glycerol 3-phosphate	Glycerophospholipid metabolism	0.00160666	0.00151677	FALSE	15.9244	1.31941e-56	5.59528
1883	rxn08551	Glycerol-3-phosphate + Octadecanoyl-ACP -> ACP + 1-Octadecanoyl-sn-glycerol 3-phosphate	Glycerophospholipid metabolism	0.00182735	0.00197261	FALSE	23.0521	5.02731e-117	7.94875
1884	rxn08552	Glycerol-3-phosphate + Octadecenoyl-11-enoyl-ACP -> ACP + 1-Octadec-11-enoyl-sn-glycerol 3-phosphate	Glycerophospholipid metabolism	0.00607978	0.00165106	FALSE	127.299	0	72.8434
1885	rxn08553	H2O + ATP + Glycerophosphocholine[p] -> ADP + Phosphate + H+ + Glycerophosphocholine	ABC transporter	0.00158945	0.00195647	FALSE	42.6769	0	23.0911
1886	rxn08554	Glycerophosphocholine[e] <=> Glycerophosphocholine[p]	Transport across OM	0	0	FALSE	0	1	#DIV/0!
1887	rxn08559	H2O + ATP + Glycerophosphoethanolamine[p] -> ADP + Phosphate + H+ + Glycerophosphoethanolamine	ABC transporter	0.00415242	0.00353	FALSE	56.2961	0	14.9891
1888	rxn08560	Glycerophosphoethanolamine[e] <=> Glycerophosphoethanolamine[p]	Transport across OM	-0.000118345	-0.000136841	FALSE	29.1895	1.07469e-186	15.6289
1889	rxn08561	H2O + ATP + Glycerophosphoglycerol[p] -> ADP + Phosphate + H+ + Glycerophosphoglycerol	ABC transporter	0.00218567	0.00238825	FALSE	27.0297	2.58033e-160	9.26893
1890	rxn08562	Glycerophosphoglycerol[e] <=> Glycerophosphoglycerol[p]	Transport across OM	-0.000157695	-0.000119565	FALSE	62.1581	0	24.1794
1891	rxn08570	D-glucose-6-phosphate[e] <=> D-glucose-6-phosphate[p]	Transport across OM	-0.000154584	-0.000157705	FALSE	3.24391	0.00279391	2.019
1892	rxn08589	D-Galacturonate[e] <=> D-Galacturonate[p]	Transport across OM	0	0	FALSE	0	1	#DIV/0!
1893	rxn08591	D-Glucosamine_phosphate[e] <=> D-Glucosamine_phosphate[p]	Transport across OM	-0.000147488	-0.000146435	FALSE	2.32552	0.0457364	0.713825
1894	rxn08595	Gamma-butyrobetaine[e] <=> Gamma-butyrobetaine[p]	Transport across OM	0	0	FALSE	0	1	#DIV/0!
1895	rxn08610	GLCN[e] <=> GLCN[p]	Transport across OM	-0.000183193	-0.000194668	FALSE	13.3773	2.39072e-40	6.26378
1896	rxn08617	D-Glucose[e] <=> D-Glucose[p]	Transport across OM	9.99981	9.99983	TRUE	14.2276	1.83247e-45	0.000114737
1897	rxn08623	Glucuronate[e] <=> Glucuronate[p]	Transport across OM	0	0	FALSE	0	1	#DIV/0!
1898	rxn08633	L-Glutamate[e] <=> L-Glutamate[p]	Transport across OM	-0.000215583	-0.000209893	FALSE	5.554	6.94439e-08	2.63913
1899	rxn08639	BET[e] <=> BET[p]	Transport across OM	0	0	FALSE	0	1	#DIV/0!
1900	rxn08640	Glycerol 2-phosphate[e] <=> Glycerol 2-phosphate[p]	Transport across OM	0	0	FALSE	0	1	#DIV/0!
1901	rxn08643	Glycerol-3-phosphate[e] <=> Glycerol-3-phosphate[p]	Transport across OM	-0.000242304	-0.000261838	FALSE	15.4492	2.319e-53	8.0621
1902	rxn08654	Glycerol[e] <=> Glycerol[p]	Transport across OM	-0.000266348	-0.000277249	FALSE	7.9037	7.07235e-15	4.09265
1903	rxn08662	Glycine[e] <=> Glycine[p]	Transport across OM	-0.00059895	-0.00154519	FALSE	38.5832	0	157.984
1904	rxn08664	GMP[e] <=> GMP[p]	Transport across OM	-0.00116648	-0.00129348	FALSE	26.2803	1.22226e-151	10.8873
1905	rxn08669	H2O + Glycerophosphoglycerol -> Glycerol-3-phosphate + Glycerol	Glycerophospholipid metabolism	0.0188933	0.014825	FALSE	121.538	0	21.5328
1906	rxn08672	Guanosine[e] <=> Guanosine[p]	Transport across OM	0.000962439	0.00111877	FALSE	32.9533	1.67667e-237	16.2428
1907	rxn08674	Oxidized_glutathione[e] <=> Oxidized_glutathione[p]	Transport across OM	0	0	FALSE	0	1	#DIV/0!
1908	rxn08677	GSH[e] <=> GSH[p]	Transport across OM	-7.8093e-05	-9.17049e-05	FALSE	34.5806	2.35532e-261	17.4304
1909	rxn08682	Guanine[e] <=> Guanine[p]	Transport across OM	0	0	FALSE	0	1	#DIV/0!
1910	rxn08685	H2O2[e] <=> H2O2[p]	Transport across OM	0	0	FALSE	0	1	#DIV/0!
1911	rxn08686	H2O[e] <=> H2O[p]	Transport across OM	-46.1121	-45.4319	TRUE	157.851	0	1.47519
1912	rxn08700	NAD + (S)-3-Hydroxyoctadecanoyl-CoA -> NADH + H+ + 3-Oxooctadecanoyl-CoA	Fatty acid degradation	0.00157738	0.00145276	FALSE	20.9652	4.65961e-97	7.8999
1913	rxn08704	Hexadecanoate[e] -> Hexadecanoate[p]	Transport across OM	0	0	FALSE	0	1	#DIV/0!
1914	rxn08705	Hexadecenoate-9-enoyl[e] -> Hexadecenoate-9-enoyl[p]	Transport across OM	0	0	FALSE	0	1	#DIV/0!
1915	rxn08717	Hg2+[e] <=> Hg2+[p]	Transport across OM	0	0	FALSE	0	1	#DIV/0!
1916	rxn08721	L-Histidine[e] <=> L-Histidine[p]	Transport across OM	0	0	FALSE	0	1	#DIV/0!
1917	rxn08723	L-Homoserine[e] <=> L-Homoserine[p]	Transport across OM	-0.000234401	-0.000267269	FALSE	30.7779	2.18298e-207	14.0222
1918	rxn08730	H+[e] <=> H+[p]	Transport across OM	-4.46117	-5.14808	TRUE	157.517	0	15.3977
1919	rxn08732	Hexanoate[e] -> Hexanoate[p]	Transport across OM	0	0	FALSE	0	1	#DIV/0!
1920	rxn08737	HYXN[e] <=> HYXN[p]	Transport across OM	-0.000220228	-0.000210028	FALSE	10.3164	1.61677e-24	4.6315
1921	rxn08747	L-Isoleucine[e] <=> L-Isoleucine[p]	Transport across OM	0	0	FALSE	0	1	#DIV/0!
1922	rxn08754	Inosine[e] <=> Inosine[p]	Transport across OM	0	0	FALSE	0	1	#DIV/0!
1923	rxn08767	CoA + 3-Oxooctadecanoyl-CoA -> Acetyl-CoA + Hexadecanoyl-CoA	Fatty acid degradation	0.00157738	0.00145276	FALSE	20.9652	4.65961e-97	7.8999
1924	rxn08771	K+[e] <=> K+[p]	Transport across OM	0	0	FALSE	0	1	#DIV/0!
1925	rxn08773	H2O + L-alanine-D-glutamate-meso-2,6-diaminoheptanedioate -> Meso-2,6-Diaminopimelate + L-Alanine-D-glutamate	Peptidoglycan biosynthesis	0	0	FALSE	0	1	#DIV/0!
1926	rxn08786	L-Leucine[e] <=> L-Leucine[p]	Transport across OM	-0.000119579	-0.000136886	FALSE	33.6818	4.96557e-248	14.4735
1927	rxn08795	L-Lactate[e] <=> L-Lactate[p]	Transport across OM	0	0	FALSE	0	1	#DIV/0!
1928	rxn08817	H2O + 2-Dodecanoyl-sn-glycerol 3-phosphate -> H+ + Glycerol-3-phosphate + Dodecanoate	Glycerophospholipid metabolism	0.00118845	0.00136552	FALSE	29.6457	1.59493e-192	14.8991
1929	rxn08818	H2O + 2-Tetradecanoyl-sn-glycerol 3-phosphate -> H+ + Glycerol-3-phosphate + Tetradecanoate	Glycerophospholipid metabolism	0.00127728	0.00147254	FALSE	36.9872	9.45541e-299	15.2865
1930	rxn08819	H2O + 2-Tetradec-7-enoyl-sn-glycerol 3-phosphate -> H+ + Glycerol-3-phosphate + Tetradecenoate-7-enoyl	Glycerophospholipid metabolism	0.00123456	0.00142864	FALSE	35.6782	4.23328e-278	15.7208
1931	rxn08820	H2O + 2-Hexadecanoyl-sn-glycerol 3-phosphate -> H+ + Glycerol-3-phosphate + Hexadecanoate	Glycerophospholipid metabolism	0.001327	0.00140145	FALSE	12.7453	9.4899e-37	5.61004
1932	rxn08821	H2O + 2-Hexadec-9-enoyl-sn-glycerol 3-phosphate -> H+ + Glycerol-3-phosphate + Hexadecenoate-9-enoyl	Glycerophospholipid metabolism	0.00127862	0.00149665	FALSE	35.7029	1.75587e-278	17.0519
1933	rxn08822	H2O + 2-Octadecanoyl-sn-glycerol 3-phosphate -> H+ + Glycerol-3-phosphate + Octadecanoate	Glycerophospholipid metabolism	0.00129681	0.00150365	FALSE	36.3176	4.25498e-288	15.9499
1934	rxn08823	H2O + 2-Octadec-11-enoyl-sn-glycerol 3-phosphate -> H+ + Glycerol-3-phosphate + Octadecenoate-11-enoyl	Glycerophospholipid metabolism	0.00140139	0.00136422	FALSE	6.56432	1.33507e-10	2.65258
1935	rxn08826	H2O[p] + Two disacharide linked murein units, pentapeptide crosslinked tetrapeptide (A2pm->D-ala) (middle of chain)[p] -> D-Alanine[p] + Two disacharide linked murein units, tripeptide crosslinked tetrapeptide (A2pm->D-ala) (middle of chain)[p]	Peptidoglycan biosynthesis	0.00100167	0.00100876	FALSE	84.5973	0	0.707681
1936	rxn08829	H2O[p] + Two linked disacharide tetrapeptide and tripeptide murein units (uncrosslinked, middle of chain)[p] -> D-Alanine[p] + Two linked disacharide tripeptide murein units (uncrosslinked, middle of chain)[p]	Peptidoglycan biosynthesis	0.000603254	0.000776369	FALSE	111.633	0	28.6968
1937	rxn08838	H2O + 2-Acyl-sn-glycero-3-phosphoethanolamine dodecanoyl -> H+ + Glycerophosphoethanolamine + Dodecanoate	Glycerophospholipid metabolism	0.0008364	0.00100332	FALSE	43.3055	0	19.9573
1938	rxn08839	H2O + 2-Acyl-sn-glycero-3-phosphoethanolamine tetradecanoyl -> H+ + Glycerophosphoethanolamine + Tetradecanoate	Glycerophospholipid metabolism	0.000904492	0.000856199	FALSE	13.8563	3.40967e-43	5.33928
1939	rxn08840	H2O + 2-Acyl-sn-glycero-3-phosphoethanolamine tetradec-7-enoyl -> H+ + Glycerophosphoethanolamine + Tetradecenoate-7-enoyl	Glycerophospholipid metabolism	0.000927333	0.0010454	FALSE	26.7565	3.99826e-157	12.7316
1940	rxn08841	H2O + 2-Acyl-sn-glycero-3-phosphoethanolamine hexadecanoyl -> H+ + Hexadecanoate + Glycerophosphoethanolamine	Glycerophospholipid metabolism	0.000897627	0.00107731	FALSE	45.5038	0	20.0175
1941	rxn08842	H2O + 2-Acyl-sn-glycero-3-phosphoethanolamine hexadec-9-enoyl -> H+ + Glycerophosphoethanolamine + Hexadecenoate-9-enoyl	Glycerophospholipid metabolism	0.000931953	0.000811882	FALSE	30.3905	3.08354e-202	12.8838
1942	rxn08843	H2O + 2-Acyl-sn-glycero-3-phosphoethanolamine octadecanoyl -> H+ + Glycerophosphoethanolamine + Octadecanoate	Glycerophospholipid metabolism	0.000758802	0.000808616	FALSE	15.5877	2.69042e-54	6.56473
1943	rxn08844	H2O + 2-Acyl-sn-glycero-3-phosphoethanolamine octadec-11-enoyl -> H+ + Glycerophosphoethanolamine + Octadecenoate-11-enoyl	Glycerophospholipid metabolism	0.00097225	0.000877628	FALSE	25.0635	4.6054e-138	9.73222
1944	rxn08845	H2O + 2-Acyl-sn-glycero-3-phosphoglycerol dodecanoyl -> H+ + Dodecanoate + Glycerophosphoglycerol	Glycerophospholipid metabolism	0.000722432	0.00108936	FALSE	106.022	0	50.7903
1945	rxn08846	H2O + 2-Acyl-sn-glycero-3-phosphoglycerol tetradecanoyl -> H+ + Glycerophosphoglycerol + Tetradecanoate	Glycerophospholipid metabolism	0.000823379	0.00121762	FALSE	85.8268	0	47.8805
1946	rxn08847	H2O + 2-Acyl-sn-glycero-3-phosphoglycerol tetradec-7-enoyl -> H+ + Glycerophosphoglycerol + Tetradecenoate-7-enoyl	Glycerophospholipid metabolism	0.000596147	0.00080349	FALSE	73.4306	0	34.7804
1947	rxn08848	H2O + 2-Acyl-sn-glycero-3-phosphoglycerol hexadecanoyl -> H+ + Hexadecanoate + Glycerophosphoglycerol	Glycerophospholipid metabolism	0.000600093	0.00101435	FALSE	120.136	0	69.0317
1948	rxn08849	H2O + 2-Acyl-sn-glycero-3-phosphoglycerol hexadec-9-enoyl -> H+ + Glycerophosphoglycerol + Hexadecenoate-9-enoyl	Glycerophospholipid metabolism	0.000803713	0.000744905	FALSE	16.5172	8.60308e-61	7.31707
1949	rxn08850	H2O + 2-Acyl-sn-glycero-3-phosphoglycerol octadecanoyl -> H+ + Octadecanoate + Glycerophosphoglycerol	Glycerophospholipid metabolism	0.000705815	0.000809342	FALSE	33.6216	3.75663e-247	14.6678
1950	rxn08851	H2O + 2-Acyl-sn-glycero-3-phosphoglycerol octadec-11-enoyl -> H+ + Glycerophosphoglycerol + Octadecenoate-11-enoyl	Glycerophospholipid metabolism	0.00428679	0.000798281	FALSE	107.456	0	81.3781
1951	rxn08856	L-Lysine[e] <=> L-Lysine[p]	Transport across OM	0	0	FALSE	0	1	#DIV/0!
1952	rxn08864	D-Malate[e] <=> D-Malate[p]	Transport across OM	0	0	FALSE	0	1	#DIV/0!
1953	rxn08868	L-Malate[e] <=> L-Malate[p]	Transport across OM	0	0	FALSE	0	1	#DIV/0!
1954	rxn08880	D-mannose-6-phosphate[e] <=> D-mannose-6-phosphate[p]	Transport across OM	-0.000148148	-0.000168111	FALSE	27.4887	9.38821e-166	13.4751
1955	rxn08887	Two linked disacharide pentapeptide murein units (uncrosslinked, middle of chain)[p] -> D-Alanine[p] + Two disacharide linked murein units, pentapeptide crosslinked tetrapeptide (A2pm->D-ala) (middle of chain)[p]	Peptidoglycan biosynthesis	0.0140192	0.0156873	FALSE	185.385	0	11.8982
1956	rxn08888	Two linked disacharide pentapeptide murein units (uncrosslinked, middle of chain)[p] -> Ala-Ala[p] + Two disacharide linked murein units, pentapeptide corsslinked tripeptide (A2pm->A2pm) (middle of chain)[p]	Peptidoglycan biosynthesis	0.00161139	0.00144897	FALSE	105.808	0	10.0795
1957	rxn08890	H2O[p] + Two disacharide linked murein units, pentapeptide crosslinked tetrapeptide (A2pm->D-ala) (middle of chain)[p] -> D-Alanine[p] + Two disacharide linked murein units, tetrapeptide corsslinked tetrapeptide (A2pm->D-ala) (middle of chain)[p]	Peptidoglycan biosynthesis	0.0108035	0.0145817	FALSE	424.89	0	34.9727
1958	rxn08891	H2O[p] + Three disacharide linked murein units (pentapeptide crosslinked tetrapeptide (A2pm->D-ala) tetrapeptide corsslinked tetrapeptide (A2pm->D-ala)) (middle of chain)[p] -> D-Alanine[p] + Three disacharide linked murein units (tetrapeptide crosslinked tetrapeptide (A2pm->D-ala) & tetrapeptide corsslinked tetrapeptide (A2pm->D-ala)) (middle of chain)[p]	Peptidoglycan biosynthesis	0.00110084	0.00110137	FALSE	5092.38	0	0.0479291
1959	rxn08893	H2O[p] + Two linked disacharide pentapeptide and tetrapeptide murein units (uncrosslinked, middle of chain)[p] -> D-Alanine[p] + Two linked disacharide tetrapeptide murein units (uncrosslinked, middle of chain)[p]	Peptidoglycan biosynthesis	0.00739329	0.00382054	FALSE	399.27	0	48.3242
1960	rxn08894	H2O[p] + Two linked disacharide pentapeptide and tripeptide murein units (uncrosslinked, middle of chain)[p] -> D-Alanine[p] + Two linked disacharide tetrapeptide and tripeptide murein units (uncrosslinked, middle of chain)[p]	Peptidoglycan biosynthesis	0.000101664	7.11339e-05	FALSE	103.221	0	30.0302
1961	rxn08896	H2O[p] + Two disacharide linked murein units, tripeptide crosslinked tetrapeptide (A2pm->D-ala) (middle of chain)[p] -> Two linked disacharide tetrapeptide and tripeptide murein units (uncrosslinked, middle of chain)[p]	Peptidoglycan biosynthesis	1.23074e-05	1.89218e-05	FALSE	78.8279	0	53.7433
1962	rxn08897	H2O[p] + Two disacharide linked murein units, pentapeptide crosslinked tetrapeptide (A2pm->D-ala) (middle of chain)[p] -> Two linked disacharide pentapeptide and tetrapeptide murein units (uncrosslinked, middle of chain)[p]	Peptidoglycan biosynthesis	0.0022141	9.67786e-05	FALSE	492.097	0	95.629
1963	rxn08898	H2O[p] + Three disacharide linked murein units (tetrapeptide crosslinked tetrapeptide (A2pm->D-ala) & tetrapeptide corsslinked tetrapeptide (A2pm->D-ala)) (middle of chain)[p] -> Three disacharide linked murein units (tetrapeptide crosslinked tetrapeptide (A2pm->D-ala), one uncrosslinked tetrapaptide) (middle of chain)[p]	Peptidoglycan biosynthesis	0	0	FALSE	0	1	#DIV/0!
1964	rxn08911	D-Methionine[e] <=> D-Methionine[p]	Transport across OM	0	0	FALSE	0	1	#DIV/0!
1965	rxn08920	L-Methionine[e] <=> L-Methionine[p]	Transport across OM	0	0	FALSE	0	1	#DIV/0!
1966	rxn08922	Mg[e] <=> Mg[p]	Transport across OM	0	0	FALSE	0	1	#DIV/0!
1967	rxn08928	H2O[p] + Two linked disacharide pentapeptide murein units (uncrosslinked, middle of chain)[p] -> Ala-Ala[p] + Two linked disacharide pentapeptide and tripeptide murein units (uncrosslinked, middle of chain)[p]	Peptidoglycan biosynthesis	8.60814e-05	4.59116e-05	FALSE	135.728	0	46.665
1968	rxn08931	H2O[p] + Two disacharide linked murein units, tripeptide crosslinked tripeptide (A2pm->A2pm) (middle of chain)[p] -> Two linked disacharide tripeptide murein units (uncrosslinked, middle of chain)[p]	Peptidoglycan biosynthesis	0.00159581	0.00142375	FALSE	110.955	0	10.782
1969	rxn08932	H2O[p] + Two disacharide linked murein units, pentapeptide corsslinked tripeptide (A2pm->A2pm) (middle of chain)[p] -> Two linked disacharide pentapeptide and tripeptide murein units (uncrosslinked, middle of chain)[p]	Peptidoglycan biosynthesis	1.55822e-05	2.52223e-05	FALSE	103.72	0	61.866
1970	rxn08937	Two linked disacharide tetrapeptide murein units (uncrosslinked, middle of chain)[p] -> 2 N-Acetyl-D-glucosamine(anhydrous)N-Acetylmuramyl-tetrapeptide[p]	Peptidoglycan biosynthesis	0	0	FALSE	0	1	#DIV/0!
1971	rxn08938	Two linked disacharide tetrapeptide and tripeptide murein units (uncrosslinked, middle of chain)[p] -> N-Acetyl-D-glucosamine(anhydrous)N-Acetylmuramyl-tripeptide[p] + N-Acetyl-D-glucosamine(anhydrous)N-Acetylmuramyl-tetrapeptide[p]	Peptidoglycan biosynthesis	0	0	FALSE	0	1	#DIV/0!
1972	rxn08939	Two linked disacharide tripeptide murein units (uncrosslinked, middle of chain)[p] -> 2 N-Acetyl-D-glucosamine(anhydrous)N-Acetylmuramyl-tripeptide[p]	Peptidoglycan biosynthesis	0	0	FALSE	0	1	#DIV/0!
1973	rxn08940	Three disacharide linked murein units (tetrapeptide crosslinked tetrapeptide (A2pm->D-ala), one uncrosslinked tetrapaptide) (middle of chain)[p] -> N-Acetyl-D-glucosamine(anhydrous)N-Acetylmuramyl-tetrapeptide[p] + Two disacharide linked murein units, tetrapeptide corsslinked tetrapeptide (A2pm->D-ala) (middle of chain)[p]	Peptidoglycan biosynthesis	0	0	FALSE	0	1	#DIV/0!
1974	rxn08952	Mn2+[e] <=> Mn2+[p]	Transport across OM	8.70919e-07	8.71342e-07	FALSE	4726.51	0	0.0485833
1975	rxn08958	Undecaprenyl-diphospho-N-acetylmuramoyl-N-acetylglucosamine-L-ala-D-glu-meso-2-6-diaminopimeloyl-D-ala-D-ala + Two linked disacharide pentapeptide murein units (uncrosslinked, middle of chain)[p] -> Bactoprenyl diphosphate + Three linked disacharide pentapeptide murein units (uncrosslinked, middle of chain)[p]	Peptidoglycan biosynthesis	0.00110084	0.00110137	FALSE	5092.38	0	0.0479291
1976	rxn08966	Nitrous_oxide[e] <=> Nitrous_oxide[p]	Transport across OM	0	0	FALSE	0	1	#DIV/0!
1977	rxn08967	Nitrous_oxide[p] <=> Nitrous_oxide	Facilitated diffusion across CM	0	0	FALSE	0	1	#DIV/0!
1978	rxn08985	Na+[e] <=> Na+[p]	Transport across OM	0	0	FALSE	0	1	#DIV/0!
1979	rxn08986	NH3[e] <=> NH3[p]	Transport across OM	9.88803	9.89765	TRUE	315.298	0	0.0972353
1980	rxn08991	Ni2+[e] <=> Ni2+[p]	Transport across OM	0	0	FALSE	0	1	#DIV/0!
1981	rxn08997	Nicotinamide_ribonucleotide[e] <=> Nicotinamide_ribonucleotide[p]	Transport across OM	-8.09043e-05	-8.64475e-05	FALSE	15.8369	5.30993e-56	6.85156
1982	rxn08999	Nitrite[e] <=> Nitrite[p]	Transport across OM	0	0	FALSE	0	1	#DIV/0!
1983	rxn09000	Menaquinol 8 + Nitrate[p] -> Menaquinone 8 + H2O[p] + Nitrite[p]	Nitrogen metabolism	0	0	FALSE	0	1	#DIV/0!
1984	rxn09002	Menaquinol 8 + Nitrate[p] -> Menaquinone 8 + H2O[p] + Nitrite[p]	Nitrogen metabolism	0	0	FALSE	0	1	#DIV/0!
1985	rxn09005	Nitrate[e] <=> Nitrate[p]	Transport across OM	0	0	FALSE	0	1	#DIV/0!
1986	rxn09008	NO[e] <=> NO[p]	Transport across OM	0	0	FALSE	0	1	#DIV/0!
1987	rxn09009	NO[p] <=> NO	Facilitated diffusion across CM	0.00547049	0.0174199	FALSE	89.1466	0	218.434
1988	rxn09031	O2[e] <=> O2[p]	Transport across OM	18.3935	18.4012	TRUE	113.31	0	0.0421548
1989	rxn09034	Octadecanoate[e] -> Octadecanoate[p]	Transport across OM	0	0	FALSE	0	1	#DIV/0!
1990	rxn09035	Octadecenoate-11-enoyl[e] -> Octadecenoate-11-enoyl[p]	Transport across OM	0	0	FALSE	0	1	#DIV/0!
1991	rxn09036	Octanoate[e] -> Octanoate[p]	Transport across OM	0	0	FALSE	0	1	#DIV/0!
1992	rxn09048	Ornithine[e] <=> Ornithine[p]	Transport across OM	-0.000174652	-0.000202889	FALSE	33.8042	7.97888e-250	16.1674
1993	rxn09050	Orotate[e] <=> Orotate[p]	Transport across OM	0	0	FALSE	0	1	#DIV/0!
1994	rxn09053	H2O + ATP + 1,2-Didodecanoyl-sn-glycerol 3-phosphate -> ADP + Phosphate + H+ + 1,2-Didodecanoyl-sn-glycerol 3-phosphate[p]	ABC transporter	0.00287989	0.00336032	FALSE	43.9167	0	16.6822
1995	rxn09054	H2O + ATP + 1,2-Ditetradecanoyl-sn-glycerol 3-phosphate -> ADP + Phosphate + H+ + 1,2-Ditetradecanoyl-sn-glycerol 3-phosphate[p]	ABC transporter	0.00296565	0.00357929	FALSE	48.9733	0	20.6919
1996	rxn09055	H2O + ATP + 1,2-Ditetradec-7-enoyl-sn-glycerol 3-phosphate -> ADP + Phosphate + H+ + 1,2-Ditetradec-7-enoyl-sn-glycerol 3-phosphate[p]	ABC transporter	0.00300218	0.00324761	FALSE	22.6682	3.2843e-113	8.17512
1997	rxn09056	H2O + ATP + 1,2-Dihexadecanoyl-sn-glycerol 3-phosphate -> ADP + Phosphate + H+ + 1,2-Dihexadecanoyl-sn-glycerol 3-phosphate[p]	ABC transporter	0.00307415	0.00302427	FALSE	4.02526	0.000136497	1.6225
1998	rxn09057	H2O + ATP + 1,2-Dihexadec-9-enoyl-sn-glycerol 3-phosphate -> ADP + Phosphate + H+ + 1,2-Dihexadec-9-enoyl-sn-glycerol 3-phosphate[p]	ABC transporter	0.00302575	0.00328114	FALSE	21.4365	2.11725e-101	8.44026
[truncated: 2,367 more rows]
