# Supplementary material for: Genome-scale metabolic modeling of responses to polymyxins in Pseudomonas aeruginosa
Source: Gigascience. 2018 Mar 13;7(4):giy021. doi: 10.1093/gigascience/giy021 (PMC6333913; doi:10.1093/gigascience/giy021)
Supplement: Supplemental material [file giy021_supp.zip › additionalFile21.xlsx]

## Sheet: Dataset EV20
Additional file 21	Randomised stoichiometric coefficients of LPS
Metabolite ID	Metabolite Name	Condition 1	Condition 2	Condition 3	Condition 4	Condition 5	Condition 6	Condition 7	Condition 8	Condition 9	Condition 10	Condition 11	Condition 12	Condition 13	Condition 14	Condition 15	Condition 16	Condition 17	Condition 18	Condition 19	Condition 20	Condition 21	Condition 22	Condition 23	Condition 24	Condition 25	Condition 26	Condition 27	Condition 28	Condition 29	Condition 30	Condition 31	Condition 32	Condition 33	Condition 34	Condition 35	Condition 36	Condition 37	Condition 38	Condition 39	Condition 40	Condition 41	Condition 42	Condition 43	Condition 44	Condition 45	Condition 46	Condition 47	Condition 48
cpd80651[e]	Pseudomonas aeruginosa LPS common antigen||modified Lipid A|GlcNI-C2-C12:0-secondary-C12:0(2-OH)|GlcNI-C3-C10:0|GlcNII-C2prime-C12:0-secondary-C12:0(2-OH)|GlcNII-C3prime-C10:0-secondary-C16:0|GlcNI-C1-AraN[e]	0.0085033	0.000185937	0.0106177	0.00672846	0.00188448	0.00911741	0.00660345	0.00334884	0.00165435	0.0018896	0.00978573	0.00327555	0.0080081	0.00445647	0.0142151	0.0109144	0.00786001	0.00350304	0.00993032	0.00650957	0.0074038	0.000691308	0.00109911	0.000878588	0.0110089	0.00176289	0.000379709	0.00416434	0.00750168	0.0241113	0.00251447	0.00493966	0.00567513	0.0239413	0.0263217	0.00115255	0.00394714	0.00156528	0.010218	0.00500111	0.015158	0.00692977	0.00635914	0.00803093	0.000989413	0.00972142	0.0179312	0.00674704
cpd80655[e]	Pseudomonas aeruginosa LPS common antigen||modified Lipid A|GlcNI-C2-C12:0-secondary-C12:0(2-OH)|GlcNI-C3-C10:0|GlcNII-C2prime-C12:0-secondary-C12:0(2-OH)|GlcNII-C3prime-C10:0-secondary-C16:0|GlcNI-C1-AraN GlcNII-C1prime-AraN[e]	0.013419	0.000979772	0.00613668	0.00210492	0.0100221	0.00344742	0.00058061	0.00398733	0.00254481	0.00465175	0.00234035	0.00154787	0.0259883	0.00709258	0.00442081	0.00479113	0.00237868	0.0130176	0.00656776	0.000847312	0.00512377	0.0002696	0.00844695	0.00213266	0.00271978	0.00604893	0.0113486	0.00307744	0.00197514	0.00322527	0.000206108	0.00181067	0.00200993	0.00103364	0.00531312	0.00609579	0.00887769	0.0161762	0.00680915	0.00914628	0.00306709	0.0307776	0.00319975	0.00353547	0.0127847	0.00344155	0.0022432	0.00417041
cpd80653[e]	Pseudomonas aeruginosa LPS common antigen||modified Lipid A|GlcNI-C2-C12:0-secondary-C12:0(2-OH)|GlcNI-C3-C10:0|GlcNII-C2prime-C12:0-secondary-C12:0(2-OH)|GlcNII-C3prime-C10:0-secondary-C16:0|GlcNII-C1prime-AraN[e]	0.00274487	0.00235259	0.00310896	0.00587637	0.00634201	0.000284746	0.00391287	0.00145779	0.00141835	0.013357	0.0123704	0.000136132	0.0206466	0.000692757	0.00254408	0.00772105	0.000133797	0.00221603	0.00211827	9.88101e-05	0.0241685	0.01778	0.00201813	0.00906515	0.00871614	0.00271805	0.00131241	0.00192855	0.0131285	0.000970715	0.0022545	0.00228549	0.00148994	0.0102817	0.00249144	0.00610181	0.00641813	0.0231169	0.0104828	0.00171063	0.0213303	0.00759064	0.00694091	0.00808568	0.0019383	0.00522134	0.0011647	0.000769667
cpd80649[e]	Pseudomonas aeruginosa LPS common antigen||modified Lipid A|GlcNI-C2-C12:0-secondary-C12:0(2-OH)|GlcNI-C3-C10:0|GlcNII-C2prime-C12:0-secondary-C12:0(2-OH)|GlcNII-C3prime-C10:0-secondary-C16:0|no AraN[e]	0.0153494	0.0111301	0.0053014	0.00931897	0.00915267	0.0025449	0.00592381	0.0226916	0.00642554	0.0102559	0.00176172	0.00476358	0.0158605	0.00452111	0.00140353	0.00339899	0.0178879	0.0173913	0.00693494	0.0057477	0.00127318	0.00391616	0.000287146	0.00270789	0.00838557	0.00674132	0.0003479	0.0364099	0.00876753	0.00265525	0.00408881	0.00728544	0.0106888	0.00167403	0.00475489	0.00502643	0.00307851	0.000898483	0.0015193	0.000741454	0.00160234	0.00839653	0.00147304	0.0275847	0.00470669	0.00471795	0.00275302	0.0002516
cpd80429[e]	Pseudomonas aeruginosa LPS common antigen||modified Lipid A|GlcNI-C2-C12:0-secondary-C12:0(2-OH)|GlcNI-C3-C10:0|GlcNII-C2prime-C12:0-secondary-C12:0(2-OH)|GlcNII-C3prime-C10:0|GlcNI-C1-AraN[e]	0.00786513	0.0026762	0.000351074	0.00763221	0.00827024	0.000237213	0.00772516	0.00932672	0.00257385	0.00268962	0.00175715	0.00700818	0.00857214	0.00308964	0.00404259	0.000240159	0.00830108	0.0141997	0.0134932	0.00989753	0.0013391	0.00128955	0.010989	0.000524745	0.0090468	0.0143577	0.0107055	0.00119719	0.00200748	0.0261672	0.00677204	0.00577468	0.00290083	0.00612031	0.00742444	0.00628936	0.00355852	0.0272393	0.0179411	0.00664402	0.000396297	0.00740457	0.0131502	0.00168981	0.0109942	0.00432579	0.00295315	0.0114614
cpd80439[e]	Pseudomonas aeruginosa LPS common antigen||modified Lipid A|GlcNI-C2-C12:0-secondary-C12:0(2-OH)|GlcNI-C3-C10:0|GlcNII-C2prime-C12:0-secondary-C12:0(2-OH)|GlcNII-C3prime-C10:0|GlcNI-C1-AraN GlcNII-C1prime-AraN[e]	0.0071449	0.00977879	0.0135454	0.00202607	0.00838642	0.0080766	0.00705376	0.0210228	0.00611329	0.0320735	0.0103311	0.00304137	0.00410374	0.0156684	0.00788816	0.00293421	0.000429905	0.029224	0.00631182	0.00442939	0.00468359	0.0252471	0.00147964	0.000954259	0.00573635	0.0029141	0.00869025	0.00984032	0.0110564	0.00154497	0.0246416	0.0115607	0.00516208	0.0083673	0.00571156	0.00229605	0.00585996	0.000106014	0.000983053	0.000126878	0.00115947	0.000233096	0.00829182	0.00856008	0.0136281	0.00765568	0.000819627	4.87027e-05
cpd80434[e]	Pseudomonas aeruginosa LPS common antigen||modified Lipid A|GlcNI-C2-C12:0-secondary-C12:0(2-OH)|GlcNI-C3-C10:0|GlcNII-C2prime-C12:0-secondary-C12:0(2-OH)|GlcNII-C3prime-C10:0|GlcNII-C1prime-AraN[e]	0.016442	0.00137924	0.00819199	0.00154121	0.0245995	0.00506544	0.0040858	0.0031619	0.00282131	0.000518909	0.0211415	0.00249973	0.00279423	0.00648392	0.0137363	0.0123866	0.00610626	0.00700397	0.00295467	0.0266967	0.000350728	0.00836737	0.00892116	0.0124147	0.00845898	0.00363247	0.00388588	0.00245322	0.00456564	0.010522	0.00016126	0.0114934	0.0125314	0.0183171	0.00233266	0.00245573	0.000611384	0.0020749	0.0131224	0.0166833	0.0122764	0.00255499	0.00696491	0.0130093	0.000185913	0.0381425	0.00076758	0.0413509
cpd80304[e]	Pseudomonas aeruginosa LPS common antigen||modified Lipid A|GlcNI-C2-C12:0-secondary-C12:0(2-OH)|GlcNI-C3-C10:0|GlcNII-C2prime-C12:0-secondary-C12:0(2-OH)|GlcNII-C3prime-C10:0|no AraN[e]	0.00933777	0.000188975	0.00305105	0.00255358	0.01256	0.00396278	0.00580618	0.00478528	0.00621	0.00050625	0.000813595	0.0189505	0.0147145	6.80569e-05	0.00348651	0.0027622	0.000361032	0.00318755	0.00867039	0.00637024	0.000864506	0.00249092	0.00609299	0.0141587	0.0107519	0.0119252	0.00368613	0.000765534	0.00138096	0.003976	0.00170639	0.00258281	0.00690795	0.0058042	0.017687	0.00541164	0.0245066	0.00821745	0.0157365	0.00298879	0.00525117	0.00164434	0.0109961	0.00507826	0.00460401	0.00871086	0.00605686	0.000991489
cpd80643[e]	Pseudomonas aeruginosa LPS common antigen||modified Lipid A|GlcNI-C2-C12:0-secondary-C12:0(2-OH)|GlcNI-C3-C10:0|GlcNII-C2prime-C12:0-secondary-C12:0|GlcNII-C3prime-C10:0-secondary-C16:0|GlcNI-C1-AraN[e]	0.00171809	0.0102208	0.000102837	0.00550869	0.0062546	0.0166254	0.0109419	0.00170398	0.000194917	0.007096	0.000736873	0.00834067	0.00161109	0.000113194	0.01032	0.00295622	0.0147404	0.00416729	0.00191756	0.000858498	0.00236082	0.00466972	0.00831798	0.000325589	0.00870982	0.000391968	0.00981726	0.00809898	0.0014309	0.0101358	0.00412559	0.00227546	0.00181686	0.00493439	0.0118087	0.0304462	0.00480445	0.00407789	0.000596546	0.0114879	0.0101384	0.00974259	0.00784274	0.0211766	0.00514206	0.00732752	0.00136449	0.0329354
cpd80647[e]	Pseudomonas aeruginosa LPS common antigen||modified Lipid A|GlcNI-C2-C12:0-secondary-C12:0(2-OH)|GlcNI-C3-C10:0|GlcNII-C2prime-C12:0-secondary-C12:0|GlcNII-C3prime-C10:0-secondary-C16:0|GlcNI-C1-AraN GlcNII-C1prime-AraN[e]	0.00358529	0.029904	0.0025424	0.000509432	0.00989693	0.015219	0.0032316	0.00863136	0.00297103	0.00221134	0.0137857	0.0109914	0.00255461	1.40562e-05	0.00444043	3.23253e-05	0.0149551	0.00194757	0.00321202	0.00566398	0.00442093	0.00496148	0.00351322	0.00573903	0.00133662	0.00660198	0.00901936	0.00547721	0.00525204	0.00139018	0.00556845	0.0054979	0.00185687	0.0102812	0.0180901	0.0147183	0.00679755	0.00337404	0.0121725	0.00187691	0.014571	0.00209705	0.0291544	0.00104817	0.00668182	0.0211052	0.0102031	0.0033262
cpd80645[e]	Pseudomonas aeruginosa LPS common antigen||modified Lipid A|GlcNI-C2-C12:0-secondary-C12:0(2-OH)|GlcNI-C3-C10:0|GlcNII-C2prime-C12:0-secondary-C12:0|GlcNII-C3prime-C10:0-secondary-C16:0|GlcNII-C1prime-AraN[e]	0.00118042	0.00701601	0.00440906	0.00514073	0.0110564	0.00384005	0.00382906	0.00160889	0.000874673	0.00620506	0.0148916	0.00494343	0.011848	0.0119465	0.0134305	0.00262355	0.00341762	0.0114211	0.0157351	0.00905462	0.00712252	0.00457314	0.0137587	0.00369559	0.00144838	0.0191913	0.00630012	0.0149375	0.0159029	0.016863	0.012125	0.00250753	0.025483	0.00746641	0.0146757	0.0018436	0.00358606	0.00594008	0.0100778	0.000891357	0.0339403	0.0109899	0.00529549	0.000138686	0.00959563	0.01092	0.00676781	0.0108774
cpd80641[e]	Pseudomonas aeruginosa LPS common antigen||modified Lipid A|GlcNI-C2-C12:0-secondary-C12:0(2-OH)|GlcNI-C3-C10:0|GlcNII-C2prime-C12:0-secondary-C12:0|GlcNII-C3prime-C10:0-secondary-C16:0|no AraN[e]	0.00441746	0.000464655	0.0143435	0.00131343	0.0182127	0.0158788	0.00152761	0.00739318	0.012839	0.0107014	0.000751589	0.00481022	0.0152709	0.00232435	0.00365522	0.00299153	0.00284492	0.00695304	0.000100632	0.00225181	0.000669983	0.0058454	0.000465138	0.0160668	0.00524549	0.00812441	0.00857912	0.00305943	0.00423072	0.0047291	0.000652555	0.00714602	0.029206	0.00456811	0.0112856	0.00113959	0.000352481	0.00131688	0.00254472	0.00393837	0.00682972	0.00659519	0.000503201	0.00221743	0.00437977	0.00750877	0.0211843	0.00222364
cpd80414[e]	Pseudomonas aeruginosa LPS common antigen||modified Lipid A|GlcNI-C2-C12:0-secondary-C12:0(2-OH)|GlcNI-C3-C10:0|GlcNII-C2prime-C12:0-secondary-C12:0|GlcNII-C3prime-C10:0|GlcNI-C1-AraN[e]	0.00640803	0.000733218	0.00810675	0.0079429	0.0450375	0.00972871	0.00253156	0.00120466	0.00481208	0.000777883	0.000756137	0.00414473	0.00124733	0.0210615	0.00247351	0.0024152	0.00233064	0.0032212	0.00112582	0.00176123	0.018652	0.0104698	4.35857e-05	0.0137909	0.00140693	0.000706521	0.00237591	0.00221217	0.00191674	0.000679611	0.00171696	0.00601408	0.000428305	0.00149637	0.00565967	0.00298578	0.00799945	0.000622519	0.0144882	0.00216737	0.0200202	0.00292238	0.0146662	0.00894879	0.0044042	0.00269889	0.00506336	0.00835853
cpd80424[e]	Pseudomonas aeruginosa LPS common antigen||modified Lipid A|GlcNI-C2-C12:0-secondary-C12:0(2-OH)|GlcNI-C3-C10:0|GlcNII-C2prime-C12:0-secondary-C12:0|GlcNII-C3prime-C10:0|GlcNI-C1-AraN GlcNII-C1prime-AraN[e]	0.0160648	0.00496633	0.0118755	0.00707964	0.0035141	0.0112856	0.0128672	0.000309244	0.0126095	0.00303861	0.00497228	0.000307056	8.31672e-05	0.00436699	0.00866654	0.00516505	0.0062226	0.00329004	0.00810617	0.00260054	0.00748827	0.00333105	0.000591211	0.00238573	0.00291718	0.0043242	0.0137431	0.00365175	0.00516887	0.00907363	0.00553413	0.00664541	0.0237334	0.00674009	0.00347411	0.0102753	0.000111678	0.00495367	0.0061815	0.00212738	0.00657798	0.00554516	0.00458995	0.00302511	0.000221134	0.0068704	0.00737365	0.000578614
cpd80419[e]	Pseudomonas aeruginosa LPS common antigen||modified Lipid A|GlcNI-C2-C12:0-secondary-C12:0(2-OH)|GlcNI-C3-C10:0|GlcNII-C2prime-C12:0-secondary-C12:0|GlcNII-C3prime-C10:0|GlcNII-C1prime-AraN[e]	0.0357923	0.00123078	0.00188237	0.00936462	4.48797e-05	0.00078228	0.0180122	0.0139796	0.00506743	0.00471715	0.00261581	0.0116918	0.00983664	0.00677525	0.0107404	0.0130044	0.0109742	0.0110688	0.00390184	0.00154068	0.00933798	0.0071356	0.000849757	0.00830988	0.000292619	0.00664572	0.00644184	0.000257541	0.00470035	0.0035491	0.0030839	0.0109151	0.00325258	0.0221954	0.00807261	0.0202185	0.000247315	0.00954556	0.00905681	0.00106046	0.00432348	0.0068327	0.0152259	0.00443587	0.00691803	0.00959845	0.00647998	0.00565433
cpd80286[e]	Pseudomonas aeruginosa LPS common antigen||modified Lipid A|GlcNI-C2-C12:0-secondary-C12:0(2-OH)|GlcNI-C3-C10:0|GlcNII-C2prime-C12:0-secondary-C12:0|GlcNII-C3prime-C10:0|no AraN[e]	0.000280813	0.0145496	0.00649398	0.00826754	0.000452797	0.00116491	0.00940291	0.0112744	0.000186286	0.00919094	0.0217966	0.000539854	0.00823832	0.0268846	0.000488427	0.00201343	0.0183494	0.00435489	0.00171724	0.0139775	0.00320973	0.00193713	0.010944	0.000851574	0.0032431	0.00799431	0.00130805	0.000103856	0.0117916	0.0115723	0.00760203	0.00458471	0.00360084	0.00470835	0.00131155	0.00671312	0.00118939	0.00125397	0.00327204	0.00138473	0.00110432	0.0149053	0.000435387	0.000404014	0.00922762	0.0107955	0.00984264	0.00126948
cpd80635[e]	Pseudomonas aeruginosa LPS common antigen||modified Lipid A|GlcNI-C2-C12:0-secondary-C12:0(2-OH)|GlcNI-C3-C10:0|GlcNII-C2prime-C12:0|GlcNII-C3prime-C10:0-secondary-C16:0|GlcNI-C1-AraN[e]	0.00185673	0.00486095	0.0167177	0.00603011	0.00484568	0.00268053	0.00906781	0.00265187	0.000888237	0.00337825	0.00759513	0.0064742	0.0015393	0.00104402	0.00245573	0.00328246	0.00309674	0.0116332	0.00111176	0.00602189	0.00679069	0.00624949	0.00388708	0.00528362	0.00139811	0.00165658	0.00383325	0.00768776	0.0134834	0.0030633	0.000819702	0.00201734	0.00669873	0.0149396	0.00718918	0.00489347	0.000714662	0.0010289	0.00613728	0.000165369	0.000660731	0.00807088	0.00327967	0.00114083	0.0126401	0.00301844	0.00947359	1.43505e-05
cpd80639[e]	Pseudomonas aeruginosa LPS common antigen||modified Lipid A|GlcNI-C2-C12:0-secondary-C12:0(2-OH)|GlcNI-C3-C10:0|GlcNII-C2prime-C12:0|GlcNII-C3prime-C10:0-secondary-C16:0|GlcNI-C1-AraN GlcNII-C1prime-AraN[e]	0.0146489	0.00733895	0.00375475	0.00159712	0.0180971	0.00057432	0.0100433	0.0014754	0.000231237	0.00641796	0.0029635	0.00171392	0.00551301	0.00443625	0.00280139	0.00172907	0.00673903	0.0033597	0.00511613	0.000402215	0.0102997	0.017249	0.00429035	0.000302767	0.00105524	0.000160631	0.00154586	0.00180796	0.00768414	0.0155161	0.017018	0.00803747	0.0127527	0.00215389	0.0374102	0.000788906	0.0102606	0.00536506	0.00505728	0.000989289	0.00676289	0.00219373	0.000401406	0.0215513	0.000407212	0.00218566	0.00257809	0.00683417
cpd80637[e]	Pseudomonas aeruginosa LPS common antigen||modified Lipid A|GlcNI-C2-C12:0-secondary-C12:0(2-OH)|GlcNI-C3-C10:0|GlcNII-C2prime-C12:0|GlcNII-C3prime-C10:0-secondary-C16:0|GlcNII-C1prime-AraN[e]	0.000327978	0.0100387	0.00547277	0.00782699	0.00536529	0.000744018	0.0113058	0.00112798	0.000943516	0.00514576	0.00124056	0.00109085	0.027879	0.000682026	0.00130386	0.0100681	0.00195834	0.016419	0.00063553	0.00748282	0.0208388	0.00228014	0.0144875	0.0132011	0.013065	0.00642945	0.000975306	0.00501971	0.00575757	0.00105533	0.00239508	0.00403007	0.00297283	0.00189694	0.00556127	0.00223143	0.00427178	0.00312205	0.0110498	0.00342256	0.00905176	0.00157761	0.00587121	0.014744	0.00637708	0.0166461	0.00599345	0.00564087
cpd80633[e]	Pseudomonas aeruginosa LPS common antigen||modified Lipid A|GlcNI-C2-C12:0-secondary-C12:0(2-OH)|GlcNI-C3-C10:0|GlcNII-C2prime-C12:0|GlcNII-C3prime-C10:0-secondary-C16:0|no AraN[e]	0.00585654	0.00849942	0.00576181	0.00184118	0.0162602	0.0121293	0.0116304	0.0070644	0.0103232	0.00736539	0.00907083	0.0112896	0.00261379	0.00325796	0.00312664	0.00544206	0.00336228	0.00444103	0.0164941	0.00680031	0.00311887	0.00334083	0.0120965	0.00161468	0.00214754	0.00226952	0.000806383	0.00982796	0.002898	0.00881545	0.0034839	0.00446428	0.00567246	0.0180169	0.00256186	0.00195709	0.00261985	0.00612875	0.0120501	0.00542958	0.00627667	0.00546962	0.00128293	0.00376351	0.0306351	0.00254595	0.0115603	0.00727049
cpd80399[e]	Pseudomonas aeruginosa LPS common antigen||modified Lipid A|GlcNI-C2-C12:0-secondary-C12:0(2-OH)|GlcNI-C3-C10:0|GlcNII-C2prime-C12:0|GlcNII-C3prime-C10:0|GlcNI-C1-AraN[e]	0.0160715	0.000833116	0.00225421	0.00142041	0.0102148	0.0129097	0.0063814	0.00630217	0.00080984	0.00380036	0.000161053	0.00146318	0.00061647	0.000383777	0.000106115	0.0167752	0.0077754	0.0040727	0.00448761	0.0030125	0.0136608	0.0143147	0.00872797	0.0111382	0.00492423	0.00225414	0.00311074	0.00208781	0.00288404	0.0134666	0.00265036	0.00622286	0.00386537	0.0121192	0.0147157	0.00507581	0.00726171	0.00152219	0.00470149	0.00677317	0.0137402	0.00737701	0.0128688	1.3238e-05	0.00456091	0.0105234	0.00184446	0.00208152
cpd80409[e]	Pseudomonas aeruginosa LPS common antigen||modified Lipid A|GlcNI-C2-C12:0-secondary-C12:0(2-OH)|GlcNI-C3-C10:0|GlcNII-C2prime-C12:0|GlcNII-C3prime-C10:0|GlcNI-C1-AraN GlcNII-C1prime-AraN[e]	0.00118241	0.0257057	0.00257092	0.0061418	0.00929148	0.00634666	0.00618265	0.00181747	0.00443211	0.00258959	0.00820088	0.00217445	0.00381214	0.00975574	0.00559892	0.00569859	0.0039142	0.00122882	0.00290969	0.000248548	0.00231194	0.000226006	0.0100729	0.00386949	0.0146123	0.0154683	0.00806824	0.0102687	0.00286791	0.00421111	0.0062623	0.00250946	0.00725578	0.00098321	0.0214218	0.00493922	0.031746	0.0182665	0.00616853	0.00126468	0.000763171	0.00381116	0.0117358	0.00239974	0.00448579	0.0145444	0.0384736	0.0134386
cpd80404[e]	Pseudomonas aeruginosa LPS common antigen||modified Lipid A|GlcNI-C2-C12:0-secondary-C12:0(2-OH)|GlcNI-C3-C10:0|GlcNII-C2prime-C12:0|GlcNII-C3prime-C10:0|GlcNII-C1prime-AraN[e]	0.0201666	0.0137174	0.00329055	0.0249165	0.0029273	0.00158149	0.00707892	0.0107166	0.00265884	0.00335435	0.0283611	0.0176644	0.011019	0.0114342	0.00276581	0.00650642	0.0108536	0.0102486	0.00422737	0.00655763	0.0017974	0.0079665	0.00799285	0.00384199	0.00408213	0.00612579	0.000523188	0.0274285	0.00848957	0.00522832	0.0248073	0.00160193	0.00130544	0.00259441	0.00142405	0.00234785	0.00868585	0.000963521	0.00362063	0.00491881	0.00108128	0.00545412	0.0165484	0.00251874	0.01031	0.00678847	0.0142084	0.0166041
cpd80268[e]	Pseudomonas aeruginosa LPS common antigen||modified Lipid A|GlcNI-C2-C12:0-secondary-C12:0(2-OH)|GlcNI-C3-C10:0|GlcNII-C2prime-C12:0|GlcNII-C3prime-C10:0|no AraN[e]	0.00538161	0.00300584	0.00823244	0.00594756	0.011882	0.000126422	0.000518513	0.00962984	0.00441693	0.013387	0.0103149	0.00112925	0.00333516	0.00801008	0.00477839	0.0144522	0.00801088	0.000839742	0.00423875	0.0120569	8.62297e-05	0.00723761	0.00509873	0.0050056	0.0265065	0.0036346	0.00540487	0.0055028	0.00139605	0.00267699	0.00409961	0.00829695	0.000971523	0.00576438	0.0189331	0.00108069	0.0271218	0.000729313	0.0164587	0.00233071	0.00217203	0.0119476	0.00350422	0.000917991	0.00482863	0.000926343	0.00317402	0.00190543
cpd80627[e]	Pseudomonas aeruginosa LPS common antigen||modified Lipid A|GlcNI-C2-C12:0-secondary-C12:0(2-OH)|GlcNI-C3|GlcNII-C2prime-C12:0-secondary-C12:0(2-OH)|GlcNII-C3prime-C10:0-secondary-C16:0|GlcNI-C1-AraN[e]	0.00198792	0.00367607	0.00826829	0.000325145	0.0051847	0.00186707	0.0205054	0.00676862	0.00210582	0.00232552	0.00487403	0.00251805	0.0095294	0.000457979	0.00322263	0.000777949	0.00153704	0.00410467	0.00771331	0.00259534	0.0041194	0.00778549	0.0181201	0.0048165	0.00662565	0.00652604	0.0164343	0.00812153	0.00474891	0.00106666	0.00876293	0.00219866	0.00985562	0.00205277	0.00334716	0.000967573	0.00702391	0.00261133	0.0012344	0.00735587	0.00587938	0.00527733	0.00648224	0.00394934	0.00380342	0.000893927	0.00439552	0.0126369
cpd80631[e]	Pseudomonas aeruginosa LPS common antigen||modified Lipid A|GlcNI-C2-C12:0-secondary-C12:0(2-OH)|GlcNI-C3|GlcNII-C2prime-C12:0-secondary-C12:0(2-OH)|GlcNII-C3prime-C10:0-secondary-C16:0|GlcNI-C1-AraN GlcNII-C1prime-AraN[e]	0.00287627	0.00701769	0.0116672	0.001692	0.0107833	0.0140588	0.00291235	0.00508002	0.0107409	0.00889867	0.00122661	0.0175454	0.00668299	0.00765264	0.010302	0.00343576	0.0109451	0.000163163	0.00853261	0.00128283	0.00286994	0.000770211	0.0282604	0.00239858	0.000474661	0.00479566	0.0175674	0.000277145	0.000675983	0.000299256	0.0186536	0.000988153	0.0030235	0.00111115	0.00150943	0.0031935	0.000447836	0.000360749	0.0105364	0.0122178	0.00982664	0.00402762	0.0175347	0.0021816	0.000535446	0.00753963	0.000694547	0.0111807
cpd80629[e]	Pseudomonas aeruginosa LPS common antigen||modified Lipid A|GlcNI-C2-C12:0-secondary-C12:0(2-OH)|GlcNI-C3|GlcNII-C2prime-C12:0-secondary-C12:0(2-OH)|GlcNII-C3prime-C10:0-secondary-C16:0|GlcNII-C1prime-AraN[e]	0.0094842	0.0104523	0.0139268	0.00154306	0.00281334	0.0358615	0.00527473	0.00767025	0.0163885	0.0242192	0.00799011	0.0077887	0.0157175	0.00239484	0.00446227	0.00233198	0.0024175	0.00261865	0.00784496	0.0027189	0.00699194	0.00633427	0.00292096	0.000103375	0.00705617	0.00113196	0.00681114	0.0052197	0.0038108	0.00101516	0.000540893	0.0166389	0.00779205	0.00336634	0.00935873	0.0227074	0.0107554	0.0142556	0.000303914	0.00921594	0.00504293	0.000928795	0.00501219	0.00175671	0.0128072	0.00212102	0.00634386	0.000690579
cpd80625[e]	Pseudomonas aeruginosa LPS common antigen||modified Lipid A|GlcNI-C2-C12:0-secondary-C12:0(2-OH)|GlcNI-C3|GlcNII-C2prime-C12:0-secondary-C12:0(2-OH)|GlcNII-C3prime-C10:0-secondary-C16:0|no AraN[e]	0.00331647	0.00171967	0.00345758	0.0102774	0.00785731	0.00190358	0.00105495	0.000757918	0.0220513	0.00680592	0.00710376	0.00318119	0.00145855	0.0158802	0.00260432	0.00726557	0.0007994	0.0109121	0.000890358	0.00155723	0.0374423	0.00171365	0.000217221	0.00433836	0.000536111	0.00537494	0.000968654	0.00222503	0.00352013	0.00379586	0.00291562	0.00164363	0.0102301	0.00203777	0.00137559	0.0214017	0.0034734	0.0116284	0.00949875	0.0035327	0.00450761	0.00784156	0.0401628	0.00137309	0.00170348	0.00828499	0.0026871	0.00453258
cpd80619[e]	Pseudomonas aeruginosa LPS common antigen||modified Lipid A|GlcNI-C2-C12:0-secondary-C12:0(2-OH)|GlcNI-C3|GlcNII-C2prime-C12:0-secondary-C12:0(2-OH)|GlcNII-C3prime-C10:0|GlcNI-C1-AraN[e]	0.0019412	0.0204048	0.0281303	0.00687607	0.00438166	0.00710979	0.00879564	0.00880197	0.00248624	0.00184009	0.00591974	0.00515059	0.0104491	0.0142719	0.04035	0.00372449	0.00647602	0.0176831	0.00455019	0.00283149	0.000134429	0.000318861	0.00391604	0.00526152	0.00383342	0.00489622	0.007145	0.0103863	0.00112184	0.00375977	0.00729916	0.00865553	0.0251811	0.0136785	0.00269287	0.00291528	0.00441207	0.0021297	0.00825401	0.00166716	0.00226273	0.000377323	0.00816274	0.000489852	0.00173975	0.00356738	0.0188516	0.000706205
cpd80623[e]	Pseudomonas aeruginosa LPS common antigen||modified Lipid A|GlcNI-C2-C12:0-secondary-C12:0(2-OH)|GlcNI-C3|GlcNII-C2prime-C12:0-secondary-C12:0(2-OH)|GlcNII-C3prime-C10:0|GlcNI-C1-AraN GlcNII-C1prime-AraN[e]	0.00150392	0.00203293	0.0174063	0.0058627	0.00250945	0.00498731	0.00626707	0.00927512	0.00807001	0.00136073	0.00281266	0.000488596	0.00325936	0.00145628	0.000690896	0.00122678	0.00516356	0.00724987	0.00693137	0.0101328	0.00716309	0.00416548	0.000164253	0.0104759	0.00871724	0.0167774	0.00673142	0.00487134	0.00512912	0.00102873	0.00406435	0.0150024	0.0090091	0.0120686	0.00753916	0.00793666	0.000478182	0.00259659	0.0215403	0.00184714	0.014497	0.000878835	0.00677576	0.0135413	0.0100923	0.00145893	0.00510751	0.00394521
cpd80621[e]	Pseudomonas aeruginosa LPS common antigen||modified Lipid A|GlcNI-C2-C12:0-secondary-C12:0(2-OH)|GlcNI-C3|GlcNII-C2prime-C12:0-secondary-C12:0(2-OH)|GlcNII-C3prime-C10:0|GlcNII-C1prime-AraN[e]	0.00356529	0.000212084	0.0140722	0.00994523	0.00173498	0.00455836	0.00650586	0.0121521	0.00729777	0.00268601	0.0228683	0.00713147	0.00574619	0.0189744	0.000913376	0.00818767	0.00519538	0.0106171	0.0173484	0.00294259	0.00685431	0.0075121	0.000138732	0.000518753	0.000305339	0.00691032	0.0438489	0.00172702	0.00374208	0.00570831	0.0164378	0.00424747	0.0309236	0.00226944	0.00193404	0.000761398	0.00730143	0.00803809	0.00452185	0.00166279	0.00526553	0.00193967	0.0135039	0.00377144	0.0107563	0.00171078	0.00745767	0.0122775
cpd80617[e]	Pseudomonas aeruginosa LPS common antigen||modified Lipid A|GlcNI-C2-C12:0-secondary-C12:0(2-OH)|GlcNI-C3|GlcNII-C2prime-C12:0-secondary-C12:0(2-OH)|GlcNII-C3prime-C10:0|no AraN[e]	0.0064433	0.0117683	0.00675046	0.00295264	0.00185507	0.016986	0.0150013	0.00639485	0.00771245	0.00190522	0.00845538	0.00146076	0.00877006	0.0103224	0.0119519	0.00273005	0.00134895	0.00326706	0.00617497	0.013315	0.00330884	0.00144714	0.00134905	0.00728599	0.00580399	0.000927929	0.00264196	0.0344056	0.00227033	0.0180864	0.00464293	0.00351496	0.00279673	0.000403222	0.00556332	0.00133168	0.00468286	0.00146812	0.013222	0.00148792	0.017724	4.51999e-05	0.000369614	0.000489601	0.00297185	0.00345968	0.00853486	0.017672
cpd80611[e]	Pseudomonas aeruginosa LPS common antigen||modified Lipid A|GlcNI-C2-C12:0-secondary-C12:0(2-OH)|GlcNI-C3|GlcNII-C2prime-C12:0-secondary-C12:0|GlcNII-C3prime-C10:0-secondary-C16:0|GlcNI-C1-AraN[e]	0.00226942	0.00943223	0.00341935	0.00936279	0.0113069	0.0189806	0.00902138	0.00954455	0.019023	0.00370257	0.00415934	0.0227267	0.000503607	0.000818684	0.0129764	0.00755145	0.00313544	0.00225507	0.00687673	0.0104068	0.00791416	0.00109909	0.00768137	0.00121089	0.00122972	0.0124187	0.00074971	0.0179639	0.00584462	0.0013504	0.00800492	0.00418855	0.00259299	0.00113548	0.0082618	0.0038497	0.00249353	0.0126274	0.000412587	0.0141451	0.000501612	0.00806821	0.0147506	0.00113434	0.00291621	0.00411594	0.000220073	0.00879668
cpd80615[e]	Pseudomonas aeruginosa LPS common antigen||modified Lipid A|GlcNI-C2-C12:0-secondary-C12:0(2-OH)|GlcNI-C3|GlcNII-C2prime-C12:0-secondary-C12:0|GlcNII-C3prime-C10:0-secondary-C16:0|GlcNI-C1-AraN GlcNII-C1prime-AraN[e]	0.0096464	0.0147442	0.00364875	0.0218082	0.00368926	0.00298446	0.00863944	0.000420534	0.000335463	0.015701	0.00189692	0.0272489	0.0032903	0.0187119	0.00135132	0.00151351	0.00180798	0.000873276	0.0124395	0.00159199	0.00416067	0.00177186	0.00865931	0.00425455	0.0031695	0.0107409	0.00658219	0.00436595	0.0165081	0.0154564	0.00286052	0.0020849	0.0112183	0.0123291	0.0048648	0.0101912	0.0047093	0.000111004	0.00437819	0.00476897	0.00281451	0.00262743	0.00112813	0.00485883	0.0044403	0.00374757	0.0148198	0.02911
cpd80613[e]	Pseudomonas aeruginosa LPS common antigen||modified Lipid A|GlcNI-C2-C12:0-secondary-C12:0(2-OH)|GlcNI-C3|GlcNII-C2prime-C12:0-secondary-C12:0|GlcNII-C3prime-C10:0-secondary-C16:0|GlcNII-C1prime-AraN[e]	0.000220248	0.000925739	0.00794758	0.00305281	0.00174675	0.00606738	0.0022857	0.0197978	0.0120703	0.000193365	0.00353892	0.0077113	0.00554941	0.00308437	0.00252916	0.00594844	0.000533645	0.0062976	0.000540106	0.000245967	0.000610698	0.00252297	0.00715275	0.0159231	0.0054217	0.017913	0.0266157	0.0101068	0.00246219	0.0229467	0.00578442	0.0164369	0.00139796	0.00465627	0.0122289	0.00540183	0.00402134	0.01261	0.006526	0.000885344	0.0073124	0.00105581	0.00456811	0.00567336	0.00704737	0.00822686	0.0124628	0.0048292
cpd80609[e]	Pseudomonas aeruginosa LPS common antigen||modified Lipid A|GlcNI-C2-C12:0-secondary-C12:0(2-OH)|GlcNI-C3|GlcNII-C2prime-C12:0-secondary-C12:0|GlcNII-C3prime-C10:0-secondary-C16:0|no AraN[e]	0.0254623	0.0025766	0.0131917	0.006592	0.00565244	0.00254038	0.0147674	0.0111596	0.0162104	0.0027074	0.0131434	0.00752064	0.00647303	0.00341679	0.0104822	0.00420269	0.00146765	0.00758619	0.0257999	0.0169165	0.00787807	0.0017435	0.0214351	0.00307558	0.00729441	0.00109483	0.00404535	0.00445888	0.00503911	0.0036274	0.0128633	0.0101737	0.00951893	0.00211113	0.00288104	0.00703331	0.0128479	0.00305484	0.00135557	0.0126388	0.0112182	0.0130849	0.00874667	0.019453	0.00140355	0.0133399	0.00485378	0.00885795
cpd80603[e]	Pseudomonas aeruginosa LPS common antigen||modified Lipid A|GlcNI-C2-C12:0-secondary-C12:0(2-OH)|GlcNI-C3|GlcNII-C2prime-C12:0-secondary-C12:0|GlcNII-C3prime-C10:0|GlcNI-C1-AraN[e]	0.00236465	0.00197349	0.00760262	0.00732681	0.0110309	0.000654911	0.000811061	0.00799586	0.00434454	0.00210095	0.0114215	0.0072695	0.000653673	0.00823065	0.00245471	0.0209806	0.00458141	0.00129742	0.00416653	0.00646681	0.00883225	0.00132014	0.000599572	0.00286637	0.0087605	0.000816998	0.00240606	0.000879097	0.00104752	0.00140735	0.00860395	0.00791133	0.0226449	0.00381541	0.00700311	0.000752031	0.00502973	0.00246173	0.00154541	0.000157172	0.00192545	0.00331186	0.017943	0.034939	0.000583554	0.0200351	0.00220592	0.00302284
cpd80607[e]	Pseudomonas aeruginosa LPS common antigen||modified Lipid A|GlcNI-C2-C12:0-secondary-C12:0(2-OH)|GlcNI-C3|GlcNII-C2prime-C12:0-secondary-C12:0|GlcNII-C3prime-C10:0|GlcNI-C1-AraN GlcNII-C1prime-AraN[e]	0.00316321	0.00933056	0.00701114	0.00723833	0.00926764	0.00887457	0.0144184	0.0165811	0.00786492	0.0168873	0.0169186	0.000893442	0.00811231	0.00558416	0.00870156	0.00297524	0.00809071	0.0097688	0.0115802	0.00746875	0.00485285	0.00259862	0.00189313	0.00148691	0.0211164	0.00220339	0.00152746	0.00118049	0.0161834	0.00144316	0.0111574	0.000252931	0.00767289	0.00474171	0.00527718	0.0125711	0.00491811	0.0200619	0.0013342	0.0101589	0.012872	0.00820524	0.00111071	0.0119862	0.0155873	0.0342312	0.0010071	0.00417109
cpd80605[e]	Pseudomonas aeruginosa LPS common antigen||modified Lipid A|GlcNI-C2-C12:0-secondary-C12:0(2-OH)|GlcNI-C3|GlcNII-C2prime-C12:0-secondary-C12:0|GlcNII-C3prime-C10:0|GlcNII-C1prime-AraN[e]	0.0011183	0.00783293	0.00939108	0.00696108	0.0188495	0.00441416	0.00561188	0.00480139	0.00746597	0.0185576	0.00676644	0.00549128	0.0111493	0.00838555	0.00535856	0.000430697	0.0300302	0.000328149	0.00932469	0.011935	0.00327552	0.00526476	0.00415549	0.00705721	0.00805901	0.0179384	0.0418171	0.00625374	0.00437853	0.00278049	0.00567279	0.0194772	0.00633131	0.00358576	0.00468945	0.000277128	0.00528527	0.0124644	0.00539467	0.00275664	0.00054818	0.0131945	0.00520215	0.000555613	0.00842986	0.0031364	0.00968645	0.0166817
cpd80601[e]	Pseudomonas aeruginosa LPS common antigen||modified Lipid A|GlcNI-C2-C12:0-secondary-C12:0(2-OH)|GlcNI-C3|GlcNII-C2prime-C12:0-secondary-C12:0|GlcNII-C3prime-C10:0|no AraN[e]	0.0101986	5.02393e-05	0.00239804	0.00203535	0.0371471	0.00203155	0.00174251	0.0022737	0.00939535	0.00177426	0.0238716	0.00735688	0.00350237	0.00744391	0.00933884	0.000314421	0.00182972	0.0152554	0.00962002	0.00497433	0.00612417	0.011571	0.00176978	0.0175455	0.0297718	0.00762177	0.0182656	0.00429948	0.00214617	0.0142433	0.00570632	0.00164412	0.00466897	0.000930644	0.000257136	0.0100341	0.00066376	0.00899233	0.0117494	0.00687689	6.22466e-05	0.00825095	0.00148999	0.000274862	0.00132023	0.00503877	0.00653803	0.00580665
cpd80595[e]	Pseudomonas aeruginosa LPS common antigen||modified Lipid A|GlcNI-C2-C12:0-secondary-C12:0(2-OH)|GlcNI-C3|GlcNII-C2prime-C12:0|GlcNII-C3prime-C10:0-secondary-C16:0|GlcNI-C1-AraN[e]	0.00253462	0.00658638	0.00246157	0.00797824	0.00502763	0.017623	0.00930528	0.00348389	0.0015048	0.00747486	0.00296467	0.00478959	0.00522735	0.000402809	0.000240336	0.00457604	0.00624811	0.000743885	0.00465322	0.0118526	0.0101414	0.0101276	0.00492597	0.0167503	0.0138846	0.0071893	0.00747469	0.00742874	0.0162603	0.00373688	0.000609289	0.0111468	0.00335037	0.00333338	0.00211692	0.011663	0.00493639	0.00553265	0.0158185	0.00414367	0.00318635	0.00223116	0.0304366	0.00029371	0.0022298	0.00112912	0.00631834	0.00509098
cpd80599[e]	Pseudomonas aeruginosa LPS common antigen||modified Lipid A|GlcNI-C2-C12:0-secondary-C12:0(2-OH)|GlcNI-C3|GlcNII-C2prime-C12:0|GlcNII-C3prime-C10:0-secondary-C16:0|GlcNI-C1-AraN GlcNII-C1prime-AraN[e]	0.0132353	0.00398669	0.00345402	0.0108408	0.0119253	0.00246376	0.00277595	0.00335688	0.00275102	0.00423787	0.00495742	0.00690186	0.0127597	0.0198734	0.00525144	0.00158707	0.000518451	0.00207553	0.00990616	0.000593307	0.00400843	0.00646835	0.0111378	0.00280407	0.0043608	0.00794399	0.00564179	0.0056516	0.00444994	0.00122844	0.00480098	0.0113032	0.0132867	0.00278269	0.00882465	0.00564813	0.00589765	0.000880488	0.011966	0.0076439	0.00272264	0.00156943	0.00962036	0.00104907	0.0173126	0.00102959	0.00786168	0.02772
cpd80597[e]	Pseudomonas aeruginosa LPS common antigen||modified Lipid A|GlcNI-C2-C12:0-secondary-C12:0(2-OH)|GlcNI-C3|GlcNII-C2prime-C12:0|GlcNII-C3prime-C10:0-secondary-C16:0|GlcNII-C1prime-AraN[e]	0.00817098	0.00239141	0.007736	0.00793828	0.0105153	0.00477903	0.00787359	0.015926	0.00208719	0.00390626	0.00232379	0.00514633	0.00986962	0.00113371	0.011841	0.000489146	0.00435459	0.00682389	0.0133532	0.014213	0.00472041	0.0199788	0.0389496	0.00464931	0.0087934	0.0237593	0.00201068	0.00631615	0.0132978	0.00122142	0.00685679	0.0179399	0.000756833	0.00145065	0.00452407	0.00244069	0.00711799	0.0123146	0.0218611	0.00301663	0.00313733	0.00120751	0.00319333	0.0238348	0.00847906	0.00040024	0.00124234	0.00833928
cpd80593[e]	Pseudomonas aeruginosa LPS common antigen||modified Lipid A|GlcNI-C2-C12:0-secondary-C12:0(2-OH)|GlcNI-C3|GlcNII-C2prime-C12:0|GlcNII-C3prime-C10:0-secondary-C16:0|no AraN[e]	0.00616453	0.00775004	0.00500476	0.00752284	0.00473775	0.00160076	0.00656563	0.00896664	0.00656229	0.00460205	0.000820916	0.00117078	0.00470625	0.00332271	0.00140458	0.000138467	0.00180545	0.0138248	0.00338642	0.0246431	0.000597413	0.00963834	0.0135392	0.00129326	0.00147376	0.00153515	0.0188726	0.0136435	0.00896323	0.00343624	0.0108258	0.0140374	0.0261237	0.00316765	0.0011879	0.00248813	0.00106104	0.00367688	0.000190207	0.0041662	0.0113145	0.000166243	0.00275566	0.0120585	0.00370861	0.0145233	0.0126337	0.000103466
cpd80587[e]	Pseudomonas aeruginosa LPS common antigen||modified Lipid A|GlcNI-C2-C12:0-secondary-C12:0(2-OH)|GlcNI-C3|GlcNII-C2prime-C12:0|GlcNII-C3prime-C10:0|GlcNI-C1-AraN[e]	0.00570322	0.0124847	0.000976271	0.00604078	1.71044e-05	0.0114817	0.00827195	0.00288438	0.0120811	0.00718329	0.0100968	0.00346932	0.00463229	0.000475403	0.00985515	0.0101396	0.00123045	0.00256112	0.00292991	0.0014245	0.00207949	0.00786999	0.00319879	0.00697267	0.00303325	0.0441553	0.000197344	0.00532731	0.00150185	0.00763988	0.0163381	0.00165774	0.00200576	0.0161263	0.00552976	0.00645556	0.00306549	0.00179763	0.000495205	0.0146537	0.00343177	0.00415203	0.0037373	0.0077185	0.00544841	0.000139381	0.00138847	0.000737659
cpd80591[e]	Pseudomonas aeruginosa LPS common antigen||modified Lipid A|GlcNI-C2-C12:0-secondary-C12:0(2-OH)|GlcNI-C3|GlcNII-C2prime-C12:0|GlcNII-C3prime-C10:0|GlcNI-C1-AraN GlcNII-C1prime-AraN[e]	0.00121845	0.00945418	0.00113916	1.22074e-05	0.00590928	0.00139561	0.000844783	0.020452	0.00346949	0.010951	0.0211711	0.0020671	0.000156863	0.007059	0.00393309	0.0372549	0.0129134	0.00838242	0.00106777	0.0135455	0.00428908	0.00838784	0.0152962	0.00268494	0.00295307	0.00134545	0.000756873	0.00216799	0.00393309	0.0016078	0.011747	0.00737638	0.000293974	0.0026889	0.00118756	0.0042757	0.00814228	0.02077	0.00700175	0.000362261	0.0128888	0.00237812	0.000128233	0.00996622	0.00332057	0.0071149	0.00663604	0.00286225
cpd80589[e]	Pseudomonas aeruginosa LPS common antigen||modified Lipid A|GlcNI-C2-C12:0-secondary-C12:0(2-OH)|GlcNI-C3|GlcNII-C2prime-C12:0|GlcNII-C3prime-C10:0|GlcNII-C1prime-AraN[e]	0.0140021	0.0137973	2.79462e-06	0.000171472	0.00319102	0.0192787	0.00514828	0.0049949	0.0102346	0.00348011	0.00709053	0.00126314	0.015223	0.0140586	0.00329168	0.013284	0.00218896	0.000488794	0.0139106	0.00155315	0.0028404	0.00714289	0.000876512	0.0147015	0.00552762	0.00811537	0.00901918	0.00211156	0.0326721	0.000411907	0.00497711	0.00483633	0.00900377	0.00593394	0.00222416	0.000159521	0.000799355	0.000301805	0.039084	0.00242055	0.00381547	0.00941631	0.00230013	0.00321104	0.00172702	0.000601007	0.00146302	0.0152998
cpd80585[e]	Pseudomonas aeruginosa LPS common antigen||modified Lipid A|GlcNI-C2-C12:0-secondary-C12:0(2-OH)|GlcNI-C3|GlcNII-C2prime-C12:0|GlcNII-C3prime-C10:0|no AraN[e]	0.00297786	0.00264433	0.00234801	0.00905069	0.000215859	0.0111184	0.00733633	0.0099662	0.00164797	0.00241154	0.0134229	0.000990953	0.00259635	0.00578973	0.00636097	0.00120924	0.00578463	0.00459564	0.00445778	0.00582136	0.00499928	0.00568656	0.00412274	0.0013946	0.0113848	0.00425371	0.00402579	0.00757182	0.000481168	0.00291826	0.000826975	0.0181607	0.00166459	0.00703127	0.00908138	0.00239509	0.00762475	0.00111006	0.00322165	0.0183019	0.00315056	0.0103788	0.00143816	0.00139476	0.002636	0.00968389	0.00318169	0.00216027
cpd80579[e]	Pseudomonas aeruginosa LPS common antigen||modified Lipid A|GlcNI-C2-C12:0-secondary-C12:0|GlcNI-C3-C10:0|GlcNII-C2prime-C12:0-secondary-C12:0(2-OH)|GlcNII-C3prime-C10:0-secondary-C16:0|GlcNI-C1-AraN[e]	0.00794828	0.00901697	0.00425944	0.00213259	0.000673503	0.00216405	0.00254569	0.0043513	0.0183108	0.00811207	0.00973715	0.00362726	0.0165633	0.00779113	0.00253217	0.00629119	0.00382854	0.00746482	0.00344474	0.000633524	0.00398622	0.014546	0.00071379	0.00523238	0.00129278	0.00737747	0.00883358	0.00401242	0.021928	0.000423256	0.00971502	0.0099918	0.0175796	0.00574679	0.00227059	0.011432	0.0194079	0.0135471	0.00597055	0.00504189	0.00510084	0.00792032	0.00013255	0.00215293	0.00700893	0.00143871	0.000407641	0.00179645
cpd80583[e]	Pseudomonas aeruginosa LPS common antigen||modified Lipid A|GlcNI-C2-C12:0-secondary-C12:0|GlcNI-C3-C10:0|GlcNII-C2prime-C12:0-secondary-C12:0(2-OH)|GlcNII-C3prime-C10:0-secondary-C16:0|GlcNI-C1-AraN GlcNII-C1prime-AraN[e]	1.60735e-05	0.0169545	0.00181075	0.00434359	0.0269998	0.00378138	0.00522345	0.00264667	0.00686785	0.00882486	0.000655601	0.00978281	0.0065276	0.0140553	0.00360438	0.0146042	0.001193	0.00305535	0.000430542	0.0146634	0.00193461	0.00510302	0.0209731	0.0175337	0.000915029	0.00143152	0.00199357	0.000117641	0.02597	0.00979742	0.00907341	0.000634398	0.00105873	0.00751712	0.00219876	0.00188431	0.0027063	0.0055067	0.000921215	0.0300565	0.0210644	0.00328418	0.000991107	0.0113703	0.00678114	0.00650212	0.00884056	0.00424575
cpd80581[e]	Pseudomonas aeruginosa LPS common antigen||modified Lipid A|GlcNI-C2-C12:0-secondary-C12:0|GlcNI-C3-C10:0|GlcNII-C2prime-C12:0-secondary-C12:0(2-OH)|GlcNII-C3prime-C10:0-secondary-C16:0|GlcNII-C1prime-AraN[e]	0.00802225	0.0042508	0.0045109	0.0061734	0.00236574	0.00223322	0.00444701	0.00149719	0.0124084	0.00923336	0.012544	0.00981979	0.00219811	0.0151028	0.00990516	0.0068669	0.0066619	0.00643581	0.0179455	0.00366982	0.000485211	0.0106565	9.27451e-05	0.0012434	0.0071444	0.00536478	0.0276331	0.0133946	0.00974877	0.00426291	0.000220989	0.00354788	0.00367932	0.00163354	0.0141925	0.00525044	0.00421029	0.017244	0.00412554	0.00206086	0.00818349	0.00643746	0.00696192	0.00646886	0.00044594	0.01201	0.000317188	0.000799707
cpd80577[e]	Pseudomonas aeruginosa LPS common antigen||modified Lipid A|GlcNI-C2-C12:0-secondary-C12:0|GlcNI-C3-C10:0|GlcNII-C2prime-C12:0-secondary-C12:0(2-OH)|GlcNII-C3prime-C10:0-secondary-C16:0|no AraN[e]	0.0022198	0.00177322	0.00304944	0.0117107	0.0112304	0.00623514	0.0115756	0.000286849	0.00191467	0.000373306	0.00682463	0.0125909	0.000397652	0.00241091	0.0036371	0.00644559	0.0056514	0.00136049	0.00564788	0.00977037	0.0171289	0.00758481	0.00477775	0.00239377	0.0197936	0.0022368	0.00360902	0.00138794	0.00409289	0.000812081	0.0021178	0.00142389	0.00228653	0.00271966	0.00521987	0.0175531	0.00582644	0.0227834	0.00326452	0.00135285	0.0208667	6.60975e-06	0.0210585	0.00450081	0.0192913	0.00710809	0.00827642	0.000681753
cpd80384[e]	Pseudomonas aeruginosa LPS common antigen||modified Lipid A|GlcNI-C2-C12:0-secondary-C12:0|GlcNI-C3-C10:0|GlcNII-C2prime-C12:0-secondary-C12:0(2-OH)|GlcNII-C3prime-C10:0|GlcNI-C1-AraN[e]	0.0113721	0.00442554	0.00228498	0.0119743	0.000835593	0.0171535	0.00196644	0.00146764	0.00465749	0.00382714	0.00877212	0.0257512	0.00192111	0.0247585	0.0153531	0.0114236	0.00916033	0.010754	0.00790654	0.0114179	0.00360975	0.00105715	0.00333849	0.00419206	0.000980096	0.00945843	0.0165081	0.0042296	0.00355193	0.0122449	0.000499531	0.0107905	0.00515189	0.0101501	0.00430988	0.00796078	0.000730977	0.00710186	0.00278607	0.00878731	0.0133631	0.0102336	0.00255317	0.0118305	0.00168023	0.000225828	0.0124588	0.0250978
cpd80394[e]	Pseudomonas aeruginosa LPS common antigen||modified Lipid A|GlcNI-C2-C12:0-secondary-C12:0|GlcNI-C3-C10:0|GlcNII-C2prime-C12:0-secondary-C12:0(2-OH)|GlcNII-C3prime-C10:0|GlcNI-C1-AraN GlcNII-C1prime-AraN[e]	0.00320852	0.000646299	0.00160405	0.00993769	0.011098	3.56332e-05	0.00115106	0.0123313	0.00308859	0.00160465	0.00516889	0.0193258	0.0281097	0.0132661	0.015294	0.00172824	0.00485559	0.0023031	0.00506583	0.0268907	0.0152962	0.0109718	0.0161075	0.0191699	0.0173816	0.0142666	0.00525756	0.00213774	0.0139411	0.00103734	0.0100392	0.00675667	0.0101174	0.00275489	0.0147513	0.0128182	0.00922775	0.0103273	0.00228605	0.0151257	0.00091615	0.00696786	0.000389063	0.0083902	0.0166441	0.000321878	0.00910682	0.020345
cpd80389[e]	Pseudomonas aeruginosa LPS common antigen||modified Lipid A|GlcNI-C2-C12:0-secondary-C12:0|GlcNI-C3-C10:0|GlcNII-C2prime-C12:0-secondary-C12:0(2-OH)|GlcNII-C3prime-C10:0|GlcNII-C1prime-AraN[e]	0.000758203	0.00686256	0.00112145	0.00364038	0.00332311	0.00645543	0.000670636	0.00371655	0.00609842	0.00208262	0.0188348	0.00504469	0.00288349	0.0131681	0.0089272	0.000397224	0.00892222	0.00323937	0.00448969	0.00763055	0.000439218	0.0135194	0.00650253	0.00240282	0.00274189	0.00019036	0.00407384	0.00126865	0.0159202	0.00406635	0.00262652	0.00248751	0.00855307	0.00677989	0.00483959	0.00646395	0.0147682	0.00766663	0.0193965	0.00343748	0.00988613	0.00394007	0.0129238	0.00777865	0.00105199	0.00305244	0.0138221	0.00138656
cpd80250[e]	Pseudomonas aeruginosa LPS common antigen||modified Lipid A|GlcNI-C2-C12:0-secondary-C12:0|GlcNI-C3-C10:0|GlcNII-C2prime-C12:0-secondary-C12:0(2-OH)|GlcNII-C3prime-C10:0|no AraN[e]	0.00440677	0.00749549	0.00114147	0.0096644	0.00504429	0.0106505	0.00585675	9.75415e-05	0.00281794	0.00269943	0.00703093	0.0046764	5.45765e-05	0.0022421	0.000201409	0.0109154	0.0184515	0.00792507	0.0093208	0.00244353	0.0510274	0.024714	0.000962785	0.0031509	0.00925018	0.0137644	0.000705192	0.00908202	0.00458079	0.00738646	0.00662002	0.000150847	0.0203139	0.00838748	0.00859133	2.4004e-05	0.00115104	0.00293966	0.00566314	0.00428095	0.00095758	0.0244355	0.00393227	0.00489209	0.00213309	0.0230458	8.85143e-05	0.00447348
cpd80571[e]	Pseudomonas aeruginosa LPS common antigen||modified Lipid A|GlcNI-C2-C12:0-secondary-C12:0|GlcNI-C3-C10:0|GlcNII-C2prime-C12:0-secondary-C12:0|GlcNII-C3prime-C10:0-secondary-C16:0|GlcNI-C1-AraN[e]	0.00394329	0.0014416	0.00377909	0.000394805	0.0222403	0.0192968	0.0070172	0.0163713	0.00394956	0.00293087	0.0090155	0.0277673	0.0193419	0.00598381	0.0141302	0.0406976	0.00957561	0.00518908	0.00582359	0.00572495	0.010057	0.00108538	0.00446267	0.0236744	0.00348657	0.000266963	0.00848119	0.0225028	0.00378978	0.010542	0.00143273	0.00175186	0.014219	0.000167586	0.0104506	0.00309288	0.0109293	0.00847932	0.00104457	0.0101803	0.00332126	0.0107994	0.000305924	0.0165892	0.00323916	0.00573489	0.00876205	0.0016481
cpd80575[e]	Pseudomonas aeruginosa LPS common antigen||modified Lipid A|GlcNI-C2-C12:0-secondary-C12:0|GlcNI-C3-C10:0|GlcNII-C2prime-C12:0-secondary-C12:0|GlcNII-C3prime-C10:0-secondary-C16:0|GlcNI-C1-AraN GlcNII-C1prime-AraN[e]	0.0037313	0.00589683	0.00835696	0.011956	0.000451366	0.0083054	0.00321731	0.00147781	0.00649545	0.00974188	0.00823905	0.00580567	0.00156079	0.00154215	0.0223623	0.00754463	0.00374381	0.00548756	0.00279406	0.000326328	0.00166492	0.00229242	0.00270388	0.000540954	0.00883701	0.00339219	0.00169727	0.00282624	0.0339349	0.00961545	0.00696567	0.00247556	0.00166043	0.00685075	0.00653158	0.00155134	0.0109716	0.0120497	0.00201971	0.0333471	0.00232264	0.00896102	0.00179574	0.0162995	0.00073845	0.00520618	0.00372523	0.0020371
cpd80573[e]	Pseudomonas aeruginosa LPS common antigen||modified Lipid A|GlcNI-C2-C12:0-secondary-C12:0|GlcNI-C3-C10:0|GlcNII-C2prime-C12:0-secondary-C12:0|GlcNII-C3prime-C10:0-secondary-C16:0|GlcNII-C1prime-AraN[e]	0.00461855	0.0102292	0.00324109	0.00489276	0.00118721	0.00124034	0.0314299	0.00233134	0.0137068	0.00347131	0.0127279	0.0044431	0.0033181	0.00924787	0.00510919	0.0115958	0.00233989	0.00776606	0.000867608	0.000185856	0.0113293	0.00260582	0.0020828	0.0200229	0.00952056	0.00299631	0.00171529	0.0230624	0.00546551	0.0241965	0.000558493	0.000412546	0.000493328	0.00169587	0.00629365	0.00815297	0.00353549	0.00648626	0.00442404	0.005748	0.00519439	0.00156204	0.00859989	0.00361584	0.0126824	0.00194566	0.00541104	0.000988828
cpd80569[e]	Pseudomonas aeruginosa LPS common antigen||modified Lipid A|GlcNI-C2-C12:0-secondary-C12:0|GlcNI-C3-C10:0|GlcNII-C2prime-C12:0-secondary-C12:0|GlcNII-C3prime-C10:0-secondary-C16:0|no AraN[e]	0.0171495	0.0115563	0.017164	0.0140881	0.00631414	0.000784262	0.0106684	0.00419681	0.00986886	0.0123344	0.00366134	0.0032426	0.00456504	0.00199605	0.00435513	0.0028009	0.000167534	0.00149716	0.00472025	0.0125514	0.00427361	0.00757683	0.00226988	0.00470744	0.00278322	0.0012173	0.0149784	0.00427167	0.014729	0.0027959	0.0058505	0.000150567	0.00117564	0.000870316	0.0252434	0.0033411	0.00259869	0.00106951	0.00216962	0.00129594	0.00201703	0.0219939	0.0259799	0.0147216	0.0172234	0.0149974	0.0279605	0.0146307
cpd80369[e]	Pseudomonas aeruginosa LPS common antigen||modified Lipid A|GlcNI-C2-C12:0-secondary-C12:0|GlcNI-C3-C10:0|GlcNII-C2prime-C12:0-secondary-C12:0|GlcNII-C3prime-C10:0|GlcNI-C1-AraN[e]	0.000493917	0.00258838	0.00393839	0.00318999	0.00316629	0.0016417	0.00430029	0.0192671	0.00107512	0.000613738	0.00436555	0.000980916	0.00360177	0.00185513	0.00757969	0.00805732	0.0160784	0.00511625	0.0046559	0.00195172	0.0190039	0.00564013	0.00653764	0.0065437	0.002568	0.00742058	0.000170923	0.00543769	0.0061281	0.000391938	0.000406795	0.00346982	0.00824639	0.00250106	0.00379908	0.00863273	0.00198859	0.00628237	0.00326392	0.00188575	0.0108444	0.000954332	0.000632986	0.00556001	0.00651697	0.00237382	0.00422179	0.0135814
cpd80379[e]	Pseudomonas aeruginosa LPS common antigen||modified Lipid A|GlcNI-C2-C12:0-secondary-C12:0|GlcNI-C3-C10:0|GlcNII-C2prime-C12:0-secondary-C12:0|GlcNII-C3prime-C10:0|GlcNI-C1-AraN GlcNII-C1prime-AraN[e]	0.0154446	0.0100933	0.0169325	0.000101754	0.0176137	0.00801721	0.000708221	0.000717183	0.0108454	0.00835153	0.00108247	0.0173498	0.00121743	0.0132649	0.00353536	0.0221704	0.00848081	0.00592161	0.00662169	0.00622579	0.0187711	0.019207	0.0070685	0.0127562	0.0121405	0.00574016	0.0225572	0.00848816	0.0175654	0.0142989	0.000172209	0.000927891	0.00763131	0.00233013	0.00477902	0.0052728	0.00371995	0.000415038	0.0169449	0.0214847	0.00564721	0.00520407	0.000765735	0.0241844	0.00516703	0.00338999	0.00103638	0.00832608
cpd80374[e]	Pseudomonas aeruginosa LPS common antigen||modified Lipid A|GlcNI-C2-C12:0-secondary-C12:0|GlcNI-C3-C10:0|GlcNII-C2prime-C12:0-secondary-C12:0|GlcNII-C3prime-C10:0|GlcNII-C1prime-AraN[e]	0.000299211	0.000813763	0.00167173	0.0132887	0.0102944	0.00184765	0.0036328	0.0210871	0.00156933	0.025098	0.000610304	0.00660009	0.00292731	0.00162695	0.00559677	0.010306	0.00244551	0.00846173	0.00284491	0.0145777	0.00256869	0.00601677	0.00175799	0.000231256	0.00449042	0.0152138	0.000622168	0.0121048	0.00815646	0.000642095	0.0189267	0.0296976	0.00802816	0.0124211	0.0081345	0.0219834	0.00175433	0.00873031	0.00328292	0.00138014	0.0104666	0.00793515	0.00765095	0.0153349	0.00237383	0.00450769	0.0106812	0.00208908
cpd80232[e]	Pseudomonas aeruginosa LPS common antigen||modified Lipid A|GlcNI-C2-C12:0-secondary-C12:0|GlcNI-C3-C10:0|GlcNII-C2prime-C12:0-secondary-C12:0|GlcNII-C3prime-C10:0|no AraN[e]	0.00122148	0.0141332	9.62869e-05	0.00971229	0.00239451	0.0104814	0.00449219	0.00620485	5.06566e-05	0.00105383	0.0170793	0.000767516	0.0197686	0.0103999	0.024841	0.00422235	0.0115741	0.0011671	0.00635916	0.000351169	0.0120893	0.022051	0.0034137	0.00219973	0.00362164	0.0158936	0.00207831	0.0072441	0.00460188	0.00718953	0.0021946	0.00218312	0.0080162	0.00571372	0.00127278	7.2434e-05	0.000813481	0.000356992	0.0205991	0.0280001	0.00654551	0.0157961	0.000195676	0.0174116	0.00274141	0.00413154	0.000460221	0.00113902
cpd80563[e]	Pseudomonas aeruginosa LPS common antigen||modified Lipid A|GlcNI-C2-C12:0-secondary-C12:0|GlcNI-C3-C10:0|GlcNII-C2prime-C12:0|GlcNII-C3prime-C10:0-secondary-C16:0|GlcNI-C1-AraN[e]	0.00549745	0.00606774	0.0162551	0.00221572	0.0057139	0.00116999	0.000435288	0.00601236	0.000139765	0.00367565	0.000450647	0.00578672	0.0150447	0.0154527	0.00334932	0.00856285	0.0114728	0.00243453	0.00947969	0.000566991	0.00676746	0.0025853	0.00152783	0.000153186	0.00662405	0.0171166	0.00116685	0.0181419	0.00038064	0.0072722	0.00403341	0.000743083	0.00120325	0.00242496	0.00204305	0.00371906	0.00430844	0.0100788	0.00149887	0.00151269	0.00375847	0.000597611	0.00276776	0.00816757	0.000425248	0.00405638	0.00626967	0.00130003
cpd80567[e]	Pseudomonas aeruginosa LPS common antigen||modified Lipid A|GlcNI-C2-C12:0-secondary-C12:0|GlcNI-C3-C10:0|GlcNII-C2prime-C12:0|GlcNII-C3prime-C10:0-secondary-C16:0|GlcNI-C1-AraN GlcNII-C1prime-AraN[e]	0.00813501	0.00223235	0.00864868	0.0114984	0.0167842	0.00353287	0.00200052	0.0154572	0.00428715	0.00487996	0.000324227	0.0125634	0.000769981	0.00155953	0.0204893	0.000753542	0.00788517	0.00238511	6.25942e-05	0.0129338	0.000498015	0.00256291	0.00264547	0.00104715	0.0113175	0.00869243	0.0035659	0.000485542	0.0160226	0.00565257	0.00884201	0.0221246	0.0065332	0.013441	0.00499738	0.00168359	0.00186676	0.00991472	0.00827649	0.0166491	0.00281995	0.00765002	0.0147145	0.00535032	0.00460065	0.00451879	0.0204809	0.0107112
cpd80565[e]	Pseudomonas aeruginosa LPS common antigen||modified Lipid A|GlcNI-C2-C12:0-secondary-C12:0|GlcNI-C3-C10:0|GlcNII-C2prime-C12:0|GlcNII-C3prime-C10:0-secondary-C16:0|GlcNII-C1prime-AraN[e]	0.00961386	0.00617875	0.0103285	0.00176616	0.00320857	0.00273606	0.011781	0.000408144	0.0017862	0.00209293	0.0180754	0.00616267	0.000433645	0.00660762	0.00952867	0.0123579	0.00658797	0.0029374	0.00135645	0.000704163	0.0150437	0.00227167	0.0204943	0.0104033	0.0225327	0.0131533	0.00219559	0.00107223	0.00270568	0.00320953	0.0242841	0.00692074	0.0113017	0.0155672	0.00805936	0.0219881	0.00634966	0.0198937	0.0110289	0.000605099	0.000330146	0.00970158	0.0166339	0.000332665	0.00402592	0.0079496	0.00655182	0.0185098
cpd80561[e]	Pseudomonas aeruginosa LPS common antigen||modified Lipid A|GlcNI-C2-C12:0-secondary-C12:0|GlcNI-C3-C10:0|GlcNII-C2prime-C12:0|GlcNII-C3prime-C10:0-secondary-C16:0|no AraN[e]	0.0175832	0.00483565	0.01043	0.005271	0.0069288	0.00113756	0.00113551	0.0172206	0.0141305	0.00248431	0.0148297	0.000246962	0.00806938	0.000879955	0.0182485	0.00277972	0.00781765	0.00368612	0.0277457	0.00665905	0.00192687	0.00343042	0.0050915	0.00708958	0.000230161	0.0324762	0.00108754	0.00847365	0.0159805	0.000377048	0.000891403	0.000446431	0.00290538	0.00472989	0.00382712	0.000596419	0.0143494	0.00493077	0.000962962	0.000761037	0.00970219	0.00120769	0.0156502	0.00200821	0.0130462	0.000287802	0.00712817	0.0027277
cpd80354[e]	Pseudomonas aeruginosa LPS common antigen||modified Lipid A|GlcNI-C2-C12:0-secondary-C12:0|GlcNI-C3-C10:0|GlcNII-C2prime-C12:0|GlcNII-C3prime-C10:0|GlcNI-C1-AraN[e]	0.0111577	0.00121601	0.0191853	0.00125213	0.00587646	0.00513064	0.00680511	0.00308708	0.00198965	0.00297432	0.00609016	0.00242758	0.00782874	0.00223861	0.008013	0.0136712	0.00045483	0.00491074	0.00590492	0.00494315	0.0203304	0.00270151	0.013179	0.0208618	0.00438353	0.00155326	0.0271493	0.0144074	0.0129933	0.00302687	0.00805437	0.00582704	0.00170982	0.000926546	0.00613942	0.00381298	0.012542	0.00479618	0.00927093	0.0111448	0.00137807	0.0123471	0.00071203	8.40462e-05	0.00365509	0.00516608	0.00564935	0.0100028
cpd80364[e]	Pseudomonas aeruginosa LPS common antigen||modified Lipid A|GlcNI-C2-C12:0-secondary-C12:0|GlcNI-C3-C10:0|GlcNII-C2prime-C12:0|GlcNII-C3prime-C10:0|GlcNI-C1-AraN GlcNII-C1prime-AraN[e]	0.0021584	0.000699433	0.00230227	0.00898602	0.0137473	0.00567507	0.00589875	0.00408091	0.000491062	0.0149268	0.00737281	0.00525484	0.0142925	0.0105308	0.00605271	0.00639899	0.00244239	0.0184637	0.00562965	0.00225909	0.00165769	0.00397037	0.000425189	0.0107033	0.000319698	0.027549	0.000733144	0.00304348	0.000199782	0.0150371	0.0145262	0.0067467	0.000642789	0.00457354	0.0213589	0.00972587	0.00663544	0.00610804	0.00304868	0.00125673	0.000366874	0.000138304	0.0115029	0.0021721	0.00331159	0.00328076	0.0254283	0.00492973
cpd80359[e]	Pseudomonas aeruginosa LPS common antigen||modified Lipid A|GlcNI-C2-C12:0-secondary-C12:0|GlcNI-C3-C10:0|GlcNII-C2prime-C12:0|GlcNII-C3prime-C10:0|GlcNII-C1prime-AraN[e]	0.0101757	0.0109605	0.0133526	0.00635574	0.00898164	0.00410269	0.00323502	0.00114275	0.00381538	0.0013753	0.0073717	0.0186616	0.0047047	0.0015139	0.00809207	0.0065758	0.00815735	0.00357341	0.00823655	0.00455299	0.0115826	0.0108591	0.000741978	0.00218734	0.00637809	0.0072905	0.00403236	0.000659563	0.00141557	0.00592564	0.0141951	0.000580668	0.0018376	0.00166215	0.00370152	0.0045245	0.00438016	0.00356285	0.00130336	0.0188404	0.00511374	0.00197547	0.00351406	0.00104033	0.00448146	0.0174671	0.00024426	0.000156393
cpd80214[e]	Pseudomonas aeruginosa LPS common antigen||modified Lipid A|GlcNI-C2-C12:0-secondary-C12:0|GlcNI-C3-C10:0|GlcNII-C2prime-C12:0|GlcNII-C3prime-C10:0|no AraN[e]	0.00113977	0.00719121	0.00497894	0.00571101	0.00160329	0.00533383	0.00699566	0.0114068	0.00532353	0.00275557	0.00859473	0.00564685	0.00604178	0.00180864	0.019925	0.0322264	0.00605332	0.000668929	0.00118286	0.0261148	0.0025848	0.000656345	0.00110483	0.0145661	0.00710847	0.00428532	0.000428255	0.0225192	0.00122897	0.00187083	0.00163711	0.00292498	0.00065022	0.000890616	0.00378186	0.011267	0.0175231	0.00569447	0.00556142	0.00539647	0.00215689	0.00231584	0.000161702	0.00237503	0.00597572	0.011846	0.00318324	0.000798343
cpd80555[e]	Pseudomonas aeruginosa LPS common antigen||modified Lipid A|GlcNI-C2-C12:0-secondary-C12:0|GlcNI-C3|GlcNII-C2prime-C12:0-secondary-C12:0(2-OH)|GlcNII-C3prime-C10:0-secondary-C16:0|GlcNI-C1-AraN[e]	0.00355873	0.00693235	0.0111268	0.00404902	0.0022506	0.00056335	0.00716504	0.00510264	0.0377575	0.00304304	0.00120515	0.00948544	0.00047156	0.00961525	0.00264767	0.00216418	0.00476505	0.031024	0.00424892	0.0067325	0.0123496	0.0011477	0.00159223	0.00259425	0.0105938	0.00217868	0.00144674	0.01334	0.0149799	0.0212187	0.00414445	0.00256744	0.00231447	0.00269395	0.00949765	0.0150966	0.0106587	0.000800208	0.00201196	0.0135604	0.00379302	0.00342586	0.00065421	0.0013405	0.0198825	0.00975307	0.00162308	0.00593167
cpd80559[e]	Pseudomonas aeruginosa LPS common antigen||modified Lipid A|GlcNI-C2-C12:0-secondary-C12:0|GlcNI-C3|GlcNII-C2prime-C12:0-secondary-C12:0(2-OH)|GlcNII-C3prime-C10:0-secondary-C16:0|GlcNI-C1-AraN GlcNII-C1prime-AraN[e]	0.000657759	0.00240276	0.0118334	0.0187175	0.00670202	0.00637532	0.0141347	0.00203871	0.000401978	0.00157601	0.002703	0.00155296	0.00435351	0.000202087	0.00438278	0.0122399	0.0120068	0.0103868	0.00452294	0.00398176	0.00494537	0.00426032	0.00427799	0.00166512	0.0134097	0.00622947	0.0180284	1.56192e-05	0.000264912	0.00528385	0.00877915	0.000143028	0.00262149	0.00088661	0.00112369	0.00768971	0.0078289	0.00154536	0.0057101	0.00231131	0.0167929	0.00125334	0.00776151	0.00472997	0.0154772	0.00425298	0.00847106	0.0108663
cpd80557[e]	Pseudomonas aeruginosa LPS common antigen||modified Lipid A|GlcNI-C2-C12:0-secondary-C12:0|GlcNI-C3|GlcNII-C2prime-C12:0-secondary-C12:0(2-OH)|GlcNII-C3prime-C10:0-secondary-C16:0|GlcNII-C1prime-AraN[e]	0.00239862	0.00714466	0.000276183	0.000133843	0.00715233	0.0195648	0.00429814	0.000437094	0.0245098	0.00154338	0.00120988	0.0118582	0.00110098	0.0110136	0.000807473	0.00588862	0.00303159	0.0011626	0.00575745	0.028741	0.00557773	0.00730104	0.00411559	0.00704165	0.00131586	0.000222572	0.00512707	0.00557008	0.00185576	0.00264068	0.00137621	0.00383831	0.0044757	0.0125464	0.000574613	0.0176429	0.0158587	0.00513605	0.00426077	0.00452877	0.00714454	0.0101754	7.32803e-05	0.00112146	0.00908784	0.00913189	0.00653619	0.0132968
cpd80553[e]	Pseudomonas aeruginosa LPS common antigen||modified Lipid A|GlcNI-C2-C12:0-secondary-C12:0|GlcNI-C3|GlcNII-C2prime-C12:0-secondary-C12:0(2-OH)|GlcNII-C3prime-C10:0-secondary-C16:0|no AraN[e]	0.00210235	0.00226593	0.00809026	0.0052234	0.000488141	0.00498566	0.0118324	0.0113803	0.00230092	0.00178286	0.00896208	0.000202262	0.00170556	0.000774943	0.00192287	0.00230019	0.00216723	0.00214954	0.011646	0.0111942	0.00697447	0.00623852	0.000415408	0.000595802	0.00136577	0.00378311	0.000505334	0.00576929	0.0117332	0.00814073	0.00870952	0.00647179	0.00454344	0.00485771	5.84947e-05	0.00968605	0.000206528	0.00481146	0.000816039	0.0035932	0.00144921	0.017612	0.0173221	0.00217824	0.0107834	0.00333433	0.00560089	0.00142409
cpd80547[e]	Pseudomonas aeruginosa LPS common antigen||modified Lipid A|GlcNI-C2-C12:0-secondary-C12:0|GlcNI-C3|GlcNII-C2prime-C12:0-secondary-C12:0(2-OH)|GlcNII-C3prime-C10:0|GlcNI-C1-AraN[e]	6.15392e-05	0.00321194	0.00546848	0.00109106	0.003496	0.00130462	0.00477929	0.00609712	0.0100351	0.014224	0.00158949	0.000955332	0.000554205	0.00164354	0.00325654	0.00976745	0.00073347	0.025779	0.000761362	0.00314781	0.0101856	0.000972251	0.0204451	0.0107064	0.00437784	0.0241303	0.00102685	0.00459077	0.008445	0.0260879	0.00653925	0.000846334	0.0147664	0.000715029	0.00587004	0.0247965	0.00604198	0.0365931	0.00140544	0.00403578	0.00927407	0.00101694	0.00794031	0.0165318	0.00100785	0.00669334	0.00980716	0.00858329
cpd80551[e]	Pseudomonas aeruginosa LPS common antigen||modified Lipid A|GlcNI-C2-C12:0-secondary-C12:0|GlcNI-C3|GlcNII-C2prime-C12:0-secondary-C12:0(2-OH)|GlcNII-C3prime-C10:0|GlcNI-C1-AraN GlcNII-C1prime-AraN[e]	0.00275973	0.00122309	0.0046799	0.0100283	0.00295019	0.0064294	0.0134697	0.000637497	0.00222359	0.00102524	0.00783981	0.00298102	0.0111946	0.0102943	0.00259926	0.0091013	0.00659674	0.00216101	0.0138229	0.00407937	0.00178115	0.000982965	0.00746631	0.0190751	0.00811371	0.000790236	0.00630885	0.00135297	0.00407787	0.00670726	0.00530751	0.00508838	0.00662021	0.000839463	0.00332706	5.43476e-05	0.00114834	0.000276341	0.00938189	0.00926891	0.00456845	0.00100627	0.0043386	0.0036625	0.00116275	0.00314537	0.00598111	0.00558905
cpd80549[e]	Pseudomonas aeruginosa LPS common antigen||modified Lipid A|GlcNI-C2-C12:0-secondary-C12:0|GlcNI-C3|GlcNII-C2prime-C12:0-secondary-C12:0(2-OH)|GlcNII-C3prime-C10:0|GlcNII-C1prime-AraN[e]	0.00925853	0.0140581	0.000941356	0.00704464	0.00328234	0.0274742	0.00475916	0.0115195	0.0146456	0.00906207	0.00476399	0.0077428	0.0167569	0.0182891	0.00531239	0.00203727	0.00164071	0.0069684	0.013869	0.00316316	0.02957	0.000467659	0.00017274	0.0016182	0.00465452	0.00405577	0.0142653	0.0065835	0.00452769	0.00033204	0.00721765	0.00317077	0.0108177	0.0132868	0.00123481	0.00407901	0.00547587	0.00358938	0.00820585	0.00532647	3.84545e-05	0.0116224	0.000335279	0.0035975	0.0154232	0.0103132	0.000622676	0.00176832
cpd80545[e]	Pseudomonas aeruginosa LPS common antigen||modified Lipid A|GlcNI-C2-C12:0-secondary-C12:0|GlcNI-C3|GlcNII-C2prime-C12:0-secondary-C12:0(2-OH)|GlcNII-C3prime-C10:0|no AraN[e]	0.0188793	0.00311266	0.00907311	0.00120596	0.016971	0.0151883	0.000819304	0.00420921	0.00265807	0.0137442	0.00845949	0.00255687	0.00824829	0.00304794	0.00336398	0.0197815	0.00123008	0.00151044	0.00593973	0.00163619	0.00150763	0.00999262	0.0124059	0.000311537	0.00328127	0.00384277	0.00671141	0.0231689	0.0165239	0.00663766	0.0174402	0.0133749	0.00100754	0.00778053	0.01314	0.0380099	0.00504087	0.00779067	0.00338866	0.0041477	0.00328571	0.0026594	0.00683561	0.00541136	0.00487849	0.00865883	0.00269381	0.00332659
cpd80539[e]	Pseudomonas aeruginosa LPS common antigen||modified Lipid A|GlcNI-C2-C12:0-secondary-C12:0|GlcNI-C3|GlcNII-C2prime-C12:0-secondary-C12:0|GlcNII-C3prime-C10:0-secondary-C16:0|GlcNI-C1-AraN[e]	0.000117552	0.0127713	0.00794604	0.00710329	0.010687	0.000205517	0.00328214	0.000220332	0.00790622	0.00541402	0.0044102	0.00482355	0.00681969	0.00185688	0.00703958	0.00102074	0.0014935	0.0101259	0.00608648	0.0194253	0.00401328	0.00695643	0.0104114	0.00881436	0.00991021	0.000494552	0.00171645	0.0018147	0.000588451	0.0102071	0.0046576	0.0110203	0.02386	0.00840734	0.000865353	0.000412599	0.00399753	0.015191	0.0113379	0.00597883	0.0139162	0.0201831	0.00748179	0.0017761	0.00158846	0.00774389	0.00567874	0.0019761
cpd80543[e]	Pseudomonas aeruginosa LPS common antigen||modified Lipid A|GlcNI-C2-C12:0-secondary-C12:0|GlcNI-C3|GlcNII-C2prime-C12:0-secondary-C12:0|GlcNII-C3prime-C10:0-secondary-C16:0|GlcNI-C1-AraN GlcNII-C1prime-AraN[e]	0.000730939	0.000135487	0.00398975	0.0149792	0.0075082	0.00158544	0.0159233	0.00204789	0.00331965	0.0103197	0.0013922	0.000691256	0.00282268	0.00653757	0.0135558	0.00207875	0.00342955	0.000372746	0.00562053	0.00169678	0.00845339	0.00681045	0.00191546	0.00821456	0.0024735	0.00795408	0.0014908	0.00111134	0.0125338	0.00604093	0.0201568	0.00178087	0.0133694	0.0116429	0.00130088	0.0141822	0.00245571	0.0023972	0.00924882	0.00546155	0.000146255	0.00535082	0.00094651	0.00721087	0.00309004	0.00381216	0.00340249	0.00785615
cpd80541[e]	Pseudomonas aeruginosa LPS common antigen||modified Lipid A|GlcNI-C2-C12:0-secondary-C12:0|GlcNI-C3|GlcNII-C2prime-C12:0-secondary-C12:0|GlcNII-C3prime-C10:0-secondary-C16:0|GlcNII-C1prime-AraN[e]	0.00930977	0.00465292	0.01291	0.000870079	0.00676346	0.0185143	0.01187	0.00287682	0.00947149	0.00956331	0.00347073	0.00603516	0.00146593	0.000858711	0.0127926	0.0162542	0.0125657	0.00350179	0.00117717	0.00710241	0.000377933	0.00302309	0.00361572	0.00628436	0.00549935	0.00226138	0.00619879	0.000684566	0.00156472	0.00494034	0.0109654	0.00345995	0.000476619	0.00362432	0.000724916	0.0140327	0.0010487	0.00270889	0.0120635	0.000935906	0.000548529	0.00617259	0.00153964	0.00286566	0.000606699	0.00871785	0.00796238	0.00986174
cpd80537[e]	Pseudomonas aeruginosa LPS common antigen||modified Lipid A|GlcNI-C2-C12:0-secondary-C12:0|GlcNI-C3|GlcNII-C2prime-C12:0-secondary-C12:0|GlcNII-C3prime-C10:0-secondary-C16:0|no AraN[e]	0.00512517	0.000976917	0.00146598	0.00566769	0.00781825	0.00852016	0.00297297	0.00708014	0.000650604	0.00615507	0.0029389	0.0176548	0.00475974	0.0345436	0.00699025	0.00351015	0.00435906	0.000648748	0.00632125	2.80168e-05	9.11149e-05	0.0161789	0.0134032	0.00480743	0.00263345	0.00596978	0.00091383	0.0082523	0.00138764	0.00678294	9.5266e-05	0.0104117	0.0108741	0.00698486	0.0003437	0.00171264	0.0029182	0.000842014	0.00834533	0.00986213	0.000593491	0.00103884	0.00269399	0.0092014	0.00345959	0.0026393	0.00160556	0.00182229
cpd80531[e]	Pseudomonas aeruginosa LPS common antigen||modified Lipid A|GlcNI-C2-C12:0-secondary-C12:0|GlcNI-C3|GlcNII-C2prime-C12:0-secondary-C12:0|GlcNII-C3prime-C10:0|GlcNI-C1-AraN[e]	0.000186626	0.000511677	0.00341017	0.00710664	5.01321e-05	0.00208249	0.00422651	0.0185414	0.00444335	0.00688831	0.0125755	0.0257554	0.00841227	0.0048669	0.00918124	0.000618927	0.0116903	0.00368736	0.0119515	0.00725732	0.00221804	0.00143411	0.00939145	0.0130136	0.010308	0.00818147	0.00405277	0.00457486	0.00190432	0.00479601	0.000190745	0.00258557	0.00614628	0.000209189	0.00271631	0.00619898	0.00462341	0.0121047	0.00275244	0.00531549	0.00188895	0.0150255	0.00181945	0.00244142	0.000345852	0.0218605	0.00182976	0.000969564
cpd80535[e]	Pseudomonas aeruginosa LPS common antigen||modified Lipid A|GlcNI-C2-C12:0-secondary-C12:0|GlcNI-C3|GlcNII-C2prime-C12:0-secondary-C12:0|GlcNII-C3prime-C10:0|GlcNI-C1-AraN GlcNII-C1prime-AraN[e]	0.0163331	0.00179142	1.3699e-05	0.00685495	0.00266639	0.00100013	3.48818e-05	0.00130482	0.00548889	0.000658736	0.00957998	0.00024184	0.0067329	0.0211344	0.00197484	0.00314579	0.000522446	0.00478406	0.0058431	0.0188761	0.00959543	0.00932023	0.00926276	0.00421247	0.000152396	0.0133056	0.0104868	0.00164941	0.00557414	0.00787686	0.00490374	0.0194056	0.00994701	0.00107337	0.00247857	0.027098	0.0120594	0.00737326	0.0077361	0.0242253	0.008217	0.0183708	0.00554907	0.000843034	0.00295165	0.00453496	0.0159983	0.0192516
cpd80533[e]	Pseudomonas aeruginosa LPS common antigen||modified Lipid A|GlcNI-C2-C12:0-secondary-C12:0|GlcNI-C3|GlcNII-C2prime-C12:0-secondary-C12:0|GlcNII-C3prime-C10:0|GlcNII-C1prime-AraN[e]	0.00591244	0.00224432	0.00339064	0.00103837	0.000360519	0.0211915	0.0095558	0.00144329	0.00813886	0.00849484	0.000736589	0.0256916	0.00827113	0.000704873	0.00762197	0.00164617	4.68746e-05	0.00492896	0.00404586	0.000901964	0.00496441	0.00963726	0.00168463	0.00133564	0.00228436	0.00396668	0.00953939	0.00681598	0.0100064	0.00739603	0.00493717	0.00920583	0.00511486	0.00143058	0.00726741	0.00700433	0.000942773	0.00205945	0.0133077	0.0394011	0.0192063	0.00234975	0.000834651	0.00318482	0.00439062	0.00579777	0.00152878	0.00934759
cpd80529[e]	Pseudomonas aeruginosa LPS common antigen||modified Lipid A|GlcNI-C2-C12:0-secondary-C12:0|GlcNI-C3|GlcNII-C2prime-C12:0-secondary-C12:0|GlcNII-C3prime-C10:0|no AraN[e]	0.00376226	0.0138494	0.0167016	0.00103068	0.00167336	0.000895176	0.00461684	0.00299425	0.00949498	0.010114	0.00995772	0.00616321	0.00546001	0.00325818	0.0130927	0.00639061	0.0169751	0.00227498	0.00230676	0.0154766	0.00380566	0.016941	0.00501373	0.00390597	0.00981435	0.0218856	0.00349861	0.00454681	0.00738013	0.0218199	0.00404306	0.0140182	0.0121701	0.00044007	0.00350628	0.00718611	0.00254586	0.00666033	0.0049007	0.00231028	0.000566324	0.00670776	0.000318576	0.00679124	0.00785162	0.00174465	0.00419372	0.00308054
cpd80523[e]	Pseudomonas aeruginosa LPS common antigen||modified Lipid A|GlcNI-C2-C12:0-secondary-C12:0|GlcNI-C3|GlcNII-C2prime-C12:0|GlcNII-C3prime-C10:0-secondary-C16:0|GlcNI-C1-AraN[e]	0.016014	0.00313221	0.00524291	0.00618414	0.00151348	0.013729	0.00663936	0.0081509	0.00193967	0.00273142	0.00175525	0.0101291	0.00570261	0.00513182	0.01142	0.0155328	0.0146662	0.0112016	0.0170165	0.00218787	0.00428079	0.00196084	0.00918359	0.000258652	0.00737559	0.00317222	0.0090456	0.0113004	0.000703575	0.00158048	0.0028155	0.00433854	0.00789186	0.000466197	0.00370731	0.00135138	0.00550216	0.00130124	0.0207473	0.000252083	0.00614177	0.00381192	0.00782205	0.00246479	0.00403565	0.00526335	0.00694717	0.00383669
cpd80527[e]	Pseudomonas aeruginosa LPS common antigen||modified Lipid A|GlcNI-C2-C12:0-secondary-C12:0|GlcNI-C3|GlcNII-C2prime-C12:0|GlcNII-C3prime-C10:0-secondary-C16:0|GlcNI-C1-AraN GlcNII-C1prime-AraN[e]	0.00483365	0.00258478	0.00227885	0.00258237	0.0163629	0.00983974	0.00725069	0.0228403	0.0064442	0.0353972	0.0124919	0.0234697	0.00439738	0.00564345	0.00795843	0.00156619	0.00230254	0.000519954	0.00483974	0.0034366	0.00838392	0.000638689	0.00457277	0.00473324	0.00171833	0.0026935	0.0115214	0.00325346	0.0141162	0.000825918	0.00404772	0.0165502	0.00999627	0.010781	0.000652137	0.00691127	0.0209782	2.19422e-05	0.00640137	0.000438031	0.00344591	0.00891716	0.012658	0.00672637	0.00698857	0.00230537	0.00484103	0.00280745
cpd80525[e]	Pseudomonas aeruginosa LPS common antigen||modified Lipid A|GlcNI-C2-C12:0-secondary-C12:0|GlcNI-C3|GlcNII-C2prime-C12:0|GlcNII-C3prime-C10:0-secondary-C16:0|GlcNII-C1prime-AraN[e]	0.0332404	3.71911e-05	0.00334648	0.00891162	5.80941e-05	0.017221	0.00246736	0.00592815	0.00418127	0.00821686	0.0227202	0.0170421	0.000519273	0.00530612	0.00240388	0.00447025	0.0133066	0.018383	0.000527834	0.00534363	0.0122711	0.00319581	0.00739595	0.00095037	0.00573047	0.00208972	0.00075219	0.00186819	0.00577815	0.00729872	0.0136492	0.00331797	0.000476745	0.00500951	0.00577027	0.00260858	0.0114232	0.00520462	0.00686815	0.00124071	0.00198096	0.000644587	0.00447445	0.000804077	0.0127026	0.00652971	0.00709701	0.023648
cpd80521[e]	Pseudomonas aeruginosa LPS common antigen||modified Lipid A|GlcNI-C2-C12:0-secondary-C12:0|GlcNI-C3|GlcNII-C2prime-C12:0|GlcNII-C3prime-C10:0-secondary-C16:0|no AraN[e]	0.00687285	0.00317062	0.0128573	0.0140503	0.00337389	0.0159789	0.00477863	0.00118111	0.00367594	0.00833399	0.000656619	0.00495735	0.00109179	0.000969564	0.00233318	0.0177144	0.0455496	0.0105266	0.0044863	0.00730784	0.000686637	0.00593367	0.000490714	0.00313391	0.0058419	0.00769002	0.00094599	0.0128227	0.00528404	0.00100791	0.000261539	0.00145308	0.00209703	0.00264527	0.00089576	0.00116616	0.0136578	0.002153	0.00032054	0.0139719	0.000891777	0.0148544	0.00503074	0.0114476	0.00129	0.00160133	0.0145322	0.000380091
cpd80515[e]	Pseudomonas aeruginosa LPS common antigen||modified Lipid A|GlcNI-C2-C12:0-secondary-C12:0|GlcNI-C3|GlcNII-C2prime-C12:0|GlcNII-C3prime-C10:0|GlcNI-C1-AraN[e]	0.0030806	0.0245862	0.00130654	0.0034643	0.00116201	0.00184851	0.00759058	0.00268829	0.0137177	0.00227412	0.00210803	0.00201359	0.000607762	0.0130166	0.00138927	0.0180538	0.0118508	0.0412791	0.000915218	0.025396	0.00990701	0.00390504	0.00136236	0.00313524	0.000803682	0.0154854	0.00396524	0.000964825	9.4641e-05	0.0141565	0.00059729	0.00938343	0.0088249	0.0257385	0.00221028	0.0184294	0.0102603	0.0019807	0.000755171	0.00397945	0.00346102	0.0280341	0.00517041	0.000668556	0.00136092	0.00562341	0.0111053	0.00807876
cpd80519[e]	Pseudomonas aeruginosa LPS common antigen||modified Lipid A|GlcNI-C2-C12:0-secondary-C12:0|GlcNI-C3|GlcNII-C2prime-C12:0|GlcNII-C3prime-C10:0|GlcNI-C1-AraN GlcNII-C1prime-AraN[e]	0.0136873	0.00358204	0.00301926	0.00121456	0.00322023	0.000478581	0.0134961	0.0102661	0.00419451	0.0140999	0.000612025	0.00350213	0.00457791	0.00481073	0.00592243	0.0166734	0.0017706	0.0167715	0.000451177	0.000677096	0.00236242	0.00380121	0.00751257	0.0049601	0.00830283	0.00782985	0.00443853	0.00136919	0.00186843	0.00673167	0.00364	0.00423666	0.00534503	0.00663996	8.07046e-05	0.000904815	0.00103391	0.00303159	0.00633745	0.0114174	0.000559676	0.010643	0.0015043	0.00263006	0.00580376	0.00372383	0.0137016	0.00819231
cpd80517[e]	Pseudomonas aeruginosa LPS common antigen||modified Lipid A|GlcNI-C2-C12:0-secondary-C12:0|GlcNI-C3|GlcNII-C2prime-C12:0|GlcNII-C3prime-C10:0|GlcNII-C1prime-AraN[e]	0.000453758	0.00506208	0.00397141	0.0144407	0.00708263	0.00188678	0.00604085	0.0094813	0.00783795	0.0037005	0.00237575	0.0151663	0.0190522	0.015305	0.00336836	0.00880045	0.00139248	0.000594959	0.00553864	0.0349712	0.00576689	0.0134976	0.0111435	0.00355361	0.00860635	0.00577348	0.00659413	0.000226344	0.0014129	0.00404228	0.00155097	0.0195067	0.000689258	0.0066212	0.00341346	0.00242994	0.00179844	0.000339686	0.014267	0.00614875	0.0101013	0.00352845	0.00435443	0.00938749	0.0145276	0.00559674	0.00375665	0.00916406
cpd80513[e]	Pseudomonas aeruginosa LPS common antigen||modified Lipid A|GlcNI-C2-C12:0-secondary-C12:0|GlcNI-C3|GlcNII-C2prime-C12:0|GlcNII-C3prime-C10:0|no AraN[e]	0.00724107	0.00133726	0.00541247	0.05382	0.00365048	0.0060516	0.00818617	0.00107473	0.00989482	0.000543309	0.00194937	0.00143559	0.00976001	0.00445413	0.0132438	0.000170611	0.00711368	0.00920185	0.000681563	0.00473099	0.0103991	0.00279801	0.00378997	0.00011161	0.0093748	0.00257214	0.0165044	0.0110275	4.08926e-05	0.0232683	0.00695652	0.0132336	0.00532723	0.00425002	0.00668375	0.000978473	0.00916171	0.0047995	0.00209551	0.00276857	0.00306276	0.0102222	0.00579922	0.0165011	0.0202052	0.00659881	0.00134126	0.00193442
cpd80507[e]	Pseudomonas aeruginosa LPS common antigen||modified Lipid A|GlcNI-C2-C12:0|GlcNI-C3-C10:0|GlcNII-C2prime-C12:0-secondary-C12:0(2-OH)|GlcNII-C3prime-C10:0-secondary-C16:0|GlcNI-C1-AraN[e]	0.00392477	0.00887113	0.00531471	0.00641642	0.0154917	0.00954287	0.0382374	0.00445593	0.00281992	0.00380533	0.00256011	0.0103112	0.0104144	0.000687766	0.00536263	0.00341364	0.00428504	0.00605905	0.00251064	0.00144843	0.00674226	0.0158129	0.0354241	0.00183944	0.00578418	0.00957399	0.00138503	0.00207627	0.0136265	0.00148527	0.000498873	0.0189349	0.00493011	0.0119826	0.00591323	0.0079908	0.00147865	0.00103607	0.0151394	0.0157127	0.00161125	0.00452089	0.0218071	0.01725	0.0135331	0.00517476	1.73368e-05	0.000299554
cpd80511[e]	Pseudomonas aeruginosa LPS common antigen||modified Lipid A|GlcNI-C2-C12:0|GlcNI-C3-C10:0|GlcNII-C2prime-C12:0-secondary-C12:0(2-OH)|GlcNII-C3prime-C10:0-secondary-C16:0|GlcNI-C1-AraN GlcNII-C1prime-AraN[e]	0.005944	0.00273056	0.0317035	0.0113308	0.000727097	0.000351359	0.00109483	0.0184511	0.00714592	0.00369294	0.000784739	0.0391993	0.0036725	0.0039362	0.00662495	0.000170133	0.00110754	0.00842131	0.00401122	0.00167835	0.0161512	0.00148894	0.0043254	0.00534174	0.00825067	0.00724595	0.00564226	0.0203745	0.000513601	0.000481554	0.00663688	0.00318421	0.00107945	0.00699774	0.0211807	0.0108235	0.00144048	0.0070035	0.00729792	0.0213888	0.00215263	0.00231843	0.00572344	0.00253761	0.00846662	0.00829967	0.00990216	0.00259952
cpd80509[e]	Pseudomonas aeruginosa LPS common antigen||modified Lipid A|GlcNI-C2-C12:0|GlcNI-C3-C10:0|GlcNII-C2prime-C12:0-secondary-C12:0(2-OH)|GlcNII-C3prime-C10:0-secondary-C16:0|GlcNII-C1prime-AraN[e]	0.0101443	0.0116162	0.00452509	0.000214101	0.00407481	0.00561953	0.00582657	0.0023578	0.000254271	0.0180186	0.0072466	0.00236476	0.00975259	0.00544998	0.00533714	0.0099649	0.00596935	0.00224186	0.00105787	0.000369331	0.00529139	0.00182288	0.00877026	0.00135168	0.0158375	0.00237823	0.0186627	0.0075946	0.00413046	0.00542537	0.000329864	0.00693203	0.00595504	0.0109	0.00449571	0.0233029	0.0272332	0.00184207	0.00111649	0.00401755	0.00988557	0.00989426	0.00156621	0.00658567	0.000768107	0.00308404	0.00853749	0.00278808
cpd80505[e]	Pseudomonas aeruginosa LPS common antigen||modified Lipid A|GlcNI-C2-C12:0|GlcNI-C3-C10:0|GlcNII-C2prime-C12:0-secondary-C12:0(2-OH)|GlcNII-C3prime-C10:0-secondary-C16:0|no AraN[e]	0.00474619	0.00464993	0.00112117	0.00527639	0.00131911	0.00489776	0.00619701	0.000596195	0.0167887	0.00254269	0.0014235	0.00033122	0.00783429	0.000343069	0.0100598	0.00601494	0.00113374	0.00124781	0.000842854	0.00505837	0.00523126	0.00245535	0.00725028	0.00933281	0.0116422	0.000147382	0.00220588	0.006099	0.017226	0.00537265	0.0281686	0.0197077	0.00168206	0.0024834	0.00344032	0.00378809	0.010083	0.00565039	0.00232411	0.01521	0.00860063	0.0120793	0.00581424	0.00742183	0.000475878	0.0245238	0.00205667	1.65373e-05
cpd80339[e]	Pseudomonas aeruginosa LPS common antigen||modified Lipid A|GlcNI-C2-C12:0|GlcNI-C3-C10:0|GlcNII-C2prime-C12:0-secondary-C12:0(2-OH)|GlcNII-C3prime-C10:0|GlcNI-C1-AraN[e]	0.0110455	0.000351037	0.00404608	0.0194188	0.00236177	0.004232	0.0104643	0.0108268	0.00132174	0.00379336	0.0249683	0.00668033	0.00125318	0.00573587	0.00077902	0.00469494	0.000173996	0.0118086	0.00147034	0.00966102	0.000181336	0.0258038	0.00832465	0.0218115	0.0216589	0.000187898	0.0015076	0.0077501	0.0017743	0.0129886	0.00513813	0.00200622	0.000586899	0.00117022	0.00126586	0.000616953	0.0135168	0.00642952	0.00526878	0.0115735	0.00443246	0.0131027	0.0177906	0.00846887	0.000553782	0.00471737	0.00956799	0.00190468
cpd80349[e]	Pseudomonas aeruginosa LPS common antigen||modified Lipid A|GlcNI-C2-C12:0|GlcNI-C3-C10:0|GlcNII-C2prime-C12:0-secondary-C12:0(2-OH)|GlcNII-C3prime-C10:0|GlcNI-C1-AraN GlcNII-C1prime-AraN[e]	0.000619479	0.00363559	0.00283041	0.0154857	0.0109173	0.00241811	0.0109696	0.0190402	0.00177198	0.000239345	0.00045071	0.00893643	0.0131249	0.0042946	0.00332044	0.0057747	0.00357568	0.00921868	0.00659973	0.00491236	0.00626949	0.0071793	0.00172405	0.00226793	0.00760132	6.48508e-05	0.00580608	0.00660051	0.00182726	0.00570234	0.0359558	0.00693082	0.0070362	0.00911605	0.00353522	0.00385353	0.0162697	0.001755	0.00560286	0.0143102	0.00443404	0.00182351	0.00525083	0.0146132	0.0119658	0.00142806	0.000200793	0.00741508
cpd80344[e]	Pseudomonas aeruginosa LPS common antigen||modified Lipid A|GlcNI-C2-C12:0|GlcNI-C3-C10:0|GlcNII-C2prime-C12:0-secondary-C12:0(2-OH)|GlcNII-C3prime-C10:0|GlcNII-C1prime-AraN[e]	0.00615463	0.00915379	0.00203596	0.000140606	9.47113e-05	0.00522554	0.0101924	0.0114912	0.000660807	0.00233171	0.000401667	0.00296228	0.00461295	0.00349393	0.00783815	0.00310955	0.0392716	0.0111477	0.0172184	0.0030585	0.00157308	0.0151064	0.00882218	0.00338972	0.0148737	0.00973676	0.00043138	0.00259893	0.00267653	0.00158884	0.00142621	0.000120063	0.000570264	0.000393051	0.00468802	0.00164241	0.00442138	0.00411231	0.001242	0.00107341	0.00833343	0.00462896	0.0111871	0.00416856	0.0148739	0.0122122	0.00118875	0.00519954
cpd80196[e]	Pseudomonas aeruginosa LPS common antigen||modified Lipid A|GlcNI-C2-C12:0|GlcNI-C3-C10:0|GlcNII-C2prime-C12:0-secondary-C12:0(2-OH)|GlcNII-C3prime-C10:0|no AraN[e]	0.00270059	0.0162123	0.00166804	0.0173638	0.0137415	0.00478722	0.00363031	0.0313582	0.00700759	0.00258447	0.00198437	0.00412196	0.0124219	0.0102527	0.00659826	0.00492143	0.00294522	0.000514924	0.00528063	0.00103756	0.0269501	0.0100932	0.00121901	0.00389765	0.0077952	0.00203616	0.00603106	0.00728247	0.00117027	0.0112297	0.000205597	0.00326618	0.00702724	0.0105232	0.0018109	0.00945363	0.00642729	0.00186838	0.00552214	0.00189546	0.00185802	0.00517299	0.00674832	0.00126179	0.0208868	0.00139142	0.00108948	0.0168283
cpd80499[e]	Pseudomonas aeruginosa LPS common antigen||modified Lipid A|GlcNI-C2-C12:0|GlcNI-C3-C10:0|GlcNII-C2prime-C12:0-secondary-C12:0|GlcNII-C3prime-C10:0-secondary-C16:0|GlcNI-C1-AraN[e]	0.00887063	0.0186887	0.00454951	0.0061128	0.00474967	0.00333436	0.00195574	0.00508937	0.0035736	0.000651125	0.00195074	0.00642132	0.00823513	0.000828698	0.0109236	0.0102398	0.00556998	0.00100148	0.0019219	0.00322848	0.0018372	0.00602245	0.0148809	0.015172	0.0096795	0.00131721	0.00200796	0.000321649	0.00251015	0.00567981	0.00175697	0.00275894	0.000444423	0.0242023	0.000737178	0.0101504	0.00480473	0.00852588	0.00123402	0.00694734	0.000970104	0.00856111	0.00451018	0.0146967	0.0180515	0.00438766	0.014488	0.00217954
cpd80503[e]	Pseudomonas aeruginosa LPS common antigen||modified Lipid A|GlcNI-C2-C12:0|GlcNI-C3-C10:0|GlcNII-C2prime-C12:0-secondary-C12:0|GlcNII-C3prime-C10:0-secondary-C16:0|GlcNI-C1-AraN GlcNII-C1prime-AraN[e]	0.00728354	0.00335131	0.00816289	0.0127757	0.00560426	0.000394034	0.00250612	0.0481825	0.00533379	0.0233739	0.000600363	0.00343745	0.000742122	0.00752179	0.00726665	0.000443103	0.012068	0.00622649	0.000153125	0.00224319	0.00843188	0.00634791	0.00324235	0.0385708	0.00164717	0.0188621	0.0127764	0.00480223	0.0338059	0.0105292	0.00240551	0.00461361	0.00643519	0.023822	0.000235521	0.0169711	0.00370567	0.0178993	0.00898096	0.00968116	0.0106895	0.000480924	0.00541774	0.00711996	0.00254402	0.0101463	0.0120301	0.00302815
cpd80501[e]	Pseudomonas aeruginosa LPS common antigen||modified Lipid A|GlcNI-C2-C12:0|GlcNI-C3-C10:0|GlcNII-C2prime-C12:0-secondary-C12:0|GlcNII-C3prime-C10:0-secondary-C16:0|GlcNII-C1prime-AraN[e]	0.00222094	0.00453827	0.00784589	0.0193868	0.00497999	0.0106048	0.00135863	0.022512	0.027317	0.0031167	0.00848925	0.000236435	0.00940193	0.00797673	0.00778312	0.00687012	0.00981939	0.0133396	0.0086293	0.000929194	0.0140683	0.00219735	0.0063572	0.00132675	4.15156e-05	0.000745596	0.00543619	0.00675316	0.000984305	0.0270486	0.00163371	0.023142	0.00453004	0.00596375	0.0111776	0.0122447	0.013712	0.00847334	0.03971	0.00226269	0.00243075	0.017575	0.000769305	0.0159496	3.64611e-05	0.00149533	0.00249807	0.00172867
cpd80497[e]	Pseudomonas aeruginosa LPS common antigen||modified Lipid A|GlcNI-C2-C12:0|GlcNI-C3-C10:0|GlcNII-C2prime-C12:0-secondary-C12:0|GlcNII-C3prime-C10:0-secondary-C16:0|no AraN[e]	0.00334099	0.00453778	0.0287928	0.00198934	0.0033784	0.00395651	0.00190487	0.00528226	0.00486903	0.0218583	0.000554494	0.00459121	0.000761492	0.00777602	0.00184347	0.00792692	0.000534961	0.0202875	0.00455013	0.000877731	0.00451529	0.001799	0.017063	0.00741915	0.00238395	0.00550485	0.0145207	0.0067913	0.00344613	0.00616996	0.00817974	0.00924936	0.0131572	0.0155495	0.0065454	0.0035173	0.00357714	0.00173105	0.00113803	0.00249029	0.0101749	0.000184944	0.00665438	0.000931626	0.00365749	0.00276098	0.00660543	0.0105437
cpd80324[e]	Pseudomonas aeruginosa LPS common antigen||modified Lipid A|GlcNI-C2-C12:0|GlcNI-C3-C10:0|GlcNII-C2prime-C12:0-secondary-C12:0|GlcNII-C3prime-C10:0|GlcNI-C1-AraN[e]	0.00197792	0.000580825	0.000546003	0.00928058	0.00130369	0.00184427	0.00765027	0.00666518	0.002059	0.0171703	0.0121028	0.000859589	0.00746511	0.0120605	0.00665996	0.00343192	0.00349167	0.0163813	0.00128111	0.00287155	0.0080709	0.00358161	0.000405684	0.00474687	0.0017164	0.00595286	0.0130123	0.00232746	0.00165492	0.00748983	0.00208242	0.00780639	0.011152	0.00126244	0.0221454	0.00894174	0.00115856	0.000430851	0.0047063	0.00332801	0.00889186	0.0144988	0.0153968	0.00685724	0.0384868	0.00820936	0.00607399	0.00418895
cpd80334[e]	Pseudomonas aeruginosa LPS common antigen||modified Lipid A|GlcNI-C2-C12:0|GlcNI-C3-C10:0|GlcNII-C2prime-C12:0-secondary-C12:0|GlcNII-C3prime-C10:0|GlcNI-C1-AraN GlcNII-C1prime-AraN[e]	0.00164285	0.0108984	0.00997506	0.0123773	0.00104071	0.00493786	0.00667212	0.00466522	0.00926315	0.00231006	0.00843717	0.00278637	0.00684462	0.00951225	0.00138317	0.011927	0.00611959	0.00110022	0.0303232	0.00666935	0.0054076	0.00442997	0.00295058	0.00565671	7.18744e-05	0.012623	0.00693969	0.0106599	0.0388049	0.00551355	0.00582956	0.00470291	0.000522384	0.0142607	0.0191991	0.000953185	0.00478607	0.00709265	0.00213213	0.0193618	0.00170461	0.0107095	0.00238909	0.00483672	0.0242127	0.0187061	0.0150774	0.000835337
cpd80329[e]	Pseudomonas aeruginosa LPS common antigen||modified Lipid A|GlcNI-C2-C12:0|GlcNI-C3-C10:0|GlcNII-C2prime-C12:0-secondary-C12:0|GlcNII-C3prime-C10:0|GlcNII-C1prime-AraN[e]	0.000759003	0.00773738	0.0136975	0.000706775	0.00170665	0.0049803	0.0109238	0.00300698	0.0105041	0.00509264	0.00468175	0.0110184	0.00605236	0.00110191	0.0223235	0.00444778	0.0023046	0.00190799	0.00866607	0.00856776	0.00132466	0.0203092	0.00558349	0.00430323	0.00280451	0.00452084	0.00392662	0.00871848	0.00862654	0.0116239	0.0133174	0.00278687	0.00816708	0.00361284	0.00221638	0.000448474	0.0677791	0.00751725	0.00630741	0.00183732	0.0153179	0.00389937	0.00428356	0.00359584	0.0012129	0.0193823	0.00632337	0.00478432
cpd80178[e]	Pseudomonas aeruginosa LPS common antigen||modified Lipid A|GlcNI-C2-C12:0|GlcNI-C3-C10:0|GlcNII-C2prime-C12:0-secondary-C12:0|GlcNII-C3prime-C10:0|no AraN[e]	0.0161822	0.00834346	0.00748118	0.0122155	0.00279955	0.0113309	0.00139068	0.00672517	0.00201533	0.00347794	0.00243138	0.00183525	0.00821789	0.00603569	0.00195733	0.00716668	0.000989802	0.00521628	0.000675412	0.00518087	0.000158087	0.00769694	0.00503285	0.0068756	0.0276524	0.000207415	0.00920883	0.00172537	0.00138833	0.00622444	0.00170977	0.00772053	0.00559549	0.00384447	0.00365744	0.00223865	0.00502814	0.022991	0.0139926	0.000980239	0.00579844	0.0010499	0.00599011	0.0024659	0.0147173	0.00887366	0.00465745	0.0121979
cpd80491[e]	Pseudomonas aeruginosa LPS common antigen||modified Lipid A|GlcNI-C2-C12:0|GlcNI-C3-C10:0|GlcNII-C2prime-C12:0|GlcNII-C3prime-C10:0-secondary-C16:0|GlcNI-C1-AraN[e]	0.00248267	0.0164071	0.0114312	0.0123286	0.00581344	0.0078857	0.00637857	0.000758586	0.00744903	0.00140909	0.000964725	0.00973729	0.0136807	0.00607895	0.01097	0.0115158	0.0151557	0.00288144	0.00679091	0.000685777	0.00482403	0.00708477	0.0126084	0.00200157	0.000978273	0.00439909	0.00717212	0.00162644	0.00268322	0.0181312	0.0311551	0.00888979	0.00882292	0.0415642	0.0150526	0.00298859	0.0012076	0.0182704	0.00241932	0.0016301	0.00218413	0.00929628	0.0070089	0.0276045	0.0173479	0.000887685	0.0160218	0.0182187
cpd80495[e]	Pseudomonas aeruginosa LPS common antigen||modified Lipid A|GlcNI-C2-C12:0|GlcNI-C3-C10:0|GlcNII-C2prime-C12:0|GlcNII-C3prime-C10:0-secondary-C16:0|GlcNI-C1-AraN GlcNII-C1prime-AraN[e]	0.000101034	0.0192979	0.0238053	0.00960994	0.00656894	0.00227132	0.00503422	0.000753512	0.000255562	0.0131444	0.00553152	0.00337753	0.000288494	0.0122887	0.00652339	0.00466988	0.00993355	0.00191515	0.00682591	0.000202853	0.00287921	0.00392837	0.000863993	0.00503951	0.0139312	0.00332843	0.0118173	0.00777216	0.00863159	0.011674	0.0045516	0.00480256	0.00461072	0.00813812	0.000455087	0.00104626	0.00138039	0.00801399	0.00916782	0.00319959	0.00243312	0.00074264	0.00363445	0.00444909	0.00396673	0.0227778	0.0028913	0.00944238
cpd80493[e]	Pseudomonas aeruginosa LPS common antigen||modified Lipid A|GlcNI-C2-C12:0|GlcNI-C3-C10:0|GlcNII-C2prime-C12:0|GlcNII-C3prime-C10:0-secondary-C16:0|GlcNII-C1prime-AraN[e]	7.2213e-05	0.014729	0.00423222	0.00128915	0.0008276	0.00557089	0.0231069	0.00661983	0.0193225	0.00764015	0.00226746	0.00679045	0.000149773	0.00600837	0.00395771	0.009569	0.0262607	0.0155055	0.0147675	0.00648883	0.00458372	0.000432733	0.00781003	0.0166623	0.000858213	0.000264711	0.000144369	0.0025951	0.00152471	0.0177637	0.00227239	0.0103067	0.00507366	0.00646743	0.00623952	0.00443059	0.000221851	0.00286532	0.0018103	0.0159558	0.0154044	0.00323747	0.00575106	0.000505725	0.00615603	0.00417564	0.000924704	0.00416928
cpd80489[e]	Pseudomonas aeruginosa LPS common antigen||modified Lipid A|GlcNI-C2-C12:0|GlcNI-C3-C10:0|GlcNII-C2prime-C12:0|GlcNII-C3prime-C10:0-secondary-C16:0|no AraN[e]	0.0103191	0.00504169	0.0134268	0.00210772	0.00637342	0.000287613	0.0086932	0.00514951	0.00731802	5.12708e-05	0.000117389	0.0114431	0.00443418	0.00113928	0.0164957	0.0311281	0.00151903	0.00737591	0.0167379	0.00325274	0.00187801	0.00652517	0.0117733	0.00014954	0.00152842	0.00926693	0.00224913	0.0111571	0.00396704	0.00411892	0.0245322	0.00627647	0.0125689	0.00172371	0.000479724	0.00460717	0.00486737	0.00316318	0.00272856	0.000985645	0.00867177	0.00565569	0.00315237	0.0111819	0.00767524	0.00153614	0.00715337	0.0108004
cpd80309[e]	Pseudomonas aeruginosa LPS common antigen||modified Lipid A|GlcNI-C2-C12:0|GlcNI-C3-C10:0|GlcNII-C2prime-C12:0|GlcNII-C3prime-C10:0|GlcNI-C1-AraN[e]	0.00768239	0.00564924	0.00848023	0.00190223	0.0026146	0.000286233	0.00770692	0.00972157	0.00273862	0.00136068	0.00233731	0.0120484	0.0113173	0.00333524	0.0169399	0.00312358	0.000980727	0.00186472	0.0196729	0.00273346	0.00512588	0.0102836	0.0081178	0.00323097	0.00123476	0.000107072	0.0134584	0.00487006	0.0107426	0.00407166	0.00652675	0.00186414	0.0193612	0.00300414	0.00557292	0.00291757	0.00174494	0.00142749	0.00503711	0.00493342	0.0113434	0.0292511	0.00529519	0.00296643	0.00905802	0.000497094	0.00308969	0.0101523
cpd80319[e]	Pseudomonas aeruginosa LPS common antigen||modified Lipid A|GlcNI-C2-C12:0|GlcNI-C3-C10:0|GlcNII-C2prime-C12:0|GlcNII-C3prime-C10:0|GlcNI-C1-AraN GlcNII-C1prime-AraN[e]	0.0120362	0.00277164	0.00310057	0.010279	0.00814544	0.00228984	0.00184384	0.000757569	0.000264817	0.0238305	0.00507095	0.0023838	0.00551343	0.0119201	0.00650975	0.0124122	0.00407316	0.00184741	0.00878504	0.00647746	0.00533962	3.02724e-05	0.00463533	0.0292501	0.0102289	0.00450582	0.00281627	0.00157128	0.000594256	0.000905497	0.00165185	0.00453114	0.000984623	0.00672344	0.000743917	0.000502974	0.00101739	0.00265519	0.00885837	0.0134467	0.00750614	0.00686439	0.00226493	0.00634054	0.00382306	0.0190125	0.00307321	0.0029714
cpd80314[e]	Pseudomonas aeruginosa LPS common antigen||modified Lipid A|GlcNI-C2-C12:0|GlcNI-C3-C10:0|GlcNII-C2prime-C12:0|GlcNII-C3prime-C10:0|GlcNII-C1prime-AraN[e]	0.0185973	0.00083401	0.0114637	0.00116264	0.00981794	0.00127649	0.0226759	0.00229634	0.00208526	0.000185075	0.00723734	0.00455273	0.0192548	0.0131751	0.00776456	0.0162436	0.00230799	0.00501305	0.000125637	0.0027525	0.00115502	0.000734511	0.00536996	0.00525484	0.00495145	0.00291036	0.00463842	0.00252806	0.00204842	0.00203091	0.00926073	0.0160097	0.00334953	0.00142132	0.00261087	0.0164722	0.0183355	0.00171018	0.0215111	0.00388341	0.013509	0.00754968	0.00413475	0.00417799	0.00209194	0.0226179	0.00164339	0.000470354
cpd80160[e]	Pseudomonas aeruginosa LPS common antigen||modified Lipid A|GlcNI-C2-C12:0|GlcNI-C3-C10:0|GlcNII-C2prime-C12:0|GlcNII-C3prime-C10:0|no AraN[e]	0.0011829	0.0053604	0.00011342	0.0103997	0.0032829	0.0322151	0.00061038	0.000822903	0.0158642	0.0404128	0.0057487	0.00789421	0.000256809	0.00986339	0.0025673	0.00557318	0.0165821	0.00684907	0.00645453	0.0027565	0.00828615	0.000146448	0.00255276	0.010424	0.00910571	0.0061532	0.0138909	0.0137767	0.0030016	0.00260743	0.000990278	0.00985492	0.00520736	0.00524494	0.000119736	0.0034243	0.00678229	0.014762	0.00598691	0.00147739	0.00876941	0.00145939	0.012936	0.00962536	0.00437335	0.00656626	0.00413506	0.00555037
cpd80483[e]	Pseudomonas aeruginosa LPS common antigen||modified Lipid A|GlcNI-C2-C12:0|GlcNI-C3|GlcNII-C2prime-C12:0-secondary-C12:0(2-OH)|GlcNII-C3prime-C10:0-secondary-C16:0|GlcNI-C1-AraN[e]	0.0205825	0.0347216	0.00416864	0.000856767	0.0235728	0.0253683	0.0151681	0.000957043	0.0103271	0.00107157	0.0184701	0.00248465	0.0148165	0.000700485	0.000581048	0.001816	0.00881636	0.00114909	0.0161684	0.00280842	0.00271277	0.00346011	0.00457123	0.0250825	0.0193542	0.00814213	0.00461559	0.0134805	0.000588824	0.00925665	0.00418018	0.0174394	0.00533388	0.000709977	0.0162561	0.0227625	0.0250426	0.00656605	0.00559415	0.00317834	0.000949665	0.00281118	0.00601035	2.07399e-05	0.000728225	0.00344841	0.00226829	0.0131113
cpd80487[e]	Pseudomonas aeruginosa LPS common antigen||modified Lipid A|GlcNI-C2-C12:0|GlcNI-C3|GlcNII-C2prime-C12:0-secondary-C12:0(2-OH)|GlcNII-C3prime-C10:0-secondary-C16:0|GlcNI-C1-AraN GlcNII-C1prime-AraN[e]	0.00905952	0.00742416	0.00253901	0.011401	0.00186887	0.00482602	0.00176288	0.00865293	0.0205536	0.0342139	0.00455258	0.000109444	0.014502	0.0033537	0.00203412	0.000616398	0.00611786	0.00714551	0.00273921	0.00370344	0.00271969	0.00491429	0.00505192	0.0167483	0.00706367	0.0013476	0.00243784	0.000274985	0.00267221	0.00858401	0.00107837	0.003661	0.0197648	0.00363118	0.00403658	0.00154362	0.00569627	0.000219523	0.00881616	0.00821675	0.00160158	0.00418763	1.50859e-05	0.0198919	0.000980588	0.00457619	6.64592e-06	0.0119113
cpd80485[e]	Pseudomonas aeruginosa LPS common antigen||modified Lipid A|GlcNI-C2-C12:0|GlcNI-C3|GlcNII-C2prime-C12:0-secondary-C12:0(2-OH)|GlcNII-C3prime-C10:0-secondary-C16:0|GlcNII-C1prime-AraN[e]	0.00142756	0.00680539	0.00169752	0.00139291	0.000964182	0.0308569	0.000928356	0.00891082	0.0162803	0.00901362	0.00384892	0.000784478	0.00873751	0.000801772	0.0140248	0.013858	0.00610911	0.0144771	0.00103853	8.1935e-05	0.0165511	0.00197769	0.00295452	0.00303569	0.00571272	0.0290772	0.00814166	0.00839521	0.00451594	0.000335467	0.000647731	0.0210063	0.00273216	0.000505865	0.00266755	0.000372576	0.000767206	0.00995232	0.000933144	0.00331871	0.00266952	0.00792373	0.0213043	0.00313919	0.00862499	0.00225627	0.00317742	0.00380854
cpd80481[e]	Pseudomonas aeruginosa LPS common antigen||modified Lipid A|GlcNI-C2-C12:0|GlcNI-C3|GlcNII-C2prime-C12:0-secondary-C12:0(2-OH)|GlcNII-C3prime-C10:0-secondary-C16:0|no AraN[e]	0.00724946	0.00640412	0.00191299	0.0052076	9.36385e-05	0.0025293	0.0135814	0.00647093	0.00461096	0.000170682	0.00524166	0.00627402	0.00646341	0.00487258	0.00546284	0.000215008	0.00296156	0.00160551	0.0122722	0.0029815	0.00647123	0.0331059	0.00481371	0.00141435	0.0034401	0.00917983	0.00603267	0.00198176	0.00236556	0.00495529	0.00235215	0.00190586	0.00379502	0.00966683	0.0126828	0.034894	0.0104068	0.0213272	0.000670363	0.0301471	0.00649304	0.00849346	0.000247776	0.00544827	0.00483287	0.000868598	0.00622295	0.00053243
cpd80475[e]	Pseudomonas aeruginosa LPS common antigen||modified Lipid A|GlcNI-C2-C12:0|GlcNI-C3|GlcNII-C2prime-C12:0-secondary-C12:0(2-OH)|GlcNII-C3prime-C10:0|GlcNI-C1-AraN[e]	0.0161418	0.00445385	0.00139158	0.0178475	0.00943973	0.00412193	0.0021023	0.000666973	0.00453143	0.0066734	0.015102	0.00370157	0.00755665	0.00191515	0.00827933	0.00201813	0.0105343	0.00325468	0.010035	0.00533242	3.52157e-05	0.0118401	0.000920121	0.00657372	0.0112312	0.00342823	0.00645651	0.00164031	0.011349	0.000567482	0.000723875	0.00197931	9.4471e-06	0.0242925	0.000949703	0.00221318	0.000727733	0.0150846	0.00513433	0.0105903	0.0191293	0.00158176	0.00962559	0.00592194	0.0137192	0.00424169	0.00195506	0.000443488
cpd80479[e]	Pseudomonas aeruginosa LPS common antigen||modified Lipid A|GlcNI-C2-C12:0|GlcNI-C3|GlcNII-C2prime-C12:0-secondary-C12:0(2-OH)|GlcNII-C3prime-C10:0|GlcNI-C1-AraN GlcNII-C1prime-AraN[e]	0.00126685	0.015685	0.00347625	0.00300281	0.0128539	0.00408881	0.0119344	0.00650852	0.0108355	0.00574011	0.0340145	0.00727417	0.00203247	0.0015539	0.00699804	0.000541018	0.00439783	0.00715584	0.00574725	0.0191736	0.00114239	0.00191381	0.00171065	0.00855506	0.000437456	0.00529408	0.000470542	0.00171051	0.0097852	0.0138753	0.00214277	0.0042296	0.000581222	0.0137692	0.00775147	0.00421423	0.0139911	0.0145044	0.00766032	0.00260919	0.00803431	0.000636964	0.0150348	0.00290892	0.0233371	0.011889	0.00897041	0.017712
cpd80477[e]	Pseudomonas aeruginosa LPS common antigen||modified Lipid A|GlcNI-C2-C12:0|GlcNI-C3|GlcNII-C2prime-C12:0-secondary-C12:0(2-OH)|GlcNII-C3prime-C10:0|GlcNII-C1prime-AraN[e]	0.0244145	0.0146871	0.00543654	0.000757413	0.000931898	0.0214246	0.0109573	0.00891962	0.00507723	0.00530936	0.00155645	0.00810634	0.0020216	0.0098444	0.00985505	0.00298013	0.00510733	0.0295657	0.0125375	0.0147223	0.00430326	0.00599047	0.0031614	0.00337012	0.000193496	0.00245337	0.00106598	0.00240261	0.0179621	0.0196758	0.0125404	0.00205909	0.000138313	0.0101858	0.0297261	0.00145998	0.00752409	0.000914125	0.000515094	0.00503459	0.00311981	0.00214805	0.00708281	0.0189692	0.000310511	0.000461026	0.00667893	0.000627165
cpd80473[e]	Pseudomonas aeruginosa LPS common antigen||modified Lipid A|GlcNI-C2-C12:0|GlcNI-C3|GlcNII-C2prime-C12:0-secondary-C12:0(2-OH)|GlcNII-C3prime-C10:0|no AraN[e]	0.000993201	0.00385922	0.0153192	0.000111031	0.00530039	0.0155561	0.00158709	0.00503839	0.00126676	0.0036177	0.0119298	0.00329845	0.0205629	0.000243827	0.0123766	0.00426651	0.00018977	0.0037519	0.00958541	0.00148669	0.0142398	0.0104254	0.00552787	0.00663951	0.00239031	0.00250092	0.0110779	0.0313809	0.0150875	0.00454628	0.00191414	0.0192954	0.0038642	0.0128607	0.00132619	0.00373092	0.00470712	0.000584875	0.00621059	0.0049453	0.00396534	0.00532216	0.00267791	0.0193146	0.000944471	0.00108758	0.0120421	0.00112092
cpd80467[e]	Pseudomonas aeruginosa LPS common antigen||modified Lipid A|GlcNI-C2-C12:0|GlcNI-C3|GlcNII-C2prime-C12:0-secondary-C12:0|GlcNII-C3prime-C10:0-secondary-C16:0|GlcNI-C1-AraN[e]	0.00690933	0.00098878	0.00170847	0.0017745	0.0140678	0.0155212	0.00621916	0.00633889	0.00812663	0.0171578	0.00433517	0.00175972	0.0137159	0.0086945	0.00379409	0.00442313	0.0256188	0.00364018	0.0103374	0.00525339	0.0124077	0.0156559	0.00676519	0.00643504	0.0154717	0.000666418	0.0164371	0.00174391	0.00262818	0.00316766	0.00295615	0.0068509	0.00351	0.00146564	0.0157556	0.00904033	0.00393606	0.000231307	0.00369764	0.0231168	0.000726264	0.00881925	0.0090834	0.00176435	0.00725814	0.0103658	0.00204439	0.00797834
cpd80471[e]	Pseudomonas aeruginosa LPS common antigen||modified Lipid A|GlcNI-C2-C12:0|GlcNI-C3|GlcNII-C2prime-C12:0-secondary-C12:0|GlcNII-C3prime-C10:0-secondary-C16:0|GlcNI-C1-AraN GlcNII-C1prime-AraN[e]	0.00635349	0.00159032	0.000803421	0.00367717	0.00286156	0.00129474	0.00698755	0.00145735	0.0058568	0.00175817	0.00169664	0.000348238	0.00242232	0.0308134	0.00451302	0.0140222	0.00759041	0.00704736	0.00853998	0.00246485	0.00140515	0.00869713	0.00621222	0.00392797	0.00521177	0.00151037	0.00126046	0.00426238	0.00574799	0.0231985	0.000491096	0.00791364	0.000561715	0.00197235	0.0136663	0.0115493	0.0071991	0.00140284	0.0167319	0.00499503	0.0136303	0.00690978	0.00599018	0.00556791	0.019924	0.00565354	0.0034078	0.00818565
cpd80469[e]	Pseudomonas aeruginosa LPS common antigen||modified Lipid A|GlcNI-C2-C12:0|GlcNI-C3|GlcNII-C2prime-C12:0-secondary-C12:0|GlcNII-C3prime-C10:0-secondary-C16:0|GlcNII-C1prime-AraN[e]	0.00489441	0.000597233	0.0138988	0.00758985	0.000267221	0.00185858	0.00130558	0.00594444	0.00289086	0.0089413	0.00668	0.0019989	0.00519532	0.0161852	0.00245173	0.0103998	0.0072305	0.00540015	0.0074027	0.029736	0.00686513	0.00330464	0.0306912	0.00275061	0.00128479	0.000614342	0.0133284	0.00104272	0.00542154	0.00525165	0.00601744	0.00530228	0.0133327	0.0224562	0.0202138	0.00317829	0.000982606	0.00954509	0.00612141	0.0031146	0.00943219	0.00975447	0.00714588	0.00313053	0.0034697	0.000360131	0.00491747	0.00845879
cpd80465[e]	Pseudomonas aeruginosa LPS common antigen||modified Lipid A|GlcNI-C2-C12:0|GlcNI-C3|GlcNII-C2prime-C12:0-secondary-C12:0|GlcNII-C3prime-C10:0-secondary-C16:0|no AraN[e]	0.00866458	0.00563033	0.00090908	0.010136	0.00139951	0.000111827	0.00963744	0.000173952	0.00142742	0.00346246	0.00932489	2.61246e-05	0.00457982	0.00797334	0.00167418	0.00405032	0.00710339	0.0224418	0.014463	0.013086	3.88208e-05	0.00621788	0.000616352	0.0190937	0.00375767	0.0047607	0.00393354	0.00612011	0.00324551	0.00467879	0.0162774	0.000501113	0.0117208	0.00271601	0.0170868	0.00525367	0.00252104	0.00411803	0.00238554	0.00829655	0.0233162	0.00243095	0.00372364	0.00951202	0.00220314	0.00518397	0.02578	0.00858795
cpd80459[e]	Pseudomonas aeruginosa LPS common antigen||modified Lipid A|GlcNI-C2-C12:0|GlcNI-C3|GlcNII-C2prime-C12:0-secondary-C12:0|GlcNII-C3prime-C10:0|GlcNI-C1-AraN[e]	0.0110159	0.00778981	0.0135006	0.00845832	0.00710892	0.00149805	0.00121531	0.0013668	0.0202334	0.0032482	0.00167172	0.0225688	0.000608477	0.00290718	0.00168993	0.00144964	0.0215113	0.000449133	0.0013167	0.00186425	0.0101215	0.000727453	0.0117248	0.00966167	0.00142544	0.00618558	0.00295205	0.0128096	0.00916291	0.00929625	0.00235758	0.00466792	0.00471883	0.0127119	0.00282787	0.000344728	0.01212	0.00317749	0.006571	0.000372086	0.000862879	0.00120577	0.004767	0.000352987	0.00185072	0.00278256	0.0122941	0.00944054
cpd80463[e]	Pseudomonas aeruginosa LPS common antigen||modified Lipid A|GlcNI-C2-C12:0|GlcNI-C3|GlcNII-C2prime-C12:0-secondary-C12:0|GlcNII-C3prime-C10:0|GlcNI-C1-AraN GlcNII-C1prime-AraN[e]	0.0135985	0.0182299	0.0189385	0.00405425	0.00971628	0.00973343	0.00669366	0.0048467	0.00576167	0.0113072	0.00433597	0.00976793	0.00109923	0.0176111	0.00249846	0.00559497	0.0190078	0.0020039	0.00563405	0.0313802	4.51081e-05	0.0128762	0.00413381	0.00584455	0.00314269	0.00267752	2.21629e-06	0.0227679	0.00332412	2.21282e-05	0.0038592	0.0110518	0.0114686	0.00814228	0.0109444	0.0196468	0.00386182	0.0421923	0.00739768	0.0118333	0.0130446	0.0178699	0.00988376	0.00838908	0.0147842	0.0109092	0.0024142	0.00538693
cpd80461[e]	Pseudomonas aeruginosa LPS common antigen||modified Lipid A|GlcNI-C2-C12:0|GlcNI-C3|GlcNII-C2prime-C12:0-secondary-C12:0|GlcNII-C3prime-C10:0|GlcNII-C1prime-AraN[e]	0.00892552	0.00624442	0.00958111	0.00861292	0.000410873	0.010691	0.012372	0.00496394	0.00951901	0.00558209	0.00151915	0.00666616	0.00444854	0.00479987	0.00538867	0.00870951	0.000768725	0.0134265	0.0162084	0.0090116	0.00740989	0.00874622	0.000343317	0.00931568	0.0165698	0.000105437	0.000578911	0.00583119	0.00678538	0.00478921	0.0197478	0.00544594	0.0139494	0.00568871	0.0129923	0.00316752	0.00179025	0.00717931	0.00477778	0.00845793	0.0250352	0.0123446	0.0174633	0.000102807	0.00854335	0.00360313	0.000253186	0.013539
cpd80457[e]	Pseudomonas aeruginosa LPS common antigen||modified Lipid A|GlcNI-C2-C12:0|GlcNI-C3|GlcNII-C2prime-C12:0-secondary-C12:0|GlcNII-C3prime-C10:0|no AraN[e]	0.00807487	0.0193448	0.000192102	0.000141704	0.00555803	0.00047636	0.0108645	0.00753282	0.0167313	0.00520583	0.00153449	0.0134113	0.00200653	0.000764796	0.00687825	0.00380337	0.00274334	0.00695888	0.00230068	0.0181676	0.00279252	0.00632224	0.0109965	0.00352643	0.00302364	0.00646961	0.0115211	0.0119042	0.000500455	0.00123413	0.00137336	0.0119891	0.0019515	0.00692028	0.00953132	0.00286527	0.00727027	0.0141078	0.00800127	0.00816157	0.000921333	0.0026879	0.00741011	0.00166669	0.00670367	0.00461344	0.0142259	0.00147834
cpd80451[e]	Pseudomonas aeruginosa LPS common antigen||modified Lipid A|GlcNI-C2-C12:0|GlcNI-C3|GlcNII-C2prime-C12:0|GlcNII-C3prime-C10:0-secondary-C16:0|GlcNI-C1-AraN[e]	0.00106244	0.0197689	0.000159877	0.000912808	0.0121694	0.00241055	0.015883	0.0104105	0.0118228	0.00485451	0.00665685	0.00750767	0.0183074	0.00505321	0.00286194	0.000264828	0.0103551	0.00241839	0.030634	0.00672161	0.0144857	0.000830191	0.0385148	0.00140093	0.0152989	0.0179084	0.00759534	0.0157059	0.000872052	0.0107798	0.00655996	0.00615902	0.0183371	0.00433577	0.0015704	0.00103178	0.0164662	0.0198181	0.00253558	0.00771587	4.50665e-05	0.0134406	0.00481693	0.0085605	0.0034013	0.000151818	0.0124276	0.0142189
cpd80455[e]	Pseudomonas aeruginosa LPS common antigen||modified Lipid A|GlcNI-C2-C12:0|GlcNI-C3|GlcNII-C2prime-C12:0|GlcNII-C3prime-C10:0-secondary-C16:0|GlcNI-C1-AraN GlcNII-C1prime-AraN[e]	0.00133762	0.000379317	0.00516995	0.00338006	0.00604979	0.00808333	0.00315166	0.0100692	0.0145287	0.00412115	0.00202362	0.0127549	0.00986284	0.00207695	0.00856152	0.00156735	0.00607213	0.00892745	0.00109405	0.00767843	0.0167453	0.00372494	0.00143769	0.00901791	0.00380026	0.00629227	0.0015492	0.00170844	0.0201056	5.96724e-05	0.0010227	0.00213284	0.00316589	0.0143489	0.00429126	0.00106565	0.0129274	0.000300835	0.000206576	0.000236093	0.0371062	0.00723482	0.000845631	0.00100053	0.00994872	0.00860626	0.0126844	0.0060341
cpd80453[e]	Pseudomonas aeruginosa LPS common antigen||modified Lipid A|GlcNI-C2-C12:0|GlcNI-C3|GlcNII-C2prime-C12:0|GlcNII-C3prime-C10:0-secondary-C16:0|GlcNII-C1prime-AraN[e]	0.00695592	0.00271616	0.0062684	0.000391952	0.0058699	0.00481538	0.00968789	6.55144e-05	0.00864574	0.00153163	0.00268023	0.00424276	0.000238603	0.000131378	0.00662769	0.00331546	0.000710003	0.00334626	0.017067	0.0174192	0.00238918	0.0062175	0.0268099	0.0136826	0.01161	0.00169045	0.0135488	0.00600638	0.00906246	0.000349424	0.0140681	0.00516488	0.00312742	0.019999	0.00498681	0.00478249	0.000257931	0.0012254	0.00120409	0.00497857	0.000950818	0.00558573	0.00195835	0.000918691	0.00161895	0.00836353	0.00534596	0.00295766
cpd80449[e]	Pseudomonas aeruginosa LPS common antigen||modified Lipid A|GlcNI-C2-C12:0|GlcNI-C3|GlcNII-C2prime-C12:0|GlcNII-C3prime-C10:0-secondary-C16:0|no AraN[e]	0.0136166	0.00213488	0.0266657	0.00865751	0.00229518	0.00121787	0.00013264	0.00120956	8.197e-07	0.00396284	0.013314	0.00291374	0.00671691	0.00560805	0.00192622	0.00228092	0.00562485	0.000967635	0.0132438	9.25352e-05	0.0193076	0.0175601	0.000910412	0.0259688	0.0301377	0.00447217	0.00212482	0.00540072	0.007904	0.00141793	0.0100486	0.0145919	0.00589766	0.0023739	0.0168563	0.000543827	0.00192639	0.0110463	0.0121468	0.00064825	0.0267973	0.00160924	0.000752958	0.0187651	0.00447858	0.000350913	0.0148539	0.00134293
cpd80443[e]	Pseudomonas aeruginosa LPS common antigen||modified Lipid A|GlcNI-C2-C12:0|GlcNI-C3|GlcNII-C2prime-C12:0|GlcNII-C3prime-C10:0|GlcNI-C1-AraN[e]	0.00426573	0.00395237	0.00199781	0.00640802	0.00701883	0.0024463	0.00370673	0.00627615	0.000735406	0.00117745	0.00711263	0.00277644	0.00562455	0.00653677	0.000544129	0.00478367	0.0004554	0.00218297	0.00899101	0.00704158	0.00209791	0.0159569	0.00216574	0.00638164	0.011464	0.00976172	0.0074301	0.0137407	0.000208503	0.00392951	0.0480769	0.00977694	0.00502677	0.000704213	0.00783643	0.00118116	0.00133976	0.000570045	0.00594671	0.00119797	0.00739258	0.0141077	0.0015726	0.00159608	0.000423161	0.0116856	0.0084728	0.00673215
cpd80447[e]	Pseudomonas aeruginosa LPS common antigen||modified Lipid A|GlcNI-C2-C12:0|GlcNI-C3|GlcNII-C2prime-C12:0|GlcNII-C3prime-C10:0|GlcNI-C1-AraN GlcNII-C1prime-AraN[e]	0.00640378	0.0080298	0.0122378	0.00546568	0.00408349	0.0153921	0.00458899	0.00188961	0.0122814	0.0162555	0.000146728	0.00137709	0.00588821	0.00446922	0.0240019	0.000355855	0.0213294	0.0156786	0.000872543	0.00385787	0.00432605	0.00794228	0.00142286	0.00668372	0.00444576	0.00136773	0.0165555	0.0116689	0.00240313	3.57494e-06	0.00860959	0.00187584	0.00417073	0.00156764	0.00377802	0.0126594	0.0147853	0.00941884	0.00114829	0.00792799	0.00066217	0.0164546	0.00547112	0.0124896	4.86711e-05	0.00107377	0.0209721	0.0100296
cpd80445[e]	Pseudomonas aeruginosa LPS common antigen||modified Lipid A|GlcNI-C2-C12:0|GlcNI-C3|GlcNII-C2prime-C12:0|GlcNII-C3prime-C10:0|GlcNII-C1prime-AraN[e]	0.00445563	0.000200245	0.000294275	0.0330046	0.0103363	0.000926854	0.00189524	0.0101675	0.0211794	0.00250498	0.00782179	0.000292377	0.00225526	0.010285	0.00234623	0.00571386	0.01351	0.00652092	0.00264231	0.00189096	0.00513557	0.0143694	0.00633964	0.00367813	0.00881029	0.00078835	0.00369541	0.00248569	0.00639494	0.014234	0.0123544	0.00550211	0.00124042	0.0137383	0.00665759	0.00224366	0.00991067	0.00132451	0.0021309	0.00500412	0.00516492	0.0070293	0.00601501	0.000305825	0.0154861	0.00159717	0.00162417	0.000248503
cpd80441[e]	Pseudomonas aeruginosa LPS common antigen||modified Lipid A|GlcNI-C2-C12:0|GlcNI-C3|GlcNII-C2prime-C12:0|GlcNII-C3prime-C10:0|no AraN[e]	9.13994e-05	0.0190358	0.0126588	0.00807955	0.000785353	0.00417779	0.00525104	0.000989719	0.0098288	0.0153686	0.0158327	0.0115252	0.00392878	0.0056393	0.00283945	0.00529949	0.00134568	0.000778075	0.000843864	0.00374352	0.00186771	0.01977	0.0121282	0.00972545	0.00187794	0.0278925	0.0107766	0.0098894	0.000442568	0.00662423	0.00227488	0.00850675	0.00840045	0.0136319	0.00876731	0.0011259	0.00208307	0.0138235	0.000556154	0.00885348	0.00428043	0.00618291	0.014706	0.0185272	0.00165398	0.0115951	0.00347667	0.000368235
cpd80652[e]	Pseudomonas aeruginosa O5 lipopolysaccharide||modified Lipid A|GlcNI-C2-C12:0-secondary-C12:0(2-OH)|GlcNI-C3-C10:0|GlcNII-C2prime-C12:0-secondary-C12:0(2-OH)|GlcNII-C3prime-C10:0-secondary-C16:0|GlcNI-C1-AraN[e]	0.00260391	0.0259853	0.00086334	0.0156869	0.00303703	0.00293553	0.000399927	0.00474628	0.00741592	0.00240895	0.0110551	0.00887038	0.0107493	0.00320679	0.0076299	0.00520421	0.00453	0.00137692	0.0125026	0.0218451	0.00382754	0.00415055	0.00809689	0.000179659	0.0366535	0.00704856	0.00481754	0.0118837	0.0182266	0.0149084	5.02081e-05	3.65756e-05	0.000974005	0.00157263	0.00174458	0.00183636	0.0156547	0.00640141	0.0035049	7.19447e-05	0.00949415	0.00923846	0.000191016	0.017443	0.00910754	0.00221592	0.00680857	0.00251532
cpd80656[e]	Pseudomonas aeruginosa O5 lipopolysaccharide||modified Lipid A|GlcNI-C2-C12:0-secondary-C12:0(2-OH)|GlcNI-C3-C10:0|GlcNII-C2prime-C12:0-secondary-C12:0(2-OH)|GlcNII-C3prime-C10:0-secondary-C16:0|GlcNI-C1-AraN GlcNII-C1prime-AraN[e]	0.00247108	0.00540107	0.00988641	0.000152082	0.0209317	0.0123458	0.00476719	0.0204047	0.000236903	0.00817309	0.0126049	0.01473	0.0046466	0.00477706	0.0133572	0.0150403	0.000659635	0.0141522	0.00264753	0.00011794	0.0017852	0.00108202	0.00473807	0.00401337	0.00861021	0.01233	0.00233196	0.00139005	0.00276579	0.00064348	0.0090442	0.0167845	0.00705801	0.00236855	0.0132846	0.00286975	0.0196116	0.00425696	0.0264234	0.0126778	0.00241332	0.00162944	0.00638945	0.00206745	0.00816148	0.00763337	0.00776443	0.00170422
cpd80654[e]	Pseudomonas aeruginosa O5 lipopolysaccharide||modified Lipid A|GlcNI-C2-C12:0-secondary-C12:0(2-OH)|GlcNI-C3-C10:0|GlcNII-C2prime-C12:0-secondary-C12:0(2-OH)|GlcNII-C3prime-C10:0-secondary-C16:0|GlcNII-C1prime-AraN[e]	0.0161966	0.00150576	0.00847729	0.00566287	0.014262	0.0105179	0.00478768	0.00286037	6.19989e-05	0.00653149	0.00817808	0.0160634	0.0162933	0.00537049	0.00889538	0.00755151	0.0106854	0.0031834	0.0123533	0.00997537	0.00323257	0.00497988	0.00526485	0.0128818	0.00269402	0.0113606	0.00954956	0.007135	0.0108	0.0133293	0.00194245	0.00648899	0.00659933	0.000175151	0.000695691	0.00550986	0.00559354	0.0108023	0.00784424	0.0068119	0.0104192	0.00576123	0.00151003	0.00905812	0.0149758	0.00376754	0.000263719	0.00495367
cpd80650[e]	Pseudomonas aeruginosa O5 lipopolysaccharide||modified Lipid A|GlcNI-C2-C12:0-secondary-C12:0(2-OH)|GlcNI-C3-C10:0|GlcNII-C2prime-C12:0-secondary-C12:0(2-OH)|GlcNII-C3prime-C10:0-secondary-C16:0|no AraN[e]	0.018981	0.00805144	0.00747407	0.00905539	0.000951034	0.00145535	8.46293e-05	0.00483874	0.0278856	0.00622648	0.00854594	0.00338603	0.00248844	0.0103248	0.0103951	0.00175562	0.0314286	0.00638774	0.000496392	0.00096672	0.00741898	0.00339442	0.0112126	0.0011798	0.00872801	0.00967651	0.00549228	0.0308201	0.00456797	0.000211541	0.0116299	0.00208235	0.0212904	0.0113951	0.00285624	0.0240993	0.0152009	0.0100032	0.00413378	0.00243002	0.000309535	0.00838328	0.0101028	0.0111523	0.00610921	0.0111232	0.0107668	0.00143214
cpd80430[e]	Pseudomonas aeruginosa O5 lipopolysaccharide||modified Lipid A|GlcNI-C2-C12:0-secondary-C12:0(2-OH)|GlcNI-C3-C10:0|GlcNII-C2prime-C12:0-secondary-C12:0(2-OH)|GlcNII-C3prime-C10:0|GlcNI-C1-AraN[e]	0.000940881	0.000492858	0.0052299	0.000717677	0.00146168	0.00391478	0.0025127	0.00274773	0.00455857	0.00633225	0.00168877	0.0112747	0.0333563	0.00079109	0.000306246	0.00427717	0.00249797	0.00743617	0.00181447	0.00264178	0.0118396	0.00643656	0.00977897	0.0104451	0.00141846	0.0222142	0.0127674	0.0251851	0.00138309	0.00277298	0.00433006	0.00319157	0.0014585	0.00687826	0.0140186	0.00183498	0.000725711	0.0118951	0.000237318	0.0106092	0.0123736	0.00166345	0.00568518	0.00984287	0.00176867	0.00779713	0.00531024	0.0102899
cpd80440[e]	Pseudomonas aeruginosa O5 lipopolysaccharide||modified Lipid A|GlcNI-C2-C12:0-secondary-C12:0(2-OH)|GlcNI-C3-C10:0|GlcNII-C2prime-C12:0-secondary-C12:0(2-OH)|GlcNII-C3prime-C10:0|GlcNI-C1-AraN GlcNII-C1prime-AraN[e]	0.00232991	0.00150322	0.00756248	0.00259515	0.00215026	0.00591472	0.00644058	0.00723934	0.00810774	0.000136615	0.00575798	0.00373691	0.00962448	0.000250323	0.00338492	0.0130413	0.00603975	0.00699454	0.0120408	0.0104518	9.82321e-05	0.000578438	0.000889281	0.00209295	4.25262e-05	0.0115239	0.00215448	0.00355077	0.0121791	0.000141777	0.00202683	0.0039754	0.0155494	0.00112552	0.00607208	0.00392873	0.0244605	0.00624658	0.0230609	0.00211708	0.00332905	0.00212879	0.00848887	0.0178854	0.0109091	0.00684155	0.00852669	0.010986
cpd80435[e]	Pseudomonas aeruginosa O5 lipopolysaccharide||modified Lipid A|GlcNI-C2-C12:0-secondary-C12:0(2-OH)|GlcNI-C3-C10:0|GlcNII-C2prime-C12:0-secondary-C12:0(2-OH)|GlcNII-C3prime-C10:0|GlcNII-C1prime-AraN[e]	0.00170312	0.00212439	0.00510152	0.00397029	0.00783432	0.01588	0.00448627	0.00897272	0.0196875	0.00388404	0.00130842	0.00344387	0.00304989	0.00237231	0.0107968	0.00229897	0.0017084	0.00292982	0.0111132	4.47568e-07	0.00270138	0.00555769	0.0168486	0.00145883	0.000598042	0.0110249	0.00822845	0.000279078	0.0203156	0.00596948	0.00173478	0.000849472	0.00218313	0.00145972	0.000291895	0.000854239	0.00269754	0.0137829	0.010742	0.010644	0.00797752	0.00810228	0.0147882	0.00202297	0.00727607	0.0188212	0.000760836	0.00246006
cpd80305[e]	Pseudomonas aeruginosa O5 lipopolysaccharide||modified Lipid A|GlcNI-C2-C12:0-secondary-C12:0(2-OH)|GlcNI-C3-C10:0|GlcNII-C2prime-C12:0-secondary-C12:0(2-OH)|GlcNII-C3prime-C10:0|no AraN[e]	0.00510928	0.0200864	0.00950842	0.000954073	0.00941501	0.00167257	0.00230678	0.00265228	0.00831294	0.00241275	0.00555101	0.00119988	0.00372728	0.00363268	0.00822717	0.000699064	0.0129595	0.0233946	0.00710587	0.00295799	0.00598227	0.0119151	0.00400259	0.0225216	0.000806428	0.00502984	0.0110716	0.0098015	0.00114284	0.0125409	0.000982898	0.00110604	0.00695021	0.00644037	0.00821602	0.00750724	0.00444695	0.00586311	0.00786835	0.0047981	0.00588531	0.000329964	0.00969244	0.0184734	0.00297931	0.0207308	0.00521475	0.00266263
cpd80644[e]	Pseudomonas aeruginosa O5 lipopolysaccharide||modified Lipid A|GlcNI-C2-C12:0-secondary-C12:0(2-OH)|GlcNI-C3-C10:0|GlcNII-C2prime-C12:0-secondary-C12:0|GlcNII-C3prime-C10:0-secondary-C16:0|GlcNI-C1-AraN[e]	0.00642839	0.00180455	0.00409943	0.00326548	0.00574511	0.000111022	0.00223634	0.0068364	0.00248756	0.000436594	0.00206467	0.00669959	0.0044532	0.0123847	0.00127117	0.00428626	0.0024705	0.00197364	0.00224306	0.0013655	0.00314033	0.00647895	0.00674373	0.021818	0.00722591	0.00318212	0.00680539	0.00225127	0.00806	0.0491199	0.00760812	0.0132874	0.00127465	0.00836418	0.00140522	0.0153092	0.00209792	0.00892711	0.000885439	0.00543578	0.0133452	0.00452652	0.0171963	0.0106089	0.00405573	0.00585003	0.000409389	0.0230232
cpd80648[e]	Pseudomonas aeruginosa O5 lipopolysaccharide||modified Lipid A|GlcNI-C2-C12:0-secondary-C12:0(2-OH)|GlcNI-C3-C10:0|GlcNII-C2prime-C12:0-secondary-C12:0|GlcNII-C3prime-C10:0-secondary-C16:0|GlcNI-C1-AraN GlcNII-C1prime-AraN[e]	0.0149154	0.00362147	0.00140697	0.0257816	0.00628394	0.000652054	0.00108926	0.0230397	0.00230884	0.0113504	0.00646495	0.00412429	0.00203922	0.000563919	0.00033697	0.0161727	0.0185855	0.0277686	0.00688135	0.030455	0.0105431	0.0103725	0.00294659	0.00075514	0.0020648	0.000592642	0.00563809	0.0118243	0.00822253	0.00150854	0.000812435	0.00564705	0.00180469	0.0104163	0.0160924	0.0189068	0.00562035	0.00480151	0.000827368	0.00288206	0.00389563	0.00840256	0.00658913	0.00344565	0.00277916	0.0154545	0.00656952	0.0127824
cpd80646[e]	Pseudomonas aeruginosa O5 lipopolysaccharide||modified Lipid A|GlcNI-C2-C12:0-secondary-C12:0(2-OH)|GlcNI-C3-C10:0|GlcNII-C2prime-C12:0-secondary-C12:0|GlcNII-C3prime-C10:0-secondary-C16:0|GlcNII-C1prime-AraN[e]	0.00554211	0.00429999	0.000345764	0.000954765	0.00525948	0.0010685	0.0137406	0.00152586	0.023092	0.00948871	0.00014729	0.00329045	0.0106327	0.00346524	0.0048926	0.0131042	0.00247177	0.00590249	0.000666868	0.0018233	0.00868187	0.00220358	0.00569179	0.00796021	0.00370514	0.00889903	0.00178207	0.000817717	0.0110093	0.0224313	0.0056496	0.0135421	0.000269704	0.00515693	0.00159871	4.39659e-05	0.00271917	0.0046291	0.00471935	0.00412757	0.0104456	0.00695289	0.0084879	0.0136229	0.00402749	0.00479576	0.00229503	0.00803434
cpd80642[e]	Pseudomonas aeruginosa O5 lipopolysaccharide||modified Lipid A|GlcNI-C2-C12:0-secondary-C12:0(2-OH)|GlcNI-C3-C10:0|GlcNII-C2prime-C12:0-secondary-C12:0|GlcNII-C3prime-C10:0-secondary-C16:0|no AraN[e]	0.0245482	0.00644808	0.00327719	0.0111796	0.00509735	0.00878303	0.00019075	0.0103502	0.00718763	0.00219297	0.0010521	0.00465715	0.00437709	0.00345341	0.0014723	0.0227743	0.00349788	0.0226856	0.00956533	0.0147437	0.0182927	0.00486785	0.000996033	0.00151375	0.00261546	0.000345495	0.00325676	0.0262105	0.00119092	0.0039295	0.0051804	0.00319981	0.00280919	0.00125262	0.0125956	0.0061561	0.0105464	0.00456078	0.00381336	0.00323193	0.0206088	0.00274027	0.00419276	0.000292222	0.00389454	0.00975497	0.0015728	0.0119543
cpd80415[e]	Pseudomonas aeruginosa O5 lipopolysaccharide||modified Lipid A|GlcNI-C2-C12:0-secondary-C12:0(2-OH)|GlcNI-C3-C10:0|GlcNII-C2prime-C12:0-secondary-C12:0|GlcNII-C3prime-C10:0|GlcNI-C1-AraN[e]	0.0506652	0.00826832	0.000306886	0.0357715	0.000277054	0.00542237	0.000380739	0.000328831	0.00357313	0.0122447	0.00184819	0.00342298	0.0432889	0.00252639	0.00522547	0.00330666	0.0114117	0.00152492	0.00417475	0.00791813	0.0198607	0.02683	0.00602489	0.00340103	0.00132303	0.00524664	0.0082534	0.0130994	0.00939687	0.0104112	0.00427399	0.00407615	0.00280793	0.00122865	0.0147031	0.00569032	0.0254603	0.00753866	0.00530713	0.0448937	0.0022379	0.00241002	0.00610196	0.0126917	0.00779816	0.00145278	0.00722471	0.013556
cpd80425[e]	Pseudomonas aeruginosa O5 lipopolysaccharide||modified Lipid A|GlcNI-C2-C12:0-secondary-C12:0(2-OH)|GlcNI-C3-C10:0|GlcNII-C2prime-C12:0-secondary-C12:0|GlcNII-C3prime-C10:0|GlcNI-C1-AraN GlcNII-C1prime-AraN[e]	0.000652401	0.00427104	0.00238704	0.000127678	0.000416496	0.0058341	0.00319572	0.00792017	0.000818478	0.0167585	0.0025283	0.00734658	0.00113869	0.000453059	0.003224	0.000906718	0.000290806	0.00156501	0.0381576	0.00189698	0.00250975	0.00238139	0.00488258	0.0067324	0.00987971	0.000999702	0.00201544	0.00478413	0.0118519	0.00145651	0.000525085	0.0198366	0.0243913	2.63103e-06	0.00608047	0.0186797	0.0108686	0.0133074	0.00475567	0.00192661	0.0186725	0.00110533	0.0109358	0.00913381	0.00650822	0.019968	0.00617649	0.00339861
cpd80420[e]	Pseudomonas aeruginosa O5 lipopolysaccharide||modified Lipid A|GlcNI-C2-C12:0-secondary-C12:0(2-OH)|GlcNI-C3-C10:0|GlcNII-C2prime-C12:0-secondary-C12:0|GlcNII-C3prime-C10:0|GlcNII-C1prime-AraN[e]	0.00097325	0.000351032	0.000731465	0.00602382	0.0037201	0.00730576	0.000431365	0.00397364	0.0105812	0.00236497	0.0027594	0.0014349	0.0134107	0.00766388	0.00075394	0.0110773	0.000686837	0.00286397	0.0176277	0.00415629	0.00137679	0.00264961	0.00270537	0.00486682	0.000184955	0.0035271	0.0241995	0.0103489	0.00479858	0.00342213	0.00402401	0.00350916	0.00101841	0.00238277	0.00985049	0.0150764	0.0133391	0.00685456	0.0046284	8.6141e-05	0.00151009	0.00118015	0.00720637	0.00629196	0.0037954	0.023673	0.00620808	0.0119108
cpd80287[e]	Pseudomonas aeruginosa O5 lipopolysaccharide||modified Lipid A|GlcNI-C2-C12:0-secondary-C12:0(2-OH)|GlcNI-C3-C10:0|GlcNII-C2prime-C12:0-secondary-C12:0|GlcNII-C3prime-C10:0|no AraN[e]	0.00872382	0.00159673	0.00604839	0.00108505	0.0174577	0.00243873	0.00128991	0.00164814	0.00714833	0.0102154	0.00553662	0.00999634	0.00309963	0.0102898	0.00452132	0.00247562	0.014306	0.00158274	0.00191778	0.00150962	0.00788331	0.000675632	0.00500153	0.000302807	0.000466158	0.00227419	0.00118262	0.00028999	0.00550396	0.00279509	0.00170997	0.00165465	0.00287083	0.00874415	0.00100143	0.00162821	0.00622424	0.000676886	0.00411538	0.0165984	0.00511536	0.0218036	0.00897353	0.0104441	0.0164446	0.00379608	0.0197944	0.00138272
cpd80636[e]	Pseudomonas aeruginosa O5 lipopolysaccharide||modified Lipid A|GlcNI-C2-C12:0-secondary-C12:0(2-OH)|GlcNI-C3-C10:0|GlcNII-C2prime-C12:0|GlcNII-C3prime-C10:0-secondary-C16:0|GlcNI-C1-AraN[e]	0.00131469	0.0113344	0.000666618	0.00121543	0.00912114	6.74126e-05	0.00766205	0.0106915	0.00566905	0.00719575	0.000845141	0.00332334	0.0281921	0.0281362	0.00483898	0.0113101	0.000103227	1.2132e-05	0.00767488	0.00270335	0.0109746	0.00268176	0.00167386	0.00639829	0.0184086	0.00323971	0.00988715	0.0156312	0.00867797	0.00302459	0.0170523	0.00363495	0.00253879	0.00146635	0.00581296	0.00866602	0.00552391	0.00650192	0.000497893	0.00720201	0.00149543	0.0201898	0.00535786	0.00298227	0.00737723	0.00130936	0.010738	0.00516796
cpd80640[e]	Pseudomonas aeruginosa O5 lipopolysaccharide||modified Lipid A|GlcNI-C2-C12:0-secondary-C12:0(2-OH)|GlcNI-C3-C10:0|GlcNII-C2prime-C12:0|GlcNII-C3prime-C10:0-secondary-C16:0|GlcNI-C1-AraN GlcNII-C1prime-AraN[e]	0.00608723	0.0279063	0.00913859	0.0131822	4.96609e-05	0.00910673	0.00280428	0.000112282	0.00854117	0.00629168	0.0131887	0.0131598	0.0042951	0.00776787	0.00383298	0.00707289	0.00185963	0.0018301	0.00292852	0.00675311	0.0018857	0.00177279	0.000761002	0.0038145	0.0035386	0.00186599	0.0243703	0.00146694	0.00317386	0.00163234	0.002256	0.000951041	0.00175342	0.00569267	0.0215972	0.00707391	0.022055	0.000493682	0.00908335	0.00121442	0.0062851	0.0139368	0.000604383	0.00078396	0.00143204	0.000676648	0.0140486	0.00335591
cpd80638[e]	Pseudomonas aeruginosa O5 lipopolysaccharide||modified Lipid A|GlcNI-C2-C12:0-secondary-C12:0(2-OH)|GlcNI-C3-C10:0|GlcNII-C2prime-C12:0|GlcNII-C3prime-C10:0-secondary-C16:0|GlcNII-C1prime-AraN[e]	0.00498165	0.00274056	0.00202903	0.0173176	0.0025319	0.00168011	0.0116528	0.00185974	0.00474738	8.62496e-05	0.00622443	0.00923463	0.00884906	0.00309658	0.00104242	0.00135015	0.0024372	0.000396652	0.000904577	0.00431543	0.0120782	0.0104163	0.011185	0.00746854	0.0189983	0.00937823	0.0102328	0.000676343	0.0166301	0.0109184	0.00223238	0.00732477	0.00122178	0.0106602	0.00982524	0.0156614	0.00463804	0.00606999	0.014769	0.000321822	0.00516596	0.00140623	0.00254799	0.000428323	0.000558242	0.00166743	0.00507988	0.00242095
cpd80634[e]	Pseudomonas aeruginosa O5 lipopolysaccharide||modified Lipid A|GlcNI-C2-C12:0-secondary-C12:0(2-OH)|GlcNI-C3-C10:0|GlcNII-C2prime-C12:0|GlcNII-C3prime-C10:0-secondary-C16:0|no AraN[e]	0.00186966	0.000295103	0.00937776	0.00146802	0.010838	0.00579997	0.0017354	0.0118212	0.00158275	0.000367595	0.000169371	0.0212873	0.00439168	0.00197033	0.00706028	0.00167858	0.0117427	0.00593425	0.00397782	0.0049578	0.0131485	0.0219393	0.00554983	0.0569259	0.00137395	0.00361311	0.0222486	0.00102606	0.0129151	0.00244134	0.00850794	0.0384116	0.00468631	0.0058681	0.0191153	0.00307042	0.00201281	0.0138088	0.012486	0.00323038	0.00373964	0.00768058	0.0351786	0.000285045	0.0349551	2.73653e-05	0.0053125	0.00284256
cpd80400[e]	Pseudomonas aeruginosa O5 lipopolysaccharide||modified Lipid A|GlcNI-C2-C12:0-secondary-C12:0(2-OH)|GlcNI-C3-C10:0|GlcNII-C2prime-C12:0|GlcNII-C3prime-C10:0|GlcNI-C1-AraN[e]	0.0433331	0.00806944	6.08227e-05	0.00270682	0.0002053	0.00181292	0.00206882	0.00294161	0.00441803	0.0001169	0.01051	0.0153696	0.0335853	0.0158498	0.01659	0.00302957	0.00182172	0.00226458	0.00495654	0.00363823	0.008419	0.000144414	0.0364561	0.0209334	0.0114215	0.00595001	0.0026903	0.0238078	0.00268995	0.00729495	0.00345834	1.87946e-06	0.000543486	0.00504529	0.0230828	0.0180849	0.00117852	0.00106095	0.000298188	0.00786486	0.005392	0.00165648	0.00267295	0.00201348	0.000105291	0.00141183	0.00320186	0.00491467
cpd80410[e]	Pseudomonas aeruginosa O5 lipopolysaccharide||modified Lipid A|GlcNI-C2-C12:0-secondary-C12:0(2-OH)|GlcNI-C3-C10:0|GlcNII-C2prime-C12:0|GlcNII-C3prime-C10:0|GlcNI-C1-AraN GlcNII-C1prime-AraN[e]	0.0162576	0.00141644	0.0291769	0.000203645	0.0115379	0.00547233	0.0108097	0.00730267	0.00987373	0.00387501	0.0122108	6.78093e-05	0.00287164	0.0193233	0.00510338	0.0164045	0.00768505	0.00633424	0.00177426	0.00378139	0.00180547	0.0109718	0.000344922	0.0163464	0.00617316	0.00257228	0.000218713	0.00286427	0.00725348	0.00114856	0.0138138	0.00294581	0.00991153	0.00593653	0.00433804	0.00383441	0.00591197	0.0129844	0.000872166	0.00188839	0.00301201	0.0054576	0.00211921	0.00559121	0.000545014	0.000729498	0.0242161	0.0146715
cpd80405[e]	Pseudomonas aeruginosa O5 lipopolysaccharide||modified Lipid A|GlcNI-C2-C12:0-secondary-C12:0(2-OH)|GlcNI-C3-C10:0|GlcNII-C2prime-C12:0|GlcNII-C3prime-C10:0|GlcNII-C1prime-AraN[e]	0.00237459	0.011562	0.0249165	0.00744458	0.00120018	0.0244889	0.000416695	0.0257883	0.00766946	0.00874076	0.00186112	1.85e-05	0.00713873	0.00419642	0.00567112	0.000735736	0.00207174	0.00072965	0.00473912	0.0093308	0.00342893	0.00384068	0.00417351	0.00409178	0.00551973	0.00636793	0.00316455	0.00217493	0.00115833	5.162e-05	4.97926e-05	0.00339375	0.000103956	0.0120054	0.00243845	0.0156748	0.00424097	0.00755181	0.00976075	0.00268912	0.000587256	0.002531	0.00170399	0.000705419	0.00598278	0.00396335	0.00205315	0.000606857
cpd80269[e]	Pseudomonas aeruginosa O5 lipopolysaccharide||modified Lipid A|GlcNI-C2-C12:0-secondary-C12:0(2-OH)|GlcNI-C3-C10:0|GlcNII-C2prime-C12:0|GlcNII-C3prime-C10:0|no AraN[e]	0.0151163	0.000158538	0.00701368	0.00106612	0.0448898	0.0057654	0.00613335	0.0377454	0.00538507	0.0106002	0.000591366	0.0110734	0.0091414	0.00474176	0.00992089	0.019942	0.00247903	0.00612028	0.0205507	0.002267	0.00136638	0.00771821	0.00327632	0.00878494	0.0120293	0.000838309	0.000122959	0.00229883	0.00598046	0.0125621	0.00564183	0.00814927	0.000787056	0.00242744	0.00676422	0.0159569	0.00975224	0.00237534	6.93732e-05	0.0423332	0.00103945	0.00086015	0.0109833	0.0029842	0.00426127	0.00735461	0.0134628	0.00154232
cpd80628[e]	Pseudomonas aeruginosa O5 lipopolysaccharide||modified Lipid A|GlcNI-C2-C12:0-secondary-C12:0(2-OH)|GlcNI-C3|GlcNII-C2prime-C12:0-secondary-C12:0(2-OH)|GlcNII-C3prime-C10:0-secondary-C16:0|GlcNI-C1-AraN[e]	0.00565178	0.00970547	0.000129493	0.0111398	0.00674234	0.00066901	0.00705547	0.000714464	0.00274157	0.0146647	0.00186692	0.000377575	0.00785499	0.000688506	0.00271514	0.00803446	0.000968963	0.00852538	0.00292794	0.00102137	0.0104445	0.0205575	0.0110114	0.00256251	0.00269784	0.00285277	0.0089253	0.0116346	0.0282402	0.0232206	0.00395435	0.0147731	0.00178723	0.00113429	0.00257716	0.00115995	0.0182618	0.00236775	0.00898907	0.0063772	0.0131271	0.0111022	0.00982927	0.00288824	0.00018882	0.0361659	0.00471695	0.00541232
cpd80632[e]	Pseudomonas aeruginosa O5 lipopolysaccharide||modified Lipid A|GlcNI-C2-C12:0-secondary-C12:0(2-OH)|GlcNI-C3|GlcNII-C2prime-C12:0-secondary-C12:0(2-OH)|GlcNII-C3prime-C10:0-secondary-C16:0|GlcNI-C1-AraN GlcNII-C1prime-AraN[e]	0.00729799	0.00525757	0.00677755	0.00434866	0.030729	0.00785876	0.00837338	0.00934162	0.00577165	0.00962339	0.014744	0.00636506	0.000165867	0.00946237	0.00188303	0.00776679	0.000732881	0.0183787	0.00670991	0.0152246	0.00611438	0.00570055	0.000595351	0.00378302	0.00515861	0.000585724	0.000981699	0.00692092	0.00348278	0.00513444	0.00955014	0.00290961	0.00112125	0.00569639	0.00200547	0.00412821	0.00105667	0.00386784	0.00972062	0.0162112	0.00199992	0.00413999	0.00939566	0.00519185	0.00337888	0.00113749	0.0058687	0.0104351
cpd80630[e]	Pseudomonas aeruginosa O5 lipopolysaccharide||modified Lipid A|GlcNI-C2-C12:0-secondary-C12:0(2-OH)|GlcNI-C3|GlcNII-C2prime-C12:0-secondary-C12:0(2-OH)|GlcNII-C3prime-C10:0-secondary-C16:0|GlcNII-C1prime-AraN[e]	0.00321914	0.00618432	0.00225485	0.00472346	0.00194393	0.000249296	0.00846857	0.00233885	0.00258344	0.0101368	0.00172025	0.000509816	0.000216435	0.00290275	0.0156735	0.000954544	0.0214797	0.00182979	0.011616	0.00183217	0.00447144	0.00138928	0.000386173	0.00353274	0.0019645	0.000450153	0.000748234	0.0254969	0.00804338	0.00871651	0.00214324	0.00723993	0.0067683	0.0116893	0.00953747	0.000770481	0.00585172	0.000412463	0.00716232	0.000243346	0.00536166	0.00133138	0.0230183	0.0128201	0.00460269	0.000138126	0.0026007	0.0203015
cpd80626[e]	Pseudomonas aeruginosa O5 lipopolysaccharide||modified Lipid A|GlcNI-C2-C12:0-secondary-C12:0(2-OH)|GlcNI-C3|GlcNII-C2prime-C12:0-secondary-C12:0(2-OH)|GlcNII-C3prime-C10:0-secondary-C16:0|no AraN[e]	0.00405429	0.0146857	0.012018	0.0110891	0.0125247	0.00264952	0.0243597	0.000532977	0.0106	0.00315638	0.00866513	0.00586183	0.00916307	0.00433267	0.0229385	0.00226318	0.0301101	0.00288917	0.00570351	0.0111808	0.000342967	0.00258023	0.00688349	0.00227401	0.00283306	0.00301612	0.00840129	0.00425645	0.00598903	0.00528241	0.00167758	0.00516109	0.00348975	0.00340256	0.000891067	0.00361222	0.00690781	0.00290082	0.000978908	0.00455664	0.00183714	0.0404218	0.00231747	0.016527	0.00163483	0.00336831	0.000115047	0.00856856
cpd80620[e]	Pseudomonas aeruginosa O5 lipopolysaccharide||modified Lipid A|GlcNI-C2-C12:0-secondary-C12:0(2-OH)|GlcNI-C3|GlcNII-C2prime-C12:0-secondary-C12:0(2-OH)|GlcNII-C3prime-C10:0|GlcNI-C1-AraN[e]	0.00381638	0.0111912	0.00756887	0.000740685	0.00743941	0.00338627	0.0206241	0.00237998	0.0097788	0.0230081	0.0170702	0.00825395	0.00032423	0.0224731	0.000799187	0.00276245	0.0115782	0.0206907	0.000997774	0.00342079	0.0104544	0.00106188	0.00272078	0.003159	0.00117954	0.0162284	0.00794471	0.0036234	0.0126836	0.00693462	0.00534988	0.0162394	0.00110242	0.0160083	0.00865283	0.000877929	0.00210207	0.000588582	0.00757597	0.00781063	0.000193097	0.00730059	0.014118	0.00292152	0.0112955	0.00352082	0.0137406	0.0107958
cpd80624[e]	Pseudomonas aeruginosa O5 lipopolysaccharide||modified Lipid A|GlcNI-C2-C12:0-secondary-C12:0(2-OH)|GlcNI-C3|GlcNII-C2prime-C12:0-secondary-C12:0(2-OH)|GlcNII-C3prime-C10:0|GlcNI-C1-AraN GlcNII-C1prime-AraN[e]	0.00881584	0.0082197	0.00597329	0.0107633	0.000422127	0.000671688	0.00230925	0.0272776	7.97946e-05	0.00102551	0.00472149	0.000970863	0.00316292	0.0048201	0.0153968	0.0007885	0.00155591	0.00020162	0.0231586	0.000991593	9.73178e-06	0.00368317	0.00177921	1.54699e-05	0.000776745	0.00791566	0.0113531	0.00691268	0.00370645	0.00121656	0.000947589	0.0321983	0.0123816	0.00106264	0.00142586	0.00421815	0.00446134	0.0134819	0.00244458	0.00607759	0.00211391	0.0133005	0.0296288	0.00174165	4.89635e-05	0.00952925	0.00554131	0.00482201
cpd80622[e]	Pseudomonas aeruginosa O5 lipopolysaccharide||modified Lipid A|GlcNI-C2-C12:0-secondary-C12:0(2-OH)|GlcNI-C3|GlcNII-C2prime-C12:0-secondary-C12:0(2-OH)|GlcNII-C3prime-C10:0|GlcNII-C1prime-AraN[e]	0.000171642	0.00323649	0.00623568	0.00101571	0.0214893	0.00397219	0.00796084	0.00786933	0.00793244	0.00730362	0.00301315	0.00269118	0.00970766	0.0108577	0.00411842	0.00792878	0.0047418	0.00270875	0.000396042	0.00721218	0.00421206	0.00856606	0.000807111	0.0144945	0.000742047	0.00183726	0.0025078	0.0064756	0.00803603	0.00279994	0.00161908	0.00105385	0.0104587	0.000382929	0.000460445	0.0373154	0.00452846	0.0254208	0.016711	0.00402774	0.0042885	0.00135496	0.00233014	0.0103044	0.00769187	0.00142918	0.00365249	0.0148649
cpd80618[e]	Pseudomonas aeruginosa O5 lipopolysaccharide||modified Lipid A|GlcNI-C2-C12:0-secondary-C12:0(2-OH)|GlcNI-C3|GlcNII-C2prime-C12:0-secondary-C12:0(2-OH)|GlcNII-C3prime-C10:0|no AraN[e]	0.00164674	0.00502137	0.00133548	0.00446576	0.014237	0.0144513	0.020271	0.00497046	0.00292847	0.0130544	0.00689814	0.00793888	0.0023334	0.00047589	0.0122027	0.00832783	0.00206103	0.000371238	0.018222	0.00204708	0.000923794	0.0162847	0.013271	0.000116333	0.000686706	0.00997075	0.025826	0.00180747	0.00430992	0.0160384	0.000518509	0.00499183	0.00405622	0.00273013	0.00266006	0.0114447	0.00967591	0.010039	0.00732685	0.00607693	0.0106659	0.00687997	0.00717872	0.00269487	0.00149826	0.0321382	0.00290846	0.00147729
cpd80612[e]	Pseudomonas aeruginosa O5 lipopolysaccharide||modified Lipid A|GlcNI-C2-C12:0-secondary-C12:0(2-OH)|GlcNI-C3|GlcNII-C2prime-C12:0-secondary-C12:0|GlcNII-C3prime-C10:0-secondary-C16:0|GlcNI-C1-AraN[e]	0.0118931	0.00316945	0.0127276	0.00208585	0.00345583	0.00940054	0.0171437	0.000668962	0.0103976	0.00945391	0.00819996	0.00321643	0.00356052	0.0108504	0.015362	0.00180872	0.000943586	0.000613367	0.00103739	0.000834017	0.0115851	0.0174424	0.0129252	0.000791401	0.00973898	0.00130551	0.0025646	0.0400036	0.00802558	0.00964789	0.01143	0.00353347	0.00212746	0.0399134	0.002638	0.00157589	0.00287571	0.010471	0.0196313	0.00244214	0.00293548	0.00494227	0.00415028	0.00953392	0.0186711	0.00503356	0.0103175	0.00280999
cpd80616[e]	Pseudomonas aeruginosa O5 lipopolysaccharide||modified Lipid A|GlcNI-C2-C12:0-secondary-C12:0(2-OH)|GlcNI-C3|GlcNII-C2prime-C12:0-secondary-C12:0|GlcNII-C3prime-C10:0-secondary-C16:0|GlcNI-C1-AraN GlcNII-C1prime-AraN[e]	0.00151352	0.0175586	0.00280701	0.0436225	0.00808132	0.0143526	0.00262319	0.000139106	0.00375973	0.0030591	0.000450739	0.00919616	0.00352131	0.00220095	0.00423124	0.00231426	0.0292278	0.0115553	0.00702564	0.000606743	0.002687	0.000605544	0.00638077	0.00278051	0.00407511	0.00207613	0.00823711	0.00434987	0.000691335	0.00101071	0.0078676	0.0105689	0.00978932	0.0137621	0.00262597	1.99082e-05	0.00206483	0.0043553	3.11842e-05	0.0113156	0.0140523	0.00549576	0.0052623	0.0149897	0.000911478	0.0164245	0.000109792	0.00499446
cpd80614[e]	Pseudomonas aeruginosa O5 lipopolysaccharide||modified Lipid A|GlcNI-C2-C12:0-secondary-C12:0(2-OH)|GlcNI-C3|GlcNII-C2prime-C12:0-secondary-C12:0|GlcNII-C3prime-C10:0-secondary-C16:0|GlcNII-C1prime-AraN[e]	0.00483009	0.0136095	0.00203656	0.00041265	0.00410191	0.00208988	0.00384476	0.00558859	0.0101132	0.00472373	0.00319151	0.00280235	0.00261781	0.000335452	0.0187366	0.00808368	4.14937e-05	0.0140822	0.00270175	0.0173011	0.0213209	0.000398835	0.00570641	0.00491169	0.0105509	0.00206369	0.0138886	0.025206	0.0119548	0.00291626	0.000294058	0.00482962	0.00462673	0.00130988	3.55265e-05	0.00128554	0.00364439	0.00183885	0.00175426	0.00430233	0.000742479	0.00463749	0.000685901	0.0151662	0.000986766	0.00576947	0.00805917	0.00309506
cpd80610[e]	Pseudomonas aeruginosa O5 lipopolysaccharide||modified Lipid A|GlcNI-C2-C12:0-secondary-C12:0(2-OH)|GlcNI-C3|GlcNII-C2prime-C12:0-secondary-C12:0|GlcNII-C3prime-C10:0-secondary-C16:0|no AraN[e]	0.0162529	0.00375508	0.0105867	0.00125174	0.0135916	0.00193693	0.0042899	0.010582	0.0017746	0.000402999	0.00565989	0.00626617	0.00260782	0.00466848	0.00629083	0.00261463	0.000225871	0.00543276	0.0012563	0.00630998	0.00604008	0.0172973	0.00103253	0.0141075	0.00385228	0.00425818	0.0113228	0.00132099	0.00201252	0.00259415	0.00134492	0.0160946	0.00253862	0.011221	0.000149079	0.0088355	0.00525714	0.00647755	0.00903174	0.0133336	0.0146146	0.019353	0.00256841	0.00686037	0.014105	0.0210724	0.00152193	0.00242817
cpd80604[e]	Pseudomonas aeruginosa O5 lipopolysaccharide||modified Lipid A|GlcNI-C2-C12:0-secondary-C12:0(2-OH)|GlcNI-C3|GlcNII-C2prime-C12:0-secondary-C12:0|GlcNII-C3prime-C10:0|GlcNI-C1-AraN[e]	0.00631725	0.00341358	0.00898453	0.0011098	0.00114273	0.0137436	0.00574119	0.00511561	0.000415289	0.00177987	0.001972	0.00963786	0.000208286	0.0319531	0.00406509	0.00815859	0.00432416	0.00138914	0.00603772	0.00872491	0.0062704	0.00534336	0.00510117	0.00291172	0.0107313	0.00331058	0.00241202	8.8531e-05	0.011007	0.00648911	0.00856344	0.0039823	0.015515	0.00352267	0.00360654	0.00331926	0.00495978	0.00200604	0.00529743	0.0179894	0.00634734	0.0120451	0.00176062	0.022574	0.00300465	0.0181186	0.0013336	0.00650769
cpd80608[e]	Pseudomonas aeruginosa O5 lipopolysaccharide||modified Lipid A|GlcNI-C2-C12:0-secondary-C12:0(2-OH)|GlcNI-C3|GlcNII-C2prime-C12:0-secondary-C12:0|GlcNII-C3prime-C10:0|GlcNI-C1-AraN GlcNII-C1prime-AraN[e]	0.00365108	0.00183627	0.00773607	0.0085502	0.000249364	0.00049397	0.000824111	0.0012077	0.0067255	0.0018238	0.0109936	0.00495281	0.000664282	0.00056761	0.0106015	0.0102391	0.00222412	0.00295769	0.00681355	0.0103026	0.00537177	0.000297092	0.00231581	0.00730791	0.00897513	0.00977464	0.00076291	0.00904169	0.00537278	0.00601592	0.01332	0.0209135	0.00479112	0.00286679	0.00727843	0.000265984	0.000104886	0.0006335	0.00766352	0.0107206	0.000507705	0.00168561	0.00842573	0.00281698	0.00337165	0.00467557	0.00406497	0.0256773
cpd80606[e]	Pseudomonas aeruginosa O5 lipopolysaccharide||modified Lipid A|GlcNI-C2-C12:0-secondary-C12:0(2-OH)|GlcNI-C3|GlcNII-C2prime-C12:0-secondary-C12:0|GlcNII-C3prime-C10:0|GlcNII-C1prime-AraN[e]	0.00138052	0.0046985	0.0137341	8.01027e-05	0.0108593	0.0172137	0.000148358	0.0123954	0.002672	0.000203865	0.0130087	0.00609444	0.00742411	0.00394462	0.00352529	0.00493861	0.0104795	0.0113713	0.000739164	0.000212646	0.000224652	0.00855968	0.019677	0.00756895	0.00951261	0.00308415	0.00205676	0.00418833	0.00999756	0.00557422	0.0113675	0.00879238	0.00568245	0.0120544	0.00617655	0.00591765	0.00706769	8.01666e-08	0.00779616	0.00980396	0.000219507	0.00762754	0.00422638	0.0162446	0.00334793	0.0250271	0.000559535	0.00555854
cpd80602[e]	Pseudomonas aeruginosa O5 lipopolysaccharide||modified Lipid A|GlcNI-C2-C12:0-secondary-C12:0(2-OH)|GlcNI-C3|GlcNII-C2prime-C12:0-secondary-C12:0|GlcNII-C3prime-C10:0|no AraN[e]	0.0022789	0.00295311	0.0020867	0.000913596	0.000813196	0.00316005	0.000805181	0.00417682	0.00327007	0.00759361	0.00714571	0.00427592	0.0169751	0.0383375	0.0180681	0.00106331	0.00247656	0.00838091	0.0073547	0.00586672	0.0250389	0.00571956	0.00492499	0.00117322	0.0018659	0.0219962	0.00030427	0.000934421	0.00182614	0.0111518	0.00334427	0.00653383	0.00577944	0.00221658	0.0328092	0.0257736	0.0144287	0.000829678	0.0195002	0.0150703	0.00102428	0.000357826	0.00760774	0.00378489	0.0128325	0.00874508	0.0110116	0.0081035
cpd80596[e]	Pseudomonas aeruginosa O5 lipopolysaccharide||modified Lipid A|GlcNI-C2-C12:0-secondary-C12:0(2-OH)|GlcNI-C3|GlcNII-C2prime-C12:0|GlcNII-C3prime-C10:0-secondary-C16:0|GlcNI-C1-AraN[e]	0.00310661	0.00250988	0.000243873	0.00045676	0.0198308	0.00260457	0.0107092	0.0213989	0.00387067	0.0227507	0.0184827	0.00238253	0.00371427	0.00143822	0.0183437	0.00603731	0.0136975	0.00600914	0.0162979	0.0156629	0.0151254	0.00326931	0.00707067	0.00768585	0.00298059	0.000568866	0.000650534	0.0168365	0.00481461	0.00697738	0.00519951	0.00316773	0.018038	0.00818304	0.0196221	0.000641593	0.00168283	0.00178162	0.0098568	0.00275155	0.000755662	0.00801079	0.000268016	0.00088476	0.00624997	0.00110026	0.0300687	0.000332301
cpd80600[e]	Pseudomonas aeruginosa O5 lipopolysaccharide||modified Lipid A|GlcNI-C2-C12:0-secondary-C12:0(2-OH)|GlcNI-C3|GlcNII-C2prime-C12:0|GlcNII-C3prime-C10:0-secondary-C16:0|GlcNI-C1-AraN GlcNII-C1prime-AraN[e]	0.000625616	9.66858e-05	0.015674	0.00433453	0.00237313	0.000915921	0.00104944	0.00206014	0.0170762	0.000612795	0.00129875	0.00399562	0.00821247	0.00429945	0.00469594	0.00264105	0.00259296	0.00484906	0.0031219	0.0168567	0.000950608	0.00803678	0.00741679	0.00602488	0.00681061	0.0187938	0.00334173	0.0119374	0.000881306	0.000953897	0.00732764	0.0111943	0.00623657	8.5889e-05	0.0116915	0.00652753	0.00653813	0.0175216	0.0130679	0.000246637	0.00145956	0.00306038	0.00024219	0.00591255	0.000127107	0.0218206	0.0144085	0.000896118
cpd80598[e]	Pseudomonas aeruginosa O5 lipopolysaccharide||modified Lipid A|GlcNI-C2-C12:0-secondary-C12:0(2-OH)|GlcNI-C3|GlcNII-C2prime-C12:0|GlcNII-C3prime-C10:0-secondary-C16:0|GlcNII-C1prime-AraN[e]	0.00362415	0.00562054	0.00944118	0.00410749	0.00196378	0.00657576	0.0148117	0.00878068	0.00088052	0.00150894	0.000321342	0.00110029	0.00143963	0.00750302	0.00132602	0.0146285	0.0199188	0.00151917	0.00322902	0.0203332	0.000964242	0.0118564	0.00823705	0.0119069	0.000915832	0.0142813	8.97185e-05	0.012455	0.00654969	0.00866612	0.00215744	0.00570916	0.00265621	0.00619774	0.000477851	0.000849434	0.00452655	4.69034e-05	0.00606485	0.0183623	0.0127311	0.00425725	0.00302011	0.000791994	0.0112763	0.00244966	0.00203932	0.0119511
cpd80594[e]	Pseudomonas aeruginosa O5 lipopolysaccharide||modified Lipid A|GlcNI-C2-C12:0-secondary-C12:0(2-OH)|GlcNI-C3|GlcNII-C2prime-C12:0|GlcNII-C3prime-C10:0-secondary-C16:0|no AraN[e]	0.00465102	0.00298178	0.00233392	0.00298066	0.000767925	0.000194416	0.00831234	0.00760957	0.00511722	0.0095677	0.00261737	0.00988416	0.00838877	7.43361e-05	0.0174292	0.000876089	0.0068946	0.00412327	0.00279027	0.00610263	0.0207082	0.00400137	0.000651161	0.00460751	0.00522286	0.0186558	0.00902325	0.0105085	0.000658151	0.00352852	0.00612639	0.0122853	0.00440801	0.0100378	0.0105598	0.00518031	0.0207955	0.00183133	0.00430638	0.00506906	0.0154022	0.0135141	0.00922767	0.00339656	0.0067478	0.0133796	0.00850624	0.00803289
cpd80588[e]	Pseudomonas aeruginosa O5 lipopolysaccharide||modified Lipid A|GlcNI-C2-C12:0-secondary-C12:0(2-OH)|GlcNI-C3|GlcNII-C2prime-C12:0|GlcNII-C3prime-C10:0|GlcNI-C1-AraN[e]	0.00535199	0.00942321	0.0332041	0.00520306	0.017456	0.00219083	0.0187342	0.0022581	0.000113417	0.00292003	0.000852054	0.000622215	0.00730897	0.00647115	0.00274682	0.00345964	1.02903e-05	0.00186554	0.00200476	0.00339471	0.00485535	0.00182954	0.00275415	0.00205291	0.00648124	0.00161384	0.0121295	0.000255143	0.00511693	0.00909915	0.0065378	0.00999592	0.00393266	0.00130653	0.00668297	0.0144681	0.000203728	0.00355089	0.00180319	0.0091699	0.00101814	0.00267743	0.00257463	0.00542158	0.00707079	9.20695e-05	0.00350869	0.00139621
cpd80592[e]	Pseudomonas aeruginosa O5 lipopolysaccharide||modified Lipid A|GlcNI-C2-C12:0-secondary-C12:0(2-OH)|GlcNI-C3|GlcNII-C2prime-C12:0|GlcNII-C3prime-C10:0|GlcNI-C1-AraN GlcNII-C1prime-AraN[e]	0.00909656	0.0145327	0.00379385	0.00649688	4.83502e-05	0.00499895	0.00576631	0.014814	0.00150111	0.0179628	0.00578819	0.00360729	0.00547995	0.00210453	0.000434328	0.00646431	0.00391029	0.00889102	0.0175486	0.00476649	0.00950793	0.0129783	0.000203532	0.00715493	0.019191	0.011832	0.000189667	0.00178796	0.0069565	8.15954e-07	0.00584246	0.00719405	0.00569103	0.00107958	0.00698667	0.000376609	0.0128854	0.00898916	0.0119405	0.00902254	0.00491156	0.00681762	0.00442397	0.00150487	0.00560311	0.0164595	0.0149911	4.46853e-05
cpd80590[e]	Pseudomonas aeruginosa O5 lipopolysaccharide||modified Lipid A|GlcNI-C2-C12:0-secondary-C12:0(2-OH)|GlcNI-C3|GlcNII-C2prime-C12:0|GlcNII-C3prime-C10:0|GlcNII-C1prime-AraN[e]	0.0013719	0.0111595	0.00299662	0.000385129	0.00600589	0.00109089	0.00837737	0.00142352	0.00532437	0.0118581	0.00851065	0.00128099	0.00113519	0.0125223	0.00113496	0.0119901	0.00843455	0.0113258	0.00873127	0.00175316	0.00459171	0.00108274	0.00323717	0.000176531	0.00271369	0.00638657	0.00295328	0.00296959	0.0118042	0.00121424	0.00397055	0.0100043	0.0104036	0.00489521	0.0144545	0.00487191	0.00195927	0.0108455	0.00225213	0.000682647	0.0011163	0.0154903	0.00449413	0.000497375	0.00194086	0.00548817	0.000429861	0.000933572
cpd80586[e]	Pseudomonas aeruginosa O5 lipopolysaccharide||modified Lipid A|GlcNI-C2-C12:0-secondary-C12:0(2-OH)|GlcNI-C3|GlcNII-C2prime-C12:0|GlcNII-C3prime-C10:0|no AraN[e]	0.00160512	0.00103538	0.00146432	0.00194063	0.0027924	0.00361792	0.012676	0.00581203	0.00885504	0.00120285	0.0128457	0.0073431	0.00584205	0.00597439	0.00835856	0.000111352	0.00302113	0.00216459	0.00554559	0.0119828	0.0040173	0.00346374	0.00292671	0.00565998	0.000777126	0.00196737	0.00237004	0.00565862	0.000220628	0.00547488	0.00282138	0.000365452	0.0159079	0.00288497	0.00367897	0.00658505	0.00291892	0.0054944	0.000656076	0.0173877	0.000190678	0.00723532	0.00192495	0.00172399	0.0145101	0.00207886	0.0104941	0.0245884
cpd80580[e]	Pseudomonas aeruginosa O5 lipopolysaccharide||modified Lipid A|GlcNI-C2-C12:0-secondary-C12:0|GlcNI-C3-C10:0|GlcNII-C2prime-C12:0-secondary-C12:0(2-OH)|GlcNII-C3prime-C10:0-secondary-C16:0|GlcNI-C1-AraN[e]	0.0108527	0.0142134	0.00223701	0.00418034	0.00440305	0.00890435	0.00772244	0.000821224	0.00299386	0.00492902	0.0065555	0.00204289	0.000406733	0.00909121	0.00794348	0.00117413	0.0117563	0.0109383	0.00498828	0.00105295	0.00389538	0.00281114	0.0211271	0.00625842	0.000885894	0.00429174	0.00736412	0.00486793	0.00123401	0.00140101	0.0076253	0.0184483	0.00483092	0.00919435	0.00705691	0.00891003	0.00307241	0.00410762	0.000730559	0.0110281	0.000258636	0.0044878	0.0128808	0.000907493	0.00252492	0.01757	0.00166458	0.01594
cpd80584[e]	Pseudomonas aeruginosa O5 lipopolysaccharide||modified Lipid A|GlcNI-C2-C12:0-secondary-C12:0|GlcNI-C3-C10:0|GlcNII-C2prime-C12:0-secondary-C12:0(2-OH)|GlcNII-C3prime-C10:0-secondary-C16:0|GlcNI-C1-AraN GlcNII-C1prime-AraN[e]	0.00282483	0.00145818	7.52509e-05	0.00268067	0.00448394	0.0136357	0.000390477	0.00205886	0.00335545	0.000378949	0.0104284	0.000588683	0.00259831	0.000715815	0.01041	0.000305116	0.00379439	0.00467357	0.00254442	0.00876416	0.00419976	0.00050304	0.00291767	0.00965109	0.00406451	0.00488274	0.00126844	0.00930067	0.00125231	0.000428913	0.0192269	0.00809132	0.00586504	0.0103222	0.00968699	0.00519313	0.0159144	0.0373665	0.00460459	0.00697743	0.00152363	0.000423649	0.00317028	0.00514949	0.00213459	0.00426471	0.00193275	0.00729735
cpd80582[e]	Pseudomonas aeruginosa O5 lipopolysaccharide||modified Lipid A|GlcNI-C2-C12:0-secondary-C12:0|GlcNI-C3-C10:0|GlcNII-C2prime-C12:0-secondary-C12:0(2-OH)|GlcNII-C3prime-C10:0-secondary-C16:0|GlcNII-C1prime-AraN[e]	0.0131264	0.00396775	0.0016842	0.000769289	0.00430705	0.00511597	0.00241599	0.00526383	0.00135173	0.00413305	0.0153837	0.00829437	0.00151339	0.00260915	0.0108442	0.00157599	0.00406485	0.000942417	0.0022897	0.000262078	0.00680069	0.00380618	0.0206852	0.00410498	0.0202544	0.00301539	0.0282203	0.00766046	0.0163696	0.00127588	0.0159926	0.000363808	0.0214684	0.0147747	0.0206115	0.00593934	0.00111288	0.0274941	0.00699926	0.00977552	0.00191398	0.00233456	0.0181507	0.00169279	0.00832891	0.00579698	0.00258163	0.0125281
cpd80578[e]	Pseudomonas aeruginosa O5 lipopolysaccharide||modified Lipid A|GlcNI-C2-C12:0-secondary-C12:0|GlcNI-C3-C10:0|GlcNII-C2prime-C12:0-secondary-C12:0(2-OH)|GlcNII-C3prime-C10:0-secondary-C16:0|no AraN[e]	0.00010196	0.000846804	2.51181e-05	0.00797246	0.000458797	0.00400203	0.0108828	0.00234104	0.00481783	0.00605957	0.00248725	0.00122613	0.000606056	0.00599869	0.0023317	0.0161808	0.0032209	0.00670772	0.0154228	0.0140331	0.00496282	0.00105007	0.0156535	0.000390618	0.000401352	0.00165564	0.00249543	0.00218281	7.68168e-05	0.00410328	0.018759	0.00612242	0.00952404	0.0313939	0.0187096	0.00599568	0.00605938	0.0185281	0.0124865	0.00553053	0.0165004	0.00506261	0.000799793	0.00270762	0.000609603	0.00670618	0.00373335	0.0434501
cpd80385[e]	Pseudomonas aeruginosa O5 lipopolysaccharide||modified Lipid A|GlcNI-C2-C12:0-secondary-C12:0|GlcNI-C3-C10:0|GlcNII-C2prime-C12:0-secondary-C12:0(2-OH)|GlcNII-C3prime-C10:0|GlcNI-C1-AraN[e]	0.0051778	0.00257069	0.00294701	0.00158454	0.00438956	0.0136422	0.00427286	0.00432107	0.000534709	0.00525653	0.0117572	0.00585909	0.00117388	0.0041194	0.000797568	0.021619	0.00542693	0.0082583	0.0117507	0.00130805	0.007166	0.00706437	0.000101126	0.00760871	0.00408386	0.00588127	0.00387865	0.00237042	0.00471469	0.000408133	0.00269712	0.00377584	0.0228713	0.00180096	0.00566689	0.00668662	0.00445388	0.00314838	0.000326677	0.0222607	0.00941055	0.00450036	0.00138304	0.00592835	0.010338	0.00430461	0.00110179	0.0114905
cpd80395[e]	Pseudomonas aeruginosa O5 lipopolysaccharide||modified Lipid A|GlcNI-C2-C12:0-secondary-C12:0|GlcNI-C3-C10:0|GlcNII-C2prime-C12:0-secondary-C12:0(2-OH)|GlcNII-C3prime-C10:0|GlcNI-C1-AraN GlcNII-C1prime-AraN[e]	0.013856	0.000859589	0.00132768	0.00170308	0.00446966	0.000222908	0.0345597	0.000557697	0.00546125	0.00404181	0.000412164	9.61803e-05	0.00813475	0.00228113	0.0107546	0.006063	0.0071196	0.00125517	0.0173281	0.0147979	0.00652669	0.00626768	0.00918558	0.00377879	0.00311177	0.00433028	0.00708519	0.00410838	0.00306057	0.00294085	0.00134367	0.0140056	0.0124944	0.00676441	0.000271926	0.00976726	0.00144104	0.000971539	0.0080185	0.0192521	0.0011069	0.0004034	0.00180086	0.00339199	0.00575834	0.00505034	0.0116492	0.00832112
cpd80390[e]	Pseudomonas aeruginosa O5 lipopolysaccharide||modified Lipid A|GlcNI-C2-C12:0-secondary-C12:0|GlcNI-C3-C10:0|GlcNII-C2prime-C12:0-secondary-C12:0(2-OH)|GlcNII-C3prime-C10:0|GlcNII-C1prime-AraN[e]	0.021886	0.00202641	0.00260858	0.0101197	0.0100584	0.00864109	0.00792351	0.00981521	0.0112453	0.007993	0.0131114	0.0135615	0.0266044	0.0123022	0.00370561	0.00586062	0.00559992	0.00553316	0.00927682	0.00535835	0.00204653	0.00318118	0.00839543	0.0242469	0.000934911	0.000866512	0.00434333	0.000161785	0.00981801	0.011785	0.00072145	0.00557132	0.00264247	0.00301575	0.00573554	0.00495999	0.00455802	0.00303001	0.0183618	0.00451426	0.0299502	0.00692669	0.00103743	0.00273796	0.00100092	0.000156195	0.0182987	0.000195796
cpd80251[e]	Pseudomonas aeruginosa O5 lipopolysaccharide||modified Lipid A|GlcNI-C2-C12:0-secondary-C12:0|GlcNI-C3-C10:0|GlcNII-C2prime-C12:0-secondary-C12:0(2-OH)|GlcNII-C3prime-C10:0|no AraN[e]	0.00771658	0.00614493	0.00147311	0.00259179	0.00577579	0.00503587	0.00336718	0.00650725	0.0121477	0.00710726	0.001845	0.00504244	0.00648471	0.00306085	0.0231776	0.0123026	0.00991783	0.00626705	0.00315507	0.018205	0.0162655	0.00671775	0.00335176	0.0196931	0.0107133	0.0150814	0.0280403	0.00021917	0.00287845	0.00897771	0.00344819	0.00154868	0.00222257	0.0102435	0.00729886	0.00308784	0.00102884	0.0220264	0.00518626	0.000488949	0.000274732	0.00665963	0.0152325	0.0186936	0.0126383	0.00599219	0.0122392	0.0115716
cpd80572[e]	Pseudomonas aeruginosa O5 lipopolysaccharide||modified Lipid A|GlcNI-C2-C12:0-secondary-C12:0|GlcNI-C3-C10:0|GlcNII-C2prime-C12:0-secondary-C12:0|GlcNII-C3prime-C10:0-secondary-C16:0|GlcNI-C1-AraN[e]	0.0137575	0.011064	0.0132778	0.0137452	0.00216666	0.00855623	0.023392	0.0079506	0.0227016	0.012699	0.0116708	0.00910288	0.00596345	0.00455288	0.0122084	0.00845901	0.00662876	0.00280088	0.00249284	0.00147387	0.00374135	0.00242111	0.0153893	0.000296708	0.000752059	0.0091749	0.00536105	8.94267e-05	0.000226646	0.00153921	0.00356072	0.00361338	0.0110725	0.0147418	0.00132421	0.0157485	0.00764037	0.00134136	0.0298361	0.0169348	7.7067e-06	0.00128162	0.0165306	0.00821508	0.00166235	0.00338072	0.0223473	0.0019004
cpd80576[e]	Pseudomonas aeruginosa O5 lipopolysaccharide||modified Lipid A|GlcNI-C2-C12:0-secondary-C12:0|GlcNI-C3-C10:0|GlcNII-C2prime-C12:0-secondary-C12:0|GlcNII-C3prime-C10:0-secondary-C16:0|GlcNI-C1-AraN GlcNII-C1prime-AraN[e]	0.00262792	0.0333613	0.00712356	0.000844919	0.0057322	0.000874666	0.0273964	0.0115508	0.00214464	0.0119681	0.0103865	0.00101557	0.00450299	0.00572877	0.00783302	0.0156889	0.0202086	0.00123764	0.00146481	0.00235949	0.0165355	0.00774424	0.0194031	0.00286963	0.00219688	0.00310169	0.000942384	0.00363314	0.0023416	0.000739465	0.018784	0.0142685	0.0048681	0.0121486	0.0158637	0.00193858	0.00908891	0.000344359	0.00698985	0.0100182	0.00211089	0.000411739	0.00585821	0.00881823	0.00224966	0.000911412	0.00355097	0.00644645
cpd80574[e]	Pseudomonas aeruginosa O5 lipopolysaccharide||modified Lipid A|GlcNI-C2-C12:0-secondary-C12:0|GlcNI-C3-C10:0|GlcNII-C2prime-C12:0-secondary-C12:0|GlcNII-C3prime-C10:0-secondary-C16:0|GlcNII-C1prime-AraN[e]	5.69896e-05	0.0198231	0.0057777	0.00416027	0.00141416	0.00266485	0.00057761	0.000880669	0.0199496	0.00588046	0.00235982	0.0138898	0.000524399	0.00805285	0.000388108	0.00732527	0.00432436	0.00469023	0.0024814	0.00787797	0.00205186	0.000160563	0.00433952	0.00594741	0.00195341	0.00280773	0.00211876	0.00165154	0.00577698	0.005749	0.00147911	0.0103185	3.97617e-05	0.0014766	0.00662486	0.0114233	0.0193936	0.00571424	0.0122572	0.00434385	0.0110942	0.0310454	0.00353764	0.0210588	0.0184931	0.0126802	0.00908697	0.00117753
cpd80570[e]	Pseudomonas aeruginosa O5 lipopolysaccharide||modified Lipid A|GlcNI-C2-C12:0-secondary-C12:0|GlcNI-C3-C10:0|GlcNII-C2prime-C12:0-secondary-C12:0|GlcNII-C3prime-C10:0-secondary-C16:0|no AraN[e]	0.00579994	0.0191216	0.0137839	0.0122811	0.0189168	0.00738439	0.00565467	0.00696978	0.0129136	0.0116681	0.0317198	8.54269e-05	0.0170532	0.000924683	0.00258016	0.0084043	0.00191972	0.0188249	0.00176315	0.00895811	0.000426973	0.0163488	0.00151389	0.00657117	0.00847779	0.0116184	0.0182682	0.00421036	0.00122037	0.00681193	0.00967331	0.00655705	0.0151453	0.0222621	0.0109304	0.00703341	0.016908	0.0121064	0.0110741	0.00951922	0.00406816	0.000964887	0.00226089	0.00609548	0.000339109	0.00510571	0.00150452	0.00379706
cpd80370[e]	Pseudomonas aeruginosa O5 lipopolysaccharide||modified Lipid A|GlcNI-C2-C12:0-secondary-C12:0|GlcNI-C3-C10:0|GlcNII-C2prime-C12:0-secondary-C12:0|GlcNII-C3prime-C10:0|GlcNI-C1-AraN[e]	0.00159639	0.0130825	0.00655445	0.00151699	0.00071902	0.0124612	0.0151816	0.00645751	0.0334257	0.00606568	0.00662427	0.00534655	0.011784	0.00826099	0.00740047	0.00353013	0.00467322	0.0145539	0.0049803	0.00371911	0.0190529	0.0101543	0.00605172	0.00388176	0.00168301	0.0120791	0.00748805	0.00341969	0.00205107	0.00141515	0.00377681	0.0017897	0.0175287	0.00803445	0.0203389	0.00180986	0.00280485	0.00849212	0.00331997	0.00236945	0.00939566	0.00428789	0.00907891	0.00936781	0.00364917	0.00141421	0.00906651	0.00539572
cpd80380[e]	Pseudomonas aeruginosa O5 lipopolysaccharide||modified Lipid A|GlcNI-C2-C12:0-secondary-C12:0|GlcNI-C3-C10:0|GlcNII-C2prime-C12:0-secondary-C12:0|GlcNII-C3prime-C10:0|GlcNI-C1-AraN GlcNII-C1prime-AraN[e]	0.00252221	0.0108503	0.0137275	0.00753659	0.00264936	0.00191282	0.00153213	0.00755355	0.00287313	0.00859889	0.000275968	0.00115075	0.0199046	0.00883976	0.000358275	0.000378027	0.0133478	0.00603286	0.00155	0.00448212	0.0145986	0.0181327	0.0114915	0.000465832	0.00511092	0.00351142	0.0174828	0.00029562	0.0205171	0.00504421	0.0036041	0.000817224	0.00137887	0.00761784	0.00135254	0.00648107	0.00245007	0.0032415	0.00606685	0.0070984	0.0161275	0.000941187	0.000139334	0.0131386	0.00137239	0.000257257	0.00248481	0.00316257
cpd80375[e]	Pseudomonas aeruginosa O5 lipopolysaccharide||modified Lipid A|GlcNI-C2-C12:0-secondary-C12:0|GlcNI-C3-C10:0|GlcNII-C2prime-C12:0-secondary-C12:0|GlcNII-C3prime-C10:0|GlcNII-C1prime-AraN[e]	0.0108243	0.0019338	5.88831e-06	0.000676936	0.00191468	0.000731955	0.00932057	0.00251504	0.00582984	0.00168885	0.00909124	0.00282632	0.00135911	0.011819	0.00239149	0.0049206	0.00835784	0.00066635	0.00322878	0.0197829	0.00407253	0.000959995	0.00271604	0.012102	0.0124994	0.00197513	0.00570921	0.000967268	0.0198539	0.00841579	0.0023952	0.00141649	0.00293685	7.07164e-05	0.0034498	0.00318115	0.0180931	0.0087002	0.00302439	0.00271096	0.00183781	0.00387874	0.00633254	0.000194846	0.000346185	0.00109127	0.00140987	0.00038765
cpd80233[e]	Pseudomonas aeruginosa O5 lipopolysaccharide||modified Lipid A|GlcNI-C2-C12:0-secondary-C12:0|GlcNI-C3-C10:0|GlcNII-C2prime-C12:0-secondary-C12:0|GlcNII-C3prime-C10:0|no AraN[e]	0.000869342	0.00420533	0.000245621	0.00372845	0.00345157	0.0147602	0.00807271	0.00176837	0.00198585	0.00124421	0.000800603	0.012309	0.00654607	0.00149142	0.00715385	0.0102797	0.0102619	0.00259131	0.00528096	0.00366192	0.000918755	0.000358096	0.010077	0.00540459	0.000246968	0.00315523	0.00655949	0.00893142	0.00773985	0.00135383	0.000924597	0.00739989	0.00348014	0.00113128	0.00726178	0.00113646	0.00126393	0.000694206	0.00389898	0.000622188	0.000966748	0.00294645	0.00529032	0.0052146	0.0108623	0.00152786	0.00189989	0.00338219
cpd80564[e]	Pseudomonas aeruginosa O5 lipopolysaccharide||modified Lipid A|GlcNI-C2-C12:0-secondary-C12:0|GlcNI-C3-C10:0|GlcNII-C2prime-C12:0|GlcNII-C3prime-C10:0-secondary-C16:0|GlcNI-C1-AraN[e]	0.00349604	0.000733947	0.00565669	0.000847658	0.0088485	0.00253212	0.00172705	0.0213791	0.00953138	0.00116935	0.00267918	0.0186527	0.00559202	0.00877542	0.000580535	0.0125476	0.0118943	0.0168087	0.0122327	0.00160543	0.000905119	0.00380701	0.00527581	0.00016893	0.000472127	0.00570222	0.00258133	0.000672114	0.00144133	0.0194186	0.000822331	0.0106358	0.00506013	0.00843823	0.000444971	0.0024308	0.0187287	0.00873329	0.00363913	0.00503736	0.00208203	0.00942489	0.010324	0.000101181	0.00871361	0.0134905	0.0102218	0.0139407
cpd80568[e]	Pseudomonas aeruginosa O5 lipopolysaccharide||modified Lipid A|GlcNI-C2-C12:0-secondary-C12:0|GlcNI-C3-C10:0|GlcNII-C2prime-C12:0|GlcNII-C3prime-C10:0-secondary-C16:0|GlcNI-C1-AraN GlcNII-C1prime-AraN[e]	0.00307879	0.000230329	0.00756087	0.00692332	0.0169706	0.00260999	0.00177696	0.00407627	0.0151706	0.00463357	0.0589141	0.00373199	0.00107181	0.00376716	0.00173515	0.0042124	0.00347805	0.019785	0.00185343	0.00974785	0.011195	0.000127907	0.00425418	0.00350311	0.000284774	0.000219218	0.00115785	0.00502428	0.0040037	0.0324939	0.0419627	0.00535311	0.00581161	0.00225452	0.00361462	0.000618557	0.0023948	0.00529783	0.00106848	0.00246273	0.00320043	0.00913756	0.000816024	0.00267688	0.00147146	0.0134643	0.0164972	0.00011686
cpd80566[e]	Pseudomonas aeruginosa O5 lipopolysaccharide||modified Lipid A|GlcNI-C2-C12:0-secondary-C12:0|GlcNI-C3-C10:0|GlcNII-C2prime-C12:0|GlcNII-C3prime-C10:0-secondary-C16:0|GlcNII-C1prime-AraN[e]	0.0113777	0.000837623	0.00844381	0.00397849	0.0073498	0.0215776	0.00441549	0.00742212	0.00744173	0.00656024	0.00022212	8.05201e-05	0.000860496	0.00592898	0.00354872	0.0136795	0.00528044	0.00626054	0.00171993	0.00147284	0.0372471	0.00509624	0.000554372	0.00849535	0.018716	0.00296005	3.65749e-05	0.000723136	0.00390338	0.00249138	0.0135565	0.00381764	0.000755475	0.00845397	0.0201986	0.0088301	0.000233657	0.0346858	0.0051665	0.0126387	0.013429	0.00114989	0.00565929	0.0104815	0.00498682	0.0121164	0.00253414	0.00469417
cpd80562[e]	Pseudomonas aeruginosa O5 lipopolysaccharide||modified Lipid A|GlcNI-C2-C12:0-secondary-C12:0|GlcNI-C3-C10:0|GlcNII-C2prime-C12:0|GlcNII-C3prime-C10:0-secondary-C16:0|no AraN[e]	0.000632494	0.00231177	0.00242151	0.0154593	0.000205605	0.014185	0.0150789	0.00340108	0.00851901	0.00465786	0.00823245	0.00262922	0.0090534	0.00299765	0.0323583	0.00522583	0.0221661	0.0089568	0.0164796	0.00345538	0.0211357	0.0043465	0.00379375	0.00174188	0.0110412	0.0057221	0.0108885	0.0099297	0.000610999	0.025874	0.00252143	0.00927389	0.00472138	0.00150782	0.00250211	0.0132932	0.00351913	0.00797827	0.00452527	0.00481808	0.000605231	0.00260149	0.0015965	0.000153827	0.0126955	0.00394062	0.0208275	0.00189694
cpd80355[e]	Pseudomonas aeruginosa O5 lipopolysaccharide||modified Lipid A|GlcNI-C2-C12:0-secondary-C12:0|GlcNI-C3-C10:0|GlcNII-C2prime-C12:0|GlcNII-C3prime-C10:0|GlcNI-C1-AraN[e]	0.00741149	0.00480857	0.00294339	0.0126864	0.00646217	0.0103892	0.000253032	0.01409	0.00533625	3.63936e-05	0.00393173	0.00388569	0.0121193	0.00192416	0.00608514	0.000226521	0.00490913	0.00595921	0.00950081	0.00154197	0.000321761	0.00201476	0.00485289	0.0199318	0.00189037	0.0153306	0.0118657	0.0006955	0.00280593	0.010194	0.00869078	0.00227162	0.00892072	0.00246784	0.00271916	0.0023094	0.0134226	0.00099697	0.00535779	0.00584971	0.0096338	0.00367482	0.00113644	0.00194022	0.0036948	0.00448979	0.005656	0.0116968
cpd80365[e]	Pseudomonas aeruginosa O5 lipopolysaccharide||modified Lipid A|GlcNI-C2-C12:0-secondary-C12:0|GlcNI-C3-C10:0|GlcNII-C2prime-C12:0|GlcNII-C3prime-C10:0|GlcNI-C1-AraN GlcNII-C1prime-AraN[e]	0.00768038	0.00548292	0.00536791	0.00334419	0.00112431	0.00268024	0.0081321	0.0094712	0.00175185	0.00358508	0.00659708	0.00766946	0.00687059	0.00356949	0.00371691	0.0152119	0.0156572	0.0179223	0.00333921	0.0232755	0.0025767	0.00133053	0.0233853	0.0013474	0.00139662	0.00447974	0.0203336	0.00658372	0.0012412	0.00801985	0.00559189	0.00141185	0.00372649	0.0112597	0.00596089	0.00133257	0.00804219	0.00229438	0.0104758	0.00474012	0.00950932	0.017503	0.000796933	0.012046	0.000922229	0.0108561	0.0192267	0.00193113
cpd80360[e]	Pseudomonas aeruginosa O5 lipopolysaccharide||modified Lipid A|GlcNI-C2-C12:0-secondary-C12:0|GlcNI-C3-C10:0|GlcNII-C2prime-C12:0|GlcNII-C3prime-C10:0|GlcNII-C1prime-AraN[e]	0.00662536	0.00439765	0.00927088	0.00935364	0.00715636	0.000833463	0.013508	0.000581162	0.00543551	0.006821	0.000994131	0.000231667	0.00489027	0.00877839	0.00652327	0.00248526	0.00979852	0.0076667	0.00325936	0.00125803	0.00857373	0.00503042	0.00284505	0.00648667	0.000878899	0.00157279	0.00874202	0.00704978	0.00018471	0.00951362	0.0157897	0.00290259	0.00384291	0.0165622	0.00866676	0.00783985	0.00122594	0.00623848	0.0135606	0.0252868	0.00250221	0.000362432	0.000114499	0.00280016	0.00163259	0.0166995	0.000545096	0.00248467
cpd80215[e]	Pseudomonas aeruginosa O5 lipopolysaccharide||modified Lipid A|GlcNI-C2-C12:0-secondary-C12:0|GlcNI-C3-C10:0|GlcNII-C2prime-C12:0|GlcNII-C3prime-C10:0|no AraN[e]	0.00150373	0.00064715	0.000959481	0.00168591	0.00474057	0.000945118	0.0136129	0.00732855	0.00210776	0.0100593	0.00893118	0.0108006	0.00203973	0.00537674	0.0046552	0.00523526	0.00514708	0.00347669	0.0064533	0.0152017	0.00383858	0.00133258	0.00372252	0.00301235	0.00669946	0.000571476	0.00187769	0.00213746	0.0174717	0.0184746	0.0103026	0.00830696	0.00926282	0.000801876	0.00126754	0.00232353	0.00283556	0.000471197	0.00370114	0.0111362	0.00841767	0.00563515	0.0129983	0.00324488	0.018092	0.00405413	0.00479807	0.000802806
cpd80556[e]	Pseudomonas aeruginosa O5 lipopolysaccharide||modified Lipid A|GlcNI-C2-C12:0-secondary-C12:0|GlcNI-C3|GlcNII-C2prime-C12:0-secondary-C12:0(2-OH)|GlcNII-C3prime-C10:0-secondary-C16:0|GlcNI-C1-AraN[e]	0.00390116	0.00095008	0.0125959	0.00281694	0.00179834	0.00136524	0.00106348	0.00140579	0.00469344	0.00537114	0.00316839	0.00783288	0.0022574	0.00057809	0.00595579	0.010816	0.00852869	0.00414097	0.0156352	0.00279067	0.0015995	0.0116364	0.00730694	0.0205611	0.0130665	0.00291238	0.0123151	0.0175647	0.00459074	0.0132336	0.00529837	0.00200148	0.00192707	0.0129859	0.000409112	0.00639656	0.011764	0.00183154	0.00120493	0.00143506	0.0035999	0.00403869	0.00153305	0.00312986	0.00244336	0.00188413	0.0234815	0.00586854
cpd80560[e]	Pseudomonas aeruginosa O5 lipopolysaccharide||modified Lipid A|GlcNI-C2-C12:0-secondary-C12:0|GlcNI-C3|GlcNII-C2prime-C12:0-secondary-C12:0(2-OH)|GlcNII-C3prime-C10:0-secondary-C16:0|GlcNI-C1-AraN GlcNII-C1prime-AraN[e]	0.00388398	0.0199413	0.00743733	0.0093523	0.00825156	0.00198466	0.00287596	3.74262e-06	0.00682486	0.0118181	0.0311757	0.0327516	0.00768475	0.000349709	0.023271	0.0132664	0.00486289	0.00187132	0.000951199	0.00257716	0.000487354	0.00614232	0.0056817	0.00758692	0.011629	0.00586141	0.00116816	0.00123445	0.00468307	0.00548104	0.0011482	0.0139972	0.00506614	0.00411051	0.0101512	0.0112912	0.00825245	0.00527141	0.0254377	0.000381219	0.0084889	0.00428789	0.00855858	0.00910346	0.0067319	0.000866027	0.00650855	0.00142774
cpd80558[e]	Pseudomonas aeruginosa O5 lipopolysaccharide||modified Lipid A|GlcNI-C2-C12:0-secondary-C12:0|GlcNI-C3|GlcNII-C2prime-C12:0-secondary-C12:0(2-OH)|GlcNII-C3prime-C10:0-secondary-C16:0|GlcNII-C1prime-AraN[e]	0.0100316	0.0263348	0.000965657	0.00343167	0.00785146	0.00633426	0.00160442	0.0103626	0.0139219	0.0139175	0.0104824	0.0010342	0.00269428	0.00164604	0.00172789	0.003584	0.00602327	0.023972	0.0078227	0.000428526	0.00237048	0.00490461	0.00144618	0.00686909	0.00405392	0.00613	0.00444498	0.000324476	0.000241699	0.00341391	0.000368024	0.00589204	0.00332104	0.00982366	0.0073782	0.0065608	0.000990929	0.0163528	0.0139831	0.00503145	0.00581797	0.00565521	0.00717678	0.00187816	0.00364532	0.00272938	0.00583942	0.00595097
cpd80554[e]	Pseudomonas aeruginosa O5 lipopolysaccharide||modified Lipid A|GlcNI-C2-C12:0-secondary-C12:0|GlcNI-C3|GlcNII-C2prime-C12:0-secondary-C12:0(2-OH)|GlcNII-C3prime-C10:0-secondary-C16:0|no AraN[e]	0.000484186	0.000446555	0.00323001	9.11389e-05	0.000817463	0.000805109	0.00871282	0.0157604	0.00163829	0.00808347	0.00469522	0.00545846	0.00457453	0.007323	0.00484392	0.00255952	0.0124084	0.00137607	0.0175362	0.00929513	0.00553739	0.0302929	0.00523321	0.00614372	0.00642379	0.00975643	0.00395852	0.000200272	0.0177905	0.00303215	0.000903254	0.00198778	0.00658479	0.0104848	0.0135686	0.000104248	0.0118879	0.00291518	0.00181849	0.00190429	0.00263389	0.00336895	0.00343158	0.00762381	0.00736978	0.00588255	9.27236e-05	0.00141723
cpd80548[e]	Pseudomonas aeruginosa O5 lipopolysaccharide||modified Lipid A|GlcNI-C2-C12:0-secondary-C12:0|GlcNI-C3|GlcNII-C2prime-C12:0-secondary-C12:0(2-OH)|GlcNII-C3prime-C10:0|GlcNI-C1-AraN[e]	0.0125213	0.0103201	0.0103811	0.00211979	0.0094034	0.00506071	0.002655	0.00120944	0.00932641	0.0210852	0.00141071	0.0100431	0.0293272	0.00105511	0.00999449	0.00109162	0.00136329	0.00180313	0.00698555	0.0210083	0.00956206	0.00275566	0.0011333	0.00597007	0.00207533	0.00223008	0.0152343	0.010726	0.00479024	1.35792e-05	0.00812049	0.0114792	0.00585459	0.00135172	0.00292464	0.000860003	0.000644983	0.00862894	0.0154151	0.00887721	0.00306218	0.00100227	0.00134456	0.00567347	0.0025532	0.0059403	7.07656e-05	0.000288018
cpd80552[e]	Pseudomonas aeruginosa O5 lipopolysaccharide||modified Lipid A|GlcNI-C2-C12:0-secondary-C12:0|GlcNI-C3|GlcNII-C2prime-C12:0-secondary-C12:0(2-OH)|GlcNII-C3prime-C10:0|GlcNI-C1-AraN GlcNII-C1prime-AraN[e]	0.00614022	0.00267342	0.00603298	0.00367455	0.000261207	0.005544	0.00708214	0.00504455	0.00991106	0.00157401	0.012571	0.00253515	0.00264714	0.0153615	0.00217211	0.00401939	0.00838293	0.00368174	0.00365278	0.00129934	0.00591789	0.00217393	0.00484876	0.00685107	0.011632	0.0173222	0.009057	0.0021181	0.00699384	0.00485119	0.00904063	0.00384635	0.0259178	0.00174055	0.00138006	0.00838465	0.00110934	0.00290493	0.00483925	0.00109025	0.000471316	0.00861501	0.00779636	0.00156742	0.00416728	0.00437286	0.00341151	0.0244162
cpd80550[e]	Pseudomonas aeruginosa O5 lipopolysaccharide||modified Lipid A|GlcNI-C2-C12:0-secondary-C12:0|GlcNI-C3|GlcNII-C2prime-C12:0-secondary-C12:0(2-OH)|GlcNII-C3prime-C10:0|GlcNII-C1prime-AraN[e]	0.0101647	0.00290931	0.0102237	0.00521703	0.00312025	0.000174522	0.00832668	0.00615663	0.0068604	0.0106451	0.000824982	0.013945	0.0106915	0.00205054	0.00336023	0.00829434	0.00234164	0.0080657	0.00969989	0.0018207	0.00495596	0.00891485	0.00384933	0.00123812	0.0212908	0.00441177	0.000881006	0.00532503	0.00139549	0.00088981	0.0038395	0.00209258	0.00539422	0.00192813	0.00158215	0.0122859	0.0141289	0.0107408	0.00293804	0.000387626	0.0159314	0.00144372	0.0017409	0.00616201	0.00144458	0.00728418	0.00346181	0.00403871
cpd80546[e]	Pseudomonas aeruginosa O5 lipopolysaccharide||modified Lipid A|GlcNI-C2-C12:0-secondary-C12:0|GlcNI-C3|GlcNII-C2prime-C12:0-secondary-C12:0(2-OH)|GlcNII-C3prime-C10:0|no AraN[e]	0.0195626	0.00284763	0.00576736	0.0172656	0.000382484	0.000277497	0.0106642	0.00189907	0.000741796	0.00183777	5.69672e-06	0.00159779	0.0113094	0.0149821	0.00143146	0.0183063	0.000778238	0.0114667	0.00535005	0.00139514	0.0145371	0.000449863	0.0123279	0.00695499	4.68702e-05	0.00574705	0.00498016	0.00366566	0.00872988	0.00106729	0.000626555	0.00440245	0.00833908	0.00643039	0.00658994	0.00841648	0.00808622	0.00163553	0.0254554	0.0132997	0.00650963	0.000288767	0.00904771	0.00647991	0.00162844	0.00645066	0.0106157	0.015142
cpd80540[e]	Pseudomonas aeruginosa O5 lipopolysaccharide||modified Lipid A|GlcNI-C2-C12:0-secondary-C12:0|GlcNI-C3|GlcNII-C2prime-C12:0-secondary-C12:0|GlcNII-C3prime-C10:0-secondary-C16:0|GlcNI-C1-AraN[e]	0.00849275	0.00269607	0.00661929	0.0214408	0.00746443	0.0179501	0.0022049	0.00507806	2.34404e-05	0.00657353	0.00443717	0.00341857	0.00570078	0.0302765	0.0104996	0.00500204	0.0121746	0.00284827	0.0114494	0.00286184	0.000461309	0.01342	0.0102058	0.0065961	0.00475619	0.00712267	0.00893668	0.0119233	0.0139313	0.00788561	0.000420313	0.0014203	0.000877982	0.00513859	0.00155838	0.00580764	0.00165263	0.00623112	0.00554195	0.00345343	0.0226925	0.00232085	0.00123577	0.0033515	0.00909617	0.00101161	0.0122956	0.007117
cpd80544[e]	Pseudomonas aeruginosa O5 lipopolysaccharide||modified Lipid A|GlcNI-C2-C12:0-secondary-C12:0|GlcNI-C3|GlcNII-C2prime-C12:0-secondary-C12:0|GlcNII-C3prime-C10:0-secondary-C16:0|GlcNI-C1-AraN GlcNII-C1prime-AraN[e]	0.00800918	0.00860828	0.00185309	0.00719008	0.000192237	0.00276737	0.0363894	0.00556962	0.00342707	0.00227608	0.0170868	0.00694685	0.00589284	0.00743529	0.0116411	0.00557464	0.00355182	0.0111029	0.00529053	0.0205985	0.00354335	0.00344784	0.0074764	0.00385574	0.00390914	8.08301e-05	0.00495374	0.00457058	0.00330065	0.0281712	0.00993658	0.000456768	0.000473156	0.00201394	0.00179769	0.007887	0.00386624	0.00333649	0.0014698	0.000792153	0.0180478	0.000472213	0.00880365	0.00917173	0.00113089	0.0197573	0.000893677	0.00341601
cpd80542[e]	Pseudomonas aeruginosa O5 lipopolysaccharide||modified Lipid A|GlcNI-C2-C12:0-secondary-C12:0|GlcNI-C3|GlcNII-C2prime-C12:0-secondary-C12:0|GlcNII-C3prime-C10:0-secondary-C16:0|GlcNII-C1prime-AraN[e]	0.0184676	0.00985972	0.00010016	0.00726845	0.00144494	0.000913584	0.00208233	0.0102761	0.00550773	0.00239535	0.000101725	0.00298589	0.000565829	0.0010132	0.000259675	0.0015541	0.0122425	0.0092002	0.015309	0.00315742	0.0549953	0.0049995	0.000777901	0.0133466	0.00724975	0.00616917	0.00371546	0.010149	0.00440339	0.00505513	0.00771888	0.00228381	0.00519569	0.000909499	0.00388314	0.0100117	0.000638998	0.00180312	0.00966617	0.000887652	0.00108875	0.00046454	0.00640403	0.00211711	0.00185602	0.00661181	0.00599327	0.0148972
cpd80538[e]	Pseudomonas aeruginosa O5 lipopolysaccharide||modified Lipid A|GlcNI-C2-C12:0-secondary-C12:0|GlcNI-C3|GlcNII-C2prime-C12:0-secondary-C12:0|GlcNII-C3prime-C10:0-secondary-C16:0|no AraN[e]	0.00140758	0.00053757	0.00220502	0.00240769	0.01843	0.00622166	0.000702874	0.00919335	0.0148127	0.0280677	0.0192123	0.00657507	0.0103097	0.00549306	0.00439743	0.00160917	0.00177819	0.0113	0.0148608	0.0118145	0.00308095	0.00467181	0.0111608	0.00541295	0.0100813	0.00247822	0.00406323	0.00140321	0.00824378	1.89772e-05	0.00196873	0.0169426	0.0064371	0.00191591	0.000712188	0.00672646	0.00118256	0.00697718	0.00919679	0.00464523	0.00500812	0.013704	0.00464679	0.00741282	0.000428496	0.00353252	0.000489043	0.000389153
cpd80532[e]	Pseudomonas aeruginosa O5 lipopolysaccharide||modified Lipid A|GlcNI-C2-C12:0-secondary-C12:0|GlcNI-C3|GlcNII-C2prime-C12:0-secondary-C12:0|GlcNII-C3prime-C10:0|GlcNI-C1-AraN[e]	0.0156012	0.00470166	0.00608632	0.00392027	0.00457107	0.010007	0.000829368	0.00404527	0.0132081	0.0125121	0.0014145	0.00750567	0.00637804	0.00247029	0.0145407	0.0130901	0.00303937	0.0128467	0.00923021	0.00736604	0.0006889	0.000545797	0.00542783	0.00240558	0.00765929	0.0034526	0.00521351	0.0026734	0.0128166	0.00731644	0.00943384	0.00302003	0.0117364	0.00123543	0.000693598	0.00303697	0.00845275	0.00216627	0.0106005	0.00696605	0.00463286	0.00249929	0.00462748	0.00492284	0.00989033	0.000412246	0.00278554	0.00422474
cpd80536[e]	Pseudomonas aeruginosa O5 lipopolysaccharide||modified Lipid A|GlcNI-C2-C12:0-secondary-C12:0|GlcNI-C3|GlcNII-C2prime-C12:0-secondary-C12:0|GlcNII-C3prime-C10:0|GlcNI-C1-AraN GlcNII-C1prime-AraN[e]	0.00185708	0.00127873	0.00381285	0.00745033	0.00779342	0.00514832	0.00619406	0.00057836	0.00655046	0.0193234	0.00995847	0.0323694	0.0137546	0.00878364	0.00351094	0.0134073	0.000169409	0.00330664	0.00142725	0.0189443	0.00635425	0.019321	0.000387952	0.00942673	0.00731485	0.00959942	0.00613425	0.00163616	0.00293716	0.0171939	0.00492106	0.0111092	0.00884455	0.0314622	0.00324623	0.0164069	0.00312672	0.00681316	0.00470161	0.00568431	0.0164283	0.0106958	0.0128073	0.00108762	0.000804172	0.0169024	0.000240634	0.00954701
cpd80534[e]	Pseudomonas aeruginosa O5 lipopolysaccharide||modified Lipid A|GlcNI-C2-C12:0-secondary-C12:0|GlcNI-C3|GlcNII-C2prime-C12:0-secondary-C12:0|GlcNII-C3prime-C10:0|GlcNII-C1prime-AraN[e]	0.0105876	0.000415452	0.00382464	0.0024311	0.00468387	0.000792439	0.00424406	0.00324163	0.0146809	0.00532305	0.00100381	0.0175982	0.000788153	0.0121184	0.00739909	0.00357	0.00659287	0.00356556	0.00462911	0.00091671	0.00885007	0.00497571	0.00928046	0.00332731	0.0117878	6.49233e-05	0.000753247	0.00687069	0.00189477	0.00477409	0.00928139	0.00818821	0.00271843	0.0078029	0.0215042	0.00441956	0.00422268	0.00563966	0.000334053	0.00208386	0.0130559	0.00547216	0.00638446	0.000219186	0.00512785	0.00725328	0.00262375	0.00252657
cpd80530[e]	Pseudomonas aeruginosa O5 lipopolysaccharide||modified Lipid A|GlcNI-C2-C12:0-secondary-C12:0|GlcNI-C3|GlcNII-C2prime-C12:0-secondary-C12:0|GlcNII-C3prime-C10:0|no AraN[e]	0.000233727	0.00230603	0.0120423	0.00159769	0.00338394	0.00112456	0.00448243	0.00134706	0.00284249	0.0115467	0.00999836	0.00555615	0.000898064	0.00144208	0.00128255	7.64481e-05	0.00525621	0.0194685	0.00400621	0.000135425	0.007247	0.00437047	0.00509433	0.0011402	0.00175406	0.012712	0.00185906	0.0173594	0.000663542	0.0110983	0.00396168	0.011257	0.00209142	0.0118696	0.00699661	0.0049594	0.00405982	0.00195248	0.000434061	0.00465544	0.00920368	0.00456148	0.00228149	0.00459277	0.00687385	0.0102696	0.00302239	0.00846673
cpd80524[e]	Pseudomonas aeruginosa O5 lipopolysaccharide||modified Lipid A|GlcNI-C2-C12:0-secondary-C12:0|GlcNI-C3|GlcNII-C2prime-C12:0|GlcNII-C3prime-C10:0-secondary-C16:0|GlcNI-C1-AraN[e]	0.000654449	0.00261158	0.000238459	0.00486531	0.00991053	0.00480171	0.00031792	0.00603732	0.0117171	0.00707273	0.000555507	0.00595311	0.0126071	0.0196538	0.00681799	0.00920341	0.0142935	0.00249954	0.0183091	0.000488328	0.000385942	0.00555308	0.0141908	0.00607714	0.00584469	0.00944486	0.00251443	0.00994566	0.0103302	0.00331604	0.00109998	0.00306535	0.00591358	0.00331168	0.00221605	0.0021584	0.00195647	0.00108771	0.00922539	0.00689099	0.000859348	0.00833489	0.000865866	0.0069006	0.00341173	0.00518421	0.002307	0.000653054
cpd80528[e]	Pseudomonas aeruginosa O5 lipopolysaccharide||modified Lipid A|GlcNI-C2-C12:0-secondary-C12:0|GlcNI-C3|GlcNII-C2prime-C12:0|GlcNII-C3prime-C10:0-secondary-C16:0|GlcNI-C1-AraN GlcNII-C1prime-AraN[e]	0.000175727	0.00236078	0.00727763	0.0119163	0.010427	0.0159205	0.000800066	0.00290305	0.00940767	0.0100786	0.0114817	0.0054182	0.00104038	0.00801141	6.32307e-05	0.0235798	0.00195586	0.00352979	0.00233481	0.00637965	0.00316438	0.00144119	0.00227253	0.000215345	0.000165155	0.0120961	0.00332668	0.00388959	0.00623885	0.00105797	0.00170578	0.00571078	0.0124255	0.00588622	0.000892573	0.00248609	0.0123261	0.00413695	0.00330635	0.0110514	0.0174078	0.00550135	0.00042497	0.0286595	0.0213754	0.0104592	0.00277622	0.0145183
cpd80526[e]	Pseudomonas aeruginosa O5 lipopolysaccharide||modified Lipid A|GlcNI-C2-C12:0-secondary-C12:0|GlcNI-C3|GlcNII-C2prime-C12:0|GlcNII-C3prime-C10:0-secondary-C16:0|GlcNII-C1prime-AraN[e]	0.00334578	0.00113983	0.00617156	7.7411e-05	0.0125008	0.00358579	0.000558843	0.0051294	4.02303e-05	0.00224666	0.00435003	0.00230654	0.000614029	0.00233456	0.0176103	0.00982733	0.0219522	0.00896093	0.0142099	0.00344609	0.00509602	0.00292922	0.000710096	0.00268582	0.0081967	0.0188447	7.02164e-05	0.0109473	0.0182385	0.00324924	0.02222	0.0016656	0.00500063	0.0241	0.0115762	0.000240077	0.00456923	0.0162246	0.00795653	0.00272478	0.0204645	0.00142151	0.0102808	0.015363	0.00111414	0.00928943	0.00526892	0.0291955
cpd80522[e]	Pseudomonas aeruginosa O5 lipopolysaccharide||modified Lipid A|GlcNI-C2-C12:0-secondary-C12:0|GlcNI-C3|GlcNII-C2prime-C12:0|GlcNII-C3prime-C10:0-secondary-C16:0|no AraN[e]	0.00607857	0.00959455	0.00922559	0.012072	0.000955656	0.0388701	0.00578143	0.0167637	0.00782369	0.00208651	0.00111359	0.0185442	0.0057986	0.0114707	0.0116785	0.0538224	0.00512519	0.00105469	7.99396e-05	0.00240115	0.00255452	0.00672043	0.00885629	0.0136794	0.00703972	0.000899732	0.0119434	0.0010662	0.00042131	0.00862249	0.0106424	0.00671506	0.00818208	0.0311283	0.000750532	0.00623511	0.0129136	0.00239602	0.00071581	7.96866e-05	0.00647919	0.0248851	0.000429049	0.00608187	0.00673414	0.0138906	0.00609944	0.000948311
cpd80516[e]	Pseudomonas aeruginosa O5 lipopolysaccharide||modified Lipid A|GlcNI-C2-C12:0-secondary-C12:0|GlcNI-C3|GlcNII-C2prime-C12:0|GlcNII-C3prime-C10:0|GlcNI-C1-AraN[e]	0.00121325	0.0215264	0.0174164	0.00234048	0.00586859	0.00780685	0.00425769	0.00502581	0.00103918	0.011496	0.00438515	0.00146517	0.00553493	0.00464034	0.00310686	0.00454323	0.0406475	0.000719256	0.00481205	0.00361049	0.00621351	0.00870036	0.00565776	0.00312354	0.0101647	0.000947532	0.00448374	0.00364286	0.00318671	0.0108947	0.000591372	0.00288156	0.00643136	0.00175287	0.00602268	0.00473073	0.00342841	0.0222021	0.0142014	0.00493892	0.00507598	0.0187368	0.00394053	0.000284609	0.00649237	0.00231743	0.00472542	0.00555266
cpd80520[e]	Pseudomonas aeruginosa O5 lipopolysaccharide||modified Lipid A|GlcNI-C2-C12:0-secondary-C12:0|GlcNI-C3|GlcNII-C2prime-C12:0|GlcNII-C3prime-C10:0|GlcNI-C1-AraN GlcNII-C1prime-AraN[e]	0.0207483	0.000827674	0.0115647	0.0339467	8.43416e-05	0.00857591	0.00517744	0.00231303	0.000342621	0.00151774	0.0189888	0.0118367	0.0042483	0.00154831	0.00388393	0.0110716	0.00780555	0.0179252	0.00662646	0.00227089	0.00500295	0.0212745	0.012189	0.00527272	0.0118645	0.00756445	0.00196683	0.0110461	0.0013784	0.000578569	0.0110697	0.00585815	0.00150257	0.0011179	0.00334106	0.00443085	0.020911	0.00113473	0.00055267	0.00300843	0.00106864	0.000969606	0.0346171	0.00785827	0.000899421	0.00292352	0.000512721	0.000812659
cpd80518[e]	Pseudomonas aeruginosa O5 lipopolysaccharide||modified Lipid A|GlcNI-C2-C12:0-secondary-C12:0|GlcNI-C3|GlcNII-C2prime-C12:0|GlcNII-C3prime-C10:0|GlcNII-C1prime-AraN[e]	0.00465603	0.00315049	0.0117673	0.0125302	0.00128392	0.00771742	0.00356426	0.000271954	0.0153262	0.00358431	0.0234866	0.00777574	0.00876671	0.000990321	0.00492357	0.00434614	0.00158306	0.00257129	0.00124141	0.00983091	0.00072497	0.000658155	0.0215901	0.00136635	0.00345072	0.00708422	0.0227309	0.015036	0.00359948	0.00114391	0.00324102	0.0010622	0.00225514	0.0137003	0.00180265	0.00291568	0.00412331	0.00306285	0.0054781	0.004907	0.0124815	0.000869711	0.0106204	0.0184341	0.0139982	0.00770862	0.0129276	0.0119406
cpd80514[e]	Pseudomonas aeruginosa O5 lipopolysaccharide||modified Lipid A|GlcNI-C2-C12:0-secondary-C12:0|GlcNI-C3|GlcNII-C2prime-C12:0|GlcNII-C3prime-C10:0|no AraN[e]	0.0080126	0.000150808	0.019839	0.00462494	0.0126695	0.0245695	0.0136974	0.0144577	0.00120368	0.00121388	0.00129817	0.0120665	0.00694173	0.00511582	0.00263077	0.0206655	0.015073	0.000116242	0.00626163	0.00153772	0.0024514	0.00529333	0.00356015	0.0222682	0.00214117	0.0101861	0.0101028	0.0029039	0.00680186	0.00423973	0.00352575	0.00262108	0.00079865	0.000322031	0.0178475	0.00516955	0.019819	0.00850497	0.0162173	0.00770269	0.0189461	0.00944835	0.00181201	0.00403929	0.00480649	0.0105904	0.00211641	0.0089847
cpd80508[e]	Pseudomonas aeruginosa O5 lipopolysaccharide||modified Lipid A|GlcNI-C2-C12:0|GlcNI-C3-C10:0|GlcNII-C2prime-C12:0-secondary-C12:0(2-OH)|GlcNII-C3prime-C10:0-secondary-C16:0|GlcNI-C1-AraN[e]	0.00465233	0.000167169	0.000944212	0.000807472	0.00136715	0.0208654	0.00753969	0.000785681	0.00018154	0.00633313	0.00458141	0.0281343	0.000614909	0.00397011	0.00332565	0.0180867	0.00267508	0.0124057	0.00585056	4.194e-05	0.00549558	0.00420837	0.00782638	0.0178065	0.0121594	0.00594706	0.0083266	0.0126997	0.00507396	0.00560858	0.00352739	0.00985432	0.000107638	0.00234658	0.000447081	0.00186537	0.0117407	0.00692453	0.00556013	0.00237316	0.0223072	0.00736344	0.00121625	0.0138774	0.0105844	0.00160879	0.00246553	0.00247049
cpd80512[e]	Pseudomonas aeruginosa O5 lipopolysaccharide||modified Lipid A|GlcNI-C2-C12:0|GlcNI-C3-C10:0|GlcNII-C2prime-C12:0-secondary-C12:0(2-OH)|GlcNII-C3prime-C10:0-secondary-C16:0|GlcNI-C1-AraN GlcNII-C1prime-AraN[e]	0.000516082	0.0018795	0.0160098	0.00343065	0.0100765	0.00178743	0.00767405	0.00630016	0.00464384	0.00173842	0.00127747	0.00559301	0.00293618	0.000896848	9.2377e-05	0.00386952	0.00113568	0.00586811	0.0149236	0.0045058	0.00691633	0.00780538	0.00289206	0.012486	0.00496726	0.000123748	0.00140349	0.00914107	0.00378324	0.00322983	0.00477542	0.006605	0.000786048	1.28996e-06	0.0159578	0.0210095	0.00127104	0.00228534	0.00336821	0.00494893	0.00104617	0.000134879	0.014987	0.00732547	0.000915941	0.0150544	0.00287768	0.000279752
cpd80510[e]	Pseudomonas aeruginosa O5 lipopolysaccharide||modified Lipid A|GlcNI-C2-C12:0|GlcNI-C3-C10:0|GlcNII-C2prime-C12:0-secondary-C12:0(2-OH)|GlcNII-C3prime-C10:0-secondary-C16:0|GlcNII-C1prime-AraN[e]	0.0123277	0.0170183	0.00880089	0.00355154	0.000880821	0.000319388	0.0204826	0.0113763	0.0243597	0.019714	0.000341041	0.000814951	0.00422718	0.00262843	0.0037435	0.000650702	0.0101808	0.00257606	0.0229543	0.024162	0.00913602	0.00198807	0.00397885	0.0152443	0.00526628	0.00119639	0.0115966	4.58034e-05	0.0151516	0.00499767	0.00904972	0.00150012	0.00833595	0.00216337	0.00573828	0.00900793	0.0194499	0.0104766	0.00510308	0.00558044	0.00122939	0.00019771	0.00996552	0.00249916	0.00176652	0.0027281	0.00262048	0.00720286
cpd80506[e]	Pseudomonas aeruginosa O5 lipopolysaccharide||modified Lipid A|GlcNI-C2-C12:0|GlcNI-C3-C10:0|GlcNII-C2prime-C12:0-secondary-C12:0(2-OH)|GlcNII-C3prime-C10:0-secondary-C16:0|no AraN[e]	0.00723281	0.00663512	0.00456318	0.0148677	0.000227528	0.00343128	0.00954345	0.00478824	0.00211901	0.0077834	0.000412498	0.0151839	0.000901955	0.0159443	0.0174851	0.0100518	0.00871349	0.00310632	0.00584287	0.00575748	0.00447358	0.00552964	0.00166869	0.00543026	0.0246618	0.00646637	0.000731541	4.80191e-05	0.0211319	0.0212109	0.00513574	0.00432852	0.00719421	0.0100055	0.0128833	0.00617404	0.000692083	0.0137764	0.00149942	0.0141797	0.00484379	0.00382621	0.0012537	0.00113785	0.000337565	0.00119493	0.0168125	0.0320086
cpd80340[e]	Pseudomonas aeruginosa O5 lipopolysaccharide||modified Lipid A|GlcNI-C2-C12:0|GlcNI-C3-C10:0|GlcNII-C2prime-C12:0-secondary-C12:0(2-OH)|GlcNII-C3prime-C10:0|GlcNI-C1-AraN[e]	0.0136569	0.00102715	0.00397152	0.00500422	0.0102868	0.00641141	0.00145972	0.00239295	0.0021909	0.0016291	0.0292793	0.00117485	0.0195299	0.00731661	0.00631275	0.00138214	0.0019524	0.00137156	0.00118959	0.000120904	0.00978457	0.00884963	0.00147919	0.00219611	0.00647847	0.00498501	0.0127031	0.00145711	0.000265225	0.0282711	0.00535362	0.00723061	0.0169778	0.00691478	0.0103487	0.00188021	0.0129525	0.000738391	0.0110115	0.0027597	0.0271986	0.019942	0.00492558	0.00369223	0.0300874	0.0128489	0.00155232	0.00272589
cpd80350[e]	Pseudomonas aeruginosa O5 lipopolysaccharide||modified Lipid A|GlcNI-C2-C12:0|GlcNI-C3-C10:0|GlcNII-C2prime-C12:0-secondary-C12:0(2-OH)|GlcNII-C3prime-C10:0|GlcNI-C1-AraN GlcNII-C1prime-AraN[e]	0.00285056	0.017856	0.00882793	0.00104063	0.00202216	0.00442789	0.0160902	0.000379331	0.012162	0.00333703	0.0115986	0.00112319	0.00709949	0.0153518	0.000382329	0.0310829	0.011	0.0126892	0.0167765	0.00127759	0.00766034	0.00676602	0.000931371	0.000564964	0.0371295	0.0133063	0.00417887	0.00332806	0.0167983	0.0123265	0.0113688	0.00741465	0.000197128	0.00823059	0.0032465	0.00716945	0.00968619	0.0043998	0.00532068	0.00647549	0.0134301	0.000755971	0.000344558	0.00661491	0.00062119	0.00103396	0.00665915	0.00506349
cpd80345[e]	Pseudomonas aeruginosa O5 lipopolysaccharide||modified Lipid A|GlcNI-C2-C12:0|GlcNI-C3-C10:0|GlcNII-C2prime-C12:0-secondary-C12:0(2-OH)|GlcNII-C3prime-C10:0|GlcNII-C1prime-AraN[e]	0.00413593	0.016289	0.0225321	0.00474778	0.000409176	0.0142565	0.00552963	0.0024809	0.00771145	0.0123002	0.00723785	0.00615478	0.000530393	0.000727626	0.00072147	0.00724766	0.00206424	0.00199708	0.00486635	0.00241132	0.0042388	0.00796004	0.00681483	0.00302142	0.0230092	0.0196608	0.00288521	0.0305276	0.00917464	0.00373059	0.00879329	0.000128262	0.00224036	0.0130073	0.00257282	6.42947e-05	0.00216955	0.00415192	0.000471998	0.0124218	0.0187688	0.00959214	0.00733304	0.0242154	0.019695	0.000792727	0.0101588	0.00230685
cpd80197[e]	Pseudomonas aeruginosa O5 lipopolysaccharide||modified Lipid A|GlcNI-C2-C12:0|GlcNI-C3-C10:0|GlcNII-C2prime-C12:0-secondary-C12:0(2-OH)|GlcNII-C3prime-C10:0|no AraN[e]	9.77362e-06	0.0070522	0.000736105	0.0117787	0.0115667	0.0248586	0.00755471	0.0102694	0.00377929	0.000511508	0.0128105	0.00824112	0.00165215	0.000707326	0.00391213	0.000728668	0.00285876	0.00693623	0.00123282	0.0135121	0.0025469	0.0207988	0.0260363	0.0186709	0.0162341	0.00115253	0.00531408	0.00780548	0.0195414	0.0125207	0.00221088	0.000918024	0.00211719	0.0095521	0.00591193	0.00179917	0.000402429	0.0140093	0.00289734	0.00490054	0.0128655	0.0239961	0.0254661	0.0121152	0.00735206	0.00177556	0.00258695	0.0014614
cpd80500[e]	Pseudomonas aeruginosa O5 lipopolysaccharide||modified Lipid A|GlcNI-C2-C12:0|GlcNI-C3-C10:0|GlcNII-C2prime-C12:0-secondary-C12:0|GlcNII-C3prime-C10:0-secondary-C16:0|GlcNI-C1-AraN[e]	0.000679412	0.00101337	0.00478517	0.00453843	0.0105533	0.00370046	0.0251236	0.0112697	0.00112426	0.0122334	0.0112501	0.00124685	0.00119253	0.0136332	0.0259751	0.00157672	0.00178322	0.000942101	0.000238673	0.00130801	0.0204795	0.0036264	0.00439872	0.00334404	0.000337514	0.00761047	0.00748868	0.0307957	0.0100207	0.00452289	0.0103952	0.0221967	0.00168704	0.0087856	0.00988013	0.00486286	0.00518668	0.000158223	0.000398362	0.00440112	0.024087	0.00375273	0.0131455	0.00764088	0.00502715	0.000640386	0.00324395	0.0277969
cpd80504[e]	Pseudomonas aeruginosa O5 lipopolysaccharide||modified Lipid A|GlcNI-C2-C12:0|GlcNI-C3-C10:0|GlcNII-C2prime-C12:0-secondary-C12:0|GlcNII-C3prime-C10:0-secondary-C16:0|GlcNI-C1-AraN GlcNII-C1prime-AraN[e]	0.0143833	0.00161539	0.00827173	0.019666	0.0251106	0.0148539	0.0128606	0.00280924	0.0007704	0.00739748	0.00758541	0.00507889	0.00363489	0.00259169	0.0138918	0.00212105	0.001999	0.0012833	0.00100773	0.00684913	0.000394947	0.00198238	0.00376923	0.000229973	0.0251843	0.0219142	0.00471801	0.00430136	0.00741247	0.00612051	0.00166444	0.00815672	0.0087288	0.001745	0.014482	0.00826372	0.00742195	0.0105202	1.13271e-05	0.00541705	0.00727238	0.00216081	0.00232651	0.0031027	0.00967684	0.000195055	0.0026691	0.0195432
cpd80502[e]	Pseudomonas aeruginosa O5 lipopolysaccharide||modified Lipid A|GlcNI-C2-C12:0|GlcNI-C3-C10:0|GlcNII-C2prime-C12:0-secondary-C12:0|GlcNII-C3prime-C10:0-secondary-C16:0|GlcNII-C1prime-AraN[e]	0.00319422	0.00154769	0.00104876	0.000159757	0.0272063	0.0171601	9.29034e-06	0.000562807	0.0104714	0.0154126	0.00496931	0.00261238	0.00020633	0.00295038	0.00287926	0.000383365	0.00171577	0.00496924	0.0112118	0.00624489	0.00266166	0.0277842	0.00318448	0.0033347	0.00602424	0.00606232	0.0127574	0.00336689	0.00890449	0.00381138	0.0156561	0.00371852	0.0162718	0.00135124	0.00280478	0.0136213	0.00100902	0.00158416	0.00544894	0.0180319	0.00811228	0.0142899	0.00923593	0.00969587	0.0013662	0.000486415	0.00231592	0.00430743
cpd80498[e]	Pseudomonas aeruginosa O5 lipopolysaccharide||modified Lipid A|GlcNI-C2-C12:0|GlcNI-C3-C10:0|GlcNII-C2prime-C12:0-secondary-C12:0|GlcNII-C3prime-C10:0-secondary-C16:0|no AraN[e]	0.0144212	0.00747072	0.0066696	0.00380377	0.00282584	0.012207	0.00609329	0.0011263	0.00416632	0.0181978	0.00314098	0.00258997	0.00295956	0.0154037	0.0158432	0.0142108	0.0118158	0.0365239	0.0056549	7.27665e-05	0.0082875	0.00271074	0.00395447	0.00343396	0.0126255	0.00596907	0.00166169	0.00539758	0.0229497	0.0201528	0.00199857	0.0286662	0.00934796	0.00249095	0.00595779	0.00211553	0.00857453	0.00352331	0.00500599	3.29132e-05	0.00748057	0.00100473	0.00445227	0.00178581	0.00077465	0.00771373	0.00746427	0.00891114
cpd80325[e]	Pseudomonas aeruginosa O5 lipopolysaccharide||modified Lipid A|GlcNI-C2-C12:0|GlcNI-C3-C10:0|GlcNII-C2prime-C12:0-secondary-C12:0|GlcNII-C3prime-C10:0|GlcNI-C1-AraN[e]	0.0115415	0.00183989	0.021364	0.01671	0.00896016	0.00825183	0.00473523	0.0155385	0.00659881	0.00275563	0.000510952	0.0020025	0.000442697	0.00187197	0.0034754	0.00475823	0.00248328	0.00441693	0.00197785	0.000101608	0.00121181	0.00123493	0.0217231	0.00218599	0.00132159	0.0055174	0.00646546	0.00667501	0.00228928	0.00243511	0.00524292	1.00337e-05	0.00368918	0.0187239	0.00669548	0.000699482	0.00501809	0.00837073	0.00352031	0.00668361	0.0232488	0.0108338	0.0111719	0.000991295	0.00425882	0.00172936	0.00738306	0.0127919
cpd80335[e]	Pseudomonas aeruginosa O5 lipopolysaccharide||modified Lipid A|GlcNI-C2-C12:0|GlcNI-C3-C10:0|GlcNII-C2prime-C12:0-secondary-C12:0|GlcNII-C3prime-C10:0|GlcNI-C1-AraN GlcNII-C1prime-AraN[e]	0.0027515	0.00782333	0.0186241	0.0138814	0.00663339	0.00101369	0.000223206	0.0106727	0.00144267	0.00687754	0.00863221	4.03128e-05	0.0061468	0.0011924	0.0147656	0.00320285	0.00579699	0.0290085	4.03226e-05	0.00369246	0.0126852	0.00445013	0.00254156	0.00231923	0.00363924	1.32987e-05	0.00258143	0.000226608	0.0255623	0.00381948	0.00901801	0.00926891	0.000334718	0.00994245	0.00474019	0.0008234	0.00131893	0.00923905	0.0216636	0.000728655	0.000738025	0.00555546	0.0141308	0.00773822	0.00744238	0.00535347	0.00036046	0.00170784
cpd80330[e]	Pseudomonas aeruginosa O5 lipopolysaccharide||modified Lipid A|GlcNI-C2-C12:0|GlcNI-C3-C10:0|GlcNII-C2prime-C12:0-secondary-C12:0|GlcNII-C3prime-C10:0|GlcNII-C1prime-AraN[e]	0.00698124	0.00489546	0.00189264	0.00058583	0.00863664	0.00213133	0.0248796	0.0113359	0.000148786	0.00366229	0.00208161	0.0130126	0.00560579	0.00287456	0.0060388	0.000187588	0.0048319	0.00349738	0.00704462	0.00553532	0.00311594	0.0150565	0.00159433	0.0133774	0.000839609	0.0202512	0.0138559	0.00381606	0.00055062	0.00243178	0.00719664	0.00886995	0.0048501	0.000619418	0.00253469	0.00528593	0.00190644	0.00825485	0.000759692	0.00533112	0.0156195	0.0159975	0.0121011	0.00489986	0.0160761	4.17715e-05	0.0197265	0.00689812
cpd80179[e]	Pseudomonas aeruginosa O5 lipopolysaccharide||modified Lipid A|GlcNI-C2-C12:0|GlcNI-C3-C10:0|GlcNII-C2prime-C12:0-secondary-C12:0|GlcNII-C3prime-C10:0|no AraN[e]	0.00290977	0.00483799	0.00374556	0.000610403	0.0162338	0.0104202	0.014495	0.00803529	0.00409808	0.00170104	0.00342047	0.0144215	0.0035942	0.000975114	0.0093614	0.000585288	0.0048059	0.00143691	0.00103002	0.00246205	0.0162209	0.00304248	0.000847165	0.010931	0.00673329	0.0147839	0.011267	0.00250058	0.00942906	0.0240028	0.00680022	0.00721845	0.00216792	0.00568956	0.00151423	0.00217782	0.0117582	0.00244798	0.00457332	0.00321863	0.00428217	0.00378672	0.000233836	0.00261101	0.0111969	0.00304566	0.000465741	0.00326819
cpd80492[e]	Pseudomonas aeruginosa O5 lipopolysaccharide||modified Lipid A|GlcNI-C2-C12:0|GlcNI-C3-C10:0|GlcNII-C2prime-C12:0|GlcNII-C3prime-C10:0-secondary-C16:0|GlcNI-C1-AraN[e]	0.00908745	0.0104032	0.00175514	0.0183082	0.00443754	0.036855	0.000302194	0.011678	0.0206819	0.00434742	3.99032e-05	0.00287846	0.00402646	0.0122443	0.000654603	0.0142826	0.0187985	0.003417	0.00427213	0.0253851	0.00130647	0.0042262	0.000544033	0.0085728	0.00945968	0.0123101	0.0164324	0.00282126	0.00051564	0.00993625	8.95546e-05	0.00107854	0.0409073	0.00228292	0.0193651	0.00340885	0.0184203	0.00201299	0.00230611	0.00529355	0.00405662	0.00488631	0.000560811	0.00388073	0.0107566	0.00609927	0.00382209	0.00798576
cpd80496[e]	Pseudomonas aeruginosa O5 lipopolysaccharide||modified Lipid A|GlcNI-C2-C12:0|GlcNI-C3-C10:0|GlcNII-C2prime-C12:0|GlcNII-C3prime-C10:0-secondary-C16:0|GlcNI-C1-AraN GlcNII-C1prime-AraN[e]	0.0228862	0.00594032	0.0209432	0.01606	0.000552568	0.000941759	0.00745768	0.000989642	0.00104153	0.00186096	0.00147934	0.00967669	0.00751916	0.00303147	0.0113894	0.00312826	0.00607013	0.00543753	0.0039351	0.00439047	0.00374366	0.0221643	0.00298528	0.000575407	0.0124287	0.00779847	0.000433815	0.0102991	0.00276214	0.0129913	0.00175363	0.00401246	0.0139417	0.00215807	0.0013618	0.00137568	0.00303611	0.000413764	0.00134112	0.00176781	0.00290273	0.00808774	0.00329924	0.00367324	0.00695519	0.000206034	0.0150165	0.00314382
cpd80494[e]	Pseudomonas aeruginosa O5 lipopolysaccharide||modified Lipid A|GlcNI-C2-C12:0|GlcNI-C3-C10:0|GlcNII-C2prime-C12:0|GlcNII-C3prime-C10:0-secondary-C16:0|GlcNII-C1prime-AraN[e]	0.00476869	0.0120144	0.016402	0.000769408	0.0173292	0.00054387	0.00636766	0.00947639	0.0172931	0.00442083	0.00508866	0.00418187	0.00369567	0.0036154	0.00261263	0.00349396	0.000220445	0.0170784	0.00609242	0.0083903	0.0027433	0.00259729	0.00719898	0.00132608	0.0012716	0.0212862	0.000792967	0.00630461	0.00554264	0.00551799	0.0101558	7.5343e-05	0.000816584	0.0127712	0.00540027	0.00494016	0.00453311	0.000893619	0.000502151	0.00537523	0.00113354	0.0159676	0.0170173	0.00506712	0.00776841	0.0117713	0.00259013	0.0072751
cpd80490[e]	Pseudomonas aeruginosa O5 lipopolysaccharide||modified Lipid A|GlcNI-C2-C12:0|GlcNI-C3-C10:0|GlcNII-C2prime-C12:0|GlcNII-C3prime-C10:0-secondary-C16:0|no AraN[e]	0.00894211	0.00819977	0.00517784	0.00777904	0.00506842	0.0114495	0.00609446	0.00322679	0.000997023	0.00272769	0.00217657	0.00266642	0.00656456	0.00592621	0.0058995	0.000252265	0.00340891	0.0317378	0.00963593	0.0096283	0.00169889	0.00277451	0.0170963	0.0143628	0.00943024	0.00301047	0.012583	0.00949218	0.00118	0.0014675	0.0092307	0.0205092	0.00324675	0.000983634	6.02833e-05	0.0127203	0.00491356	0.00826278	0.00236862	0.00233794	0.00524571	0.0294235	0.00511169	0.0133848	0.012489	0.00334248	0.00428981	0.00371573
cpd80310[e]	Pseudomonas aeruginosa O5 lipopolysaccharide||modified Lipid A|GlcNI-C2-C12:0|GlcNI-C3-C10:0|GlcNII-C2prime-C12:0|GlcNII-C3prime-C10:0|GlcNI-C1-AraN[e]	0.00705302	0.00919892	0.0177466	0.00581366	0.0115377	0.0280635	0.00382037	0.000278219	0.00958107	0.00179143	0.00161373	0.00941622	0.00697438	0.0109784	0.00101554	0.000287165	0.00715422	0.00607254	0.000300002	0.00243854	0.000896409	0.0163445	0.0151291	0.00151603	0.0106109	0.0184789	0.00820498	0.00780975	0.00501321	0.0141326	0.00556217	0.00664369	0.000264443	0.0055853	0.00345101	0.0224522	0.00164145	0.00552259	0.00104446	0.000467519	0.0023952	0.000765117	0.00220536	0.0197787	0.00351134	0.00365525	0.00188425	0.00219049
cpd80320[e]	Pseudomonas aeruginosa O5 lipopolysaccharide||modified Lipid A|GlcNI-C2-C12:0|GlcNI-C3-C10:0|GlcNII-C2prime-C12:0|GlcNII-C3prime-C10:0|GlcNI-C1-AraN GlcNII-C1prime-AraN[e]	0.0101894	0.00449146	0.00429683	0.0149386	0.00959238	0.00625542	0.000392354	0.00905917	0.00842655	0.00257882	0.00207768	0.0041726	0.000698515	0.00109003	0.00306903	0.0016008	6.98578e-06	0.0066896	0.0137718	0.0129891	0.00211959	0.0247879	8.22023e-05	0.00183781	0.00658769	0.000465601	0.00100987	0.0117666	0.00353816	0.00445663	0.00194595	0.00194882	0.00146397	0.0023056	0.00424895	0.00900088	0.00284014	0.000472818	0.00808242	0.000914338	0.00302983	9.63931e-05	0.00798504	0.00840625	0.0128198	0.00015063	0.0192683	0.00183075
cpd80315[e]	Pseudomonas aeruginosa O5 lipopolysaccharide||modified Lipid A|GlcNI-C2-C12:0|GlcNI-C3-C10:0|GlcNII-C2prime-C12:0|GlcNII-C3prime-C10:0|GlcNII-C1prime-AraN[e]	0.0081358	0.00843966	0.000417913	0.0278383	0.00433285	0.00651759	0.00520135	0.00572438	0.00524786	0.0290197	0.0167832	0.00671331	0.000693401	0.0033696	0.00343855	0.00672108	0.00194342	0.0110482	0.00732896	0.0028082	7.25317e-05	0.0100168	0.00165408	0.0020587	0.00823882	0.00228718	0.00552282	9.31918e-05	0.00126944	0.00074524	0.00173126	0.00583969	0.0103215	0.00295873	0.0063967	0.026815	0.0104948	0.00162697	0.0193329	9.41611e-05	0.0019556	0.0016407	0.000120258	0.0151858	0.0235842	0.00798057	0.0216893	0.00725356
cpd80161[e]	Pseudomonas aeruginosa O5 lipopolysaccharide||modified Lipid A|GlcNI-C2-C12:0|GlcNI-C3-C10:0|GlcNII-C2prime-C12:0|GlcNII-C3prime-C10:0|no AraN[e]	0.00338334	0.00836321	0.000961377	0.00409779	0.0148289	0.000601276	0.00482602	0.0151824	0.00281604	0.00096395	0.000432934	0.0195468	0.0244411	0.00448272	0.00382874	0.00356224	0.00762429	0.00252619	0.0219085	0.00367612	0.00426824	0.0223451	0.0165873	0.00106978	0.0094273	0.00383131	0.00108564	0.00594778	0.00369548	0.000508645	0.0150128	0.00986948	0.00406068	0.00150338	0.00196214	0.00423566	0.00620413	0.00103348	0.0129668	0.0186833	0.000355514	0.00167787	0.000399969	0.00629021	0.00775939	0.00290827	0.00185305	0.00129286
cpd80484[e]	Pseudomonas aeruginosa O5 lipopolysaccharide||modified Lipid A|GlcNI-C2-C12:0|GlcNI-C3|GlcNII-C2prime-C12:0-secondary-C12:0(2-OH)|GlcNII-C3prime-C10:0-secondary-C16:0|GlcNI-C1-AraN[e]	0.0108139	0.0131105	0.00597807	0.0103881	0.00229656	0.00340262	0.00164177	0.000268299	0.0153862	0.00897007	0.00221994	0.000802164	0.00573037	0.0117374	0.0239746	0.00321497	0.0147506	0.00306914	0.0130033	0.00247448	0.00670541	0.0150253	0.0166253	0.00217885	0.00354792	0.000446913	0.00991166	0.0041435	0.00697494	0.000168622	0.00100257	0.00246523	0.00531497	0.0220342	0.0037052	0.00678795	0.00800115	0.00184452	0.000641082	0.00440964	0.00238151	0.011606	0.00852048	0.0010187	0.0559639	0.00370133	0.00613761	0.00555045
cpd80488[e]	Pseudomonas aeruginosa O5 lipopolysaccharide||modified Lipid A|GlcNI-C2-C12:0|GlcNI-C3|GlcNII-C2prime-C12:0-secondary-C12:0(2-OH)|GlcNII-C3prime-C10:0-secondary-C16:0|GlcNI-C1-AraN GlcNII-C1prime-AraN[e]	0.00157086	0.0168021	0.0103297	0.0012162	0.00463446	0.00227362	0.00434964	0.0127781	0.011115	0.00111722	0.0072343	0.0114317	0.00369888	0.0207032	0.00133879	0.000443283	0.00104531	0.00182023	0.0155115	0.00890039	0.00199365	0.0120584	0.0056543	0.0032167	0.0153803	0.012176	0.0143905	0.00228151	0.00277676	0.00580819	0.000732609	0.000560874	0.00749575	0.0016874	0.00597936	0.00292304	0.00347767	0.00408807	0.000814471	0.015543	0.00222472	0.0019829	0.00843266	0.00985102	0.000716214	0.00289498	0.00869876	0.00386727
cpd80486[e]	Pseudomonas aeruginosa O5 lipopolysaccharide||modified Lipid A|GlcNI-C2-C12:0|GlcNI-C3|GlcNII-C2prime-C12:0-secondary-C12:0(2-OH)|GlcNII-C3prime-C10:0-secondary-C16:0|GlcNII-C1prime-AraN[e]	0.00183841	0.00766025	0.00187624	0.036173	0.0022676	0.00947904	0.00617041	0.00343415	0.00358492	0.00225602	0.00348645	0.0186233	0.00036256	0.00594662	0.00247934	0.00138468	0.00203103	0.00780469	0.00194286	0.0152812	0.0116829	0.00844438	0.0110949	0.0105715	0.00010871	0.0125298	0.0239718	0.0118743	0.00299769	0.0063657	0.00313992	0.00726615	0.0313453	7.6282e-05	0.000348295	0.000418277	0.0036396	0.00346712	0.00713027	0.007559	0.00240885	0.0080133	0.0299997	0.00351751	0.00466361	0.00854578	0.0145582	0.00538779
cpd80482[e]	Pseudomonas aeruginosa O5 lipopolysaccharide||modified Lipid A|GlcNI-C2-C12:0|GlcNI-C3|GlcNII-C2prime-C12:0-secondary-C12:0(2-OH)|GlcNII-C3prime-C10:0-secondary-C16:0|no AraN[e]	0.00283748	0.0168777	0.0123092	0.00491583	0.00214864	0.00304232	0.00312741	0.00365122	0.00364749	0.00350617	0.00625853	0.00689014	0.0195884	0.0273222	0.0210256	0.00908962	0.00707339	0.0073885	0.00959031	0.0084349	0.0139236	0.00519047	0.0020347	0.00534673	0.0160508	0.000735478	0.0148103	0.00377216	0.00628307	0.00481937	0.00799624	0.00876537	0.00375377	0.00214368	0.0165319	0.00713698	0.00238001	0.00408727	0.0142117	0.0051753	0.00108207	0.01385	0.00148087	0.00216848	0.0104624	0.00309727	0.00727636	0.0211925
cpd80476[e]	Pseudomonas aeruginosa O5 lipopolysaccharide||modified Lipid A|GlcNI-C2-C12:0|GlcNI-C3|GlcNII-C2prime-C12:0-secondary-C12:0(2-OH)|GlcNII-C3prime-C10:0|GlcNI-C1-AraN[e]	0.0056874	0.00492549	0.00600828	0.0028158	0.000519241	0.055154	0.00299812	0.00548019	0.0142688	0.00582795	0.00435337	0.00291751	0.00574809	0.00738608	0.00214775	0.000321592	0.0087397	0.00403562	0.004604	0.00519806	0.0257794	0.00255595	0.0013038	0.00139686	0.000789127	0.00269343	5.20154e-05	0.00798496	0.00355826	0.00232304	0.0210174	0.00814582	0.00787314	0.000394888	0.0163796	0.00316267	0.00482913	0.00329601	0.008889	0.00189595	0.0215543	0.000139738	0.00758661	0.0107025	0.00474022	0.00689336	0.0143691	0.00168671
cpd80480[e]	Pseudomonas aeruginosa O5 lipopolysaccharide||modified Lipid A|GlcNI-C2-C12:0|GlcNI-C3|GlcNII-C2prime-C12:0-secondary-C12:0(2-OH)|GlcNII-C3prime-C10:0|GlcNI-C1-AraN GlcNII-C1prime-AraN[e]	0.00090754	0.00587671	0.00818242	0.00266539	0.0213839	0.0036252	0.00565368	0.0140979	0.0051945	0.00255068	0.00719593	0.00377756	0.00363593	0.00615956	0.00146636	0.0078678	0.00414427	0.000712433	0.00728509	0.011972	0.0115328	0.00786211	0.0020228	0.00889821	0.00956899	0.000904142	0.00835365	0.00521647	0.00470562	0.00613192	0.0261012	0.0119397	0.00286791	0.00194833	0.00125161	0.010764	0.00197614	0.000272192	0.000896765	0.0097208	0.017171	0.015936	0.0060306	0.00214104	0.00966255	0.00173358	0.00190903	0.00239005
cpd80478[e]	Pseudomonas aeruginosa O5 lipopolysaccharide||modified Lipid A|GlcNI-C2-C12:0|GlcNI-C3|GlcNII-C2prime-C12:0-secondary-C12:0(2-OH)|GlcNII-C3prime-C10:0|GlcNII-C1prime-AraN[e]	0.00979239	0.00651105	0.0112876	0.0246453	0.000589717	0.00334122	0.0103188	0.00662477	0.00138725	0.0099854	0.000183393	0.00527247	0.00148324	0.00739718	0.0296973	0.00182927	0.00521921	0.00171605	0.00265797	0.00529528	0.00369161	0.000508295	0.0351023	0.00302695	0.00238823	0.0153914	0.00329191	0.000241589	0.00279806	0.00224734	0.00864979	0.00197318	0.00463071	0.000269494	0.00615657	0.0269867	0.00363074	0.00350497	0.00561922	0.00326587	0.00592152	0.0073585	0.0161397	0.00320085	0.00432281	0.00362172	0.00862675	0.00257345
cpd80474[e]	Pseudomonas aeruginosa O5 lipopolysaccharide||modified Lipid A|GlcNI-C2-C12:0|GlcNI-C3|GlcNII-C2prime-C12:0-secondary-C12:0(2-OH)|GlcNII-C3prime-C10:0|no AraN[e]	0.00281579	0.00595107	0.0185645	0.0105254	0.0106046	0.00492742	0.0101858	0.00523321	0.0149449	0.00656518	0.00821968	0.0114012	0.0173651	0.00616297	0.00236421	0.0012687	0.00271135	0.00575157	0.0220134	9.57411e-05	0.00271434	0.00015889	0.00240942	0.00398471	0.00330267	0.0310721	0.00205828	0.0277804	0.00301862	0.00290628	0.0018349	0.00484074	0.0102071	0.00475102	0.00247941	0.00378885	0.0054721	0.00263073	0.0279132	0.00280467	0.00444307	0.000536315	0.00579979	0.00878631	0.00293447	0.000771005	0.0030554	0.0105878
cpd80468[e]	Pseudomonas aeruginosa O5 lipopolysaccharide||modified Lipid A|GlcNI-C2-C12:0|GlcNI-C3|GlcNII-C2prime-C12:0-secondary-C12:0|GlcNII-C3prime-C10:0-secondary-C16:0|GlcNI-C1-AraN[e]	0.00923796	0.0427247	0.00878211	0.00519689	0.00323596	0.000733398	0.0117441	0.0018593	0.000971315	0.0170635	0.00499416	0.00586719	0.0186494	0.00738658	0.0108529	0.00110907	0.0187389	0.00158645	0.00196899	0.00702814	0.00112566	0.00616311	0.00352418	0.00831808	0.00706634	0.00330648	0.0045864	0.000806179	0.00188368	0.00261044	0.00561705	0.00341084	0.00147219	0.00654661	0.0121126	0.00109724	0.00457843	0.0240443	0.00114723	0.005357	0.0225902	0.00524313	0.000803026	0.0218994	0.0105695	0.00153316	0.0102684	0.0013631
cpd80472[e]	Pseudomonas aeruginosa O5 lipopolysaccharide||modified Lipid A|GlcNI-C2-C12:0|GlcNI-C3|GlcNII-C2prime-C12:0-secondary-C12:0|GlcNII-C3prime-C10:0-secondary-C16:0|GlcNI-C1-AraN GlcNII-C1prime-AraN[e]	0.00392343	0.00640366	0.00220561	0.00422651	0.0105595	0.000841508	0.0189361	0.00259837	0.00445203	0.00338485	0.0193806	0.0102426	0.0153094	0.00362537	0.00840394	0.00380522	0.00701543	0.00287607	0.000736084	0.00123487	0.00600006	0.00110967	0.0038876	0.000174002	0.0140056	0.00523031	0.0192508	0.0045328	0.00714115	0.022496	0.00444035	0.00271989	0.0113216	0.0055009	0.0044227	0.0158941	0.00488504	0.0101072	0.00229799	0.000303715	0.00259078	0.0136767	0.0104834	0.00474967	0.00579527	0.0282116	0.0078358	0.00024206
cpd80470[e]	Pseudomonas aeruginosa O5 lipopolysaccharide||modified Lipid A|GlcNI-C2-C12:0|GlcNI-C3|GlcNII-C2prime-C12:0-secondary-C12:0|GlcNII-C3prime-C10:0-secondary-C16:0|GlcNII-C1prime-AraN[e]	0.00134436	0.0035817	0.00316267	0.00775292	0.00483062	0.000740007	0.00133618	0.00939412	0.00442051	0.00365578	0.0112448	0.00771204	0.00797026	0.0188259	0.0037051	0.00430091	0.00501139	0.0181359	0.00108422	0.00921383	0.000660615	0.00179801	0.00231573	0.00263275	0.00771927	0.00198323	0.000146076	0.0129009	0.000585218	0.00469918	0.0205572	0.0233806	0.000393423	0.0066758	0.00596149	0.00275473	0.00221384	0.0132143	0.00398102	0.0043494	0.00210495	0.00572927	0.0116406	0.000632082	0.0359052	0.00764354	0.00357751	0.00495903
cpd80466[e]	Pseudomonas aeruginosa O5 lipopolysaccharide||modified Lipid A|GlcNI-C2-C12:0|GlcNI-C3|GlcNII-C2prime-C12:0-secondary-C12:0|GlcNII-C3prime-C10:0-secondary-C16:0|no AraN[e]	0.0019606	0.00549662	0.00194794	0.00804315	0.00949176	0.00726719	0.00589242	0.0458935	0.0113895	0.000927723	0.0040108	0.00504776	0.000848654	0.00112733	0.00256059	0.0088	0.00443525	0.00390594	0.000120727	0.0106144	0.00508793	0.000913926	0.0125015	0.039306	0.00182789	0.00753269	0.00898603	0.00107728	0.00458564	0.0083145	0.00480107	0.0101171	0.0254591	0.00219868	0.040164	0.00863001	0.0198582	0.00522923	0.00334164	0.00178222	0.00456764	0.00171993	0.0064159	0.0150426	0.00409199	0.0128947	0.0218506	0.000473292
cpd80460[e]	Pseudomonas aeruginosa O5 lipopolysaccharide||modified Lipid A|GlcNI-C2-C12:0|GlcNI-C3|GlcNII-C2prime-C12:0-secondary-C12:0|GlcNII-C3prime-C10:0|GlcNI-C1-AraN[e]	0.0186283	0.011881	0.00418764	0.00565084	0.000865232	0.00394305	0.00130126	0.0359728	0.00401699	0.041784	0.00777734	0.0201892	0.000792935	0.00566367	0.00117549	0.00538755	0.000146756	0.00970908	0.000859406	0.00671084	0.000468753	0.00181763	0.000339525	0.000227554	0.0143152	0.00489481	0.00401294	0.0071242	0.0123337	0.00298234	0.0156552	0.00615383	0.000452112	0.00554298	0.00078478	0.00106953	0.00111899	0.00406449	0.015241	0.0206638	0.00106617	0.0102602	0.0154675	0.00539457	0.00190096	0.008473	0.00113025	0.0101129
cpd80464[e]	Pseudomonas aeruginosa O5 lipopolysaccharide||modified Lipid A|GlcNI-C2-C12:0|GlcNI-C3|GlcNII-C2prime-C12:0-secondary-C12:0|GlcNII-C3prime-C10:0|GlcNI-C1-AraN GlcNII-C1prime-AraN[e]	0.00388841	0.000704359	0.00092905	0.00574937	0.00465227	0.00914218	0.000639367	0.00135168	0.00142356	0.00924658	0.000964751	0.00308426	0.0178839	0.00398454	0.00742057	0.016711	0.00614574	0.00947965	0.00716011	0.0162788	0.0105077	0.00670357	0.00476738	0.0192116	0.00276308	0.0163176	0.00233233	0.0177149	0.00399225	0.00100106	0.00184951	0.00434808	0.0205406	0.00544974	0.00685842	0.00138602	7.25063e-05	0.0480608	0.00468262	0.0142995	0.00461943	0.0054676	0.00341076	0.00812994	0.00947519	0.00318284	0.0075477	0.0071449
cpd80462[e]	Pseudomonas aeruginosa O5 lipopolysaccharide||modified Lipid A|GlcNI-C2-C12:0|GlcNI-C3|GlcNII-C2prime-C12:0-secondary-C12:0|GlcNII-C3prime-C10:0|GlcNII-C1prime-AraN[e]	0.00382653	0.00629084	0.0272714	0.0142708	0.00254285	0.0057947	0.00404991	0.00103508	0.00199198	0.0101063	0.00248743	0.00343925	0.000247408	0.0158817	0.0043416	0.00157164	0.00373481	0.00150698	0.00225204	0.0142078	0.000322943	0.000384151	0.030633	0.00157115	0.00124368	0.0019454	0.010561	0.00850337	0.00196609	0.00247864	0.000422067	0.00123916	0.0165541	0.00521995	0.00681024	0.00379333	0.014925	0.000354225	0.00975571	0.00543139	0.0017997	0.00376533	0.00829374	0.0297765	0.00207879	0.00230883	0.00789917	0.00490577
cpd80458[e]	Pseudomonas aeruginosa O5 lipopolysaccharide||modified Lipid A|GlcNI-C2-C12:0|GlcNI-C3|GlcNII-C2prime-C12:0-secondary-C12:0|GlcNII-C3prime-C10:0|no AraN[e]	0.0016379	0.00158565	0.00114038	0.00283887	0.00386211	0.00160242	0.00125909	0.0207508	0.00417466	0.0135996	0.00915436	0.0042206	0.00757122	0.00857872	0.00141034	0.00624013	0.00230548	0.00159303	0.00633244	0.00508904	0.00526516	0.0220883	0.00508576	0.00551606	0.0293718	0.00883885	0.00184446	0.0019611	0.00324205	0.00304614	0.0216721	0.00747497	0.0226522	3.6386e-05	0.00293248	0.00435411	0.00483343	0.000989623	0.00120039	0.00157168	0.00371865	0.00330866	0.00374245	0.002724	0.00257701	0.00876121	0.00452597	0.00496428
cpd80452[e]	Pseudomonas aeruginosa O5 lipopolysaccharide||modified Lipid A|GlcNI-C2-C12:0|GlcNI-C3|GlcNII-C2prime-C12:0|GlcNII-C3prime-C10:0-secondary-C16:0|GlcNI-C1-AraN[e]	0.00372311	0.0219518	0.00755994	0.00056794	0.0166333	0.00205276	0.00470151	0.00111005	0.00463655	0.00649085	0.00261983	0.0130222	0.000784575	0.00448739	0.000877847	0.00373926	0.0028201	0.000378026	0.0142698	0.00271258	0.00767416	0.0231999	0.00829107	0.00387445	0.0125272	0.00796483	0.00237204	0.000272535	0.017012	0.00294001	0.00275031	0.00460108	0.00614973	0.0019597	0.0042867	0.0286102	0.00504401	0.00376534	0.00469218	0.00684746	0.00375242	0.00183895	0.00290927	0.00823588	0.00447576	0.00891801	0.0106951	0.00568517
cpd80456[e]	Pseudomonas aeruginosa O5 lipopolysaccharide||modified Lipid A|GlcNI-C2-C12:0|GlcNI-C3|GlcNII-C2prime-C12:0|GlcNII-C3prime-C10:0-secondary-C16:0|GlcNI-C1-AraN GlcNII-C1prime-AraN[e]	0.0030861	0.000450923	0.00116457	0.00418402	0.0055422	0.0116939	0.00634687	0.0115904	0.0092988	0.00262651	0.000123425	0.0035798	0.0192248	0.0176518	0.0084612	0.00654848	0.00952878	0.00553703	0.00782352	0.00289811	0.00658464	0.0156034	0.0203165	0.00379125	0.00272897	0.00285226	0.00340653	0.00197413	0.00698106	0.00826427	0.0442625	0.0044245	0.0263008	0.0234978	0.00668092	0.00414564	0.00603052	0.0127641	0.0059149	0.000513862	0.00017772	0.0130265	0.00922472	0.00235121	0.00323884	0.00340601	0.0200948	0.00755405
cpd80454[e]	Pseudomonas aeruginosa O5 lipopolysaccharide||modified Lipid A|GlcNI-C2-C12:0|GlcNI-C3|GlcNII-C2prime-C12:0|GlcNII-C3prime-C10:0-secondary-C16:0|GlcNII-C1prime-AraN[e]	0.0122	0.0121519	0.00367404	0.0106337	0.000319018	0.0142656	0.00344449	0.000400797	0.0184513	0.00293836	0.00686459	0.0116307	0.000362544	0.00567009	0.00958712	0.0037446	0.00526438	0.00586616	0.00205381	0.0101882	0.0211735	0.0012971	0.00129964	0.00122251	0.00153903	0.0192173	0.00236359	0.00669132	0.0121289	0.0123575	0.00608012	0.000115272	0.00280305	0.026414	0.0108782	0.0123085	0.00966138	0.00202343	0.0119174	0.00150844	0.00863324	0.0258639	0.00568285	0.00278928	0.00670662	0.000154486	0.000264074	0.00486783
cpd80450[e]	Pseudomonas aeruginosa O5 lipopolysaccharide||modified Lipid A|GlcNI-C2-C12:0|GlcNI-C3|GlcNII-C2prime-C12:0|GlcNII-C3prime-C10:0-secondary-C16:0|no AraN[e]	0.00979476	0.0109576	0.00152257	0.00753983	0.00580212	0.000180316	0.0080824	0.00301644	0.00436564	0.000781127	0.0335945	0.0262498	0.0194434	0.0022499	0.00744926	3.21926e-05	0.00169427	0.0143319	0.00737204	0.0104589	0.0112751	0.0099201	0.000947422	0.0130318	0.00632429	0.00300539	0.0186313	0.00425036	0.0144561	0.00153047	0.0113371	0.00294682	0.00405961	0.0153176	0.00325785	0.00694539	0.00109413	0.0182479	0.0106518	0.0296863	0.014544	0.00500628	0.00320731	0.00926979	0.0168457	0.0094367	0.00412177	0.000229395
cpd80444[e]	Pseudomonas aeruginosa O5 lipopolysaccharide||modified Lipid A|GlcNI-C2-C12:0|GlcNI-C3|GlcNII-C2prime-C12:0|GlcNII-C3prime-C10:0|GlcNI-C1-AraN[e]	0.00860014	0.000680507	0.02061	0.00308565	0.00283354	0.000401454	0.0022038	0.00173141	0.00920301	0.00069832	0.00123126	0.00158514	0.00182623	0.020735	0.00594601	0.0116765	0.00353747	0.0102702	0.00506801	0.00830812	0.00438123	0.00756434	0.00496197	0.00515304	0.00010301	0.0142765	0.00164374	0.00978766	0.00331669	0.00616159	0.00613873	0.0256606	0.00282423	0.0055122	0.0089501	0.00276121	0.0133211	0.000527087	0.00346785	0.00167304	0.00247734	0.0172673	0.00880652	0.00101259	0.00388839	0.000488896	0.0154862	0.0103035
cpd80448[e]	Pseudomonas aeruginosa O5 lipopolysaccharide||modified Lipid A|GlcNI-C2-C12:0|GlcNI-C3|GlcNII-C2prime-C12:0|GlcNII-C3prime-C10:0|GlcNI-C1-AraN GlcNII-C1prime-AraN[e]	0.00516167	0.000989819	0.0148369	0.000894774	0.00520476	0.00570862	0.0104663	0.00406081	0.0219039	0.00784895	0.00219735	0.00573343	0.00395584	1.62143e-05	1.13732e-05	0.00951264	0.0199815	0.00105263	0.00384222	0.0102792	0.00637764	0.00834314	0.00296279	0.014009	0.00993481	0.00676676	0.000404093	0.00265639	0.0306141	0.0037867	0.0302846	0.00100486	0.00711259	0.0139206	0.0029684	0.0101048	0.00673981	0.0106577	0.00138836	0.0141599	0.0029596	0.0128733	0.00414695	0.00225052	0.0115327	0.0130613	0.00329774	0.00727111
cpd80446[e]	Pseudomonas aeruginosa O5 lipopolysaccharide||modified Lipid A|GlcNI-C2-C12:0|GlcNI-C3|GlcNII-C2prime-C12:0|GlcNII-C3prime-C10:0|GlcNII-C1prime-AraN[e]	0.000922651	0.00212626	0.00197479	0.00609258	0.00256373	0.00846905	0.00224247	0.00460331	0.00857991	0.00523521	0.00441476	0.00188854	0.00553352	0.0087721	0.00332431	0.00920015	0.00115728	0.00550717	0.00167602	0.0349443	0.00742705	0.00675928	0.00141075	0.00778996	0.00122402	0.00865295	0.0143269	0.0036531	0.00406078	0.00227306	0.00921764	0.0171271	0.0131923	0.00565978	0.00289679	0.00920592	0.00251821	0.0246968	0.00476016	0.00303119	0.00514389	0.0101242	0.000325605	0.00938673	0.00818068	0.0115377	0.00658031	0.00296299
cpd80442[e]	Pseudomonas aeruginosa O5 lipopolysaccharide||modified Lipid A|GlcNI-C2-C12:0|GlcNI-C3|GlcNII-C2prime-C12:0|GlcNII-C3prime-C10:0|no AraN[e]	0.00113257	0.00396999	0.00459812	0.00891151	0.0304855	0.00304158	0.0118131	0.000364791	0.002607	0.00682656	0.00961739	0.00823492	0.0105416	0.00577692	0.00355174	0.0132228	0.008762	0.00525679	0.0083546	0.00987403	0.00213315	0.00307548	0.0165802	0.0256729	0.00484145	0.00580486	0.00390765	0.00873618	0.0103598	0.0045461	0.00862493	0.00140483	0.00126115	0.0241514	0.00169088	0.00503498	0.0219165	0.00186201	0.0112521	0.00259719	0.000713402	0.0114509	0.0183434	0.00304164	0.00100356	0.0015484	0.0126512	0.00194818
[truncated: 952 more columns]
