# Supplementary material for: Genome-scale metabolic modeling of responses to polymyxins in Pseudomonas aeruginosa
Source: Gigascience. 2018 Mar 13;7(4):giy021. doi: 10.1093/gigascience/giy021 (PMC6333913; doi:10.1093/gigascience/giy021)
Supplement: Supplemental material [file giy021_supp.zip › additionalFile22.xlsx]

## Sheet: Dataset EV21
Additional file 22	Predicted physiochemical properties of various lipid A molecules
Index	Abbreviation	Atom Count	Average Charge (averagemicrospeciescharge)	Average Molecular Polarizability (avgmolpol)	Formula	LogD	LogP	Mass	Systematic Name	pKa	Aminoarabimosylation	Hydroxylation	Acylation
1	GlcNI-C2-C12:0-secondary-C12:0(2-OH)|GlcNI-C3-C10:0|GlcNII-C2prime-C12:0-secondary-C12:0(2-OH)|GlcNII-C3prime-C10:0-secondary-C16:0|GlcNI-C1-AraN	326	-1.9869	231.7	C101H189N3O31P2	16.8	17.87	2003.56	{[(2R,3S,4R,5R,6R)-6-{[(2R,3S,4R,5R,6R)-6-[({[(2R,3R)-5-amino-3,4-dihydroxyoxan-2-yl]oxy}(hydroxy)phosphoryl)oxy]-3-hydroxy-4-{[(3R)-3-hydroxydecanoyl]oxy}-5-[(3R)-3-{[(2R)-2-hydroxydodecanoyl]oxy}dodecanamido]oxan-2-yl]methoxy}-4-{[(3R)-3-(hexadecanoyloxy)decanoyl]oxy}-5-[(3R)-3-{[(2R)-2-hydroxydodecanoyl]oxy}dodecanamido]-2-(hydroxymethyl)oxan-3-yl]oxy}phosphonic acid	0.64,1.30,5.48,8.79,-1.30,-1.90,83,21,81,90,25,54	1	2	7
2	GlcNI-C2-C12:0-secondary-C12:0(2-OH)|GlcNI-C3-C10:0|GlcNII-C2prime-C12:0-secondary-C12:0(2-OH)|GlcNII-C3prime-C10:0-secondary-C16:0|GlcNI-C1-AraN GlcNII-C1prime-AraN	344	-0.0081	244.56	C106H198N4O34P2	17.87	13.34	2134.69	{[(2R,3R)-5-amino-3,4-dihydroxyoxan-2-yl]oxy}({[(2R,3R,4R,5S,6R)-6-({[(2R,3R,4R,5S,6R)-5-[({[(2R,3R)-5-amino-3,4-dihydroxyoxan-2-yl]oxy}(hydroxy)phosphoryl)oxy]-4-{[(3R)-3-(hexadecanoyloxy)decanoyl]oxy}-3-[(3R)-3-{[(2R)-2-hydroxydodecanoyl]oxy}dodecanamido]-6-(hydroxymethyl)oxan-2-yl]oxy}methyl)-5-hydroxy-4-{[(3R)-3-hydroxydecanoyl]oxy}-3-[(3R)-3-{[(2R)-2-hydroxydodecanoyl]oxy}dodecanamido]oxan-2…	1.10,1.74,11.68,14.36,9.09,-1.30,21,81,24,143,89,25	2	2	7
3	GlcNI-C2-C12:0-secondary-C12:0(2-OH)|GlcNI-C3-C10:0|GlcNII-C2prime-C12:0-secondary-C12:0(2-OH)|GlcNII-C3prime-C10:0-secondary-C16:0|GlcNII-C1prime-AraN	326	-1.9369	229.54	C101H189N3O31P2	17.2	17.79	2003.56	{[(2R,3R,4R,5S,6R)-6-({[(2R,3R,4R,5S,6R)-5-[({[(2R,3R)-5-amino-3,4-dihydroxyoxan-2-yl]oxy}(hydroxy)phosphoryl)oxy]-4-{[(3R)-3-(hexadecanoyloxy)decanoyl]oxy}-3-[(3R)-3-{[(2R)-2-hydroxydodecanoyl]oxy}dodecanamido]-6-(hydroxymethyl)oxan-2-yl]oxy}methyl)-5-hydroxy-4-{[(3R)-3-hydroxydecanoyl]oxy}-3-[(3R)-3-{[(2R)-2-hydroxydodecanoyl]oxy}dodecanamido]oxan-2-yl]oxy}phosphonic acid	1.02,1.69,5.93,8.79,-1.30,-1.90,23,81,21,134,25,54	1	2	7
4	GlcNI-C2-C12:0-secondary-C12:0(2-OH)|GlcNI-C3-C10:0|GlcNII-C2prime-C12:0-secondary-C12:0(2-OH)|GlcNII-C3prime-C10:0-secondary-C16:0|no AraN	308	-3.8991	219.47	C96H180N2O28P2	16.13	22.93	1872.43	{[(2R,3S,4R,5R,6R)-4-{[(3R)-3-(hexadecanoyloxy)decanoyl]oxy}-6-{[(2R,3S,4R,5R,6R)-3-hydroxy-4-{[(3R)-3-hydroxydecanoyl]oxy}-5-[(3R)-3-{[(2R)-2-hydroxydodecanoyl]oxy}dodecanamido]-6-(phosphonooxy)oxan-2-yl]methoxy}-5-[(3R)-3-{[(2R)-2-hydroxydodecanoyl]oxy}dodecanamido]-2-(hydroxymethyl)oxan-3-yl]oxy}phosphonic acid	0.61,1.17,5.35,-1.30,-1.90,-2.64,128,23,81,25,54,50	0	2	7
5	GlcNI-C2-C12:0-secondary-C12:0(2-OH)|GlcNI-C3-C10:0|GlcNII-C2prime-C12:0-secondary-C12:0(2-OH)|GlcNII-C3prime-C10:0|GlcNI-C1-AraN	279	-1.9869	199.72	C85H159N3O30P2	9.88	10.95	1765.15	{[(2R,3S,4R,5R,6R)-6-{[(2R,3S,4R,5R,6R)-6-[({[(2R,3R)-5-amino-3,4-dihydroxyoxan-2-yl]oxy}(hydroxy)phosphoryl)oxy]-3-hydroxy-4-{[(3R)-3-hydroxydecanoyl]oxy}-5-[(3R)-3-{[(2R)-2-hydroxydodecanoyl]oxy}dodecanamido]oxan-2-yl]methoxy}-4-{[(3R)-3-hydroxydecanoyl]oxy}-5-[(3R)-3-{[(2R)-2-hydroxydodecanoyl]oxy}dodecanamido]-2-(hydroxymethyl)oxan-3-yl]oxy}phosphonic acid	0.64,1.30,5.48,8.79,-1.30,-1.90,120,21,81,89,25,54	1	2	6
6	GlcNI-C2-C12:0-secondary-C12:0(2-OH)|GlcNI-C3-C10:0|GlcNII-C2prime-C12:0-secondary-C12:0(2-OH)|GlcNII-C3prime-C10:0|GlcNI-C1-AraN GlcNII-C1prime-AraN	297	-0.0081	211.67	C90H168N4O33P2	10.95	6.42	1896.28	{[(2R,3R)-5-amino-3,4-dihydroxyoxan-2-yl]oxy}({[(2R,3R,4R,5S,6R)-6-({[(2R,3R,4R,5S,6R)-5-[({[(2R,3R)-5-amino-3,4-dihydroxyoxan-2-yl]oxy}(hydroxy)phosphoryl)oxy]-4-{[(3R)-3-hydroxydecanoyl]oxy}-3-[(3R)-3-{[(2R)-2-hydroxydodecanoyl]oxy}dodecanamido]-6-(hydroxymethyl)oxan-2-yl]oxy}methyl)-5-hydroxy-4-{[(3R)-3-hydroxydecanoyl]oxy}-3-[(3R)-3-{[(2R)-2-hydroxydodecanoyl]oxy}dodecanamido]oxan-2-yl]oxy})p…	1.10,1.74,11.68,14.36,9.09,-1.30,21,81,24,126,89,25	2	2	6
7	GlcNI-C2-C12:0-secondary-C12:0(2-OH)|GlcNI-C3-C10:0|GlcNII-C2prime-C12:0-secondary-C12:0(2-OH)|GlcNII-C3prime-C10:0|GlcNII-C1prime-AraN	279	-1.9369	195.77	C85H159N3O30P2	10.28	10.87	1765.15	{[(2R,3R,4R,5S,6R)-6-({[(2R,3R,4R,5S,6R)-5-[({[(2R,3R)-5-amino-3,4-dihydroxyoxan-2-yl]oxy}(hydroxy)phosphoryl)oxy]-4-{[(3R)-3-hydroxydecanoyl]oxy}-3-[(3R)-3-{[(2R)-2-hydroxydodecanoyl]oxy}dodecanamido]-6-(hydroxymethyl)oxan-2-yl]oxy}methyl)-5-hydroxy-4-{[(3R)-3-hydroxydecanoyl]oxy}-3-[(3R)-3-{[(2R)-2-hydroxydodecanoyl]oxy}dodecanamido]oxan-2-yl]oxy}phosphonic acid	1.02,1.69,5.93,8.79,-1.30,-1.90,23,81,21,117,25,54	1	2	6
8	GlcNI-C2-C12:0-secondary-C12:0(2-OH)|GlcNI-C3-C10:0|GlcNII-C2prime-C12:0-secondary-C12:0(2-OH)|GlcNII-C3prime-C10:0|no AraN	261	-3.8991	186.01	C80H150N2O27P2	9.21	16	1634.02	{[(2R,3S,4R,5R,6R)-6-{[(2R,3S,4R,5R,6R)-3-hydroxy-4-{[(3R)-3-hydroxydecanoyl]oxy}-5-[(3R)-3-{[(2R)-2-hydroxydodecanoyl]oxy}dodecanamido]-6-(phosphonooxy)oxan-2-yl]methoxy}-4-{[(3R)-3-hydroxydecanoyl]oxy}-5-[(3R)-3-{[(2R)-2-hydroxydodecanoyl]oxy}dodecanamido]-2-(hydroxymethyl)oxan-3-yl]oxy}phosphonic acid	0.61,1.17,5.35,-1.30,-1.90,-2.57,111,23,81,25,54,79	0	2	6
9	GlcNI-C2-C12:0-secondary-C12:0(2-OH)|GlcNI-C3-C10:0|GlcNII-C2prime-C12:0-secondary-C12:0|GlcNII-C3prime-C10:0-secondary-C16:0|GlcNI-C1-AraN	325	-1.9869	232.45	C101H189N3O30P2	17.67	18.74	1987.56	{[(2R,3S,4R,5R,6R)-6-{[(2R,3S,4R,5R,6R)-6-[({[(2R,3R)-5-amino-3,4-dihydroxyoxan-2-yl]oxy}(hydroxy)phosphoryl)oxy]-3-hydroxy-4-{[(3R)-3-hydroxydecanoyl]oxy}-5-[(3R)-3-{[(2R)-2-hydroxydodecanoyl]oxy}dodecanamido]oxan-2-yl]methoxy}-5-[(3R)-3-(dodecanoyloxy)dodecanamido]-4-{[(3R)-3-(hexadecanoyloxy)decanoyl]oxy}-2-(hydroxymethyl)oxan-3-yl]oxy}phosphonic acid	0.64,1.30,5.48,8.79,-1.30,-1.90,136,21,81,89,25,54	1	1	7
10	GlcNI-C2-C12:0-secondary-C12:0(2-OH)|GlcNI-C3-C10:0|GlcNII-C2prime-C12:0-secondary-C12:0|GlcNII-C3prime-C10:0-secondary-C16:0|GlcNI-C1-AraN GlcNII-C1prime-AraN	343	-0.0081	244.15	C106H198N4O33P2	18.74	14.21	2118.69	{[(2R,3R)-5-amino-3,4-dihydroxyoxan-2-yl]oxy}({[(2R,3R,4R,5S,6R)-6-({[(2R,3R,4R,5S,6R)-5-[({[(2R,3R)-5-amino-3,4-dihydroxyoxan-2-yl]oxy}(hydroxy)phosphoryl)oxy]-3-[(3R)-3-(dodecanoyloxy)dodecanamido]-4-{[(3R)-3-(hexadecanoyloxy)decanoyl]oxy}-6-(hydroxymethyl)oxan-2-yl]oxy}methyl)-5-hydroxy-4-{[(3R)-3-hydroxydecanoyl]oxy}-3-[(3R)-3-{[(2R)-2-hydroxydodecanoyl]oxy}dodecanamido]oxan-2-yl]oxy})phosphi…	1.10,1.74,11.59,14.58,9.09,-1.30,21,81,52,142,89,25	2	1	7
11	GlcNI-C2-C12:0-secondary-C12:0(2-OH)|GlcNI-C3-C10:0|GlcNII-C2prime-C12:0-secondary-C12:0|GlcNII-C3prime-C10:0-secondary-C16:0|GlcNII-C1prime-AraN	325	-1.9369	228.53	C101H189N3O30P2	18.07	18.66	1987.56	{[(2R,3R,4R,5S,6R)-6-({[(2R,3R,4R,5S,6R)-5-[({[(2R,3R)-5-amino-3,4-dihydroxyoxan-2-yl]oxy}(hydroxy)phosphoryl)oxy]-3-[(3R)-3-(dodecanoyloxy)dodecanamido]-4-{[(3R)-3-(hexadecanoyloxy)decanoyl]oxy}-6-(hydroxymethyl)oxan-2-yl]oxy}methyl)-5-hydroxy-4-{[(3R)-3-hydroxydecanoyl]oxy}-3-[(3R)-3-{[(2R)-2-hydroxydodecanoyl]oxy}dodecanamido]oxan-2-yl]oxy}phosphonic acid	1.02,1.69,5.93,8.79,-1.30,-1.90,23,81,21,133,25,54	1	1	7
12	GlcNI-C2-C12:0-secondary-C12:0(2-OH)|GlcNI-C3-C10:0|GlcNII-C2prime-C12:0-secondary-C12:0|GlcNII-C3prime-C10:0-secondary-C16:0|no AraN	307	-3.8991	219.75	C96H180N2O27P2	17	23.8	1856.43	{[(2R,3S,4R,5R,6R)-5-[(3R)-3-(dodecanoyloxy)dodecanamido]-4-{[(3R)-3-(hexadecanoyloxy)decanoyl]oxy}-6-{[(2R,3S,4R,5R,6R)-3-hydroxy-4-{[(3R)-3-hydroxydecanoyl]oxy}-5-[(3R)-3-{[(2R)-2-hydroxydodecanoyl]oxy}dodecanamido]-6-(phosphonooxy)oxan-2-yl]methoxy}-2-(hydroxymethyl)oxan-3-yl]oxy}phosphonic acid	0.61,1.17,5.35,-1.30,-1.90,-2.64,127,23,81,25,54,50	0	1	7
13	GlcNI-C2-C12:0-secondary-C12:0(2-OH)|GlcNI-C3-C10:0|GlcNII-C2prime-C12:0-secondary-C12:0|GlcNII-C3prime-C10:0|GlcNI-C1-AraN	278	-1.9869	198.88	C85H159N3O29P2	10.75	11.82	1749.15	{[(2R,3S,4R,5R,6R)-6-{[(2R,3S,4R,5R,6R)-6-[({[(2R,3R)-5-amino-3,4-dihydroxyoxan-2-yl]oxy}(hydroxy)phosphoryl)oxy]-3-hydroxy-4-{[(3R)-3-hydroxydecanoyl]oxy}-5-[(3R)-3-{[(2R)-2-hydroxydodecanoyl]oxy}dodecanamido]oxan-2-yl]methoxy}-5-[(3R)-3-(dodecanoyloxy)dodecanamido]-4-{[(3R)-3-hydroxydecanoyl]oxy}-2-(hydroxymethyl)oxan-3-yl]oxy}phosphonic acid	0.64,1.30,5.48,8.79,-1.30,-1.90,119,21,81,89,25,54	1	1	6
14	GlcNI-C2-C12:0-secondary-C12:0(2-OH)|GlcNI-C3-C10:0|GlcNII-C2prime-C12:0-secondary-C12:0|GlcNII-C3prime-C10:0|GlcNI-C1-AraN GlcNII-C1prime-AraN	296	-0.0081	210.8	C90H168N4O32P2	11.82	7.29	1880.28	{[(2R,3R)-5-amino-3,4-dihydroxyoxan-2-yl]oxy}({[(2R,3R,4R,5S,6R)-6-({[(2R,3R,4R,5S,6R)-5-[({[(2R,3R)-5-amino-3,4-dihydroxyoxan-2-yl]oxy}(hydroxy)phosphoryl)oxy]-3-[(3R)-3-(dodecanoyloxy)dodecanamido]-4-{[(3R)-3-hydroxydecanoyl]oxy}-6-(hydroxymethyl)oxan-2-yl]oxy}methyl)-5-hydroxy-4-{[(3R)-3-hydroxydecanoyl]oxy}-3-[(3R)-3-{[(2R)-2-hydroxydodecanoyl]oxy}dodecanamido]oxan-2-yl]oxy})phosphinic acid	1.10,1.74,11.60,14.58,9.09,-1.30,21,81,52,126,89,25	2	1	6
15	GlcNI-C2-C12:0-secondary-C12:0(2-OH)|GlcNI-C3-C10:0|GlcNII-C2prime-C12:0-secondary-C12:0|GlcNII-C3prime-C10:0|GlcNII-C1prime-AraN	278	-1.9369	195.12	C85H159N3O29P2	11.15	11.74	1749.15	{[(2R,3R,4R,5S,6R)-6-({[(2R,3R,4R,5S,6R)-5-[({[(2R,3R)-5-amino-3,4-dihydroxyoxan-2-yl]oxy}(hydroxy)phosphoryl)oxy]-3-[(3R)-3-(dodecanoyloxy)dodecanamido]-4-{[(3R)-3-hydroxydecanoyl]oxy}-6-(hydroxymethyl)oxan-2-yl]oxy}methyl)-5-hydroxy-4-{[(3R)-3-hydroxydecanoyl]oxy}-3-[(3R)-3-{[(2R)-2-hydroxydodecanoyl]oxy}dodecanamido]oxan-2-yl]oxy}phosphonic acid	1.02,1.69,5.93,8.79,-1.30,-1.90,23,81,21,116,25,54	1	1	6
16	GlcNI-C2-C12:0-secondary-C12:0(2-OH)|GlcNI-C3-C10:0|GlcNII-C2prime-C12:0-secondary-C12:0|GlcNII-C3prime-C10:0|no AraN	260	-3.8991	184.01	C80H150N2O26P2	10.08	16.88	1618.02	{[(2R,3S,4R,5R,6R)-5-[(3R)-3-(dodecanoyloxy)dodecanamido]-6-{[(2R,3S,4R,5R,6R)-3-hydroxy-4-{[(3R)-3-hydroxydecanoyl]oxy}-5-[(3R)-3-{[(2R)-2-hydroxydodecanoyl]oxy}dodecanamido]-6-(phosphonooxy)oxan-2-yl]methoxy}-4-{[(3R)-3-hydroxydecanoyl]oxy}-2-(hydroxymethyl)oxan-3-yl]oxy}phosphonic acid	0.61,1.17,5.35,-1.30,-1.90,-2.57,110,23,81,25,54,79	0	1	6
17	GlcNI-C2-C12:0-secondary-C12:0(2-OH)|GlcNI-C3-C10:0|GlcNII-C2prime-C12:0|GlcNII-C3prime-C10:0-secondary-C16:0|GlcNI-C1-AraN	290	-1.9869	207.29	C89H167N3O29P2	12.53	13.6	1805.26	{[(2R,3S,4R,5R,6R)-6-{[(2R,3S,4R,5R,6R)-6-[({[(2R,3R)-5-amino-3,4-dihydroxyoxan-2-yl]oxy}(hydroxy)phosphoryl)oxy]-3-hydroxy-4-{[(3R)-3-hydroxydecanoyl]oxy}-5-[(3R)-3-{[(2R)-2-hydroxydodecanoyl]oxy}dodecanamido]oxan-2-yl]methoxy}-4-{[(3R)-3-(hexadecanoyloxy)decanoyl]oxy}-5-[(3R)-3-hydroxydodecanamido]-2-(hydroxymethyl)oxan-3-yl]oxy}phosphonic acid	0.64,1.30,5.48,8.79,-1.29,-1.89,123,21,81,89,54,25	1	1	6
18	GlcNI-C2-C12:0-secondary-C12:0(2-OH)|GlcNI-C3-C10:0|GlcNII-C2prime-C12:0|GlcNII-C3prime-C10:0-secondary-C16:0|GlcNI-C1-AraN GlcNII-C1prime-AraN	308	-0.0081	218.8	C94H176N4O32P2	13.6	9.07	1936.39	{[(2R,3R)-5-amino-3,4-dihydroxyoxan-2-yl]oxy}({[(2R,3R,4R,5S,6R)-6-({[(2R,3R,4R,5S,6R)-5-[({[(2R,3R)-5-amino-3,4-dihydroxyoxan-2-yl]oxy}(hydroxy)phosphoryl)oxy]-4-{[(3R)-3-(hexadecanoyloxy)decanoyl]oxy}-3-[(3R)-3-hydroxydodecanamido]-6-(hydroxymethyl)oxan-2-yl]oxy}methyl)-5-hydroxy-4-{[(3R)-3-hydroxydecanoyl]oxy}-3-[(3R)-3-{[(2R)-2-hydroxydodecanoyl]oxy}dodecanamido]oxan-2-yl]oxy})phosphinic acid	1.10,1.74,11.58,14.58,9.09,-1.29,21,81,52,129,89,54	2	1	6
19	GlcNI-C2-C12:0-secondary-C12:0(2-OH)|GlcNI-C3-C10:0|GlcNII-C2prime-C12:0|GlcNII-C3prime-C10:0-secondary-C16:0|GlcNII-C1prime-AraN	290	-1.9369	204.95	C89H167N3O29P2	12.93	13.51	1805.26	{[(2R,3R,4R,5S,6R)-6-({[(2R,3R,4R,5S,6R)-5-[({[(2R,3R)-5-amino-3,4-dihydroxyoxan-2-yl]oxy}(hydroxy)phosphoryl)oxy]-4-{[(3R)-3-(hexadecanoyloxy)decanoyl]oxy}-3-[(3R)-3-hydroxydodecanamido]-6-(hydroxymethyl)oxan-2-yl]oxy}methyl)-5-hydroxy-4-{[(3R)-3-hydroxydecanoyl]oxy}-3-[(3R)-3-{[(2R)-2-hydroxydodecanoyl]oxy}dodecanamido]oxan-2-yl]oxy}phosphonic acid	1.02,1.69,5.93,8.79,-1.29,-1.89,23,81,21,120,54,25	1	1	6
20	GlcNI-C2-C12:0-secondary-C12:0(2-OH)|GlcNI-C3-C10:0|GlcNII-C2prime-C12:0|GlcNII-C3prime-C10:0-secondary-C16:0|no AraN	272	-3.8991	195.01	C84H158N2O26P2	11.86	18.65	1674.12	{[(2R,3S,4R,5R,6R)-4-{[(3R)-3-(hexadecanoyloxy)decanoyl]oxy}-6-{[(2R,3S,4R,5R,6R)-3-hydroxy-4-{[(3R)-3-hydroxydecanoyl]oxy}-5-[(3R)-3-{[(2R)-2-hydroxydodecanoyl]oxy}dodecanamido]-6-(phosphonooxy)oxan-2-yl]methoxy}-5-[(3R)-3-hydroxydodecanamido]-2-(hydroxymethyl)oxan-3-yl]oxy}phosphonic acid	0.61,1.17,5.35,-1.29,-1.89,-2.84,114,23,81,54,25,50	0	1	6
21	GlcNI-C2-C12:0-secondary-C12:0(2-OH)|GlcNI-C3-C10:0|GlcNII-C2prime-C12:0|GlcNII-C3prime-C10:0|GlcNI-C1-AraN	243	-1.9869	173.01	C73H137N3O28P2	5.61	6.68	1566.84	{[(2R,3S,4R,5R,6R)-6-{[(2R,3S,4R,5R,6R)-6-[({[(2R,3R)-5-amino-3,4-dihydroxyoxan-2-yl]oxy}(hydroxy)phosphoryl)oxy]-3-hydroxy-4-{[(3R)-3-hydroxydecanoyl]oxy}-5-[(3R)-3-{[(2R)-2-hydroxydodecanoyl]oxy}dodecanamido]oxan-2-yl]methoxy}-4-{[(3R)-3-hydroxydecanoyl]oxy}-5-[(3R)-3-hydroxydodecanamido]-2-(hydroxymethyl)oxan-3-yl]oxy}phosphonic acid	0.64,1.30,5.48,8.79,-1.29,-1.89,106,21,81,89,54,25	1	1	5
22	GlcNI-C2-C12:0-secondary-C12:0(2-OH)|GlcNI-C3-C10:0|GlcNII-C2prime-C12:0|GlcNII-C3prime-C10:0|GlcNI-C1-AraN GlcNII-C1prime-AraN	261	-0.0081	185.46	C78H146N4O31P2	6.67	2.15	1697.97	{[(2R,3R)-5-amino-3,4-dihydroxyoxan-2-yl]oxy}({[(2R,3R,4R,5S,6R)-6-({[(2R,3R,4R,5S,6R)-5-[({[(2R,3R)-5-amino-3,4-dihydroxyoxan-2-yl]oxy}(hydroxy)phosphoryl)oxy]-4-{[(3R)-3-hydroxydecanoyl]oxy}-3-[(3R)-3-hydroxydodecanamido]-6-(hydroxymethyl)oxan-2-yl]oxy}methyl)-5-hydroxy-4-{[(3R)-3-hydroxydecanoyl]oxy}-3-[(3R)-3-{[(2R)-2-hydroxydodecanoyl]oxy}dodecanamido]oxan-2-yl]oxy})phosphinic acid	1.10,1.74,11.59,14.58,9.09,-1.29,21,81,52,112,89,54	2	1	5
23	GlcNI-C2-C12:0-secondary-C12:0(2-OH)|GlcNI-C3-C10:0|GlcNII-C2prime-C12:0|GlcNII-C3prime-C10:0|GlcNII-C1prime-AraN	243	-1.9369	172.87	C73H137N3O28P2	6.01	6.59	1566.84	{[(2R,3R,4R,5S,6R)-6-({[(2R,3R,4R,5S,6R)-5-[({[(2R,3R)-5-amino-3,4-dihydroxyoxan-2-yl]oxy}(hydroxy)phosphoryl)oxy]-4-{[(3R)-3-hydroxydecanoyl]oxy}-3-[(3R)-3-hydroxydodecanamido]-6-(hydroxymethyl)oxan-2-yl]oxy}methyl)-5-hydroxy-4-{[(3R)-3-hydroxydecanoyl]oxy}-3-[(3R)-3-{[(2R)-2-hydroxydodecanoyl]oxy}dodecanamido]oxan-2-yl]oxy}phosphonic acid	1.02,1.69,5.93,8.79,-1.29,-1.89,23,81,21,103,54,25	1	1	5
24	GlcNI-C2-C12:0-secondary-C12:0(2-OH)|GlcNI-C3-C10:0|GlcNII-C2prime-C12:0|GlcNII-C3prime-C10:0|no AraN	225	-3.8991	160.14	C68H128N2O25P2	4.94	11.73	1435.71	{[(2R,3S,4R,5R,6R)-6-{[(2R,3S,4R,5R,6R)-3-hydroxy-4-{[(3R)-3-hydroxydecanoyl]oxy}-5-[(3R)-3-{[(2R)-2-hydroxydodecanoyl]oxy}dodecanamido]-6-(phosphonooxy)oxan-2-yl]methoxy}-4-{[(3R)-3-hydroxydecanoyl]oxy}-5-[(3R)-3-hydroxydodecanamido]-2-(hydroxymethyl)oxan-3-yl]oxy}phosphonic acid	0.61,1.17,5.35,-1.29,-1.89,-2.56,97,23,81,54,25,79	0	1	5
25	GlcNI-C2-C12:0-secondary-C12:0(2-OH)|GlcNI-C3|GlcNII-C2prime-C12:0-secondary-C12:0(2-OH)|GlcNII-C3prime-C10:0-secondary-C16:0|GlcNI-C1-AraN	301	-1.9869	211.56	C92H175N3O29P2	13.78	14.85	1849.35	methane; {[(2R,3S,4R,5R,6R)-6-{[(2R,3S,4R,5R,6R)-6-[({[(2R,3R)-5-amino-3,4-dihydroxyoxan-2-yl]oxy}(hydroxy)phosphoryl)oxy]-3,4-dihydroxy-5-[(3R)-3-{[(2R)-2-hydroxydodecanoyl]oxy}dodecanamido]oxan-2-yl]methoxy}-4-{[(3R)-3-(hexadecanoyloxy)decanoyl]oxy}-5-[(3R)-3-{[(2R)-2-hydroxydodecanoyl]oxy}dodecanamido]-2-(hydroxymethyl)oxan-3-yl]oxy}phosphonic acid	0.64,1.30,5.48,8.79,-1.30,-1.90,126,21,70,78,43,25	1	2	6
26	GlcNI-C2-C12:0-secondary-C12:0(2-OH)|GlcNI-C3|GlcNII-C2prime-C12:0-secondary-C12:0(2-OH)|GlcNII-C3prime-C10:0-secondary-C16:0|GlcNI-C1-AraN GlcNII-C1prime-AraN	314	-0.0081	223.3	C96H180N4O32P2	14.84	10.32	1964.44	{[(2R,3R)-5-amino-3,4-dihydroxyoxan-2-yl]oxy}({[(2R,3R,4R,5S,6R)-6-({[(2R,3R,4R,5S,6R)-5-[({[(2R,3R)-5-amino-3,4-dihydroxyoxan-2-yl]oxy}(hydroxy)phosphoryl)oxy]-4-{[(3R)-3-(hexadecanoyloxy)decanoyl]oxy}-3-[(3R)-3-{[(2R)-2-hydroxydodecanoyl]oxy}dodecanamido]-6-(hydroxymethyl)oxan-2-yl]oxy}methyl)-4,5-dihydroxy-3-[(3R)-3-{[(2R)-2-hydroxydodecanoyl]oxy}dodecanamido]oxan-2-yl]oxy})phosphinic acid	1.10,1.74,12.00,14.46,9.09,-1.28,21,69,107,131,77,105	2	2	6
27	GlcNI-C2-C12:0-secondary-C12:0(2-OH)|GlcNI-C3|GlcNII-C2prime-C12:0-secondary-C12:0(2-OH)|GlcNII-C3prime-C10:0-secondary-C16:0|GlcNII-C1prime-AraN	296	-1.9365	209.94	C91H171N3O29P2	14.18	14.76	1833.31	{[(2R,3R,4R,5S,6R)-6-({[(2R,3R,4R,5S,6R)-5-[({[(2R,3R)-5-amino-3,4-dihydroxyoxan-2-yl]oxy}(hydroxy)phosphoryl)oxy]-4-{[(3R)-3-(hexadecanoyloxy)decanoyl]oxy}-3-[(3R)-3-{[(2R)-2-hydroxydodecanoyl]oxy}dodecanamido]-6-(hydroxymethyl)oxan-2-yl]oxy}methyl)-4,5-dihydroxy-3-[(3R)-3-{[(2R)-2-hydroxydodecanoyl]oxy}dodecanamido]oxan-2-yl]oxy}phosphonic acid	1.02,1.69,5.94,8.79,-1.30,-1.90,23,69,21,122,42,25	1	2	6
28	GlcNI-C2-C12:0-secondary-C12:0(2-OH)|GlcNI-C3|GlcNII-C2prime-C12:0-secondary-C12:0(2-OH)|GlcNII-C3prime-C10:0-secondary-C16:0|no AraN	278	-3.8986	197	C86H162N2O26P2	13.11	19.9	1702.18	{[(2R,3S,4R,5R,6R)-6-{[(2R,3S,4R,5R,6R)-3,4-dihydroxy-5-[(3R)-3-{[(2R)-2-hydroxydodecanoyl]oxy}dodecanamido]-6-(phosphonooxy)oxan-2-yl]methoxy}-4-{[(3R)-3-(hexadecanoyloxy)decanoyl]oxy}-5-[(3R)-3-{[(2R)-2-hydroxydodecanoyl]oxy}dodecanamido]-2-(hydroxymethyl)oxan-3-yl]oxy}phosphonic acid	0.61,1.18,5.35,-1.30,-1.90,-3.02,116,23,69,42,25,18	0	2	6
29	GlcNI-C2-C12:0-secondary-C12:0(2-OH)|GlcNI-C3|GlcNII-C2prime-C12:0-secondary-C12:0(2-OH)|GlcNII-C3prime-C10:0|GlcNI-C1-AraN	249	-1.9869	176.48	C75H141N3O28P2	6.86	7.93	1594.89	{[(2R,3S,4R,5R,6R)-6-{[(2R,3S,4R,5R,6R)-6-[({[(2R,3R)-5-amino-3,4-dihydroxyoxan-2-yl]oxy}(hydroxy)phosphoryl)oxy]-3,4-dihydroxy-5-[(3R)-3-{[(2R)-2-hydroxydodecanoyl]oxy}dodecanamido]oxan-2-yl]methoxy}-4-{[(3R)-3-hydroxydecanoyl]oxy}-5-[(3R)-3-{[(2R)-2-hydroxydodecanoyl]oxy}dodecanamido]-2-(hydroxymethyl)oxan-3-yl]oxy}phosphonic acid	0.64,1.30,5.48,8.79,-1.30,-1.90,108,21,69,77,42,25	1	2	5
30	GlcNI-C2-C12:0-secondary-C12:0(2-OH)|GlcNI-C3|GlcNII-C2prime-C12:0-secondary-C12:0(2-OH)|GlcNII-C3prime-C10:0|GlcNI-C1-AraN GlcNII-C1prime-AraN	267	-0.0081	189.25	C80H150N4O31P2	7.92	3.4	1726.03	{[(2R,3R)-5-amino-3,4-dihydroxyoxan-2-yl]oxy}({[(2R,3R,4R,5S,6R)-6-({[(2R,3R,4R,5S,6R)-5-[({[(2R,3R)-5-amino-3,4-dihydroxyoxan-2-yl]oxy}(hydroxy)phosphoryl)oxy]-4-{[(3R)-3-hydroxydecanoyl]oxy}-3-[(3R)-3-{[(2R)-2-hydroxydodecanoyl]oxy}dodecanamido]-6-(hydroxymethyl)oxan-2-yl]oxy}methyl)-4,5-dihydroxy-3-[(3R)-3-{[(2R)-2-hydroxydodecanoyl]oxy}dodecanamido]oxan-2-yl]oxy})phosphinic acid	1.10,1.74,11.62,14.46,9.09,-1.30,21,69,24,114,77,42	2	2	5
31	GlcNI-C2-C12:0-secondary-C12:0(2-OH)|GlcNI-C3|GlcNII-C2prime-C12:0-secondary-C12:0(2-OH)|GlcNII-C3prime-C10:0|GlcNII-C1prime-AraN	249	-1.9365	177.16	C75H141N3O28P2	7.26	7.84	1594.89	{[(2R,3R,4R,5S,6R)-6-({[(2R,3R,4R,5S,6R)-5-[({[(2R,3R)-5-amino-3,4-dihydroxyoxan-2-yl]oxy}(hydroxy)phosphoryl)oxy]-4-{[(3R)-3-hydroxydecanoyl]oxy}-3-[(3R)-3-{[(2R)-2-hydroxydodecanoyl]oxy}dodecanamido]-6-(hydroxymethyl)oxan-2-yl]oxy}methyl)-4,5-dihydroxy-3-[(3R)-3-{[(2R)-2-hydroxydodecanoyl]oxy}dodecanamido]oxan-2-yl]oxy}phosphonic acid	1.02,1.69,5.94,8.79,-1.30,-1.90,23,69,21,105,42,25	1	2	5
32	GlcNI-C2-C12:0-secondary-C12:0(2-OH)|GlcNI-C3|GlcNII-C2prime-C12:0-secondary-C12:0(2-OH)|GlcNII-C3prime-C10:0|no AraN	231	-3.8986	163.81	C70H132N2O25P2	6.19	12.98	1463.76	{[(2R,3S,4R,5R,6R)-6-{[(2R,3S,4R,5R,6R)-3,4-dihydroxy-5-[(3R)-3-{[(2R)-2-hydroxydodecanoyl]oxy}dodecanamido]-6-(phosphonooxy)oxan-2-yl]methoxy}-4-{[(3R)-3-hydroxydecanoyl]oxy}-5-[(3R)-3-{[(2R)-2-hydroxydodecanoyl]oxy}dodecanamido]-2-(hydroxymethyl)oxan-3-yl]oxy}phosphonic acid	0.61,1.18,5.35,-1.30,-1.90,-2.64,99,23,69,42,25,67	0	2	5
33	GlcNI-C2-C12:0-secondary-C12:0(2-OH)|GlcNI-C3|GlcNII-C2prime-C12:0-secondary-C12:0|GlcNII-C3prime-C10:0-secondary-C16:0|GlcNI-C1-AraN	295	-1.9869	209.87	C91H171N3O28P2	14.65	15.72	1817.31	{[(2R,3S,4R,5R,6R)-6-{[(2R,3S,4R,5R,6R)-6-[({[(2R,3R)-5-amino-3,4-dihydroxyoxan-2-yl]oxy}(hydroxy)phosphoryl)oxy]-5-[(3R)-3-(dodecanoyloxy)dodecanamido]-3,4-dihydroxyoxan-2-yl]methoxy}-4-{[(3R)-3-(hexadecanoyloxy)decanoyl]oxy}-5-[(3R)-3-{[(2R)-2-hydroxydodecanoyl]oxy}dodecanamido]-2-(hydroxymethyl)oxan-3-yl]oxy}phosphonic acid	0.64,1.30,5.48,8.79,-1.28,-1.30,124,21,69,77,106,42	1	1	6
34	GlcNI-C2-C12:0-secondary-C12:0(2-OH)|GlcNI-C3|GlcNII-C2prime-C12:0-secondary-C12:0|GlcNII-C3prime-C10:0-secondary-C16:0|GlcNI-C1-AraN GlcNII-C1prime-AraN	313	-0.0081	221.72	C96H180N4O31P2	15.72	11.19	1948.44	{[(2R,3R)-5-amino-3,4-dihydroxyoxan-2-yl]oxy}({[(2R,3R,4R,5S,6R)-6-({[(2R,3R,4R,5S,6R)-5-[({[(2R,3R)-5-amino-3,4-dihydroxyoxan-2-yl]oxy}(hydroxy)phosphoryl)oxy]-4-{[(3R)-3-(hexadecanoyloxy)decanoyl]oxy}-3-[(3R)-3-{[(2R)-2-hydroxydodecanoyl]oxy}dodecanamido]-6-(hydroxymethyl)oxan-2-yl]oxy}methyl)-3-[(3R)-3-(dodecanoyloxy)dodecanamido]-4,5-dihydroxyoxan-2-yl]oxy})phosphinic acid	1.10,1.74,11.73,14.65,9.09,-1.28,21,69,24,130,77,106	2	1	6
35	GlcNI-C2-C12:0-secondary-C12:0(2-OH)|GlcNI-C3|GlcNII-C2prime-C12:0-secondary-C12:0|GlcNII-C3prime-C10:0-secondary-C16:0|GlcNII-C1prime-AraN	295	-1.9365	209.95	C91H171N3O28P2	15.05	15.63	1817.31	{[(2R,3R,4R,5S,6R)-6-({[(2R,3R,4R,5S,6R)-5-[({[(2R,3R)-5-amino-3,4-dihydroxyoxan-2-yl]oxy}(hydroxy)phosphoryl)oxy]-4-{[(3R)-3-(hexadecanoyloxy)decanoyl]oxy}-3-[(3R)-3-{[(2R)-2-hydroxydodecanoyl]oxy}dodecanamido]-6-(hydroxymethyl)oxan-2-yl]oxy}methyl)-3-[(3R)-3-(dodecanoyloxy)dodecanamido]-4,5-dihydroxyoxan-2-yl]oxy}phosphonic acid	1.02,1.69,5.94,8.79,-1.30,-1.90,23,69,21,121,42,25	1	1	6
36	GlcNI-C2-C12:0-secondary-C12:0(2-OH)|GlcNI-C3|GlcNII-C2prime-C12:0-secondary-C12:0|GlcNII-C3prime-C10:0-secondary-C16:0|no AraN	277	-3.8986	197.12	C86H162N2O25P2	13.98	20.77	1686.18	{[(2R,3S,4R,5R,6R)-6-{[(2R,3S,4R,5R,6R)-5-[(3R)-3-(dodecanoyloxy)dodecanamido]-3,4-dihydroxy-6-(phosphonooxy)oxan-2-yl]methoxy}-4-{[(3R)-3-(hexadecanoyloxy)decanoyl]oxy}-5-[(3R)-3-{[(2R)-2-hydroxydodecanoyl]oxy}dodecanamido]-2-(hydroxymethyl)oxan-3-yl]oxy}phosphonic acid	0.61,1.18,5.35,-1.30,-1.90,-3.02,115,23,69,42,25,18	0	1	6
37	GlcNI-C2-C12:0-secondary-C12:0(2-OH)|GlcNI-C3|GlcNII-C2prime-C12:0-secondary-C12:0|GlcNII-C3prime-C10:0|GlcNI-C1-AraN	248	-1.9869	175.66	C75H141N3O27P2	7.73	8.8	1578.89	{[(2R,3S,4R,5R,6R)-6-{[(2R,3S,4R,5R,6R)-6-[({[(2R,3R)-5-amino-3,4-dihydroxyoxan-2-yl]oxy}(hydroxy)phosphoryl)oxy]-5-[(3R)-3-(dodecanoyloxy)dodecanamido]-3,4-dihydroxyoxan-2-yl]methoxy}-4-{[(3R)-3-hydroxydecanoyl]oxy}-5-[(3R)-3-{[(2R)-2-hydroxydodecanoyl]oxy}dodecanamido]-2-(hydroxymethyl)oxan-3-yl]oxy}phosphonic acid	0.64,1.30,5.48,8.79,-1.30,-1.90,107,21,69,77,42,25	1	1	5
38	GlcNI-C2-C12:0-secondary-C12:0(2-OH)|GlcNI-C3|GlcNII-C2prime-C12:0-secondary-C12:0|GlcNII-C3prime-C10:0|GlcNI-C1-AraN GlcNII-C1prime-AraN	266	-0.0081	188.39	C80H150N4O30P2	8.79	4.27	1710.03	{[(2R,3R)-5-amino-3,4-dihydroxyoxan-2-yl]oxy}({[(2R,3R,4R,5S,6R)-6-({[(2R,3R,4R,5S,6R)-5-[({[(2R,3R)-5-amino-3,4-dihydroxyoxan-2-yl]oxy}(hydroxy)phosphoryl)oxy]-4-{[(3R)-3-hydroxydecanoyl]oxy}-3-[(3R)-3-{[(2R)-2-hydroxydodecanoyl]oxy}dodecanamido]-6-(hydroxymethyl)oxan-2-yl]oxy}methyl)-3-[(3R)-3-(dodecanoyloxy)dodecanamido]-4,5-dihydroxyoxan-2-yl]oxy})phosphinic acid	1.10,1.74,11.73,14.65,9.09,-1.30,21,69,24,113,77,42	2	1	5
39	GlcNI-C2-C12:0-secondary-C12:0(2-OH)|GlcNI-C3|GlcNII-C2prime-C12:0-secondary-C12:0|GlcNII-C3prime-C10:0|GlcNII-C1prime-AraN	248	-1.9365	176.42	C75H141N3O27P2	8.13	8.71	1578.89	{[(2R,3R,4R,5S,6R)-6-({[(2R,3R,4R,5S,6R)-5-[({[(2R,3R)-5-amino-3,4-dihydroxyoxan-2-yl]oxy}(hydroxy)phosphoryl)oxy]-4-{[(3R)-3-hydroxydecanoyl]oxy}-3-[(3R)-3-{[(2R)-2-hydroxydodecanoyl]oxy}dodecanamido]-6-(hydroxymethyl)oxan-2-yl]oxy}methyl)-3-[(3R)-3-(dodecanoyloxy)dodecanamido]-4,5-dihydroxyoxan-2-yl]oxy}phosphonic acid	1.02,1.69,5.94,8.79,-1.30,-1.90,23,69,21,104,42,25	1	1	5
40	GlcNI-C2-C12:0-secondary-C12:0(2-OH)|GlcNI-C3|GlcNII-C2prime-C12:0-secondary-C12:0|GlcNII-C3prime-C10:0|no AraN	230	-3.8986	163.21	C70H132N2O24P2	7.06	13.85	1447.76	{[(2R,3S,4R,5R,6R)-6-{[(2R,3S,4R,5R,6R)-5-[(3R)-3-(dodecanoyloxy)dodecanamido]-3,4-dihydroxy-6-(phosphonooxy)oxan-2-yl]methoxy}-4-{[(3R)-3-hydroxydecanoyl]oxy}-5-[(3R)-3-{[(2R)-2-hydroxydodecanoyl]oxy}dodecanamido]-2-(hydroxymethyl)oxan-3-yl]oxy}phosphonic acid	0.61,1.18,5.35,-1.30,-1.90,-2.64,98,23,69,42,25,67	0	1	5
41	GlcNI-C2-C12:0-secondary-C12:0(2-OH)|GlcNI-C3|GlcNII-C2prime-C12:0|GlcNII-C3prime-C10:0-secondary-C16:0|GlcNI-C1-AraN	260	-1.9869	186.77	C79H149N3O27P2	9.51	10.58	1635	{[(2R,3S,4R,5R,6R)-6-{[(2R,3S,4R,5R,6R)-6-[({[(2R,3R)-5-amino-3,4-dihydroxyoxan-2-yl]oxy}(hydroxy)phosphoryl)oxy]-3,4-dihydroxy-5-[(3R)-3-{[(2R)-2-hydroxydodecanoyl]oxy}dodecanamido]oxan-2-yl]methoxy}-4-{[(3R)-3-(hexadecanoyloxy)decanoyl]oxy}-5-[(3R)-3-hydroxydodecanamido]-2-(hydroxymethyl)oxan-3-yl]oxy}phosphonic acid	0.64,1.30,5.48,8.79,-1.29,-1.89,111,21,69,77,42,25	1	1	5
42	GlcNI-C2-C12:0-secondary-C12:0(2-OH)|GlcNI-C3|GlcNII-C2prime-C12:0|GlcNII-C3prime-C10:0-secondary-C16:0|GlcNI-C1-AraN GlcNII-C1prime-AraN	278	-0.0081	197.57	C84H158N4O30P2	10.57	6.05	1766.13	{[(2R,3R)-5-amino-3,4-dihydroxyoxan-2-yl]oxy}({[(2R,3R,4R,5S,6R)-6-({[(2R,3R,4R,5S,6R)-5-[({[(2R,3R)-5-amino-3,4-dihydroxyoxan-2-yl]oxy}(hydroxy)phosphoryl)oxy]-4-{[(3R)-3-(hexadecanoyloxy)decanoyl]oxy}-3-[(3R)-3-hydroxydodecanamido]-6-(hydroxymethyl)oxan-2-yl]oxy}methyl)-4,5-dihydroxy-3-[(3R)-3-{[(2R)-2-hydroxydodecanoyl]oxy}dodecanamido]oxan-2-yl]oxy})phosphinic acid	1.10,1.74,11.72,14.65,9.09,-1.29,21,69,24,117,77,42	2	1	5
43	GlcNI-C2-C12:0-secondary-C12:0(2-OH)|GlcNI-C3|GlcNII-C2prime-C12:0|GlcNII-C3prime-C10:0-secondary-C16:0|GlcNII-C1prime-AraN	260	-1.9365	182.97	C79H149N3O27P2	9.91	10.49	1635	{[(2R,3R,4R,5S,6R)-6-({[(2R,3R,4R,5S,6R)-5-[({[(2R,3R)-5-amino-3,4-dihydroxyoxan-2-yl]oxy}(hydroxy)phosphoryl)oxy]-4-{[(3R)-3-(hexadecanoyloxy)decanoyl]oxy}-3-[(3R)-3-hydroxydodecanamido]-6-(hydroxymethyl)oxan-2-yl]oxy}methyl)-4,5-dihydroxy-3-[(3R)-3-{[(2R)-2-hydroxydodecanoyl]oxy}dodecanamido]oxan-2-yl]oxy}phosphonic acid	1.02,1.69,5.94,8.79,-1.29,-1.89,23,69,21,108,42,25	1	1	5
44	GlcNI-C2-C12:0-secondary-C12:0(2-OH)|GlcNI-C3|GlcNII-C2prime-C12:0|GlcNII-C3prime-C10:0-secondary-C16:0|no AraN	242	-3.8986	171.15	C74H140N2O24P2	8.84	15.63	1503.87	{[(2R,3S,4R,5R,6R)-6-{[(2R,3S,4R,5R,6R)-3,4-dihydroxy-5-[(3R)-3-{[(2R)-2-hydroxydodecanoyl]oxy}dodecanamido]-6-(phosphonooxy)oxan-2-yl]methoxy}-4-{[(3R)-3-(hexadecanoyloxy)decanoyl]oxy}-5-[(3R)-3-hydroxydodecanamido]-2-(hydroxymethyl)oxan-3-yl]oxy}phosphonic acid	0.61,1.18,5.35,-1.29,-1.89,-3.00,102,23,69,42,25,18	0	1	5
45	GlcNI-C2-C12:0-secondary-C12:0(2-OH)|GlcNI-C3|GlcNII-C2prime-C12:0|GlcNII-C3prime-C10:0|GlcNI-C1-AraN	213	-1.9869	152.83	C63H119N3O26P2	2.59	3.66	1396.59	{[(2R,3S,4R,5R,6R)-6-{[(2R,3S,4R,5R,6R)-6-[({[(2R,3R)-5-amino-3,4-dihydroxyoxan-2-yl]oxy}(hydroxy)phosphoryl)oxy]-3,4-dihydroxy-5-[(3R)-3-{[(2R)-2-hydroxydodecanoyl]oxy}dodecanamido]oxan-2-yl]methoxy}-4-{[(3R)-3-hydroxydecanoyl]oxy}-5-[(3R)-3-hydroxydodecanamido]-2-(hydroxymethyl)oxan-3-yl]oxy}phosphonic acid	0.64,1.30,5.48,8.79,-1.29,-1.89,94,21,69,77,42,25	1	1	4
46	GlcNI-C2-C12:0-secondary-C12:0(2-OH)|GlcNI-C3|GlcNII-C2prime-C12:0|GlcNII-C3prime-C10:0|GlcNI-C1-AraN GlcNII-C1prime-AraN	231	-0.0081	165.23	C68H128N4O29P2	3.65	-0.88	1527.72	{[(2R,3R)-5-amino-3,4-dihydroxyoxan-2-yl]oxy}({[(2R,3R,4R,5S,6R)-6-({[(2R,3R,4R,5S,6R)-5-[({[(2R,3R)-5-amino-3,4-dihydroxyoxan-2-yl]oxy}(hydroxy)phosphoryl)oxy]-4-{[(3R)-3-hydroxydecanoyl]oxy}-3-[(3R)-3-hydroxydodecanamido]-6-(hydroxymethyl)oxan-2-yl]oxy}methyl)-4,5-dihydroxy-3-[(3R)-3-{[(2R)-2-hydroxydodecanoyl]oxy}dodecanamido]oxan-2-yl]oxy})phosphinic acid	1.10,1.74,11.66,14.65,9.09,-1.29,21,69,24,100,77,42	2	1	4
47	GlcNI-C2-C12:0-secondary-C12:0(2-OH)|GlcNI-C3|GlcNII-C2prime-C12:0|GlcNII-C3prime-C10:0|GlcNII-C1prime-AraN	213	-1.9365	152.74	C63H119N3O26P2	2.98	3.57	1396.59	{[(2R,3R,4R,5S,6R)-6-({[(2R,3R,4R,5S,6R)-5-[({[(2R,3R)-5-amino-3,4-dihydroxyoxan-2-yl]oxy}(hydroxy)phosphoryl)oxy]-4-{[(3R)-3-hydroxydecanoyl]oxy}-3-[(3R)-3-hydroxydodecanamido]-6-(hydroxymethyl)oxan-2-yl]oxy}methyl)-4,5-dihydroxy-3-[(3R)-3-{[(2R)-2-hydroxydodecanoyl]oxy}dodecanamido]oxan-2-yl]oxy}phosphonic acid	1.02,1.69,5.94,8.79,-1.29,-1.89,23,69,21,91,42,25	1	1	4
48	GlcNI-C2-C12:0-secondary-C12:0(2-OH)|GlcNI-C3|GlcNII-C2prime-C12:0|GlcNII-C3prime-C10:0|no AraN	195	-3.8986	140.56	C58H110N2O23P2	1.92	8.71	1265.46	{[(2R,3S,4R,5R,6R)-6-{[(2R,3S,4R,5R,6R)-3,4-dihydroxy-5-[(3R)-3-{[(2R)-2-hydroxydodecanoyl]oxy}dodecanamido]-6-(phosphonooxy)oxan-2-yl]methoxy}-4-{[(3R)-3-hydroxydecanoyl]oxy}-5-[(3R)-3-hydroxydodecanamido]-2-(hydroxymethyl)oxan-3-yl]oxy}phosphonic acid	0.61,1.18,5.35,-1.29,-1.89,-2.84,85,23,69,42,25,67	0	1	4
49	GlcNI-C2-C12:0-secondary-C12:0|GlcNI-C3-C10:0|GlcNII-C2prime-C12:0-secondary-C12:0(2-OH)|GlcNII-C3prime-C10:0-secondary-C16:0|GlcNI-C1-AraN	325	-1.9869	230.86	C101H189N3O30P2	17.67	18.74	1987.56	{[(2R,3S,4R,5R,6R)-6-{[(2R,3S,4R,5R,6R)-6-[({[(2R,3R)-5-amino-3,4-dihydroxyoxan-2-yl]oxy}(hydroxy)phosphoryl)oxy]-5-[(3R)-3-(dodecanoyloxy)dodecanamido]-3-hydroxy-4-{[(3R)-3-hydroxydecanoyl]oxy}oxan-2-yl]methoxy}-4-{[(3R)-3-(hexadecanoyloxy)decanoyl]oxy}-5-[(3R)-3-{[(2R)-2-hydroxydodecanoyl]oxy}dodecanamido]-2-(hydroxymethyl)oxan-3-yl]oxy}phosphonic acid	0.64,1.30,5.48,8.79,-1.30,-1.90,136,21,81,89,25,54	1	1	7
50	GlcNI-C2-C12:0-secondary-C12:0|GlcNI-C3-C10:0|GlcNII-C2prime-C12:0-secondary-C12:0(2-OH)|GlcNII-C3prime-C10:0-secondary-C16:0|GlcNI-C1-AraN GlcNII-C1prime-AraN	343	-0.0081	243.7	C106H198N4O33P2	18.74	14.21	2118.69	{[(2R,3R)-5-amino-3,4-dihydroxyoxan-2-yl]oxy}({[(2R,3R,4R,5S,6R)-6-({[(2R,3R,4R,5S,6R)-5-[({[(2R,3R)-5-amino-3,4-dihydroxyoxan-2-yl]oxy}(hydroxy)phosphoryl)oxy]-4-{[(3R)-3-(hexadecanoyloxy)decanoyl]oxy}-3-[(3R)-3-{[(2R)-2-hydroxydodecanoyl]oxy}dodecanamido]-6-(hydroxymethyl)oxan-2-yl]oxy}methyl)-3-[(3R)-3-(dodecanoyloxy)dodecanamido]-5-hydroxy-4-{[(3R)-3-hydroxydecanoyl]oxy}oxan-2-yl]oxy})phosphi…	1.10,1.74,11.59,14.58,9.09,-1.30,21,81,52,142,89,25	2	1	7
51	GlcNI-C2-C12:0-secondary-C12:0|GlcNI-C3-C10:0|GlcNII-C2prime-C12:0-secondary-C12:0(2-OH)|GlcNII-C3prime-C10:0-secondary-C16:0|GlcNII-C1prime-AraN	325	-1.9369	228.04	C101H189N3O30P2	18.07	18.66	1987.56	{[(2R,3R,4R,5S,6R)-6-({[(2R,3R,4R,5S,6R)-5-[({[(2R,3R)-5-amino-3,4-dihydroxyoxan-2-yl]oxy}(hydroxy)phosphoryl)oxy]-4-{[(3R)-3-(hexadecanoyloxy)decanoyl]oxy}-3-[(3R)-3-{[(2R)-2-hydroxydodecanoyl]oxy}dodecanamido]-6-(hydroxymethyl)oxan-2-yl]oxy}methyl)-3-[(3R)-3-(dodecanoyloxy)dodecanamido]-5-hydroxy-4-{[(3R)-3-hydroxydecanoyl]oxy}oxan-2-yl]oxy}phosphonic acid	1.02,1.69,5.93,8.79,-1.30,-1.90,23,81,21,133,25,54	1	1	7
52	GlcNI-C2-C12:0-secondary-C12:0|GlcNI-C3-C10:0|GlcNII-C2prime-C12:0-secondary-C12:0(2-OH)|GlcNII-C3prime-C10:0-secondary-C16:0|no AraN	307	-3.8991	217.07	C96H180N2O27P2	17	23.8	1856.43	{[(2R,3S,4R,5R,6R)-6-{[(2R,3S,4R,5R,6R)-5-[(3R)-3-(dodecanoyloxy)dodecanamido]-3-hydroxy-4-{[(3R)-3-hydroxydecanoyl]oxy}-6-(phosphonooxy)oxan-2-yl]methoxy}-4-{[(3R)-3-(hexadecanoyloxy)decanoyl]oxy}-5-[(3R)-3-{[(2R)-2-hydroxydodecanoyl]oxy}dodecanamido]-2-(hydroxymethyl)oxan-3-yl]oxy}phosphonic acid	0.61,1.17,5.35,-1.30,-1.90,-2.64,127,23,81,25,54,50	0	1	7
53	GlcNI-C2-C12:0-secondary-C12:0|GlcNI-C3-C10:0|GlcNII-C2prime-C12:0-secondary-C12:0(2-OH)|GlcNII-C3prime-C10:0|GlcNI-C1-AraN	278	-1.9869	198.8	C85H159N3O29P2	10.75	11.82	1749.15	{[(2R,3S,4R,5R,6R)-6-{[(2R,3S,4R,5R,6R)-6-[({[(2R,3R)-5-amino-3,4-dihydroxyoxan-2-yl]oxy}(hydroxy)phosphoryl)oxy]-5-[(3R)-3-(dodecanoyloxy)dodecanamido]-3-hydroxy-4-{[(3R)-3-hydroxydecanoyl]oxy}oxan-2-yl]methoxy}-4-{[(3R)-3-hydroxydecanoyl]oxy}-5-[(3R)-3-{[(2R)-2-hydroxydodecanoyl]oxy}dodecanamido]-2-(hydroxymethyl)oxan-3-yl]oxy}phosphonic acid	0.64,1.30,5.48,8.79,-1.30,-1.90,119,21,81,89,25,54	1	1	6
54	GlcNI-C2-C12:0-secondary-C12:0|GlcNI-C3-C10:0|GlcNII-C2prime-C12:0-secondary-C12:0(2-OH)|GlcNII-C3prime-C10:0|GlcNI-C1-AraN GlcNII-C1prime-AraN	296	-0.0081	210.78	C90H168N4O32P2	11.82	7.29	1880.28	{[(2R,3R)-5-amino-3,4-dihydroxyoxan-2-yl]oxy}({[(2R,3R,4R,5S,6R)-6-({[(2R,3R,4R,5S,6R)-5-[({[(2R,3R)-5-amino-3,4-dihydroxyoxan-2-yl]oxy}(hydroxy)phosphoryl)oxy]-4-{[(3R)-3-hydroxydecanoyl]oxy}-3-[(3R)-3-{[(2R)-2-hydroxydodecanoyl]oxy}dodecanamido]-6-(hydroxymethyl)oxan-2-yl]oxy}methyl)-3-[(3R)-3-(dodecanoyloxy)dodecanamido]-5-hydroxy-4-{[(3R)-3-hydroxydecanoyl]oxy}oxan-2-yl]oxy})phosphinic acid	1.10,1.74,11.60,14.58,9.09,-1.30,21,81,52,125,89,25	2	1	6
55	GlcNI-C2-C12:0-secondary-C12:0|GlcNI-C3-C10:0|GlcNII-C2prime-C12:0-secondary-C12:0(2-OH)|GlcNII-C3prime-C10:0|GlcNII-C1prime-AraN	278	-1.9369	195.05	C85H159N3O29P2	11.15	11.74	1749.15	{[(2R,3R,4R,5S,6R)-6-({[(2R,3R,4R,5S,6R)-5-[({[(2R,3R)-5-amino-3,4-dihydroxyoxan-2-yl]oxy}(hydroxy)phosphoryl)oxy]-4-{[(3R)-3-hydroxydecanoyl]oxy}-3-[(3R)-3-{[(2R)-2-hydroxydodecanoyl]oxy}dodecanamido]-6-(hydroxymethyl)oxan-2-yl]oxy}methyl)-3-[(3R)-3-(dodecanoyloxy)dodecanamido]-5-hydroxy-4-{[(3R)-3-hydroxydecanoyl]oxy}oxan-2-yl]oxy}phosphonic acid	1.02,1.69,5.93,8.79,-1.30,-1.90,23,81,21,116,25,54	1	1	6
56	GlcNI-C2-C12:0-secondary-C12:0|GlcNI-C3-C10:0|GlcNII-C2prime-C12:0-secondary-C12:0(2-OH)|GlcNII-C3prime-C10:0|no AraN	260	-3.8991	185.25	C80H150N2O26P2	10.08	16.88	1618.02	{[(2R,3S,4R,5R,6R)-6-{[(2R,3S,4R,5R,6R)-5-[(3R)-3-(dodecanoyloxy)dodecanamido]-3-hydroxy-4-{[(3R)-3-hydroxydecanoyl]oxy}-6-(phosphonooxy)oxan-2-yl]methoxy}-4-{[(3R)-3-hydroxydecanoyl]oxy}-5-[(3R)-3-{[(2R)-2-hydroxydodecanoyl]oxy}dodecanamido]-2-(hydroxymethyl)oxan-3-yl]oxy}phosphonic acid	0.61,1.17,5.35,-1.30,-1.90,-2.57,110,23,81,25,54,79	0	1	6
57	GlcNI-C2-C12:0-secondary-C12:0|GlcNI-C3-C10:0|GlcNII-C2prime-C12:0-secondary-C12:0|GlcNII-C3prime-C10:0-secondary-C16:0|GlcNI-C1-AraN	324	-1.9869	229.95	C101H189N3O29P2	18.54	19.62	1971.56	{[(2R,3S,4R,5R,6R)-6-{[(2R,3S,4R,5R,6R)-6-[({[(2R,3R)-5-amino-3,4-dihydroxyoxan-2-yl]oxy}(hydroxy)phosphoryl)oxy]-5-[(3R)-3-(dodecanoyloxy)dodecanamido]-3-hydroxy-4-{[(3R)-3-hydroxydecanoyl]oxy}oxan-2-yl]methoxy}-5-[(3R)-3-(dodecanoyloxy)dodecanamido]-4-{[(3R)-3-(hexadecanoyloxy)decanoyl]oxy}-2-(hydroxymethyl)oxan-3-yl]oxy}phosphonic acid	0.64,1.30,5.48,8.79,-1.30,-1.90,135,21,81,89,25,54	1	0	7
58	GlcNI-C2-C12:0-secondary-C12:0|GlcNI-C3-C10:0|GlcNII-C2prime-C12:0-secondary-C12:0|GlcNII-C3prime-C10:0-secondary-C16:0|GlcNI-C1-AraN GlcNII-C1prime-AraN	342	-0.0081	242.93	C106H198N4O32P2	19.61	15.08	2102.69	{[(2R,3R)-5-amino-3,4-dihydroxyoxan-2-yl]oxy}({[(2R,3R,4R,5S,6R)-6-({[(2R,3R,4R,5S,6R)-5-[({[(2R,3R)-5-amino-3,4-dihydroxyoxan-2-yl]oxy}(hydroxy)phosphoryl)oxy]-3-[(3R)-3-(dodecanoyloxy)dodecanamido]-4-{[(3R)-3-(hexadecanoyloxy)decanoyl]oxy}-6-(hydroxymethyl)oxan-2-yl]oxy}methyl)-3-[(3R)-3-(dodecanoyloxy)dodecanamido]-5-hydroxy-4-{[(3R)-3-hydroxydecanoyl]oxy}oxan-2-yl]oxy})phosphinic acid	1.10,1.74,11.51,14.57,9.09,-1.30,21,81,52,141,89,25	2	0	7
59	GlcNI-C2-C12:0-secondary-C12:0|GlcNI-C3-C10:0|GlcNII-C2prime-C12:0-secondary-C12:0|GlcNII-C3prime-C10:0-secondary-C16:0|GlcNII-C1prime-AraN	324	-1.9369	227.98	C101H189N3O29P2	18.94	19.53	1971.56	{[(2R,3R,4R,5S,6R)-6-({[(2R,3R,4R,5S,6R)-5-[({[(2R,3R)-5-amino-3,4-dihydroxyoxan-2-yl]oxy}(hydroxy)phosphoryl)oxy]-3-[(3R)-3-(dodecanoyloxy)dodecanamido]-4-{[(3R)-3-(hexadecanoyloxy)decanoyl]oxy}-6-(hydroxymethyl)oxan-2-yl]oxy}methyl)-3-[(3R)-3-(dodecanoyloxy)dodecanamido]-5-hydroxy-4-{[(3R)-3-hydroxydecanoyl]oxy}oxan-2-yl]oxy}phosphonic acid	1.02,1.69,5.93,8.79,-1.30,-1.90,23,81,21,132,25,54	1	0	7
60	GlcNI-C2-C12:0-secondary-C12:0|GlcNI-C3-C10:0|GlcNII-C2prime-C12:0-secondary-C12:0|GlcNII-C3prime-C10:0-secondary-C16:0|no AraN	306	-3.899	217.35	C96H180N2O26P2	17.87	24.67	1840.43	{[(2R,3S,4R,5R,6R)-5-[(3R)-3-(dodecanoyloxy)dodecanamido]-6-{[(2R,3S,4R,5R,6R)-5-[(3R)-3-(dodecanoyloxy)dodecanamido]-3-hydroxy-4-{[(3R)-3-hydroxydecanoyl]oxy}-6-(phosphonooxy)oxan-2-yl]methoxy}-4-{[(3R)-3-(hexadecanoyloxy)decanoyl]oxy}-2-(hydroxymethyl)oxan-3-yl]oxy}phosphonic acid	0.61,1.17,5.35,-1.30,-1.90,-2.64,126,23,81,25,54,50	0	0	7
61	GlcNI-C2-C12:0-secondary-C12:0|GlcNI-C3-C10:0|GlcNII-C2prime-C12:0-secondary-C12:0|GlcNII-C3prime-C10:0|GlcNI-C1-AraN	277	-1.9869	197.95	C85H159N3O28P2	11.62	12.69	1733.15	{[(2R,3S,4R,5R,6R)-6-{[(2R,3S,4R,5R,6R)-6-[({[(2R,3R)-5-amino-3,4-dihydroxyoxan-2-yl]oxy}(hydroxy)phosphoryl)oxy]-5-[(3R)-3-(dodecanoyloxy)dodecanamido]-3-hydroxy-4-{[(3R)-3-hydroxydecanoyl]oxy}oxan-2-yl]methoxy}-5-[(3R)-3-(dodecanoyloxy)dodecanamido]-4-{[(3R)-3-hydroxydecanoyl]oxy}-2-(hydroxymethyl)oxan-3-yl]oxy}phosphonic acid	0.64,1.30,5.48,8.79,-1.30,-1.90,118,21,81,89,25,54	1	0	6
62	GlcNI-C2-C12:0-secondary-C12:0|GlcNI-C3-C10:0|GlcNII-C2prime-C12:0-secondary-C12:0|GlcNII-C3prime-C10:0|GlcNI-C1-AraN GlcNII-C1prime-AraN	295	-0.0081	210.02	C90H168N4O31P2	12.69	8.16	1864.28	{[(2R,3R)-5-amino-3,4-dihydroxyoxan-2-yl]oxy}({[(2R,3R,4R,5S,6R)-6-({[(2R,3R,4R,5S,6R)-5-[({[(2R,3R)-5-amino-3,4-dihydroxyoxan-2-yl]oxy}(hydroxy)phosphoryl)oxy]-3-[(3R)-3-(dodecanoyloxy)dodecanamido]-4-{[(3R)-3-hydroxydecanoyl]oxy}-6-(hydroxymethyl)oxan-2-yl]oxy}methyl)-3-[(3R)-3-(dodecanoyloxy)dodecanamido]-5-hydroxy-4-{[(3R)-3-hydroxydecanoyl]oxy}oxan-2-yl]oxy})phosphinic acid	1.10,1.74,11.96,14.57,9.09,-1.30,21,81,52,124,89,25	2	0	6
63	GlcNI-C2-C12:0-secondary-C12:0|GlcNI-C3-C10:0|GlcNII-C2prime-C12:0-secondary-C12:0|GlcNII-C3prime-C10:0|GlcNII-C1prime-AraN	277	-1.9369	194.3	C85H159N3O28P2	12.02	12.61	1733.15	{[(2R,3R,4R,5S,6R)-6-({[(2R,3R,4R,5S,6R)-5-[({[(2R,3R)-5-amino-3,4-dihydroxyoxan-2-yl]oxy}(hydroxy)phosphoryl)oxy]-3-[(3R)-3-(dodecanoyloxy)dodecanamido]-4-{[(3R)-3-hydroxydecanoyl]oxy}-6-(hydroxymethyl)oxan-2-yl]oxy}methyl)-3-[(3R)-3-(dodecanoyloxy)dodecanamido]-5-hydroxy-4-{[(3R)-3-hydroxydecanoyl]oxy}oxan-2-yl]oxy}phosphonic acid	1.02,1.69,5.93,8.79,-1.30,-1.90,23,81,21,115,25,54	1	0	6
64	GlcNI-C2-C12:0-secondary-C12:0|GlcNI-C3-C10:0|GlcNII-C2prime-C12:0-secondary-C12:0|GlcNII-C3prime-C10:0|no AraN	259	-3.899	184.52	C80H150N2O25P2	10.95	17.75	1602.02	{[(2R,3S,4R,5R,6R)-5-[(3R)-3-(dodecanoyloxy)dodecanamido]-6-{[(2R,3S,4R,5R,6R)-5-[(3R)-3-(dodecanoyloxy)dodecanamido]-3-hydroxy-4-{[(3R)-3-hydroxydecanoyl]oxy}-6-(phosphonooxy)oxan-2-yl]methoxy}-4-{[(3R)-3-hydroxydecanoyl]oxy}-2-(hydroxymethyl)oxan-3-yl]oxy}phosphonic acid	0.61,1.17,5.35,-1.30,-1.90,-2.57,109,23,81,25,54,79	0	0	6
65	GlcNI-C2-C12:0-secondary-C12:0|GlcNI-C3-C10:0|GlcNII-C2prime-C12:0|GlcNII-C3prime-C10:0-secondary-C16:0|GlcNI-C1-AraN	289	-1.9869	206.47	C89H167N3O28P2	13.4	14.47	1789.26	{[(2R,3S,4R,5R,6R)-6-{[(2R,3S,4R,5R,6R)-6-[({[(2R,3R)-5-amino-3,4-dihydroxyoxan-2-yl]oxy}(hydroxy)phosphoryl)oxy]-5-[(3R)-3-(dodecanoyloxy)dodecanamido]-3-hydroxy-4-{[(3R)-3-hydroxydecanoyl]oxy}oxan-2-yl]methoxy}-4-{[(3R)-3-(hexadecanoyloxy)decanoyl]oxy}-5-[(3R)-3-hydroxydodecanamido]-2-(hydroxymethyl)oxan-3-yl]oxy}phosphonic acid	0.64,1.30,5.48,8.79,-1.29,-1.89,122,21,81,89,54,25	1	0	6
66	GlcNI-C2-C12:0-secondary-C12:0|GlcNI-C3-C10:0|GlcNII-C2prime-C12:0|GlcNII-C3prime-C10:0-secondary-C16:0|GlcNI-C1-AraN GlcNII-C1prime-AraN	307	-0.0081	217.78	C94H176N4O31P2	14.47	9.94	1920.39	{[(2R,3R)-5-amino-3,4-dihydroxyoxan-2-yl]oxy}({[(2R,3R,4R,5S,6R)-6-({[(2R,3R,4R,5S,6R)-5-[({[(2R,3R)-5-amino-3,4-dihydroxyoxan-2-yl]oxy}(hydroxy)phosphoryl)oxy]-4-{[(3R)-3-(hexadecanoyloxy)decanoyl]oxy}-3-[(3R)-3-hydroxydodecanamido]-6-(hydroxymethyl)oxan-2-yl]oxy}methyl)-3-[(3R)-3-(dodecanoyloxy)dodecanamido]-5-hydroxy-4-{[(3R)-3-hydroxydecanoyl]oxy}oxan-2-yl]oxy})phosphinic acid	1.10,1.74,11.50,14.57,9.09,-1.29,21,81,52,128,89,54	2	0	6
67	GlcNI-C2-C12:0-secondary-C12:0|GlcNI-C3-C10:0|GlcNII-C2prime-C12:0|GlcNII-C3prime-C10:0-secondary-C16:0|GlcNII-C1prime-AraN	289	-1.9369	204.15	C89H167N3O28P2	13.8	14.39	1789.26	{[(2R,3R,4R,5S,6R)-6-({[(2R,3R,4R,5S,6R)-5-[({[(2R,3R)-5-amino-3,4-dihydroxyoxan-2-yl]oxy}(hydroxy)phosphoryl)oxy]-4-{[(3R)-3-(hexadecanoyloxy)decanoyl]oxy}-3-[(3R)-3-hydroxydodecanamido]-6-(hydroxymethyl)oxan-2-yl]oxy}methyl)-3-[(3R)-3-(dodecanoyloxy)dodecanamido]-5-hydroxy-4-{[(3R)-3-hydroxydecanoyl]oxy}oxan-2-yl]oxy}phosphonic acid	1.02,1.69,5.93,8.79,-1.29,-1.89,23,81,21,119,54,25	1	0	6
68	GlcNI-C2-C12:0-secondary-C12:0|GlcNI-C3-C10:0|GlcNII-C2prime-C12:0|GlcNII-C3prime-C10:0-secondary-C16:0|no AraN	271	-3.899	192.33	C84H158N2O25P2	12.73	19.52	1658.12	{[(2R,3S,4R,5R,6R)-6-{[(2R,3S,4R,5R,6R)-5-[(3R)-3-(dodecanoyloxy)dodecanamido]-3-hydroxy-4-{[(3R)-3-hydroxydecanoyl]oxy}-6-(phosphonooxy)oxan-2-yl]methoxy}-4-{[(3R)-3-(hexadecanoyloxy)decanoyl]oxy}-5-[(3R)-3-hydroxydodecanamido]-2-(hydroxymethyl)oxan-3-yl]oxy}phosphonic acid	0.61,1.17,5.35,-1.29,-1.89,-2.84,113,23,81,54,25,50	0	0	6
69	GlcNI-C2-C12:0-secondary-C12:0|GlcNI-C3-C10:0|GlcNII-C2prime-C12:0|GlcNII-C3prime-C10:0|GlcNI-C1-AraN	242	-1.9869	172.08	C73H137N3O27P2	6.48	7.55	1550.84	{[(2R,3S,4R,5R,6R)-6-{[(2R,3S,4R,5R,6R)-6-[({[(2R,3R)-5-amino-3,4-dihydroxyoxan-2-yl]oxy}(hydroxy)phosphoryl)oxy]-5-[(3R)-3-(dodecanoyloxy)dodecanamido]-3-hydroxy-4-{[(3R)-3-hydroxydecanoyl]oxy}oxan-2-yl]methoxy}-4-{[(3R)-3-hydroxydecanoyl]oxy}-5-[(3R)-3-hydroxydodecanamido]-2-(hydroxymethyl)oxan-3-yl]oxy}phosphonic acid	0.64,1.30,5.48,8.79,-1.29,-1.89,105,21,81,89,54,25	1	0	5
70	GlcNI-C2-C12:0-secondary-C12:0|GlcNI-C3-C10:0|GlcNII-C2prime-C12:0|GlcNII-C3prime-C10:0|GlcNI-C1-AraN GlcNII-C1prime-AraN	260	-0.0081	184.59	C78H146N4O30P2	7.55	3.02	1681.97	{[(2R,3R)-5-amino-3,4-dihydroxyoxan-2-yl]oxy}({[(2R,3R,4R,5S,6R)-6-({[(2R,3R,4R,5S,6R)-5-[({[(2R,3R)-5-amino-3,4-dihydroxyoxan-2-yl]oxy}(hydroxy)phosphoryl)oxy]-4-{[(3R)-3-hydroxydecanoyl]oxy}-3-[(3R)-3-hydroxydodecanamido]-6-(hydroxymethyl)oxan-2-yl]oxy}methyl)-3-[(3R)-3-(dodecanoyloxy)dodecanamido]-5-hydroxy-4-{[(3R)-3-hydroxydecanoyl]oxy}oxan-2-yl]oxy})phosphinic acid	1.10,1.74,11.51,14.57,9.09,-1.29,21,81,52,111,89,54	2	0	5
71	GlcNI-C2-C12:0-secondary-C12:0|GlcNI-C3-C10:0|GlcNII-C2prime-C12:0|GlcNII-C3prime-C10:0|GlcNII-C1prime-AraN	242	-1.9369	172.14	C73H137N3O27P2	6.88	7.46	1550.84	{[(2R,3R,4R,5S,6R)-6-({[(2R,3R,4R,5S,6R)-5-[({[(2R,3R)-5-amino-3,4-dihydroxyoxan-2-yl]oxy}(hydroxy)phosphoryl)oxy]-4-{[(3R)-3-hydroxydecanoyl]oxy}-3-[(3R)-3-hydroxydodecanamido]-6-(hydroxymethyl)oxan-2-yl]oxy}methyl)-3-[(3R)-3-(dodecanoyloxy)dodecanamido]-5-hydroxy-4-{[(3R)-3-hydroxydecanoyl]oxy}oxan-2-yl]oxy}phosphonic acid	1.02,1.69,5.93,8.79,-1.29,-1.89,23,81,21,102,54,25	1	0	5
72	GlcNI-C2-C12:0-secondary-C12:0|GlcNI-C3-C10:0|GlcNII-C2prime-C12:0|GlcNII-C3prime-C10:0|no AraN	224	-3.899	159.18	C68H128N2O24P2	5.81	12.6	1419.71	{[(2R,3S,4R,5R,6R)-6-{[(2R,3S,4R,5R,6R)-5-[(3R)-3-(dodecanoyloxy)dodecanamido]-3-hydroxy-4-{[(3R)-3-hydroxydecanoyl]oxy}-6-(phosphonooxy)oxan-2-yl]methoxy}-4-{[(3R)-3-hydroxydecanoyl]oxy}-5-[(3R)-3-hydroxydodecanamido]-2-(hydroxymethyl)oxan-3-yl]oxy}phosphonic acid	0.61,1.17,5.35,-1.29,-1.89,-2.56,96,23,81,54,25,79	0	0	5
73	GlcNI-C2-C12:0-secondary-C12:0|GlcNI-C3|GlcNII-C2prime-C12:0-secondary-C12:0(2-OH)|GlcNII-C3prime-C10:0-secondary-C16:0|GlcNI-C1-AraN	295	-1.9869	209.87	C91H171N3O28P2	14.65	15.72	1817.31	{[(2R,3S,4R,5R,6R)-6-{[(2R,3S,4R,5R,6R)-6-[({[(2R,3R)-5-amino-3,4-dihydroxyoxan-2-yl]oxy}(hydroxy)phosphoryl)oxy]-5-[(3R)-3-(dodecanoyloxy)dodecanamido]-3,4-dihydroxyoxan-2-yl]methoxy}-4-{[(3R)-3-(hexadecanoyloxy)decanoyl]oxy}-5-[(3R)-3-{[(2R)-2-hydroxydodecanoyl]oxy}dodecanamido]-2-(hydroxymethyl)oxan-3-yl]oxy}phosphonic acid	0.64,1.30,5.48,8.79,-1.28,-1.30,124,21,69,77,106,42	1	1	6
74	GlcNI-C2-C12:0-secondary-C12:0|GlcNI-C3|GlcNII-C2prime-C12:0-secondary-C12:0(2-OH)|GlcNII-C3prime-C10:0-secondary-C16:0|GlcNI-C1-AraN GlcNII-C1prime-AraN	313	-0.0081	221.72	C96H180N4O31P2	15.72	11.19	1948.44	{[(2R,3R)-5-amino-3,4-dihydroxyoxan-2-yl]oxy}({[(2R,3R,4R,5S,6R)-6-({[(2R,3R,4R,5S,6R)-5-[({[(2R,3R)-5-amino-3,4-dihydroxyoxan-2-yl]oxy}(hydroxy)phosphoryl)oxy]-4-{[(3R)-3-(hexadecanoyloxy)decanoyl]oxy}-3-[(3R)-3-{[(2R)-2-hydroxydodecanoyl]oxy}dodecanamido]-6-(hydroxymethyl)oxan-2-yl]oxy}methyl)-3-[(3R)-3-(dodecanoyloxy)dodecanamido]-4,5-dihydroxyoxan-2-yl]oxy})phosphinic acid	1.10,1.74,11.73,14.65,9.09,-1.28,21,69,24,130,77,106	2	1	6
75	GlcNI-C2-C12:0-secondary-C12:0|GlcNI-C3|GlcNII-C2prime-C12:0-secondary-C12:0(2-OH)|GlcNII-C3prime-C10:0-secondary-C16:0|GlcNII-C1prime-AraN	295	-1.9365	209.95	C91H171N3O28P2	15.05	15.63	1817.31	{[(2R,3R,4R,5S,6R)-6-({[(2R,3R,4R,5S,6R)-5-[({[(2R,3R)-5-amino-3,4-dihydroxyoxan-2-yl]oxy}(hydroxy)phosphoryl)oxy]-4-{[(3R)-3-(hexadecanoyloxy)decanoyl]oxy}-3-[(3R)-3-{[(2R)-2-hydroxydodecanoyl]oxy}dodecanamido]-6-(hydroxymethyl)oxan-2-yl]oxy}methyl)-3-[(3R)-3-(dodecanoyloxy)dodecanamido]-4,5-dihydroxyoxan-2-yl]oxy}phosphonic acid	1.02,1.69,5.94,8.79,-1.30,-1.90,23,69,21,121,42,25	1	1	6
76	GlcNI-C2-C12:0-secondary-C12:0|GlcNI-C3|GlcNII-C2prime-C12:0-secondary-C12:0(2-OH)|GlcNII-C3prime-C10:0-secondary-C16:0|no AraN	277	-3.8986	197.12	C86H162N2O25P2	13.98	20.77	1686.18	{[(2R,3S,4R,5R,6R)-6-{[(2R,3S,4R,5R,6R)-5-[(3R)-3-(dodecanoyloxy)dodecanamido]-3,4-dihydroxy-6-(phosphonooxy)oxan-2-yl]methoxy}-4-{[(3R)-3-(hexadecanoyloxy)decanoyl]oxy}-5-[(3R)-3-{[(2R)-2-hydroxydodecanoyl]oxy}dodecanamido]-2-(hydroxymethyl)oxan-3-yl]oxy}phosphonic acid	0.61,1.18,5.35,-1.30,-1.90,-3.02,115,23,69,42,25,18	0	1	6
77	GlcNI-C2-C12:0-secondary-C12:0|GlcNI-C3|GlcNII-C2prime-C12:0-secondary-C12:0(2-OH)|GlcNII-C3prime-C10:0|GlcNI-C1-AraN	248	-1.9869	175.66	C75H141N3O27P2	7.73	8.8	1578.89	{[(2R,3S,4R,5R,6R)-6-{[(2R,3S,4R,5R,6R)-6-[({[(2R,3R)-5-amino-3,4-dihydroxyoxan-2-yl]oxy}(hydroxy)phosphoryl)oxy]-5-[(3R)-3-(dodecanoyloxy)dodecanamido]-3,4-dihydroxyoxan-2-yl]methoxy}-4-{[(3R)-3-hydroxydecanoyl]oxy}-5-[(3R)-3-{[(2R)-2-hydroxydodecanoyl]oxy}dodecanamido]-2-(hydroxymethyl)oxan-3-yl]oxy}phosphonic acid	0.64,1.30,5.48,8.79,-1.30,-1.90,107,21,69,77,42,25	1	1	5
78	GlcNI-C2-C12:0-secondary-C12:0|GlcNI-C3|GlcNII-C2prime-C12:0-secondary-C12:0(2-OH)|GlcNII-C3prime-C10:0|GlcNI-C1-AraN GlcNII-C1prime-AraN	266	-0.0081	188.39	C80H150N4O30P2	8.79	4.27	1710.03	{[(2R,3R)-5-amino-3,4-dihydroxyoxan-2-yl]oxy}({[(2R,3R,4R,5S,6R)-6-({[(2R,3R,4R,5S,6R)-5-[({[(2R,3R)-5-amino-3,4-dihydroxyoxan-2-yl]oxy}(hydroxy)phosphoryl)oxy]-4-{[(3R)-3-hydroxydecanoyl]oxy}-3-[(3R)-3-{[(2R)-2-hydroxydodecanoyl]oxy}dodecanamido]-6-(hydroxymethyl)oxan-2-yl]oxy}methyl)-3-[(3R)-3-(dodecanoyloxy)dodecanamido]-4,5-dihydroxyoxan-2-yl]oxy})phosphinic acid	1.10,1.74,11.73,14.65,9.09,-1.30,21,69,24,113,77,42	2	1	5
79	GlcNI-C2-C12:0-secondary-C12:0|GlcNI-C3|GlcNII-C2prime-C12:0-secondary-C12:0(2-OH)|GlcNII-C3prime-C10:0|GlcNII-C1prime-AraN	248	-1.9365	176.42	C75H141N3O27P2	8.13	8.71	1578.89	{[(2R,3R,4R,5S,6R)-6-({[(2R,3R,4R,5S,6R)-5-[({[(2R,3R)-5-amino-3,4-dihydroxyoxan-2-yl]oxy}(hydroxy)phosphoryl)oxy]-4-{[(3R)-3-hydroxydecanoyl]oxy}-3-[(3R)-3-{[(2R)-2-hydroxydodecanoyl]oxy}dodecanamido]-6-(hydroxymethyl)oxan-2-yl]oxy}methyl)-3-[(3R)-3-(dodecanoyloxy)dodecanamido]-4,5-dihydroxyoxan-2-yl]oxy}phosphonic acid	1.02,1.69,5.94,8.79,-1.30,-1.90,23,69,21,104,42,25	1	1	5
80	GlcNI-C2-C12:0-secondary-C12:0|GlcNI-C3|GlcNII-C2prime-C12:0-secondary-C12:0(2-OH)|GlcNII-C3prime-C10:0|no AraN	230	-3.8986	163.21	C70H132N2O24P2	7.06	13.85	1447.76	{[(2R,3S,4R,5R,6R)-6-{[(2R,3S,4R,5R,6R)-5-[(3R)-3-(dodecanoyloxy)dodecanamido]-3,4-dihydroxy-6-(phosphonooxy)oxan-2-yl]methoxy}-4-{[(3R)-3-hydroxydecanoyl]oxy}-5-[(3R)-3-{[(2R)-2-hydroxydodecanoyl]oxy}dodecanamido]-2-(hydroxymethyl)oxan-3-yl]oxy}phosphonic acid	0.61,1.18,5.35,-1.30,-1.90,-2.64,98,23,69,42,25,67	0	1	5
81	GlcNI-C2-C12:0-secondary-C12:0|GlcNI-C3|GlcNII-C2prime-C12:0-secondary-C12:0|GlcNII-C3prime-C10:0-secondary-C16:0|GlcNI-C1-AraN	294	-1.9869	210.22	C91H171N3O27P2	15.52	16.59	1801.31	{[(2R,3S,4R,5R,6R)-6-{[(2R,3S,4R,5R,6R)-6-[({[(2R,3R)-5-amino-3,4-dihydroxyoxan-2-yl]oxy}(hydroxy)phosphoryl)oxy]-5-[(3R)-3-(dodecanoyloxy)dodecanamido]-3,4-dihydroxyoxan-2-yl]methoxy}-5-[(3R)-3-(dodecanoyloxy)dodecanamido]-4-{[(3R)-3-(hexadecanoyloxy)decanoyl]oxy}-2-(hydroxymethyl)oxan-3-yl]oxy}phosphonic acid	0.64,1.30,5.48,8.79,-1.30,-1.90,123,21,69,77,42,25	1	0	6
82	GlcNI-C2-C12:0-secondary-C12:0|GlcNI-C3|GlcNII-C2prime-C12:0-secondary-C12:0|GlcNII-C3prime-C10:0-secondary-C16:0|GlcNI-C1-AraN GlcNII-C1prime-AraN	312	-0.0081	221.54	C96H180N4O30P2	16.59	12.06	1932.44	{[(2R,3R)-5-amino-3,4-dihydroxyoxan-2-yl]oxy}({[(2R,3R,4R,5S,6R)-6-({[(2R,3R,4R,5S,6R)-5-[({[(2R,3R)-5-amino-3,4-dihydroxyoxan-2-yl]oxy}(hydroxy)phosphoryl)oxy]-3-[(3R)-3-(dodecanoyloxy)dodecanamido]-4-{[(3R)-3-(hexadecanoyloxy)decanoyl]oxy}-6-(hydroxymethyl)oxan-2-yl]oxy}methyl)-3-[(3R)-3-(dodecanoyloxy)dodecanamido]-4,5-dihydroxyoxan-2-yl]oxy})phosphinic acid	1.10,1.74,11.64,14.77,9.09,-1.30,21,69,40,129,77,42	2	0	6
83	GlcNI-C2-C12:0-secondary-C12:0|GlcNI-C3|GlcNII-C2prime-C12:0-secondary-C12:0|GlcNII-C3prime-C10:0-secondary-C16:0|GlcNII-C1prime-AraN	294	-1.9365	208.16	C91H171N3O27P2	15.92	16.5	1801.31	{[(2R,3R,4R,5S,6R)-6-({[(2R,3R,4R,5S,6R)-5-[({[(2R,3R)-5-amino-3,4-dihydroxyoxan-2-yl]oxy}(hydroxy)phosphoryl)oxy]-3-[(3R)-3-(dodecanoyloxy)dodecanamido]-4-{[(3R)-3-(hexadecanoyloxy)decanoyl]oxy}-6-(hydroxymethyl)oxan-2-yl]oxy}methyl)-3-[(3R)-3-(dodecanoyloxy)dodecanamido]-4,5-dihydroxyoxan-2-yl]oxy}phosphonic acid	1.02,1.69,5.94,8.79,-1.30,-1.90,23,69,21,120,42,25	1	0	6
84	GlcNI-C2-C12:0-secondary-C12:0|GlcNI-C3|GlcNII-C2prime-C12:0-secondary-C12:0|GlcNII-C3prime-C10:0-secondary-C16:0|no AraN	276	-3.8986	195.43	C86H162N2O24P2	14.85	21.64	1670.18	{[(2R,3S,4R,5R,6R)-5-[(3R)-3-(dodecanoyloxy)dodecanamido]-6-{[(2R,3S,4R,5R,6R)-5-[(3R)-3-(dodecanoyloxy)dodecanamido]-3,4-dihydroxy-6-(phosphonooxy)oxan-2-yl]methoxy}-4-{[(3R)-3-(hexadecanoyloxy)decanoyl]oxy}-2-(hydroxymethyl)oxan-3-yl]oxy}phosphonic acid	0.61,1.18,5.35,-1.30,-1.90,-3.02,114,23,69,42,25,18	0	0	6
85	GlcNI-C2-C12:0-secondary-C12:0|GlcNI-C3|GlcNII-C2prime-C12:0-secondary-C12:0|GlcNII-C3prime-C10:0|GlcNI-C1-AraN	247	-1.9869	174.8	C75H141N3O26P2	8.6	9.67	1562.9	{[(2R,3S,4R,5R,6R)-6-{[(2R,3S,4R,5R,6R)-6-[({[(2R,3R)-5-amino-3,4-dihydroxyoxan-2-yl]oxy}(hydroxy)phosphoryl)oxy]-5-[(3R)-3-(dodecanoyloxy)dodecanamido]-3,4-dihydroxyoxan-2-yl]methoxy}-5-[(3R)-3-(dodecanoyloxy)dodecanamido]-4-{[(3R)-3-hydroxydecanoyl]oxy}-2-(hydroxymethyl)oxan-3-yl]oxy}phosphonic acid	0.64,1.30,5.48,8.79,-1.30,-1.90,106,21,69,77,42,25	1	0	5
86	GlcNI-C2-C12:0-secondary-C12:0|GlcNI-C3|GlcNII-C2prime-C12:0-secondary-C12:0|GlcNII-C3prime-C10:0|GlcNI-C1-AraN GlcNII-C1prime-AraN	265	-0.0081	187.61	C80H150N4O29P2	9.67	5.14	1694.03	{[(2R,3R)-5-amino-3,4-dihydroxyoxan-2-yl]oxy}({[(2R,3R,4R,5S,6R)-6-({[(2R,3R,4R,5S,6R)-5-[({[(2R,3R)-5-amino-3,4-dihydroxyoxan-2-yl]oxy}(hydroxy)phosphoryl)oxy]-3-[(3R)-3-(dodecanoyloxy)dodecanamido]-4-{[(3R)-3-hydroxydecanoyl]oxy}-6-(hydroxymethyl)oxan-2-yl]oxy}methyl)-3-[(3R)-3-(dodecanoyloxy)dodecanamido]-4,5-dihydroxyoxan-2-yl]oxy})phosphinic acid	1.10,1.74,11.65,14.77,9.09,-1.30,21,69,40,112,77,42	2	0	5
87	GlcNI-C2-C12:0-secondary-C12:0|GlcNI-C3|GlcNII-C2prime-C12:0-secondary-C12:0|GlcNII-C3prime-C10:0|GlcNII-C1prime-AraN	247	-1.9365	174.65	C75H141N3O26P2	9	9.58	1562.9	{[(2R,3R,4R,5S,6R)-6-({[(2R,3R,4R,5S,6R)-5-[({[(2R,3R)-5-amino-3,4-dihydroxyoxan-2-yl]oxy}(hydroxy)phosphoryl)oxy]-3-[(3R)-3-(dodecanoyloxy)dodecanamido]-4-{[(3R)-3-hydroxydecanoyl]oxy}-6-(hydroxymethyl)oxan-2-yl]oxy}methyl)-3-[(3R)-3-(dodecanoyloxy)dodecanamido]-4,5-dihydroxyoxan-2-yl]oxy}phosphonic acid	1.02,1.69,5.94,8.79,-1.30,-1.90,23,69,21,103,42,25	1	0	5
88	GlcNI-C2-C12:0-secondary-C12:0|GlcNI-C3|GlcNII-C2prime-C12:0-secondary-C12:0|GlcNII-C3prime-C10:0|no AraN	229	-3.8986	160.69	C70H132N2O23P2	7.93	14.72	1431.77	{[(2R,3S,4R,5R,6R)-5-[(3R)-3-(dodecanoyloxy)dodecanamido]-6-{[(2R,3S,4R,5R,6R)-5-[(3R)-3-(dodecanoyloxy)dodecanamido]-3,4-dihydroxy-6-(phosphonooxy)oxan-2-yl]methoxy}-4-{[(3R)-3-hydroxydecanoyl]oxy}-2-(hydroxymethyl)oxan-3-yl]oxy}phosphonic acid	0.61,1.18,5.35,-1.30,-1.90,-2.64,97,23,69,42,25,67	0	0	5
89	GlcNI-C2-C12:0-secondary-C12:0|GlcNI-C3|GlcNII-C2prime-C12:0|GlcNII-C3prime-C10:0-secondary-C16:0|GlcNI-C1-AraN	259	-1.9869	185.29	C79H149N3O26P2	10.38	11.45	1619	{[(2R,3S,4R,5R,6R)-6-{[(2R,3S,4R,5R,6R)-6-[({[(2R,3R)-5-amino-3,4-dihydroxyoxan-2-yl]oxy}(hydroxy)phosphoryl)oxy]-5-[(3R)-3-(dodecanoyloxy)dodecanamido]-3,4-dihydroxyoxan-2-yl]methoxy}-4-{[(3R)-3-(hexadecanoyloxy)decanoyl]oxy}-5-[(3R)-3-hydroxydodecanamido]-2-(hydroxymethyl)oxan-3-yl]oxy}phosphonic acid	0.64,1.30,5.48,8.79,-1.29,-1.89,110,21,69,77,42,25	1	0	5
90	GlcNI-C2-C12:0-secondary-C12:0|GlcNI-C3|GlcNII-C2prime-C12:0|GlcNII-C3prime-C10:0-secondary-C16:0|GlcNI-C1-AraN GlcNII-C1prime-AraN	277	-0.0081	196.8	C84H158N4O29P2	11.44	6.92	1750.13	{[(2R,3R)-5-amino-3,4-dihydroxyoxan-2-yl]oxy}({[(2R,3R,4R,5S,6R)-6-({[(2R,3R,4R,5S,6R)-5-[({[(2R,3R)-5-amino-3,4-dihydroxyoxan-2-yl]oxy}(hydroxy)phosphoryl)oxy]-4-{[(3R)-3-(hexadecanoyloxy)decanoyl]oxy}-3-[(3R)-3-hydroxydodecanamido]-6-(hydroxymethyl)oxan-2-yl]oxy}methyl)-3-[(3R)-3-(dodecanoyloxy)dodecanamido]-4,5-dihydroxyoxan-2-yl]oxy})phosphinic acid	1.10,1.74,11.63,14.77,9.09,-1.29,21,69,40,116,77,42	2	0	5
91	GlcNI-C2-C12:0-secondary-C12:0|GlcNI-C3|GlcNII-C2prime-C12:0|GlcNII-C3prime-C10:0-secondary-C16:0|GlcNII-C1prime-AraN	259	-1.9365	184.74	C79H149N3O26P2	10.78	11.36	1619	{[(2R,3R,4R,5S,6R)-6-({[(2R,3R,4R,5S,6R)-5-[({[(2R,3R)-5-amino-3,4-dihydroxyoxan-2-yl]oxy}(hydroxy)phosphoryl)oxy]-4-{[(3R)-3-(hexadecanoyloxy)decanoyl]oxy}-3-[(3R)-3-hydroxydodecanamido]-6-(hydroxymethyl)oxan-2-yl]oxy}methyl)-3-[(3R)-3-(dodecanoyloxy)dodecanamido]-4,5-dihydroxyoxan-2-yl]oxy}phosphonic acid	1.02,1.69,5.94,8.79,-1.29,-1.89,23,69,21,107,42,25	1	0	5
92	GlcNI-C2-C12:0-secondary-C12:0|GlcNI-C3|GlcNII-C2prime-C12:0|GlcNII-C3prime-C10:0-secondary-C16:0|no AraN	241	-3.8986	172.48	C74H140N2O23P2	9.71	16.5	1487.87	{[(2R,3S,4R,5R,6R)-6-{[(2R,3S,4R,5R,6R)-5-[(3R)-3-(dodecanoyloxy)dodecanamido]-3,4-dihydroxy-6-(phosphonooxy)oxan-2-yl]methoxy}-4-{[(3R)-3-(hexadecanoyloxy)decanoyl]oxy}-5-[(3R)-3-hydroxydodecanamido]-2-(hydroxymethyl)oxan-3-yl]oxy}phosphonic acid	0.61,1.18,5.35,-1.29,-1.89,-3.00,101,23,69,42,25,18	0	0	5
93	GlcNI-C2-C12:0-secondary-C12:0|GlcNI-C3|GlcNII-C2prime-C12:0|GlcNII-C3prime-C10:0|GlcNI-C1-AraN	212	-1.9869	152.1	C63H119N3O25P2	3.46	4.53	1380.59	{[(2R,3S,4R,5R,6R)-6-{[(2R,3S,4R,5R,6R)-6-[({[(2R,3R)-5-amino-3,4-dihydroxyoxan-2-yl]oxy}(hydroxy)phosphoryl)oxy]-5-[(3R)-3-(dodecanoyloxy)dodecanamido]-3,4-dihydroxyoxan-2-yl]methoxy}-4-{[(3R)-3-hydroxydecanoyl]oxy}-5-[(3R)-3-hydroxydodecanamido]-2-(hydroxymethyl)oxan-3-yl]oxy}phosphonic acid	0.64,1.30,5.48,8.79,-1.25,-1.29,93,21,69,77,79,42	1	0	4
94	GlcNI-C2-C12:0-secondary-C12:0|GlcNI-C3|GlcNII-C2prime-C12:0|GlcNII-C3prime-C10:0|GlcNI-C1-AraN GlcNII-C1prime-AraN	230	-0.0081	164.46	C68H128N4O28P2	4.52	0	1511.72	{[(2R,3R)-5-amino-3,4-dihydroxyoxan-2-yl]oxy}({[(2R,3R,4R,5S,6R)-6-({[(2R,3R,4R,5S,6R)-5-[({[(2R,3R)-5-amino-3,4-dihydroxyoxan-2-yl]oxy}(hydroxy)phosphoryl)oxy]-4-{[(3R)-3-hydroxydecanoyl]oxy}-3-[(3R)-3-hydroxydodecanamido]-6-(hydroxymethyl)oxan-2-yl]oxy}methyl)-3-[(3R)-3-(dodecanoyloxy)dodecanamido]-4,5-dihydroxyoxan-2-yl]oxy})phosphinic acid	1.10,1.74,11.64,14.77,9.09,-1.29,21,69,40,99,77,42	2	0	4
95	GlcNI-C2-C12:0-secondary-C12:0|GlcNI-C3|GlcNII-C2prime-C12:0|GlcNII-C3prime-C10:0|GlcNII-C1prime-AraN	212	-1.9365	149.71	C63H119N3O25P2	3.86	4.44	1380.59	{[(2R,3R,4R,5S,6R)-6-({[(2R,3R,4R,5S,6R)-5-[({[(2R,3R)-5-amino-3,4-dihydroxyoxan-2-yl]oxy}(hydroxy)phosphoryl)oxy]-4-{[(3R)-3-hydroxydecanoyl]oxy}-3-[(3R)-3-hydroxydodecanamido]-6-(hydroxymethyl)oxan-2-yl]oxy}methyl)-3-[(3R)-3-(dodecanoyloxy)dodecanamido]-4,5-dihydroxyoxan-2-yl]oxy}phosphonic acid	1.02,1.69,5.94,8.79,-1.29,-1.89,23,69,21,90,42,25	1	0	4
96	GlcNI-C2-C12:0-secondary-C12:0|GlcNI-C3|GlcNII-C2prime-C12:0|GlcNII-C3prime-C10:0|no AraN	194	-3.8986	136.09	C58H110N2O22P2	2.79	9.58	1249.46	{[(2R,3S,4R,5R,6R)-6-{[(2R,3S,4R,5R,6R)-5-[(3R)-3-(dodecanoyloxy)dodecanamido]-3,4-dihydroxy-6-(phosphonooxy)oxan-2-yl]methoxy}-4-{[(3R)-3-hydroxydecanoyl]oxy}-5-[(3R)-3-hydroxydodecanamido]-2-(hydroxymethyl)oxan-3-yl]oxy}phosphonic acid	0.61,1.18,5.35,-1.29,-1.89,-2.84,84,23,69,42,25,67	0	0	4
97	GlcNI-C2-C12:0|GlcNI-C3-C10:0|GlcNII-C2prime-C12:0-secondary-C12:0(2-OH)|GlcNII-C3prime-C10:0-secondary-C16:0|GlcNI-C1-AraN	290	-1.9869	208.17	C89H167N3O29P2	12.53	13.6	1805.26	{[(2R,3S,4R,5R,6R)-6-{[(2R,3S,4R,5R,6R)-6-[({[(2R,3R)-5-amino-3,4-dihydroxyoxan-2-yl]oxy}(hydroxy)phosphoryl)oxy]-3-hydroxy-4-{[(3R)-3-hydroxydecanoyl]oxy}-5-[(3R)-3-hydroxydodecanamido]oxan-2-yl]methoxy}-4-{[(3R)-3-(hexadecanoyloxy)decanoyl]oxy}-5-[(3R)-3-{[(2R)-2-hydroxydodecanoyl]oxy}dodecanamido]-2-(hydroxymethyl)oxan-3-yl]oxy}phosphonic acid	0.64,1.30,5.48,8.79,-1.29,-1.89,123,21,81,89,25,54	1	1	6
98	GlcNI-C2-C12:0|GlcNI-C3-C10:0|GlcNII-C2prime-C12:0-secondary-C12:0(2-OH)|GlcNII-C3prime-C10:0-secondary-C16:0|GlcNI-C1-AraN GlcNII-C1prime-AraN	308	-0.0081	220.17	C94H176N4O32P2	13.6	9.07	1936.39	{[(2R,3R)-5-amino-3,4-dihydroxyoxan-2-yl]oxy}({[(2R,3R,4R,5S,6R)-6-({[(2R,3R,4R,5S,6R)-5-[({[(2R,3R)-5-amino-3,4-dihydroxyoxan-2-yl]oxy}(hydroxy)phosphoryl)oxy]-4-{[(3R)-3-(hexadecanoyloxy)decanoyl]oxy}-3-[(3R)-3-{[(2R)-2-hydroxydodecanoyl]oxy}dodecanamido]-6-(hydroxymethyl)oxan-2-yl]oxy}methyl)-5-hydroxy-4-{[(3R)-3-hydroxydecanoyl]oxy}-3-[(3R)-3-hydroxydodecanamido]oxan-2-yl]oxy})phosphinic acid	1.10,1.74,11.58,14.58,9.09,-1.29,21,81,52,129,89,25	2	1	6
99	GlcNI-C2-C12:0|GlcNI-C3-C10:0|GlcNII-C2prime-C12:0-secondary-C12:0(2-OH)|GlcNII-C3prime-C10:0-secondary-C16:0|GlcNII-C1prime-AraN	290	-1.9369	206.61	C89H167N3O29P2	12.93	13.51	1805.26	{[(2R,3R,4R,5S,6R)-6-({[(2R,3R,4R,5S,6R)-5-[({[(2R,3R)-5-amino-3,4-dihydroxyoxan-2-yl]oxy}(hydroxy)phosphoryl)oxy]-4-{[(3R)-3-(hexadecanoyloxy)decanoyl]oxy}-3-[(3R)-3-{[(2R)-2-hydroxydodecanoyl]oxy}dodecanamido]-6-(hydroxymethyl)oxan-2-yl]oxy}methyl)-5-hydroxy-4-{[(3R)-3-hydroxydecanoyl]oxy}-3-[(3R)-3-hydroxydodecanamido]oxan-2-yl]oxy}phosphonic acid	1.02,1.69,5.93,8.79,-1.29,-1.89,23,81,21,120,25,54	1	1	6
100	GlcNI-C2-C12:0|GlcNI-C3-C10:0|GlcNII-C2prime-C12:0-secondary-C12:0(2-OH)|GlcNII-C3prime-C10:0-secondary-C16:0|no AraN	272	-3.8991	195.48	C84H158N2O26P2	11.86	18.65	1674.12	{[(2R,3S,4R,5R,6R)-4-{[(3R)-3-(hexadecanoyloxy)decanoyl]oxy}-6-{[(2R,3S,4R,5R,6R)-3-hydroxy-4-{[(3R)-3-hydroxydecanoyl]oxy}-5-[(3R)-3-hydroxydodecanamido]-6-(phosphonooxy)oxan-2-yl]methoxy}-5-[(3R)-3-{[(2R)-2-hydroxydodecanoyl]oxy}dodecanamido]-2-(hydroxymethyl)oxan-3-yl]oxy}phosphonic acid	0.61,1.17,5.35,-1.29,-1.89,-2.84,114,23,81,25,54,50	0	1	6
101	GlcNI-C2-C12:0|GlcNI-C3-C10:0|GlcNII-C2prime-C12:0-secondary-C12:0(2-OH)|GlcNII-C3prime-C10:0|GlcNI-C1-AraN	243	-1.9869	174.08	C73H137N3O28P2	5.61	6.68	1566.84	{[(2R,3S,4R,5R,6R)-6-{[(2R,3S,4R,5R,6R)-6-[({[(2R,3R)-5-amino-3,4-dihydroxyoxan-2-yl]oxy}(hydroxy)phosphoryl)oxy]-3-hydroxy-4-{[(3R)-3-hydroxydecanoyl]oxy}-5-[(3R)-3-hydroxydodecanamido]oxan-2-yl]methoxy}-4-{[(3R)-3-hydroxydecanoyl]oxy}-5-[(3R)-3-{[(2R)-2-hydroxydodecanoyl]oxy}dodecanamido]-2-(hydroxymethyl)oxan-3-yl]oxy}phosphonic acid	0.64,1.30,5.48,8.79,-1.29,-1.89,106,21,81,89,25,54	1	1	5
102	GlcNI-C2-C12:0|GlcNI-C3-C10:0|GlcNII-C2prime-C12:0-secondary-C12:0(2-OH)|GlcNII-C3prime-C10:0|GlcNI-C1-AraN GlcNII-C1prime-AraN	261	-0.0081	186.56	C78H146N4O31P2	6.67	2.15	1697.97	{[(2R,3R)-5-amino-3,4-dihydroxyoxan-2-yl]oxy}({[(2R,3R,4R,5S,6R)-6-({[(2R,3R,4R,5S,6R)-5-[({[(2R,3R)-5-amino-3,4-dihydroxyoxan-2-yl]oxy}(hydroxy)phosphoryl)oxy]-4-{[(3R)-3-hydroxydecanoyl]oxy}-3-[(3R)-3-{[(2R)-2-hydroxydodecanoyl]oxy}dodecanamido]-6-(hydroxymethyl)oxan-2-yl]oxy}methyl)-5-hydroxy-4-{[(3R)-3-hydroxydecanoyl]oxy}-3-[(3R)-3-hydroxydodecanamido]oxan-2-yl]oxy})phosphinic acid	1.10,1.74,11.59,14.58,9.09,-1.29,21,81,52,112,89,25	2	1	5
103	GlcNI-C2-C12:0|GlcNI-C3-C10:0|GlcNII-C2prime-C12:0-secondary-C12:0(2-OH)|GlcNII-C3prime-C10:0|GlcNII-C1prime-AraN	243	-1.9369	173.09	C73H137N3O28P2	6.01	6.59	1566.84	{[(2R,3R,4R,5S,6R)-6-({[(2R,3R,4R,5S,6R)-5-[({[(2R,3R)-5-amino-3,4-dihydroxyoxan-2-yl]oxy}(hydroxy)phosphoryl)oxy]-4-{[(3R)-3-hydroxydecanoyl]oxy}-3-[(3R)-3-{[(2R)-2-hydroxydodecanoyl]oxy}dodecanamido]-6-(hydroxymethyl)oxan-2-yl]oxy}methyl)-5-hydroxy-4-{[(3R)-3-hydroxydecanoyl]oxy}-3-[(3R)-3-hydroxydodecanamido]oxan-2-yl]oxy}phosphonic acid	1.02,1.69,5.93,8.79,-1.29,-1.89,23,81,21,103,25,54	1	1	5
104	GlcNI-C2-C12:0|GlcNI-C3-C10:0|GlcNII-C2prime-C12:0-secondary-C12:0(2-OH)|GlcNII-C3prime-C10:0|no AraN	225	-3.8991	161.37	C68H128N2O25P2	4.94	11.73	1435.71	{[(2R,3S,4R,5R,6R)-6-{[(2R,3S,4R,5R,6R)-3-hydroxy-4-{[(3R)-3-hydroxydecanoyl]oxy}-5-[(3R)-3-hydroxydodecanamido]-6-(phosphonooxy)oxan-2-yl]methoxy}-4-{[(3R)-3-hydroxydecanoyl]oxy}-5-[(3R)-3-{[(2R)-2-hydroxydodecanoyl]oxy}dodecanamido]-2-(hydroxymethyl)oxan-3-yl]oxy}phosphonic acid	0.61,1.17,5.35,-1.29,-1.89,-2.56,97,23,81,25,54,79	0	1	5
105	GlcNI-C2-C12:0|GlcNI-C3-C10:0|GlcNII-C2prime-C12:0-secondary-C12:0|GlcNII-C3prime-C10:0-secondary-C16:0|GlcNI-C1-AraN	289	-1.9869	207.34	C89H167N3O28P2	13.4	14.47	1789.26	{[(2R,3S,4R,5R,6R)-6-{[(2R,3S,4R,5R,6R)-6-[({[(2R,3R)-5-amino-3,4-dihydroxyoxan-2-yl]oxy}(hydroxy)phosphoryl)oxy]-3-hydroxy-4-{[(3R)-3-hydroxydecanoyl]oxy}-5-[(3R)-3-hydroxydodecanamido]oxan-2-yl]methoxy}-5-[(3R)-3-(dodecanoyloxy)dodecanamido]-4-{[(3R)-3-(hexadecanoyloxy)decanoyl]oxy}-2-(hydroxymethyl)oxan-3-yl]oxy}phosphonic acid	0.64,1.30,5.48,8.79,-1.29,-1.89,122,21,81,89,25,54	1	0	6
106	GlcNI-C2-C12:0|GlcNI-C3-C10:0|GlcNII-C2prime-C12:0-secondary-C12:0|GlcNII-C3prime-C10:0-secondary-C16:0|GlcNI-C1-AraN GlcNII-C1prime-AraN	307	-0.0081	219.34	C94H176N4O31P2	14.47	9.94	1920.39	{[(2R,3R)-5-amino-3,4-dihydroxyoxan-2-yl]oxy}({[(2R,3R,4R,5S,6R)-6-({[(2R,3R,4R,5S,6R)-5-[({[(2R,3R)-5-amino-3,4-dihydroxyoxan-2-yl]oxy}(hydroxy)phosphoryl)oxy]-3-[(3R)-3-(dodecanoyloxy)dodecanamido]-4-{[(3R)-3-(hexadecanoyloxy)decanoyl]oxy}-6-(hydroxymethyl)oxan-2-yl]oxy}methyl)-5-hydroxy-4-{[(3R)-3-hydroxydecanoyl]oxy}-3-[(3R)-3-hydroxydodecanamido]oxan-2-yl]oxy})phosphinic acid	1.10,1.74,11.50,14.57,9.09,-1.29,21,81,52,128,89,25	2	0	6
107	GlcNI-C2-C12:0|GlcNI-C3-C10:0|GlcNII-C2prime-C12:0-secondary-C12:0|GlcNII-C3prime-C10:0-secondary-C16:0|GlcNII-C1prime-AraN	289	-1.9369	205.27	C89H167N3O28P2	13.8	14.39	1789.26	{[(2R,3R,4R,5S,6R)-6-({[(2R,3R,4R,5S,6R)-5-[({[(2R,3R)-5-amino-3,4-dihydroxyoxan-2-yl]oxy}(hydroxy)phosphoryl)oxy]-3-[(3R)-3-(dodecanoyloxy)dodecanamido]-4-{[(3R)-3-(hexadecanoyloxy)decanoyl]oxy}-6-(hydroxymethyl)oxan-2-yl]oxy}methyl)-5-hydroxy-4-{[(3R)-3-hydroxydecanoyl]oxy}-3-[(3R)-3-hydroxydodecanamido]oxan-2-yl]oxy}phosphonic acid	1.02,1.69,5.93,8.79,-1.29,-1.89,23,81,21,119,25,54	1	0	6
108	GlcNI-C2-C12:0|GlcNI-C3-C10:0|GlcNII-C2prime-C12:0-secondary-C12:0|GlcNII-C3prime-C10:0-secondary-C16:0|no AraN	271	-3.899	194.53	C84H158N2O25P2	12.73	19.52	1658.12	{[(2R,3S,4R,5R,6R)-5-[(3R)-3-(dodecanoyloxy)dodecanamido]-4-{[(3R)-3-(hexadecanoyloxy)decanoyl]oxy}-6-{[(2R,3S,4R,5R,6R)-3-hydroxy-4-{[(3R)-3-hydroxydecanoyl]oxy}-5-[(3R)-3-hydroxydodecanamido]-6-(phosphonooxy)oxan-2-yl]methoxy}-2-(hydroxymethyl)oxan-3-yl]oxy}phosphonic acid	0.61,1.17,5.35,-1.29,-1.89,-2.84,113,23,81,25,54,50	0	0	6
109	GlcNI-C2-C12:0|GlcNI-C3-C10:0|GlcNII-C2prime-C12:0-secondary-C12:0|GlcNII-C3prime-C10:0|GlcNI-C1-AraN	242	-1.9869	173.23	C73H137N3O27P2	6.48	7.55	1550.84	{[(2R,3S,4R,5R,6R)-6-{[(2R,3S,4R,5R,6R)-6-[({[(2R,3R)-5-amino-3,4-dihydroxyoxan-2-yl]oxy}(hydroxy)phosphoryl)oxy]-3-hydroxy-4-{[(3R)-3-hydroxydecanoyl]oxy}-5-[(3R)-3-hydroxydodecanamido]oxan-2-yl]methoxy}-5-[(3R)-3-(dodecanoyloxy)dodecanamido]-4-{[(3R)-3-hydroxydecanoyl]oxy}-2-(hydroxymethyl)oxan-3-yl]oxy}phosphonic acid	0.64,1.30,5.48,8.79,-1.29,-1.89,105,21,81,89,25,54	1	0	5
110	GlcNI-C2-C12:0|GlcNI-C3-C10:0|GlcNII-C2prime-C12:0-secondary-C12:0|GlcNII-C3prime-C10:0|GlcNI-C1-AraN GlcNII-C1prime-AraN	260	-0.0081	185.85	C78H146N4O30P2	7.55	3.02	1681.97	{[(2R,3R)-5-amino-3,4-dihydroxyoxan-2-yl]oxy}({[(2R,3R,4R,5S,6R)-6-({[(2R,3R,4R,5S,6R)-5-[({[(2R,3R)-5-amino-3,4-dihydroxyoxan-2-yl]oxy}(hydroxy)phosphoryl)oxy]-3-[(3R)-3-(dodecanoyloxy)dodecanamido]-4-{[(3R)-3-hydroxydecanoyl]oxy}-6-(hydroxymethyl)oxan-2-yl]oxy}methyl)-5-hydroxy-4-{[(3R)-3-hydroxydecanoyl]oxy}-3-[(3R)-3-hydroxydodecanamido]oxan-2-yl]oxy})phosphinic acid	1.10,1.74,11.95,14.57,9.09,-1.29,21,81,52,111,89,25	2	0	5
111	GlcNI-C2-C12:0|GlcNI-C3-C10:0|GlcNII-C2prime-C12:0-secondary-C12:0|GlcNII-C3prime-C10:0|GlcNII-C1prime-AraN	242	-1.9369	172.07	C73H137N3O27P2	6.88	7.46	1550.84	{[(2R,3R,4R,5S,6R)-6-({[(2R,3R,4R,5S,6R)-5-[({[(2R,3R)-5-amino-3,4-dihydroxyoxan-2-yl]oxy}(hydroxy)phosphoryl)oxy]-3-[(3R)-3-(dodecanoyloxy)dodecanamido]-4-{[(3R)-3-hydroxydecanoyl]oxy}-6-(hydroxymethyl)oxan-2-yl]oxy}methyl)-5-hydroxy-4-{[(3R)-3-hydroxydecanoyl]oxy}-3-[(3R)-3-hydroxydodecanamido]oxan-2-yl]oxy}phosphonic acid	1.02,1.69,5.93,8.79,-1.29,-1.89,23,81,21,102,25,54	1	0	5
112	GlcNI-C2-C12:0|GlcNI-C3-C10:0|GlcNII-C2prime-C12:0-secondary-C12:0|GlcNII-C3prime-C10:0|no AraN	224	-3.899	160.54	C68H128N2O24P2	5.81	12.6	1419.71	{[(2R,3S,4R,5R,6R)-5-[(3R)-3-(dodecanoyloxy)dodecanamido]-6-{[(2R,3S,4R,5R,6R)-3-hydroxy-4-{[(3R)-3-hydroxydecanoyl]oxy}-5-[(3R)-3-hydroxydodecanamido]-6-(phosphonooxy)oxan-2-yl]methoxy}-4-{[(3R)-3-hydroxydecanoyl]oxy}-2-(hydroxymethyl)oxan-3-yl]oxy}phosphonic acid	0.61,1.17,5.35,-1.29,-1.89,-2.56,96,23,81,25,54,79	0	0	5
113	GlcNI-C2-C12:0|GlcNI-C3-C10:0|GlcNII-C2prime-C12:0|GlcNII-C3prime-C10:0-secondary-C16:0|GlcNI-C1-AraN	254	-1.9869	182.02	C77H145N3O27P2	8.26	9.33	1606.95	{[(2R,3S,4R,5R,6R)-6-{[(2R,3S,4R,5R,6R)-6-[({[(2R,3R)-5-amino-3,4-dihydroxyoxan-2-yl]oxy}(hydroxy)phosphoryl)oxy]-3-hydroxy-4-{[(3R)-3-hydroxydecanoyl]oxy}-5-[(3R)-3-hydroxydodecanamido]oxan-2-yl]methoxy}-4-{[(3R)-3-(hexadecanoyloxy)decanoyl]oxy}-5-[(3R)-3-hydroxydodecanamido]-2-(hydroxymethyl)oxan-3-yl]oxy}phosphonic acid	0.64,1.30,5.48,8.79,-1.28,-1.88,109,21,81,89,25,54	1	0	5
114	GlcNI-C2-C12:0|GlcNI-C3-C10:0|GlcNII-C2prime-C12:0|GlcNII-C3prime-C10:0-secondary-C16:0|GlcNI-C1-AraN GlcNII-C1prime-AraN	272	-0.0081	192.81	C82H154N4O30P2	9.32	4.8	1738.08	{[(2R,3R)-5-amino-3,4-dihydroxyoxan-2-yl]oxy}({[(2R,3R,4R,5S,6R)-6-({[(2R,3R,4R,5S,6R)-5-[({[(2R,3R)-5-amino-3,4-dihydroxyoxan-2-yl]oxy}(hydroxy)phosphoryl)oxy]-4-{[(3R)-3-(hexadecanoyloxy)decanoyl]oxy}-3-[(3R)-3-hydroxydodecanamido]-6-(hydroxymethyl)oxan-2-yl]oxy}methyl)-5-hydroxy-4-{[(3R)-3-hydroxydecanoyl]oxy}-3-[(3R)-3-hydroxydodecanamido]oxan-2-yl]oxy})phosphinic acid	1.10,1.74,11.50,14.57,9.09,-1.28,21,81,52,115,89,25	2	0	5
115	GlcNI-C2-C12:0|GlcNI-C3-C10:0|GlcNII-C2prime-C12:0|GlcNII-C3prime-C10:0-secondary-C16:0|GlcNII-C1prime-AraN	254	-1.9369	181.95	C77H145N3O27P2	8.65	9.24	1606.95	{[(2R,3R,4R,5S,6R)-6-({[(2R,3R,4R,5S,6R)-5-[({[(2R,3R)-5-amino-3,4-dihydroxyoxan-2-yl]oxy}(hydroxy)phosphoryl)oxy]-4-{[(3R)-3-(hexadecanoyloxy)decanoyl]oxy}-3-[(3R)-3-hydroxydodecanamido]-6-(hydroxymethyl)oxan-2-yl]oxy}methyl)-5-hydroxy-4-{[(3R)-3-hydroxydecanoyl]oxy}-3-[(3R)-3-hydroxydodecanamido]oxan-2-yl]oxy}phosphonic acid	1.02,1.69,5.93,8.79,-1.28,-1.88,23,81,21,106,25,54	1	0	5
116	GlcNI-C2-C12:0|GlcNI-C3-C10:0|GlcNII-C2prime-C12:0|GlcNII-C3prime-C10:0-secondary-C16:0|no AraN	236	-3.899	169.21	C72H136N2O24P2	7.59	14.38	1475.82	{[(2R,3S,4R,5R,6R)-4-{[(3R)-3-(hexadecanoyloxy)decanoyl]oxy}-6-{[(2R,3S,4R,5R,6R)-3-hydroxy-4-{[(3R)-3-hydroxydecanoyl]oxy}-5-[(3R)-3-hydroxydodecanamido]-6-(phosphonooxy)oxan-2-yl]methoxy}-5-[(3R)-3-hydroxydodecanamido]-2-(hydroxymethyl)oxan-3-yl]oxy}phosphonic acid	0.61,1.17,5.35,-1.28,-1.88,-2.83,100,23,81,25,54,50	0	0	5
117	GlcNI-C2-C12:0|GlcNI-C3-C10:0|GlcNII-C2prime-C12:0|GlcNII-C3prime-C10:0|GlcNI-C1-AraN	207	-1.9869	147.66	C61H115N3O26P2	1.34	2.41	1368.53	{[(2R,3S,4R,5R,6R)-6-{[(2R,3S,4R,5R,6R)-6-[({[(2R,3R)-5-amino-3,4-dihydroxyoxan-2-yl]oxy}(hydroxy)phosphoryl)oxy]-3-hydroxy-4-{[(3R)-3-hydroxydecanoyl]oxy}-5-[(3R)-3-hydroxydodecanamido]oxan-2-yl]methoxy}-4-{[(3R)-3-hydroxydecanoyl]oxy}-5-[(3R)-3-hydroxydodecanamido]-2-(hydroxymethyl)oxan-3-yl]oxy}phosphonic acid	0.64,1.30,5.48,8.79,-1.28,-1.88,92,21,81,89,25,54	1	0	4
118	GlcNI-C2-C12:0|GlcNI-C3-C10:0|GlcNII-C2prime-C12:0|GlcNII-C3prime-C10:0|GlcNI-C1-AraN GlcNII-C1prime-AraN	225	-0.0081	159.21	C66H124N4O29P2	2.4	-2.12	1499.66	{[(2R,3R)-5-amino-3,4-dihydroxyoxan-2-yl]oxy}({[(2R,3R,4R,5S,6R)-6-({[(2R,3R,4R,5S,6R)-5-[({[(2R,3R)-5-amino-3,4-dihydroxyoxan-2-yl]oxy}(hydroxy)phosphoryl)oxy]-4-{[(3R)-3-hydroxydecanoyl]oxy}-3-[(3R)-3-hydroxydodecanamido]-6-(hydroxymethyl)oxan-2-yl]oxy}methyl)-5-hydroxy-4-{[(3R)-3-hydroxydecanoyl]oxy}-3-[(3R)-3-hydroxydodecanamido]oxan-2-yl]oxy})phosphinic acid	1.10,1.74,11.51,14.57,9.09,-1.28,21,81,52,98,89,25	2	0	4
119	GlcNI-C2-C12:0|GlcNI-C3-C10:0|GlcNII-C2prime-C12:0|GlcNII-C3prime-C10:0|GlcNII-C1prime-AraN	207	-1.9369	148.13	C61H115N3O26P2	1.73	2.32	1368.53	{[(2R,3R,4R,5S,6R)-6-({[(2R,3R,4R,5S,6R)-5-[({[(2R,3R)-5-amino-3,4-dihydroxyoxan-2-yl]oxy}(hydroxy)phosphoryl)oxy]-4-{[(3R)-3-hydroxydecanoyl]oxy}-3-[(3R)-3-hydroxydodecanamido]-6-(hydroxymethyl)oxan-2-yl]oxy}methyl)-5-hydroxy-4-{[(3R)-3-hydroxydecanoyl]oxy}-3-[(3R)-3-hydroxydodecanamido]oxan-2-yl]oxy}phosphonic acid	1.02,1.69,5.93,8.79,-1.28,-1.88,23,81,21,89,25,54	1	0	4
120	GlcNI-C2-C12:0|GlcNI-C3-C10:0|GlcNII-C2prime-C12:0|GlcNII-C3prime-C10:0|no AraN	189	-3.899	135.08	C56H106N2O23P2	0.67	7.46	1237.4	{[(2R,3S,4R,5R,6R)-6-{[(2R,3S,4R,5R,6R)-3-hydroxy-4-{[(3R)-3-hydroxydecanoyl]oxy}-5-[(3R)-3-hydroxydodecanamido]-6-(phosphonooxy)oxan-2-yl]methoxy}-4-{[(3R)-3-hydroxydecanoyl]oxy}-5-[(3R)-3-hydroxydodecanamido]-2-(hydroxymethyl)oxan-3-yl]oxy}phosphonic acid	0.61,1.17,5.35,-1.28,-1.88,-2.42,83,23,81,25,54,79	0	0	4
121	GlcNI-C2-C12:0|GlcNI-C3|GlcNII-C2prime-C12:0-secondary-C12:0(2-OH)|GlcNII-C3prime-C10:0-secondary-C16:0|GlcNI-C1-AraN	260	-1.9869	184.53	C79H149N3O27P2	9.51	10.58	1635	{[(2R,3S,4R,5R,6R)-6-{[(2R,3S,4R,5R,6R)-6-[({[(2R,3R)-5-amino-3,4-dihydroxyoxan-2-yl]oxy}(hydroxy)phosphoryl)oxy]-3,4-dihydroxy-5-[(3R)-3-hydroxydodecanamido]oxan-2-yl]methoxy}-4-{[(3R)-3-(hexadecanoyloxy)decanoyl]oxy}-5-[(3R)-3-{[(2R)-2-hydroxydodecanoyl]oxy}dodecanamido]-2-(hydroxymethyl)oxan-3-yl]oxy}phosphonic acid	0.64,1.30,5.48,8.79,-1.26,-1.29,111,21,69,77,13,25	1	1	5
122	GlcNI-C2-C12:0|GlcNI-C3|GlcNII-C2prime-C12:0-secondary-C12:0(2-OH)|GlcNII-C3prime-C10:0-secondary-C16:0|GlcNI-C1-AraN GlcNII-C1prime-AraN	278	-0.0081	197.58	C84H158N4O30P2	10.57	6.05	1766.13	{[(2R,3R)-5-amino-3,4-dihydroxyoxan-2-yl]oxy}({[(2R,3R,4R,5S,6R)-6-({[(2R,3R,4R,5S,6R)-5-[({[(2R,3R)-5-amino-3,4-dihydroxyoxan-2-yl]oxy}(hydroxy)phosphoryl)oxy]-4-{[(3R)-3-(hexadecanoyloxy)decanoyl]oxy}-3-[(3R)-3-{[(2R)-2-hydroxydodecanoyl]oxy}dodecanamido]-6-(hydroxymethyl)oxan-2-yl]oxy}methyl)-4,5-dihydroxy-3-[(3R)-3-hydroxydodecanamido]oxan-2-yl]oxy})phosphinic acid	1.10,1.74,11.72,14.65,9.09,-1.29,21,69,24,117,77,25	2	1	5
123	GlcNI-C2-C12:0|GlcNI-C3|GlcNII-C2prime-C12:0-secondary-C12:0(2-OH)|GlcNII-C3prime-C10:0-secondary-C16:0|GlcNII-C1prime-AraN	260	-1.789	185.38	C79H149N3O27P2	9.91	10.49	1635	{[(2R,3R,4R,5S,6R)-6-({[(2R,3R,4R,5S,6R)-5-[({[(2R,3R)-5-amino-3,4-dihydroxyoxan-2-yl]oxy}(hydroxy)phosphoryl)oxy]-4-{[(3R)-3-(hexadecanoyloxy)decanoyl]oxy}-3-[(3R)-3-{[(2R)-2-hydroxydodecanoyl]oxy}dodecanamido]-6-(hydroxymethyl)oxan-2-yl]oxy}methyl)-4,5-dihydroxy-3-[(3R)-3-hydroxydodecanamido]oxan-2-yl]oxy}phosphonic acid	-4.73,1.53,5.94,8.79,6.24,-1.60,23,69,21,108,38,42	1	1	5
124	GlcNI-C2-C12:0|GlcNI-C3|GlcNII-C2prime-C12:0-secondary-C12:0(2-OH)|GlcNII-C3prime-C10:0-secondary-C16:0|no AraN	242	-3.8986	172.3	C74H140N2O24P2	8.84	15.63	1503.87	{[(2R,3S,4R,5R,6R)-6-{[(2R,3S,4R,5R,6R)-3,4-dihydroxy-5-[(3R)-3-hydroxydodecanamido]-6-(phosphonooxy)oxan-2-yl]methoxy}-4-{[(3R)-3-(hexadecanoyloxy)decanoyl]oxy}-5-[(3R)-3-{[(2R)-2-hydroxydodecanoyl]oxy}dodecanamido]-2-(hydroxymethyl)oxan-3-yl]oxy}phosphonic acid	0.61,1.18,5.35,-1.29,-1.89,-3.00,102,23,69,25,42,18	0	1	5
125	GlcNI-C2-C12:0|GlcNI-C3|GlcNII-C2prime-C12:0-secondary-C12:0(2-OH)|GlcNII-C3prime-C10:0|GlcNI-C1-AraN	213	-1.9869	151.86	C63H119N3O26P2	2.59	3.66	1396.59	{[(2R,3S,4R,5R,6R)-6-{[(2R,3S,4R,5R,6R)-6-[({[(2R,3R)-5-amino-3,4-dihydroxyoxan-2-yl]oxy}(hydroxy)phosphoryl)oxy]-3,4-dihydroxy-5-[(3R)-3-hydroxydodecanamido]oxan-2-yl]methoxy}-4-{[(3R)-3-hydroxydecanoyl]oxy}-5-[(3R)-3-{[(2R)-2-hydroxydodecanoyl]oxy}dodecanamido]-2-(hydroxymethyl)oxan-3-yl]oxy}phosphonic acid	0.64,1.30,5.48,8.79,-1.29,-1.89,94,21,69,77,25,42	1	1	4
126	GlcNI-C2-C12:0|GlcNI-C3|GlcNII-C2prime-C12:0-secondary-C12:0(2-OH)|GlcNII-C3prime-C10:0|GlcNI-C1-AraN GlcNII-C1prime-AraN	231	-0.0081	164.25	C68H128N4O29P2	3.65	-0.88	1527.72	{[(2R,3R)-5-amino-3,4-dihydroxyoxan-2-yl]oxy}({[(2R,3R,4R,5S,6R)-6-({[(2R,3R,4R,5S,6R)-5-[({[(2R,3R)-5-amino-3,4-dihydroxyoxan-2-yl]oxy}(hydroxy)phosphoryl)oxy]-4-{[(3R)-3-hydroxydecanoyl]oxy}-3-[(3R)-3-{[(2R)-2-hydroxydodecanoyl]oxy}dodecanamido]-6-(hydroxymethyl)oxan-2-yl]oxy}methyl)-4,5-dihydroxy-3-[(3R)-3-hydroxydodecanamido]oxan-2-yl]oxy})phosphinic acid	-4.74,1.53,11.66,14.65,9.09,-1.29,21,69,24,100,77,25	2	1	4
127	GlcNI-C2-C12:0|GlcNI-C3|GlcNII-C2prime-C12:0-secondary-C12:0(2-OH)|GlcNII-C3prime-C10:0|GlcNII-C1prime-AraN	213	-1.9365	151.87	C63H119N3O26P2	2.98	3.57	1396.59	{[(2R,3R,4R,5S,6R)-6-({[(2R,3R,4R,5S,6R)-5-[({[(2R,3R)-5-amino-3,4-dihydroxyoxan-2-yl]oxy}(hydroxy)phosphoryl)oxy]-4-{[(3R)-3-hydroxydecanoyl]oxy}-3-[(3R)-3-{[(2R)-2-hydroxydodecanoyl]oxy}dodecanamido]-6-(hydroxymethyl)oxan-2-yl]oxy}methyl)-4,5-dihydroxy-3-[(3R)-3-hydroxydodecanamido]oxan-2-yl]oxy}phosphonic acid	1.02,1.69,5.94,8.79,-1.29,-1.89,23,69,21,91,25,42	1	1	4
128	GlcNI-C2-C12:0|GlcNI-C3|GlcNII-C2prime-C12:0-secondary-C12:0(2-OH)|GlcNII-C3prime-C10:0|no AraN	195	-3.8986	139.33	C58H110N2O23P2	1.92	8.71	1265.46	{[(2R,3S,4R,5R,6R)-6-{[(2R,3S,4R,5R,6R)-3,4-dihydroxy-5-[(3R)-3-hydroxydodecanamido]-6-(phosphonooxy)oxan-2-yl]methoxy}-4-{[(3R)-3-hydroxydecanoyl]oxy}-5-[(3R)-3-{[(2R)-2-hydroxydodecanoyl]oxy}dodecanamido]-2-(hydroxymethyl)oxan-3-yl]oxy}phosphonic acid	0.61,1.18,5.35,-1.29,-1.89,-2.84,85,23,69,25,42,67	0	1	4
129	GlcNI-C2-C12:0|GlcNI-C3|GlcNII-C2prime-C12:0-secondary-C12:0|GlcNII-C3prime-C10:0-secondary-C16:0|GlcNI-C1-AraN	289	-1.9869	207.34	C89H167N3O28P2	13.4	14.47	1789.26	{[(2R,3S,4R,5R,6R)-6-{[(2R,3S,4R,5R,6R)-6-[({[(2R,3R)-5-amino-3,4-dihydroxyoxan-2-yl]oxy}(hydroxy)phosphoryl)oxy]-3-hydroxy-4-{[(3R)-3-hydroxydecanoyl]oxy}-5-[(3R)-3-hydroxydodecanamido]oxan-2-yl]methoxy}-5-[(3R)-3-(dodecanoyloxy)dodecanamido]-4-{[(3R)-3-(hexadecanoyloxy)decanoyl]oxy}-2-(hydroxymethyl)oxan-3-yl]oxy}phosphonic acid	0.64,1.30,5.48,8.79,-1.29,-1.89,122,21,81,89,25,54	1	0	5
130	GlcNI-C2-C12:0|GlcNI-C3|GlcNII-C2prime-C12:0-secondary-C12:0|GlcNII-C3prime-C10:0-secondary-C16:0|GlcNI-C1-AraN GlcNII-C1prime-AraN	307	-0.0081	219.34	C94H176N4O31P2	14.47	9.94	1920.39	{[(2R,3R)-5-amino-3,4-dihydroxyoxan-2-yl]oxy}({[(2R,3R,4R,5S,6R)-6-({[(2R,3R,4R,5S,6R)-5-[({[(2R,3R)-5-amino-3,4-dihydroxyoxan-2-yl]oxy}(hydroxy)phosphoryl)oxy]-3-[(3R)-3-(dodecanoyloxy)dodecanamido]-4-{[(3R)-3-(hexadecanoyloxy)decanoyl]oxy}-6-(hydroxymethyl)oxan-2-yl]oxy}methyl)-5-hydroxy-4-{[(3R)-3-hydroxydecanoyl]oxy}-3-[(3R)-3-hydroxydodecanamido]oxan-2-yl]oxy})phosphinic acid	1.10,1.74,11.50,14.57,9.09,-1.29,21,81,52,128,89,25	2	0	5
131	GlcNI-C2-C12:0|GlcNI-C3|GlcNII-C2prime-C12:0-secondary-C12:0|GlcNII-C3prime-C10:0-secondary-C16:0|GlcNII-C1prime-AraN	289	-1.9369	205.27	C89H167N3O28P2	13.8	14.39	1789.26	{[(2R,3R,4R,5S,6R)-6-({[(2R,3R,4R,5S,6R)-5-[({[(2R,3R)-5-amino-3,4-dihydroxyoxan-2-yl]oxy}(hydroxy)phosphoryl)oxy]-3-[(3R)-3-(dodecanoyloxy)dodecanamido]-4-{[(3R)-3-(hexadecanoyloxy)decanoyl]oxy}-6-(hydroxymethyl)oxan-2-yl]oxy}methyl)-5-hydroxy-4-{[(3R)-3-hydroxydecanoyl]oxy}-3-[(3R)-3-hydroxydodecanamido]oxan-2-yl]oxy}phosphonic acid	1.02,1.69,5.93,8.79,-1.29,-1.89,23,81,21,119,25,54	1	0	5
132	GlcNI-C2-C12:0|GlcNI-C3|GlcNII-C2prime-C12:0-secondary-C12:0|GlcNII-C3prime-C10:0-secondary-C16:0|no AraN	271	-3.899	194.53	C84H158N2O25P2	12.73	19.52	1658.12	{[(2R,3S,4R,5R,6R)-5-[(3R)-3-(dodecanoyloxy)dodecanamido]-4-{[(3R)-3-(hexadecanoyloxy)decanoyl]oxy}-6-{[(2R,3S,4R,5R,6R)-3-hydroxy-4-{[(3R)-3-hydroxydecanoyl]oxy}-5-[(3R)-3-hydroxydodecanamido]-6-(phosphonooxy)oxan-2-yl]methoxy}-2-(hydroxymethyl)oxan-3-yl]oxy}phosphonic acid	0.61,1.17,5.35,-1.29,-1.89,-2.84,113,23,81,25,54,50	0	0	5
133	GlcNI-C2-C12:0|GlcNI-C3|GlcNII-C2prime-C12:0-secondary-C12:0|GlcNII-C3prime-C10:0|GlcNI-C1-AraN	242	-1.9869	173.23	C73H137N3O27P2	6.48	7.55	1550.84	{[(2R,3S,4R,5R,6R)-6-{[(2R,3S,4R,5R,6R)-6-[({[(2R,3R)-5-amino-3,4-dihydroxyoxan-2-yl]oxy}(hydroxy)phosphoryl)oxy]-3-hydroxy-4-{[(3R)-3-hydroxydecanoyl]oxy}-5-[(3R)-3-hydroxydodecanamido]oxan-2-yl]methoxy}-5-[(3R)-3-(dodecanoyloxy)dodecanamido]-4-{[(3R)-3-hydroxydecanoyl]oxy}-2-(hydroxymethyl)oxan-3-yl]oxy}phosphonic acid	0.64,1.30,5.48,8.79,-1.29,-1.89,105,21,81,89,25,54	1	0	4
134	GlcNI-C2-C12:0|GlcNI-C3|GlcNII-C2prime-C12:0-secondary-C12:0|GlcNII-C3prime-C10:0|GlcNI-C1-AraN GlcNII-C1prime-AraN	260	-0.0081	185.85	C78H146N4O30P2	7.55	3.02	1681.97	{[(2R,3R)-5-amino-3,4-dihydroxyoxan-2-yl]oxy}({[(2R,3R,4R,5S,6R)-6-({[(2R,3R,4R,5S,6R)-5-[({[(2R,3R)-5-amino-3,4-dihydroxyoxan-2-yl]oxy}(hydroxy)phosphoryl)oxy]-3-[(3R)-3-(dodecanoyloxy)dodecanamido]-4-{[(3R)-3-hydroxydecanoyl]oxy}-6-(hydroxymethyl)oxan-2-yl]oxy}methyl)-5-hydroxy-4-{[(3R)-3-hydroxydecanoyl]oxy}-3-[(3R)-3-hydroxydodecanamido]oxan-2-yl]oxy})phosphinic acid	1.10,1.74,11.95,14.57,9.09,-1.29,21,81,52,111,89,25	2	0	4
135	GlcNI-C2-C12:0|GlcNI-C3|GlcNII-C2prime-C12:0-secondary-C12:0|GlcNII-C3prime-C10:0|GlcNII-C1prime-AraN	242	-1.9369	172.07	C73H137N3O27P2	6.88	7.46	1550.84	{[(2R,3R,4R,5S,6R)-6-({[(2R,3R,4R,5S,6R)-5-[({[(2R,3R)-5-amino-3,4-dihydroxyoxan-2-yl]oxy}(hydroxy)phosphoryl)oxy]-3-[(3R)-3-(dodecanoyloxy)dodecanamido]-4-{[(3R)-3-hydroxydecanoyl]oxy}-6-(hydroxymethyl)oxan-2-yl]oxy}methyl)-5-hydroxy-4-{[(3R)-3-hydroxydecanoyl]oxy}-3-[(3R)-3-hydroxydodecanamido]oxan-2-yl]oxy}phosphonic acid	1.02,1.69,5.93,8.79,-1.29,-1.89,23,81,21,102,25,54	1	0	4
136	GlcNI-C2-C12:0|GlcNI-C3|GlcNII-C2prime-C12:0-secondary-C12:0|GlcNII-C3prime-C10:0|no AraN	224	-3.899	160.54	C68H128N2O24P2	5.81	12.6	1419.71	{[(2R,3S,4R,5R,6R)-5-[(3R)-3-(dodecanoyloxy)dodecanamido]-6-{[(2R,3S,4R,5R,6R)-3-hydroxy-4-{[(3R)-3-hydroxydecanoyl]oxy}-5-[(3R)-3-hydroxydodecanamido]-6-(phosphonooxy)oxan-2-yl]methoxy}-4-{[(3R)-3-hydroxydecanoyl]oxy}-2-(hydroxymethyl)oxan-3-yl]oxy}phosphonic acid	0.61,1.17,5.35,-1.29,-1.89,-2.56,96,23,81,25,54,79	0	0	4
137	GlcNI-C2-C12:0|GlcNI-C3|GlcNII-C2prime-C12:0|GlcNII-C3prime-C10:0-secondary-C16:0|GlcNI-C1-AraN	254	-1.9869	182.02	C77H145N3O27P2	8.26	9.33	1606.95	{[(2R,3S,4R,5R,6R)-6-{[(2R,3S,4R,5R,6R)-6-[({[(2R,3R)-5-amino-3,4-dihydroxyoxan-2-yl]oxy}(hydroxy)phosphoryl)oxy]-3-hydroxy-4-{[(3R)-3-hydroxydecanoyl]oxy}-5-[(3R)-3-hydroxydodecanamido]oxan-2-yl]methoxy}-4-{[(3R)-3-(hexadecanoyloxy)decanoyl]oxy}-5-[(3R)-3-hydroxydodecanamido]-2-(hydroxymethyl)oxan-3-yl]oxy}phosphonic acid	0.64,1.30,5.48,8.79,-1.28,-1.88,109,21,81,89,25,54	1	0	4
138	GlcNI-C2-C12:0|GlcNI-C3|GlcNII-C2prime-C12:0|GlcNII-C3prime-C10:0-secondary-C16:0|GlcNI-C1-AraN GlcNII-C1prime-AraN	272	-0.0081	192.81	C82H154N4O30P2	9.32	4.8	1738.08	{[(2R,3R)-5-amino-3,4-dihydroxyoxan-2-yl]oxy}({[(2R,3R,4R,5S,6R)-6-({[(2R,3R,4R,5S,6R)-5-[({[(2R,3R)-5-amino-3,4-dihydroxyoxan-2-yl]oxy}(hydroxy)phosphoryl)oxy]-4-{[(3R)-3-(hexadecanoyloxy)decanoyl]oxy}-3-[(3R)-3-hydroxydodecanamido]-6-(hydroxymethyl)oxan-2-yl]oxy}methyl)-5-hydroxy-4-{[(3R)-3-hydroxydecanoyl]oxy}-3-[(3R)-3-hydroxydodecanamido]oxan-2-yl]oxy})phosphinic acid	1.10,1.74,11.50,14.57,9.09,-1.28,21,81,52,115,89,25	2	0	4
139	GlcNI-C2-C12:0|GlcNI-C3|GlcNII-C2prime-C12:0|GlcNII-C3prime-C10:0-secondary-C16:0|GlcNII-C1prime-AraN	254	-1.9369	181.95	C77H145N3O27P2	8.65	9.24	1606.95	{[(2R,3R,4R,5S,6R)-6-({[(2R,3R,4R,5S,6R)-5-[({[(2R,3R)-5-amino-3,4-dihydroxyoxan-2-yl]oxy}(hydroxy)phosphoryl)oxy]-4-{[(3R)-3-(hexadecanoyloxy)decanoyl]oxy}-3-[(3R)-3-hydroxydodecanamido]-6-(hydroxymethyl)oxan-2-yl]oxy}methyl)-5-hydroxy-4-{[(3R)-3-hydroxydecanoyl]oxy}-3-[(3R)-3-hydroxydodecanamido]oxan-2-yl]oxy}phosphonic acid	1.02,1.69,5.93,8.79,-1.28,-1.88,23,81,21,106,25,54	1	0	4
140	GlcNI-C2-C12:0|GlcNI-C3|GlcNII-C2prime-C12:0|GlcNII-C3prime-C10:0-secondary-C16:0|no AraN	236	-3.899	169.21	C72H136N2O24P2	7.59	14.38	1475.82	{[(2R,3S,4R,5R,6R)-4-{[(3R)-3-(hexadecanoyloxy)decanoyl]oxy}-6-{[(2R,3S,4R,5R,6R)-3-hydroxy-4-{[(3R)-3-hydroxydecanoyl]oxy}-5-[(3R)-3-hydroxydodecanamido]-6-(phosphonooxy)oxan-2-yl]methoxy}-5-[(3R)-3-hydroxydodecanamido]-2-(hydroxymethyl)oxan-3-yl]oxy}phosphonic acid	0.61,1.17,5.35,-1.28,-1.88,-2.83,100,23,81,25,54,50	0	0	4
141	GlcNI-C2-C12:0|GlcNI-C3|GlcNII-C2prime-C12:0|GlcNII-C3prime-C10:0|GlcNI-C1-AraN	207	-1.9869	147.66	C61H115N3O26P2	1.34	2.41	1368.53	{[(2R,3S,4R,5R,6R)-6-{[(2R,3S,4R,5R,6R)-6-[({[(2R,3R)-5-amino-3,4-dihydroxyoxan-2-yl]oxy}(hydroxy)phosphoryl)oxy]-3-hydroxy-4-{[(3R)-3-hydroxydecanoyl]oxy}-5-[(3R)-3-hydroxydodecanamido]oxan-2-yl]methoxy}-4-{[(3R)-3-hydroxydecanoyl]oxy}-5-[(3R)-3-hydroxydodecanamido]-2-(hydroxymethyl)oxan-3-yl]oxy}phosphonic acid	0.64,1.30,5.48,8.79,-1.28,-1.88,92,21,81,89,25,54	1	0	3
142	GlcNI-C2-C12:0|GlcNI-C3|GlcNII-C2prime-C12:0|GlcNII-C3prime-C10:0|GlcNI-C1-AraN GlcNII-C1prime-AraN	225	-0.0081	159.21	C66H124N4O29P2	2.4	-2.12	1499.66	{[(2R,3R)-5-amino-3,4-dihydroxyoxan-2-yl]oxy}({[(2R,3R,4R,5S,6R)-6-({[(2R,3R,4R,5S,6R)-5-[({[(2R,3R)-5-amino-3,4-dihydroxyoxan-2-yl]oxy}(hydroxy)phosphoryl)oxy]-4-{[(3R)-3-hydroxydecanoyl]oxy}-3-[(3R)-3-hydroxydodecanamido]-6-(hydroxymethyl)oxan-2-yl]oxy}methyl)-5-hydroxy-4-{[(3R)-3-hydroxydecanoyl]oxy}-3-[(3R)-3-hydroxydodecanamido]oxan-2-yl]oxy})phosphinic acid	1.10,1.74,11.51,14.57,9.09,-1.28,21,81,52,98,89,25	2	0	3
143	GlcNI-C2-C12:0|GlcNI-C3|GlcNII-C2prime-C12:0|GlcNII-C3prime-C10:0|GlcNII-C1prime-AraN	207	-1.9369	148.13	C61H115N3O26P2	1.73	2.32	1368.53	{[(2R,3R,4R,5S,6R)-6-({[(2R,3R,4R,5S,6R)-5-[({[(2R,3R)-5-amino-3,4-dihydroxyoxan-2-yl]oxy}(hydroxy)phosphoryl)oxy]-4-{[(3R)-3-hydroxydecanoyl]oxy}-3-[(3R)-3-hydroxydodecanamido]-6-(hydroxymethyl)oxan-2-yl]oxy}methyl)-5-hydroxy-4-{[(3R)-3-hydroxydecanoyl]oxy}-3-[(3R)-3-hydroxydodecanamido]oxan-2-yl]oxy}phosphonic acid	1.02,1.69,5.93,8.79,-1.28,-1.88,23,81,21,89,25,54	1	0	3
144	GlcNI-C2-C12:0|GlcNI-C3|GlcNII-C2prime-C12:0|GlcNII-C3prime-C10:0|no AraN	189	-3.899	135.08	C56H106N2O23P2	0.67	7.46	1237.4	{[(2R,3S,4R,5R,6R)-6-{[(2R,3S,4R,5R,6R)-3-hydroxy-4-{[(3R)-3-hydroxydecanoyl]oxy}-5-[(3R)-3-hydroxydodecanamido]-6-(phosphonooxy)oxan-2-yl]methoxy}-4-{[(3R)-3-hydroxydecanoyl]oxy}-5-[(3R)-3-hydroxydodecanamido]-2-(hydroxymethyl)oxan-3-yl]oxy}phosphonic acid	0.61,1.17,5.35,-1.28,-1.88,-2.42,83,23,81,25,54,79	0	0	3
