# Supplementary material for: Genome-scale metabolic modeling of responses to polymyxins in Pseudomonas aeruginosa
Source: Gigascience. 2018 Mar 13;7(4):giy021. doi: 10.1093/gigascience/giy021 (PMC6333913; doi:10.1093/gigascience/giy021)
Supplement: Supplemental material [file giy021_supp.zip › additionalFile23.xlsx]

## Sheet: Dataset EV22
Additional file 23	Metabolic fluxes in response to lipid A modifications (randomly assignment of lipid A compositions)
Reaction ID	Mean (mmol/gDW/h)	STD (mmol/gDW/h)
EX_cpd00001(e)	44.7196	0.00522864
EX_cpd00007(e)	-18.1465	0.00350803
EX_cpd00009(e)	-0.784845	0.000191696
EX_cpd00011(e)	19.5593	0.00080051
EX_cpd00013(e)	-9.95245	0.00239596
EX_cpd00018(e)	0	0
EX_cpd00020(e)	0	0
EX_cpd00023(e)	0	0
EX_cpd00024(e)	0	0
EX_cpd00027(e)	-10	0
EX_cpd00029(e)	0	0
EX_cpd00030(e)	-8.87054e-07	2.16829e-10
EX_cpd00033(e)	0	0
EX_cpd00034(e)	0	0
EX_cpd00035(e)	0	0
EX_cpd00036(e)	0	0
EX_cpd00039(e)	0	0
EX_cpd00041(e)	0	0
EX_cpd00042(e)	0	0
EX_cpd00046(e)	0	0
EX_cpd00048(e)	-0.189177	4.6405e-05
EX_cpd00051(e)	0	0
EX_cpd00053(e)	0	0
EX_cpd00054(e)	0	0
EX_cpd00058(e)	0	0
EX_cpd00059(e)	0	0
EX_cpd00060(e)	0	0
EX_cpd00061(e)	0	0
EX_cpd00063(e)	-8.87054e-07	2.16829e-10
EX_cpd00064(e)	0	0
EX_cpd00065(e)	0	0
EX_cpd00066(e)	0	0
EX_cpd00067(e)	5.63623	0.00154853
EX_cpd00069(e)	0	0
EX_cpd00073(e)	0	0
EX_cpd00075(e)	0	0
EX_cpd00079(e)	0	0
EX_cpd00080(e)	0	0
EX_cpd00082(e)	0	0
EX_cpd00084(e)	0	0
EX_cpd00085(e)	0	0
EX_cpd00089(e)	0	0
EX_cpd00091(e)	0	0
EX_cpd00092(e)	0	0
EX_cpd00094(e)	0	0
EX_cpd00098(e)	0	0
EX_cpd00099(e)	-8.87054e-07	2.16829e-10
EX_cpd00100(e)	0	0
EX_cpd00105(e)	0	0
EX_cpd00106(e)	0	0
EX_cpd00107(e)	0	0
EX_cpd00117(e)	0	0
EX_cpd00118(e)	0	0
EX_cpd00119(e)	0	0
EX_cpd00122(e)	0	0
EX_cpd00126(e)	0	0
EX_cpd00128(e)	0	0
EX_cpd00129(e)	0	0
EX_cpd00130(e)	0	0
EX_cpd00132(e)	0	0
EX_cpd00136(e)	0	0
EX_cpd00137(e)	0	0
EX_cpd00138(e)	0	0
EX_cpd00141(e)	0	0
EX_cpd00142(e)	0	0
EX_cpd00147(e)	0	0
EX_cpd00149(e)	0	0
EX_cpd00151(e)	0	0
EX_cpd00152(e)	0	0
EX_cpd00154(e)	0	0
EX_cpd00156(e)	0	0
EX_cpd00159(e)	0	0
EX_cpd00161(e)	0	0
EX_cpd00162(e)	0	0
EX_cpd00164(e)	0	0
EX_cpd00169(e)	0	0
EX_cpd00170(e)	0	0
EX_cpd00182(e)	0	0
EX_cpd00186(e)	0	0
EX_cpd00205(e)	0	0
EX_cpd00207(e)	0	0
EX_cpd00209(e)	0	0
EX_cpd00210(e)	0	0
EX_cpd00211(e)	0	0
EX_cpd00213(e)	0	0
EX_cpd00214(e)	0	0
EX_cpd00222(e)	0	0
EX_cpd00226(e)	0	0
EX_cpd00227(e)	0	0
EX_cpd00229(e)	0	0
EX_cpd00235(e)	0	0
EX_cpd00244(e)	0	0
EX_cpd00246(e)	0	0
EX_cpd00247(e)	0	0
EX_cpd00248(e)	0	0
EX_cpd00249(e)	0	0
EX_cpd00254(e)	0	0
EX_cpd00264(e)	0	0
EX_cpd00266(e)	0	0
EX_cpd00268(e)	0	0
EX_cpd00274(e)	0	0
EX_cpd00280(e)	0	0
EX_cpd00281(e)	0	0
EX_cpd00284(e)	0	0
EX_cpd00285(e)	0	0
EX_cpd00288(e)	0	0
EX_cpd00298(e)	0	0
EX_cpd00300(e)	0	0
EX_cpd00305(e)	0	0
EX_cpd00307(e)	0	0
EX_cpd00308(e)	0	0
EX_cpd00309(e)	0	0
EX_cpd00311(e)	0	0
EX_cpd00312(e)	0	0
EX_cpd00314(e)	0	0
EX_cpd00322(e)	0	0
EX_cpd00339(e)	0	0
EX_cpd00355(e)	0	0
EX_cpd00363(e)	0	0
EX_cpd00367(e)	0	0
EX_cpd00374(e)	0	0
EX_cpd00379(e)	0	0
EX_cpd00380(e)	0	0
EX_cpd00381(e)	0	0
EX_cpd00386(e)	0	0
EX_cpd00395(e)	0	0
EX_cpd00396(e)	0	0
EX_cpd00406(e)	0	0
EX_cpd00423(e)	0	0
EX_cpd00424(e)	0	0
EX_cpd00457(e)	0	0
EX_cpd00467(e)	0	0
EX_cpd00477(e)	0	0
EX_cpd00480(e)	0	0
EX_cpd00482(e)	0	0
EX_cpd00485(e)	0	0
EX_cpd00489(e)	0	0
EX_cpd00528(e)	0	0
EX_cpd00531(e)	0	0
EX_cpd00540(e)	0	0
EX_cpd00549(e)	0	0
EX_cpd00550(e)	0	0
EX_cpd00587(e)	0	0
EX_cpd00635(e)	0	0
EX_cpd00637(e)	0	0
EX_cpd00696(e)	0	0
EX_cpd00697(e)	0	0
EX_cpd00700(e)	0	0
EX_cpd00727(e)	0	0
EX_cpd00738(e)	0	0
EX_cpd00794(e)	0	0
EX_cpd00797(e)	0	0
EX_cpd00851(e)	0	0
EX_cpd00870(e)	0	0
EX_cpd00876(e)	0	0
EX_cpd00971(e)	0	0
EX_cpd00988(e)	0	0
EX_cpd00989(e)	0	0
EX_cpd01012(e)	0	0
EX_cpd01017(e)	0	0
EX_cpd01080(e)	0	0
EX_cpd01092(e)	0	0
EX_cpd01155(e)	0	0
EX_cpd01160(e)	0	0
EX_cpd01217(e)	0	0
EX_cpd01242(e)	0	0
EX_cpd01293(e)	0	0
EX_cpd01308(e)	0	0
EX_cpd01414(e)	0	0
EX_cpd01550(e)	0	0
EX_cpd01570(e)	0	0
EX_cpd01571(e)	0	0
EX_cpd01572(e)	0	0
EX_cpd01622(e)	0	0
EX_cpd01630(e)	0	0
EX_cpd01665(e)	0	0
EX_cpd01701(e)	0	0
EX_cpd01756(e)	0	0
EX_cpd01908(e)	0	0
EX_cpd01914(e)	0	0
EX_cpd01939(e)	0	0
EX_cpd01947(e)	0	0
EX_cpd01991(e)	0	0
EX_cpd02012(e)	0	0
EX_cpd02233(e)	0	0
EX_cpd02241(e)	0	0
EX_cpd02599(e)	0	0
EX_cpd03047(e)	0	0
EX_cpd03048(e)	0	0
EX_cpd03091(e)	0	0
EX_cpd03294(e)	0	0
EX_cpd03385(e)	0	0
EX_cpd03424(e)	0	0
EX_cpd03454(e)	0	0
EX_cpd03535(e)	0	0
EX_cpd03701(e)	0	0
EX_cpd03702(e)	0	0
EX_cpd03724(e)	0	0
EX_cpd03726(e)	0	0
EX_cpd03734(e)	0	0
EX_cpd03776(e)	0	0
EX_cpd03805(e)	0	0
EX_cpd03840(e)	0	0
EX_cpd03847(e)	0	0
EX_cpd03912(e)	0	0
EX_cpd04097(e)	0	0
EX_cpd04099(e)	0	0
EX_cpd04181(e)	0	0
EX_cpd05190(e)	0	0
EX_cpd05192(e)	0	0
EX_cpd07061(e)	0	0
EX_cpd08023(e)	0	0
EX_cpd08093(e)	0	0
EX_cpd08928(e)	0	0
EX_cpd09878(e)	0	0
EX_cpd10114(e)	0	0
EX_cpd10515(e)	-8.87054e-07	2.16829e-10
EX_cpd10516(e)	0	0
EX_cpd11574(e)	0	0
EX_cpd11575(e)	0	0
EX_cpd11576(e)	0	0
EX_cpd11577(e)	0	0
EX_cpd11578(e)	0	0
EX_cpd11579(e)	0	0
EX_cpd11580(e)	0	0
EX_cpd11581(e)	0	0
EX_cpd11582(e)	0	0
EX_cpd11583(e)	0	0
EX_cpd11584(e)	0	0
EX_cpd11585(e)	0	0
EX_cpd11586(e)	0	0
EX_cpd11587(e)	0	0
EX_cpd11588(e)	0	0
EX_cpd11589(e)	0	0
EX_cpd11590(e)	0	0
EX_cpd11591(e)	0	0
EX_cpd11592(e)	0	0
EX_cpd11593(e)	0	0
EX_cpd11596(e)	0	0
EX_cpd11608(e)	0	0
EX_cpd13391(e)	0	0
EX_cpd13392(e)	0	0
EX_cpd15378(e)	0	0
EX_cpd15603(e)	0	0
EX_cpd15604(e)	0	0
EX_cpd15605(e)	0	0
EX_cpd15606(e)	0	0
EX_cpd15901(e)	0	0
EX_cpd16648(e)	0	0
EX_cpd17074(e)	0	0
EX_cpd17085(e)	0	0
rxn00001	7.18534	0.00169353
rxn00002	0	0
rxn00003	0.673773	0.000164927
rxn00010	0	0
rxn00029	3.54822e-06	8.68468e-10
rxn00048	3.99174e-05	9.7715e-09
rxn00056	0	0
rxn00060	8.87054e-07	2.1684e-10
rxn00062	4.98	6.39808e-14
rxn00077	0.000429334	1.04998e-07
rxn00085	0	0
rxn00086	0	0
rxn00095	0	0
rxn00097	-100	0
rxn00100	0	0
rxn00101	0	0
rxn00102	-6.11465	0.00327324
rxn00105	0	0
rxn00117	0.977601	0.000538487
rxn00119	0.501011	0.000122554
rxn00122	3.99174e-05	9.7715e-09
rxn00124	0	0
rxn00126	0	0
rxn00127	0.00568158	1.39087e-06
rxn00131	0	0
rxn00132	0.00568158	1.39087e-06
rxn00137	0	0
rxn00138	0.00221409	5.43061e-07
rxn00139	-0.00568158	1.39087e-06
rxn00141	-0.00568158	1.39087e-06
rxn00145	0	0
rxn00147	0	0
rxn00148	0	0
rxn00154	14.446	0.00141229
rxn00161	0	0
rxn00162	0	0
rxn00165	0	0
rxn00166	0	0
rxn00173	-0.368599	9.01735e-05
rxn00175	0	0
rxn00178	0	0
rxn00179	0	0
rxn00182	0	0
rxn00183	0	0
rxn00184	-96.3616	0.00151444
rxn00187	2.67815	0.000656239
rxn00190	0	0
rxn00191	-100	0
rxn00192	0	0
rxn00193	0.0459299	1.1234e-05
rxn00199	0.722101	0.000176696
rxn00208	0	0
rxn00209	0	0
rxn00211	0.0130097	0.000526592
rxn00214	0.0130273	3.19122e-06
rxn00216	1.57854	0.000595981
rxn00224	8.87054e-07	2.1684e-10
rxn00225	0.368599	9.01735e-05
rxn00227	0	0
rxn00231	0	0
rxn00237	6.05366	0.00154029
rxn00239	0.226023	5.5461e-05
rxn00242	0	0
rxn00247	0	0
rxn00248	100	0
rxn00250	8.45777	0.000532507
rxn00251	5.71956	0.000887802
rxn00256	5.82003	0.00155492
rxn00260	91.4418	0.00226142
rxn00262	0	0
rxn00265	0	0
rxn00269	0	0
rxn00283	0.0414503	1.01495e-05
rxn00285	99.4865	0.000500129
rxn00288	-99.998	2.11848e-12
rxn00289	0	0
rxn00290	0	0
rxn00291	0	0
rxn00292	0	0
rxn00293	0.676758	0.000165511
rxn00295	0.186281	4.55652e-05
rxn00297	0	0
rxn00299	0.0405863	9.9287e-06
rxn00300	3.99174e-05	9.7715e-09
rxn00301	0	0
rxn00302	0	0
rxn00303	0	0
rxn00313	0.264626	6.46489e-05
rxn00324	-0.0405863	9.9287e-06
rxn00327	0	0
rxn00328	0	0
rxn00330	5.13851	0.00138907
rxn00333	0	0
rxn00336	5.09793	0.00137794
rxn00337	0.845462	0.000368462
rxn00338	0	0
rxn00346	4.61268e-05	1.12908e-08
rxn00347	89.1154	0.00293981
rxn00351	0	0
rxn00361	4.61268e-05	1.12908e-08
rxn00363	0	0
rxn00364	0.188363	0.000172475
rxn00371	0.0847584	0.000186064
rxn00374	0	0
rxn00375	0	0
rxn00379	0.189177	4.6405e-05
rxn00392	3.99174e-05	9.7715e-09
rxn00394	0	0
rxn00395	0	0
rxn00407	0	0
rxn00409	0.167746	0.000175071
rxn00410	0.122895	3.02012e-05
rxn00412	0	0
rxn00414	0.496897	0.000121613
rxn00416	0	0
rxn00420	1.3467	0.000310475
rxn00423	0	0
rxn00429	0	0
rxn00433	0	0
rxn00453	0.224034	5.48314e-05
rxn00455	0	0
rxn00459	-6.45878	0.000754843
rxn00461	-0.0459299	1.1234e-05
rxn00463	0	0
rxn00467	0	0
rxn00469	0	0
rxn00470	0.0340913	8.34962e-06
rxn00471	0.170465	4.17073e-05
rxn00474	0	0
rxn00478	0	0
rxn00493	0.14286	3.51986e-05
rxn00500	0	0
rxn00508	0	0
rxn00509	0	0
rxn00512	0	0
rxn00514	0	0
rxn00515	100	0
rxn00527	0.10634	2.61682e-05
rxn00533	1.84623	0.0035132
rxn00537	0	0
rxn00539	0.00326036	0.000198358
rxn00541	0.00326036	0.000198358
rxn00543	-31.12	0.00576465
rxn00546	0	0
rxn00547	0	0
rxn00549	0	0
rxn00552	0	0
rxn00555	0.676758	0.000165511
rxn00558	-1.37296	0.000337706
rxn00559	0.0204537	5.01984e-06
rxn00566	99.929	1.4218e-13
rxn00588	0	0
rxn00598	0	0
rxn00601	0	0
rxn00602	0	0
rxn00604	0	0
rxn00611	-100	0
rxn00612	-99.889	7.6777e-13
rxn00615	0	0
rxn00616	0	0
rxn00623	-0.189177	4.6405e-05
rxn00629	0	0
rxn00638	0	0
rxn00640	-0.0204537	5.01984e-06
rxn00642	0.0204537	5.01984e-06
rxn00646	0	0
rxn00649	0	0
rxn00650	0	0
rxn00654	0	0
rxn00656	100	0
rxn00669	0	0
rxn00670	0	0
rxn00671	0	0
rxn00675	0	0
rxn00676	0	0
rxn00679	0	0
rxn00686	0.0606355	1.48308e-05
rxn00689	0	0
rxn00691	0.0253611	0.000565369
rxn00692	-1.06663	0.000203213
rxn00693	0.11851	2.90745e-05
rxn00695	0.125004	3.06526e-05
rxn00701	0	0
rxn00704	0.205585	0.000520522
rxn00707	0	0
rxn00708	0	0
rxn00710	0.255773	6.25022e-05
rxn00711	0	0
rxn00714	0	0
rxn00717	0	0
rxn00720	0	0
rxn00726	0.0438329	1.07038e-05
rxn00727	0	0
rxn00728	0	0
rxn00737	0	0
rxn00742	0	0
rxn00747	-0.112874	2.78711e-05
rxn00756	0	0
rxn00763	0	0
rxn00770	0.768565	0.000188072
rxn00772	0	0
rxn00775	0	0
rxn00776	0	0
rxn00777	-0.623556	0.000152465
rxn00782	0	0
rxn00785	0.504682	0.000123585
rxn00786	0	0
rxn00789	0.0730551	1.78675e-05
rxn00790	0.388008	9.47741e-05
rxn00791	-0.0438329	1.07038e-05
rxn00792	0	0
rxn00796	0	0
rxn00799	94.8615	0.00141628
rxn00800	-0.23504	5.7497e-05
rxn00802	-0.228097	5.57557e-05
rxn00804	0	0
rxn00806	0.347415	8.5046e-05
rxn00831	0	0
rxn00832	-0.461063	0.000112843
rxn00834	0.226023	5.5461e-05
rxn00836	0	0
rxn00838	0.23504	5.7497e-05
rxn00839	0	0
rxn00851	0.0414503	1.01495e-05
rxn00853	0	0
rxn00856	0	0
rxn00858	0	0
rxn00863	0.0730551	1.78675e-05
rxn00867	0	0
rxn00868	0	0
rxn00872	0	0
rxn00874	0	0
rxn00881	0	0
rxn00882	0	0
rxn00883	0	0
rxn00898	0.673773	0.000164927
rxn00902	0.347415	8.5046e-05
rxn00907	-0.887442	0.000174738
rxn00908	0	0
rxn00910	100	0
rxn00912	4.61268e-05	1.12908e-08
rxn00913	0	0
rxn00915	0	0
rxn00917	0.226023	5.5461e-05
rxn00927	0	0
rxn00929	0	0
rxn00931	0	0
rxn00935	0	0
rxn00938	0	0
rxn00950	-100	0
rxn00952	0.11851	2.90745e-05
rxn00953	0	0
rxn00962	0	0
rxn00966	0	0
rxn00974	-5.82003	0.00155492
rxn00979	0.0405863	9.9287e-06
rxn00980	0	0
rxn00985	0	0
rxn00986	0	0
rxn00988	0	0
rxn00991	0	0
rxn00992	0	0
rxn00993	0	0
rxn00999	0	0
rxn01000	0.14286	3.51986e-05
rxn01011	-100	0
rxn01013	-100	0
rxn01015	0	0
rxn01018	0.255773	6.25022e-05
rxn01019	0.228097	5.57557e-05
rxn01022	0.00568158	1.39087e-06
rxn01025	0	0
rxn01028	0	0
rxn01029	0	0
rxn01045	0	0
rxn01068	0	0
rxn01069	0.192361	0.000232194
rxn01093	0	0
rxn01100	-7.80549	0.000682503
rxn01101	1.3467	0.000310475
rxn01102	0	0
rxn01103	0	0
rxn01106	6.45878	0.000754843
rxn01116	-0.649691	0.000159002
rxn01117	0.0260546	6.38369e-06
rxn01127	0	0
rxn01134	0	0
rxn01137	0	0
rxn01138	0	0
rxn01145	0	0
rxn01146	0	0
rxn01192	0	0
rxn01199	0	0
rxn01200	-0.145008	3.56814e-05
rxn01203	0	0
rxn01204	0	0
rxn01208	0.347415	8.5046e-05
rxn01210	0	0
rxn01211	0.887442	0.000174738
rxn01213	0.00620938	1.51961e-06
rxn01218	0	0
rxn01219	0	0
rxn01225	0	0
rxn01226	0	0
rxn01245	0	0
rxn01252	0	0
rxn01255	0.333619	8.15531e-05
rxn01256	0.2492	6.1026e-05
rxn01257	-0.0405863	9.9287e-06
rxn01258	0	0
rxn01265	0	0
rxn01268	0	0
rxn01269	0.10634	2.61682e-05
rxn01270	0	0
rxn01274	0	0
rxn01275	8.42146	0.000595981
rxn01280	-100	0
rxn01281	-100	0
rxn01294	0	0
rxn01297	0	0
rxn01299	0	0
rxn01300	0.192361	0.000232194
rxn01301	100	0
rxn01302	-99.4651	0.000310818
rxn01303	-0.342545	8.37901e-05
rxn01304	0	0
rxn01314	0	0
rxn01315	0	0
rxn01329	0.0204537	5.01984e-06
rxn01331	0	0
rxn01332	0.333619	8.15531e-05
rxn01333	0.171063	4.18792e-05
rxn01334	0	0
rxn01351	0	0
rxn01352	0	0
rxn01353	0	0
rxn01355	0	0
rxn01358	0	0
rxn01360	0	0
rxn01362	0.255773	6.25022e-05
rxn01387	-0.722101	0.000176696
rxn01388	5.82003	0.00155492
rxn01396	0	0
rxn01398	0	0
rxn01406	-0.00568158	1.39087e-06
rxn01416	0	0
rxn01434	0.228097	5.57557e-05
rxn01437	0	0
rxn01445	0	0
rxn01446	0	0
rxn01451	100	0
rxn01452	-100	0
rxn01462	0	0
rxn01465	-0.255773	6.25022e-05
rxn01466	0.00620938	1.51961e-06
rxn01475	0	0
rxn01476	0	0
rxn01477	8.42146	0.000595981
rxn01480	0	0
rxn01484	0	0
rxn01485	0.676758	0.000165511
rxn01486	0	0
rxn01492	0	0
rxn01504	0	0
rxn01507	0	0
rxn01509	0	0
rxn01512	0.0330765	8.08743e-06
rxn01513	0.0200492	4.90494e-06
rxn01514	0	0
rxn01517	-0.0200492	4.90494e-06
rxn01519	0	0
rxn01520	0.0200492	4.90494e-06
rxn01521	0	0
rxn01522	0	0
rxn01538	0	0
rxn01545	0	0
rxn01548	0	0
rxn01573	0	0
rxn01575	0.224034	5.48314e-05
rxn01578	-100	0
rxn01579	100	0
rxn01580	0	0
rxn01581	0	0
rxn01602	0	0
rxn01603	0.0405863	9.9287e-06
rxn01620	0	0
rxn01626	0	0
rxn01629	0.202931	4.95646e-05
rxn01631	0	0
rxn01635	0	0
rxn01636	0.432653	0.000106082
rxn01637	0.432653	0.000106082
rxn01639	0	0
rxn01640	0	0
rxn01642	0	0
rxn01643	-0.845462	0.000368462
rxn01644	0.310556	7.6032e-05
rxn01646	0	0
rxn01647	0	0
rxn01649	0	0
rxn01653	0	0
rxn01664	0	0
rxn01671	0	0
rxn01672	0	0
rxn01673	0.0206178	5.0612e-06
rxn01678	0	0
rxn01682	0	0
rxn01729	0	0
rxn01739	0.333619	8.15531e-05
rxn01740	0.333619	8.15531e-05
rxn01746	0	0
rxn01748	0	0
rxn01790	4.61268e-05	1.12908e-08
rxn01791	4.61268e-05	1.12908e-08
rxn01799	0	0
rxn01802	0	0
rxn01807	0	0
rxn01816	100	0
rxn01819	0	0
rxn01825	0	0
rxn01827	0	0
rxn01834	0	0
rxn01840	0	0
rxn01843	0	0
rxn01858	0	0
rxn01859	0	0
rxn01867	100	0
rxn01868	-100	0
rxn01870	0	0
rxn01917	0.432653	0.000106082
rxn01921	0	0
rxn01923	0	0
rxn01924	0	0
rxn01930	0	0
rxn01945	0	0
rxn01961	0	0
rxn01962	0	0
rxn01964	-0.0438329	1.07038e-05
rxn01973	0.310556	7.6032e-05
rxn01974	0.310556	7.6032e-05
rxn01985	0	0
rxn01987	0	0
rxn01996	0	0
rxn01997	0.0130273	3.19122e-06
rxn02000	0.0130273	3.19122e-06
rxn02003	0	0
rxn02008	0.0459299	1.1234e-05
rxn02011	0.0459299	1.1234e-05
rxn02056	0	0
rxn02071	0	0
rxn02085	0	0
rxn02112	0	0
rxn02143	0	0
rxn02144	0	0
rxn02155	0.00221409	5.43061e-07
rxn02159	0.0730551	1.78675e-05
rxn02160	0.0730551	1.78675e-05
rxn02167	100	0
rxn02168	-100	0
rxn02175	0	0
rxn02177	0	0
rxn02186	0.673773	0.000164927
rxn02190	0	0
rxn02200	-0.0405863	9.9287e-06
rxn02201	0	0
rxn02212	0.333619	8.15531e-05
rxn02213	-0.333619	8.15531e-05
rxn02222	0	0
rxn02264	-8.87054e-07	2.16829e-10
rxn02268	0	0
rxn02270	0	0
rxn02275	0	0
rxn02276	0	0
rxn02277	0	0
rxn02285	0.0459299	1.1234e-05
rxn02286	0.0459299	1.1234e-05
rxn02288	-8.87054e-07	2.16829e-10
rxn02297	0	0
rxn02302	0	0
rxn02303	8.87054e-07	2.1684e-10
rxn02305	0	0
rxn02312	0	0
rxn02314	0	0
rxn02320	0.0730551	1.78675e-05
rxn02331	0.0260546	6.38369e-06
rxn02339	0	0
rxn02341	4.61268e-05	1.12908e-08
rxn02345	100	0
rxn02359	0	0
rxn02360	0	0
rxn02363	0	0
rxn02366	0	0
rxn02369	0	0
rxn02373	0	0
rxn02374	0	0
rxn02402	0.00221409	5.43061e-07
rxn02404	0.0260546	6.38369e-06
rxn02405	0.0260546	6.38369e-06
rxn02440	0.0204537	5.01984e-06
rxn02465	0.432653	0.000106082
rxn02473	0.0730551	1.78675e-05
rxn02474	3.99174e-05	9.7715e-09
rxn02475	3.99174e-05	9.7715e-09
rxn02476	-0.333619	8.15531e-05
rxn02483	0	0
rxn02484	0	0
rxn02503	0	0
rxn02504	-0.0405863	9.9287e-06
rxn02507	0.0438329	1.07038e-05
rxn02508	-0.0438329	1.07038e-05
rxn02518	0	0
rxn02569	0	0
rxn02632	0	0
rxn02666	0	0
rxn02680	0.0065183	0.000381051
rxn02774	0	0
rxn02775	0	0
rxn02782	0	0
rxn02789	-0.347415	8.5046e-05
rxn02804	0	0
rxn02811	0.347415	8.5046e-05
rxn02831	0	0
rxn02834	0.0730551	1.78675e-05
rxn02835	0.0730551	1.78675e-05
rxn02842	0	0
rxn02866	0	0
rxn02875	0	0
rxn02883	0	0
rxn02889	0	0
rxn02895	0.388008	9.47741e-05
rxn02897	0	0
rxn02898	0	0
rxn02900	0	0
rxn02911	0	0
rxn02914	1.3467	0.000310475
rxn02916	0	0
rxn02925	0	0
rxn02927	0	0
rxn02929	0.310556	7.6032e-05
rxn02933	0	0
rxn02934	0	0
rxn02937	0.388008	9.47741e-05
rxn02938	0.388008	9.47741e-05
rxn02939	0	0
rxn02944	0	0
rxn02946	0	0
rxn02949	0	0
rxn02971	0	0
rxn02986	0	0
rxn02988	0	0
rxn03004	-0.388008	9.47741e-05
rxn03012	0	0
rxn03031	0.310556	7.6032e-05
rxn03040	0	0
rxn03052	0.00568158	1.39087e-06
rxn03055	0	0
rxn03057	0.00568158	1.39087e-06
rxn03060	0	0
rxn03061	0	0
rxn03062	0.347415	8.5046e-05
rxn03080	-7.98349e-05	1.95108e-08
rxn03084	0.388008	9.47741e-05
rxn03087	0.310556	7.6032e-05
rxn03108	0	0
rxn03135	0.0730551	1.78675e-05
rxn03136	-0.388008	9.47741e-05
rxn03137	-0.461063	0.000112843
rxn03147	0.388008	9.47741e-05
rxn03150	0	0
rxn03164	0.0459299	1.1234e-05
rxn03167	0.0405863	9.9287e-06
rxn03174	0	0
rxn03175	0.0730551	1.78675e-05
rxn03188	0	0
rxn03236	0	0
rxn03239	0	0
rxn03240	0	0
rxn03241	0	0
rxn03242	0	0
rxn03243	0	0
rxn03244	0.0065183	0.000381051
rxn03245	0	0
rxn03246	0	0
rxn03247	0	0
rxn03248	0	0
rxn03249	0	0
rxn03250	0	0
rxn03384	0	0
rxn03393	0	0
rxn03394	0	0
rxn03395	0	0
rxn03397	0	0
rxn03406	0	0
rxn03407	0	0
rxn03408	-0.0459299	1.1234e-05
rxn03409	0	0
rxn03419	0	0
rxn03421	0	0
rxn03422	0	0
rxn03433	0	0
rxn03435	0.224034	5.48314e-05
rxn03436	0.224034	5.48314e-05
rxn03437	0.224034	5.48314e-05
rxn03445	0	0
rxn03446	0	0
rxn03492	0	0
rxn03511	0.0260546	6.38369e-06
rxn03512	0	0
rxn03513	0	0
rxn03514	0	0
rxn03532	0	0
rxn03535	0	0
rxn03536	0	0
rxn03537	0	0
rxn03538	0	0
rxn03540	0	0
rxn03541	0	0
rxn03638	0.676758	0.000165511
rxn03839	0	0
rxn03841	0.0405863	9.9287e-06
rxn03843	0	0
rxn03869	0	0
rxn03884	-8.42146	0.000595981
rxn03891	0	0
rxn03892	0	0
rxn03893	0	0
rxn03897	0	0
rxn03900	0	0
rxn03903	0	0
rxn03904	-0.0459299	1.1234e-05
rxn03907	-0.0683032	1.67139e-05
rxn03908	0.0683032	1.67139e-05
rxn03909	0.0683032	1.67139e-05
rxn03910	-0.0683032	1.67139e-05
rxn03916	0.0260546	6.38369e-06
rxn03917	0.0260546	6.38369e-06
rxn03918	0.0260546	6.38369e-06
rxn03919	0.0260546	6.38369e-06
rxn03933	0	0
rxn03951	0	0
rxn03958	0.0683032	1.67139e-05
rxn03974	0	0
rxn03975	0	0
rxn04047	0	0
rxn04048	0	0
rxn04050	0	0
rxn04052	0	0
rxn04070	0	0
rxn04092	0	0
rxn04093	0	0
rxn04113	0.0620938	1.51961e-05
rxn04139	0	0
rxn04308	0	0
rxn04385	0	0
rxn04413	0	0
rxn04456	0	0
rxn04457	0	0
rxn04674	0	0
rxn04704	0	0
rxn04750	0	0
rxn04783	0	0
rxn04786	0	0
rxn04954	-99.841	3.27013e-13
rxn04989	0	0
rxn04996	0	0
rxn05003	0	0
rxn05029	0	0
rxn05030	0.00620938	1.51961e-06
rxn05039	3.99174e-05	9.7715e-09
rxn05040	7.98349e-05	1.95108e-08
rxn05063	0	0
rxn05091	0	0
rxn05092	0.00568158	1.39087e-06
rxn05104	0.00568158	1.39087e-06
rxn05105	0.00568158	1.39087e-06
rxn05106	0.00568158	1.39087e-06
rxn05108	0.00568158	1.39087e-06
rxn05116	0	0
rxn05118	0	0
rxn05229	0	0
rxn05231	0	0
rxn05232	0.0200492	4.90494e-06
rxn05233	0	0
rxn05234	0.0206178	5.0612e-06
rxn05235	0	0
rxn05236	0	0
rxn05239	4.61268e-05	1.12908e-08
rxn05256	0.189131	4.63195e-05
rxn05287	0	0
rxn05289	0.270511	6.61396e-05
rxn05293	0.0683032	1.67139e-05
rxn05322	0.277043	0.000689468
rxn05324	0.231452	0.000607435
rxn05325	0.277043	0.000689468
rxn05326	0.277043	0.000689468
rxn05327	0.257507	0.000601758
rxn05329	-0.277043	0.000689468
rxn05330	-0.277043	0.000689468
rxn05331	-0.231452	0.000607435
rxn05332	-0.188012	0.000369524
rxn05333	-0.257507	0.000601758
rxn05334	-0.277043	0.000689468
rxn05335	-0.188012	0.000369524
rxn05336	0.188012	0.000369524
rxn05337	0.277043	0.000689468
rxn05338	0.283561	0.000596177
rxn05339	0.277043	0.000689468
rxn05340	0.257507	0.000601758
rxn05341	0.277043	0.000689468
rxn05342	0.188012	0.000369524
rxn05343	0.277043	0.000689468
rxn05344	0.188012	0.000369524
rxn05345	0.188012	0.000369524
rxn05346	0.277043	0.000689468
rxn05347	0.277043	0.000689468
rxn05348	0.257507	0.000601758
rxn05349	-0.277043	0.000689468
rxn05350	0.277043	0.000689468
rxn05358	0	0
rxn05359	0	0
rxn05360	0	0
rxn05361	0	0
rxn05363	0	0
rxn05364	0	0
rxn05365	0	0
rxn05367	0	0
rxn05368	0	0
rxn05369	0	0
rxn05371	0	0
rxn05372	0	0
rxn05373	0	0
rxn05375	0	0
rxn05376	0	0
rxn05377	0	0
rxn05379	0	0
rxn05380	0	0
rxn05381	0	0
rxn05383	0	0
rxn05384	0	0
rxn05385	0	0
rxn05386	0	0
rxn05388	0	0
rxn05389	0	0
rxn05390	0	0
rxn05392	0	0
rxn05393	0	0
rxn05394	0	0
rxn05396	0	0
rxn05397	0	0
rxn05398	0	0
rxn05400	0	0
rxn05401	0	0
rxn05402	0	0
rxn05404	0	0
rxn05405	0	0
rxn05406	0	0
rxn05408	0	0
rxn05409	0	0
rxn05410	0	0
rxn05411	0	0
rxn05413	0	0
rxn05414	0	0
rxn05415	0	0
rxn05417	0	0
rxn05418	0	0
rxn05419	0	0
rxn05421	0	0
rxn05422	0	0
rxn05423	0	0
rxn05425	0	0
rxn05426	0	0
rxn05427	0	0
rxn05429	0	0
rxn05430	0	0
rxn05431	0	0
rxn05433	0	0
rxn05434	0	0
rxn05435	0	0
rxn05436	0	0
rxn05437	0	0
rxn05438	0	0
rxn05439	0	0
rxn05440	0	0
rxn05441	0	0
rxn05442	0	0
rxn05443	0	0
rxn05444	0	0
rxn05445	0	0
rxn05446	0	0
rxn05447	0	0
rxn05448	0	0
rxn05449	0	0
rxn05450	0	0
rxn05465	-1.84623	0.0035132
rxn05733	0	0
rxn05737	0	0
rxn05740	0	0
rxn05937	0	0
rxn05957	-100	0
rxn06022	-4.61268e-05	1.12908e-08
rxn06023	-4.61268e-05	1.12908e-08
rxn06077	0	0
rxn06078	0	0
rxn06510	0	0
rxn06591	-0.202931	4.95646e-05
rxn06777	0	0
rxn06831	0	0
rxn06937	0	0
rxn06979	0	0
rxn07295	0	0
rxn07584	0	0
rxn07586	0	0
rxn07587	0	0
rxn07588	0	0
rxn07589	0	0
rxn08040	0	0
rxn08043	0.224034	5.48314e-05
rxn08066	-5.5926	0.00142962
rxn08067	-100	0
rxn08083	0	0
rxn08084	0	0
rxn08085	0	0
rxn08086	0.00326036	0.000198358
rxn08087	0	0
rxn08088	0	0
rxn08089	0	0
rxn08094	0	0
rxn08103	0	0
rxn08180	0	0
rxn08194	0	0
rxn08277	0	0
rxn08291	0	0
rxn08294	0	0
rxn08295	0	0
rxn08296	0	0
rxn08297	0	0
rxn08298	0	0
rxn08299	0	0
rxn08300	0	0
rxn08335	0.255773	6.25022e-05
rxn08336	0	0
rxn08352	0.00620938	1.51961e-06
rxn08353	0	0
rxn08396	0	0
rxn08467	0	0
rxn08468	0	0
rxn08469	0	0
rxn08470	0	0
rxn08471	0	0
rxn08527	0	0
rxn08528	0	0
rxn08556	0	0
rxn08557	0	0
rxn08558	0	0
rxn08615	0	0
rxn08655	0	0
rxn08656	0	0
rxn08657	0	0
rxn08707	0	0
rxn08756	0	0
rxn08766	0	0
rxn08792	0	0
rxn08793	0	0
rxn08861	0	0
rxn08900	0	0
rxn08901	0	0
rxn08968	0	0
rxn08971	0	0
rxn08975	0	0
rxn08976	0	0
rxn09037	0	0
rxn09039	0	0
rxn09040	0	0
rxn09042	0	0
rxn09044	0	0
rxn09101	0	0
rxn09102	0	0
rxn09103	0	0
rxn09104	0	0
rxn09105	0	0
rxn09106	0	0
rxn09107	0	0
rxn09167	0	0
rxn09177	0	0
rxn09188	0	0
rxn09205	0	0
rxn09206	0	0
rxn09207	0	0
rxn09208	0.00326036	0.000198358
rxn09209	0	0
rxn09210	0	0
rxn09211	0	0
rxn09272	-95.1028	0.00133761
rxn09296	0	0
rxn09310	0	0
rxn09566	0	0
rxn09889	0	0
rxn09896	0	0
rxn09953	0	0
rxn09997	0	0
rxn10052	0	0
rxn10053	0	0
rxn10060	0	0
rxn10062	0	0
rxn10067	0	0
rxn10090	0	0
rxn10094	0	0
rxn10126	100	0
rxn10199	0	0
rxn10211	0	0
rxn10212	0	0
rxn10213	0	0
rxn10214	0	0
rxn10215	0	0
rxn10216	0	0
rxn10217	0	0
rxn10218	0	0
rxn10219	0	0
rxn10220	0	0
rxn10221	0	0
rxn10222	0	0
rxn10223	0	0
rxn10224	0	0
rxn10225	0	0
rxn10226	0	0
rxn10227	0	0
rxn10228	0	0
rxn10229	0	0
rxn10230	0	0
rxn10231	0	0
rxn10232	0	0
rxn10233	0	0
rxn10234	0	0
rxn10235	0	0
rxn10236	0	0
rxn10237	0	0
rxn10253	0	0
rxn10254	0	0
rxn10255	0	0
rxn10256	0	0
rxn10257	0	0
rxn10258	0	0
rxn10259	0	0
rxn10260	0	0
rxn10261	0	0
rxn10262	0	0
rxn10263	0	0
rxn10264	0	0
rxn10266	0	0
rxn10267	0	0
rxn10268	0	0
rxn10269	0	0
rxn10270	0	0
rxn10772	0	0
rxn11544	0	0
rxn11650	0	0
rxn11944	0.00568158	1.39087e-06
rxn11946	0	0
rxn12008	0	0
rxn12201	0	0
rxn12206	0	0
rxn12224	0	0
rxn12510	4.61268e-05	1.12908e-08
rxn12512	4.61268e-05	1.12908e-08
rxn12633	0	0
rxn12634	0	0
rxn12635	0	0
rxn12636	0	0
rxn12637	0	0
rxn12638	0	0
rxn12639	0	0
rxn12640	0	0
rxn12641	0	0
rxn12642	0	0
rxn12643	0	0
rxn12644	0	0
rxn12645	0	0
rxn12646	0	0
rxn12822	0	0
rxn12844	0	0
rxn12845	0	0
rxn12846	0	0
rxn12847	0	0
rxn13299	0	0
rxn13643	0.125004	3.06526e-05
rxn13682	0	0
rxn13705	0	0
rxn13714	0	0
rxn13785	0.181491	4.43583e-05
rxn13786	0	0
rxn13787	0	0
rxn13788	0	0
rxn13789	0	0
rxn13792	0	0
rxn13793	0	0
rxn13796	0	0
rxn13798	0	0
rxn13801	0	0
rxn13803	0	0
rxn13804	0	0
rxn13815	0.0199144	4.88285e-06
rxn13816	0.0665734	1.62923e-05
rxn13817	0.00425786	1.04069e-06
rxn13818	0	0
rxn13819	0	0
rxn13823	0	0
rxn13825	0	0
rxn13826	0	0
rxn13827	0	0
rxn13833	0.186281	4.55652e-05
rxn13839	0	0
rxn13841	0	0
rxn13843	0.0980053	2.39823e-05
rxn13844	0.0980053	2.39823e-05
rxn13845	0	0
rxn13847	0	0
rxn13851	0.0980053	2.39823e-05
rxn13855	0	0
rxn13858	0	0
rxn13860	0	0
rxn13869	0	0
rxn13873	0.0130273	3.19122e-06
rxn13874	0.0130273	3.19122e-06
rxn13878	0	0
rxn13879	0	0
rxn13880	0.0130273	3.19122e-06
rxn13881	0.0260546	6.38369e-06
rxn13882	0.0260546	6.38369e-06
rxn13883	0.0260546	6.38369e-06
rxn13884	0.0130273	3.19122e-06
rxn13885	0	0
rxn13887	0.0199144	4.88285e-06
rxn13888	0	0
rxn13889	0.0907456	2.21919e-05
rxn13890	0	0
rxn13894	0.0648437	1.58573e-05
rxn13895	0	0
rxn13896	0	0
rxn13898	0	0
rxn13902	0	0
rxn13903	0	0
rxn13904	0	0
rxn13905	0	0
rxn13906	0	0
rxn13908	0	0
rxn13909	0	0
rxn13915	0	0
rxn13916	0	0
rxn13917	0	0
rxn13921	0	0
rxn13925	0	0
rxn00016	0	0
rxn00310	0	0
rxn00479	0	0
rxn00560	0	0
rxn00584	0	0
rxn00657	-100	0
rxn01081	0	0
rxn01523	0	0
rxn01564	0	0
rxn01652	0	0
rxn01833	0	0
rxn02375	0	0
rxn02449	0	0
rxn02517	0	0
rxn02667	0	0
rxn02885	0	0
rxn03074	0	0
rxn03517	31.12	0.00576465
rxn03799	0	0
rxn04453	0	0
rxn08598	0	0
rxn10785	0.00620938	1.51961e-06
rxn14250	0	0
rxn14307	0	0
rxn99001	0	0
rxn99002	0	0
rxn99003	0	0
rxn00206	0	0
rxn05732	0	0
rxn10010	0	0
rxn10011	0	0
rxn10012	0	0
rxn10013	0	0
rxn10014	0	0
rxn13812	0.00221409	5.43061e-07
EX_cpd00025(e)	0	0
EX_cpd00055(e)	0	0
EX_cpd00095(e)	0	0
EX_cpd00111(e)	0	0
EX_cpd00135(e)	0	0
EX_cpd00153(e)	0	0
EX_cpd00157(e)	0	0
EX_cpd00165(e)	0	0
EX_cpd00183(e)	0	0
EX_cpd00324(e)	0	0
EX_cpd00400(e)	0	0
EX_cpd00418(e)	0	0
EX_cpd00507(e)	0	0
EX_cpd00567(e)	0	0
EX_cpd00646(e)	0	0
EX_cpd00681(e)	0	0
EX_cpd00742(e)	0	0
EX_cpd00756(e)	0	0
EX_cpd00908(e)	0	0
EX_cpd01015(e)	0	0
EX_cpd01107(e)	0	0
EX_cpd01113(e)	0	0
EX_cpd01157(e)	0	0
EX_cpd01223(e)	0	0
EX_cpd01405(e)	0	0
EX_cpd01435(e)	0	0
EX_cpd01447(e)	0	0
EX_cpd01581(e)	0	0
EX_cpd01587(e)	0	0
EX_cpd01651(e)	0	0
EX_cpd01711(e)	0	0
EX_cpd01741(e)	0	0
EX_cpd01973(e)	0	0
EX_cpd02042(e)	0	0
EX_cpd02090(e)	0	0
EX_cpd02135(e)	0	0
EX_cpd02229(e)	0	0
EX_cpd02961(e)	0	0
EX_cpd02978(e)	0	0
EX_cpd03407(e)	0	0
EX_cpd03646(e)	0	0
EX_cpd03846(e)	0	0
EX_cpd06707(e)	0	0
EX_cpd00218(e)	0	0
EX_cpd08635(e)	0	0
EX_cpd11430(e)	0	0
EX_cpd11431(e)	0	0
EX_cpd11433(e)	0	0
EX_cpd11436(e)	0	0
EX_cpd11438(e)	0	0
EX_cpd11440(e)	0	0
EX_cpd11668(e)	0	0
EX_cpd11949(e)	0	0
EX_cpd12884(e)	0	0
EX_cpd15237(e)	0	0
EX_cpd15269(e)	0	0
EX_cpd15298(e)	0	0
EX_cpd15306(e)	0	0
EX_cpd15307(e)	0	0
EX_cpd15308(e)	0	0
EX_cpd15309(e)	0	0
EX_cpd15310(e)	0	0
EX_cpd15312(e)	0	0
EX_cpd15396(e)	0	0
EX_cpd15521(e)	0	0
EX_cpd15522(e)	0	0
EX_cpd15523(e)	0	0
EX_cpd15524(e)	0	0
EX_cpd15525(e)	0	0
EX_cpd15527(e)	0	0
EX_cpd15528(e)	0	0
EX_cpd15529(e)	0	0
EX_cpd15530(e)	0	0
EX_cpd15531(e)	0	0
EX_cpd15532(e)	0	0
EX_cpd15534(e)	0	0
EX_cpd16660(e)	0	0
EX_cpd17075(e)	0	0
EX_cpd17082(e)	0	0
EX_cpd99002(e)	0	0
EX_cpd99003(e)	0	0
EX_cpd99004(e)	0	0
EX_cpd99005(e)	0	0
EX_cpd99006(e)	0	0
EX_cpd99007(e)	0	0
EX_cpd99008(e)	0	0
EX_cpd99085(e)	0	0
bio00991	0.887054	0.00021684
rxn00006	1.33058e-06	3.26687e-10
rxn00007	0	0
rxn00014	0	0
rxn00065	0	0
rxn00083	7.60608	0.00345242
rxn00109	0	0
rxn00113	0	0
rxn00171	0	0
rxn00189	0	0
rxn00196	0	0
rxn00205	0	0
rxn00213	0.0675538	0.000524461
rxn00298	0.372563	9.11884e-05
rxn00322	0	0
rxn00340	0	0
rxn00342	0	0
rxn00350	0	0
rxn00405	0	0
rxn00495	0	0
rxn00501	0	0
rxn00506	0	0
rxn00567	0	0
rxn00568	0	0
rxn00569	0	0
rxn00641	0	0
rxn00743	0	0
rxn00758	0	0
rxn00781	7.80549	0.000682503
rxn00903	-0.822842	0.000201158
rxn00904	0.49653	0.000121594
rxn00943	0	0
rxn01032	100	0
rxn01033	-100	0
rxn01053	0	0
rxn01073	0.00326036	0.000198358
rxn01222	0	0
rxn01277	0	0
rxn01279	0	0
rxn01286	0	0
rxn01438	0	0
rxn01459	0	0
rxn01544	0	0
rxn01675	0.0130273	3.19122e-06
rxn01730	0	0
rxn01806	0	0
rxn01851	0	0
rxn01937	0	0
rxn02005	0	0
rxn02028	0	0
rxn02122	0	0
rxn02166	0	0
rxn02273	0	0
rxn02274	0	0
rxn02791	0	0
rxn02792	0	0
rxn02853	0	0
rxn02888	0	0
rxn03901	0.232211	5.6984e-05
rxn03990	0	0
rxn03991	0	0
rxn04384	0	0
rxn04454	0	0
rxn05005	0	0
rxn05006	0	0
rxn05054	0	0
rxn05145	0	0
rxn05146	0	0
rxn05147	1.57854	0.000595981
rxn05149	0	0
rxn05150	0	0
rxn05151	0	0
rxn05152	0	0
rxn05153	0	0
rxn05154	0	0
rxn05155	0	0
rxn05156	0	0
rxn05159	0	0
rxn05160	0	0
rxn05161	0	0
rxn05163	0	0
rxn05164	0	0
rxn05165	0	0
rxn05167	0	0
rxn05168	0	0
rxn05169	0	0
rxn05171	0	0
rxn05172	0	0
rxn05174	0	0
rxn05175	0	0
rxn05176	0	0
rxn05179	0	0
rxn05180	0	0
rxn05181	0	0
rxn05183	0	0
rxn05187	0	0
rxn05188	0	0
rxn05190	0	0
rxn05195	0	0
rxn05197	0	0
rxn05198	0	0
rxn05199	0	0
rxn05201	0	0
rxn05202	0	0
rxn05203	0	0
rxn05204	0	0
rxn05209	-100	0
rxn05211	0	0
rxn05214	0	0
rxn05215	-100	0
rxn05217	0	0
rxn05219	0	0
rxn05221	0	0
rxn05237	0	0
rxn05240	0	0
rxn05241	0	0
rxn05242	0	0
rxn05243	0	0
rxn05244	0	0
rxn05297	-100	0
rxn05298	100	0
rxn05300	0	0
rxn05301	0	0
rxn05304	0	0
rxn05305	0	0
rxn05306	0	0
rxn05307	0	0
rxn05312	100	0
rxn05316	0	0
rxn05318	0	0
rxn05319	53.1743	0.00511226
rxn05323	0.188012	0.000369524
rxn05328	0.188012	0.000369524
rxn05466	9.95245	0.00239596
rxn05467	-19.5593	0.00080051
rxn05468	18.1465	0.00350803
rxn05469	0	0
rxn05471	0	0
rxn05473	0	0
rxn05474	0	0
rxn05476	0	0
rxn05477	0	0
rxn05478	0	0
rxn05479	0	0
rxn05480	0	0
rxn05482	0	0
rxn05484	0	0
rxn05485	0	0
rxn05488	0	0
rxn05491	0	0
rxn05493	0	0
rxn05494	0.0414503	1.01495e-05
rxn05495	0	0
rxn05496	100	0
rxn05497	0	0
rxn05502	0	0
rxn05508	0	0
rxn05511	0	0
rxn05512	0	0
rxn05515	0	0
rxn05516	0	0
rxn05517	0	0
rxn05525	0	0
rxn05527	0	0
rxn05528	0	0
rxn05533	0	0
rxn05534	0	0
rxn05535	0	0
rxn05536	0	0
rxn05537	0	0
rxn05538	0	0
rxn05539	0	0
rxn05540	0	0
rxn05541	0	0
rxn05542	0	0
rxn05543	0	0
rxn05544	0	0
rxn05545	0	0
rxn05546	0	0
rxn05547	0	0
rxn05549	0	0
rxn05551	0	0
rxn05552	0	0
rxn05555	8.87054e-07	2.1684e-10
rxn05557	50	0
rxn05560	0	0
rxn05561	0	0
rxn05564	0	0
rxn05570	0	0
rxn05571	8.42146	0.000595981
rxn05574	0	0
rxn05578	-99.215	0.00020069
rxn05581	0	0
rxn05582	100	0
rxn05585	0	0
rxn05594	0	0
rxn05595	0	0
rxn05596	0	0
rxn05599	0	0
rxn05602	0	0
rxn05603	0	0
rxn05605	0	0
rxn05609	0	0
rxn05613	0	0
rxn05614	0	0
rxn05616	0	0
rxn05618	8.87054e-07	2.1684e-10
rxn05619	0	0
rxn05620	0	0
rxn05621	0	0
rxn05625	0	0
rxn05627	0	0
rxn05630	0	0
rxn05636	0	0
rxn05639	0	0
rxn05640	0	0
rxn05646	0	0
rxn05649	0	0
rxn05651	0.189177	4.6405e-05
rxn05654	0	0
rxn05656	0	0
rxn05659	0	0
rxn05661	0	0
rxn05663	0	0
rxn05665	0	0
rxn05669	0	0
rxn05672	0	0
rxn05673	0	0
rxn05674	0	0
rxn05676	0	0
rxn05679	0	0
rxn05680	0	0
rxn05682	0	0
rxn05683	0	0
rxn05684	0	0
rxn05686	0	0
rxn05694	0	0
rxn05706	0	0
rxn05709	0	0
rxn05711	0	0
rxn05714	0	0
rxn05715	0	0
rxn05716	0	0
rxn05718	0	0
rxn05719	0	0
rxn05720	0	0
rxn05721	0	0
rxn05723	0	0
rxn05724	0	0
rxn05725	0	0
rxn05726	0	0
rxn05727	0	0
rxn05729	0	0
rxn05730	0	0
rxn05731	0	0
rxn05734	0	0
rxn05735	0	0
rxn06075	0.0200492	4.90494e-06
rxn06076	0.0206178	5.0612e-06
rxn06280	0.10634	2.61682e-05
rxn06300	0.40915	0.000100067
rxn06432	0.228097	5.57557e-05
rxn06433	0.185882	4.54452e-05
rxn06434	0	0
rxn06435	0.0706201	1.72735e-05
rxn06436	0	0
rxn06437	0.202931	4.95646e-05
rxn06438	0.472427	0.000115501
rxn06439	0.0730551	1.78675e-05
rxn06440	0.224034	5.48314e-05
rxn06441	0.347415	8.5046e-05
rxn06442	0.264626	6.46489e-05
rxn06443	0.11851	2.90745e-05
rxn06444	0.14286	3.51986e-05
rxn06445	0.170465	4.17073e-05
rxn06446	0.166402	4.07751e-05
rxn06447	0.195622	4.78538e-05
rxn06448	0.0438329	1.07038e-05
rxn06449	0.326312	7.9898e-05
rxn06765	0	0
rxn07099	0	0
rxn07455	0	0
rxn07473	0.0130097	0.000526592
rxn07474	0.0130097	0.000526592
rxn07475	0.0130097	0.000526592
rxn07476	0.0130097	0.000526592
rxn07477	0.0130097	0.000526592
rxn07912	0	0
rxn07913	0	0
rxn07914	0	0
rxn07915	0	0
rxn07916	0	0
rxn07917	0	0
rxn07918	0	0
rxn07925	0	0
rxn07926	0	0
rxn07927	0	0
rxn07928	0	0
rxn07932	0	0
rxn07933	0	0
rxn07934	0	0
rxn07935	0	0
rxn07936	0	0
rxn07937	0	0
rxn07938	0	0
rxn07939	0	0
rxn07940	0	0
rxn07941	0	0
rxn07942	0.00598383	0.000390101
rxn07943	0	0
rxn07944	0	0
rxn07945	0	0
rxn07946	0	0
rxn07947	0	0
rxn07948	0	0
rxn07949	0.00272347	0.000220656
rxn07950	0	0
rxn07951	0	0
rxn07952	0	0
rxn07953	0	0
rxn07954	0	0
rxn07955	0	0
rxn07956	0.000224323	0.000102849
rxn07957	0	0
rxn07958	0	0
rxn07959	0	0
rxn07960	0	0
rxn07961	0	0
rxn07962	0	0
rxn07963	0.000224323	0.000102849
rxn07964	0	0
rxn07965	0	0
rxn07966	0	0
rxn07973	0	0
rxn07974	0	0
rxn07975	0	0
rxn07976	0	0
rxn07977	0	0
rxn07978	0	0
rxn07980	0	0
rxn07987	0	0
rxn07989	0	0
rxn07991	0	0
rxn07993	0	0
rxn07997	0	0
rxn07998	0	0
rxn08000	0	0
rxn08002	0	0
rxn08003	0	0
rxn08005	0	0
rxn08007	0	0
rxn08008	0	0
rxn08014	0	0
rxn08015	0	0
rxn08016	0	0
rxn08017	0	0
rxn08018	0	0
rxn08019	0	0
rxn08020	0	0
rxn08028	0	0
rxn08030	0	0
rxn08042	0	0
rxn08044	0	0
rxn08048	0	0
rxn08053	0	0
rxn08063	0	0
rxn08065	0	0
rxn08069	0	0
rxn08073	0	0
rxn08074	0	0
rxn08076	0	0
rxn08077	0	0
rxn08078	0	0
rxn08080	0	0
rxn08082	0	0
rxn08096	0	0
rxn08104	0	0
rxn08117	0	0
rxn08123	0	0
rxn08124	0	0
rxn08125	0	0
rxn08134	0	0
rxn08136	0	0
rxn08155	0	0
rxn08159	0	0
rxn08162	0	0
rxn08170	0	0
rxn08175	0	0
rxn08184	0	0
rxn08186	8.87054e-07	2.16829e-10
rxn08197	0	0
rxn08214	0	0
rxn08217	-100	0
rxn08226	0	0
rxn08228	0	0
rxn08230	0	0
rxn08232	0	0
rxn08234	8.87054e-07	2.16829e-10
rxn08236	0	0
rxn08237	-19.5593	0.00080051
rxn08241	0	0
rxn08265	0	0
rxn08267	0	0
rxn08273	0	0
rxn08283	0	0
rxn08290	0	0
rxn08302	0	0
rxn08305	0	0
rxn08306	0	0
rxn08307	0	0
rxn08308	0	0
rxn08309	0.00326036	0.000198358
rxn08310	0	0
rxn08311	0	0
rxn08312	0	0
rxn08314	0	0
rxn08318	0	0
rxn08325	0	0
rxn08373	0	0
rxn08374	0	0
rxn08386	0	0
rxn08390	0	0
rxn08394	0	0
rxn08397	0.00544474	1.33048e-06
rxn08398	0	0
rxn08413	0	0
rxn08424	0	0
rxn08428	0	0
rxn08439	0	0
rxn08440	0	0
rxn08441	0	0
rxn08442	0	0
rxn08443	0	0
rxn08444	0	0
rxn08445	0	0
rxn08446	0	0
rxn08447	0	0
rxn08448	0	0
rxn08449	0	0
rxn08450	0	0
rxn08451	0	0
rxn08452	0	0
rxn08453	0	0
rxn08454	0	0
rxn08455	0	0
rxn08456	0	0
rxn08457	0	0
rxn08461	0	0
rxn08462	0	0
rxn08475	8.87054e-07	2.16829e-10
rxn08537	0	0
rxn08544	0	0
rxn08545	0	0
rxn08546	0	0
rxn08547	0	0
rxn08548	0	0
rxn08549	0.00326036	0.000198358
rxn08550	0	0
rxn08551	0	0
rxn08552	0	0
rxn08553	0	0
rxn08554	0	0
rxn08559	0	0
rxn08560	0	0
rxn08561	0	0
rxn08562	0	0
rxn08570	0	0
rxn08589	0	0
rxn08591	0	0
rxn08595	0	0
rxn08610	0	0
rxn08617	10	0
rxn08623	0	0
rxn08633	0	0
rxn08639	0	0
rxn08640	0	0
rxn08643	0	0
rxn08654	0	0
rxn08662	0	0
rxn08664	0	0
rxn08669	0	0
rxn08672	0	0
rxn08674	0	0
rxn08677	0	0
rxn08682	0	0
rxn08685	0	0
rxn08686	-44.7196	0.00522864
rxn08700	0	0
rxn08704	0	0
rxn08705	0	0
rxn08717	0	0
rxn08721	0	0
rxn08723	0	0
rxn08730	-5.63623	0.00154853
rxn08732	0	0
rxn08737	0	0
rxn08747	0	0
rxn08754	0	0
rxn08767	0	0
rxn08771	0	0
rxn08773	0	0
rxn08786	0	0
rxn08795	0	0
rxn08817	0	0
rxn08818	0	0
rxn08819	0	0
rxn08820	0	0
rxn08821	0	0
rxn08822	0	0
rxn08823	0	0
rxn08826	0.00100769	2.4734e-07
rxn08829	0	0
rxn08838	0	0
rxn08839	0	0
rxn08840	0	0
rxn08841	0.00326036	0.000198358
rxn08842	0	0
rxn08843	0	0
rxn08844	0	0
rxn08845	0	0
rxn08846	0	0
rxn08847	0	0
rxn08848	0	0
rxn08849	0	0
rxn08850	0	0
rxn08851	0	0
rxn08856	0	0
rxn08864	0	0
rxn08868	0	0
rxn08880	0	0
rxn08887	0.0190433	4.66969e-06
rxn08888	0.00223981	5.49998e-07
rxn08890	0.00907367	2.21908e-06
rxn08891	0.00112124	2.76505e-07
rxn08893	0.00896191	2.1928e-06
rxn08894	0	0
rxn08896	0	0
rxn08897	0.00896191	2.1928e-06
rxn08898	0	0
rxn08911	0	0
rxn08920	0	0
rxn08922	0	0
rxn08928	0	0
rxn08931	0.00223981	5.49998e-07
rxn08932	0	0
rxn08937	0	0
rxn08938	0	0
rxn08939	0	0
rxn08940	0	0
rxn08952	8.87054e-07	2.16829e-10
rxn08958	0.00112124	2.76505e-07
rxn08966	0	0
rxn08967	0	0
rxn08985	0	0
rxn08986	9.95245	0.00239596
rxn08991	0	0
rxn08997	0	0
rxn08999	0	0
rxn09000	0	0
rxn09002	0	0
rxn09005	0	0
rxn09008	0	0
rxn09009	0	0
rxn09031	18.1465	0.00350803
rxn09034	0	0
rxn09035	0	0
rxn09036	0	0
rxn09048	0	0
rxn09050	0	0
rxn09053	0	0
rxn09054	0	0
rxn09055	0	0
rxn09056	0	0
rxn09057	0	0
[truncated: 2,367 more rows]
