# Supplementary material for: Genome-scale metabolic modeling of responses to polymyxins in Pseudomonas aeruginosa
Source: Gigascience. 2018 Mar 13;7(4):giy021. doi: 10.1093/gigascience/giy021 (PMC6333913; doi:10.1093/gigascience/giy021)
Supplement: Supplemental material [file giy021_supp.zip › additionalFile24.xlsx]

## Sheet: Dataset EV23
Additional file 24	Flux constraints based on gene expression
Reaction ID	Reversibility	Flux constraints based on gene expression level (control)	Flux constraints based on gene expression level (PMB treatment)	Normalised Maximum Flux Capacity (control)	Normalised Maximum Flux Capacity (PMB treatment)	Lower Bound (control)	lower Bound (PMB treatment)	Upper Bound (control)	Upper Bound (PMB treatment)
EX_cpd00001(e)	1	166737	166737	10000	10000	-10000	-10000	10000	10000
EX_cpd00007(e)	1	166737	166737	10000	10000	-10000	-10000	10000	10000
EX_cpd00009(e)	1	166737	166737	10000	10000	-10000	-10000	10000	10000
EX_cpd00011(e)	1	166737	166737	10000	10000	-10000	-10000	10000	10000
EX_cpd00013(e)	1	166737	166737	10000	10000	-10000	-10000	10000	10000
EX_cpd00018(e)	1	166737	166737	10000	10000	-10000	-10000	10000	10000
EX_cpd00020(e)	1	166737	166737	10000	10000	-10000	-10000	10000	10000
EX_cpd00023(e)	1	166737	166737	10000	10000	-10000	-10000	10000	10000
EX_cpd00024(e)	1	166737	166737	10000	10000	-10000	-10000	10000	10000
EX_cpd00025(e)	1	166737	166737	10000	10000	-10000	-10000	10000	10000
EX_cpd00027(e)	1	166737	166737	10000	10000	-10000	-10000	10000	10000
EX_cpd00029(e)	1	166737	166737	10000	10000	-10000	-10000	10000	10000
EX_cpd00030(e)	1	166737	166737	10000	10000	-10000	-10000	10000	10000
EX_cpd00033(e)	1	166737	166737	10000	10000	-10000	-10000	10000	10000
EX_cpd00034(e)	1	166737	166737	10000	10000	-10000	-10000	10000	10000
EX_cpd00035(e)	1	166737	166737	10000	10000	-10000	-10000	10000	10000
EX_cpd00036(e)	1	166737	166737	10000	10000	-10000	-10000	10000	10000
EX_cpd00039(e)	1	166737	166737	10000	10000	-10000	-10000	10000	10000
EX_cpd00041(e)	1	166737	166737	10000	10000	-10000	-10000	10000	10000
EX_cpd00042(e)	1	166737	166737	10000	10000	-10000	-10000	10000	10000
EX_cpd00046(e)	1	166737	166737	10000	10000	-10000	-10000	10000	10000
EX_cpd00047(e)	1	166737	166737	10000	10000	-10000	-10000	10000	10000
EX_cpd00048(e)	1	166737	166737	10000	10000	-10000	-10000	10000	10000
EX_cpd00051(e)	1	166737	166737	10000	10000	-10000	-10000	10000	10000
EX_cpd00053(e)	1	166737	166737	10000	10000	-10000	-10000	10000	10000
EX_cpd00054(e)	1	166737	166737	10000	10000	-10000	-10000	10000	10000
EX_cpd00055(e)	1	166737	166737	10000	10000	-10000	-10000	10000	10000
EX_cpd00058(e)	1	166737	166737	10000	10000	-10000	-10000	10000	10000
EX_cpd00059(e)	1	166737	166737	10000	10000	-10000	-10000	10000	10000
EX_cpd00060(e)	1	166737	166737	10000	10000	-10000	-10000	10000	10000
EX_cpd00061(e)	1	166737	166737	10000	10000	-10000	-10000	10000	10000
EX_cpd00063(e)	1	166737	166737	10000	10000	-10000	-10000	10000	10000
EX_cpd00064(e)	1	166737	166737	10000	10000	-10000	-10000	10000	10000
EX_cpd00065(e)	1	166737	166737	10000	10000	-10000	-10000	10000	10000
EX_cpd00066(e)	1	166737	166737	10000	10000	-10000	-10000	10000	10000
EX_cpd00067(e)	1	166737	166737	10000	10000	-10000	-10000	10000	10000
EX_cpd00069(e)	1	166737	166737	10000	10000	-10000	-10000	10000	10000
EX_cpd00073(e)	1	166737	166737	10000	10000	-10000	-10000	10000	10000
EX_cpd00075(e)	1	166737	166737	10000	10000	-10000	-10000	10000	10000
EX_cpd00079(e)	1	166737	166737	10000	10000	-10000	-10000	10000	10000
EX_cpd00080(e)	1	166737	166737	10000	10000	-10000	-10000	10000	10000
EX_cpd00082(e)	1	166737	166737	10000	10000	-10000	-10000	10000	10000
EX_cpd00084(e)	1	166737	166737	10000	10000	-10000	-10000	10000	10000
EX_cpd00085(e)	1	166737	166737	10000	10000	-10000	-10000	10000	10000
EX_cpd00089(e)	1	166737	166737	10000	10000	-10000	-10000	10000	10000
EX_cpd00091(e)	1	166737	166737	10000	10000	-10000	-10000	10000	10000
EX_cpd00092(e)	1	166737	166737	10000	10000	-10000	-10000	10000	10000
EX_cpd00094(e)	1	166737	166737	10000	10000	-10000	-10000	10000	10000
EX_cpd00095(e)	1	166737	166737	10000	10000	-10000	-10000	10000	10000
EX_cpd00098(e)	1	166737	166737	10000	10000	-10000	-10000	10000	10000
EX_cpd00099(e)	1	166737	166737	10000	10000	-10000	-10000	10000	10000
EX_cpd00100(e)	1	166737	166737	10000	10000	-10000	-10000	10000	10000
EX_cpd00105(e)	1	166737	166737	10000	10000	-10000	-10000	10000	10000
EX_cpd00106(e)	1	166737	166737	10000	10000	-10000	-10000	10000	10000
EX_cpd00107(e)	1	166737	166737	10000	10000	-10000	-10000	10000	10000
EX_cpd00111(e)	1	166737	166737	10000	10000	-10000	-10000	10000	10000
EX_cpd00117(e)	1	166737	166737	10000	10000	-10000	-10000	10000	10000
EX_cpd00118(e)	1	166737	166737	10000	10000	-10000	-10000	10000	10000
EX_cpd00119(e)	1	166737	166737	10000	10000	-10000	-10000	10000	10000
EX_cpd00122(e)	1	166737	166737	10000	10000	-10000	-10000	10000	10000
EX_cpd00126(e)	1	166737	166737	10000	10000	-10000	-10000	10000	10000
EX_cpd00128(e)	1	166737	166737	10000	10000	-10000	-10000	10000	10000
EX_cpd00129(e)	1	166737	166737	10000	10000	-10000	-10000	10000	10000
EX_cpd00130(e)	1	166737	166737	10000	10000	-10000	-10000	10000	10000
EX_cpd00132(e)	1	166737	166737	10000	10000	-10000	-10000	10000	10000
EX_cpd00135(e)	1	166737	166737	10000	10000	-10000	-10000	10000	10000
EX_cpd00136(e)	1	166737	166737	10000	10000	-10000	-10000	10000	10000
EX_cpd00137(e)	1	166737	166737	10000	10000	-10000	-10000	10000	10000
EX_cpd00138(e)	1	166737	166737	10000	10000	-10000	-10000	10000	10000
EX_cpd00141(e)	1	166737	166737	10000	10000	-10000	-10000	10000	10000
EX_cpd00142(e)	1	166737	166737	10000	10000	-10000	-10000	10000	10000
EX_cpd00147(e)	1	166737	166737	10000	10000	-10000	-10000	10000	10000
EX_cpd00149(e)	1	166737	166737	10000	10000	-10000	-10000	10000	10000
EX_cpd00151(e)	1	166737	166737	10000	10000	-10000	-10000	10000	10000
EX_cpd00152(e)	1	166737	166737	10000	10000	-10000	-10000	10000	10000
EX_cpd00153(e)	1	166737	166737	10000	10000	-10000	-10000	10000	10000
EX_cpd00154(e)	1	166737	166737	10000	10000	-10000	-10000	10000	10000
EX_cpd00156(e)	1	166737	166737	10000	10000	-10000	-10000	10000	10000
EX_cpd00157(e)	1	166737	166737	10000	10000	-10000	-10000	10000	10000
EX_cpd00159(e)	1	166737	166737	10000	10000	-10000	-10000	10000	10000
EX_cpd00161(e)	1	166737	166737	10000	10000	-10000	-10000	10000	10000
EX_cpd00162(e)	1	166737	166737	10000	10000	-10000	-10000	10000	10000
EX_cpd00164(e)	1	166737	166737	10000	10000	-10000	-10000	10000	10000
EX_cpd00165(e)	1	166737	166737	10000	10000	-10000	-10000	10000	10000
EX_cpd00169(e)	1	166737	166737	10000	10000	-10000	-10000	10000	10000
EX_cpd00170(e)	1	166737	166737	10000	10000	-10000	-10000	10000	10000
EX_cpd00182(e)	1	166737	166737	10000	10000	-10000	-10000	10000	10000
EX_cpd00183(e)	1	166737	166737	10000	10000	-10000	-10000	10000	10000
EX_cpd00186(e)	1	166737	166737	10000	10000	-10000	-10000	10000	10000
EX_cpd00205(e)	1	166737	166737	10000	10000	-10000	-10000	10000	10000
EX_cpd00207(e)	1	166737	166737	10000	10000	-10000	-10000	10000	10000
EX_cpd00209(e)	1	166737	166737	10000	10000	-10000	-10000	10000	10000
EX_cpd00210(e)	1	166737	166737	10000	10000	-10000	-10000	10000	10000
EX_cpd00211(e)	1	166737	166737	10000	10000	-10000	-10000	10000	10000
EX_cpd00213(e)	1	166737	166737	10000	10000	-10000	-10000	10000	10000
EX_cpd00214(e)	1	166737	166737	10000	10000	-10000	-10000	10000	10000
EX_cpd00218(e)	1	166737	166737	10000	10000	-10000	-10000	10000	10000
EX_cpd00222(e)	1	166737	166737	10000	10000	-10000	-10000	10000	10000
EX_cpd00226(e)	1	166737	166737	10000	10000	-10000	-10000	10000	10000
EX_cpd00227(e)	1	166737	166737	10000	10000	-10000	-10000	10000	10000
EX_cpd00229(e)	1	166737	166737	10000	10000	-10000	-10000	10000	10000
EX_cpd00235(e)	1	166737	166737	10000	10000	-10000	-10000	10000	10000
EX_cpd00239(e)	1	166737	166737	10000	10000	-10000	-10000	10000	10000
EX_cpd00244(e)	1	166737	166737	10000	10000	-10000	-10000	10000	10000
EX_cpd00246(e)	1	166737	166737	10000	10000	-10000	-10000	10000	10000
EX_cpd00247(e)	1	166737	166737	10000	10000	-10000	-10000	10000	10000
EX_cpd00248(e)	1	166737	166737	10000	10000	-10000	-10000	10000	10000
EX_cpd00249(e)	1	166737	166737	10000	10000	-10000	-10000	10000	10000
EX_cpd00254(e)	1	166737	166737	10000	10000	-10000	-10000	10000	10000
EX_cpd00264(e)	1	166737	166737	10000	10000	-10000	-10000	10000	10000
EX_cpd00266(e)	1	166737	166737	10000	10000	-10000	-10000	10000	10000
EX_cpd00268(e)	1	166737	166737	10000	10000	-10000	-10000	10000	10000
EX_cpd00274(e)	1	166737	166737	10000	10000	-10000	-10000	10000	10000
EX_cpd00280(e)	1	166737	166737	10000	10000	-10000	-10000	10000	10000
EX_cpd00281(e)	1	166737	166737	10000	10000	-10000	-10000	10000	10000
EX_cpd00284(e)	1	166737	166737	10000	10000	-10000	-10000	10000	10000
EX_cpd00285(e)	1	166737	166737	10000	10000	-10000	-10000	10000	10000
EX_cpd00288(e)	1	166737	166737	10000	10000	-10000	-10000	10000	10000
EX_cpd00298(e)	1	166737	166737	10000	10000	-10000	-10000	10000	10000
EX_cpd00300(e)	1	166737	166737	10000	10000	-10000	-10000	10000	10000
EX_cpd00305(e)	1	166737	166737	10000	10000	-10000	-10000	10000	10000
EX_cpd00307(e)	1	166737	166737	10000	10000	-10000	-10000	10000	10000
EX_cpd00308(e)	1	166737	166737	10000	10000	-10000	-10000	10000	10000
EX_cpd00309(e)	1	166737	166737	10000	10000	-10000	-10000	10000	10000
EX_cpd00311(e)	1	166737	166737	10000	10000	-10000	-10000	10000	10000
EX_cpd00312(e)	1	166737	166737	10000	10000	-10000	-10000	10000	10000
EX_cpd00314(e)	1	166737	166737	10000	10000	-10000	-10000	10000	10000
EX_cpd00320(e)	1	166737	166737	10000	10000	-10000	-10000	10000	10000
EX_cpd00322(e)	1	166737	166737	10000	10000	-10000	-10000	10000	10000
EX_cpd00324(e)	1	166737	166737	10000	10000	-10000	-10000	10000	10000
EX_cpd00339(e)	1	166737	166737	10000	10000	-10000	-10000	10000	10000
EX_cpd00355(e)	1	166737	166737	10000	10000	-10000	-10000	10000	10000
EX_cpd00363(e)	1	166737	166737	10000	10000	-10000	-10000	10000	10000
EX_cpd00367(e)	1	166737	166737	10000	10000	-10000	-10000	10000	10000
EX_cpd00374(e)	1	166737	166737	10000	10000	-10000	-10000	10000	10000
EX_cpd00379(e)	1	166737	166737	10000	10000	-10000	-10000	10000	10000
EX_cpd00380(e)	1	166737	166737	10000	10000	-10000	-10000	10000	10000
EX_cpd00381(e)	1	166737	166737	10000	10000	-10000	-10000	10000	10000
EX_cpd00386(e)	1	166737	166737	10000	10000	-10000	-10000	10000	10000
EX_cpd00395(e)	1	166737	166737	10000	10000	-10000	-10000	10000	10000
EX_cpd00396(e)	1	166737	166737	10000	10000	-10000	-10000	10000	10000
EX_cpd00400(e)	1	166737	166737	10000	10000	-10000	-10000	10000	10000
EX_cpd00406(e)	1	166737	166737	10000	10000	-10000	-10000	10000	10000
EX_cpd00418(e)	1	166737	166737	10000	10000	-10000	-10000	10000	10000
EX_cpd00421(e)	1	166737	166737	10000	10000	-10000	-10000	10000	10000
EX_cpd00423(e)	1	166737	166737	10000	10000	-10000	-10000	10000	10000
EX_cpd00424(e)	1	166737	166737	10000	10000	-10000	-10000	10000	10000
EX_cpd00453(e)	1	166737	166737	10000	10000	-10000	-10000	10000	10000
EX_cpd00457(e)	1	166737	166737	10000	10000	-10000	-10000	10000	10000
EX_cpd00467(e)	1	166737	166737	10000	10000	-10000	-10000	10000	10000
EX_cpd00477(e)	1	166737	166737	10000	10000	-10000	-10000	10000	10000
EX_cpd00480(e)	1	166737	166737	10000	10000	-10000	-10000	10000	10000
EX_cpd00482(e)	1	166737	166737	10000	10000	-10000	-10000	10000	10000
EX_cpd00485(e)	1	166737	166737	10000	10000	-10000	-10000	10000	10000
EX_cpd00489(e)	1	166737	166737	10000	10000	-10000	-10000	10000	10000
EX_cpd00507(e)	1	166737	166737	10000	10000	-10000	-10000	10000	10000
EX_cpd00528(e)	1	166737	166737	10000	10000	-10000	-10000	10000	10000
EX_cpd00531(e)	1	166737	166737	10000	10000	-10000	-10000	10000	10000
EX_cpd00540(e)	1	166737	166737	10000	10000	-10000	-10000	10000	10000
EX_cpd00549(e)	1	166737	166737	10000	10000	-10000	-10000	10000	10000
EX_cpd00550(e)	1	166737	166737	10000	10000	-10000	-10000	10000	10000
EX_cpd00567(e)	1	166737	166737	10000	10000	-10000	-10000	10000	10000
EX_cpd00587(e)	1	166737	166737	10000	10000	-10000	-10000	10000	10000
EX_cpd00635(e)	1	166737	166737	10000	10000	-10000	-10000	10000	10000
EX_cpd00637(e)	1	166737	166737	10000	10000	-10000	-10000	10000	10000
EX_cpd00646(e)	1	166737	166737	10000	10000	-10000	-10000	10000	10000
EX_cpd00681(e)	1	166737	166737	10000	10000	-10000	-10000	10000	10000
EX_cpd00696(e)	1	166737	166737	10000	10000	-10000	-10000	10000	10000
EX_cpd00697(e)	1	166737	166737	10000	10000	-10000	-10000	10000	10000
EX_cpd00700(e)	1	166737	166737	10000	10000	-10000	-10000	10000	10000
EX_cpd00727(e)	1	166737	166737	10000	10000	-10000	-10000	10000	10000
EX_cpd00738(e)	1	166737	166737	10000	10000	-10000	-10000	10000	10000
EX_cpd00742(e)	1	166737	166737	10000	10000	-10000	-10000	10000	10000
EX_cpd00756(e)	1	166737	166737	10000	10000	-10000	-10000	10000	10000
EX_cpd00794(e)	1	166737	166737	10000	10000	-10000	-10000	10000	10000
EX_cpd00797(e)	1	166737	166737	10000	10000	-10000	-10000	10000	10000
EX_cpd00805(e)	1	166737	166737	10000	10000	-10000	-10000	10000	10000
EX_cpd00851(e)	1	166737	166737	10000	10000	-10000	-10000	10000	10000
EX_cpd00870(e)	1	166737	166737	10000	10000	-10000	-10000	10000	10000
EX_cpd00876(e)	1	166737	166737	10000	10000	-10000	-10000	10000	10000
EX_cpd00908(e)	1	166737	166737	10000	10000	-10000	-10000	10000	10000
EX_cpd00971(e)	1	166737	166737	10000	10000	-10000	-10000	10000	10000
EX_cpd00988(e)	1	166737	166737	10000	10000	-10000	-10000	10000	10000
EX_cpd00989(e)	1	166737	166737	10000	10000	-10000	-10000	10000	10000
EX_cpd01012(e)	1	166737	166737	10000	10000	-10000	-10000	10000	10000
EX_cpd01015(e)	1	166737	166737	10000	10000	-10000	-10000	10000	10000
EX_cpd01017(e)	1	166737	166737	10000	10000	-10000	-10000	10000	10000
EX_cpd01080(e)	1	166737	166737	10000	10000	-10000	-10000	10000	10000
EX_cpd01092(e)	1	166737	166737	10000	10000	-10000	-10000	10000	10000
EX_cpd01107(e)	1	166737	166737	10000	10000	-10000	-10000	10000	10000
EX_cpd01113(e)	1	166737	166737	10000	10000	-10000	-10000	10000	10000
EX_cpd01155(e)	1	166737	166737	10000	10000	-10000	-10000	10000	10000
EX_cpd01157(e)	1	166737	166737	10000	10000	-10000	-10000	10000	10000
EX_cpd01160(e)	1	166737	166737	10000	10000	-10000	-10000	10000	10000
EX_cpd01217(e)	1	166737	166737	10000	10000	-10000	-10000	10000	10000
EX_cpd01223(e)	1	166737	166737	10000	10000	-10000	-10000	10000	10000
EX_cpd01242(e)	1	166737	166737	10000	10000	-10000	-10000	10000	10000
EX_cpd01293(e)	1	166737	166737	10000	10000	-10000	-10000	10000	10000
EX_cpd01308(e)	1	166737	166737	10000	10000	-10000	-10000	10000	10000
EX_cpd01405(e)	1	166737	166737	10000	10000	-10000	-10000	10000	10000
EX_cpd01414(e)	1	166737	166737	10000	10000	-10000	-10000	10000	10000
EX_cpd01435(e)	1	166737	166737	10000	10000	-10000	-10000	10000	10000
EX_cpd01447(e)	1	166737	166737	10000	10000	-10000	-10000	10000	10000
EX_cpd01550(e)	1	166737	166737	10000	10000	-10000	-10000	10000	10000
EX_cpd01570(e)	1	166737	166737	10000	10000	-10000	-10000	10000	10000
EX_cpd01571(e)	1	166737	166737	10000	10000	-10000	-10000	10000	10000
EX_cpd01572(e)	1	166737	166737	10000	10000	-10000	-10000	10000	10000
EX_cpd01581(e)	1	166737	166737	10000	10000	-10000	-10000	10000	10000
EX_cpd01587(e)	1	166737	166737	10000	10000	-10000	-10000	10000	10000
EX_cpd01622(e)	1	166737	166737	10000	10000	-10000	-10000	10000	10000
EX_cpd01630(e)	1	166737	166737	10000	10000	-10000	-10000	10000	10000
EX_cpd01651(e)	1	166737	166737	10000	10000	-10000	-10000	10000	10000
EX_cpd01665(e)	1	166737	166737	10000	10000	-10000	-10000	10000	10000
EX_cpd01701(e)	1	166737	166737	10000	10000	-10000	-10000	10000	10000
EX_cpd01711(e)	1	166737	166737	10000	10000	-10000	-10000	10000	10000
EX_cpd01741(e)	1	166737	166737	10000	10000	-10000	-10000	10000	10000
EX_cpd01756(e)	1	166737	166737	10000	10000	-10000	-10000	10000	10000
EX_cpd01757(e)	1	166737	166737	10000	10000	-10000	-10000	10000	10000
EX_cpd01908(e)	1	166737	166737	10000	10000	-10000	-10000	10000	10000
EX_cpd01914(e)	1	166737	166737	10000	10000	-10000	-10000	10000	10000
EX_cpd01939(e)	1	166737	166737	10000	10000	-10000	-10000	10000	10000
EX_cpd01947(e)	1	166737	166737	10000	10000	-10000	-10000	10000	10000
EX_cpd01973(e)	1	166737	166737	10000	10000	-10000	-10000	10000	10000
EX_cpd01991(e)	1	166737	166737	10000	10000	-10000	-10000	10000	10000
EX_cpd02012(e)	1	166737	166737	10000	10000	-10000	-10000	10000	10000
EX_cpd02042(e)	1	166737	166737	10000	10000	-10000	-10000	10000	10000
EX_cpd02090(e)	1	166737	166737	10000	10000	-10000	-10000	10000	10000
EX_cpd02135(e)	1	166737	166737	10000	10000	-10000	-10000	10000	10000
EX_cpd02229(e)	1	166737	166737	10000	10000	-10000	-10000	10000	10000
EX_cpd02233(e)	1	166737	166737	10000	10000	-10000	-10000	10000	10000
EX_cpd02241(e)	1	166737	166737	10000	10000	-10000	-10000	10000	10000
EX_cpd02599(e)	1	166737	166737	10000	10000	-10000	-10000	10000	10000
EX_cpd02961(e)	1	166737	166737	10000	10000	-10000	-10000	10000	10000
EX_cpd02978(e)	1	166737	166737	10000	10000	-10000	-10000	10000	10000
EX_cpd03047(e)	1	166737	166737	10000	10000	-10000	-10000	10000	10000
EX_cpd03048(e)	1	166737	166737	10000	10000	-10000	-10000	10000	10000
EX_cpd03091(e)	1	166737	166737	10000	10000	-10000	-10000	10000	10000
EX_cpd03161(e)	1	166737	166737	10000	10000	-10000	-10000	10000	10000
EX_cpd03294(e)	1	166737	166737	10000	10000	-10000	-10000	10000	10000
EX_cpd03385(e)	1	166737	166737	10000	10000	-10000	-10000	10000	10000
EX_cpd03407(e)	1	166737	166737	10000	10000	-10000	-10000	10000	10000
EX_cpd03424(e)	1	166737	166737	10000	10000	-10000	-10000	10000	10000
EX_cpd03454(e)	1	166737	166737	10000	10000	-10000	-10000	10000	10000
EX_cpd03535(e)	1	166737	166737	10000	10000	-10000	-10000	10000	10000
EX_cpd03561(e)	1	166737	166737	10000	10000	-10000	-10000	10000	10000
EX_cpd03646(e)	1	166737	166737	10000	10000	-10000	-10000	10000	10000
EX_cpd03701(e)	1	166737	166737	10000	10000	-10000	-10000	10000	10000
EX_cpd03702(e)	1	166737	166737	10000	10000	-10000	-10000	10000	10000
EX_cpd03724(e)	1	166737	166737	10000	10000	-10000	-10000	10000	10000
EX_cpd03726(e)	1	166737	166737	10000	10000	-10000	-10000	10000	10000
EX_cpd03734(e)	1	166737	166737	10000	10000	-10000	-10000	10000	10000
EX_cpd03776(e)	1	166737	166737	10000	10000	-10000	-10000	10000	10000
EX_cpd03805(e)	1	166737	166737	10000	10000	-10000	-10000	10000	10000
EX_cpd03840(e)	1	166737	166737	10000	10000	-10000	-10000	10000	10000
EX_cpd03846(e)	1	166737	166737	10000	10000	-10000	-10000	10000	10000
EX_cpd03847(e)	1	166737	166737	10000	10000	-10000	-10000	10000	10000
EX_cpd03912(e)	1	166737	166737	10000	10000	-10000	-10000	10000	10000
EX_cpd04097(e)	1	166737	166737	10000	10000	-10000	-10000	10000	10000
EX_cpd04099(e)	1	166737	166737	10000	10000	-10000	-10000	10000	10000
EX_cpd04181(e)	1	166737	166737	10000	10000	-10000	-10000	10000	10000
EX_cpd05190(e)	1	166737	166737	10000	10000	-10000	-10000	10000	10000
EX_cpd05192(e)	1	166737	166737	10000	10000	-10000	-10000	10000	10000
EX_cpd06707(e)	1	166737	166737	10000	10000	-10000	-10000	10000	10000
EX_cpd07061(e)	1	166737	166737	10000	10000	-10000	-10000	10000	10000
EX_cpd08023(e)	1	166737	166737	10000	10000	-10000	-10000	10000	10000
EX_cpd08093(e)	1	166737	166737	10000	10000	-10000	-10000	10000	10000
EX_cpd08635(e)	1	166737	166737	10000	10000	-10000	-10000	10000	10000
EX_cpd08928(e)	1	166737	166737	10000	10000	-10000	-10000	10000	10000
EX_cpd09878(e)	1	166737	166737	10000	10000	-10000	-10000	10000	10000
EX_cpd10114(e)	1	166737	166737	10000	10000	-10000	-10000	10000	10000
EX_cpd10515(e)	1	166737	166737	10000	10000	-10000	-10000	10000	10000
EX_cpd10516(e)	1	166737	166737	10000	10000	-10000	-10000	10000	10000
EX_cpd11430(e)	1	166737	166737	10000	10000	-10000	-10000	10000	10000
EX_cpd11431(e)	1	166737	166737	10000	10000	-10000	-10000	10000	10000
EX_cpd11433(e)	1	166737	166737	10000	10000	-10000	-10000	10000	10000
EX_cpd11436(e)	1	166737	166737	10000	10000	-10000	-10000	10000	10000
EX_cpd11438(e)	1	166737	166737	10000	10000	-10000	-10000	10000	10000
EX_cpd11440(e)	1	166737	166737	10000	10000	-10000	-10000	10000	10000
EX_cpd11574(e)	1	166737	166737	10000	10000	-10000	-10000	10000	10000
EX_cpd11575(e)	1	166737	166737	10000	10000	-10000	-10000	10000	10000
EX_cpd11576(e)	1	166737	166737	10000	10000	-10000	-10000	10000	10000
EX_cpd11577(e)	1	166737	166737	10000	10000	-10000	-10000	10000	10000
EX_cpd11578(e)	1	166737	166737	10000	10000	-10000	-10000	10000	10000
EX_cpd11579(e)	1	166737	166737	10000	10000	-10000	-10000	10000	10000
EX_cpd11580(e)	1	166737	166737	10000	10000	-10000	-10000	10000	10000
EX_cpd11581(e)	1	166737	166737	10000	10000	-10000	-10000	10000	10000
EX_cpd11582(e)	1	166737	166737	10000	10000	-10000	-10000	10000	10000
EX_cpd11583(e)	1	166737	166737	10000	10000	-10000	-10000	10000	10000
EX_cpd11584(e)	1	166737	166737	10000	10000	-10000	-10000	10000	10000
EX_cpd11585(e)	1	166737	166737	10000	10000	-10000	-10000	10000	10000
EX_cpd11586(e)	1	166737	166737	10000	10000	-10000	-10000	10000	10000
EX_cpd11587(e)	1	166737	166737	10000	10000	-10000	-10000	10000	10000
EX_cpd11588(e)	1	166737	166737	10000	10000	-10000	-10000	10000	10000
EX_cpd11589(e)	1	166737	166737	10000	10000	-10000	-10000	10000	10000
EX_cpd11590(e)	1	166737	166737	10000	10000	-10000	-10000	10000	10000
EX_cpd11591(e)	1	166737	166737	10000	10000	-10000	-10000	10000	10000
EX_cpd11592(e)	1	166737	166737	10000	10000	-10000	-10000	10000	10000
EX_cpd11593(e)	1	166737	166737	10000	10000	-10000	-10000	10000	10000
EX_cpd11596(e)	1	166737	166737	10000	10000	-10000	-10000	10000	10000
EX_cpd11608(e)	1	166737	166737	10000	10000	-10000	-10000	10000	10000
EX_cpd11668(e)	1	166737	166737	10000	10000	-10000	-10000	10000	10000
EX_cpd11949(e)	1	166737	166737	10000	10000	-10000	-10000	10000	10000
EX_cpd12884(e)	1	166737	166737	10000	10000	-10000	-10000	10000	10000
EX_cpd13391(e)	1	166737	166737	10000	10000	-10000	-10000	10000	10000
EX_cpd13392(e)	1	166737	166737	10000	10000	-10000	-10000	10000	10000
EX_cpd15237(e)	1	166737	166737	10000	10000	-10000	-10000	10000	10000
EX_cpd15269(e)	1	166737	166737	10000	10000	-10000	-10000	10000	10000
EX_cpd15298(e)	1	166737	166737	10000	10000	-10000	-10000	10000	10000
EX_cpd15306(e)	1	166737	166737	10000	10000	-10000	-10000	10000	10000
EX_cpd15307(e)	1	166737	166737	10000	10000	-10000	-10000	10000	10000
EX_cpd15308(e)	1	166737	166737	10000	10000	-10000	-10000	10000	10000
EX_cpd15309(e)	1	166737	166737	10000	10000	-10000	-10000	10000	10000
EX_cpd15310(e)	1	166737	166737	10000	10000	-10000	-10000	10000	10000
EX_cpd15312(e)	1	166737	166737	10000	10000	-10000	-10000	10000	10000
EX_cpd15378(e)	1	166737	166737	10000	10000	-10000	-10000	10000	10000
EX_cpd15396(e)	1	166737	166737	10000	10000	-10000	-10000	10000	10000
EX_cpd15521(e)	1	166737	166737	10000	10000	-10000	-10000	10000	10000
EX_cpd15522(e)	1	166737	166737	10000	10000	-10000	-10000	10000	10000
EX_cpd15523(e)	1	166737	166737	10000	10000	-10000	-10000	10000	10000
EX_cpd15524(e)	1	166737	166737	10000	10000	-10000	-10000	10000	10000
EX_cpd15525(e)	1	166737	166737	10000	10000	-10000	-10000	10000	10000
EX_cpd15527(e)	1	166737	166737	10000	10000	-10000	-10000	10000	10000
EX_cpd15528(e)	1	166737	166737	10000	10000	-10000	-10000	10000	10000
EX_cpd15529(e)	1	166737	166737	10000	10000	-10000	-10000	10000	10000
EX_cpd15530(e)	1	166737	166737	10000	10000	-10000	-10000	10000	10000
EX_cpd15531(e)	1	166737	166737	10000	10000	-10000	-10000	10000	10000
EX_cpd15532(e)	1	166737	166737	10000	10000	-10000	-10000	10000	10000
EX_cpd15534(e)	1	166737	166737	10000	10000	-10000	-10000	10000	10000
EX_cpd15603(e)	1	166737	166737	10000	10000	-10000	-10000	10000	10000
EX_cpd15604(e)	1	166737	166737	10000	10000	-10000	-10000	10000	10000
EX_cpd15605(e)	1	166737	166737	10000	10000	-10000	-10000	10000	10000
EX_cpd15606(e)	1	166737	166737	10000	10000	-10000	-10000	10000	10000
EX_cpd15901(e)	1	166737	166737	10000	10000	-10000	-10000	10000	10000
EX_cpd16648(e)	1	166737	166737	10000	10000	-10000	-10000	10000	10000
EX_cpd16660(e)	1	166737	166737	10000	10000	-10000	-10000	10000	10000
EX_cpd17074(e)	1	166737	166737	10000	10000	-10000	-10000	10000	10000
EX_cpd17075(e)	1	166737	166737	10000	10000	-10000	-10000	10000	10000
EX_cpd17082(e)	1	166737	166737	10000	10000	-10000	-10000	10000	10000
EX_cpd17085(e)	1	166737	166737	10000	10000	-10000	-10000	10000	10000
EX_cpd23030(e)	1	166737	166737	10000	10000	-10000	-10000	10000	10000
EX_cpd23860(e)	1	166737	166737	10000	10000	-10000	-10000	10000	10000
EX_cpd24381(e)	1	166737	166737	10000	10000	-10000	-10000	10000	10000
EX_cpd27607(e)	1	166737	166737	10000	10000	-10000	-10000	10000	10000
EX_cpd99002(e)	1	166737	166737	10000	10000	-10000	-10000	10000	10000
EX_cpd99003(e)	1	166737	166737	10000	10000	-10000	-10000	10000	10000
EX_cpd99004(e)	1	166737	166737	10000	10000	-10000	-10000	10000	10000
EX_cpd99005(e)	1	166737	166737	10000	10000	-10000	-10000	10000	10000
EX_cpd99006(e)	1	166737	166737	10000	10000	-10000	-10000	10000	10000
EX_cpd99007(e)	1	166737	166737	10000	10000	-10000	-10000	10000	10000
EX_cpd99008(e)	1	166737	166737	10000	10000	-10000	-10000	10000	10000
EX_cpd99085(e)	1	166737	166737	10000	10000	-10000	-10000	10000	10000
EX_cpd99114(e)	1	166737	166737	10000	10000	-10000	-10000	10000	10000
bio00991	0	166737	166737	10000	10000	0	0	10000	10000
rxn00001	0	1061.65	1122.39	63.6721	67.3153	0	0	63.6721	67.3153
rxn00002	0	65.1192	73.1473	3.90551	4.38699	0	0	3.90551	4.38699
rxn00003	0	305.233	299.828	18.3063	17.9821	0	0	18.3063	17.9821
rxn00006	0	514.855	667.306	30.8783	40.0215	0	0	30.8783	40.0215
rxn00007	0	4.3394	3.6032	0.260255	0.216101	0	0	0.260255	0.216101
rxn00010	0	3.38262	3.50615	0.202872	0.210281	0	0	0.202872	0.210281
rxn00014	0	671.703	477.574	40.2852	28.6424	0	0	40.2852	28.6424
rxn00016	0	118.876	115.395	7.12954	6.92078	0	0	7.12954	6.92078
rxn00029	0	390.434	403.423	23.4161	24.1952	0	0	23.4161	24.1952
rxn00048	0	298.986	294.945	17.9316	17.6893	0	0	17.9316	17.6893
rxn00056	0	698.839	734.747	41.9127	44.0663	0	0	41.9127	44.0663
rxn00060	0	221.595	199.8	13.2901	11.9829	0	0	13.2901	11.9829
rxn00062	0	166737	166737	10000	10000	0	0	10000	10000
rxn00065	0	30.4817	34.8854	1.82813	2.09225	0	0	1.82813	2.09225
rxn00077	0	93.2296	96.5686	5.59142	5.79168	0	0	5.59142	5.79168
rxn00083	1	209.084	210.969	12.5397	12.6528	-12.5397	-12.6528	12.5397	12.6528
rxn00085	0	156.263	136.277	9.37183	8.17319	0	0	9.37183	8.17319
rxn00086	1	154.515	189.903	9.26698	11.3894	-9.26698	-11.3894	9.26698	11.3894
rxn00095	1	115.93	129.661	6.95288	7.77637	-6.95288	-7.77637	6.95288	7.77637
rxn00097	1	1002.74	1058.95	60.1388	63.51	-60.1388	-63.51	60.1388	63.51
rxn00100	0	193.981	180.398	11.634	10.8193	0	0	11.634	10.8193
rxn00101	0	15.753	17.651	0.944782	1.05861	0	0	0.944782	1.05861
rxn00102	1	339.807	399.699	20.3798	23.9718	-20.3798	-23.9718	20.3798	23.9718
rxn00105	1	284.544	219.182	17.0654	13.1454	-17.0654	-13.1454	17.0654	13.1454
rxn00109	0	1838.95	1429.92	110.291	85.7592	0	0	110.291	85.7592
rxn00113	0	533.082	534.727	31.9715	32.0701	0	0	31.9715	32.0701
rxn00117	1	2999.84	2630.17	179.915	157.744	-179.915	-157.744	179.915	157.744
rxn00119	1	749.394	637.003	44.9447	38.2041	-44.9447	-38.2041	44.9447	38.2041
rxn00122	0	295.441	277.993	17.719	16.6726	0	0	17.719	16.6726
rxn00124	0	65.7396	78.6992	3.94271	4.71997	0	0	3.94271	4.71997
rxn00126	0	1718.83	2136.19	103.086	128.118	0	0	103.086	128.118
rxn00127	0	271.307	398.379	16.2716	23.8927	0	0	16.2716	23.8927
rxn00131	0	47.3325	47.2721	2.83875	2.83513	0	0	2.83875	2.83513
rxn00132	0	247.165	241.34	14.8236	14.4743	0	0	14.8236	14.4743
rxn00137	0	146.542	122.737	8.7888	7.36112	0	0	8.7888	7.36112
rxn00138	0	83.7825	78.2968	5.02483	4.69583	0	0	5.02483	4.69583
rxn00139	1	464.742	514.634	27.8728	30.865	-27.8728	-30.865	27.8728	30.865
rxn00141	1	1002.97	1089.73	60.1528	65.3561	-60.1528	-65.3561	60.1528	65.3561
rxn00145	0	84.4504	61.1091	5.06489	3.665	0	0	5.06489	3.665
rxn00147	0	657.373	683.038	39.4257	40.965	0	0	39.4257	40.965
rxn00148	0	148.158	147.173	8.88572	8.82665	0	0	8.88572	8.82665
rxn00154	0	1154.4	1166.98	69.2349	69.9892	0	0	69.2349	69.9892
rxn00161	0	889.37	1034.74	53.3397	62.0581	0	0	53.3397	62.0581
rxn00162	0	45.7613	47.5788	2.74452	2.85353	0	0	2.74452	2.85353
rxn00165	0	23.5853	28.5976	1.41452	1.71514	0	0	1.41452	1.71514
rxn00166	0	33.6435	29.849	2.01776	1.79019	0	0	2.01776	1.79019
rxn00171	0	328.121	373.068	19.679	22.3747	0	0	19.679	22.3747
rxn00173	1	58.3709	70.2374	3.50078	4.21247	-3.50078	-4.21247	3.50078	4.21247
rxn00175	0	171.553	161.591	10.2889	9.69138	0	0	10.2889	9.69138
rxn00177	0	1.85346	3.79357	0.111161	0.227518	0	0	0.111161	0.227518
rxn00178	1	700.231	634.167	41.9962	38.034	-41.9962	-38.034	41.9962	38.034
rxn00179	1	200.51	185.123	12.0255	11.1027	-12.0255	-11.1027	12.0255	11.1027
rxn00182	0	147.792	147.17	8.86379	8.8265	0	0	8.86379	8.8265
rxn00183	0	435.095	423.741	26.0947	25.4138	0	0	26.0947	25.4138
rxn00184	1	232.06	207.231	13.9178	12.4286	-13.9178	-12.4286	13.9178	12.4286
rxn00186	0	13.314	10.7807	0.798502	0.646572	0	0	0.798502	0.646572
rxn00187	0	1413.21	1668.04	84.757	100.04	0	0	84.757	100.04
rxn00189	0	45.6236	38.0741	2.73626	2.28348	0	0	2.73626	2.28348
rxn00190	0	83.7825	78.2968	5.02483	4.69583	0	0	5.02483	4.69583
rxn00191	1	112.935	114.372	6.77326	6.85941	-6.77326	-6.85941	6.77326	6.85941
rxn00192	0	235.109	225.241	14.1006	13.5088	0	0	14.1006	13.5088
rxn00193	1	167.753	145.391	10.0609	8.71979	-10.0609	-8.71979	10.0609	8.71979
rxn00196	0	328.121	373.068	19.679	22.3747	0	0	19.679	22.3747
rxn00199	0	415.936	365.605	24.9457	21.9271	0	0	24.9457	21.9271
rxn00205	0	590.618	656.737	35.4222	39.3876	0	0	35.4222	39.3876
rxn00206	0	2760.17	2500.53	165.54	149.969	0	0	165.54	149.969
rxn00208	0	391.299	486.348	23.4681	29.1686	0	0	23.4681	29.1686
rxn00209	1	391.299	486.348	23.4681	29.1686	-23.4681	-29.1686	23.4681	29.1686
rxn00211	0	121.424	147.983	7.28237	8.87526	0	0	7.28237	8.87526
rxn00213	0	538.623	492.813	32.3038	29.5563	0	0	32.3038	29.5563
rxn00214	1	102.34	111.246	6.1378	6.67196	-6.1378	-6.67196	6.1378	6.67196
rxn00216	0	133.997	117.224	8.03642	7.03048	0	0	8.03642	7.03048
rxn00224	0	68.7518	61.7557	4.12337	3.70378	0	0	4.12337	3.70378
rxn00225	1	18.7342	16.8625	1.12358	1.01132	-1.12358	-1.01132	1.12358	1.01132
rxn00227	0	104.185	109.014	6.24849	6.53807	0	0	6.24849	6.53807
rxn00231	0	130.438	117.842	7.823	7.06756	0	0	7.823	7.06756
rxn00237	1	2999.84	2630.17	179.915	157.744	-179.915	-157.744	179.915	157.744
rxn00239	1	157.572	155.483	9.45034	9.32506	-9.45034	-9.32506	9.45034	9.32506
rxn00242	0	509.1	564.699	30.5331	33.8676	0	0	30.5331	33.8676
rxn00247	0	558.521	555.792	33.4972	33.3335	0	0	33.4972	33.3335
rxn00248	0	15.4982	13.7163	0.929499	0.822629	0	0	0.929499	0.822629
rxn00250	0	48.8449	70.1602	2.92946	4.20784	0	0	2.92946	4.20784
rxn00251	0	28.4577	37.2757	1.70675	2.2356	0	0	1.70675	2.2356
rxn00256	0	542.057	522.677	32.5097	31.3474	0	0	32.5097	31.3474
rxn00260	1	97.9398	109.76	5.87391	6.58281	-5.87391	-6.58281	5.87391	6.58281
rxn00262	0	137.744	136.828	8.26117	8.20622	0	0	8.26117	8.20622
rxn00265	0	1.85346	3.79357	0.111161	0.227518	0	0	0.111161	0.227518
rxn00269	0	116.409	98.7424	6.98163	5.92205	0	0	6.98163	5.92205
rxn00283	1	115.141	118.118	6.90558	7.08407	-6.90558	-7.08407	6.90558	7.08407
rxn00285	0	1039.42	1127.94	62.3388	67.648	0	0	62.3388	67.648
rxn00288	1	879.457	806.867	52.7452	48.3916	-52.7452	-48.3916	52.7452	48.3916
rxn00289	1	37.8944	24.902	2.27271	1.49349	-2.27271	-1.49349	2.27271	1.49349
rxn00290	1	230.139	205.716	13.8025	12.3378	-13.8025	-12.3378	13.8025	12.3378
rxn00291	0	222.718	223.706	13.3575	13.4167	0	0	13.3575	13.4167
rxn00292	1	832.244	789.083	49.9136	47.325	-49.9136	-47.325	49.9136	47.325
rxn00293	0	91.4938	108.236	5.48732	6.49142	0	0	5.48732	6.49142
rxn00295	0	482.83	523.812	28.9576	31.4155	0	0	28.9576	31.4155
rxn00297	1	832.244	789.083	49.9136	47.325	-49.9136	-47.325	49.9136	47.325
rxn00298	0	1542.76	1598.6	92.5266	95.8758	0	0	92.5266	95.8758
rxn00299	0	523.751	559.365	31.4118	33.5477	0	0	31.4118	33.5477
rxn00300	0	385.632	375.96	23.1282	22.5481	0	0	23.1282	22.5481
rxn00301	0	114.034	119.064	6.83916	7.1408	0	0	6.83916	7.1408
rxn00302	0	523.751	559.365	31.4118	33.5477	0	0	31.4118	33.5477
rxn00303	0	319.382	313.188	19.1548	18.7834	0	0	19.1548	18.7834
rxn00310	0	116.409	98.7424	6.98163	5.92205	0	0	6.98163	5.92205
rxn00313	0	245.103	236.66	14.7	14.1936	0	0	14.7	14.1936
rxn00322	0	72.2317	74.0493	4.33208	4.44109	0	0	4.33208	4.44109
rxn00324	1	26.8486	27.2533	1.61024	1.63451	-1.61024	-1.63451	1.61024	1.63451
rxn00327	0	18.5562	26.814	1.1129	1.60816	0	0	1.1129	1.60816
rxn00328	1	169.42	167.951	10.1609	10.0728	-10.1609	-10.0728	10.1609	10.0728
rxn00330	0	150.275	165.597	9.0127	9.93164	0	0	9.0127	9.93164
rxn00333	0	4.07976	5.93133	0.244682	0.35573	0	0	0.244682	0.35573
rxn00336	0	77.027	77.7974	4.61967	4.66588	0	0	4.61967	4.66588
rxn00337	1	380.862	340.715	22.8421	20.4343	-22.8421	-20.4343	22.8421	20.4343
rxn00338	0	137.744	136.828	8.26117	8.20622	0	0	8.26117	8.20622
rxn00340	0	8.45703	8.75681	0.507208	0.525187	0	0	0.507208	0.525187
rxn00342	0	61.2061	40.446	3.67082	2.42574	0	0	3.67082	2.42574
rxn00346	0	107.358	112.013	6.43874	6.71793	0	0	6.43874	6.71793
rxn00347	0	224.511	347.241	13.465	20.8257	0	0	13.465	20.8257
rxn00350	0	165.739	155.142	9.94015	9.30459	0	0	9.94015	9.30459
rxn00351	0	233.529	236.861	14.0059	14.2057	0	0	14.0059	14.2057
rxn00361	0	128.282	138.019	7.69365	8.27765	0	0	7.69365	8.27765
rxn00363	0	247.165	241.34	14.8236	14.4743	0	0	14.8236	14.4743
rxn00364	1	268.179	226.229	16.084	13.568	-16.084	-13.568	16.084	13.568
rxn00371	0	72.2602	47.0393	4.33379	2.82117	0	0	4.33379	2.82117
rxn00374	0	43.2268	37.2604	2.59251	2.23468	0	0	2.59251	2.23468
rxn00375	0	25.0771	24.9104	1.50399	1.494	0	0	1.50399	1.494
rxn00376	0	166737	166737	10000	10000	0	0	10000	10000
rxn00379	0	100.361	108.8	6.01911	6.52523	0	0	6.01911	6.52523
rxn00392	0	295.441	277.993	17.719	16.6726	0	0	17.719	16.6726
rxn00394	0	39.3542	36.0523	2.36026	2.16223	0	0	2.36026	2.16223
rxn00395	0	271.026	300.625	16.2547	18.0299	0	0	16.2547	18.0299
rxn00405	0	113.48	95.6895	6.80596	5.73895	0	0	6.80596	5.73895
rxn00407	0	377.916	412.876	22.6654	24.7621	0	0	22.6654	24.7621
rxn00409	1	2999.84	2630.17	179.915	157.744	-179.915	-157.744	179.915	157.744
rxn00410	1	883.941	860.822	53.0141	51.6276	-53.0141	-51.6276	53.0141	51.6276
rxn00412	0	883.941	860.822	53.0141	51.6276	0	0	53.0141	51.6276
rxn00414	0	337.399	289.113	20.2354	17.3395	0	0	20.2354	17.3395
rxn00416	0	63.1502	99.353	3.78741	5.95867	0	0	3.78741	5.95867
rxn00420	0	326.165	344.073	19.5617	20.6357	0	0	19.5617	20.6357
rxn00423	0	337.619	306.291	20.2486	18.3697	0	0	20.2486	18.3697
rxn00429	0	9.57803	8.75839	0.57444	0.525282	0	0	0.57444	0.525282
rxn00433	0	0.244285	0.244285	0.0146509	0.0146509	0	0	0.0146509	0.0146509
rxn00444	0	166737	166737	10000	10000	0	0	10000	10000
rxn00453	0	20.7734	21.2952	1.24588	1.27718	0	0	1.24588	1.27718
rxn00455	0	90.0558	90.8635	5.40107	5.44952	0	0	5.40107	5.44952
rxn00459	1	1139.05	921.728	68.3143	55.2804	-68.3143	-55.2804	68.3143	55.2804
rxn00461	1	782.728	821.309	46.9439	49.2578	-46.9439	-49.2578	46.9439	49.2578
rxn00463	0	114.034	119.064	6.83916	7.1408	0	0	6.83916	7.1408
rxn00467	0	256.23	240.488	15.3673	14.4232	0	0	15.3673	14.4232
rxn00469	0	43.8288	45.3951	2.62862	2.72256	0	0	2.62862	2.72256
rxn00470	0	208.666	203.9	12.5147	12.2289	0	0	12.5147	12.2289
rxn00471	0	27.1196	22.6007	1.62649	1.35547	0	0	1.62649	1.35547
rxn00474	0	25.2352	25.7193	1.51347	1.54251	0	0	1.51347	1.54251
rxn00478	0	104.773	120.048	6.28372	7.19986	0	0	6.28372	7.19986
rxn00479	0	166737	166737	10000	10000	0	0	10000	10000
rxn00493	1	1172.85	1163.61	70.3413	69.7874	-70.3413	-69.7874	70.3413	69.7874
rxn00495	0	11.9978	10.6433	0.719567	0.638327	0	0	0.719567	0.638327
rxn00500	1	27.4894	29.7493	1.64867	1.7842	-1.64867	-1.7842	1.64867	1.7842
rxn00501	0	95.5021	164.144	5.72771	9.8445	0	0	5.72771	9.8445
rxn00506	0	328.121	373.068	19.679	22.3747	0	0	19.679	22.3747
rxn00508	0	216.975	239.381	13.013	14.3568	0	0	13.013	14.3568
rxn00509	0	216.975	239.381	13.013	14.3568	0	0	13.013	14.3568
rxn00512	0	25.0401	22.0619	1.50178	1.32316	0	0	1.50178	1.32316
rxn00514	0	114.034	119.064	6.83916	7.1408	0	0	6.83916	7.1408
rxn00515	1	2999.84	2630.17	179.915	157.744	-179.915	-157.744	179.915	157.744
rxn00527	1	754.993	804.679	45.2805	48.2604	-45.2805	-48.2604	45.2805	48.2604
rxn00533	0	33.0494	32.1084	1.98213	1.92569	0	0	1.98213	1.92569
rxn00537	0	10.1704	9.09324	0.609969	0.545365	0	0	0.609969	0.545365
rxn00539	0	36.3957	45.3163	2.18282	2.71783	0	0	2.18282	2.71783
rxn00541	1	150.74	161.755	9.04059	9.70123	-9.04059	-9.70123	9.04059	9.70123
rxn00543	1	197.178	274.573	11.8257	16.4675	-11.8257	-16.4675	11.8257	16.4675
rxn00546	1	2.91351	2.32247	0.174737	0.139289	-0.174737	-0.139289	0.174737	0.139289
rxn00547	0	17.1805	13.8316	1.0304	0.829546	0	0	1.0304	0.829546
rxn00549	0	356.912	360.244	21.4057	21.6055	0	0	21.4057	21.6055
rxn00552	0	4.69372	3.84851	0.281505	0.230813	0	0	0.281505	0.230813
rxn00555	0	144.747	117.047	8.68116	7.01987	0	0	8.68116	7.01987
rxn00558	1	140.004	151.842	8.39671	9.10666	-8.39671	-9.10666	8.39671	9.10666
rxn00559	1	8.12493	6.56964	0.487291	0.394012	-0.487291	-0.394012	0.487291	0.394012
rxn00560	0	175.508	180.373	10.526	10.8178	0	0	10.526	10.8178
rxn00566	0	123.656	115.845	7.41624	6.9478	0	0	7.41624	6.9478
rxn00567	0	1838.95	1429.92	110.291	85.7592	0	0	110.291	85.7592
rxn00568	0	4.13514	4.01753	0.248004	0.24095	0	0	0.248004	0.24095
rxn00569	0	4.13514	4.01753	0.248004	0.24095	0	0	0.248004	0.24095
rxn00584	0	1.60583	0.617549	0.0963093	0.0370373	0	0	0.0963093	0.0370373
rxn00588	0	2.45517	2.90513	0.147248	0.174234	0	0	0.147248	0.174234
rxn00598	0	828.539	582.743	49.6914	34.9498	0	0	49.6914	34.9498
rxn00599	0	166737	166737	10000	10000	0	0	10000	10000
rxn00601	0	112.564	107.82	6.751	6.46646	0	0	6.751	6.46646
rxn00602	0	166737	166737	10000	10000	0	0	10000	10000
rxn00604	1	168.703	165.065	10.1179	9.89976	-10.1179	-9.89976	10.1179	9.89976
rxn00611	1	111.826	104.956	6.70674	6.29473	-6.70674	-6.29473	6.70674	6.29473
rxn00612	1	111.826	104.956	6.70674	6.29473	-6.70674	-6.29473	6.70674	6.29473
rxn00615	0	479.055	499.477	28.7312	29.956	0	0	28.7312	29.956
rxn00616	0	544.971	507.881	32.6845	30.4601	0	0	32.6845	30.4601
rxn00623	1	466.813	507.145	27.997	30.4159	-27.997	-30.4159	27.997	30.4159
rxn00629	1	2.91351	2.32247	0.174737	0.139289	-0.174737	-0.139289	0.174737	0.139289
rxn00638	0	7.14859	6.38378	0.428735	0.382865	0	0	0.428735	0.382865
rxn00640	1	242.672	272.425	14.5542	16.3386	-14.5542	-16.3386	14.5542	16.3386
rxn00641	0	8.12493	6.56964	0.487291	0.394012	0	0	0.487291	0.394012
rxn00642	0	100.942	124.877	6.05399	7.48945	0	0	6.05399	7.48945
rxn00646	0	61.6256	59.523	3.69598	3.56988	0	0	3.69598	3.56988
rxn00649	0	513.593	526.82	30.8026	31.5959	0	0	30.8026	31.5959
rxn00650	0	323.137	312.174	19.38	18.7226	0	0	19.38	18.7226
rxn00654	0	21.4064	22.6121	1.28384	1.35615	0	0	1.28384	1.35615
rxn00656	1	95.2032	136.448	5.70978	8.18342	-5.70978	-8.18342	5.70978	8.18342
rxn00657	1	418.244	405.05	25.0841	24.2928	-25.0841	-24.2928	25.0841	24.2928
rxn00669	0	18.3445	15.1326	1.1002	0.907575	0	0	1.1002	0.907575
rxn00670	0	58.3709	70.2374	3.50078	4.21247	0	0	3.50078	4.21247
rxn00671	0	95.5021	164.144	5.72771	9.8445	0	0	5.72771	9.8445
rxn00675	0	171.553	161.591	10.2889	9.69138	0	0	10.2889	9.69138
rxn00676	1	1523.79	1212.02	91.3889	72.6908	-91.3889	-72.6908	91.3889	72.6908
rxn00679	0	52.2239	41.3633	3.13212	2.48075	0	0	3.13212	2.48075
rxn00682	1	142.427	137.848	8.54201	8.26737	-8.54201	-8.26737	8.54201	8.26737
rxn00686	1	68.009	60.1455	4.07882	3.60721	-4.07882	-3.60721	4.07882	3.60721
rxn00689	1	492.624	493.394	29.545	29.5912	-29.545	-29.5912	29.545	29.5912
rxn00691	0	305.971	345.629	18.3506	20.729	0	0	18.3506	20.729
rxn00692	1	500.207	538.957	29.9998	32.3238	-29.9998	-32.3238	29.9998	32.3238
rxn00693	0	87.0903	114.397	5.22322	6.86096	0	0	5.22322	6.86096
rxn00695	0	166737	166737	10000	10000	0	0	10000	10000
rxn00701	1	166737	166737	10000	10000	-10000	-10000	10000	10000
rxn00704	1	207.14	191.039	12.4231	11.4575	-12.4231	-11.4575	12.4231	11.4575
rxn00707	1	268.179	226.229	16.084	13.568	-16.084	-13.568	16.084	13.568
rxn00708	0	247.165	241.34	14.8236	14.4743	0	0	14.8236	14.4743
rxn00710	0	63.4953	57.2285	3.80811	3.43227	0	0	3.80811	3.43227
rxn00711	0	146.48	139.778	8.78511	8.38312	0	0	8.78511	8.38312
rxn00714	0	93.623	112.053	5.61501	6.72034	0	0	5.61501	6.72034
rxn00717	0	67.6293	58.7618	4.05605	3.52423	0	0	4.05605	3.52423
rxn00720	1	7.9898	8.92214	0.479186	0.535103	-0.479186	-0.535103	0.479186	0.535103
rxn00726	0	287.433	275.467	17.2387	16.5211	0	0	17.2387	16.5211
rxn00727	0	287.433	275.467	17.2387	16.5211	0	0	17.2387	16.5211
rxn00728	0	41.8494	36.5073	2.50991	2.18952	0	0	2.50991	2.18952
rxn00737	0	176.141	179.446	10.564	10.7622	0	0	10.564	10.7622
rxn00741	1	166737	166737	10000	10000	-10000	-10000	10000	10000
rxn00742	0	123.656	115.845	7.41624	6.9478	0	0	7.41624	6.9478
rxn00743	0	21.489	19.4676	1.2888	1.16757	0	0	1.2888	1.16757
rxn00747	1	3303.23	3284.82	198.11	197.006	-198.11	-197.006	198.11	197.006
rxn00756	0	9.0595	6.33197	0.543341	0.379758	0	0	0.543341	0.379758
rxn00758	0	157.069	161.833	9.42016	9.70587	0	0	9.42016	9.70587
rxn00763	1	20.7875	17.8363	1.24673	1.06973	-1.24673	-1.06973	1.24673	1.06973
rxn00770	1	3123.53	2817.54	187.333	168.981	-187.333	-168.981	187.333	168.981
rxn00772	0	152.4	150.222	9.14016	9.00954	0	0	9.14016	9.00954
rxn00775	0	461.684	423.666	27.6894	25.4092	0	0	27.6894	25.4092
rxn00776	1	25.9126	28.6819	1.5541	1.72019	-1.5541	-1.72019	1.5541	1.72019
rxn00777	1	244.875	251.447	14.6863	15.0804	-14.6863	-15.0804	14.6863	15.0804
rxn00781	1	1286.68	1261.58	77.1682	75.6632	-77.1682	-75.6632	77.1682	75.6632
rxn00782	0	244.428	208.621	14.6595	12.512	0	0	14.6595	12.512
rxn00785	1	414.235	391.048	24.8436	23.453	-24.8436	-23.453	24.8436	23.453
rxn00786	0	514.493	478.667	30.8566	28.7079	0	0	30.8566	28.7079
rxn00789	0	1132.19	1109.67	67.9029	66.5523	0	0	67.9029	66.5523
rxn00790	0	341.34	347.205	20.4718	20.8235	0	0	20.4718	20.8235
rxn00791	1	301.978	314.818	18.1111	18.8811	-18.1111	-18.8811	18.1111	18.8811
rxn00792	0	126.696	115.278	7.59858	6.91378	0	0	7.59858	6.91378
rxn00796	1	297.908	353.477	17.867	21.1997	-17.867	-21.1997	17.867	21.1997
rxn00797	0	70.6221	75.6963	4.23554	4.53986	0	0	4.23554	4.53986
rxn00799	1	334.78	306.522	20.0783	18.3836	-20.0783	-18.3836	20.0783	18.3836
rxn00800	1	249.159	251.281	14.9432	15.0705	-14.9432	-15.0705	14.9432	15.0705
rxn00802	1	205.076	223.088	12.2994	13.3797	-12.2994	-13.3797	12.2994	13.3797
rxn00804	0	29.4041	25.2332	1.7635	1.51335	0	0	1.7635	1.51335
rxn00806	1	606.491	700.429	36.3741	42.0081	-36.3741	-42.0081	36.3741	42.0081
rxn00821	1	166737	166737	10000	10000	-10000	-10000	10000	10000
rxn00831	0	247.165	241.34	14.8236	14.4743	0	0	14.8236	14.4743
rxn00832	1	186.592	156.564	11.1908	9.3899	-11.1908	-9.3899	11.1908	9.3899
rxn00834	0	385.41	362.496	23.1149	21.7406	0	0	23.1149	21.7406
rxn00836	0	111.668	121.247	6.69728	7.27177	0	0	6.69728	7.27177
rxn00838	0	972.096	846.851	58.3012	50.7897	0	0	58.3012	50.7897
rxn00839	1	2999.84	2630.17	179.915	157.744	-179.915	-157.744	179.915	157.744
rxn00851	0	481.366	438.545	28.8698	26.3016	0	0	28.8698	26.3016
rxn00853	0	10.9596	9.71224	0.657302	0.582489	0	0	0.657302	0.582489
rxn00856	0	319.472	332.75	19.1602	19.9566	0	0	19.1602	19.9566
rxn00858	1	34.8995	32.3157	2.09309	1.93813	-2.09309	-1.93813	2.09309	1.93813
rxn00863	1	211.179	199.272	12.6654	11.9513	-12.6654	-11.9513	12.6654	11.9513
rxn00867	1	20.731	18.475	1.24334	1.10803	-1.24334	-1.10803	1.24334	1.10803
rxn00868	1	831.187	999.091	49.8502	59.9202	-49.8502	-59.9202	49.8502	59.9202
rxn00872	0	363.552	341.476	21.8039	20.4799	0	0	21.8039	20.4799
rxn00873	0	369.86	390.227	22.1822	23.4038	0	0	22.1822	23.4038
rxn00874	1	1523.79	1212.02	91.3889	72.6908	-91.3889	-72.6908	91.3889	72.6908
rxn00881	0	615.984	592.218	36.9435	35.5181	0	0	36.9435	35.5181
rxn00882	0	615.984	592.218	36.9435	35.5181	0	0	36.9435	35.5181
rxn00883	0	615.984	592.218	36.9435	35.5181	0	0	36.9435	35.5181
rxn00898	0	87.5315	89.3697	5.24968	5.35992	0	0	5.24968	5.35992
rxn00902	0	133.535	130.476	8.00873	7.82524	0	0	8.00873	7.82524
rxn00903	1	606.491	700.429	36.3741	42.0081	-36.3741	-42.0081	36.3741	42.0081
rxn00904	1	112.935	114.372	6.77326	6.85941	-6.77326	-6.85941	6.77326	6.85941
rxn00907	1	216.399	201.614	12.9785	12.0917	-12.9785	-12.0917	12.9785	12.0917
rxn00908	0	39.1808	50.5372	2.34986	3.03096	0	0	2.34986	3.03096
rxn00910	0	172.93	163.782	10.3714	9.82279	0	0	10.3714	9.82279
rxn00912	1	159.412	141.687	9.56072	8.49765	-9.56072	-8.49765	9.56072	8.49765
rxn00913	0	247.165	241.34	14.8236	14.4743	0	0	14.8236	14.4743
rxn00915	0	755.128	826.138	45.2886	49.5474	0	0	45.2886	49.5474
rxn00917	0	361.947	353.863	21.7077	21.2228	0	0	21.7077	21.2228
rxn00927	0	70.6221	75.6963	4.23554	4.53986	0	0	4.23554	4.53986
rxn00929	0	54.9669	39.7639	3.29663	2.38483	0	0	3.29663	2.38483
rxn00931	0	54.9669	39.7639	3.29663	2.38483	0	0	3.29663	2.38483
rxn00935	0	556.103	516.887	33.3521	31.0002	0	0	33.3521	31.0002
rxn00938	0	17.0648	13.4692	1.02346	0.807814	0	0	1.02346	0.807814
rxn00943	0	70.7508	71.9303	4.24326	4.314	0	0	4.24326	4.314
rxn00950	1	123.656	115.845	7.41624	6.9478	-7.41624	-6.9478	7.41624	6.9478
rxn00952	0	20.7734	21.2952	1.24588	1.27718	0	0	1.24588	1.27718
rxn00953	0	143.193	137.639	8.58795	8.25485	0	0	8.58795	8.25485
rxn00962	0	6.96353	5.86995	0.417636	0.352049	0	0	0.417636	0.352049
rxn00966	0	204.961	147.261	12.2925	8.83195	0	0	12.2925	8.83195
rxn00974	1	559.779	510.087	33.5726	30.5923	-33.5726	-30.5923	33.5726	30.5923
rxn00979	1	166737	166737	10000	10000	-10000	-10000	10000	10000
rxn00980	0	557.847	508.993	33.4567	30.5267	0	0	33.4567	30.5267
rxn00985	1	18.7342	16.8625	1.12358	1.01132	-1.12358	-1.01132	1.12358	1.01132
rxn00986	0	171.553	161.591	10.2889	9.69138	0	0	10.2889	9.69138
rxn00988	0	12.4807	10.6043	0.748527	0.635988	0	0	0.748527	0.635988
rxn00991	1	444.365	420.23	26.6507	25.2032	-26.6507	-25.2032	26.6507	25.2032
rxn00992	1	104.938	97.1323	6.29363	5.82548	-6.29363	-5.82548	6.29363	5.82548
rxn00993	0	139.484	135.633	8.36551	8.13453	0	0	8.36551	8.13453
rxn00999	0	418.855	449.834	25.1207	26.9787	0	0	25.1207	26.9787
rxn01000	0	289.954	266.814	17.3899	16.0021	0	0	17.3899	16.0021
rxn01011	1	26.8697	25.3004	1.6115	1.51739	-1.6115	-1.51739	1.6115	1.51739
rxn01013	1	1.82952	3.23852	0.109725	0.19423	-0.109725	-0.19423	0.109725	0.19423
rxn01015	0	56.49	47.5732	3.38798	2.85319	0	0	3.38798	2.85319
rxn01018	0	105.906	98.6718	6.35167	5.91782	0	0	6.35167	5.91782
rxn01019	0	669.957	721.29	40.1805	43.2592	0	0	40.1805	43.2592
rxn01022	1	120.849	124.377	7.24787	7.45949	-7.24787	-7.45949	7.24787	7.45949
rxn01025	0	67.6293	58.7618	4.05605	3.52423	0	0	4.05605	3.52423
rxn01028	1	7.9898	8.92214	0.479186	0.535103	-0.479186	-0.535103	0.479186	0.535103
rxn01029	0	69.4022	66.5241	4.16238	3.98977	0	0	4.16238	3.98977
rxn01032	1	328.121	373.068	19.679	22.3747	-19.679	-22.3747	19.679	22.3747
rxn01033	1	328.121	373.068	19.679	22.3747	-19.679	-22.3747	19.679	22.3747
rxn01045	0	29.4041	25.2332	1.7635	1.51335	0	0	1.7635	1.51335
rxn01053	1	328.121	373.068	19.679	22.3747	-19.679	-22.3747	19.679	22.3747
rxn01068	0	54.144	45.5204	3.24727	2.73007	0	0	3.24727	2.73007
rxn01069	0	179.512	184.609	10.7662	11.0719	0	0	10.7662	11.0719
rxn01073	0	157.069	161.833	9.42016	9.70587	0	0	9.42016	9.70587
rxn01081	1	166737	166737	10000	10000	-10000	-10000	10000	10000
rxn01093	1	166737	166737	10000	10000	-10000	-10000	10000	10000
rxn01100	1	144.334	128.792	8.65638	7.72427	-8.65638	-7.72427	8.65638	7.72427
rxn01101	1	530.107	586.601	31.793	35.1812	-31.793	-35.1812	31.793	35.1812
rxn01102	0	42.213	27.6281	2.53171	1.65699	0	0	2.53171	1.65699
rxn01103	0	104.185	109.014	6.24849	6.53807	0	0	6.24849	6.53807
rxn01106	1	174.244	173.996	10.4502	10.4354	-10.4502	-10.4354	10.4502	10.4354
rxn01116	1	299.168	304.47	17.9425	18.2605	-17.9425	-18.2605	17.9425	18.2605
rxn01117	1	424.834	406.445	25.4793	24.3764	-25.4793	-24.3764	25.4793	24.3764
rxn01127	1	1002.74	1058.95	60.1388	63.51	-60.1388	-63.51	60.1388	63.51
rxn01134	1	4.15957	3.55891	0.249469	0.213445	-0.249469	-0.213445	0.249469	0.213445
rxn01137	0	76.7947	94.5525	4.60574	5.67076	0	0	4.60574	5.67076
rxn01138	1	70.0736	66.9926	4.20265	4.01786	-4.20265	-4.01786	4.20265	4.01786
rxn01145	0	247.165	241.34	14.8236	14.4743	0	0	14.8236	14.4743
rxn01146	1	113.263	112.755	6.79291	6.76247	-6.79291	-6.76247	6.79291	6.76247
rxn01192	0	8.85799	6.91479	0.531255	0.414713	0	0	0.531255	0.414713
rxn01199	0	0.244285	0.244285	0.0146509	0.0146509	0	0	0.0146509	0.0146509
rxn01200	1	414.235	391.048	24.8436	23.453	-24.8436	-23.453	24.8436	23.453
rxn01203	0	140.573	134.054	8.43085	8.03985	0	0	8.43085	8.03985
rxn01204	1	418.244	405.05	25.0841	24.2928	-25.0841	-24.2928	25.0841	24.2928
rxn01208	0	166737	166737	10000	10000	0	0	10000	10000
rxn01210	0	492.624	493.394	29.545	29.5912	0	0	29.545	29.5912
rxn01211	1	216.399	201.614	12.9785	12.0917	-12.9785	-12.0917	12.9785	12.0917
rxn01213	0	52.0435	45.0849	3.1213	2.70396	0	0	3.1213	2.70396
rxn01218	0	247.165	241.34	14.8236	14.4743	0	0	14.8236	14.4743
rxn01219	1	268.179	226.229	16.084	13.568	-16.084	-13.568	16.084	13.568
rxn01222	0	114.034	119.064	6.83916	7.1408	0	0	6.83916	7.1408
rxn01225	1	138.328	151.139	8.2962	9.0645	-8.2962	-9.0645	8.2962	9.0645
rxn01226	0	70.6221	75.6963	4.23554	4.53986	0	0	4.23554	4.53986
rxn01241	1	15.7775	15.8744	0.946251	0.952062	-0.946251	-0.952062	0.946251	0.952062
rxn01245	0	108.643	119.534	6.51584	7.16905	0	0	6.51584	7.16905
rxn01252	1	391.299	486.348	23.4681	29.1686	-23.4681	-29.1686	23.4681	29.1686
rxn01255	0	151.982	157.634	9.1151	9.45405	0	0	9.1151	9.45405
rxn01256	0	234.327	230.303	14.0537	13.8124	0	0	14.0537	13.8124
rxn01257	1	187.228	195.982	11.229	11.754	-11.229	-11.754	11.229	11.754
rxn01258	1	9.08382	7.56632	0.5448	0.453788	-0.5448	-0.453788	0.5448	0.453788
rxn01265	1	86.4815	102.646	5.1867	6.15619	-5.1867	-6.15619	5.1867	6.15619
rxn01268	0	0.244285	0.244285	0.0146509	0.0146509	0	0	0.0146509	0.0146509
rxn01269	0	0.244285	0.244285	0.0146509	0.0146509	0	0	0.0146509	0.0146509
rxn01270	1	754.993	804.679	45.2805	48.2604	-45.2805	-48.2604	45.2805	48.2604
rxn01274	0	53.7968	59.691	3.22645	3.57995	0	0	3.22645	3.57995
rxn01275	0	14.0379	17.9104	0.841917	1.07417	0	0	0.841917	1.07417
rxn01277	0	19.6767	18.5838	1.18011	1.11456	0	0	1.18011	1.11456
rxn01279	0	19.6767	18.5838	1.18011	1.11456	0	0	1.18011	1.11456
rxn01280	1	4.85164	4.48374	0.290976	0.268911	-0.290976	-0.268911	0.290976	0.268911
rxn01281	1	4.85164	4.48374	0.290976	0.268911	-0.290976	-0.268911	0.290976	0.268911
rxn01286	0	328.121	373.068	19.679	22.3747	0	0	19.679	22.3747
rxn01294	0	2.75706	2.05027	0.165354	0.122964	0	0	0.165354	0.122964
rxn01297	1	12.3022	12.1875	0.737819	0.73094	-0.737819	-0.73094	0.737819	0.73094
rxn01299	0	70.6221	75.6963	4.23554	4.53986	0	0	4.23554	4.53986
rxn01300	0	141.981	136.398	8.51524	8.18046	0	0	8.51524	8.18046
rxn01301	0	213.372	235.869	12.7969	14.1462	0	0	12.7969	14.1462
rxn01302	1	213.372	235.869	12.7969	14.1462	-12.7969	-14.1462	12.7969	14.1462
rxn01303	1	125.242	127.121	7.51135	7.62405	-7.51135	-7.62405	7.51135	7.62405
rxn01304	0	125.242	127.121	7.51135	7.62405	0	0	7.51135	7.62405
rxn01314	0	2.30944	2.44028	0.138508	0.146355	0	0	0.138508	0.146355
rxn01315	0	145.46	131.868	8.72391	7.90874	0	0	8.72391	7.90874
rxn01329	1	207.14	191.039	12.4231	11.4575	-12.4231	-11.4575	12.4231	11.4575
rxn01331	1	77.0117	71.9733	4.61876	4.31658	-4.61876	-4.31658	4.61876	4.31658
rxn01332	0	765.175	915.977	45.8912	54.9355	0	0	45.8912	54.9355
rxn01333	1	134.016	152.677	8.0376	9.15676	-8.0376	-9.15676	8.0376	9.15676
rxn01334	1	514.493	478.667	30.8566	28.7079	-30.8566	-28.7079	30.8566	28.7079
rxn01351	0	114.034	119.064	6.83916	7.1408	0	0	6.83916	7.1408
rxn01352	0	83.3829	86.3607	5.00087	5.17946	0	0	5.00087	5.17946
rxn01353	1	2999.84	2630.17	179.915	157.744	-179.915	-157.744	179.915	157.744
rxn01355	0	1056.36	1162.58	63.3548	69.7256	0	0	63.3548	69.7256
rxn01358	1	70.0736	66.9926	4.20265	4.01786	-4.20265	-4.01786	4.20265	4.01786
rxn01360	0	228.399	225.016	13.6982	13.4953	0	0	13.6982	13.4953
rxn01362	1	395.878	411.63	23.7427	24.6874	-23.7427	-24.6874	23.7427	24.6874
rxn01363	1	113.358	104.768	6.79861	6.28343	-6.79861	-6.28343	6.79861	6.28343
rxn01387	1	415.936	365.605	24.9457	21.9271	-24.9457	-21.9271	24.9457	21.9271
rxn01388	1	559.779	510.087	33.5726	30.5923	-33.5726	-30.5923	33.5726	30.5923
rxn01396	0	65.7396	78.6992	3.94271	4.71997	0	0	3.94271	4.71997
rxn01398	0	166737	166737	10000	10000	0	0	10000	10000
rxn01406	1	109.999	165.197	6.59714	9.90765	-6.59714	-9.90765	6.59714	9.90765
rxn01416	1	239.572	264.733	14.3683	15.8773	-14.3683	-15.8773	14.3683	15.8773
rxn01434	0	384.92	457.277	23.0855	27.425	0	0	23.0855	27.425
rxn01437	1	32.0363	22.4869	1.92137	1.34865	-1.92137	-1.34865	1.92137	1.34865
rxn01438	0	8.62234	7.32396	0.517123	0.439252	0	0	0.517123	0.439252
rxn01445	0	247.165	241.34	14.8236	14.4743	0	0	14.8236	14.4743
rxn01446	1	70.0736	66.9926	4.20265	4.01786	-4.20265	-4.01786	4.20265	4.01786
rxn01451	0	530.566	361.883	31.8206	21.7038	0	0	31.8206	21.7038
rxn01452	1	11.4079	7.23101	0.684186	0.433678	-0.684186	-0.433678	0.684186	0.433678
rxn01459	0	328.121	373.068	19.679	22.3747	0	0	19.679	22.3747
rxn01462	1	29.0488	27.9336	1.7422	1.67531	-1.7422	-1.67531	1.7422	1.67531
rxn01465	1	222.577	197.123	13.349	11.8224	-13.349	-11.8224	13.349	11.8224
rxn01466	0	52.0435	45.0849	3.1213	2.70396	0	0	3.1213	2.70396
rxn01475	0	2.24508	2.64034	0.134648	0.158354	0	0	0.134648	0.158354
rxn01476	0	51.8439	46.2296	3.10932	2.77261	0	0	3.10932	2.77261
rxn01477	0	105.307	92.7562	6.31573	5.56303	0	0	6.31573	5.56303
rxn01480	1	584.558	419.451	35.0587	25.1565	-35.0587	-25.1565	35.0587	25.1565
rxn01484	1	3.5264	3.7122	0.211495	0.222638	-0.211495	-0.222638	0.211495	0.222638
rxn01485	1	466.326	491.848	27.9678	29.4984	-27.9678	-29.4984	27.9678	29.4984
rxn01486	0	52.0435	45.0849	3.1213	2.70396	0	0	3.1213	2.70396
rxn01492	0	277.312	237.907	16.6317	14.2684	0	0	16.6317	14.2684
rxn01504	1	161.825	169.129	9.70544	10.1435	-9.70544	-10.1435	9.70544	10.1435
rxn01507	0	247.165	241.34	14.8236	14.4743	0	0	14.8236	14.4743
rxn01509	1	157.572	155.483	9.45034	9.32506	-9.45034	-9.32506	9.45034	9.32506
rxn01512	1	2999.84	2630.17	179.915	157.744	-179.915	-157.744	179.915	157.744
rxn01513	1	142.711	101.6	8.55906	6.09341	-8.55906	-6.09341	8.55906	6.09341
rxn01514	0	214.042	229.541	12.8371	13.7666	0	0	12.8371	13.7666
rxn01517	1	142.711	101.6	8.55906	6.09341	-8.55906	-6.09341	8.55906	6.09341
rxn01519	0	315.833	301.923	18.942	18.1077	0	0	18.942	18.1077
rxn01520	0	179.742	217.683	10.78	13.0555	0	0	10.78	13.0555
rxn01521	0	247.165	241.34	14.8236	14.4743	0	0	14.8236	14.4743
rxn01522	1	12.3022	12.1875	0.737819	0.73094	-0.737819	-0.73094	0.737819	0.73094
rxn01523	0	22.0428	31.6333	1.32201	1.8972	0	0	1.32201	1.8972
rxn01538	0	166737	166737	10000	10000	0	0	10000	10000
rxn01544	0	402.055	432.751	24.1131	25.9542	0	0	24.1131	25.9542
rxn01545	0	70.6221	75.6963	4.23554	4.53986	0	0	4.23554	4.53986
rxn01548	1	70.0736	66.9926	4.20265	4.01786	-4.20265	-4.01786	4.20265	4.01786
rxn01550	0	116.409	98.7424	6.98163	5.92205	0	0	6.98163	5.92205
rxn01564	0	79.7716	102.2	4.78428	6.12942	0	0	4.78428	6.12942
rxn01573	0	29.4041	25.2332	1.7635	1.51335	0	0	1.7635	1.51335
rxn01575	1	606.491	700.429	36.3741	42.0081	-36.3741	-42.0081	36.3741	42.0081
rxn01578	1	15.4982	13.7163	0.929499	0.822629	-0.929499	-0.822629	0.929499	0.822629
rxn01579	1	15.4982	13.7163	0.929499	0.822629	-0.929499	-0.822629	0.929499	0.822629
rxn01580	0	10.7525	9.67682	0.644878	0.580365	0	0	0.644878	0.580365
rxn01581	1	6.70713	6.53844	0.402258	0.392141	-0.402258	-0.392141	0.402258	0.392141
rxn01602	1	68.009	60.1455	4.07882	3.60721	-4.07882	-3.60721	4.07882	3.60721
rxn01603	0	492.624	493.394	29.545	29.5912	0	0	29.545	29.5912
rxn01615	1	20.7875	17.8363	1.24673	1.06973	-1.24673	-1.06973	1.24673	1.06973
rxn01620	1	8.29367	7.77902	0.497411	0.466544	-0.497411	-0.466544	0.497411	0.466544
rxn01626	1	25.3359	26.8084	1.51951	1.60783	-1.51951	-1.60783	1.51951	1.60783
rxn01629	1	153.076	154.191	9.18071	9.24758	-9.18071	-9.24758	9.18071	9.24758
rxn01631	1	418.244	405.05	25.0841	24.2928	-25.0841	-24.2928	25.0841	24.2928
rxn01635	0	1.98973	1.65978	0.119334	0.099545	0	0	0.119334	0.099545
rxn01636	1	171.547	167.586	10.2885	10.0509	-10.2885	-10.0509	10.2885	10.0509
rxn01637	1	267.618	250.87	16.0503	15.0458	-16.0503	-15.0458	16.0503	15.0458
rxn01639	0	29.5318	28.647	1.77116	1.7181	0	0	1.77116	1.7181
rxn01640	1	13.335	10.3524	0.799765	0.620882	-0.799765	-0.620882	0.799765	0.620882
rxn01642	0	17.8804	16.915	1.07237	1.01448	0	0	1.07237	1.01448
rxn01643	1	264.567	295.05	15.8673	17.6955	-15.8673	-17.6955	15.8673	17.6955
rxn01644	0	461.256	473.451	27.6637	28.3951	0	0	27.6637	28.3951
rxn01646	1	70.0736	66.9926	4.20265	4.01786	-4.20265	-4.01786	4.20265	4.01786
rxn01647	1	70.0736	66.9926	4.20265	4.01786	-4.20265	-4.01786	4.20265	4.01786
rxn01649	1	70.0736	66.9926	4.20265	4.01786	-4.20265	-4.01786	4.20265	4.01786
rxn01652	1	40.8826	53.3427	2.45192	3.19921	-2.45192	-3.19921	2.45192	3.19921
rxn01653	0	174.543	195.943	10.4682	11.7516	0	0	10.4682	11.7516
rxn01664	0	166737	166737	10000	10000	0	0	10000	10000
rxn01671	0	22.7336	19.2475	1.36344	1.15436	0	0	1.36344	1.15436
rxn01672	0	377.916	412.876	22.6654	24.7621	0	0	22.6654	24.7621
rxn01673	1	2999.84	2630.17	179.915	157.744	-179.915	-157.744	179.915	157.744
rxn01675	0	272.647	336.696	16.3519	20.1932	0	0	16.3519	20.1932
rxn01678	1	2999.84	2630.17	179.915	157.744	-179.915	-157.744	179.915	157.744
rxn01682	1	25.2352	25.7193	1.51347	1.54251	-1.51347	-1.54251	1.51347	1.54251
rxn01715	0	79.7716	102.2	4.78428	6.12942	0	0	4.78428	6.12942
rxn01725	1	2.45185	2.07894	0.147049	0.124684	-0.147049	-0.124684	0.147049	0.124684
rxn01729	1	216.975	239.381	13.013	14.3568	-13.013	-14.3568	13.013	14.3568
rxn01730	0	166737	166737	10000	10000	0	0	10000	10000
rxn01731	0	1039.42	1127.94	62.3388	67.648	0	0	62.3388	67.648
rxn01734	1	3.26067	3.57077	0.195558	0.214156	-0.195558	-0.214156	0.195558	0.214156
rxn01739	0	465.397	353.943	27.9121	21.2276	0	0	27.9121	21.2276
rxn01740	1	121.172	115.798	7.26723	6.94494	-7.26723	-6.94494	7.26723	6.94494
rxn01746	1	12.6091	17.1002	0.75623	1.02558	-0.75623	-1.02558	0.75623	1.02558
rxn01748	0	9.85515	13.8584	0.59106	0.831151	0	0	0.59106	0.831151
rxn01790	1	105.811	100.818	6.34597	6.04651	-6.34597	-6.04651	6.34597	6.04651
rxn01791	0	87.8562	69.6954	5.26915	4.17996	0	0	5.26915	4.17996
rxn01799	1	70.0736	66.9926	4.20265	4.01786	-4.20265	-4.01786	4.20265	4.01786
rxn01802	0	63.62	84.8697	3.81559	5.09004	0	0	3.81559	5.09004
rxn01805	1	2.64907	2.45227	0.158877	0.147074	-0.158877	-0.147074	0.158877	0.147074
rxn01806	0	1874.2	1248.2	112.405	74.8606	0	0	112.405	74.8606
rxn01807	0	65.7396	78.6992	3.94271	4.71997	0	0	3.94271	4.71997
rxn01816	0	216.929	200.582	13.0103	12.0298	0	0	13.0103	12.0298
rxn01819	0	10.0011	11.0187	0.599814	0.660846	0	0	0.599814	0.660846
rxn01825	0	132.32	101.878	7.93588	6.1101	0	0	7.93588	6.1101
rxn01827	0	418.855	449.834	25.1207	26.9787	0	0	25.1207	26.9787
rxn01833	0	79.7716	102.2	4.78428	6.12942	0	0	4.78428	6.12942
rxn01834	1	610.632	712.289	36.6225	42.7193	-36.6225	-42.7193	36.6225	42.7193
rxn01840	1	6.07943	5.68254	0.364612	0.340809	-0.364612	-0.340809	0.364612	0.340809
rxn01842	0	24.9842	30.4561	1.49842	1.8266	0	0	1.49842	1.8266
rxn01843	1	130.438	117.842	7.823	7.06756	-7.823	-7.06756	7.823	7.06756
rxn01851	0	328.121	373.068	19.679	22.3747	0	0	19.679	22.3747
rxn01858	0	76.7947	94.5525	4.60574	5.67076	0	0	4.60574	5.67076
rxn01859	1	70.0736	66.9926	4.20265	4.01786	-4.20265	-4.01786	4.20265	4.01786
rxn01867	1	123.197	166.792	7.38872	10.0033	-7.38872	-10.0033	7.38872	10.0033
rxn01868	1	123.197	166.792	7.38872	10.0033	-7.38872	-10.0033	7.38872	10.0033
rxn01870	1	514.493	478.667	30.8566	28.7079	-30.8566	-28.7079	30.8566	28.7079
rxn01903	0	79.7716	102.2	4.78428	6.12942	0	0	4.78428	6.12942
rxn01917	0	363.322	353.024	21.7902	21.1725	0	0	21.7902	21.1725
rxn01921	0	3.06633	2.65647	0.183902	0.159321	0	0	0.183902	0.159321
rxn01923	0	219.183	248.216	13.1455	14.8867	0	0	13.1455	14.8867
rxn01924	1	359.757	350.464	21.5763	21.019	-21.5763	-21.019	21.5763	21.019
rxn01930	0	41.8494	36.5073	2.50991	2.18952	0	0	2.50991	2.18952
rxn01937	0	328.121	373.068	19.679	22.3747	0	0	19.679	22.3747
rxn01943	0	6.07943	5.68254	0.364612	0.340809	0	0	0.364612	0.340809
rxn01945	1	6.26485	6.76299	0.375733	0.405609	-0.375733	-0.405609	0.375733	0.405609
rxn01961	0	247.165	241.34	14.8236	14.4743	0	0	14.8236	14.4743
rxn01962	0	304.713	284.571	18.2751	17.0671	0	0	18.2751	17.0671
rxn01964	1	25.2352	25.7193	1.51347	1.54251	-1.51347	-1.54251	1.51347	1.54251
rxn01966	1	4.15957	3.55891	0.249469	0.213445	-0.249469	-0.213445	0.249469	0.213445
rxn01973	1	67.8736	59.2466	4.0707	3.5533	-4.0707	-3.5533	4.0707	3.5533
rxn01974	1	215.476	242.824	12.9231	14.5633	-12.9231	-14.5633	12.9231	14.5633
rxn01985	1	70.0736	66.9926	4.20265	4.01786	-4.20265	-4.01786	4.20265	4.01786
rxn01987	1	152.4	150.222	9.14016	9.00954	-9.14016	-9.00954	9.14016	9.00954
rxn01996	1	166737	166737	10000	10000	-10000	-10000	10000	10000
rxn01997	0	313.792	339.196	18.8196	20.3432	0	0	18.8196	20.3432
rxn02000	1	292.132	371.484	17.5206	22.2797	-17.5206	-22.2797	17.5206	22.2797
rxn02003	1	277.903	283.029	16.6671	16.9746	-16.6671	-16.9746	16.6671	16.9746
rxn02005	0	166737	166737	10000	10000	0	0	10000	10000
rxn02008	0	344.887	310.777	20.6845	18.6388	0	0	20.6845	18.6388
rxn02011	0	270.705	250.828	16.2355	15.0434	0	0	16.2355	15.0434
rxn02028	0	42.9709	37.8445	2.57717	2.26971	0	0	2.57717	2.26971
rxn02056	1	141.784	122.485	8.50346	7.34601	-8.50346	-7.34601	8.50346	7.34601
rxn02071	0	2.37395	1.4271	0.142377	0.0855902	0	0	0.142377	0.0855902
rxn02085	1	10.6221	9.77343	0.637055	0.586159	-0.637055	-0.586159	0.637055	0.586159
rxn02112	1	10.7784	7.73385	0.646429	0.463836	-0.646429	-0.463836	0.646429	0.463836
rxn02115	1	166737	166737	10000	10000	-10000	-10000	10000	10000
rxn02122	1	328.121	373.068	19.679	22.3747	-19.679	-22.3747	19.679	22.3747
rxn02143	1	230.139	205.716	13.8025	12.3378	-13.8025	-12.3378	13.8025	12.3378
rxn02144	1	12.5564	9.91705	0.753065	0.594773	-0.753065	-0.594773	0.753065	0.594773
rxn02155	1	284.544	219.182	17.0654	13.1454	-17.0654	-13.1454	17.0654	13.1454
rxn02159	1	211.179	199.272	12.6654	11.9513	-12.6654	-11.9513	12.6654	11.9513
rxn02160	0	82.2983	96.6342	4.93582	5.79561	0	0	4.93582	5.79561
rxn02166	0	21.489	19.4676	1.2888	1.16757	0	0	1.2888	1.16757
rxn02167	1	1154.65	1025.36	69.2498	61.4958	-69.2498	-61.4958	69.2498	61.4958
rxn02168	1	1154.65	1025.36	69.2498	61.4958	-69.2498	-61.4958	69.2498	61.4958
rxn02175	1	161.342	171.256	9.67644	10.271	-9.67644	-10.271	9.67644	10.271
rxn02177	0	266.818	351.964	16.0023	21.109	0	0	16.0023	21.109
rxn02186	1	605.044	554.852	36.2873	33.2771	-36.2873	-33.2771	36.2873	33.2771
rxn02190	1	25.3359	26.8084	1.51951	1.60783	-1.51951	-1.60783	1.51951	1.60783
rxn02200	1	227.958	240.516	13.6717	14.4249	-13.6717	-14.4249	13.6717	14.4249
rxn02201	0	227.958	240.516	13.6717	14.4249	0	0	13.6717	14.4249
rxn02212	0	126.32	120.627	7.57604	7.23459	0	0	7.57604	7.23459
rxn02213	1	639.364	686.13	38.3457	41.1504	-38.3457	-41.1504	38.3457	41.1504
rxn02222	0	130.438	117.842	7.823	7.06756	0	0	7.823	7.06756
rxn02258	1	3.26067	3.57077	0.195558	0.214156	-0.195558	-0.214156	0.195558	0.214156
rxn02264	1	90.758	80.1102	5.44319	4.80459	-5.44319	-4.80459	5.44319	4.80459
rxn02268	0	410.56	426.033	24.6232	25.5512	0	0	24.6232	25.5512
rxn02270	1	359.757	350.464	21.5763	21.019	-21.5763	-21.019	21.5763	21.019
rxn02271	1	244.221	268.766	14.6471	16.1192	-14.6471	-16.1192	14.6471	16.1192
rxn02273	0	4.67994	4.3387	0.280678	0.260212	0	0	0.280678	0.260212
rxn02274	0	4.67994	4.3387	0.280678	0.260212	0	0	0.280678	0.260212
rxn02275	0	130.438	117.842	7.823	7.06756	0	0	7.823	7.06756
rxn02276	0	265.311	249.897	15.9119	14.9875	0	0	15.9119	14.9875
rxn02277	1	35.6013	32.7882	2.13518	1.96647	-2.13518	-1.96647	2.13518	1.96647
rxn02282	0	166737	166737	10000	10000	0	0	10000	10000
rxn02285	0	253.693	212.218	15.2152	12.7277	0	0	15.2152	12.7277
rxn02286	0	479.569	415.131	28.762	24.8973	0	0	28.762	24.8973
rxn02288	1	246.363	242.609	14.7756	14.5504	-14.7756	-14.5504	14.7756	14.5504
rxn02297	1	96.8665	91.5909	5.80954	5.49314	-5.80954	-5.49314	5.80954	5.49314
rxn02302	0	123.656	115.845	7.41624	6.9478	0	0	7.41624	6.9478
rxn02303	0	171.286	141.268	10.2729	8.47252	0	0	10.2729	8.47252
rxn02305	1	51.9252	41.7918	3.1142	2.50645	-3.1142	-2.50645	3.1142	2.50645
rxn02312	1	58.7824	73.7739	3.52546	4.42457	-3.52546	-4.42457	3.52546	4.42457
rxn02314	0	277.312	237.907	16.6317	14.2684	0	0	16.6317	14.2684
rxn02320	1	417.855	358.934	25.0608	21.527	-25.0608	-21.527	25.0608	21.527
rxn02331	0	745.474	647.082	44.7096	38.8086	0	0	44.7096	38.8086
rxn02339	1	363.723	369.939	21.8142	22.187	-21.8142	-22.187	21.8142	22.187
rxn02341	0	102.739	92.0519	6.16176	5.52079	0	0	6.16176	5.52079
rxn02345	1	523.002	353.789	31.3669	21.2184	-31.3669	-21.2184	31.3669	21.2184
rxn02359	1	435.095	423.741	26.0947	25.4138	-26.0947	-25.4138	26.0947	25.4138
rxn02360	1	4.27739	3.9107	0.256536	0.234543	-0.256536	-0.234543	0.256536	0.234543
rxn02363	0	6.26485	6.76299	0.375733	0.405609	0	0	0.375733	0.405609
rxn02366	1	7.61129	7.95561	0.456485	0.477136	-0.456485	-0.477136	0.456485	0.477136
rxn02369	1	6.84559	4.29331	0.410562	0.25749	-0.410562	-0.25749	0.410562	0.25749
rxn02373	0	165.992	153.841	9.95534	9.22656	0	0	9.95534	9.22656
rxn02374	1	166737	166737	10000	10000	-10000	-10000	10000	10000
rxn02375	0	166737	166737	10000	10000	0	0	10000	10000
rxn02402	0	105.818	106.533	6.34641	6.38932	0	0	6.34641	6.38932
rxn02404	0	264.739	258.508	15.8776	15.5039	0	0	15.8776	15.5039
rxn02405	0	240.286	188.796	14.4111	11.323	0	0	14.4111	11.323
rxn02411	0	166737	166737	10000	10000	0	0	10000	10000
rxn02440	1	72.0618	72.4926	4.32189	4.34772	-4.32189	-4.34772	4.32189	4.34772
rxn02449	0	206.069	229.617	12.3589	13.7712	0	0	12.3589	13.7712
rxn02465	0	123.212	121.855	7.3896	7.30819	0	0	7.3896	7.30819
rxn02473	0	273.56	293.99	16.4067	17.632	0	0	16.4067	17.632
rxn02474	1	81.7069	69.7759	4.90035	4.18479	-4.90035	-4.18479	4.90035	4.18479
rxn02475	0	81.7069	69.7759	4.90035	4.18479	0	0	4.90035	4.18479
rxn02476	1	191.316	182.049	11.4742	10.9184	-11.4742	-10.9184	11.4742	10.9184
rxn02483	1	158.171	149.601	9.48625	8.97226	-9.48625	-8.97226	9.48625	8.97226
rxn02484	0	90.2127	61.6964	5.41048	3.70023	0	0	5.41048	3.70023
rxn02503	0	201.372	183.518	12.0772	11.0064	0	0	12.0772	11.0064
rxn02504	1	133.324	139.693	7.99608	8.37803	-7.99608	-8.37803	7.99608	8.37803
rxn02507	0	200.104	221.129	12.0012	13.2622	0	0	12.0012	13.2622
rxn02508	1	369.157	327.688	22.1401	19.653	-22.1401	-19.653	22.1401	19.653
rxn02517	0	2999.84	2630.17	179.915	157.744	0	0	179.915	157.744
rxn02518	0	304.713	284.571	18.2751	17.0671	0	0	18.2751	17.0671
rxn02569	1	124.08	113.334	7.44165	6.79718	-7.44165	-6.79718	7.44165	6.79718
rxn02632	1	10.7784	7.73385	0.646429	0.463836	-0.646429	-0.463836	0.646429	0.463836
rxn02666	0	166737	166737	10000	10000	0	0	10000	10000
rxn02667	1	166737	166737	10000	10000	-10000	-10000	10000	10000
rxn02680	1	823.558	577.856	49.3927	34.6567	-49.3927	-34.6567	49.3927	34.6567
rxn02774	1	141.784	122.485	8.50346	7.34601	-8.50346	-7.34601	8.50346	7.34601
rxn02775	1	85.829	63.0169	5.14757	3.77942	-5.14757	-3.77942	5.14757	3.77942
rxn02782	1	1.48121	2.18055	0.0888354	0.130778	-0.0888354	-0.130778	0.0888354	0.130778
rxn02789	1	77.6241	104.365	4.65549	6.25928	-4.65549	-6.25928	4.65549	6.25928
rxn02791	1	165.739	155.142	9.94015	9.30459	-9.94015	-9.30459	9.94015	9.30459
rxn02792	0	165.739	155.142	9.94015	9.30459	0	0	9.94015	9.30459
rxn02804	1	823.558	577.856	49.3927	34.6567	-49.3927	-34.6567	49.3927	34.6567
rxn02811	1	77.6241	104.365	4.65549	6.25928	-4.65549	-6.25928	4.65549	6.25928
rxn02831	0	10.6542	9.48044	0.638982	0.568587	0	0	0.638982	0.568587
rxn02834	0	214.042	229.541	12.8371	13.7666	0	0	12.8371	13.7666
rxn02835	1	247.974	242.343	14.8722	14.5344	-14.8722	-14.5344	14.8722	14.5344
rxn02842	0	166737	166737	10000	10000	0	0	10000	10000
rxn02853	1	328.121	373.068	19.679	22.3747	-19.679	-22.3747	19.679	22.3747
rxn02854	0	166737	166737	10000	10000	0	0	10000	10000
rxn02866	1	439.104	478.847	26.3351	28.7187	-26.3351	-28.7187	26.3351	28.7187
rxn02867	1	179.106	172.149	10.7418	10.3246	-10.7418	-10.3246	10.7418	10.3246
rxn02875	0	198.579	197.522	11.9097	11.8463	0	0	11.9097	11.8463
rxn02883	0	74.6983	73.0429	4.48001	4.38073	0	0	4.48001	4.38073
rxn02885	1	1.55397	2.44492	0.0931992	0.146634	-0.0931992	-0.146634	0.0931992	0.146634
rxn02888	0	1174.75	1046.34	70.4552	62.7538	0	0	70.4552	62.7538
rxn02889	0	139.396	175.923	8.36025	10.5509	0	0	8.36025	10.5509
rxn02895	1	126.779	83.5318	7.60356	5.0098	-7.60356	-5.0098	7.60356	5.0098
rxn02897	1	20.9933	13.6975	1.25907	0.821503	-1.25907	-0.821503	1.25907	0.821503
rxn02898	0	161.825	169.129	9.70544	10.1435	0	0	9.70544	10.1435
rxn02900	1	4.16496	3.67045	0.249792	0.220134	-0.249792	-0.220134	0.249792	0.220134
rxn02911	1	1154.65	1025.36	69.2498	61.4958	-69.2498	-61.4958	69.2498	61.4958
rxn02914	1	303.122	308.737	18.1797	18.5164	-18.1797	-18.5164	18.1797	18.5164
rxn02916	0	166737	166737	10000	10000	0	0	10000	10000
rxn02925	1	95.2032	136.448	5.70978	8.18342	-5.70978	-8.18342	5.70978	8.18342
rxn02927	0	197.842	189.409	11.8655	11.3598	0	0	11.8655	11.3598
rxn02929	1	45.1901	33.4801	2.71026	2.00796	-2.71026	-2.00796	2.71026	2.00796
rxn02933	1	530.566	361.883	31.8206	21.7038	-31.8206	-21.7038	31.8206	21.7038
rxn02934	1	973.725	817.353	58.3989	49.0205	-58.3989	-49.0205	58.3989	49.0205
rxn02937	0	332.025	351.846	19.9131	21.1019	0	0	19.9131	21.1019
rxn02938	1	124.43	129.462	7.46269	7.76446	-7.46269	-7.76446	7.46269	7.76446
rxn02939	1	43.3739	37.0167	2.60134	2.22007	-2.60134	-2.22007	2.60134	2.22007
rxn02942	0	166737	166737	10000	10000	0	0	10000	10000
rxn02944	1	256.23	240.488	15.3673	14.4232	-15.3673	-14.4232	15.3673	14.4232
rxn02946	0	2.37395	1.4271	0.142377	0.0855902	0	0	0.142377	0.0855902
rxn02949	1	973.725	817.353	58.3989	49.0205	-58.3989	-49.0205	58.3989	49.0205
rxn02950	0	244.221	268.766	14.6471	16.1192	0	0	14.6471	16.1192
rxn02971	1	0.244285	0.244285	0.0146509	0.0146509	-0.0146509	-0.0146509	0.0146509	0.0146509
rxn02986	0	92.2085	97.9074	5.53018	5.87197	0	0	5.53018	5.87197
rxn02988	0	238.743	233.319	14.3185	13.9933	0	0	14.3185	13.9933
rxn03004	1	360.419	345.555	21.6161	20.7245	-21.6161	-20.7245	21.6161	20.7245
rxn03012	0	166737	166737	10000	10000	0	0	10000	10000
rxn03031	0	233.367	209.48	13.9961	12.5635	0	0	13.9961	12.5635
rxn03040	1	48.7645	52.3655	2.92464	3.14061	-2.92464	-3.14061	2.92464	3.14061
rxn03041	0	1.55397	2.44492	0.0931992	0.146634	0	0	0.0931992	0.146634
rxn03052	1	22.7742	26.9532	1.36588	1.61651	-1.36588	-1.61651	1.36588	1.61651
rxn03055	1	2.48506	1.87062	0.149041	0.11219	-0.149041	-0.11219	0.149041	0.11219
rxn03057	1	139.089	142.012	8.34183	8.51714	-8.34183	-8.51714	8.34183	8.51714
rxn03060	0	14.9546	12.4943	0.8969	0.749344	0	0	0.8969	0.749344
rxn03061	1	458.455	415.9	27.4957	24.9435	-27.4957	-24.9435	27.4957	24.9435
rxn03062	1	70.533	91.4003	4.2302	5.48171	-4.2302	-5.48171	4.2302	5.48171
rxn03074	0	166737	166737	10000	10000	0	0	10000	10000
rxn03080	1	733.684	695.695	44.0025	41.7241	-44.0025	-41.7241	44.0025	41.7241
rxn03084	0	235.437	217.855	14.1203	13.0658	0	0	14.1203	13.0658
rxn03087	1	334.641	308.342	20.07	18.4927	-20.07	-18.4927	20.07	18.4927
rxn03108	0	90.2127	61.6964	5.41048	3.70023	0	0	5.41048	3.70023
rxn03135	0	550.041	586.04	32.9885	35.1476	0	0	32.9885	35.1476
rxn03136	1	249.159	251.281	14.9432	15.0705	-14.9432	-15.0705	14.9432	15.0705
rxn03137	1	186.592	156.564	11.1908	9.3899	-11.1908	-9.3899	11.1908	9.3899
rxn03147	1	501.597	515.156	30.0832	30.8963	-30.0832	-30.8963	30.0832	30.8963
rxn03150	0	25.2582	14.9209	1.51486	0.894878	0	0	1.51486	0.894878
rxn03164	0	237.112	210.48	14.2207	12.6235	0	0	14.2207	12.6235
rxn03167	0	21.489	19.4676	1.2888	1.16757	0	0	1.2888	1.16757
rxn03174	0	523.751	559.365	31.4118	33.5477	0	0	31.4118	33.5477
rxn03175	1	223.949	226.92	13.4313	13.6095	-13.4313	-13.6095	13.4313	13.6095
rxn03188	0	21.4064	22.6121	1.28384	1.35615	0	0	1.28384	1.35615
rxn03236	1	212.13	242.755	12.7224	14.5592	-12.7224	-14.5592	12.7224	14.5592
rxn03239	1	530.566	361.883	31.8206	21.7038	-31.8206	-21.7038	31.8206	21.7038
rxn03240	1	1154.65	1025.36	69.2498	61.4958	-69.2498	-61.4958	69.2498	61.4958
rxn03241	1	1154.65	1025.36	69.2498	61.4958	-69.2498	-61.4958	69.2498	61.4958
rxn03242	1	530.566	361.883	31.8206	21.7038	-31.8206	-21.7038	31.8206	21.7038
rxn03243	1	823.558	577.856	49.3927	34.6567	-49.3927	-34.6567	49.3927	34.6567
rxn03244	1	530.566	361.883	31.8206	21.7038	-31.8206	-21.7038	31.8206	21.7038
rxn03245	1	1154.65	1025.36	69.2498	61.4958	-69.2498	-61.4958	69.2498	61.4958
rxn03246	1	530.566	361.883	31.8206	21.7038	-31.8206	-21.7038	31.8206	21.7038
rxn03247	1	1154.65	1025.36	69.2498	61.4958	-69.2498	-61.4958	69.2498	61.4958
rxn03248	1	823.558	577.856	49.3927	34.6567	-49.3927	-34.6567	49.3927	34.6567
rxn03249	1	530.566	361.883	31.8206	21.7038	-31.8206	-21.7038	31.8206	21.7038
rxn03250	1	1154.65	1025.36	69.2498	61.4958	-69.2498	-61.4958	69.2498	61.4958
rxn03384	1	246.363	242.609	14.7756	14.5504	-14.7756	-14.5504	14.7756	14.5504
rxn03393	0	190.617	198.228	11.4322	11.8887	0	0	11.4322	11.8887
rxn03394	0	168.99	132.139	10.1352	7.92501	0	0	10.1352	7.92501
rxn03395	1	121.071	124.445	7.26119	7.46357	-7.26119	-7.46357	7.26119	7.46357
rxn03397	0	213.618	205.778	12.8117	12.3415	0	0	12.8117	12.3415
rxn03406	0	563.603	781.692	33.8019	46.8818	0	0	33.8019	46.8818
rxn03407	0	563.603	781.692	33.8019	46.8818	0	0	33.8019	46.8818
rxn03408	1	284.877	237.614	17.0854	14.2508	-17.0854	-14.2508	17.0854	14.2508
rxn03409	0	563.603	781.692	33.8019	46.8818	0	0	33.8019	46.8818
rxn03419	1	523.751	559.365	31.4118	33.5477	-31.4118	-33.5477	31.4118	33.5477
rxn03421	1	523.751	559.365	31.4118	33.5477	-31.4118	-33.5477	31.4118	33.5477
rxn03422	1	114.488	101.123	6.86636	6.06484	-6.86636	-6.06484	6.86636	6.06484
rxn03433	0	76.4056	87.4275	4.58241	5.24344	0	0	4.58241	5.24344
rxn03435	1	605.044	554.852	36.2873	33.2771	-36.2873	-33.2771	36.2873	33.2771
rxn03436	1	605.044	554.852	36.2873	33.2771	-36.2873	-33.2771	36.2873	33.2771
rxn03437	0	87.5315	89.3697	5.24968	5.35992	0	0	5.24968	5.35992
rxn03440	1	639.734	651.345	38.3679	39.0642	-38.3679	-39.0642	38.3679	39.0642
rxn03445	1	303.122	308.737	18.1797	18.5164	-18.1797	-18.5164	18.1797	18.5164
rxn03446	0	179.512	184.609	10.7662	11.0719	0	0	10.7662	11.0719
rxn03492	1	9.91079	9.41895	0.594397	0.564899	-0.594397	-0.564899	0.594397	0.564899
rxn03504	0	3.5264	3.7122	0.211495	0.222638	0	0	0.211495	0.222638
rxn03511	1	113.888	99.0662	6.83043	5.94147	-6.83043	-5.94147	6.83043	5.94147
rxn03512	1	35.3972	36.0387	2.12294	2.16141	-2.12294	-2.16141	2.12294	2.16141
rxn03513	1	52.5762	35.31	3.15324	2.11771	-3.15324	-2.11771	3.15324	2.11771
rxn03514	1	44.0583	55.0378	2.64239	3.30088	-2.64239	-3.30088	2.64239	3.30088
rxn03517	0	2.12505	1.58127	0.127449	0.0948365	0	0	0.127449	0.0948365
rxn03532	0	82.8967	69.0205	4.97171	4.13948	0	0	4.97171	4.13948
rxn03534	0	166737	166737	10000	10000	0	0	10000	10000
rxn03535	1	168.872	149.671	10.1281	8.97645	-10.1281	-8.97645	10.1281	8.97645
rxn03536	1	35.509	26.8429	2.12964	1.60989	-2.12964	-1.60989	2.12964	1.60989
rxn03537	1	35.509	26.8429	2.12964	1.60989	-2.12964	-1.60989	2.12964	1.60989
rxn03538	1	15.275	9.09111	0.916117	0.545237	-0.916117	-0.545237	0.916117	0.545237
rxn03540	0	39.6118	27.7525	2.37571	1.66445	0	0	2.37571	1.66445
rxn03541	1	23.0119	14.2689	1.38013	0.855772	-1.38013	-0.855772	1.38013	0.855772
rxn03638	0	91.4938	108.236	5.48732	6.49142	0	0	5.48732	6.49142
rxn03799	1	4.04331	2.80068	0.242496	0.16797	-0.242496	-0.16797	0.242496	0.16797
rxn03839	0	130.438	117.842	7.823	7.06756	0	0	7.823	7.06756
rxn03841	0	278.395	203.611	16.6967	12.2115	0	0	16.6967	12.2115
rxn03843	0	352.06	287.755	21.1147	17.258	0	0	21.1147	17.258
rxn03869	0	130.438	117.842	7.823	7.06756	0	0	7.823	7.06756
rxn03884	1	169.42	167.951	10.1609	10.0728	-10.1609	-10.0728	10.1609	10.0728
rxn03891	0	52.0435	45.0849	3.1213	2.70396	0	0	3.1213	2.70396
rxn03892	0	52.0435	45.0849	3.1213	2.70396	0	0	3.1213	2.70396
rxn03893	0	116.925	108.001	7.01257	6.47732	0	0	7.01257	6.47732
rxn03897	0	0.551347	0.391983	0.0330669	0.0235091	0	0	0.0330669	0.0235091
rxn03900	0	129.713	94.2096	7.7795	5.6502	0	0	7.7795	5.6502
rxn03901	0	191.319	138.943	11.4743	8.33308	0	0	11.4743	8.33308
rxn03903	1	350.416	317.932	21.0161	19.0679	-21.0161	-19.0679	21.0161	19.0679
rxn03904	1	350.416	317.932	21.0161	19.0679	-21.0161	-19.0679	21.0161	19.0679
rxn03907	1	130.804	90.0843	7.84495	5.40278	-7.84495	-5.40278	7.84495	5.40278
rxn03908	0	1645.67	1513.56	98.6986	90.7756	0	0	98.6986	90.7756
rxn03909	0	230.874	231.403	13.8466	13.8783	0	0	13.8466	13.8783
rxn03910	1	202.157	178.419	12.1243	10.7006	-12.1243	-10.7006	12.1243	10.7006
rxn03916	1	311.808	278.067	18.7006	16.677	-18.7006	-16.677	18.7006	16.677
rxn03917	1	161.452	179.215	9.68303	10.7484	-9.68303	-10.7484	9.68303	10.7484
rxn03918	1	311.808	278.067	18.7006	16.677	-18.7006	-16.677	18.7006	16.677
rxn03919	0	82.2983	96.6342	4.93582	5.79561	0	0	4.93582	5.79561
rxn03933	1	284.877	237.614	17.0854	14.2508	-17.0854	-14.2508	17.0854	14.2508
rxn03951	1	92.0918	76.2507	5.52318	4.57311	-5.52318	-4.57311	5.52318	4.57311
rxn03958	1	217.047	141.774	13.0173	8.50284	-13.0173	-8.50284	13.0173	8.50284
rxn03974	0	6.12549	53.1133	0.367375	3.18546	0	0	0.367375	3.18546
rxn03975	0	6.12549	53.1133	0.367375	3.18546	0	0	0.367375	3.18546
rxn03990	0	27.4721	31.8545	1.64763	1.91046	0	0	1.64763	1.91046
rxn03991	0	27.4721	31.8545	1.64763	1.91046	0	0	1.64763	1.91046
rxn04047	1	52.5762	35.31	3.15324	2.11771	-3.15324	-2.11771	3.15324	2.11771
rxn04048	1	44.0583	55.0378	2.64239	3.30088	-2.64239	-3.30088	2.64239	3.30088
rxn04050	1	9.91079	9.41895	0.594397	0.564899	-0.594397	-0.564899	0.594397	0.564899
rxn04052	1	35.3972	36.0387	2.12294	2.16141	-2.12294	-2.16141	2.12294	2.16141
rxn04070	0	160.41	150.603	9.62057	9.03237	0	0	9.62057	9.03237
rxn04092	0	116.409	98.7424	6.98163	5.92205	0	0	6.98163	5.92205
rxn04093	0	116.409	98.7424	6.98163	5.92205	0	0	6.98163	5.92205
rxn04113	0	238.013	212.39	14.2748	12.738	0	0	14.2748	12.738
rxn04139	0	168.99	132.139	10.1352	7.92501	0	0	10.1352	7.92501
rxn04308	0	352.06	287.755	21.1147	17.258	0	0	21.1147	17.258
rxn04384	0	23.0119	14.2689	1.38013	0.855772	0	0	1.38013	0.855772
rxn04385	0	40.5423	22.9507	2.43151	1.37646	0	0	2.43151	1.37646
rxn04413	0	35.509	26.8429	2.12964	1.60989	0	0	2.12964	1.60989
rxn04453	0	32.6226	38.1018	1.95653	2.28515	0	0	1.95653	2.28515
rxn04454	0	0.672319	1.19481	0.0403222	0.0716582	0	0	0.0403222	0.0716582
rxn04456	0	7.44044	11.3412	0.446238	0.680185	0	0	0.446238	0.680185
rxn04457	0	7.44044	11.3412	0.446238	0.680185	0	0	0.446238	0.680185
rxn04662	0	166737	166737	10000	10000	0	0	10000	10000
rxn04674	0	213.618	205.778	12.8117	12.3415	0	0	12.8117	12.3415
rxn04704	0	132.221	135.382	7.92991	8.1195	0	0	7.92991	8.1195
rxn04750	1	530.566	361.883	31.8206	21.7038	-31.8206	-21.7038	31.8206	21.7038
rxn04783	0	132.131	140.665	7.9245	8.43635	0	0	7.9245	8.43635
rxn04786	1	3.15132	2.82145	0.189	0.169216	-0.189	-0.169216	0.189	0.169216
rxn04954	1	172.93	163.782	10.3714	9.82279	-10.3714	-9.82279	10.3714	9.82279
rxn04989	0	145.46	131.868	8.72391	7.90874	0	0	8.72391	7.90874
rxn04996	0	238.013	212.39	14.2748	12.738	0	0	14.2748	12.738
rxn05003	1	121.071	124.445	7.26119	7.46357	-7.26119	-7.46357	7.26119	7.46357
rxn05005	1	486.256	360.017	29.1631	21.5919	-29.1631	-21.5919	29.1631	21.5919
rxn05006	1	776.582	622.054	46.5753	37.3075	-46.5753	-37.3075	46.5753	37.3075
rxn05029	1	168.872	149.671	10.1281	8.97645	-10.1281	-8.97645	10.1281	8.97645
rxn05030	0	352.06	287.755	21.1147	17.258	0	0	21.1147	17.258
rxn05039	0	166737	166737	10000	10000	0	0	10000	10000
rxn05040	0	382.186	373.306	22.9215	22.3889	0	0	22.9215	22.3889
rxn05054	0	23.0119	14.2689	1.38013	0.855772	0	0	1.38013	0.855772
rxn05063	0	10.1644	9.58981	0.609605	0.575147	0	0	0.609605	0.575147
rxn05091	0	166.922	150.407	10.0111	9.02062	0	0	10.0111	9.02062
rxn05092	0	166.922	150.407	10.0111	9.02062	0	0	10.0111	9.02062
rxn05104	0	127.407	136.639	7.64118	8.19491	0	0	7.64118	8.19491
rxn05105	0	156.001	147.796	9.35611	8.86403	0	0	9.35611	8.86403
rxn05106	0	156.001	147.796	9.35611	8.86403	0	0	9.35611	8.86403
rxn05108	1	754.993	804.679	45.2805	48.2604	-45.2805	-48.2604	45.2805	48.2604
rxn05116	0	92.0918	76.2507	5.52318	4.57311	0	0	5.52318	4.57311
rxn05118	0	166737	166737	10000	10000	0	0	10000	10000
rxn05145	0	19.6697	17.2925	1.17969	1.03711	0	0	1.17969	1.03711
rxn05146	0	159.469	152.299	9.5641	9.13406	0	0	9.5641	9.13406
rxn05147	0	59.2644	51.4008	3.55437	3.08275	0	0	3.55437	3.08275
rxn05149	0	158.107	147.021	9.48244	8.81756	0	0	9.48244	8.81756
rxn05150	0	158.107	147.021	9.48244	8.81756	0	0	9.48244	8.81756
rxn05151	0	10.2165	15.3988	0.612733	0.923537	0	0	0.612733	0.923537
rxn05152	0	159.469	152.299	9.5641	9.13406	0	0	9.5641	9.13406
rxn05153	0	86.8461	82.7455	5.20857	4.96264	0	0	5.20857	4.96264
rxn05154	0	179.214	181.224	10.7483	10.8689	0	0	10.7483	10.8689
rxn05155	0	2404	2555.47	144.179	153.264	0	0	144.179	153.264
rxn05156	0	179.214	181.224	10.7483	10.8689	0	0	10.7483	10.8689
rxn05159	0	318.124	259.361	19.0794	15.5551	0	0	19.0794	15.5551
rxn05160	0	25.125	30.9711	1.50686	1.85748	0	0	1.50686	1.85748
rxn05161	0	330.636	326.193	19.8298	19.5634	0	0	19.8298	19.5634
rxn05163	0	621.327	544.827	37.2639	32.6759	0	0	37.2639	32.6759
rxn05164	0	330.881	326.438	19.8445	19.578	0	0	19.8445	19.578
rxn05165	0	318.124	259.361	19.0794	15.5551	0	0	19.0794	15.5551
rxn05167	0	166737	166737	10000	10000	0	0	10000	10000
rxn05168	0	330.636	326.193	19.8298	19.5634	0	0	19.8298	19.5634
rxn05169	0	330.636	326.193	19.8298	19.5634	0	0	19.8298	19.5634
rxn05171	0	218.267	196.537	13.0905	11.7873	0	0	13.0905	11.7873
rxn05172	0	2.90666	2.72341	0.174326	0.163336	0	0	0.174326	0.163336
rxn05174	0	166737	166737	10000	10000	0	0	10000	10000
rxn05175	0	286.773	222.718	17.1992	13.3574	0	0	17.1992	13.3574
rxn05176	0	31.0044	24.3071	1.85948	1.45781	0	0	1.85948	1.45781
rxn05179	0	330.636	326.193	19.8298	19.5634	0	0	19.8298	19.5634
rxn05180	0	34.3009	17.8235	2.05719	1.06896	0	0	2.05719	1.06896
rxn05181	0	318.124	259.361	19.0794	15.5551	0	0	19.0794	15.5551
rxn05183	0	178.38	171.466	10.6983	10.2836	0	0	10.6983	10.2836
rxn05187	0	17.8642	11.2155	1.0714	0.672644	0	0	1.0714	0.672644
rxn05188	0	216.599	162.226	12.9905	9.72949	0	0	12.9905	9.72949
rxn05190	0	216.599	162.226	12.9905	9.72949	0	0	12.9905	9.72949
rxn05195	0	301.861	273.764	18.1041	16.4189	0	0	18.1041	16.4189
rxn05197	1	363.511	343.397	21.8015	20.5951	-21.8015	-20.5951	21.8015	20.5951
rxn05198	0	166737	166737	10000	10000	0	0	10000	10000
rxn05199	0	166737	166737	10000	10000	0	0	10000	10000
rxn05201	1	109.01	103.519	6.53785	6.20854	-6.53785	-6.20854	6.53785	6.20854
rxn05202	1	223.405	215.384	13.3987	12.9176	-13.3987	-12.9176	13.3987	12.9176
rxn05203	0	166737	166737	10000	10000	0	0	10000	10000
rxn05204	0	166737	166737	10000	10000	0	0	10000	10000
rxn05209	1	419.296	376.031	25.1472	22.5524	-25.1472	-22.5524	25.1472	22.5524
rxn05211	1	27.966	37.9662	1.67725	2.27701	-1.67725	-2.27701	1.67725	2.27701
rxn05214	0	72.3153	91.08	4.33709	5.4625	0	0	4.33709	5.4625
rxn05215	1	652.945	521.286	39.1602	31.264	-39.1602	-31.264	39.1602	31.264
rxn05217	1	329.258	319.524	19.7472	19.1633	-19.7472	-19.1633	19.7472	19.1633
rxn05219	0	178.38	171.466	10.6983	10.2836	0	0	10.6983	10.2836
rxn05221	1	335.333	347.563	20.1115	20.845	-20.1115	-20.845	20.1115	20.845
rxn05229	0	124.43	129.462	7.46269	7.76446	0	0	7.46269	7.76446
rxn05231	0	393.257	364.415	23.5855	21.8557	0	0	23.5855	21.8557
rxn05232	0	2.53602	1.95797	0.152097	0.117429	0	0	0.152097	0.117429
rxn05233	0	393.257	364.415	23.5855	21.8557	0	0	23.5855	21.8557
rxn05234	0	2.53602	1.95797	0.152097	0.117429	0	0	0.152097	0.117429
rxn05235	0	2.53602	1.95797	0.152097	0.117429	0	0	0.152097	0.117429
rxn05236	0	2.53602	1.95797	0.152097	0.117429	0	0	0.152097	0.117429
rxn05237	0	65.1532	65.9537	3.90754	3.95556	0	0	3.90754	3.95556
rxn05239	0	58.6419	52.9616	3.51703	3.17636	0	0	3.51703	3.17636
rxn05240	0	299.99	316.302	17.9918	18.9701	0	0	17.9918	18.9701
rxn05241	0	299.99	316.302	17.9918	18.9701	0	0	17.9918	18.9701
rxn05242	0	299.99	316.302	17.9918	18.9701	0	0	17.9918	18.9701
rxn05243	1	299.99	316.302	17.9918	18.9701	-17.9918	-18.9701	17.9918	18.9701
rxn05244	0	299.99	316.302	17.9918	18.9701	0	0	17.9918	18.9701
rxn05256	0	58.6419	52.9616	3.51703	3.17636	0	0	3.51703	3.17636
rxn05287	0	52.0435	45.0849	3.1213	2.70396	0	0	3.1213	2.70396
rxn05289	1	255.228	264.759	15.3072	15.8789	-15.3072	-15.8789	15.3072	15.8789
rxn05293	0	448.728	356.774	26.9123	21.3974	0	0	26.9123	21.3974
rxn05297	1	329.258	319.524	19.7472	19.1633	-19.7472	-19.1633	19.7472	19.1633
rxn05298	0	8.1666	7.52044	0.48979	0.451037	0	0	0.48979	0.451037
rxn05300	1	7.65997	6.91058	0.459405	0.41446	-0.459405	-0.41446	0.459405	0.41446
rxn05301	1	229.41	218.058	13.7588	13.078	-13.7588	-13.078	13.7588	13.078
rxn05304	0	65.1532	65.9537	3.90754	3.95556	0	0	3.90754	3.95556
rxn05305	0	119.731	115.937	7.18083	6.9533	0	0	7.18083	6.9533
rxn05306	1	229.41	218.058	13.7588	13.078	-13.7588	-13.078	13.7588	13.078
rxn05307	1	220.312	196.994	13.2131	11.8147	-13.2131	-11.8147	13.2131	11.8147
rxn05312	0	283.153	287.382	16.982	17.2357	0	0	16.982	17.2357
rxn05316	0	166737	166737	10000	10000	0	0	10000	10000
rxn05318	0	166737	166737	10000	10000	0	0	10000	10000
rxn05319	1	166737	166737	10000	10000	-10000	-10000	10000	10000
rxn05322	0	939.408	1106.12	56.3408	66.3395	0	0	56.3408	66.3395
rxn05323	0	939.408	1106.12	56.3408	66.3395	0	0	56.3408	66.3395
rxn05324	0	939.408	1106.12	56.3408	66.3395	0	0	56.3408	66.3395
rxn05325	0	939.408	1106.12	56.3408	66.3395	0	0	56.3408	66.3395
rxn05326	0	939.408	1106.12	56.3408	66.3395	0	0	56.3408	66.3395
rxn05327	0	939.408	1106.12	56.3408	66.3395	0	0	56.3408	66.3395
rxn05328	0	939.408	1106.12	56.3408	66.3395	0	0	56.3408	66.3395
rxn05329	1	2351.59	2597.69	141.036	155.796	-141.036	-155.796	141.036	155.796
rxn05330	1	2351.59	2597.69	141.036	155.796	-141.036	-155.796	141.036	155.796
rxn05331	1	2351.59	2597.69	141.036	155.796	-141.036	-155.796	141.036	155.796
rxn05332	1	2351.59	2597.69	141.036	155.796	-141.036	-155.796	141.036	155.796
rxn05333	1	2351.59	2597.69	141.036	155.796	-141.036	-155.796	141.036	155.796
rxn05334	1	2351.59	2597.69	141.036	155.796	-141.036	-155.796	141.036	155.796
rxn05335	1	2351.59	2597.69	141.036	155.796	-141.036	-155.796	141.036	155.796
rxn05336	1	2088.93	2184.38	125.283	131.008	-125.283	-131.008	125.283	131.008
rxn05337	1	2088.93	2184.38	125.283	131.008	-125.283	-131.008	125.283	131.008
rxn05338	1	2088.93	2184.38	125.283	131.008	-125.283	-131.008	125.283	131.008
rxn05339	1	2088.93	2184.38	125.283	131.008	-125.283	-131.008	125.283	131.008
rxn05340	1	2088.93	2184.38	125.283	131.008	-125.283	-131.008	125.283	131.008
rxn05341	1	2088.93	2184.38	125.283	131.008	-125.283	-131.008	125.283	131.008
rxn05342	1	2088.93	2184.38	125.283	131.008	-125.283	-131.008	125.283	131.008
rxn05343	0	1968.11	2111.2	118.037	126.619	0	0	118.037	126.619
rxn05344	0	1968.11	2111.2	118.037	126.619	0	0	118.037	126.619
rxn05345	0	1968.11	2111.2	118.037	126.619	0	0	118.037	126.619
rxn05346	0	1968.11	2111.2	118.037	126.619	0	0	118.037	126.619
rxn05347	0	793.372	782.997	47.5823	46.96	0	0	47.5823	46.96
rxn05348	0	1968.11	2111.2	118.037	126.619	0	0	118.037	126.619
rxn05349	1	793.372	782.997	47.5823	46.96	-47.5823	-46.96	47.5823	46.96
rxn05350	0	1968.11	2111.2	118.037	126.619	0	0	118.037	126.619
rxn05358	1	985.929	992.496	59.1309	59.5247	-59.1309	-59.5247	59.1309	59.5247
rxn05359	0	1968.11	2111.2	118.037	126.619	0	0	118.037	126.619
rxn05360	1	2088.93	2184.38	125.283	131.008	-125.283	-131.008	125.283	131.008
rxn05361	1	2351.59	2597.69	141.036	155.796	-141.036	-155.796	141.036	155.796
rxn05363	0	1968.11	2111.2	118.037	126.619	0	0	118.037	126.619
rxn05364	1	2088.93	2184.38	125.283	131.008	-125.283	-131.008	125.283	131.008
rxn05365	1	2351.59	2597.69	141.036	155.796	-141.036	-155.796	141.036	155.796
rxn05367	0	1968.11	2111.2	118.037	126.619	0	0	118.037	126.619
rxn05368	1	2088.93	2184.38	125.283	131.008	-125.283	-131.008	125.283	131.008
rxn05369	1	2351.59	2597.69	141.036	155.796	-141.036	-155.796	141.036	155.796
rxn05371	0	1968.11	2111.2	118.037	126.619	0	0	118.037	126.619
rxn05372	1	2088.93	2184.38	125.283	131.008	-125.283	-131.008	125.283	131.008
rxn05373	1	2351.59	2597.69	141.036	155.796	-141.036	-155.796	141.036	155.796
rxn05375	0	1968.11	2111.2	118.037	126.619	0	0	118.037	126.619
rxn05376	1	2088.93	2184.38	125.283	131.008	-125.283	-131.008	125.283	131.008
rxn05377	1	2351.59	2597.69	141.036	155.796	-141.036	-155.796	141.036	155.796
rxn05379	0	1968.11	2111.2	118.037	126.619	0	0	118.037	126.619
rxn05380	1	2088.93	2184.38	125.283	131.008	-125.283	-131.008	125.283	131.008
rxn05381	1	2351.59	2597.69	141.036	155.796	-141.036	-155.796	141.036	155.796
rxn05383	1	985.929	992.496	59.1309	59.5247	-59.1309	-59.5247	59.1309	59.5247
rxn05384	0	1968.11	2111.2	118.037	126.619	0	0	118.037	126.619
rxn05385	1	2088.93	2184.38	125.283	131.008	-125.283	-131.008	125.283	131.008
rxn05386	1	2351.59	2597.69	141.036	155.796	-141.036	-155.796	141.036	155.796
rxn05388	0	1968.11	2111.2	118.037	126.619	0	0	118.037	126.619
rxn05389	1	2088.93	2184.38	125.283	131.008	-125.283	-131.008	125.283	131.008
rxn05390	1	2351.59	2597.69	141.036	155.796	-141.036	-155.796	141.036	155.796
rxn05392	0	1968.11	2111.2	118.037	126.619	0	0	118.037	126.619
rxn05393	1	2088.93	2184.38	125.283	131.008	-125.283	-131.008	125.283	131.008
rxn05394	1	2351.59	2597.69	141.036	155.796	-141.036	-155.796	141.036	155.796
rxn05396	0	1968.11	2111.2	118.037	126.619	0	0	118.037	126.619
rxn05397	1	2088.93	2184.38	125.283	131.008	-125.283	-131.008	125.283	131.008
rxn05398	1	2351.59	2597.69	141.036	155.796	-141.036	-155.796	141.036	155.796
rxn05400	0	1968.11	2111.2	118.037	126.619	0	0	118.037	126.619
rxn05401	1	2088.93	2184.38	125.283	131.008	-125.283	-131.008	125.283	131.008
rxn05402	1	2351.59	2597.69	141.036	155.796	-141.036	-155.796	141.036	155.796
rxn05404	0	1968.11	2111.2	118.037	126.619	0	0	118.037	126.619
rxn05405	1	2088.93	2184.38	125.283	131.008	-125.283	-131.008	125.283	131.008
rxn05406	1	2351.59	2597.69	141.036	155.796	-141.036	-155.796	141.036	155.796
rxn05408	1	985.929	992.496	59.1309	59.5247	-59.1309	-59.5247	59.1309	59.5247
rxn05409	0	1968.11	2111.2	118.037	126.619	0	0	118.037	126.619
rxn05410	1	2088.93	2184.38	125.283	131.008	-125.283	-131.008	125.283	131.008
rxn05411	1	2351.59	2597.69	141.036	155.796	-141.036	-155.796	141.036	155.796
rxn05413	0	1968.11	2111.2	118.037	126.619	0	0	118.037	126.619
rxn05414	1	2088.93	2184.38	125.283	131.008	-125.283	-131.008	125.283	131.008
rxn05415	1	2351.59	2597.69	141.036	155.796	-141.036	-155.796	141.036	155.796
rxn05417	0	1968.11	2111.2	118.037	126.619	0	0	118.037	126.619
rxn05418	1	2088.93	2184.38	125.283	131.008	-125.283	-131.008	125.283	131.008
rxn05419	1	2351.59	2597.69	141.036	155.796	-141.036	-155.796	141.036	155.796
rxn05421	0	1968.11	2111.2	118.037	126.619	0	0	118.037	126.619
rxn05422	1	2088.93	2184.38	125.283	131.008	-125.283	-131.008	125.283	131.008
rxn05423	1	2351.59	2597.69	141.036	155.796	-141.036	-155.796	141.036	155.796
rxn05425	0	1968.11	2111.2	118.037	126.619	0	0	118.037	126.619
rxn05426	1	2088.93	2184.38	125.283	131.008	-125.283	-131.008	125.283	131.008
rxn05427	1	2351.59	2597.69	141.036	155.796	-141.036	-155.796	141.036	155.796
rxn05429	0	1968.11	2111.2	118.037	126.619	0	0	118.037	126.619
rxn05430	1	2088.93	2184.38	125.283	131.008	-125.283	-131.008	125.283	131.008
rxn05431	1	2351.59	2597.69	141.036	155.796	-141.036	-155.796	141.036	155.796
rxn05433	0	939.408	1106.12	56.3408	66.3395	0	0	56.3408	66.3395
rxn05434	0	939.408	1106.12	56.3408	66.3395	0	0	56.3408	66.3395
rxn05435	0	939.408	1106.12	56.3408	66.3395	0	0	56.3408	66.3395
rxn05436	0	939.408	1106.12	56.3408	66.3395	0	0	56.3408	66.3395
rxn05437	0	939.408	1106.12	56.3408	66.3395	0	0	56.3408	66.3395
rxn05438	0	939.408	1106.12	56.3408	66.3395	0	0	56.3408	66.3395
rxn05439	0	939.408	1106.12	56.3408	66.3395	0	0	56.3408	66.3395
rxn05440	0	939.408	1106.12	56.3408	66.3395	0	0	56.3408	66.3395
rxn05441	0	939.408	1106.12	56.3408	66.3395	0	0	56.3408	66.3395
rxn05442	0	939.408	1106.12	56.3408	66.3395	0	0	56.3408	66.3395
rxn05443	0	939.408	1106.12	56.3408	66.3395	0	0	56.3408	66.3395
rxn05444	0	939.408	1106.12	56.3408	66.3395	0	0	56.3408	66.3395
rxn05445	0	939.408	1106.12	56.3408	66.3395	0	0	56.3408	66.3395
rxn05446	0	939.408	1106.12	56.3408	66.3395	0	0	56.3408	66.3395
rxn05447	0	939.408	1106.12	56.3408	66.3395	0	0	56.3408	66.3395
rxn05448	0	939.408	1106.12	56.3408	66.3395	0	0	56.3408	66.3395
rxn05449	0	939.408	1106.12	56.3408	66.3395	0	0	56.3408	66.3395
rxn05450	0	939.408	1106.12	56.3408	66.3395	0	0	56.3408	66.3395
rxn05465	1	985.929	992.496	59.1309	59.5247	-59.1309	-59.5247	59.1309	59.5247
rxn05466	1	102.16	105.243	6.12701	6.31194	-6.12701	-6.31194	6.12701	6.31194
rxn05467	1	166737	166737	10000	10000	-10000	-10000	10000	10000
rxn05468	1	166737	166737	10000	10000	-10000	-10000	10000	10000
rxn05469	1	166737	166737	10000	10000	-10000	-10000	10000	10000
rxn05471	1	166737	166737	10000	10000	-10000	-10000	10000	10000
rxn05473	1	166737	166737	10000	10000	-10000	-10000	10000	10000
rxn05474	1	166737	166737	10000	10000	-10000	-10000	10000	10000
rxn05476	1	166737	166737	10000	10000	-10000	-10000	10000	10000
rxn05477	1	166737	166737	10000	10000	-10000	-10000	10000	10000
rxn05478	1	166737	166737	10000	10000	-10000	-10000	10000	10000
rxn05479	1	166737	166737	10000	10000	-10000	-10000	10000	10000
rxn05480	1	166737	166737	10000	10000	-10000	-10000	10000	10000
rxn05482	1	166737	166737	10000	10000	-10000	-10000	10000	10000
rxn05484	1	128.944	103.615	7.73336	6.2143	-7.73336	-6.2143	7.73336	6.2143
rxn05485	0	6.41381	7.18246	0.384667	0.430766	0	0	0.384667	0.430766
rxn05488	1	17.8237	12.8417	1.06897	0.770177	-1.06897	-0.770177	1.06897	0.770177
rxn05491	1	166737	166737	10000	10000	-10000	-10000	10000	10000
rxn05493	1	70.1002	72.2984	4.20424	4.33608	-4.20424	-4.33608	4.20424	4.33608
rxn05494	1	652.945	521.286	39.1602	31.264	-39.1602	-31.264	39.1602	31.264
rxn05495	0	652.945	521.286	39.1602	31.264	0	0	39.1602	31.264
rxn05496	1	652.945	521.286	39.1602	31.264	-39.1602	-31.264	39.1602	31.264
rxn05497	1	166737	166737	10000	10000	-10000	-10000	10000	10000
rxn05502	1	166737	166737	10000	10000	-10000	-10000	10000	10000
rxn05508	1	166737	166737	10000	10000	-10000	-10000	10000	10000
rxn05511	1	166737	166737	10000	10000	-10000	-10000	10000	10000
rxn05512	0	70.2987	60.2624	4.21615	3.61422	0	0	4.21615	3.61422
rxn05515	0	17.8642	11.2155	1.0714	0.672644	0	0	1.0714	0.672644
rxn05516	0	102.682	100.869	6.15833	6.04958	0	0	6.15833	6.04958
rxn05517	1	55.4802	55.4859	3.32741	3.32775	-3.32741	-3.32775	3.32741	3.32775
rxn05525	1	166737	166737	10000	10000	-10000	-10000	10000	10000
rxn05527	1	71.8553	64.7248	4.3095	3.88185	-4.3095	-3.88185	4.3095	3.88185
rxn05528	0	281.35	198.049	16.8739	11.878	0	0	16.8739	11.878
rxn05533	0	95.999	85.5167	5.75751	5.12884	0	0	5.75751	5.12884
rxn05534	0	95.999	85.5167	5.75751	5.12884	0	0	5.75751	5.12884
rxn05535	0	95.999	85.5167	5.75751	5.12884	0	0	5.75751	5.12884
rxn05536	0	95.999	85.5167	5.75751	5.12884	0	0	5.75751	5.12884
rxn05537	0	95.999	85.5167	5.75751	5.12884	0	0	5.75751	5.12884
rxn05538	0	95.999	85.5167	5.75751	5.12884	0	0	5.75751	5.12884
rxn05539	0	95.999	85.5167	5.75751	5.12884	0	0	5.75751	5.12884
rxn05540	0	95.999	85.5167	5.75751	5.12884	0	0	5.75751	5.12884
rxn05541	0	95.999	85.5167	5.75751	5.12884	0	0	5.75751	5.12884
rxn05542	0	95.999	85.5167	5.75751	5.12884	0	0	5.75751	5.12884
rxn05543	0	95.999	85.5167	5.75751	5.12884	0	0	5.75751	5.12884
rxn05544	0	95.999	85.5167	5.75751	5.12884	0	0	5.75751	5.12884
rxn05545	0	95.999	85.5167	5.75751	5.12884	0	0	5.75751	5.12884
rxn05546	0	95.999	85.5167	5.75751	5.12884	0	0	5.75751	5.12884
rxn05547	0	95.999	85.5167	5.75751	5.12884	0	0	5.75751	5.12884
rxn05549	0	25.125	30.9711	1.50686	1.85748	0	0	1.50686	1.85748
rxn05551	1	166737	166737	10000	10000	-10000	-10000	10000	10000
rxn05552	0	70.2987	60.2624	4.21615	3.61422	0	0	4.21615	3.61422
rxn05555	0	11.6892	24.7388	0.701058	1.4837	0	0	0.701058	1.4837
rxn05557	0	178.891	139.932	10.7289	8.39239	0	0	10.7289	8.39239
rxn05560	0	214.085	184.674	12.8397	11.0758	0	0	12.8397	11.0758
rxn05561	1	362.173	346.85	21.7212	20.8023	-21.7212	-20.8023	21.7212	20.8023
rxn05564	1	36.1319	51.6389	2.167	3.09703	-2.167	-3.09703	2.167	3.09703
rxn05570	0	166737	166737	10000	10000	0	0	10000	10000
rxn05571	0	72.2131	68.3224	4.33096	4.09762	0	0	4.33096	4.09762
rxn05574	1	2.24998	1.49586	0.134942	0.0897135	-0.134942	-0.0897135	0.134942	0.0897135
rxn05578	1	295.538	280.393	17.7248	16.8165	-17.7248	-16.8165	17.7248	16.8165
rxn05581	1	263.856	264.705	15.8247	15.8756	-15.8247	-15.8756	15.8247	15.8756
rxn05582	1	873.257	718.28	52.3733	43.0786	-52.3733	-43.0786	52.3733	43.0786
rxn05585	0	70.2987	60.2624	4.21615	3.61422	0	0	4.21615	3.61422
rxn05594	0	70.2987	60.2624	4.21615	3.61422	0	0	4.21615	3.61422
rxn05595	0	146.87	151.36	8.80847	9.07775	0	0	8.80847	9.07775
rxn05596	1	141.235	142.2	8.47051	8.5284	-8.47051	-8.5284	8.47051	8.5284
rxn05599	0	70.2987	60.2624	4.21615	3.61422	0	0	4.21615	3.61422
rxn05602	1	54.3102	36.9748	3.25724	2.21755	-3.25724	-2.21755	3.25724	2.21755
rxn05603	0	362.173	346.85	21.7212	20.8023	0	0	21.7212	20.8023
rxn05605	0	362.173	346.85	21.7212	20.8023	0	0	21.7212	20.8023
rxn05609	1	166737	166737	10000	10000	-10000	-10000	10000	10000
rxn05613	0	178.38	171.466	10.6983	10.2836	0	0	10.6983	10.2836
rxn05614	0	178.38	171.466	10.6983	10.2836	0	0	10.6983	10.2836
rxn05616	1	50.2913	60.4972	3.01621	3.62831	-3.01621	-3.62831	3.01621	3.62831
rxn05618	0	37.7102	38.6882	2.26166	2.32031	0	0	2.26166	2.32031
rxn05619	0	19.0199	17.5076	1.14071	1.05002	0	0	1.14071	1.05002
rxn05620	0	70.2987	60.2624	4.21615	3.61422	0	0	4.21615	3.61422
rxn05621	0	70.2987	60.2624	4.21615	3.61422	0	0	4.21615	3.61422
rxn05625	1	35.8798	46.8722	2.15188	2.81115	-2.15188	-2.81115	2.15188	2.81115
rxn05627	0	35.8798	46.8722	2.15188	2.81115	0	0	2.15188	2.81115
rxn05630	1	166737	166737	10000	10000	-10000	-10000	10000	10000
rxn05636	1	166737	166737	10000	10000	-10000	-10000	10000	10000
rxn05639	1	166737	166737	10000	10000	-10000	-10000	10000	10000
rxn05640	1	166737	166737	10000	10000	-10000	-10000	10000	10000
rxn05646	1	166737	166737	10000	10000	-10000	-10000	10000	10000
rxn05649	1	220.312	196.994	13.2131	11.8147	-13.2131	-11.8147	13.2131	11.8147
rxn05651	1	53.1781	59.7137	3.18935	3.58131	-3.18935	-3.58131	3.18935	3.58131
rxn05654	1	362.173	346.85	21.7212	20.8023	-21.7212	-20.8023	21.7212	20.8023
rxn05656	0	70.2987	60.2624	4.21615	3.61422	0	0	4.21615	3.61422
rxn05659	1	166737	166737	10000	10000	-10000	-10000	10000	10000
rxn05661	1	166737	166737	10000	10000	-10000	-10000	10000	10000
rxn05663	1	229.41	218.058	13.7588	13.078	-13.7588	-13.078	13.7588	13.078
rxn05665	1	166737	166737	10000	10000	-10000	-10000	10000	10000
rxn05669	1	299.99	316.302	17.9918	18.9701	-17.9918	-18.9701	17.9918	18.9701
rxn05672	1	329.258	319.524	19.7472	19.1633	-19.7472	-19.1633	19.7472	19.1633
rxn05673	1	2.24998	1.49586	0.134942	0.0897135	-0.134942	-0.0897135	0.134942	0.0897135
rxn05674	1	166737	166737	10000	10000	-10000	-10000	10000	10000
rxn05676	1	166737	166737	10000	10000	-10000	-10000	10000	10000
rxn05679	1	166737	166737	10000	10000	-10000	-10000	10000	10000
rxn05680	1	166737	166737	10000	10000	-10000	-10000	10000	10000
rxn05682	1	37.8428	36.8765	2.26961	2.21166	-2.26961	-2.21166	2.26961	2.21166
rxn05683	1	128.944	103.615	7.73336	6.2143	-7.73336	-6.2143	7.73336	6.2143
rxn05684	1	549.871	479.918	32.9784	28.7829	-32.9784	-28.7829	32.9784	28.7829
rxn05686	1	166737	166737	10000	10000	-10000	-10000	10000	10000
rxn05694	1	166737	166737	10000	10000	-10000	-10000	10000	10000
rxn05706	1	166737	166737	10000	10000	-10000	-10000	10000	10000
rxn05709	1	117.172	112.516	7.02739	6.7481	-7.02739	-6.7481	7.02739	6.7481
rxn05711	1	166737	166737	10000	10000	-10000	-10000	10000	10000
rxn05714	1	166737	166737	10000	10000	-10000	-10000	10000	10000
rxn05715	1	299.99	316.302	17.9918	18.9701	-17.9918	-18.9701	17.9918	18.9701
rxn05716	1	166737	166737	10000	10000	-10000	-10000	10000	10000
rxn05718	1	166737	166737	10000	10000	-10000	-10000	10000	10000
rxn05719	1	166737	166737	10000	10000	-10000	-10000	10000	10000
rxn05720	1	166737	166737	10000	10000	-10000	-10000	10000	10000
rxn05721	1	166737	166737	10000	10000	-10000	-10000	10000	10000
rxn05723	1	166737	166737	10000	10000	-10000	-10000	10000	10000
rxn05724	1	166737	166737	10000	10000	-10000	-10000	10000	10000
rxn05725	1	166737	166737	10000	10000	-10000	-10000	10000	10000
rxn05726	1	166737	166737	10000	10000	-10000	-10000	10000	10000
rxn05727	1	166737	166737	10000	10000	-10000	-10000	10000	10000
rxn05729	1	166737	166737	10000	10000	-10000	-10000	10000	10000
rxn05730	1	166737	166737	10000	10000	-10000	-10000	10000	10000
rxn05731	1	166737	166737	10000	10000	-10000	-10000	10000	10000
rxn05732	0	307.653	293.531	18.4514	17.6044	0	0	18.4514	17.6044
rxn05733	0	534.366	548.115	32.0485	32.8731	0	0	32.0485	32.8731
rxn05734	1	328.121	373.068	19.679	22.3747	-19.679	-22.3747	19.679	22.3747
rxn05735	1	328.121	373.068	19.679	22.3747	-19.679	-22.3747	19.679	22.3747
rxn05737	0	12.3174	10.6733	0.738734	0.64013	0	0	0.738734	0.64013
rxn05740	1	7.88266	5.90964	0.472761	0.354429	-0.472761	-0.354429	0.472761	0.354429
rxn05937	1	886.167	746.69	53.1476	44.7825	-53.1476	-44.7825	53.1476	44.7825
rxn05957	1	216.929	200.582	13.0103	12.0298	-13.0103	-12.0298	13.0103	12.0298
rxn06022	1	26.5834	22.2949	1.59433	1.33713	-1.59433	-1.33713	1.59433	1.33713
rxn06023	1	43.1263	26.7307	2.58649	1.60317	-2.58649	-1.60317	2.58649	1.60317
rxn06075	0	393.257	364.415	23.5855	21.8557	0	0	23.5855	21.8557
rxn06076	0	393.257	364.415	23.5855	21.8557	0	0	23.5855	21.8557
rxn06077	1	90.5797	99.1704	5.43249	5.94772	-5.43249	-5.94772	5.43249	5.94772
rxn06078	0	20.7734	21.2952	1.24588	1.27718	0	0	1.24588	1.27718
rxn06280	0	450.261	551.356	27.0043	33.0675	0	0	27.0043	33.0675
rxn06300	0	301.304	296.595	18.0706	17.7882	0	0	18.0706	17.7882
rxn06432	0	182.57	170.77	10.9496	10.2419	0	0	10.9496	10.2419
rxn06433	0	921.224	885.344	55.2502	53.0983	0	0	55.2502	53.0983
rxn06434	0	166737	166737	10000	10000	0	0	10000	10000
rxn06435	0	315.191	297.004	18.9035	17.8127	0	0	18.9035	17.8127
rxn06436	0	450.261	551.356	27.0043	33.0675	0	0	27.0043	33.0675
rxn06437	0	257.845	245.887	15.4642	14.747	0	0	15.4642	14.747
rxn06438	0	171.978	164.575	10.3143	9.87034	0	0	10.3143	9.87034
rxn06439	0	354.322	255.754	21.2504	15.3388	0	0	21.2504	15.3388
rxn06440	0	350.406	337.381	21.0155	20.2344	0	0	21.0155	20.2344
rxn06441	0	431.887	428.026	25.9023	25.6708	0	0	25.9023	25.6708
rxn06442	0	342.254	340.284	20.5266	20.4085	0	0	20.5266	20.4085
rxn06443	0	186.262	206.45	11.171	12.3818	0	0	11.171	12.3818
rxn06444	0	182.926	147.479	10.9709	8.84499	0	0	10.9709	8.84499
rxn06445	0	378.985	383.386	22.7295	22.9935	0	0	22.7295	22.9935
rxn06446	0	282.025	231.009	16.9144	13.8547	0	0	16.9144	13.8547
rxn06447	0	899.105	765.665	53.9236	45.9206	0	0	53.9236	45.9206
rxn06448	0	123.431	132.328	7.40272	7.93633	0	0	7.40272	7.93633
rxn06449	0	189.232	182.015	11.3492	10.9163	0	0	11.3492	10.9163
rxn06510	1	823.558	577.856	49.3927	34.6567	-49.3927	-34.6567	49.3927	34.6567
rxn06591	1	190.765	171.355	11.4411	10.277	-11.4411	-10.277	11.4411	10.277
rxn06765	0	62.1312	49.2775	3.7263	2.9554	0	0	3.7263	2.9554
rxn06777	1	530.566	361.883	31.8206	21.7038	-31.8206	-21.7038	31.8206	21.7038
rxn06831	0	213.618	205.778	12.8117	12.3415	0	0	12.8117	12.3415
rxn06936	0	921.224	885.344	55.2502	53.0983	0	0	55.2502	53.0983
rxn06937	0	253.19	264.234	15.185	15.8474	0	0	15.185	15.8474
rxn06979	0	42.0267	30.5735	2.52054	1.83364	0	0	2.52054	1.83364
rxn07099	1	38.1277	41.4818	2.2867	2.48786	-2.2867	-2.48786	2.2867	2.48786
rxn07295	0	116.409	98.7424	6.98163	5.92205	0	0	6.98163	5.92205
rxn07455	1	1540.93	1771.88	92.4171	106.268	-92.4171	-106.268	92.4171	106.268
rxn07473	0	7.08733	52.0047	0.425061	3.11897	0	0	0.425061	3.11897
rxn07474	0	6.38743	46.8494	0.383085	2.80978	0	0	0.383085	2.80978
rxn07475	0	7.08733	52.0047	0.425061	3.11897	0	0	0.425061	3.11897
rxn07476	0	3.73916	30.059	0.224255	1.80278	0	0	0.224255	1.80278
rxn07477	0	3.35015	21.229	0.200925	1.2732	0	0	0.200925	1.2732
rxn07584	0	64.1026	53.1419	3.84454	3.18717	0	0	3.84454	3.18717
rxn07586	1	104.623	94.5767	6.27472	5.67221	-6.27472	-5.67221	6.27472	5.67221
rxn07587	1	22.3435	13.9739	1.34005	0.838079	-1.34005	-0.838079	1.34005	0.838079
rxn07588	1	27.8724	20.59	1.67164	1.23488	-1.67164	-1.23488	1.67164	1.23488
rxn07589	1	27.8724	20.59	1.67164	1.23488	-1.67164	-1.23488	1.67164	1.23488
rxn07912	0	166737	166737	10000	10000	0	0	10000	10000
rxn07913	0	166737	166737	10000	10000	0	0	10000	10000
rxn07914	0	166737	166737	10000	10000	0	0	10000	10000
rxn07915	0	166737	166737	10000	10000	0	0	10000	10000
rxn07916	0	166737	166737	10000	10000	0	0	10000	10000
rxn07917	0	166737	166737	10000	10000	0	0	10000	10000
rxn07918	0	166737	166737	10000	10000	0	0	10000	10000
rxn07921	1	17571	19169.3	1053.82	1149.68	-1053.82	-1149.68	1053.82	1149.68
rxn07922	1	263.856	264.705	15.8247	15.8756	-15.8247	-15.8756	15.8247	15.8756
rxn07925	1	17571	19169.3	1053.82	1149.68	-1053.82	-1149.68	1053.82	1149.68
rxn07926	1	17571	19169.3	1053.82	1149.68	-1053.82	-1149.68	1053.82	1149.68
rxn07927	1	17571	19169.3	1053.82	1149.68	-1053.82	-1149.68	1053.82	1149.68
rxn07928	1	17571	19169.3	1053.82	1149.68	-1053.82	-1149.68	1053.82	1149.68
rxn07932	0	130.359	138.39	7.81826	8.29993	0	0	7.81826	8.29993
rxn07933	0	130.359	138.39	7.81826	8.29993	0	0	7.81826	8.29993
rxn07934	0	130.359	138.39	7.81826	8.29993	0	0	7.81826	8.29993
rxn07935	0	130.359	138.39	7.81826	8.29993	0	0	7.81826	8.29993
rxn07936	0	130.359	138.39	7.81826	8.29993	0	0	7.81826	8.29993
rxn07937	0	130.359	138.39	7.81826	8.29993	0	0	7.81826	8.29993
rxn07938	0	130.359	138.39	7.81826	8.29993	0	0	7.81826	8.29993
rxn07939	0	130.359	138.39	7.81826	8.29993	0	0	7.81826	8.29993
rxn07940	0	130.359	138.39	7.81826	8.29993	0	0	7.81826	8.29993
rxn07941	0	130.359	138.39	7.81826	8.29993	0	0	7.81826	8.29993
rxn07942	0	130.359	138.39	7.81826	8.29993	0	0	7.81826	8.29993
rxn07943	0	130.359	138.39	7.81826	8.29993	0	0	7.81826	8.29993
rxn07944	0	130.359	138.39	7.81826	8.29993	0	0	7.81826	8.29993
rxn07945	0	130.359	138.39	7.81826	8.29993	0	0	7.81826	8.29993
rxn07946	0	42.5764	47.5912	2.55351	2.85427	0	0	2.55351	2.85427
rxn07947	0	42.5764	47.5912	2.55351	2.85427	0	0	2.55351	2.85427
rxn07948	0	42.5764	47.5912	2.55351	2.85427	0	0	2.55351	2.85427
rxn07949	0	42.5764	47.5912	2.55351	2.85427	0	0	2.55351	2.85427
rxn07950	0	42.5764	47.5912	2.55351	2.85427	0	0	2.55351	2.85427
rxn07951	0	42.5764	47.5912	2.55351	2.85427	0	0	2.55351	2.85427
rxn07952	0	42.5764	47.5912	2.55351	2.85427	0	0	2.55351	2.85427
rxn07953	0	130.359	138.39	7.81826	8.29993	0	0	7.81826	8.29993
rxn07954	0	130.359	138.39	7.81826	8.29993	0	0	7.81826	8.29993
rxn07955	0	130.359	138.39	7.81826	8.29993	0	0	7.81826	8.29993
rxn07956	0	130.359	138.39	7.81826	8.29993	0	0	7.81826	8.29993
rxn07957	0	130.359	138.39	7.81826	8.29993	0	0	7.81826	8.29993
rxn07958	0	130.359	138.39	7.81826	8.29993	0	0	7.81826	8.29993
rxn07959	0	130.359	138.39	7.81826	8.29993	0	0	7.81826	8.29993
rxn07960	0	42.5764	47.5912	2.55351	2.85427	0	0	2.55351	2.85427
rxn07961	0	42.5764	47.5912	2.55351	2.85427	0	0	2.55351	2.85427
rxn07962	0	42.5764	47.5912	2.55351	2.85427	0	0	2.55351	2.85427
rxn07963	0	42.5764	47.5912	2.55351	2.85427	0	0	2.55351	2.85427
rxn07964	0	42.5764	47.5912	2.55351	2.85427	0	0	2.55351	2.85427
rxn07965	0	42.5764	47.5912	2.55351	2.85427	0	0	2.55351	2.85427
rxn07966	0	42.5764	47.5912	2.55351	2.85427	0	0	2.55351	2.85427
rxn07973	1	17571	19169.3	1053.82	1149.68	-1053.82	-1149.68	1053.82	1149.68
rxn07974	1	17571	19169.3	1053.82	1149.68	-1053.82	-1149.68	1053.82	1149.68
rxn07975	1	17571	19169.3	1053.82	1149.68	-1053.82	-1149.68	1053.82	1149.68
rxn07976	1	2351.59	2597.69	141.036	155.796	-141.036	-155.796	141.036	155.796
rxn07977	1	2351.59	2597.69	141.036	155.796	-141.036	-155.796	141.036	155.796
rxn07978	1	2351.59	2597.69	141.036	155.796	-141.036	-155.796	141.036	155.796
rxn07980	1	2351.59	2597.69	141.036	155.796	-141.036	-155.796	141.036	155.796
rxn07987	0	2088.93	2184.38	125.283	131.008	0	0	125.283	131.008
rxn07989	0	2088.93	2184.38	125.283	131.008	0	0	125.283	131.008
rxn07991	0	2088.93	2184.38	125.283	131.008	0	0	125.283	131.008
rxn07993	0	2088.93	2184.38	125.283	131.008	0	0	125.283	131.008
rxn07997	0	191.133	211.802	11.4631	12.7028	0	0	11.4631	12.7028
rxn07998	0	1654.4	1886.08	99.2225	113.117	0	0	99.2225	113.117
rxn08000	0	1654.4	1886.08	99.2225	113.117	0	0	99.2225	113.117
rxn08002	0	749.446	732.86	44.9478	43.9531	0	0	44.9478	43.9531
rxn08003	0	19.1998	17.1033	1.1515	1.02577	0	0	1.1515	1.02577
rxn08005	1	17571	19169.3	1053.82	1149.68	-1053.82	-1149.68	1053.82	1149.68
rxn08007	0	104.002	108.819	6.23747	6.52636	0	0	6.23747	6.52636
rxn08008	0	19.1998	17.1033	1.1515	1.02577	0	0	1.1515	1.02577
rxn08014	0	127.729	142.774	7.66052	8.56281	0	0	7.66052	8.56281
rxn08015	0	127.729	142.774	7.66052	8.56281	0	0	7.66052	8.56281
rxn08016	0	127.729	142.774	7.66052	8.56281	0	0	7.66052	8.56281
rxn08017	0	127.729	142.774	7.66052	8.56281	0	0	7.66052	8.56281
rxn08018	0	127.729	142.774	7.66052	8.56281	0	0	7.66052	8.56281
rxn08019	0	127.729	142.774	7.66052	8.56281	0	0	7.66052	8.56281
rxn08020	0	127.729	142.774	7.66052	8.56281	0	0	7.66052	8.56281
rxn08028	1	17571	19169.3	1053.82	1149.68	-1053.82	-1149.68	1053.82	1149.68
rxn08030	1	17571	19169.3	1053.82	1149.68	-1053.82	-1149.68	1053.82	1149.68
rxn08040	0	527.761	505.973	31.6524	30.3456	0	0	31.6524	30.3456
rxn08042	1	17571	19169.3	1053.82	1149.68	-1053.82	-1149.68	1053.82	1149.68
rxn08043	0	305.233	299.828	18.3063	17.9821	0	0	18.3063	17.9821
rxn08044	0	166737	166737	10000	10000	0	0	10000	10000
rxn08048	0	6.41381	7.18246	0.384667	0.430766	0	0	0.384667	0.430766
rxn08053	0	307.653	293.531	18.4514	17.6044	0	0	18.4514	17.6044
rxn08063	1	17571	19169.3	1053.82	1149.68	-1053.82	-1149.68	1053.82	1149.68
rxn08065	1	17571	19169.3	1053.82	1149.68	-1053.82	-1149.68	1053.82	1149.68
rxn08066	1	1002.74	1058.95	60.1388	63.51	-60.1388	-63.51	60.1388	63.51
rxn08067	1	1002.74	1058.95	60.1388	63.51	-60.1388	-63.51	60.1388	63.51
rxn08069	1	17571	19169.3	1053.82	1149.68	-1053.82	-1149.68	1053.82	1149.68
rxn08073	0	118.567	136.745	7.11104	8.20122	0	0	7.11104	8.20122
rxn08074	0	104.002	108.819	6.23747	6.52636	0	0	6.23747	6.52636
rxn08076	0	118.567	136.745	7.11104	8.20122	0	0	7.11104	8.20122
rxn08077	0	104.002	108.819	6.23747	6.52636	0	0	6.23747	6.52636
rxn08078	0	104.002	108.819	6.23747	6.52636	0	0	6.23747	6.52636
rxn08080	0	118.876	115.395	7.12954	6.92078	0	0	7.12954	6.92078
rxn08082	1	17571	19169.3	1053.82	1149.68	-1053.82	-1149.68	1053.82	1149.68
rxn08083	0	336.259	414.248	20.167	24.8444	0	0	20.167	24.8444
rxn08084	0	336.259	414.248	20.167	24.8444	0	0	20.167	24.8444
rxn08085	0	336.259	414.248	20.167	24.8444	0	0	20.167	24.8444
rxn08086	0	336.259	414.248	20.167	24.8444	0	0	20.167	24.8444
rxn08087	0	336.259	414.248	20.167	24.8444	0	0	20.167	24.8444
rxn08088	0	336.259	414.248	20.167	24.8444	0	0	20.167	24.8444
rxn08089	0	336.259	414.248	20.167	24.8444	0	0	20.167	24.8444
rxn08094	0	777.653	695.799	46.6396	41.7303	0	0	46.6396	41.7303
rxn08096	1	17571	19169.3	1053.82	1149.68	-1053.82	-1149.68	1053.82	1149.68
rxn08103	0	166737	166737	10000	10000	0	0	10000	10000
rxn08104	1	17571	19169.3	1053.82	1149.68	-1053.82	-1149.68	1053.82	1149.68
rxn08117	1	17571	19169.3	1053.82	1149.68	-1053.82	-1149.68	1053.82	1149.68
rxn08123	0	118.567	136.745	7.11104	8.20122	0	0	7.11104	8.20122
rxn08124	0	118.567	136.745	7.11104	8.20122	0	0	7.11104	8.20122
rxn08125	0	104.002	108.819	6.23747	6.52636	0	0	6.23747	6.52636
rxn08134	1	17571	19169.3	1053.82	1149.68	-1053.82	-1149.68	1053.82	1149.68
rxn08136	0	161.958	134.256	9.7134	8.05196	0	0	9.7134	8.05196
rxn08155	1	18538.8	19593.7	1111.86	1175.13	-1111.86	-1175.13	1111.86	1175.13
rxn08159	1	17571	19169.3	1053.82	1149.68	-1053.82	-1149.68	1053.82	1149.68
rxn08162	1	18538.8	19593.7	1111.86	1175.13	-1111.86	-1175.13	1111.86	1175.13
rxn08170	1	17571	19169.3	1053.82	1149.68	-1053.82	-1149.68	1053.82	1149.68
rxn08175	1	17571	19169.3	1053.82	1149.68	-1053.82	-1149.68	1053.82	1149.68
rxn08180	0	297.908	353.477	17.867	21.1997	0	0	17.867	21.1997
rxn08184	1	17571	19169.3	1053.82	1149.68	-1053.82	-1149.68	1053.82	1149.68
rxn08186	1	166737	166737	10000	10000	-10000	-10000	10000	10000
rxn08194	0	168.872	149.671	10.1281	8.97645	0	0	10.1281	8.97645
rxn08197	1	17571	19169.3	1053.82	1149.68	-1053.82	-1149.68	1053.82	1149.68
rxn08214	1	17571	19169.3	1053.82	1149.68	-1053.82	-1149.68	1053.82	1149.68
rxn08217	1	17571	19169.3	1053.82	1149.68	-1053.82	-1149.68	1053.82	1149.68
rxn08226	1	50.0467	45.4755	3.00154	2.72738	-3.00154	-2.72738	3.00154	2.72738
rxn08228	1	50.0467	45.4755	3.00154	2.72738	-3.00154	-2.72738	3.00154	2.72738
rxn08230	1	50.0467	45.4755	3.00154	2.72738	-3.00154	-2.72738	3.00154	2.72738
rxn08232	1	50.0467	45.4755	3.00154	2.72738	-3.00154	-2.72738	3.00154	2.72738
rxn08234	1	17571	19169.3	1053.82	1149.68	-1053.82	-1149.68	1053.82	1149.68
rxn08236	1	17571	19169.3	1053.82	1149.68	-1053.82	-1149.68	1053.82	1149.68
rxn08237	1	166737	166737	10000	10000	-10000	-10000	10000	10000
rxn08241	1	17571	19169.3	1053.82	1149.68	-1053.82	-1149.68	1053.82	1149.68
rxn08265	1	17571	19169.3	1053.82	1149.68	-1053.82	-1149.68	1053.82	1149.68
rxn08267	1	17571	19169.3	1053.82	1149.68	-1053.82	-1149.68	1053.82	1149.68
rxn08273	1	209.299	127.402	12.5526	7.64088	-12.5526	-7.64088	12.5526	7.64088
rxn08277	0	10.1644	9.58981	0.609605	0.575147	0	0	0.609605	0.575147
rxn08283	1	17571	19169.3	1053.82	1149.68	-1053.82	-1149.68	1053.82	1149.68
rxn08290	1	17571	19169.3	1053.82	1149.68	-1053.82	-1149.68	1053.82	1149.68
rxn08291	0	42.4815	66.2181	2.54782	3.97141	0	0	2.54782	3.97141
rxn08294	0	179.887	172.687	10.7887	10.3569	0	0	10.7887	10.3569
rxn08295	0	179.887	172.687	10.7887	10.3569	0	0	10.7887	10.3569
rxn08296	0	179.887	172.687	10.7887	10.3569	0	0	10.7887	10.3569
rxn08297	0	179.887	172.687	10.7887	10.3569	0	0	10.7887	10.3569
rxn08298	0	179.887	172.687	10.7887	10.3569	0	0	10.7887	10.3569
rxn08299	0	179.887	172.687	10.7887	10.3569	0	0	10.7887	10.3569
rxn08300	0	179.887	172.687	10.7887	10.3569	0	0	10.7887	10.3569
rxn08302	1	17571	19169.3	1053.82	1149.68	-1053.82	-1149.68	1053.82	1149.68
rxn08305	1	17571	19169.3	1053.82	1149.68	-1053.82	-1149.68	1053.82	1149.68
rxn08306	0	362.96	273.899	21.7684	16.427	0	0	21.7684	16.427
rxn08307	0	362.96	273.899	21.7684	16.427	0	0	21.7684	16.427
rxn08308	0	362.96	273.899	21.7684	16.427	0	0	21.7684	16.427
rxn08309	0	362.96	273.899	21.7684	16.427	0	0	21.7684	16.427
rxn08310	0	362.96	273.899	21.7684	16.427	0	0	21.7684	16.427
rxn08311	0	362.96	273.899	21.7684	16.427	0	0	21.7684	16.427
rxn08312	0	362.96	273.899	21.7684	16.427	0	0	21.7684	16.427
rxn08314	0	687.222	666.743	41.2159	39.9877	0	0	41.2159	39.9877
rxn08318	0	687.222	666.743	41.2159	39.9877	0	0	41.2159	39.9877
rxn08325	1	17571	19169.3	1053.82	1149.68	-1053.82	-1149.68	1053.82	1149.68
rxn08335	0	228.399	225.016	13.6982	13.4953	0	0	13.6982	13.4953
rxn08336	0	228.399	225.016	13.6982	13.4953	0	0	13.6982	13.4953
rxn08352	0	238.013	212.39	14.2748	12.738	0	0	14.2748	12.738
rxn08353	0	121.071	124.445	7.26119	7.46357	0	0	7.26119	7.46357
rxn08373	1	17571	19169.3	1053.82	1149.68	-1053.82	-1149.68	1053.82	1149.68
rxn08374	1	17571	19169.3	1053.82	1149.68	-1053.82	-1149.68	1053.82	1149.68
rxn08386	0	939.408	1106.12	56.3408	66.3395	0	0	56.3408	66.3395
rxn08390	0	939.408	1106.12	56.3408	66.3395	0	0	56.3408	66.3395
rxn08394	0	939.408	1106.12	56.3408	66.3395	0	0	56.3408	66.3395
rxn08396	0	939.408	1106.12	56.3408	66.3395	0	0	56.3408	66.3395
rxn08397	0	108.221	107.034	6.49051	6.41931	0	0	6.49051	6.41931
rxn08398	0	939.408	1106.12	56.3408	66.3395	0	0	56.3408	66.3395
rxn08413	0	1154.65	1025.36	69.2498	61.4958	0	0	69.2498	61.4958
rxn08424	1	17571	19169.3	1053.82	1149.68	-1053.82	-1149.68	1053.82	1149.68
rxn08428	1	17571	19169.3	1053.82	1149.68	-1053.82	-1149.68	1053.82	1149.68
rxn08439	0	70.7508	71.9303	4.24326	4.314	0	0	4.24326	4.314
rxn08440	0	70.7508	71.9303	4.24326	4.314	0	0	4.24326	4.314
rxn08441	0	70.7508	71.9303	4.24326	4.314	0	0	4.24326	4.314
rxn08442	0	70.7508	71.9303	4.24326	4.314	0	0	4.24326	4.314
rxn08443	0	70.7508	71.9303	4.24326	4.314	0	0	4.24326	4.314
rxn08444	0	70.7508	71.9303	4.24326	4.314	0	0	4.24326	4.314
rxn08445	0	70.7508	71.9303	4.24326	4.314	0	0	4.24326	4.314
rxn08446	0	70.7508	71.9303	4.24326	4.314	0	0	4.24326	4.314
rxn08447	0	70.7508	71.9303	4.24326	4.314	0	0	4.24326	4.314
rxn08448	0	369.86	390.227	22.1822	23.4038	0	0	22.1822	23.4038
rxn08449	0	369.86	390.227	22.1822	23.4038	0	0	22.1822	23.4038
rxn08450	0	369.86	390.227	22.1822	23.4038	0	0	22.1822	23.4038
rxn08451	0	369.86	390.227	22.1822	23.4038	0	0	22.1822	23.4038
rxn08452	0	369.86	390.227	22.1822	23.4038	0	0	22.1822	23.4038
rxn08453	0	369.86	390.227	22.1822	23.4038	0	0	22.1822	23.4038
rxn08454	0	369.86	390.227	22.1822	23.4038	0	0	22.1822	23.4038
rxn08455	0	369.86	390.227	22.1822	23.4038	0	0	22.1822	23.4038
rxn08456	0	369.86	390.227	22.1822	23.4038	0	0	22.1822	23.4038
rxn08457	0	369.86	390.227	22.1822	23.4038	0	0	22.1822	23.4038
rxn08461	1	166737	166737	10000	10000	-10000	-10000	10000	10000
rxn08462	1	166737	166737	10000	10000	-10000	-10000	10000	10000
rxn08467	0	12.1283	27.5245	0.727394	1.65077	0	0	0.727394	1.65077
rxn08468	0	12.1283	27.5245	0.727394	1.65077	0	0	0.727394	1.65077
rxn08469	0	12.1283	27.5245	0.727394	1.65077	0	0	0.727394	1.65077
rxn08470	0	12.1283	27.5245	0.727394	1.65077	0	0	0.727394	1.65077
rxn08471	0	12.1283	27.5245	0.727394	1.65077	0	0	0.727394	1.65077
rxn08475	1	17571	19169.3	1053.82	1149.68	-1053.82	-1149.68	1053.82	1149.68
rxn08525	1	17571	19169.3	1053.82	1149.68	-1053.82	-1149.68	1053.82	1149.68
rxn08526	1	25.6325	25.1841	1.5373	1.51041	-1.5373	-1.51041	1.5373	1.51041
rxn08527	1	879.457	806.867	52.7452	48.3916	-52.7452	-48.3916	52.7452	48.3916
rxn08528	1	879.457	806.867	52.7452	48.3916	-52.7452	-48.3916	52.7452	48.3916
rxn08537	1	17991.7	19550.5	1079.05	1172.54	-1079.05	-1172.54	1079.05	1172.54
rxn08544	1	17571	19169.3	1053.82	1149.68	-1053.82	-1149.68	1053.82	1149.68
rxn08545	1	17991.7	19550.5	1079.05	1172.54	-1079.05	-1172.54	1079.05	1172.54
rxn08546	0	180.38	173.337	10.8182	10.3959	0	0	10.8182	10.3959
rxn08547	0	180.38	173.337	10.8182	10.3959	0	0	10.8182	10.3959
rxn08548	0	180.38	173.337	10.8182	10.3959	0	0	10.8182	10.3959
rxn08549	0	180.38	173.337	10.8182	10.3959	0	0	10.8182	10.3959
rxn08550	0	180.38	173.337	10.8182	10.3959	0	0	10.8182	10.3959
rxn08551	0	180.38	173.337	10.8182	10.3959	0	0	10.8182	10.3959
rxn08552	0	180.38	173.337	10.8182	10.3959	0	0	10.8182	10.3959
rxn08553	0	166737	166737	10000	10000	0	0	10000	10000
rxn08554	1	17571	19169.3	1053.82	1149.68	-1053.82	-1149.68	1053.82	1149.68
rxn08556	0	544.971	507.881	32.6845	30.4601	0	0	32.6845	30.4601
rxn08557	0	544.971	507.881	32.6845	30.4601	0	0	32.6845	30.4601
rxn08558	0	544.971	507.881	32.6845	30.4601	0	0	32.6845	30.4601
rxn08559	0	166737	166737	10000	10000	0	0	10000	10000
rxn08560	1	17571	19169.3	1053.82	1149.68	-1053.82	-1149.68	1053.82	1149.68
rxn08561	0	166737	166737	10000	10000	0	0	10000	10000
rxn08562	1	17571	19169.3	1053.82	1149.68	-1053.82	-1149.68	1053.82	1149.68
rxn08570	1	17991.7	19550.5	1079.05	1172.54	-1079.05	-1172.54	1079.05	1172.54
rxn08589	1	17571	19169.3	1053.82	1149.68	-1053.82	-1149.68	1053.82	1149.68
rxn08591	1	17571	19169.3	1053.82	1149.68	-1053.82	-1149.68	1053.82	1149.68
rxn08595	1	17571	19169.3	1053.82	1149.68	-1053.82	-1149.68	1053.82	1149.68
rxn08598	0	319.382	313.188	19.1548	18.7834	0	0	19.1548	18.7834
rxn08610	1	17991.7	19550.5	1079.05	1172.54	-1079.05	-1172.54	1079.05	1172.54
rxn08615	0	3.51733	4.5748	0.210951	0.274373	0	0	0.210951	0.274373
rxn08617	1	17991.7	19550.5	1079.05	1172.54	-1079.05	-1172.54	1079.05	1172.54
rxn08623	1	17571	19169.3	1053.82	1149.68	-1053.82	-1149.68	1053.82	1149.68
rxn08633	1	17571	19169.3	1053.82	1149.68	-1053.82	-1149.68	1053.82	1149.68
rxn08638	1	16.9119	17.6963	1.01428	1.06133	-1.01428	-1.06133	1.01428	1.06133
rxn08639	1	17571	19169.3	1053.82	1149.68	-1053.82	-1149.68	1053.82	1149.68
rxn08640	1	17571	19169.3	1053.82	1149.68	-1053.82	-1149.68	1053.82	1149.68
rxn08643	1	17571	19169.3	1053.82	1149.68	-1053.82	-1149.68	1053.82	1149.68
rxn08654	1	17571	19169.3	1053.82	1149.68	-1053.82	-1149.68	1053.82	1149.68
rxn08655	0	4.07976	5.93133	0.244682	0.35573	0	0	0.244682	0.35573
rxn08656	0	4.07976	5.93133	0.244682	0.35573	0	0	0.244682	0.35573
rxn08657	0	4.07976	5.93133	0.244682	0.35573	0	0	0.244682	0.35573
rxn08662	1	17571	19169.3	1053.82	1149.68	-1053.82	-1149.68	1053.82	1149.68
rxn08664	1	17571	19169.3	1053.82	1149.68	-1053.82	-1149.68	1053.82	1149.68
rxn08669	0	157.069	161.833	9.42016	9.70587	0	0	9.42016	9.70587
rxn08672	1	17571	19169.3	1053.82	1149.68	-1053.82	-1149.68	1053.82	1149.68
rxn08674	1	17571	19169.3	1053.82	1149.68	-1053.82	-1149.68	1053.82	1149.68
rxn08677	1	17571	19169.3	1053.82	1149.68	-1053.82	-1149.68	1053.82	1149.68
rxn08682	1	17571	19169.3	1053.82	1149.68	-1053.82	-1149.68	1053.82	1149.68
rxn08685	1	17571	19169.3	1053.82	1149.68	-1053.82	-1149.68	1053.82	1149.68
rxn08686	1	166737	166737	10000	10000	-10000	-10000	10000	10000
rxn08689	1	166737	166737	10000	10000	-10000	-10000	10000	10000
rxn08690	1	166737	166737	10000	10000	-10000	-10000	10000	10000
rxn08700	0	530.566	361.883	31.8206	21.7038	0	0	31.8206	21.7038
rxn08704	0	687.222	666.743	41.2159	39.9877	0	0	41.2159	39.9877
rxn08705	0	687.222	666.743	41.2159	39.9877	0	0	41.2159	39.9877
rxn08707	1	17.9295	17.4223	1.07532	1.0449	-1.07532	-1.0449	1.07532	1.0449
rxn08717	1	17571	19169.3	1053.82	1149.68	-1053.82	-1149.68	1053.82	1149.68
rxn08721	1	17571	19169.3	1053.82	1149.68	-1053.82	-1149.68	1053.82	1149.68
rxn08723	1	17571	19169.3	1053.82	1149.68	-1053.82	-1149.68	1053.82	1149.68
rxn08730	1	17571	19169.3	1053.82	1149.68	-1053.82	-1149.68	1053.82	1149.68
rxn08732	0	687.222	666.743	41.2159	39.9877	0	0	41.2159	39.9877
rxn08737	1	17571	19169.3	1053.82	1149.68	-1053.82	-1149.68	1053.82	1149.68
rxn08747	1	17571	19169.3	1053.82	1149.68	-1053.82	-1149.68	1053.82	1149.68
rxn08754	1	17571	19169.3	1053.82	1149.68	-1053.82	-1149.68	1053.82	1149.68
rxn08756	0	238.013	212.39	14.2748	12.738	0	0	14.2748	12.738
rxn08766	0	793.372	782.997	47.5823	46.96	0	0	47.5823	46.96
rxn08767	0	823.558	577.856	49.3927	34.6567	0	0	49.3927	34.6567
rxn08771	1	17571	19169.3	1053.82	1149.68	-1053.82	-1149.68	1053.82	1149.68
rxn08773	0	166737	166737	10000	10000	0	0	10000	10000
rxn08786	1	17571	19169.3	1053.82	1149.68	-1053.82	-1149.68	1053.82	1149.68
rxn08792	0	84.4504	61.1091	5.06489	3.665	0	0	5.06489	3.665
rxn08793	0	84.4504	61.1091	5.06489	3.665	0	0	5.06489	3.665
rxn08795	1	17571	19169.3	1053.82	1149.68	-1053.82	-1149.68	1053.82	1149.68
rxn08817	0	124.081	100.216	7.44174	6.01043	0	0	7.44174	6.01043
rxn08818	0	124.081	100.216	7.44174	6.01043	0	0	7.44174	6.01043
rxn08819	0	124.081	100.216	7.44174	6.01043	0	0	7.44174	6.01043
rxn08820	0	124.081	100.216	7.44174	6.01043	0	0	7.44174	6.01043
rxn08821	0	124.081	100.216	7.44174	6.01043	0	0	7.44174	6.01043
rxn08822	0	124.081	100.216	7.44174	6.01043	0	0	7.44174	6.01043
rxn08823	0	124.081	100.216	7.44174	6.01043	0	0	7.44174	6.01043
rxn08826	0	166737	166737	10000	10000	0	0	10000	10000
rxn08829	0	166737	166737	10000	10000	0	0	10000	10000
rxn08838	0	124.081	100.216	7.44174	6.01043	0	0	7.44174	6.01043
rxn08839	0	124.081	100.216	7.44174	6.01043	0	0	7.44174	6.01043
rxn08840	0	124.081	100.216	7.44174	6.01043	0	0	7.44174	6.01043
rxn08841	0	124.081	100.216	7.44174	6.01043	0	0	7.44174	6.01043
rxn08842	0	124.081	100.216	7.44174	6.01043	0	0	7.44174	6.01043
rxn08843	0	124.081	100.216	7.44174	6.01043	0	0	7.44174	6.01043
rxn08844	0	124.081	100.216	7.44174	6.01043	0	0	7.44174	6.01043
rxn08845	0	124.081	100.216	7.44174	6.01043	0	0	7.44174	6.01043
rxn08846	0	124.081	100.216	7.44174	6.01043	0	0	7.44174	6.01043
rxn08847	0	124.081	100.216	7.44174	6.01043	0	0	7.44174	6.01043
rxn08848	0	124.081	100.216	7.44174	6.01043	0	0	7.44174	6.01043
rxn08849	0	124.081	100.216	7.44174	6.01043	0	0	7.44174	6.01043
rxn08850	0	124.081	100.216	7.44174	6.01043	0	0	7.44174	6.01043
rxn08851	0	124.081	100.216	7.44174	6.01043	0	0	7.44174	6.01043
rxn08856	1	967.826	424.363	58.0451	25.451	-58.0451	-25.451	58.0451	25.451
rxn08861	0	772.254	756.832	46.3157	45.3908	0	0	46.3157	45.3908
rxn08864	1	17571	19169.3	1053.82	1149.68	-1053.82	-1149.68	1053.82	1149.68
rxn08868	1	17571	19169.3	1053.82	1149.68	-1053.82	-1149.68	1053.82	1149.68
rxn08880	1	17571	19169.3	1053.82	1149.68	-1053.82	-1149.68	1053.82	1149.68
rxn08887	0	763.124	729.496	45.7682	43.7513	0	0	45.7682	43.7513
rxn08888	0	350.367	336.323	21.0132	20.1709	0	0	21.0132	20.1709
rxn08889	0	109.287	94.1566	6.55446	5.64702	0	0	6.55446	5.64702
rxn08890	0	459.314	441.598	27.5472	26.4847	0	0	27.5472	26.4847
rxn08891	0	459.314	441.598	27.5472	26.4847	0	0	27.5472	26.4847
rxn08892	0	459.314	441.598	27.5472	26.4847	0	0	27.5472	26.4847
rxn08893	0	459.314	441.598	27.5472	26.4847	0	0	27.5472	26.4847
rxn08894	0	459.314	441.598	27.5472	26.4847	0	0	27.5472	26.4847
rxn08895	0	91.4584	88.5463	5.48519	5.31054	0	0	5.48519	5.31054
rxn08896	0	91.4584	88.5463	5.48519	5.31054	0	0	5.48519	5.31054
rxn08897	0	91.4584	88.5463	5.48519	5.31054	0	0	5.48519	5.31054
rxn08898	0	91.4584	88.5463	5.48519	5.31054	0	0	5.48519	5.31054
rxn08900	0	556.103	516.887	33.3521	31.0002	0	0	33.3521	31.0002
rxn08901	0	556.103	516.887	33.3521	31.0002	0	0	33.3521	31.0002
rxn08911	1	17571	19169.3	1053.82	1149.68	-1053.82	-1149.68	1053.82	1149.68
rxn08920	1	17571	19169.3	1053.82	1149.68	-1053.82	-1149.68	1053.82	1149.68
rxn08922	1	17571	19169.3	1053.82	1149.68	-1053.82	-1149.68	1053.82	1149.68
rxn08927	0	459.314	441.598	27.5472	26.4847	0	0	27.5472	26.4847
rxn08928	0	757.465	729.353	45.4287	43.7428	0	0	45.4287	43.7428
rxn08930	0	166737	166737	10000	10000	0	0	10000	10000
rxn08931	0	166737	166737	10000	10000	0	0	10000	10000
rxn08932	0	166737	166737	10000	10000	0	0	10000	10000
rxn08937	0	757.465	729.353	45.4287	43.7428	0	0	45.4287	43.7428
rxn08938	0	757.465	729.353	45.4287	43.7428	0	0	45.4287	43.7428
rxn08939	0	757.465	729.353	45.4287	43.7428	0	0	45.4287	43.7428
rxn08940	0	757.465	729.353	45.4287	43.7428	0	0	45.4287	43.7428
rxn08952	1	17571	19169.3	1053.82	1149.68	-1053.82	-1149.68	1053.82	1149.68
rxn08958	0	109.287	94.1566	6.55446	5.64702	0	0	6.55446	5.64702
rxn08966	1	166737	166737	10000	10000	-10000	-10000	10000	10000
rxn08967	1	166737	166737	10000	10000	-10000	-10000	10000	10000
rxn08968	0	36.6802	40.2812	2.19989	2.41586	0	0	2.19989	2.41586
rxn08971	0	107.396	110.433	6.44107	6.62316	0	0	6.44107	6.62316
rxn08975	0	107.396	110.433	6.44107	6.62316	0	0	6.44107	6.62316
rxn08976	0	107.396	110.433	6.44107	6.62316	0	0	6.44107	6.62316
rxn08985	1	17571	19169.3	1053.82	1149.68	-1053.82	-1149.68	1053.82	1149.68
rxn08986	1	17571	19169.3	1053.82	1149.68	-1053.82	-1149.68	1053.82	1149.68
rxn08991	1	17571	19169.3	1053.82	1149.68	-1053.82	-1149.68	1053.82	1149.68
rxn08997	1	17571	19169.3	1053.82	1149.68	-1053.82	-1149.68	1053.82	1149.68
rxn08999	1	17571	19169.3	1053.82	1149.68	-1053.82	-1149.68	1053.82	1149.68
rxn09000	0	20.2912	34.2139	1.21696	2.05197	0	0	1.21696	2.05197
rxn09002	0	20.2912	34.2139	1.21696	2.05197	0	0	1.21696	2.05197
rxn09005	1	17571	19169.3	1053.82	1149.68	-1053.82	-1149.68	1053.82	1149.68
rxn09008	1	166737	166737	10000	10000	-10000	-10000	10000	10000
rxn09009	1	166737	166737	10000	10000	-10000	-10000	10000	10000
rxn09031	1	17571	19169.3	1053.82	1149.68	-1053.82	-1149.68	1053.82	1149.68
rxn09034	0	687.222	666.743	41.2159	39.9877	0	0	41.2159	39.9877
rxn09035	0	687.222	666.743	41.2159	39.9877	0	0	41.2159	39.9877
rxn09036	0	687.222	666.743	41.2159	39.9877	0	0	41.2159	39.9877
rxn09037	0	338.77	311.405	20.3176	18.6764	0	0	20.3176	18.6764
rxn09039	0	213.618	205.778	12.8117	12.3415	0	0	12.8117	12.3415
rxn09040	0	168.99	132.139	10.1352	7.92501	0	0	10.1352	7.92501
rxn09042	0	207.684	182.318	12.4558	10.9345	0	0	12.4558	10.9345
rxn09044	0	168.99	132.139	10.1352	7.92501	0	0	10.1352	7.92501
rxn09048	1	17571	19169.3	1053.82	1149.68	-1053.82	-1149.68	1053.82	1149.68
rxn09050	1	17571	19169.3	1053.82	1149.68	-1053.82	-1149.68	1053.82	1149.68
rxn09053	0	411.925	421.132	24.7051	25.2573	0	0	24.7051	25.2573
rxn09054	0	411.925	421.132	24.7051	25.2573	0	0	24.7051	25.2573
rxn09055	0	411.925	421.132	24.7051	25.2573	0	0	24.7051	25.2573
rxn09056	0	411.925	421.132	24.7051	25.2573	0	0	24.7051	25.2573
rxn09057	0	411.925	421.132	24.7051	25.2573	0	0	24.7051	25.2573
rxn09058	0	411.925	421.132	24.7051	25.2573	0	0	24.7051	25.2573
rxn09059	0	411.925	421.132	24.7051	25.2573	0	0	24.7051	25.2573
rxn09062	0	61.6061	44.7335	3.69481	2.68288	0	0	3.69481	2.68288
rxn09063	0	61.6061	44.7335	3.69481	2.68288	0	0	3.69481	2.68288
rxn09064	0	61.6061	44.7335	3.69481	2.68288	0	0	3.69481	2.68288
rxn09065	0	61.6061	44.7335	3.69481	2.68288	0	0	3.69481	2.68288
rxn09066	0	61.6061	44.7335	3.69481	2.68288	0	0	3.69481	2.68288
rxn09067	0	61.6061	44.7335	3.69481	2.68288	0	0	3.69481	2.68288
rxn09068	0	61.6061	44.7335	3.69481	2.68288	0	0	3.69481	2.68288
rxn09073	0	411.925	421.132	24.7051	25.2573	0	0	24.7051	25.2573
rxn09074	0	411.925	421.132	24.7051	25.2573	0	0	24.7051	25.2573
rxn09075	0	411.925	421.132	24.7051	25.2573	0	0	24.7051	25.2573
rxn09076	0	411.925	421.132	24.7051	25.2573	0	0	24.7051	25.2573
rxn09077	0	411.925	421.132	24.7051	25.2573	0	0	24.7051	25.2573
rxn09078	0	411.925	421.132	24.7051	25.2573	0	0	24.7051	25.2573
rxn09079	0	411.925	421.132	24.7051	25.2573	0	0	24.7051	25.2573
rxn09080	1	17571	19169.3	1053.82	1149.68	-1053.82	-1149.68	1053.82	1149.68
rxn09085	0	411.925	421.132	24.7051	25.2573	0	0	24.7051	25.2573
rxn09086	0	411.925	421.132	24.7051	25.2573	0	0	24.7051	25.2573
rxn09087	0	411.925	421.132	24.7051	25.2573	0	0	24.7051	25.2573
rxn09088	0	411.925	421.132	24.7051	25.2573	0	0	24.7051	25.2573
rxn09089	0	411.925	421.132	24.7051	25.2573	0	0	24.7051	25.2573
rxn09090	0	411.925	421.132	24.7051	25.2573	0	0	24.7051	25.2573
rxn09091	0	411.925	421.132	24.7051	25.2573	0	0	24.7051	25.2573
rxn09094	0	411.925	421.132	24.7051	25.2573	0	0	24.7051	25.2573
rxn09095	0	411.925	421.132	24.7051	25.2573	0	0	24.7051	25.2573
rxn09096	0	411.925	421.132	24.7051	25.2573	0	0	24.7051	25.2573
rxn09097	0	411.925	421.132	24.7051	25.2573	0	0	24.7051	25.2573
rxn09098	0	411.925	421.132	24.7051	25.2573	0	0	24.7051	25.2573
rxn09099	0	411.925	421.132	24.7051	25.2573	0	0	24.7051	25.2573
rxn09100	0	411.925	421.132	24.7051	25.2573	0	0	24.7051	25.2573
rxn09101	0	176.451	139.179	10.5826	8.34725	0	0	10.5826	8.34725
rxn09102	0	176.451	139.179	10.5826	8.34725	0	0	10.5826	8.34725
rxn09103	0	176.451	139.179	10.5826	8.34725	0	0	10.5826	8.34725
rxn09104	0	176.451	139.179	10.5826	8.34725	0	0	10.5826	8.34725
rxn09105	0	176.451	139.179	10.5826	8.34725	0	0	10.5826	8.34725
rxn09106	0	176.451	139.179	10.5826	8.34725	0	0	10.5826	8.34725
rxn09107	0	176.451	139.179	10.5826	8.34725	0	0	10.5826	8.34725
rxn09108	0	358.097	347.622	21.4768	20.8485	0	0	21.4768	20.8485
rxn09109	0	358.097	347.622	21.4768	20.8485	0	0	21.4768	20.8485
rxn09110	0	358.097	347.622	21.4768	20.8485	0	0	21.4768	20.8485
rxn09111	0	358.097	347.622	21.4768	20.8485	0	0	21.4768	20.8485
rxn09112	0	358.097	347.622	21.4768	20.8485	0	0	21.4768	20.8485
rxn09113	0	358.097	347.622	21.4768	20.8485	0	0	21.4768	20.8485
rxn09114	0	358.097	347.622	21.4768	20.8485	0	0	21.4768	20.8485
rxn09118	1	17571	19169.3	1053.82	1149.68	-1053.82	-1149.68	1053.82	1149.68
rxn09121	1	2.44201	1.99982	0.146459	0.119938	-0.146459	-0.119938	0.146459	0.119938
rxn09167	0	26.4366	21.6317	1.58553	1.29735	0	0	1.58553	1.29735
rxn09171	1	335.333	347.563	20.1115	20.845	-20.1115	-20.845	20.1115	20.845
rxn09172	1	17571	19169.3	1053.82	1149.68	-1053.82	-1149.68	1053.82	1149.68
rxn09177	0	102.739	92.0519	6.16176	5.52079	0	0	6.16176	5.52079
rxn09188	0	435.095	423.741	26.0947	25.4138	0	0	26.0947	25.4138
rxn09193	1	17571	19169.3	1053.82	1149.68	-1053.82	-1149.68	1053.82	1149.68
rxn09197	0	161.631	148.186	9.6938	8.88744	0	0	9.6938	8.88744
rxn09198	0	161.631	148.186	9.6938	8.88744	0	0	9.6938	8.88744
rxn09199	0	161.631	148.186	9.6938	8.88744	0	0	9.6938	8.88744
rxn09200	0	161.631	148.186	9.6938	8.88744	0	0	9.6938	8.88744
rxn09201	0	161.631	148.186	9.6938	8.88744	0	0	9.6938	8.88744
rxn09202	0	161.631	148.186	9.6938	8.88744	0	0	9.6938	8.88744
rxn09203	0	161.631	148.186	9.6938	8.88744	0	0	9.6938	8.88744
rxn09204	1	17571	19169.3	1053.82	1149.68	-1053.82	-1149.68	1053.82	1149.68
rxn09205	0	384.828	407.114	23.0799	24.4165	0	0	23.0799	24.4165
rxn09206	0	384.828	407.114	23.0799	24.4165	0	0	23.0799	24.4165
rxn09207	0	384.828	407.114	23.0799	24.4165	0	0	23.0799	24.4165
rxn09208	0	384.828	407.114	23.0799	24.4165	0	0	23.0799	24.4165
rxn09209	0	384.828	407.114	23.0799	24.4165	0	0	23.0799	24.4165
rxn09210	0	384.828	407.114	23.0799	24.4165	0	0	23.0799	24.4165
rxn09211	0	384.828	407.114	23.0799	24.4165	0	0	23.0799	24.4165
rxn09216	1	17571	19169.3	1053.82	1149.68	-1053.82	-1149.68	1053.82	1149.68
rxn09218	1	17571	19169.3	1053.82	1149.68	-1053.82	-1149.68	1053.82	1149.68
rxn09229	1	17571	19169.3	1053.82	1149.68	-1053.82	-1149.68	1053.82	1149.68
rxn09248	1	17571	19169.3	1053.82	1149.68	-1053.82	-1149.68	1053.82	1149.68
rxn09261	1	17571	19169.3	1053.82	1149.68	-1053.82	-1149.68	1053.82	1149.68
rxn09266	1	17571	19169.3	1053.82	1149.68	-1053.82	-1149.68	1053.82	1149.68
rxn09271	1	17571	19169.3	1053.82	1149.68	-1053.82	-1149.68	1053.82	1149.68
rxn09272	1	879.457	806.867	52.7452	48.3916	-52.7452	-48.3916	52.7452	48.3916
rxn09296	0	2147.49	2546.12	128.795	152.703	0	0	128.795	152.703
rxn09300	1	17571	19169.3	1053.82	1149.68	-1053.82	-1149.68	1053.82	1149.68
rxn09303	1	17571	19169.3	1053.82	1149.68	-1053.82	-1149.68	1053.82	1149.68
rxn09307	1	17571	19169.3	1053.82	1149.68	-1053.82	-1149.68	1053.82	1149.68
rxn09309	1	17571	19169.3	1053.82	1149.68	-1053.82	-1149.68	1053.82	1149.68
rxn09310	0	1438.14	1055.07	86.2521	63.2775	0	0	86.2521	63.2775
rxn09323	1	17571	19169.3	1053.82	1149.68	-1053.82	-1149.68	1053.82	1149.68
rxn09327	1	17571	19169.3	1053.82	1149.68	-1053.82	-1149.68	1053.82	1149.68
rxn09331	0	687.222	666.743	41.2159	39.9877	0	0	41.2159	39.9877
rxn09332	0	687.222	666.743	41.2159	39.9877	0	0	41.2159	39.9877
rxn09335	1	17571	19169.3	1053.82	1149.68	-1053.82	-1149.68	1053.82	1149.68
rxn09337	1	17571	19169.3	1053.82	1149.68	-1053.82	-1149.68	1053.82	1149.68
rxn09339	1	17571	19169.3	1053.82	1149.68	-1053.82	-1149.68	1053.82	1149.68
rxn09346	0	166737	166737	10000	10000	0	0	10000	10000
rxn09361	1	17571	19169.3	1053.82	1149.68	-1053.82	-1149.68	1053.82	1149.68
rxn09366	1	17571	19169.3	1053.82	1149.68	-1053.82	-1149.68	1053.82	1149.68
rxn09368	1	17571	19169.3	1053.82	1149.68	-1053.82	-1149.68	1053.82	1149.68
rxn09372	1	17571	19169.3	1053.82	1149.68	-1053.82	-1149.68	1053.82	1149.68
rxn09375	1	17571	19169.3	1053.82	1149.68	-1053.82	-1149.68	1053.82	1149.68
rxn09378	1	17571	19169.3	1053.82	1149.68	-1053.82	-1149.68	1053.82	1149.68
rxn09382	1	17571	19169.3	1053.82	1149.68	-1053.82	-1149.68	1053.82	1149.68
rxn09385	1	17571	19169.3	1053.82	1149.68	-1053.82	-1149.68	1053.82	1149.68
rxn09390	1	17571	19169.3	1053.82	1149.68	-1053.82	-1149.68	1053.82	1149.68
rxn09566	1	391.299	486.348	23.4681	29.1686	-23.4681	-29.1686	23.4681	29.1686
rxn09653	1	3.14153	1.76819	0.188412	0.106047	-0.188412	-0.106047	0.188412	0.106047
rxn09657	0	37.8428	36.8765	2.26961	2.21166	0	0	2.26961	2.21166
rxn09674	0	117.172	112.516	7.02739	6.7481	0	0	7.02739	6.7481
rxn09678	1	166737	166737	10000	10000	-10000	-10000	10000	10000
rxn09680	1	166737	166737	10000	10000	-10000	-10000	10000	10000
rxn09683	1	166737	166737	10000	10000	-10000	-10000	10000	10000
rxn09690	1	166737	166737	10000	10000	-10000	-10000	10000	10000
rxn09692	0	176.844	215.274	10.6062	12.911	0	0	10.6062	12.911
rxn09889	0	87.5315	89.3697	5.24968	5.35992	0	0	5.24968	5.35992
rxn09896	1	29.4041	25.2332	1.7635	1.51335	-1.7635	-1.51335	1.7635	1.51335
rxn09953	1	1.81588	1.7004	0.108907	0.101981	-0.108907	-0.101981	0.108907	0.101981
rxn09997	1	238.539	259.238	14.3063	15.5477	-14.3063	-15.5477	14.3063	15.5477
rxn10010	0	363.552	341.476	21.8039	20.4799	0	0	21.8039	20.4799
rxn10011	0	307.653	293.531	18.4514	17.6044	0	0	18.4514	17.6044
rxn10012	0	307.653	293.531	18.4514	17.6044	0	0	18.4514	17.6044
rxn10013	0	307.653	293.531	18.4514	17.6044	0	0	18.4514	17.6044
rxn10014	0	307.653	293.531	18.4514	17.6044	0	0	18.4514	17.6044
rxn10042	1	847.991	681.271	50.858	40.8591	-50.858	-40.8591	50.858	40.8591
rxn10052	0	1002.74	1058.95	60.1388	63.51	0	0	60.1388	63.51
rxn10053	0	124.43	129.462	7.46269	7.76446	0	0	7.46269	7.76446
rxn10060	0	93.2296	96.5686	5.59142	5.79168	0	0	5.59142	5.79168
rxn10062	0	59.9199	85.3969	3.59368	5.12166	0	0	3.59368	5.12166
rxn10067	0	12.1283	27.5245	0.727394	1.65077	0	0	0.727394	1.65077
rxn10073	0	318.124	259.361	19.0794	15.5551	0	0	19.0794	15.5551
[truncated: 2,367 more rows]
