# Supplementary material for: Genome-scale metabolic modeling of responses to polymyxins in Pseudomonas aeruginosa
Source: Gigascience. 2018 Mar 13;7(4):giy021. doi: 10.1093/gigascience/giy021 (PMC6333913; doi:10.1093/gigascience/giy021)
Supplement: Supplemental material [file giy021_supp.zip › additionalFile25.xlsx]

## Sheet: Dataset EV24
Additional file 25	Metabolic flux changes in response to polymyxin treatment using gene expression as flux constraints
Index	Reaction ID	Reaction formula	Pathway	Z-Score	P Value	FDR	Mean Flux (control)	Mean Flux (PMB treatment)	Significant change	Fluxes in specified range		min	max	change percentage
1	EX_cpd00001(e)	H2O[e] <=>	Boundary reaction	20.3663	0	0	46.9216	53.0086	FALSE	TRUE		0.1	10000	0.2
2	EX_cpd00007(e)	O2[e] <=>	Boundary reaction	24.2986	0	0	-106.03	-113.395	FALSE	TRUE
3	EX_cpd00009(e)	Phosphate[e] <=>	Boundary reaction	3108.88	0	0	-0.726883	-0.595555	FALSE	TRUE
4	EX_cpd00011(e)	CO2[e] <=>	Boundary reaction	22.623	0	0	109.254	115.88	FALSE	TRUE
5	EX_cpd00013(e)	NH3[e] <=>	Boundary reaction	10.9386	0	0	36.6282	38.0397	FALSE	TRUE
6	EX_cpd00018(e)	AMP[e] <=>	Boundary reaction	3.6942	0.000221	0.00082	6.13067e-06	1.16164e-05	TRUE	FALSE
7	EX_cpd00020(e)	Pyruvate[e] <=>	Boundary reaction	1.74826	0.080419	0.20385	0.0695324	0.100748	TRUE	TRUE
8	EX_cpd00023(e)	L-Glutamate[e] <=>	Boundary reaction	3.03885	0.002375	0.007597	-0.923566	-0.973798	FALSE	TRUE
9	EX_cpd00024(e)	2-Oxoglutarate[e] <=>	Boundary reaction	1.98938	0.04666	0.121016	0.053965	0.0352081	TRUE	FALSE
10	EX_cpd00027(e)	D-Glucose[e] <=>	Boundary reaction	0	1	1	1.81899e-12	1.81899e-12	FALSE	FALSE
11	EX_cpd00029(e)	Acetic acid[e] <=>	Boundary reaction	0.852641	0.393858	0.880282	1.43938	1.47677	FALSE	TRUE
12	EX_cpd00030(e)	Mn2+[e] <=>	Boundary reaction	10201.3	0	0	-8.20631e-07	-6.72023e-07	FALSE	FALSE
13	EX_cpd00033(e)	Glycine[e] <=>	Boundary reaction	3.04723	0.00231	0.007413	2.14631	1.924	FALSE	TRUE
14	EX_cpd00034(e)	Zn2+[e] <=>	Boundary reaction	0	1	1	0	0	#DIV/0!	FALSE
15	EX_cpd00035(e)	L-Alanine[e] <=>	Boundary reaction	31.7713	0	0	1.20822	-0.524741	TRUE	TRUE
16	EX_cpd00036(e)	Succinate[e] <=>	Boundary reaction	7.27232	0	0	2.08392	2.52012	TRUE	TRUE
17	EX_cpd00039(e)	L-Lysine[e] <=>	Boundary reaction	31.9597	0	0	-0.794186	-0.923206	FALSE	TRUE
18	EX_cpd00041(e)	L-Aspartate[e] <=>	Boundary reaction	3.24693	0.001167	0.003908	-0.951759	-0.88464	FALSE	TRUE
19	EX_cpd00042(e)	GSH[e] <=>	Boundary reaction	3.72005	0.000199	0.000742	0.00486932	0.0199239	TRUE	FALSE
20	EX_cpd00046(e)	CMP[e] <=>	Boundary reaction	8.08812	0	0	2.3521e-06	1.07531e-05	TRUE	FALSE
21	EX_cpd00048(e)	Sulfate[e] <=>	Boundary reaction	4.66648	3e-06	1.4e-05	-0.170271	-0.312225	TRUE	TRUE
22	EX_cpd00051(e)	L-Arginine[e] <=>	Boundary reaction	4.16604	3.1e-05	0.000128	-0.99999	-0.98317	FALSE	TRUE
23	EX_cpd00053(e)	L-Glutamine[e] <=>	Boundary reaction	1.73699	0.082388	0.208358	-0.738209	-0.701111	FALSE	TRUE
24	EX_cpd00054(e)	L-Serine[e] <=>	Boundary reaction	6.58579	0	0	-0.849507	-0.950975	FALSE	TRUE
25	EX_cpd00058(e)	Cu2+[e] <=>	Boundary reaction	0	1	1	0	0	#DIV/0!	FALSE
26	EX_cpd00059(e)	L-Ascorbate[e] <=>	Boundary reaction	0	1	1	0	0	#DIV/0!	FALSE
27	EX_cpd00060(e)	L-Methionine[e] <=>	Boundary reaction	7.01281	0	0	-0.151176	-0.118274	TRUE	TRUE
28	EX_cpd00061(e)	Phosphoenolpyruvate[e] <=>	Boundary reaction	3.31828	0.000906	0.003084	7.32293e-06	-2.63776e-11	TRUE	FALSE
29	EX_cpd00063(e)	Ca2+[e] <=>	Boundary reaction	10201.3	0	0	-8.20631e-07	-6.72023e-07	FALSE	FALSE
30	EX_cpd00064(e)	Ornithine[e] <=>	Boundary reaction	4.9213	1e-06	4e-06	5.73679e-14	0.00177559	TRUE	FALSE
31	EX_cpd00065(e)	L-Tryptophan[e] <=>	Boundary reaction	6.98519	0	0	-0.040706	-0.0254964	TRUE	FALSE
32	EX_cpd00066(e)	L-Phenylalanine[e] <=>	Boundary reaction	0.111058	0.91157	1	-0.402456	-0.408412	FALSE	TRUE
33	EX_cpd00067(e)	H+[e] <=>	Boundary reaction	6.44045	0	0	-41.4625	-40.3788	FALSE	TRUE
34	EX_cpd00069(e)	L-Tyrosine[e] <=>	Boundary reaction	0.487267	0.626069	1	-0.98058	-0.978128	FALSE	TRUE
35	EX_cpd00073(e)	Urea[e] <=>	Boundary reaction	72.7834	0	0	0.693421	0.467833	TRUE	TRUE
36	EX_cpd00075(e)	Nitrite[e] <=>	Boundary reaction	3.9657	7.3e-05	0.000287	3.64804e-12	2.52012e-12	TRUE	FALSE
37	EX_cpd00079(e)	D-glucose-6-phosphate[e] <=>	Boundary reaction	4.11369	3.9e-05	0.000158	-1.49009e-11	-1.3091e-11	FALSE	FALSE
38	EX_cpd00080(e)	Glycerol-3-phosphate[e] <=>	Boundary reaction	0.708162	0.478844	1	2.37903e-05	2.04457e-05	FALSE	FALSE
39	EX_cpd00082(e)	D-Fructose[e] <=>	Boundary reaction	0	1	1	0	0	#DIV/0!	FALSE
40	EX_cpd00084(e)	L-Cysteine[e] <=>	Boundary reaction	13.7423	0	0	-0.653514	-0.418753	TRUE	TRUE
41	EX_cpd00085(e)	Beta-Alanine[e] <=>	Boundary reaction	0	1	1	0	0	#DIV/0!	FALSE
42	EX_cpd00089(e)	Glucose-1-phosphate[e] <=>	Boundary reaction	5.64209	0	0	2.31339e-06	9.79824e-06	TRUE	FALSE
43	EX_cpd00091(e)	UMP[e] <=>	Boundary reaction	6.11563	0	0	9.25524e-06	2.16281e-05	TRUE	FALSE
44	EX_cpd00092(e)	Uracil[e] <=>	Boundary reaction	0.466406	0.640925	1	0.229969	0.275453	FALSE	TRUE
45	EX_cpd00094(e)	2-Oxobutyrate[e] <=>	Boundary reaction	4.48552	7e-06	3.2e-05	0.373768	0.27109	TRUE	TRUE
46	EX_cpd00098(e)	Choline[e] <=>	Boundary reaction	2.13221	0.032989	0.087911	-3.46507e-12	-1.80439e-12	TRUE	FALSE
47	EX_cpd00099(e)	Cl-[e] <=>	Boundary reaction	10201.3	0	0	-8.20631e-07	-6.72023e-07	FALSE	FALSE
48	EX_cpd00100(e)	Glycerol[e] <=>	Boundary reaction	4.05123	5.1e-05	0.000204	1.86062e-07	1.08515e-05	TRUE	FALSE
49	EX_cpd00105(e)	D-Ribose[e] <=>	Boundary reaction	0	1	1	0	0	#DIV/0!	FALSE
50	EX_cpd00106(e)	Fumarate[e] <=>	Boundary reaction	0.565621	0.571651	1	0.399302	0.444421	FALSE	TRUE
51	EX_cpd00107(e)	L-Leucine[e] <=>	Boundary reaction	1.48016	0.138831	0.340448	-0.588762	-0.572684	FALSE	TRUE
52	EX_cpd00117(e)	D-Alanine[e] <=>	Boundary reaction	7.23113	0	0	0.222337	0.0910494	TRUE	TRUE
53	EX_cpd00118(e)	Putrescine[e] <=>	Boundary reaction	0	1	1	0	0	#DIV/0!	FALSE
54	EX_cpd00119(e)	L-Histidine[e] <=>	Boundary reaction	24.6102	0	0	-0.395931	-0.232332	TRUE	TRUE
55	EX_cpd00122(e)	N-Acetyl-D-glucosamine[e] <=>	Boundary reaction	0	1	1	0	0	#DIV/0!	FALSE
56	EX_cpd00126(e)	GMP[e] <=>	Boundary reaction	7.97592	0	0	1.73554e-06	1.97996e-05	TRUE	FALSE
57	EX_cpd00128(e)	Adenine[e] <=>	Boundary reaction	2.55145	0.010727	0.03101	0.0282007	0.0343257	TRUE	FALSE
58	EX_cpd00129(e)	L-Proline[e] <=>	Boundary reaction	1.21001	0.226276	0.533889	-0.985655	-0.990001	FALSE	TRUE
59	EX_cpd00130(e)	L-Malate[e] <=>	Boundary reaction	0	1	1	0	0	#DIV/0!	FALSE
60	EX_cpd00132(e)	L-Asparagine[e] <=>	Boundary reaction	5.4273	0	0	-0.967626	-0.985021	FALSE	TRUE
61	EX_cpd00136(e)	4-Hydroxybenzoate[e] <=>	Boundary reaction	2.14835	0.031686	0.084644	0.0601445	0.0531419	FALSE	FALSE
62	EX_cpd00137(e)	Citrate[e] <=>	Boundary reaction	4.15252	3.3e-05	0.000135	0.0335799	0.0180695	TRUE	FALSE
63	EX_cpd00138(e)	D-Mannose[e] <=>	Boundary reaction	0	1	1	0	0	#DIV/0!	FALSE
64	EX_cpd00141(e)	Propanoate[e] <=>	Boundary reaction	0	1	1	0	0	#DIV/0!	FALSE
65	EX_cpd00142(e)	Acetoacetate[e] <=>	Boundary reaction	1.71324	0.086668	0.2188	0.038535	0.0865663	TRUE	FALSE
66	EX_cpd00147(e)	5-Methylthioadenosine[e] <=>	Boundary reaction	0.965163	0.334463	0.761174	0.00557787	0.00835796	TRUE	FALSE
67	EX_cpd00149(e)	Co2+[e] <=>	Boundary reaction	0	1	1	9.32587e-15	1.15463e-14	TRUE	FALSE
68	EX_cpd00151(e)	Thymine[e] <=>	Boundary reaction	0	1	1	-2.50417e-11	-2.50417e-11	FALSE	FALSE
69	EX_cpd00152(e)	Agmatine[e] <=>	Boundary reaction	17.8118	0	0	0.0240281	0.114561	TRUE	TRUE
70	EX_cpd00154(e)	Xylose[e] <=>	Boundary reaction	0	1	1	0	0	#DIV/0!	FALSE
71	EX_cpd00156(e)	L-Valine[e] <=>	Boundary reaction	5.15303	0	1e-06	-0.428393	-0.352103	FALSE	TRUE
72	EX_cpd00159(e)	L-Lactate[e] <=>	Boundary reaction	0	1	1	0	0	#DIV/0!	FALSE
73	EX_cpd00161(e)	L-Threonine[e] <=>	Boundary reaction	3.14529	0.001659	0.005445	-0.995312	-0.997997	FALSE	TRUE
74	EX_cpd00162(e)	Aminoethanol[e] <=>	Boundary reaction	14.0792	0	0	0.758601	0.312539	TRUE	TRUE
75	EX_cpd00164(e)	Glucuronate[e] <=>	Boundary reaction	0	1	1	0	0	#DIV/0!	FALSE
76	EX_cpd00169(e)	3-Phosphoglycerate[e] <=>	Boundary reaction	1.10134	0.27075	0.630978	1.46459e-05	2.39877e-05	TRUE	FALSE
77	EX_cpd00170(e)	Gluconolactone[e] <=>	Boundary reaction	0	1	1	0	0	#DIV/0!	FALSE
78	EX_cpd00182(e)	Adenosine[e] <=>	Boundary reaction	4.21939	2.4e-05	0.000103	-6.1216e-13	3.39073e-13	TRUE	FALSE
79	EX_cpd00186(e)	D-Glutamate[e] <=>	Boundary reaction	0.771371	0.440487	0.977989	0.108713	0.0844583	TRUE	TRUE
80	EX_cpd00205(e)	K+[e] <=>	Boundary reaction	0	1	1	0	0	#DIV/0!	FALSE
81	EX_cpd00207(e)	Guanine[e] <=>	Boundary reaction	0	1	1	0	0	#DIV/0!	FALSE
82	EX_cpd00209(e)	Nitrate[e] <=>	Boundary reaction	0	1	1	0	0	#DIV/0!	FALSE
83	EX_cpd00210(e)	Taurine[e] <=>	Boundary reaction	0	1	1	1.42109e-14	1.42109e-14	FALSE	FALSE
84	EX_cpd00211(e)	Butanoate[e] <=>	Boundary reaction	0	1	1	9.09495e-13	9.09495e-13	FALSE	FALSE
85	EX_cpd00213(e)	Lipoamide[e] <=>	Boundary reaction	0	1	1	0	0	#DIV/0!	FALSE
86	EX_cpd00214(e)	Hexadecanoate[e] <=>	Boundary reaction	0	1	1	0	0	#DIV/0!	FALSE
87	EX_cpd00222(e)	GLCN[e] <=>	Boundary reaction	0	1	1	0	0	#DIV/0!	FALSE
88	EX_cpd00226(e)	HYXN[e] <=>	Boundary reaction	0.868888	0.384909	0.864709	0.109559	0.147395	TRUE	TRUE
89	EX_cpd00227(e)	L-Homoserine[e] <=>	Boundary reaction	4.08896	4.3e-05	0.000174	0.0150744	0.0721392	TRUE	FALSE
90	EX_cpd00229(e)	Glycolaldehyde[e] <=>	Boundary reaction	2.45972	0.013904	0.039539	0.0316309	0.0148388	TRUE	FALSE
91	EX_cpd00235(e)	D-mannose-6-phosphate[e] <=>	Boundary reaction	0.391014	0.695787	1	7.32294e-06	5.9969e-06	FALSE	FALSE
92	EX_cpd00244(e)	Ni2+[e] <=>	Boundary reaction	0	1	1	0	0	#DIV/0!	FALSE
93	EX_cpd00246(e)	Inosine[e] <=>	Boundary reaction	0	1	1	0	0	#DIV/0!	FALSE
94	EX_cpd00247(e)	Orotate[e] <=>	Boundary reaction	0	1	1	0	0	#DIV/0!	FALSE
95	EX_cpd00248(e)	Quinate[e] <=>	Boundary reaction	0.426708	0.669592	1	0.0559641	0.0488916	FALSE	FALSE
96	EX_cpd00249(e)	Uridine[e] <=>	Boundary reaction	2.42042	0.015502	0.043713	8.53458e-14	4.47984e-13	TRUE	FALSE
97	EX_cpd00254(e)	Mg[e] <=>	Boundary reaction	0	1	1	0	0	#DIV/0!	FALSE
98	EX_cpd00264(e)	Spermidine[e] <=>	Boundary reaction	0	1	1	0	0	#DIV/0!	FALSE
99	EX_cpd00266(e)	Carnitine[e] <=>	Boundary reaction	0	1	1	0	0	#DIV/0!	FALSE
100	EX_cpd00268(e)	H2S2O3[e] <=>	Boundary reaction	0	1	1	0	0	#DIV/0!	FALSE
101	EX_cpd00274(e)	Citrulline[e] <=>	Boundary reaction	4.41818	1e-05	4.4e-05	0.00975507	0.0275566	TRUE	FALSE
102	EX_cpd00280(e)	D-Galacturonate[e] <=>	Boundary reaction	0	1	1	0	0	#DIV/0!	FALSE
103	EX_cpd00281(e)	GABA[e] <=>	Boundary reaction	3.96046	7.5e-05	0.000293	0.0248961	0.00871714	TRUE	FALSE
104	EX_cpd00284(e)	6-Phospho-D-gluconate[e] <=>	Boundary reaction	3.84122	0.000122	0.000463	4.29704e-05	1.31784e-05	TRUE	FALSE
105	EX_cpd00285(e)	Phosphoethanolamine[e] <=>	Boundary reaction	0	1	1	0	0	#DIV/0!	FALSE
106	EX_cpd00288(e)	D-Glucosamine_phosphate[e] <=>	Boundary reaction	3.89167	0.0001	0.000381	2.74181e-05	3.9704e-05	TRUE	FALSE
107	EX_cpd00298(e)	DTMP[e] <=>	Boundary reaction	3.46865	0.000523	0.001832	1.6212e-05	2.71048e-05	TRUE	FALSE
108	EX_cpd00300(e)	Urate[e] <=>	Boundary reaction	15.9843	0	0	0.118813	0.252896	TRUE	TRUE
109	EX_cpd00305(e)	Thiamin[e] <=>	Boundary reaction	0	1	1	0	0	#DIV/0!	FALSE
110	EX_cpd00307(e)	Cytosine[e] <=>	Boundary reaction	0	1	1	0	0	#DIV/0!	FALSE
111	EX_cpd00308(e)	Malonate[e] <=>	Boundary reaction	0	1	1	0	0	#DIV/0!	FALSE
112	EX_cpd00309(e)	XAN[e] <=>	Boundary reaction	2.53705	0.011179	0.032188	0.0454488	0.016695	TRUE	FALSE
113	EX_cpd00311(e)	Guanosine[e] <=>	Boundary reaction	0.878783	0.379519	0.854617	6.02785e-13	9.39403e-13	TRUE	FALSE
114	EX_cpd00312(e)	Histamine[e] <=>	Boundary reaction	0	1	1	0	0	#DIV/0!	FALSE
115	EX_cpd00314(e)	D-Mannitol[e] <=>	Boundary reaction	0	1	1	0	0	#DIV/0!	FALSE
116	EX_cpd00322(e)	L-Isoleucine[e] <=>	Boundary reaction	12.7205	0	0	-0.942622	-0.975993	FALSE	TRUE
117	EX_cpd00339(e)	5-Aminopentanoate[e] <=>	Boundary reaction	2.59999	0.009323	0.027256	0.123994	0.13447	FALSE	TRUE
118	EX_cpd00355(e)	Nicotinamide_ribonucleotide[e] <=>	Boundary reaction	163.462	0	0	-0.0020483	-0.00165657	FALSE	FALSE
119	EX_cpd00363(e)	Ethanol[e] <=>	Boundary reaction	2.01025	0.044405	0.115649	0.0219222	0.00480976	TRUE	FALSE
120	EX_cpd00367(e)	Cytidine[e] <=>	Boundary reaction	0.750103	0.453193	1	1.06053e-12	7.10318e-13	TRUE	FALSE
121	EX_cpd00374(e)	Tyramine[e] <=>	Boundary reaction	0	1	1	0	0	#DIV/0!	FALSE
122	EX_cpd00379(e)	Glutaric acid[e] <=>	Boundary reaction	0	1	1	0	0	#DIV/0!	FALSE
123	EX_cpd00380(e)	Itaconate[e] <=>	Boundary reaction	0	1	1	-2.50138e-11	-2.50138e-11	FALSE	FALSE
124	EX_cpd00381(e)	L-Cystine[e] <=>	Boundary reaction	0	1	1	0	0	#DIV/0!	FALSE
125	EX_cpd00386(e)	D-Malate[e] <=>	Boundary reaction	0	1	1	0	0	#DIV/0!	FALSE
126	EX_cpd00395(e)	L-Cysteate[e] <=>	Boundary reaction	0	1	1	0	0	#DIV/0!	FALSE
127	EX_cpd00396(e)	L-Rhamnose[e] <=>	Boundary reaction	0	1	1	0	0	#DIV/0!	FALSE
128	EX_cpd00406(e)	Hypotaurine[e] <=>	Boundary reaction	0	1	1	0	0	#DIV/0!	FALSE
129	EX_cpd00423(e)	Vitamin B12r[e] <=>	Boundary reaction	0	1	1	0	0	#DIV/0!	FALSE
130	EX_cpd00424(e)	Cystathionine[e] <=>	Boundary reaction	2.82942	0.004663	0.014215	0.00907719	-2.05601e-11	TRUE	FALSE
131	EX_cpd00457(e)	Phosphocholine[e] <=>	Boundary reaction	0	1	1	0	0	#DIV/0!	FALSE
132	EX_cpd00467(e)	3-Sulfinoalanine[e] <=>	Boundary reaction	0	1	1	0	0	#DIV/0!	FALSE
133	EX_cpd00477(e)	N-Acetyl-L-glutamate[e] <=>	Boundary reaction	6.75073	0	0	-2.46642e-11	0.0634068	TRUE	FALSE
134	EX_cpd00480(e)	2-Dehydro-D-gluconate[e] <=>	Boundary reaction	0	1	1	0	0	#DIV/0!	FALSE
135	EX_cpd00482(e)	2-Phospho-D-glycerate[e] <=>	Boundary reaction	3.46601	0.000528	0.001843	7.32294e-06	-2.46581e-11	TRUE	FALSE
136	EX_cpd00485(e)	D-Mannose1-phosphate[e] <=>	Boundary reaction	1.09057	0.275463	0.640508	7.49684e-06	1.21363e-05	TRUE	FALSE
137	EX_cpd00489(e)	4-Hydroxyphenylacetate[e] <=>	Boundary reaction	0	1	1	0	0	#DIV/0!	FALSE
138	EX_cpd00528(e)	N2[e] <=>	Boundary reaction	8.82652	0	0	2.85493e-13	5.0386e-13	TRUE	FALSE
139	EX_cpd00531(e)	Hg2+[e] <=>	Boundary reaction	0	1	1	0	0	#DIV/0!	FALSE
140	EX_cpd00540(e)	BET[e] <=>	Boundary reaction	2.22379	0.026162	0.071019	-1.92122e-12	-1.1785e-12	TRUE	FALSE
141	EX_cpd00549(e)	D-Lysine[e] <=>	Boundary reaction	0	1	1	0	0	#DIV/0!	FALSE
142	EX_cpd00550(e)	D-Serine[e] <=>	Boundary reaction	0	1	1	0	0	#DIV/0!	FALSE
143	EX_cpd00587(e)	D-Cysteine[e] <=>	Boundary reaction	0	1	1	0	0	#DIV/0!	FALSE
144	EX_cpd00635(e)	Cbl[e] <=>	Boundary reaction	0	1	1	0	0	#DIV/0!	FALSE
145	EX_cpd00637(e)	D-Methionine[e] <=>	Boundary reaction	0	1	1	0	0	#DIV/0!	FALSE
146	EX_cpd00696(e)	3,5-Cyclic_CMP[e] <=>	Boundary reaction	0	1	1	0	0	#DIV/0!	FALSE
147	EX_cpd00697(e)	CGMP[e] <=>	Boundary reaction	0	1	1	0	0	#DIV/0!	FALSE
148	EX_cpd00700(e)	AMP 2-phosphate[e] <=>	Boundary reaction	0	1	1	0	0	#DIV/0!	FALSE
149	EX_cpd00727(e)	2-Phosphoglycolate[e] <=>	Boundary reaction	0	1	1	0	0	#DIV/0!	FALSE
150	EX_cpd00738(e)	Phosphoserine[e] <=>	Boundary reaction	3.67889	0.000234	0.000866	4.66814e-05	2.3888e-05	TRUE	FALSE
151	EX_cpd00794(e)	TRHL[e] <=>	Boundary reaction	0	1	1	0	0	#DIV/0!	FALSE
152	EX_cpd00797(e)	(R)-3-Hydroxybutanoate[e] <=>	Boundary reaction	1.25982	0.207736	0.493076	0.0240804	0.0125552	TRUE	FALSE
153	EX_cpd00851(e)	Trans-4-Hydroxy-L-proline[e] <=>	Boundary reaction	0	1	1	-2.50702e-11	-2.50702e-11	FALSE	FALSE
154	EX_cpd00870(e)	Gamma-butyrobetaine[e] <=>	Boundary reaction	0	1	1	0	0	#DIV/0!	FALSE
155	EX_cpd00876(e)	2-Methyl-S-3-hydroxy-propanoate[e] <=>	Boundary reaction	1.42481	0.154212	0.376474	-2.21514e-11	-2.04863e-11	FALSE	FALSE
156	EX_cpd00971(e)	Na+[e] <=>	Boundary reaction	0	1	1	0	0	#DIV/0!	FALSE
157	EX_cpd00988(e)	3-AMP[e] <=>	Boundary reaction	0	1	1	0	0	#DIV/0!	FALSE
158	EX_cpd00989(e)	3-UMP[e] <=>	Boundary reaction	0	1	1	0	0	#DIV/0!	FALSE
159	EX_cpd01012(e)	Cd2+[e] <=>	Boundary reaction	0	1	1	0	0	#DIV/0!	FALSE
160	EX_cpd01017(e)	Cys-Gly[e] <=>	Boundary reaction	13.8119	0	0	-0.412573	-0.312478	TRUE	TRUE
161	EX_cpd01080(e)	Octadecanoate[e] <=>	Boundary reaction	0	1	1	0	0	#DIV/0!	FALSE
162	EX_cpd01092(e)	Allantoin[e] <=>	Boundary reaction	4.0459	5.2e-05	0.000207	0.0183649	0.00921128	TRUE	FALSE
163	EX_cpd01155(e)	Cadaverine[e] <=>	Boundary reaction	27.5441	0	0	0.266781	0.416301	TRUE	TRUE
164	EX_cpd01160(e)	Cysteamine[e] <=>	Boundary reaction	0	1	1	0	0	#DIV/0!	FALSE
165	EX_cpd01217(e)	Xanthosine[e] <=>	Boundary reaction	0.651874	0.514482	1	0.00291229	0.00522617	TRUE	FALSE
166	EX_cpd01242(e)	Thyminose[e] <=>	Boundary reaction	0	1	1	0	0	#DIV/0!	FALSE
167	EX_cpd01293(e)	5-Oxoproline[e] <=>	Boundary reaction	0	1	1	0	0	#DIV/0!	FALSE
168	EX_cpd01308(e)	D-Asparagine[e] <=>	Boundary reaction	0	1	1	1.45519e-11	1.45519e-11	FALSE	FALSE
169	EX_cpd01414(e)	Tetrathionate[e] <=>	Boundary reaction	0	1	1	0	0	#DIV/0!	FALSE
170	EX_cpd01550(e)	Phosphocreatine[e] <=>	Boundary reaction	0	1	1	0	0	#DIV/0!	FALSE
171	EX_cpd01570(e)	2,3-Cyclic AMP[e] <=>	Boundary reaction	0	1	1	0	0	#DIV/0!	FALSE
172	EX_cpd01571(e)	2,3-Cyclic CMP[e] <=>	Boundary reaction	0	1	1	0	0	#DIV/0!	FALSE
173	EX_cpd01572(e)	2,3-Cyclic UMP[e] <=>	Boundary reaction	0	1	1	0	0	#DIV/0!	FALSE
174	EX_cpd01622(e)	Trimetaphosphate[e] <=>	Boundary reaction	0	1	1	0	0	#DIV/0!	FALSE
175	EX_cpd01630(e)	Cis,cis-Muconate[e] <=>	Boundary reaction	5.32312	0	1e-06	1.50125e-13	1.12974e-12	TRUE	FALSE
176	EX_cpd01665(e)	D-O-Phosphoserine[e] <=>	Boundary reaction	0	1	1	0	0	#DIV/0!	FALSE
177	EX_cpd01701(e)	S-Citramalate[e] <=>	Boundary reaction	5.64655	0	0	-2.01606e-11	-2.21413e-11	FALSE	FALSE
178	EX_cpd01756(e)	N-Acetylmethionine[e] <=>	Boundary reaction	0	1	1	0	0	#DIV/0!	FALSE
179	EX_cpd01908(e)	Glycerol 2-phosphate[e] <=>	Boundary reaction	0	1	1	0	0	#DIV/0!	FALSE
180	EX_cpd01914(e)	L-Methionine S-oxide[e] <=>	Boundary reaction	0	1	1	0	0	#DIV/0!	FALSE
181	EX_cpd01939(e)	Uridine 2-phosphate[e] <=>	Boundary reaction	0	1	1	0	0	#DIV/0!	FALSE
182	EX_cpd01947(e)	BDOH[e] <=>	Boundary reaction	3.24724	0.001165	0.003908	0.00123464	0.00309422	TRUE	FALSE
183	EX_cpd01991(e)	2-Cytidylic_acid[e] <=>	Boundary reaction	0	1	1	0	0	#DIV/0!	FALSE
184	EX_cpd02012(e)	N-Formyl-L-methionine[e] <=>	Boundary reaction	0	1	1	0	0	#DIV/0!	FALSE
185	EX_cpd02233(e)	Ciliatine[e] <=>	Boundary reaction	0	1	1	0	0	#DIV/0!	FALSE
186	EX_cpd02241(e)	D-Mannosamine[e] <=>	Boundary reaction	0	1	1	0	0	#DIV/0!	FALSE
187	EX_cpd02599(e)	Octopamine[e] <=>	Boundary reaction	0	1	1	1.40972e-11	1.40972e-11	FALSE	FALSE
188	EX_cpd03047(e)	Taurocholate[e] <=>	Boundary reaction	0	1	1	0	0	#DIV/0!	FALSE
189	EX_cpd03048(e)	Isethionate[e] <=>	Boundary reaction	0	1	1	0	0	#DIV/0!	FALSE
190	EX_cpd03091(e)	5-Deoxyadenosine[e] <=>	Boundary reaction	8.28498	0	0	1.32098e-08	3.2277e-08	TRUE	FALSE
191	EX_cpd03294(e)	Aerobactin[e] <=>	Boundary reaction	0	1	1	0	0	#DIV/0!	FALSE
192	EX_cpd03385(e)	Fosfonet[e] <=>	Boundary reaction	0	1	1	0	0	#DIV/0!	FALSE
193	EX_cpd03424(e)	Vitamin_B12[e] <=>	Boundary reaction	0	1	1	0	0	#DIV/0!	FALSE
194	EX_cpd03454(e)	3-CMP[e] <=>	Boundary reaction	0	1	1	0	0	#DIV/0!	FALSE
195	EX_cpd03535(e)	Phosphoarginine[e] <=>	Boundary reaction	0	1	1	0	0	#DIV/0!	FALSE
196	EX_cpd03701(e)	Gp[e] <=>	Boundary reaction	0	1	1	0	0	#DIV/0!	FALSE
197	EX_cpd03702(e)	2,3-Cyclic GMP[e] <=>	Boundary reaction	0	1	1	0	0	#DIV/0!	FALSE
198	EX_cpd03724(e)	Ferrichrome[e] <=>	Boundary reaction	0	1	1	0	0	#DIV/0!	FALSE
199	EX_cpd03726(e)	Fe-enterochlin[e] <=>	Boundary reaction	0	1	1	0	0	#DIV/0!	FALSE
200	EX_cpd03734(e)	Acetamide[e] <=>	Boundary reaction	0	1	1	0	0	#DIV/0!	FALSE
201	EX_cpd03776(e)	Sulfanilic acid[e] <=>	Boundary reaction	0	1	1	0	0	#DIV/0!	FALSE
202	EX_cpd03805(e)	2-Deoxy-D-glucose 6-phosphate[e] <=>	Boundary reaction	0	1	1	0	0	#DIV/0!	FALSE
203	EX_cpd03840(e)	D-Valine[e] <=>	Boundary reaction	0	1	1	0	0	#DIV/0!	FALSE
204	EX_cpd03847(e)	Tetradecanoate[e] <=>	Boundary reaction	0	1	1	0	0	#DIV/0!	FALSE
205	EX_cpd03912(e)	Phosphotyrosine[e] <=>	Boundary reaction	0	1	1	0	0	#DIV/0!	FALSE
206	EX_cpd04097(e)	Pb[e] <=>	Boundary reaction	0	1	1	0	0	#DIV/0!	FALSE
207	EX_cpd04099(e)	Phosphonate[e] <=>	Boundary reaction	0	1	1	0	0	#DIV/0!	FALSE
208	EX_cpd04181(e)	Acetylcysteine[e] <=>	Boundary reaction	0	1	1	0	0	#DIV/0!	FALSE
209	EX_cpd05190(e)	Djenkolate[e] <=>	Boundary reaction	0	1	1	0	0	#DIV/0!	FALSE
210	EX_cpd05192(e)	Sebacate[e] <=>	Boundary reaction	0	1	1	0	0	#DIV/0!	FALSE
211	EX_cpd07061(e)	Stachydrine[e] <=>	Boundary reaction	0	1	1	0	0	#DIV/0!	FALSE
212	EX_cpd08023(e)	Methanesulfonate[e] <=>	Boundary reaction	0	1	1	0	0	#DIV/0!	FALSE
213	EX_cpd08093(e)	Ethionine[e] <=>	Boundary reaction	0	1	1	0	0	#DIV/0!	FALSE
214	EX_cpd08928(e)	L-Threonine phosphate[e] <=>	Boundary reaction	0	1	1	0	0	#DIV/0!	FALSE
215	EX_cpd09878(e)	Sulfoacetate[e] <=>	Boundary reaction	0	1	1	0	0	#DIV/0!	FALSE
216	EX_cpd10114(e)	Thiourea[e] <=>	Boundary reaction	0	1	1	0	0	#DIV/0!	FALSE
217	EX_cpd10515(e)	Fe2+[e] <=>	Boundary reaction	10201.3	0	0	-8.20631e-07	-6.72023e-07	FALSE	FALSE
218	EX_cpd10516(e)	Fe3[e] <=>	Boundary reaction	0	1	1	0	0	#DIV/0!	FALSE
219	EX_cpd11574(e)	Molybdate[e] <=>	Boundary reaction	0	1	1	0	0	#DIV/0!	FALSE
220	EX_cpd11575(e)	MOPS[e] <=>	Boundary reaction	0	1	1	0	0	#DIV/0!	FALSE
221	EX_cpd11576(e)	L-methionine R-oxide[e] <=>	Boundary reaction	0	1	1	0	0	#DIV/0!	FALSE
222	EX_cpd11577(e)	Lanthionine[e] <=>	Boundary reaction	0	1	1	0	0	#DIV/0!	FALSE
223	EX_cpd11578(e)	Hexanesulfonate[e] <=>	Boundary reaction	0	1	1	0	0	#DIV/0!	FALSE
224	EX_cpd11579(e)	Ethanesulfonate[e] <=>	Boundary reaction	0	1	1	0	0	#DIV/0!	FALSE
225	EX_cpd11580(e)	Gly-Gln[e] <=>	Boundary reaction	0.932478	0.351089	0.794456	-0.983672	-0.985194	FALSE	TRUE
226	EX_cpd11581(e)	Gly-asn-L[e] <=>	Boundary reaction	6.60054	0	0	-0.745348	-0.784539	FALSE	TRUE
227	EX_cpd11582(e)	Ala-L-Thr-L[e] <=>	Boundary reaction	2.59598	0.009432	0.027503	-0.994307	-0.996996	FALSE	TRUE
228	EX_cpd11583(e)	Ala-Leu[e] <=>	Boundary reaction	1.55203	0.120654	0.298388	-0.904521	-0.913405	FALSE	TRUE
229	EX_cpd11584(e)	Ala-His[e] <=>	Boundary reaction	29.8607	0	0	-0.834476	-0.669345	FALSE	TRUE
230	EX_cpd11585(e)	L-alanylglycine[e] <=>	Boundary reaction	3.68055	0.000233	0.000862	-0.738449	-0.761995	FALSE	TRUE
231	EX_cpd11586(e)	Ala-L-glu-L[e] <=>	Boundary reaction	3.40434	0.000663	0.002296	-0.992757	-0.996173	FALSE	TRUE
232	EX_cpd11587(e)	Ala-Gln[e] <=>	Boundary reaction	0.449603	0.652997	1	-0.985904	-0.984801	FALSE	TRUE
233	EX_cpd11588(e)	Gly-pro-L[e] <=>	Boundary reaction	3.11279	0.001853	0.006001	-0.993894	-0.991759	FALSE	TRUE
234	EX_cpd11589(e)	Gly-asp-L[e] <=>	Boundary reaction	1.84183	0.0655	0.167197	-0.776575	-0.788452	FALSE	TRUE
235	EX_cpd11590(e)	Met-L-ala-L[e] <=>	Boundary reaction	18.8897	0	0	-0.959052	-0.897533	FALSE	TRUE
236	EX_cpd11591(e)	Gly-Met[e] <=>	Boundary reaction	20.3205	0	0	-0.513735	-0.376095	TRUE	TRUE
237	EX_cpd11592(e)	Gly-glu-L[e] <=>	Boundary reaction	4.35818	1.3e-05	5.7e-05	-0.992154	-0.997597	FALSE	TRUE
238	EX_cpd11593(e)	Ala-L-asp-L[e] <=>	Boundary reaction	3.92871	8.5e-05	0.000331	-0.961529	-0.972007	FALSE	TRUE
239	EX_cpd11596(e)	Butanesulfonate[e] <=>	Boundary reaction	0	1	1	0	0	#DIV/0!	FALSE
240	EX_cpd11608(e)	Peptide[e] <=>	Boundary reaction	0	1	1	0	0	#DIV/0!	FALSE
241	EX_cpd13391(e)	Tween 20[e] <=>	Boundary reaction	0	1	1	0	0	#DIV/0!	FALSE
242	EX_cpd13392(e)	Tween 80[e] <=>	Boundary reaction	0	1	1	0	0	#DIV/0!	FALSE
243	EX_cpd15378(e)	4-Hydroxy-benzylalcohol[e] <=>	Boundary reaction	0	1	1	0	0	#DIV/0!	FALSE
244	EX_cpd15603(e)	Gly-Cys[e] <=>	Boundary reaction	4.1661	3.1e-05	0.000128	-0.529567	-0.495825	FALSE	TRUE
245	EX_cpd15604(e)	Gly-Leu[e] <=>	Boundary reaction	8.41724	0	0	-0.836914	-0.79049	FALSE	TRUE
246	EX_cpd15605(e)	Gly-Phe[e] <=>	Boundary reaction	6.53002	0	0	-0.338363	-0.378267	FALSE	TRUE
247	EX_cpd15606(e)	Gly-Tyr[e] <=>	Boundary reaction	9.63972	0	0	-0.98929	-0.999282	FALSE	TRUE
248	EX_cpd15901(e)	2-Oxohexanedioic acid[e] <=>	Boundary reaction	0	1	1	0	0	#DIV/0!	FALSE
249	EX_cpd16648(e)	Sorbate[e] <=>	Boundary reaction	0	1	1	0	0	#DIV/0!	FALSE
250	EX_cpd17074(e)	Acetylated Alginate[e] <=>	Boundary reaction	2.31607	0.020555	0.056786	0.000203737	0.000117407	TRUE	FALSE
251	EX_cpd17085(e)	2-Heptyl-3-hydroxy-4-quinolone[e] <=>	Boundary reaction	1.0132	0.310967	0.715535	0.0109937	0.0137119	TRUE	FALSE
252	rxn00001	H2O + PPi -> 2 Phosphate + 2 H+	Phosphonate and phosphinate metabolism	8.98474	0	0	40.4286	37.4208	FALSE	TRUE
253	rxn00002	H2O + 3 H+ + Allophanate -> 2 CO2 + 2 NH3	Urea degradation	0.868484	0.38513	0.864709	0.0517035	0.0716234	TRUE	FALSE
254	rxn00003	2 Pyruvate + H+ -> CO2 + ALCTT	Valine, leucine and isoleucine biosynthesis	1.70685	0.08785	0.2214	0.188424	0.190865	FALSE	TRUE
255	rxn00010	2 Glyoxalate + H+ -> CO2 + Tartronate semialdehyde	Glyoxylate and dicarboxylate metabolism	8.1212	0	0	0.079576	0.0484365	TRUE	FALSE
256	rxn00029	2 5-Aminolevulinate -> 2 H2O + H+ + Porphobilinogen	Porphyrin and chlorophyll metabolism	10201.3	0	0	3.28252e-06	2.68809e-06	FALSE	FALSE
257	rxn00048	2 6-7-Dimethyl-8-1-D-ribityllumazine -> Riboflavin + 4-1-D-Ribitylamino-5-aminouracil	Riboflavin metabolism	10201.3	0	0	3.69284e-05	3.0241e-05	FALSE	FALSE
258	rxn00056	O2 + 4 H+ + 4 Fe2+ -> 2 H2O + 4 Fe3	Porphyrin and chlorophyll metabolism	0	1	1	0	0	#DIV/0!	FALSE
259	rxn00060	H2O + 4 Porphobilinogen -> 4 NH3 + Hydroxymethylbilane	Porphyrin and chlorophyll metabolism	10201.3	0	0	8.20631e-07	6.72023e-07	FALSE	FALSE
260	rxn00062	H2O + ATP -> ADP + Phosphate + H+	Purine metabolism	0	1	1	4.98	4.98	FALSE	TRUE
261	rxn00077	ATP + NAD -> NADP + ADP	Nicotinate and nicotinamide metabolism	302.351	0	0	0.000395994	0.000324932	FALSE	FALSE
262	rxn00085	NADPH + 2-Oxoglutarate + L-Glutamine + H+ -> NADP + 2 L-Glutamate	Alanine, aspartate and glutamate metabolism	11.2934	0	0	0.329684	0.844816	TRUE	TRUE
263	rxn00086	NADPH + H+ + Oxidized_glutathione <=> NADP + 2 GSH	Glutathione metabolism	3.05381	0.00226	0.007274	0.115864	0.26726	TRUE	TRUE
264	rxn00095	H2O + AppppA <=> 2 ADP	Ap4A biosynthesis	0	1	1	0	0	#DIV/0!	FALSE
265	rxn00097	ATP + AMP <=> 2 ADP	Purine salvage	10.2684	0	0	1.89231	0.940356	TRUE	TRUE
266	rxn00100	ATP + Dephospho-CoA -> ADP + CoA	Pantothenate and CoA biosynthesis	1.02677	0.304528	0.70406	0.0254025	0.0253693	FALSE	FALSE
267	rxn00101	H2O + 2 H+ + Urea -> CO2 + 2 NH3	Urea degradation	0.707865	0.479029	1	0.0591578	0.0683568	FALSE	FALSE
268	rxn00102	H2O + CO2 <=> H+ + H2CO3	Glycolysis	7.59653	0	0	7.30546	8.0021	FALSE	TRUE
269	rxn00105	ATP + Nicotinamide_ribonucleotide <=> NAD + PPi	Nicotinate and nicotinamide metabolism	2.15014	0.031544	0.084627	0.0344298	0.0232418	TRUE	FALSE
270	rxn00117	ATP + UDP <=> ADP + UTP	Pyrimidine metabolism	2.9069	0.00365	0.011381	0.98508	0.898937	FALSE	TRUE
271	rxn00119	ATP + UMP <=> ADP + UDP	Pyrimidine salvage	0.313495	0.753904	1	0.522603	0.517965	FALSE	TRUE
272	rxn00122	ATP + FMN -> PPi + FAD	Riboflavin metabolism	10201.3	0	0	3.69284e-05	3.0241e-05	FALSE	FALSE
273	rxn00124	ATP + Pyridoxal -> ADP + Pyridoxal_phosphate	Vitamin B6 metabolism	2.14063	0.032304	0.086243	0.0591407	0.0943993	TRUE	FALSE
274	rxn00126	H2O + ATP + L-Methionine -> Phosphate + PPi + S-Adenosyl-L-methionine	Cysteine and methionine metabolism	5.46432	0	0	3.15332e-05	0.0296964	TRUE	FALSE
275	rxn00127	S-Adenosyl-L-methionine + H+ -> CO2 + S-Adenosylmethioninamine	Spermidine biosynthesis	3.11825	0.001819	0.005909	0.0589399	0.0815152	TRUE	FALSE
276	rxn00131	H2O + AMP -> Ribose-5-phosphate + Adenine	Purine metabolism	5.17299	0	1e-06	0.101572	0.0425422	TRUE	TRUE
277	rxn00132	H2O + AMP -> Phosphate + H+ + Adenosine	Purine metabolism	4.46508	8e-06	3.6e-05	0.198942	0.0886151	TRUE	TRUE
278	rxn00137	H2O + Adenosine_3-5-bisphosphate -> Phosphate + AMP + H+	Sulfur metabolism	3.92284	8.8e-05	0.000337	0.0604653	0.125441	TRUE	TRUE
279	rxn00138	ATP + NH3 + Deamido-NAD -> NAD + PPi + AMP	Nicotinate and nicotinamide metabolism	3.53153	0.000413	0.001469	0.0258485	0.0336808	TRUE	FALSE
280	rxn00139	PPi + AMP <=> PRPP + Adenine	Purine salvage	5.79945	0	0	-0.191822	0.021414	TRUE	TRUE
281	rxn00141	H2O + S-Adenosyl-homocysteine <=> Homocysteine + Adenosine	Cysteine and methionine metabolism	0.708225	0.478806	1	-0.0589084	-0.0518188	FALSE	FALSE
282	rxn00145	2 Cytochrome_c3+ + L-Lactate -> Pyruvate + 2 H+ + 2 Cytochrome_c2+	Pyruvate metabolism	0	1	1	0	0	#DIV/0!	FALSE
283	rxn00147	H2O + ATP + Pyruvate -> Phosphate + AMP + Phosphoenolpyruvate + H+	Pyruvate metabolism	9.00127	0	0	1.78554	2.54344	TRUE	TRUE
284	rxn00148	ADP + Phosphoenolpyruvate -> ATP + Pyruvate	Glycolysis	0.172175	0.8633	1	0.488076	0.452684	FALSE	TRUE
285	rxn00154	NAD + CoA + Pyruvate -> NADH + CO2 + Acetyl-CoA	Pyruvate metabolism	0.275677	0.782796	1	14.782	14.9099	FALSE	TRUE
286	rxn00161	NADP + L-Malate -> NADPH + CO2 + Pyruvate	Pyruvate metabolism	25.3403	0	0	3.96939	6.89547	TRUE	TRUE
287	rxn00162	Oxaloacetate + H+ -> CO2 + Pyruvate	Pyruvate metabolism	42.8493	0	0	4.85585	1.84652	TRUE	TRUE
288	rxn00165	L-Serine -> NH3 + Pyruvate	Glycine, serine and threonine metabolism	10.6852	0	0	0.841212	0.56403	TRUE	TRUE
289	rxn00166	D-Serine -> NH3 + Pyruvate	Glycine, serine and threonine metabolism	0	1	1	4.47642e-13	4.47642e-13	FALSE	FALSE
290	rxn00173	Phosphate + Acetyl-CoA + H+ <=> CoA + Acetylphosphate	Taurine and hypotaurine metabolism	0.033197	0.973517	1	1.51484	1.52495	FALSE	TRUE
291	rxn00175	ATP + CoA + Acetic acid + H+ -> PPi + AMP + Acetyl-CoA	Pyruvate metabolism	1.41331	0.157566	0.384232	0.427828	0.525624	TRUE	TRUE
292	rxn00178	CoA + Acetoacetyl-CoA <=> 2 Acetyl-CoA	Fatty acid degradation	6.03315	0	0	4.87632	5.00461	FALSE	TRUE
293	rxn00179	ATP + L-Glutamate + H+ <=> ADP + L-Glutamyl_5-phosphate	Arginine and proline metabolism	12.6587	0	0	-2.41166	-2.57148	FALSE	TRUE
294	rxn00182	H2O + NAD + L-Glutamate -> NADH + NH3 + 2-Oxoglutarate + H+	Alanine, aspartate and glutamate metabolism	21.6753	0	0	1.6178	3.7041	TRUE	TRUE
295	rxn00183	H2O + NAD + L-Glutamate5-semialdehyde -> NADH + L-Glutamate + 2 H+	Arginine and proline metabolism	4.42179	1e-05	4.3e-05	0.313558	0.137195	TRUE	TRUE
296	rxn00184	H2O + NADP + L-Glutamate <=> NADPH + NH3 + 2-Oxoglutarate + H+	Alanine, aspartate and glutamate metabolism	3.04177	0.002352	0.007543	-13.4225	-12.767	FALSE	TRUE
297	rxn00187	ATP + NH3 + L-Glutamate -> ADP + Phosphate + L-Glutamine + H+	Alanine, aspartate and glutamate metabolism	0.470443	0.638039	1	6.98294	7.17628	FALSE	TRUE
298	rxn00190	H2O + ATP + L-Glutamine + Deamido-NAD -> NAD + PPi + AMP + L-Glutamate	Nicotinate and nicotinamide metabolism	3.63581	0.000277	0.001	3.62207e-13	0.0040822	TRUE	FALSE
299	rxn00191	Pyruvate + L-Glutamate <=> 2-Oxoglutarate + L-Alanine	Alanine, aspartate and glutamate metabolism	40.0989	0	0	0.309014	-1.8996	TRUE	TRUE
300	rxn00192	Acetyl-CoA + L-Glutamate -> CoA + H+ + N-Acetyl-L-glutamate	Arginine and proline metabolism	8.7677	0	0	0.0292902	0.166779	TRUE	TRUE
301	rxn00193	L-Glutamate <=> D-Glutamate	Peptidoglycan biosynthesis	1.16725	0.243111	0.570527	0.151203	0.119254	TRUE	TRUE
302	rxn00199	H+ + Oxalosuccinate -> CO2 + 2-Oxoglutarate	Citrate cycle	7.19032	0	0	18.1588	19.6296	FALSE	TRUE
303	rxn00208	H2O + O2 + Pyridoxamine_phosphate -> NH3 + Pyridoxal_phosphate + H2O2	Vitamin B6 metabolism	2.11109	0.034765	0.092137	1.31485	1.07667	FALSE	TRUE
304	rxn00209	O2 + Pyridoxine_phosphate <=> Pyridoxal_phosphate + H2O2	Vitamin B6 metabolism	2.03445	0.041906	0.109533	-0.255704	-0.330026	TRUE	TRUE
305	rxn00211	H2O + 2 NAD + UDP-glucose -> 2 NADH + 3 H+ + UDPglucuronate	Pentose and glucuronate interconversions	69394.2	0	0	0	0.00203703	#DIV/0!	FALSE
306	rxn00214	UDP-glucose <=> UDP-galactose	UDP-D-galactose biosynthesis	10165.9	0	0	0.0120421	0.00986834	FALSE	FALSE
307	rxn00216	ATP + D-Glucose -> ADP + D-glucose-6-phosphate	Glycogen degradation	0	1	1	0	0	#DIV/0!	FALSE
308	rxn00224	Protoporphyrin + Fe2+ -> Heme + 2 H+	Porphyrin and chlorophyll metabolism	10201.3	0	0	8.20631e-07	6.72023e-07	FALSE	FALSE
309	rxn00225	ATP + Acetic acid + H+ <=> ADP + Acetylphosphate	Taurine and hypotaurine metabolism	1.87738	0.060466	0.155346	-1.46452	-1.42922	FALSE	TRUE
310	rxn00227	H2O + Acetylphosphate -> Phosphate + Acetic acid + 2 H+	Pyruvate metabolism	3.82213	0.000132	0.000498	0.0503186	0.0957312	TRUE	FALSE
311	rxn00231	H2O + Acetamide -> NH3 + Acetic acid	Arginine and proline metabolism	0	1	1	4.54747e-13	4.54747e-13	FALSE	FALSE
312	rxn00237	ATP + GDP <=> ADP + GTP	Purine salvage	99.8531	0	0	0.168052	24.0022	TRUE	TRUE
313	rxn00239	ATP + GMP <=> ADP + GDP	Purine salvage	4.19178	2.8e-05	0.000116	0.323545	0.227245	TRUE	TRUE
314	rxn00242	H2O + Guanosine_3,5-bis(diphosphate) -> PPi + GDP	ppGpp biosynthesis	10.4388	0	0	0.91774	0.29105	TRUE	TRUE
315	rxn00247	ATP + Oxaloacetate + H+ -> ADP + CO2 + Phosphoenolpyruvate	Glycolysis	1.19247	0.233078	0.548753	11.4104	11.3297	FALSE	TRUE
316	rxn00248	NAD + L-Malate -> NADH + Oxaloacetate + H+	Citrate cycle	19.5115	0	0	0.682375	1.19735	TRUE	TRUE
317	rxn00250	ADP + Phosphate + Oxaloacetate + H+ -> ATP + Pyruvate + H2CO3	Citrate cycle	2.00105	0.045387	0.118135	0.481648	0.427982	FALSE	TRUE
318	rxn00251	H2O + CO2 + Phosphoenolpyruvate -> Phosphate + Oxaloacetate + 2 H+	Pyruvate metabolism	3.03898	0.002374	0.007597	0.033574	0.0489474	TRUE	FALSE
319	rxn00256	H2O + Acetyl-CoA + Oxaloacetate -> CoA + H+ + Citrate	Citrate cycle	4.78039	2e-06	8e-06	19.9144	20.8276	FALSE	TRUE
320	rxn00260	L-Glutamate + Oxaloacetate <=> 2-Oxoglutarate + L-Aspartate	Alanine, aspartate and glutamate metabolism	9.19813	0	0	18.544	16.9857	FALSE	TRUE
321	rxn00262	H2O + O2 + L-Aspartate -> NH3 + H2O2 + Oxaloacetate	Alanine, aspartate and glutamate metabolism	1.67778	0.093389	0.234548	0.613397	0.738067	TRUE	TRUE
322	rxn00265	Citrate -> Acetic acid + Oxaloacetate	Citrate cycle	3.90184	9.5e-05	0.000367	0.00395902	0.00970187	TRUE	FALSE
323	rxn00269	H2O + O2 + Glycine -> NH3 + H2O2 + Glyoxalate	Thiamine metabolism	18.0597	0	0	5.92357	8.95109	TRUE	TRUE
324	rxn00283	L-Alanine <=> D-Alanine	Alanine, aspartate and glutamate metabolism	0.758605	0.448089	0.99184	5.26698	5.31336	FALSE	TRUE
325	rxn00285	ADP + Phosphate + Succinyl-CoA -> ATP + CoA + Succinate	Citrate cycle	12.4382	0	0	21.4979	24.3928	FALSE	TRUE
326	rxn00288	Fumarate + FADH2 <=> FAD + Succinate	Citrate cycle	1.80399	0.071233	0.180985	-33.3657	-33.9589	FALSE	TRUE
327	rxn00289	Pyruvate + Succinate <=> Methylisocitrate	Propanoate metabolism	19.7494	0	0	-0.892706	-0.592478	TRUE	TRUE
328	rxn00290	Succinate + Acetoacetyl-CoA <=> Succinyl-CoA + Acetoacetate	Valine, leucine and isoleucine degradation	7.00859	0	0	-4.38341	-4.5281	FALSE	TRUE
329	rxn00291	H2O + N-Succinyl-L-glutamate -> L-Glutamate + Succinate	Arginine and proline metabolism	3.14299	0.001672	0.005468	0.0316939	0.0693124	TRUE	FALSE
330	rxn00292	H2O + UDP-N-acetylglucosamine <=> UDP + N-Acetyl-D-mannosamine	Amino sugar and nucleotide sugar metabolism	0	1	1	0	0	#DIV/0!	FALSE
331	rxn00293	UTP + N-Acetyl-D-glucosamine1-phosphate -> PPi + UDP-N-acetylglucosamine	UDP-N-acetyl-D-glucosamine biosynthesis	10170.3	0	0	0.676275	0.554147	FALSE	TRUE
332	rxn00295	UDP-N-acetylglucosamine -> UDP-N-acetyl-D-galactosamine	Amino sugar and nucleotide sugar metabolism	10165.9	0	0	0.18907	0.154939	FALSE	TRUE
333	rxn00297	UDP-N-acetylglucosamine <=> UDP-N-acetyl-D-mannosamine	UDP-N-acetyl-alpha-D-mannosaminouronate biosynthesis	0	1	1	0	0	#DIV/0!	FALSE
334	rxn00299	H2O + GTP -> Formate + H+ + 7,8-Dihydroneopterin 3-triphosphate	Folate biosynthesis	1.40048	0.161371	0.392297	0.0456448	0.0493156	FALSE	FALSE
335	rxn00300	3 H2O + GTP -> PPi + Formate + H+ + 2,5-Diamino-6-(5-phosphoribosylamino)-4-pyrimidineone	Riboflavin metabolism	10201.3	0	0	3.69284e-05	3.0241e-05	FALSE	FALSE
336	rxn00301	H2O + GTP -> PPi + GMP	Purine metabolism	3.12675	0.001767	0.005753	0.106348	0.0374448	TRUE	TRUE
337	rxn00302	H2O + GTP -> Formamidopyrimidine nucleoside triphosphate	Folate biosynthesis	32.6385	0	0	-6.25921e-14	-8.12151e-14	TRUE	FALSE
338	rxn00303	ATP + GTP -> AMP + Guanosine 5-triphosphate,3-diphosphate	ppGpp biosynthesis	9.92726	0	0	0.502924	0.119344	TRUE	TRUE
339	rxn00313	H+ + Meso-2,6-Diaminopimelate -> CO2 + L-Lysine	Lysine biosynthesis	2.11143	0.034735	0.092114	0.081837	0.0512954	TRUE	FALSE
340	rxn00324	NADPH + Glyoxalate + H+ <=> NADP + Glycolate	Pyruvate metabolism	23.9865	0	0	0.519794	1.11468	TRUE	TRUE
341	rxn00327	H2O + 2 H+ + Ureidoglycolate -> CO2 + 2 NH3 + Glyoxalate	Allantoin degradation	2.45503	0.014087	0.039956	0.0347703	0.0559929	TRUE	FALSE
342	rxn00328	Pyruvate + Glyoxalate <=> 4-Hydroxy-2-oxoglutarate	Pentose phosphate pathway	0	1	1	0	0	#DIV/0!	FALSE
343	rxn00330	H2O + Acetyl-CoA + Glyoxalate -> CoA + H+ + L-Malate	Pyruvate metabolism	14.9995	0	0	7.52319	10.0963	TRUE	TRUE
344	rxn00333	O2 + Glycolate -> H2O2 + Glyoxalate	Glyoxylate and dicarboxylate metabolism	11.2305	0	0	0.00662113	0.0403562	TRUE	FALSE
345	rxn00336	Isocitrate -> Succinate + Glyoxalate	Glyoxylate and dicarboxylate metabolism	7.67011	0	0	1.71809	1.17022	TRUE	TRUE
346	rxn00337	ATP + L-Aspartate + H+ <=> ADP + 4-Phospho-L-aspartate	Glycine, serine and threonine metabolism	6.48345	0	0	0.464283	0.744723	TRUE	TRUE
347	rxn00338	O2 + L-Aspartate -> H2O2 + H+ + Iminoaspartate	Alanine, aspartate and glutamate metabolism	0	1	1	0	0	#DIV/0!	FALSE
348	rxn00346	L-Aspartate + H+ -> CO2 + Beta-Alanine	Pantothenate and CoA biosynthesis	35.0124	0	0	0.655363	2.75082	TRUE	TRUE
349	rxn00347	L-Aspartate -> NH3 + Fumarate	Alanine, aspartate and glutamate metabolism	21.6475	0	0	18.9703	14.8697	TRUE	TRUE
350	rxn00351	ATP + Glycine + Gamma-Glutamylcysteine -> ADP + Phosphate + GSH + H+	Glutathione metabolism	2.56855	0.010212	0.029619	0.0845899	0.136355	TRUE	TRUE
351	rxn00361	ATP + APS -> ADP + 3-Phosphoadenylylsulfate	Sulfur metabolism	5.20018	0	1e-06	0.0351055	0.100107	TRUE	TRUE
352	rxn00363	H2O + CMP -> Phosphate + H+ + Cytidine	Pyrimidine metabolism	3.1637	0.001558	0.005132	3.22871e-14	0.0668402	TRUE	FALSE
353	rxn00364	ATP + CMP <=> ADP + CDP	Pyrimidine salvage	9.68622	0	0	8.0008	6.76526	FALSE	TRUE
354	rxn00371	NAD + Formate -> NADH + CO2	Glyoxylate and dicarboxylate metabolism	11.2967	0	0	3.35748	4.44666	TRUE	TRUE
355	rxn00374	H2O + Formamide -> NH3 + Formate	Cyanoamino acid metabolism	0.698488	0.484872	1	0.0085168	0.00960748	FALSE	FALSE
356	rxn00375	H2O + N-Formyl-L-glutamate -> L-Glutamate + Formate	Histidine metabolism	32.4322	0	0	1.20521	0.858224	TRUE	TRUE
357	rxn00379	ATP + Sulfate + H+ -> PPi + APS	Sulfur metabolism	4.66648	3e-06	1.4e-05	0.170271	0.312225	TRUE	TRUE
358	rxn00392	ATP + Riboflavin -> ADP + FMN	Riboflavin metabolism	10201.3	0	0	3.69284e-05	3.0241e-05	FALSE	FALSE
359	rxn00394	H2O + L-Arginine -> Ornithine + Urea	Arginine and proline metabolism	4.01701	5.9e-05	0.000233	0.834602	0.890583	FALSE	TRUE
360	rxn00395	H2O + L-Arginine -> NH3 + Citrulline	Arginine and proline metabolism	4.03985	5.3e-05	0.000212	0.243667	0.127182	TRUE	TRUE
361	rxn00407	H2O + CTP + H+ -> NH3 + UTP	Pyrimidine metabolism	2.64655	0.008132	0.023919	8.76734e-14	0.0635897	TRUE	FALSE
362	rxn00409	ATP + CDP <=> ADP + CTP	Purine salvage	9.65544	0	0	7.98168	6.74959	FALSE	TRUE
363	rxn00410	ATP + NH3 + UTP <=> ADP + Phosphate + CTP + 2 H+	Pyrimidine de novo biosynthesis	2.4462	0.014437	0.040815	-0.293463	-0.128534	TRUE	TRUE
364	rxn00412	H2O + ATP + L-Glutamine + UTP -> ADP + Phosphate + L-Glutamate + CTP + 2 H+	Pyrimidine de novo biosynthesis	2.25115	0.024376	0.066836	0.407284	0.285327	TRUE	TRUE
365	rxn00414	H2O + 2 ATP + L-Glutamine + H2CO3 -> 2 ADP + Phosphate + L-Glutamate + H+ + Carbamoylphosphate	Pyrimidine de novo biosynthesis	2.24792	0.024581	0.067356	0.637521	0.756619	FALSE	TRUE
366	rxn00416	H2O + ATP + L-Aspartate + L-Glutamine -> PPi + AMP + L-Glutamate + L-Asparagine	Alanine, aspartate and glutamate metabolism	7.75909	0	0	0.195714	0.0655694	TRUE	TRUE
367	rxn00420	H2O + Phosphoserine -> Phosphate + L-Serine + H+	Glycine, serine and threonine metabolism	7.64032	0	0	8.71928	10.0486	FALSE	TRUE
368	rxn00423	Acetyl-CoA + L-Serine -> CoA + O-Acetyl-L-serine	Cysteine and methionine metabolism	1.59539	0.110626	0.274676	0.101476	0.201873	TRUE	TRUE
369	rxn00429	H2O + NAD + Formaldehyde -> NADH + Formate + 2 H+	Chloroalkane and chloroalkene degradation	0.258163	0.796281	1	2.85879e-11	2.85513e-11	FALSE	FALSE
370	rxn00433	H2O + O2 + Sarcosine -> H2O2 + Glycine + Formaldehyde	Glycine, serine and threonine metabolism	1.63257	0.102561	0.255669	7.50919e-12	8.19166e-12	FALSE	FALSE
371	rxn00453	MTTL + O-Acetyl-L-homoserine -> Acetic acid + L-Methionine + H+	Cysteine and methionine metabolism	0.188061	0.850829	1	0.0299295	0.0303214	FALSE	FALSE
372	rxn00455	H2O + N-Formyl-L-methionine -> Formate + L-Methionine	Cysteine and methionine metabolism	0	1	1	4.54747e-13	4.54747e-13	FALSE	FALSE
373	rxn00459	H2O + Phosphoenolpyruvate <=> 2-Phospho-D-glycerate	Glycolysis	4.10407	4.1e-05	0.000164	12.2453	13.0105	FALSE	TRUE
374	rxn00461	Phosphate + H+ + UDP-N-acetylglucosamine_enolpyruvate <=> UDP-N-acetylglucosamine + Phosphoenolpyruvate	Peptidoglycan biosynthesis	10201.3	0	0	-0.0424906	-0.034796	FALSE	FALSE
375	rxn00463	H2O + UTP -> PPi + UMP	Pyrimidine metabolism	3.74611	0.00018	0.000672	0.0423607	0.124552	TRUE	TRUE
376	rxn00467	2-Oxoglutarate + Ornithine -> L-Glutamate + L-Glutamate5-semialdehyde	Arginine and proline metabolism	3.33473	0.000854	0.002919	0.838064	0.727329	FALSE	TRUE
377	rxn00469	H2O + N-Acetylornithine -> Acetic acid + Ornithine	Arginine and proline metabolism	6.38459	0	0	0.0292902	0.0765329	TRUE	FALSE
378	rxn00470	Ornithine + H+ -> CO2 + Putrescine	Putrescine biosynthesis	19.3666	0	0	1.89123	0.360484	TRUE	TRUE
379	rxn00471	Ornithine -> NH3 + H+ + L-Proline	Arginine and proline metabolism	5.21015	0	1e-06	0.0653025	0.101887	TRUE	TRUE
380	rxn00474	L-Serine + Indol -> H2O + L-Tryptophan	Tryptophan biosynthesis	4.12114	3.8e-05	0.000154	0.110286	0.0884959	FALSE	TRUE
381	rxn00478	O2 + L-Tryptophan -> N-Formylkynurenine	Tryptophan degradation	5.28698	0	1e-06	0.110441	0.080785	TRUE	TRUE
382	rxn00493	L-Glutamate + Phenylpyruvate <=> 2-Oxoglutarate + L-Phenylalanine	Phenylalanine metabolism	2.72933	0.006346	0.018961	0.0331747	0.0177013	TRUE	FALSE
383	rxn00500	NAD + D-Lactate <=> NADH + Pyruvate + H+	Pyruvate metabolism	0	1	1	9.09495e-13	9.09495e-13	FALSE	FALSE
384	rxn00508	H2O + NAD + 4-Oxobutanoate -> NADH + Succinate + 2 H+	Alanine, aspartate and glutamate metabolism	18.9384	0	0	1.46754	0.144111	TRUE	TRUE
385	rxn00509	H2O + NADP + 4-Oxobutanoate -> NADPH + Succinate + 2 H+	Alanine, aspartate and glutamate metabolism	7.16405	0	0	0.387849	0.123765	TRUE	TRUE
386	rxn00512	NAD + Glycolate -> NADH + Glyoxalate + H+	Glycine, serine and threonine metabolism	14.6922	0	0	0.186839	0.468775	TRUE	TRUE
387	rxn00514	H2O + ITP -> PPi + IMP	Purine metabolism	0	1	1	0	0	#DIV/0!	FALSE
388	rxn00515	ATP + IDP <=> ADP + ITP	Purine salvage	83.5402	0	0	32.2645	7.95606	TRUE	TRUE
389	rxn00527	L-Glutamate + P-hydroxyphenylpyruvate <=> 2-Oxoglutarate + L-Tyrosine	Ubiquinone and other terpenoid-quinone biosynthesis	18.9334	0	0	-2.51332	-2.593	FALSE	TRUE
390	rxn00533	ATP + Acetyl-CoA + H2CO3 -> ADP + Phosphate + H+ + Malonyl-CoA	Fatty acid biosynthesis	2.47882	0.013182	0.037631	2.84116	2.98222	FALSE	TRUE
391	rxn00537	H2O + Phosphonoacetaldehyde -> Phosphate + Acetaldehyde	Phosphonate and phosphinate metabolism	0	1	1	4.54636e-13	4.54636e-13	FALSE	FALSE
392	rxn00539	Aminoethanol -> NH3 + Acetaldehyde	Glycerophospholipid metabolism	3.07353	0.002115	0.006815	0.982609	1.14516	FALSE	TRUE
393	rxn00541	Glycine + Acetaldehyde <=> L-Threonine	Glycine, serine and threonine metabolism	7.4508	0	0	-1.95862	-2.23528	FALSE	TRUE
394	rxn00543	NAD + Ethanol <=> NADH + H+ + Acetaldehyde	Pyruvate metabolism	42.6128	0	0	-44.6884	-58.422	TRUE	TRUE
395	rxn00546	NAD + D-mannitol-1-phosphate <=> NADH + H+ + D-fructose-6-phosphate	Fructose and mannose metabolism	0	1	1	0	0	#DIV/0!	FALSE
396	rxn00547	ATP + D-Fructose -> ADP + D-fructose-6-phosphate	Fructose and mannose metabolism	0	1	1	4.54636e-13	4.54692e-13	FALSE	FALSE
397	rxn00549	H2O + D-fructose-1,6-bisphosphate -> Phosphate + H+ + D-fructose-6-phosphate	Glycolysis	23.3512	0	0	1.58327	1.31614	FALSE	TRUE
398	rxn00552	H2O + D-Glucosamine_phosphate -> NH3 + D-fructose-6-phosphate	Amino sugar and nucleotide sugar metabolism	20.7957	0	0	0.0711633	0.0153632	TRUE	FALSE
399	rxn00555	L-Glutamine + D-fructose-6-phosphate -> L-Glutamate + D-Glucosamine_phosphate	Alanine, aspartate and glutamate metabolism	65.3796	0	0	0.747466	0.56955	TRUE	TRUE
400	rxn00558	D-fructose-6-phosphate <=> D-glucose-6-phosphate	Glycolysis	8.51211	0	0	0.215737	0.175327	FALSE	TRUE
401	rxn00559	D-fructose-6-phosphate <=> D-mannose-6-phosphate	GDP-mannose biosynthesis	3.5039	0.000458	0.001623	0.022106	0.0191112	FALSE	FALSE
402	rxn00566	H2O + L-Cysteine -> NH3 + Pyruvate + H2S	Cysteine and methionine metabolism	4.73729	2e-06	1e-05	1.80271	1.63426	FALSE	TRUE
403	rxn00588	O2 + Catechol -> 2 H+ + Cis,cis-Muconate	Chlorocyclohexane and chlorobenzene degradation	0	1	1	1.36424e-12	1.36424e-12	FALSE	FALSE
404	rxn00598	CoA + 3-Oxoadipyl-CoA -> Acetyl-CoA + Succinyl-CoA	Fatty acid degradation	1.33392	0.182229	0.436809	0.00976529	0.00483439	TRUE	FALSE
405	rxn00601	L-Arginine + Succinyl-CoA -> CoA + H+ + N2-Succinyl-L-arginine	Arginine and proline metabolism	3.14299	0.001672	0.005468	0.0316939	0.0693124	TRUE	FALSE
406	rxn00602	(R)-Methylmalonyl-CoA -> Succinyl-CoA	Valine, leucine and isoleucine degradation	19.7636	0	0	1.01603	1.34285	TRUE	TRUE
407	rxn00604	NADPH + H+ + 6-Phospho-D-glucono-1-5-lactone <=> NADP + D-glucose-6-phosphate	Pentose phosphate pathway	2.27633	0.022826	0.062822	-0.0376278	-0.0273923	TRUE	FALSE
408	rxn00611	NAD + Glycerol-3-phosphate <=> NADH + H+ + Glycerone-phosphate	Glycerophospholipid metabolism	16.8752	0	0	-10.3396	-7.69886	TRUE	TRUE
409	rxn00612	NADPH + H+ + Glycerone-phosphate <=> NADP + Glycerol-3-phosphate	Glycerophospholipid metabolism	10.1722	0	0	-0.895557	0.0573729	TRUE	TRUE
410	rxn00615	ATP + Glycerol -> ADP + Glycerol-3-phosphate	Glycerol metabolism	0.123614	0.901621	1	2.14744	2.00811	FALSE	TRUE
411	rxn00616	FAD + Glycerol-3-phosphate -> Glycerone-phosphate + FADH2	Glycerophospholipid metabolism	5.3239	0	1e-06	3.01432	3.68429	TRUE	TRUE
412	rxn00623	3 H2O + 3 NADP + H2S <=> 3 NADPH + 4 H+ + Sulfite	Sulfur metabolism	4.66648	3e-06	1.4e-05	-0.170271	-0.312225	TRUE	TRUE
413	rxn00629	NAD + D-Mannitol <=> NADH + H+ + D-Fructose	Fructose and mannose metabolism	0	1	1	4.54636e-13	4.54692e-13	FALSE	FALSE
414	rxn00638	H2O + 2 NAD + GDP-mannose -> 2 NADH + 3 H+ + GDP-D-mannuronate	Fructose and mannose metabolism	0.229398	0.818559	1	0.00487172	0.00498203	FALSE	FALSE
415	rxn00640	Phosphate + H+ + GDP-mannose <=> GDP + D-Mannose1-phosphate	Fructose and mannose metabolism	9.57354	0	0	0.0188426	-0.0140376	TRUE	FALSE
416	rxn00642	GDP-mannose -> H2O + GDP-4-dehydro-D-rhamnose	Fructose and mannose metabolism	10165.9	0	0	0.0172195	0.0141111	FALSE	FALSE
417	rxn00646	ATP + L-Glutamate + L-Cysteine -> ADP + Phosphate + H+ + Gamma-Glutamylcysteine	Glutathione metabolism	2.56855	0.010212	0.029619	0.0845899	0.136355	TRUE	TRUE
418	rxn00649	H2S + O-Acetyl-L-serine -> Acetic acid + H+ + L-Cysteine	Cysteine and methionine metabolism	1.59539	0.110626	0.274676	0.101476	0.201873	TRUE	TRUE
419	rxn00650	H2O + Cys-Gly -> Glycine + L-Cysteine	Glutathione metabolism	4.07231	4.7e-05	0.000187	0.492293	0.42891	FALSE	TRUE
420	rxn00654	H2O + 2 H+ + 3-Ureidopropanoate -> CO2 + NH3 + Beta-Alanine	Pyrimidine metabolism	3.27722	0.001048	0.00355	0.0270207	0.0437698	TRUE	FALSE
421	rxn00656	Pyruvate + Beta-Alanine <=> L-Alanine + 3-Oxopropanoate	Valine, leucine and isoleucine degradation	42.1263	0	0	0.385376	4.39479	TRUE	TRUE
422	rxn00669	ATP + CoA + Propanoate -> ADP + Phosphate + Propanoyl-CoA	Propanoate metabolism	0	1	1	0	0	#DIV/0!	FALSE
423	rxn00670	CoA + Propanoylphosphate -> Phosphate + H+ + Propanoyl-CoA	Taurine and hypotaurine metabolism	3.99591	6.4e-05	0.000253	-8.78408e-16	-8.73968e-16	FALSE	FALSE
424	rxn00671	NAD + CoA + 3-Oxo-2-methylpropanoate -> NADH + CO2 + Propanoyl-CoA	Valine, leucine and isoleucine degradation	5.69981	0	0	2.94139e-11	2.56746e-11	FALSE	FALSE
425	rxn00675	CoA + Propionyladenylate -> AMP + Propanoyl-CoA	Propanoate metabolism	0	1	1	0	0	#DIV/0!	FALSE
426	rxn00676	CoA + 2-Methylacetoacetyl-CoA <=> Acetyl-CoA + Propanoyl-CoA	Fatty acid degradation	2.57511	0.010021	0.029122	1.90873	1.93533	FALSE	TRUE
427	rxn00679	H2O + Oxaloacetate + Propanoyl-CoA -> CoA + H+ + 2-Methylcitrate	Propanoate metabolism	19.7494	0	0	0.892706	0.592478	TRUE	TRUE
428	rxn00686	NADPH + H+ + Dihydrofolate <=> NADP + Tetrahydrofolate	One carbon pool by folate	2024.92	0	0	0.0561113	0.0459639	FALSE	FALSE
429	rxn00689	ATP + L-Glutamate + Tetrahydrofolate <=> ADP + Phosphate + H+ + THF-L-glutamate	Folate biosynthesis	0	1	1	0	0	#DIV/0!	FALSE
430	rxn00691	H2O + 10-Formyltetrahydrofolate -> Formate + H+ + Tetrahydrofolate	Glyoxylate and dicarboxylate metabolism	2.76883	0.005626	0.016901	12.529	13.0725	FALSE	TRUE
431	rxn00692	H2O + Glycine + 5-10-Methylenetetrahydrofolate <=> L-Serine + Tetrahydrofolate	Glycine, serine and threonine metabolism	11.0977	0	0	-6.07338	-8.01828	TRUE	TRUE
432	rxn00693	Homocysteine + 5-Methyltetrahydrofolate -> L-Methionine + Tetrahydrofolate	Cysteine and methionine metabolism	3.3156	0.000914	0.003111	0.0203727	0.0424735	TRUE	FALSE
433	rxn00695	ATP + Glucose-1-phosphate -> PPi + ADPglucose	Glycogen biosynthesis	14.601	0	0	0.127306	0.1023	FALSE	TRUE
434	rxn00701	UDP-glucose + D-Galactose_1-phosphate <=> UDP-galactose + Glucose-1-phosphate	Galactose metabolism	0	1	1	0	0	#DIV/0!	FALSE
435	rxn00704	D-glucose-6-phosphate <=> Glucose-1-phosphate	Glycolysis	8663.18	0	0	0.178109	0.147935	FALSE	TRUE
436	rxn00707	CMP + IDP <=> ITP + Cytidine	Pyrimidine metabolism	3.16414	0.001555	0.005128	-1.46459e-05	-0.0668582	TRUE	FALSE
437	rxn00708	H2O + UMP -> Phosphate + H+ + Uridine	Pyrimidine metabolism	4.49413	7e-06	3.1e-05	0.007991	0.0486856	TRUE	FALSE
438	rxn00710	H+ + Orotidylic_acid -> CO2 + UMP	Pyrimidine de novo biosynthesis	0.544495	0.586101	1	0.493639	0.513054	FALSE	TRUE
439	rxn00711	PPi + UMP -> Uracil + PRPP	Pyrimidine salvage	0.483592	0.628676	1	0.248955	0.270502	FALSE	TRUE
440	rxn00714	H2O + UppppU -> UTP + UMP	Pyrimidine metabolism	0	1	1	0	0	#DIV/0!	FALSE
441	rxn00717	H2O + H+ + Cytosine -> NH3 + Uracil	Pyrimidine salvage	0	1	1	4.54747e-13	4.54747e-13	FALSE	FALSE
442	rxn00720	NADPH + H+ + Uracil <=> NADP + Hydrouracil	Pyrimidine metabolism	3.27722	0.001048	0.00355	0.0270207	0.0437698	TRUE	FALSE
443	rxn00726	NH3 + Chorismate -> H2O + Pyruvate + H+ + Anthranilate	Tryptophan biosynthesis	2.82379	0.004746	0.014446	0.0108356	0.0205179	TRUE	FALSE
444	rxn00727	L-Glutamine + Chorismate -> Pyruvate + L-Glutamate + H+ + Anthranilate	Tryptophan biosynthesis	2.02449	0.04292	0.112116	2.84471e-06	0.000904837	TRUE	FALSE
445	rxn00728	H2O + L-Kynurenine -> L-Alanine + H+ + Anthranilate	Tryptophan degradation	5.28698	0	1e-06	0.110441	0.080785	TRUE	TRUE
446	rxn00737	L-Threonine -> NH3 + 2-Oxobutyrate	Glycine, serine and threonine metabolism	2.051	0.040267	0.105502	0.0523486	0.0690833	TRUE	FALSE
447	rxn00742	H2O + Cystathionine -> NH3 + L-Cysteine + 2-Oxobutyrate	Glycine, serine and threonine metabolism	2.13282	0.03294	0.087832	0.0578756	0.0440796	TRUE	FALSE
448	rxn00747	Glycerone-phosphate <=> Glyceraldehyde3-phosphate	Glycolysis	25.0132	0	0	-3.52956	-2.86698	FALSE	TRUE
449	rxn00756	H2O + Choline sulfate -> Sulfate + H+ + Choline	Betaine biosynthesis	0	1	1	4.54969e-13	4.54969e-13	FALSE	FALSE
450	rxn00763	NAD + Glycerol <=> NADH + H+ + D-Glyceraldehyde	Glycerol metabolism	22.4067	0	0	1.8439	1.46696	TRUE	TRUE
451	rxn00770	ATP + Ribose-5-phosphate <=> AMP + PRPP	Pentose phosphate pathway	2.96989	0.002979	0.009423	1.36156	1.2602	FALSE	TRUE
452	rxn00772	ATP + D-Ribose -> ADP + Ribose-5-phosphate	Pentose phosphate pathway	0.8852	0.376049	0.849174	0.375005	0.455194	TRUE	TRUE
453	rxn00775	H2O + ADPribose -> AMP + Ribose-5-phosphate	Purine metabolism	1.0758	0.282018	0.654443	0.05823	0.0593273	FALSE	FALSE
454	rxn00776	H2O + Pseudouridine 5-phosphate <=> Uracil + Ribose-5-phosphate	Pseudouridine degradation	0	1	1	4.52971e-13	4.52971e-13	FALSE	FALSE
455	rxn00777	Ribose-5-phosphate <=> D-Ribulose5-phosphate	Pentose phosphate pathway	9.77784	0	0	-0.620891	-0.527978	FALSE	TRUE
456	rxn00782	NADP + Phosphate + Glyceraldehyde3-phosphate -> NADPH + 1,3-Bisphospho-D-glycerate	Glycolysis	1.17509	0.239959	0.563432	0.0647584	0.0358336	TRUE	FALSE
457	rxn00785	D-fructose-6-phosphate + Glyceraldehyde3-phosphate <=> D-Xylulose5-phosphate + D-Erythrose4-phosphate	Pentose phosphate pathway	6.87999	0	0	0.439162	0.37261	FALSE	TRUE
458	rxn00786	D-fructose-1,6-bisphosphate -> Glycerone-phosphate + Glyceraldehyde3-phosphate	Glycolysis	9.11605	0	0	0.243933	0.136881	TRUE	TRUE
459	rxn00789	ATP + PRPP -> PPi + Phosphoribosyl-ATP	Histidine metabolism	6.25785	0	0	0.0509091	0.0215011	TRUE	FALSE
460	rxn00790	H2O + L-Glutamine + PRPP -> PPi + L-Glutamate + 5-Phosphoribosylamine	Purine de novo biosynthesis	4.17227	3e-05	0.000125	0.730707	0.84265	FALSE	TRUE
461	rxn00791	PPi + N-5-phosphoribosyl-anthranilate <=> Anthranilate + PRPP	Tryptophan biosynthesis	4.12114	3.8e-05	0.000154	-0.110286	-0.0884959	FALSE	TRUE
462	rxn00792	ATP + H+ + BIOT -> PPi + Biotinyl-5-AMP	Biotin metabolism	0	1	1	0	0	#DIV/0!	FALSE
463	rxn00796	2 S + Dethiobiotin <=> BIOT + H2S	Biotin metabolism	0	1	1	0	0	#DIV/0!	FALSE
464	rxn00799	H2O + Fumarate <=> L-Malate	Citrate cycle	11.0552	0	0	50.931	47.1565	FALSE	TRUE
465	rxn00800	AMP + Fumarate <=> Adenylosuccinate	Purine de novo biosynthesis	1.26164	0.207078	0.492855	-0.309571	-0.326519	FALSE	TRUE
466	rxn00802	L-Arginine + Fumarate <=> L-Argininosuccinate	Arginine and proline metabolism	0.893898	0.371377	0.839057	-0.365616	-0.333209	FALSE	TRUE
467	rxn00804	H2O + NAD + L-Leucine -> NADH + NH3 + H+ + 4MOP	Valine, leucine and isoleucine degradation	15.2004	0	0	2.8363	3.41232	TRUE	TRUE
468	rxn00806	L-Glutamate + 4MOP <=> 2-Oxoglutarate + L-Leucine	Valine, leucine and isoleucine degradation	14.5237	0	0	0.827501	1.39894	TRUE	TRUE
469	rxn00831	H2O + IMP -> Phosphate + H+ + Inosine	Purine metabolism	19.4815	0	0	0.0204584	0.181038	TRUE	TRUE
470	rxn00832	H2O + IMP <=> FAICAR	Purine de novo biosynthesis	3.10852	0.00188	0.006075	-0.781616	-0.864151	FALSE	TRUE
471	rxn00834	H2O + NAD + IMP -> NADH + H+ + XMP	Purine de novo biosynthesis	7.31377	0	0	0.170866	0.0991924	TRUE	TRUE
472	rxn00836	PPi + IMP -> PRPP + HYXN	Purine metabolism	1.48183	0.138386	0.339931	0.280721	0.257401	FALSE	TRUE
473	rxn00838	GTP + L-Aspartate + IMP -> Phosphate + GDP + 2 H+ + Adenylosuccinate	Purine de novo biosynthesis	1.26164	0.207078	0.492855	0.309571	0.326519	FALSE	TRUE
474	rxn00839	ATP + DADP <=> ADP + DATP	Purine salvage	10201.3	0	0	0.0185479	0.0151891	FALSE	FALSE
475	rxn00851	ATP + 2 D-Alanine -> ADP + Phosphate + H+ + Ala-Ala	Alanine, aspartate and glutamate metabolism	691.08	0	0	0.0385735	0.0315276	FALSE	FALSE
476	rxn00853	H2O + 2 H+ + N-Carbamoylputrescine -> CO2 + NH3 + Putrescine	Arginine and proline metabolism	34.5634	0	0	0.085688	0.280699	TRUE	TRUE
477	rxn00856	2-Oxoglutarate + Putrescine -> L-Glutamate + 4-Aminobutanal	Putrescine degradation	20.6647	0	0	1.81324	0.191379	TRUE	TRUE
478	rxn00858	H2O + Agmatine <=> Urea + Putrescine	Putrescine degradation	25.9263	0	0	-0.0784556	-0.346767	TRUE	TRUE
479	rxn00863	H2O + NAD + L-Histidinal <=> NADH + 2 H+ + L-Histidine	Histidine metabolism	6.25785	0	0	0.0509091	0.0215011	TRUE	FALSE
480	rxn00867	NH3 + Urocanate <=> L-Histidine	Histidine metabolism	32.4093	0	0	-1.21373	-0.867832	TRUE	TRUE
481	rxn00868	NADH + H+ + Butanoyl-2-enoyl-CoA <=> NAD + Butanoyl-CoA	Butanoate metabolism	3.9136	9.1e-05	0.00035	0.527699	0.214796	TRUE	TRUE
482	rxn00872	FAD + Butanoyl-CoA -> Butanoyl-2-enoyl-CoA + FADH2	Fatty acid degradation	3.64825	0.000264	0.000956	0.54997	0.259081	TRUE	TRUE
483	rxn00874	CoA + 3-Oxohexanoyl-CoA <=> Acetyl-CoA + Butanoyl-CoA	Fatty acid degradation	6.28686	0	0	0.022271	0.0442851	TRUE	FALSE
484	rxn00881	H2O + Inositol_1-phosphate -> Phosphate + H+ + L-Inositol	Streptomycin biosynthesis	0	1	1	0	0	#DIV/0!	FALSE
485	rxn00882	H2O + Inositol 4-phosphate -> Phosphate + H+ + L-Inositol	Streptomycin biosynthesis	0	1	1	0	0	#DIV/0!	FALSE
486	rxn00883	H2O + Inositol_3-phosphate -> Phosphate + H+ + L-Inositol	Streptomycin biosynthesis	0	1	1	0	0	#DIV/0!	FALSE
487	rxn00898	2,3-Dihydroxy-isovalerate -> H2O + 3-Methyl-2-oxobutanoate	Pantothenate and CoA biosynthesis	1.70685	0.08785	0.2214	0.188424	0.190865	FALSE	TRUE
488	rxn00902	H2O + Acetyl-CoA + 3-Methyl-2-oxobutanoate -> CoA + H+ + 2-Isopropylmalate	Valine, leucine and isoleucine degradation	0.266138	0.790133	1	0.314896	0.295723	FALSE	TRUE
489	rxn00907	NADPH + 5-10-Methenyltetrahydrofolate <=> NADP + 5-10-Methylenetetrahydrofolate	One carbon pool by folate	5.44331	0	0	-13.4582	-14.6082	FALSE	TRUE
490	rxn00908	NAD + Glycine + Tetrahydrofolate -> NADH + CO2 + NH3 + 5-10-Methylenetetrahydrofolate	Glyoxylate and dicarboxylate metabolism	10.9456	0	0	7.46131	6.67842	FALSE	TRUE
491	rxn00910	NADPH + H+ + 5-10-Methylenetetrahydrofolate -> NADP + 5-Methyltetrahydrofolate	One carbon pool by folate	3.69885	0.000217	0.000806	0.0350105	0.0726951	TRUE	FALSE
492	rxn00912	H2O + 3-Methyl-2-oxobutanoate + 5-10-Methylenetetrahydrofolate <=> Tetrahydrofolate + 2-Dehydropantoate	Pantothenate and CoA biosynthesis	10201.4	0	0	4.26728e-05	3.49452e-05	FALSE	FALSE
493	rxn00913	H2O + GMP -> Phosphate + H+ + Guanosine	Purine metabolism	4.54696	5e-06	2.5e-05	0.000166104	0.0400171	TRUE	FALSE
494	rxn00915	PPi + GMP -> PRPP + Guanine	Purine salvage	1.78961	0.073517	0.186679	0.110863	0.0670068	TRUE	TRUE
495	rxn00917	H2O + ATP + L-Glutamine + XMP -> PPi + AMP + L-Glutamate + H+ + GMP	Purine de novo biosynthesis	0.994508	0.319976	0.732788	0.328243	0.29688	FALSE	TRUE
496	rxn00927	H2O + Adenosine -> D-Ribose + Adenine	Purine salvage	5.70623	0	0	0.127047	0.287612	TRUE	TRUE
497	rxn00929	NADH + H+ + 1-Pyrroline-5-carboxylate -> NAD + L-Proline	Arginine and proline metabolism	3.27014	0.001075	0.003634	0.269243	0.141423	TRUE	TRUE
498	rxn00931	NADPH + H+ + 1-Pyrroline-5-carboxylate -> NADP + L-Proline	Arginine and proline metabolism	4.19855	2.7e-05	0.000113	0.446441	0.584348	TRUE	TRUE
499	rxn00935	FAD + L-Malate -> Oxaloacetate + FADH2	Citrate cycle	17.0181	0	0	1.106	3.42133	TRUE	TRUE
500	rxn00938	H2O + Nicotinamide -> NH3 + Niacin	Nicotinate and nicotinamide metabolism	4.4144	1e-05	4.4e-05	0.0258485	0.0377422	TRUE	FALSE
501	rxn00950	H2O + Cystathionine <=> NH3 + Pyruvate + Homocysteine	Cysteine and methionine metabolism	2.67325	0.007512	0.02223	0.300791	0.213943	TRUE	TRUE
502	rxn00952	H2S + O-Acetyl-L-homoserine -> Acetic acid + H+ + Homocysteine	Cysteine and methionine metabolism	0.109326	0.912944	1	0.0176287	0.0212058	TRUE	FALSE
503	rxn00953	L-Serine + Homocysteine -> H2O + Cystathionine	Cysteine and methionine metabolism	0.515125	0.606466	1	0.485692	0.492738	FALSE	TRUE
504	rxn00962	NADPH + O2 + H+ + 4-Hydroxybenzoate -> H2O + NADP + Protocatechuate	Benzoate degradation	1.33392	0.182229	0.436809	0.00976529	0.00483439	TRUE	FALSE
505	rxn00966	Chorismate -> Pyruvate + 4-Hydroxybenzoate	Ubiquinone and other terpenoid-quinone biosynthesis	2.30217	0.021325	0.058878	0.0699098	0.0579762	FALSE	FALSE
506	rxn00974	H2O + Cis-Aconitate <=> Citrate	Citrate cycle	4.81841	1e-06	7e-06	-19.8768	-20.7998	FALSE	TRUE
507	rxn00979	H2O + NAD + Glycolaldehyde <=> NADH + 2 H+ + Glycolate	Glyoxylate and dicarboxylate metabolism	1.31353	0.189003	0.451805	0.00591625	0.0159089	TRUE	FALSE
508	rxn00980	H2O + 2-Phosphoglycolate -> Phosphate + H+ + Glycolate	Glyoxylate and dicarboxylate metabolism	0	1	1	4.54747e-13	4.54747e-13	FALSE	FALSE
509	rxn00985	ATP + H+ + Propanoate <=> ADP + Propanoylphosphate	Taurine and hypotaurine metabolism	0	1	1	-8.88178e-16	-8.88178e-16	FALSE	FALSE
510	rxn00986	ATP + H+ + Propanoate -> PPi + Propionyladenylate	Propanoate metabolism	0	1	1	0	0	#DIV/0!	FALSE
511	rxn00988	ATP + CoA + H+ + Acetoacetate -> PPi + AMP + Acetoacetyl-CoA	Valine, leucine and isoleucine degradation	3.13624	0.001711	0.005575	0.230199	0.208979	FALSE	TRUE
512	rxn00991	Acetyl-CoA + Acetoacetate <=> HMG-CoA	Valine, leucine and isoleucine degradation	5.70105	0	0	-2.16113	-2.24223	FALSE	TRUE
513	rxn00992	NAD + (R)-3-Hydroxybutanoate <=> NADH + H+ + Acetoacetate	Butanoate metabolism	1.25982	0.207736	0.493076	-0.0240804	-0.0125552	TRUE	FALSE
514	rxn00993	H2O + Fumarylacetoacetate -> H+ + Fumarate + Acetoacetate	Tyrosine metabolism	18.8119	0	0	2.51509	2.59397	FALSE	TRUE
515	rxn00999	O2 + Phenylpyruvate -> CO2 + 2-Hydroxyphenylacetate	Ubiquinone and other terpenoid-quinone biosynthesis	0	1	1	0	0	#DIV/0!	FALSE
516	rxn01000	H+ + Prephenate -> H2O + CO2 + Phenylpyruvate	Phenylalanine, tyrosine and tryptophan biosynthesis	2.72933	0.006346	0.018961	0.0331747	0.0177013	TRUE	FALSE
517	rxn01011	NAD + Glycerate <=> NADH + H+ + Hydroxypyruvate	Glycine, serine and threonine metabolism	11.1451	0	0	-0.0488433	-0.0787135	TRUE	FALSE
518	rxn01013	NADPH + H+ + Hydroxypyruvate <=> NADP + Glycerate	Glycine, serine and threonine metabolism	12.0892	0	0	-0.0488433	-0.0803512	TRUE	FALSE
519	rxn01015	Hydroxypyruvate -> Tartronate semialdehyde	Glyoxylate and dicarboxylate metabolism	4.42001	1e-05	4.3e-05	8.26432e-14	0.00163771	TRUE	FALSE
520	rxn01018	L-Aspartate + Carbamoylphosphate -> Phosphate + 2 H+ + N-Carbamoyl-L-aspartate	Pyrimidine de novo biosynthesis	0.544495	0.586101	1	0.493639	0.513054	FALSE	TRUE
521	rxn01019	Ornithine + Carbamoylphosphate -> Phosphate + 2 H+ + Citrulline	Arginine and proline metabolism	4.42508	1e-05	4.2e-05	0.131705	0.233584	TRUE	TRUE
522	rxn01022	Phosphate + H+ + 5-Methylthioadenosine <=> Adenine + Methylthioribose-1-phosphate	Cysteine and methionine metabolism	2.96459	0.003031	0.009538	0.053362	0.0731573	TRUE	FALSE
523	rxn01025	H2O + H+ + 5-Methylcytosine -> NH3 + Thymine	Pyrimidine metabolism	0.599981	0.548519	1	3.93732e-13	3.93732e-13	FALSE	FALSE
524	rxn01028	NADPH + H+ + Thymine <=> NADP + Dihydrothymine	Pyrimidine metabolism	0.599981	0.548519	1	-7.99361e-18	-7.99361e-18	FALSE	FALSE
525	rxn01029	H2O + Agmatine -> NH3 + N-Carbamoylputrescine	Arginine and proline metabolism	34.5634	0	0	0.085688	0.280699	TRUE	TRUE
526	rxn01045	NADH + NH3 + H+ + 3-Methyl-2-oxobutanoate -> H2O + NAD + L-Valine	Valine, leucine and isoleucine degradation	20.2321	0	0	1.59135	0.872372	TRUE	TRUE
527	rxn01068	NAD + L-Threonine -> NADH + H+ + L-2-Amino-acetoacetate	Glycine, serine and threonine metabolism	0	1	1	0	0	#DIV/0!	FALSE
528	rxn01069	H2O + O-Phospho-L-homoserine -> Phosphate + H+ + L-Threonine	Glycine, serine and threonine metabolism	6.87555	0	0	0.20232	0.457573	TRUE	TRUE
529	rxn01093	ATP + H+ + 2,3-Dihydroxybenzoate <=> PPi + (2,3-Dihydroxybenzoyl)adenylate	UNKNOWN	0	1	1	0	0	#DIV/0!	FALSE
530	rxn01100	ATP + H+ + 3-Phosphoglycerate <=> ADP + 1,3-Bisphospho-D-glycerate	Glycolysis	18.5616	0	0	3.81363	3.18487	FALSE	TRUE
531	rxn01101	NAD + 3-Phosphoglycerate <=> NADH + H+ + 3-Phosphonooxypyruvate	Glycine, serine and threonine metabolism	7.64018	0	0	8.71933	10.0487	FALSE	TRUE
532	rxn01102	ATP + Glycerate -> ADP + 3-Phosphoglycerate	Glycine, serine and threonine metabolism	6.46521	0	0	0.0962754	0.0623754	TRUE	FALSE
533	rxn01103	H2O + 1,3-Bisphospho-D-glycerate -> Phosphate + 2 H+ + 3-Phosphoglycerate	Pyruvate metabolism	1.27181	0.203443	0.484995	0.0485462	0.0456986	FALSE	FALSE
534	rxn01106	3-Phosphoglycerate <=> 2-Phospho-D-glycerate	Glycolysis	4.10412	4.1e-05	0.000164	-12.2453	-13.0105	FALSE	TRUE
535	rxn01116	D-Ribulose5-phosphate <=> D-Xylulose5-phosphate	Pentose phosphate pathway	10.1756	0	0	-0.645038	-0.547774	FALSE	TRUE
536	rxn01117	D-Ribulose5-phosphate <=> D-Arabinose5-phosphate	Lipopolysaccharide biosynthesis	10165.9	0	0	0.0240843	0.0197367	FALSE	FALSE
537	rxn01127	ATP + DAMP <=> ADP + DADP	Purine salvage	0	1	1	0	0	#DIV/0!	FALSE
538	rxn01134	Maltose <=> TRHL	Trehalose biosynthesis	0	1	1	0	0	#DIV/0!	FALSE
539	rxn01137	H2O + H+ + Adenosine -> NH3 + Inosine	Purine metabolism	5.75138	0	0	0.0570474	0.105602	TRUE	TRUE
540	rxn01138	Phosphate + H+ + Adenosine <=> Adenine + Ribose_1-phosphate	Purine salvage	11.0636	0	0	-0.043984	-0.356397	TRUE	TRUE
541	rxn01145	H2O + DTMP -> Phosphate + H+ + Thymidine	Pyrimidine metabolism	0.121619	0.903201	1	-3.52074e-15	-3.52011e-15	FALSE	FALSE
542	rxn01146	Phosphate + H+ + Thymidine <=> Thymine + Deoxyribose-1-phosphate	Pyrimidine metabolism	0.599981	0.548519	1	-3.5314e-15	-3.5314e-15	FALSE	FALSE
543	rxn01192	O2 + Protocatechuate -> 2 H+ + 3-Carboxy-cis,cis-muconate	Benzoate degradation	1.33392	0.182229	0.436809	0.00976529	0.00483439	TRUE	FALSE
544	rxn01199	ATP + D-Lyxulose -> ADP + D-Xylulose5-phosphate	Pentose and glucuronate interconversions	0	1	1	0	0	#DIV/0!	FALSE
545	rxn01200	Ribose-5-phosphate + D-Xylulose5-phosphate <=> Glyceraldehyde3-phosphate + Sedoheptulose7-phosphate	Pentose phosphate pathway	4.81059	2e-06	7e-06	-0.205876	-0.175163	FALSE	TRUE
546	rxn01203	2,4-Dihydroxyhept-2-enedioate -> Pyruvate + 4-Oxobutanoate	Tyrosine metabolism	641.794	0	0	-1.32196e-14	0	TRUE	FALSE
547	rxn01204	L-Glutamate + 4-Oxobutanoate <=> 2-Oxoglutarate + GABA	Alanine, aspartate and glutamate metabolism	20.0462	0	0	-1.85539	-0.267876	TRUE	TRUE
548	rxn01208	H+ + 2-Isopropyl-3-oxosuccinate -> CO2 + 4MOP	Valine, leucine and isoleucine degradation	0.266138	0.790133	1	0.314896	0.295723	FALSE	TRUE
549	rxn01210	ATP + L-Glutamate + 10-Formyltetrahydrofolate -> ADP + Phosphate + H+ + 10-Formyl-THF-L-glutamate	UNKNOWN	0	1	1	0	0	#DIV/0!	FALSE
550	rxn01211	H2O + 5-10-Methenyltetrahydrofolate <=> H+ + 10-Formyltetrahydrofolate	One carbon pool by folate	5.44331	0	0	13.4582	14.6082	FALSE	TRUE
551	rxn01213	Isopentenyldiphosphate + DMAPP -> PPi + Geranyldiphosphate	Terpenoid backbone biosynthesis	374.166	0	0	0.00630645	0.00518894	FALSE	FALSE
552	rxn01218	H2O + DCMP -> Phosphate + H+ + Deoxycytidine	Pyrimidine metabolism	0	1	1	0	0	#DIV/0!	FALSE
553	rxn01219	ATP + DCMP <=> ADP + DCDP	Pyrimidine salvage	2.5564	0.010576	0.030634	0.0487829	0.105765	TRUE	TRUE
554	rxn01225	H2O + H+ + Guanine <=> NH3 + XAN	Purine metabolism	0.165456	0.868585	1	0.111046	0.10706	FALSE	TRUE
555	rxn01226	H2O + Guanosine -> D-Ribose + Guanine	Purine salvage	5.72393	0	0	0.134711	0.0312257	TRUE	TRUE
556	rxn01245	H+ + 4MOP + Lipoamide -> CO2 + S-(3-Methylbutanoyl)-dihydrolipoamide	UNKNOWN	0.015391	0.98772	1	2.32369	2.3091	FALSE	TRUE
557	rxn01252	O2 + Pyridoxol <=> H2O2 + Pyridoxal	Vitamin B6 metabolism	2.03445	0.041906	0.109533	0.255704	0.330026	TRUE	TRUE
558	rxn01255	5-O-1-Carboxyvinyl-3-phosphoshikimate -> Phosphate + H+ + Chorismate	Phenylalanine, tyrosine and tryptophan biosynthesis	3.01232	0.002593	0.008242	0.153237	0.128819	FALSE	TRUE
559	rxn01256	Chorismate -> Prephenate	Phenylalanine, tyrosine and tryptophan biosynthesis	2.8085	0.004977	0.015119	0.034942	0.018672	TRUE	FALSE
560	rxn01257	L-Glutamate + ADC <=> L-Glutamine + Chorismate	Folate biosynthesis	10201.3	0	0	-0.0375472	-0.0307477	FALSE	FALSE
561	rxn01258	Chorismate <=> Isochorismate	Salicylate biosynthesis	0	1	1	0	0	#DIV/0!	FALSE
562	rxn01265	PPi + Nicotinate_ribonucleotide <=> H+ + PRPP + Niacin	Nicotinate and nicotinamide metabolism	4.4144	1e-05	4.4e-05	-0.0258485	-0.0377422	TRUE	FALSE
563	rxn01268	NAD + Prephenate -> NADH + CO2 + P-hydroxyphenylpyruvate	Phenylalanine, tyrosine and tryptophan biosynthesis	3.66152	0.000251	0.000925	0.000952309	0.000434392	TRUE	FALSE
564	rxn01269	NADP + Prephenate -> NADPH + CO2 + P-hydroxyphenylpyruvate	Phenylalanine, tyrosine and tryptophan biosynthesis	1.46675	0.142444	0.348915	0.000814952	0.000536227	TRUE	FALSE
565	rxn01270	Oxaloacetate + Pretyrosine <=> L-Aspartate + Prephenate	Cysteine and methionine metabolism	0	1	1	0	0	#DIV/0!	FALSE
566	rxn01274	H2O + (R)-S-Lactoylglutathione -> GSH + H+ + D-Lactate	Pyruvate metabolism	0	1	1	4.54747e-13	4.54747e-13	FALSE	FALSE
567	rxn01275	ATP + GLCN -> ADP + 6-Phospho-D-gluconate	Pentose phosphate pathway	0	1	1	0	0	#DIV/0!	FALSE
568	rxn01280	NAD + Glycerate <=> NADH + H+ + Tartronate semialdehyde	Glyoxylate and dicarboxylate metabolism	16.441	0	0	-0.0383887	-0.114166	TRUE	TRUE
569	rxn01281	NADPH + H+ + Tartronate semialdehyde <=> NADP + Glycerate	Glyoxylate and dicarboxylate metabolism	21.2201	0	0	0.0411873	-0.0640916	TRUE	FALSE
570	rxn01294	H+ + Benzoylformate -> CO2 + Benzaldehyde	Aminobenzoate degradation	0	1	1	4.54747e-13	4.54747e-13	FALSE	FALSE
571	rxn01297	H2O + NAD + HYXN <=> NADH + H+ + XAN	Purine metabolism	14.8432	0	0	0.266641	0.430649	TRUE	TRUE
572	rxn01299	H2O + Inosine -> D-Ribose + HYXN	Purine metabolism	2.08171	0.037369	0.098618	0.0210867	0.0428068	TRUE	FALSE
573	rxn01300	ATP + L-Homoserine -> ADP + O-Phospho-L-homoserine	Glycine, serine and threonine metabolism	6.87555	0	0	0.20232	0.457573	TRUE	TRUE
574	rxn01301	NADH + H+ + L-Aspartate4-semialdehyde -> NAD + L-Homoserine	Glycine, serine and threonine metabolism	4.36488	1.3e-05	5.5e-05	1.40831	1.8086	TRUE	TRUE
575	rxn01302	NADPH + H+ + L-Aspartate4-semialdehyde <=> NADP + L-Homoserine	Glycine, serine and threonine metabolism	1.17601	0.239592	0.562874	-1.06835	-1.14997	FALSE	TRUE
576	rxn01303	CoA + O-Acetyl-L-homoserine <=> Acetyl-CoA + L-Homoserine	Cysteine and methionine metabolism	2.10457	0.035329	0.093574	-0.0906183	-0.0798479	FALSE	FALSE
577	rxn01304	Succinyl-CoA + L-Homoserine -> CoA + O-Succinyl-L-homoserine	Cysteine and methionine metabolism	4.06386	4.8e-05	0.000194	0.0319432	0.0490711	TRUE	FALSE
578	rxn01314	NADPH + H+ + Dihydrobiopterin -> NADP + Tetrahydrobiopterin	Folate biosynthesis	23.5489	0	0	0.641831	0.69615	FALSE	TRUE
579	rxn01315	O2 + L-Phenylalanine + Tetrahydrobiopterin -> H2O + L-Tyrosine + Dihydrobiopterin	Phenylalanine metabolism	10.3596	0	0	0.627201	0.658098	FALSE	TRUE
580	rxn01329	D-mannose-6-phosphate <=> D-Mannose1-phosphate	GDP-mannose biosynthesis	3.50714	0.000453	0.001605	0.0220987	0.0191052	FALSE	FALSE
581	rxn01331	H2O + NAD + D-Erythrose4-phosphate <=> NADH + 2 H+ + 4-Phosphoerythronate	Vitamin B6 metabolism	2.84457	0.004447	0.013614	-1.01006e-13	3.41061e-16	TRUE	FALSE
582	rxn01332	H2O + Phosphoenolpyruvate + D-Erythrose4-phosphate -> Phosphate + H+ + DAHP	Phenylalanine, tyrosine and tryptophan biosynthesis	2.63592	0.008391	0.024631	0.209201	0.17771	FALSE	TRUE
583	rxn01333	D-fructose-6-phosphate + D-Erythrose4-phosphate <=> Glyceraldehyde3-phosphate + Sedoheptulose7-phosphate	Pentose phosphate pathway	5.43775	0	0	0.22996	0.1949	FALSE	TRUE
584	rxn01334	Glycerone-phosphate + D-Erythrose4-phosphate <=> Sedoheptulose 1,7-bisphosphate	Glycolysis	0	1	1	0	0	#DIV/0!	FALSE
585	rxn01351	H2O + DGTP -> PPi + DGMP	Purine metabolism	1.00375	0.315497	0.72405	0.0697884	0.0797312	FALSE	FALSE
586	rxn01352	H2O + DGTP -> H+ + Deoxyguanosine + Triphosphate	Purine metabolism	0	1	1	0	0	#DIV/0!	FALSE
587	rxn01353	ATP + DGDP <=> ADP + DGTP	Purine salvage	0.224105	0.822676	1	0.0699791	0.0953354	TRUE	FALSE
588	rxn01355	ATP + Propanoyl-CoA + H2CO3 -> ADP + Phosphate + H+ + (S)-Methylmalonyl-CoA	Valine, leucine and isoleucine degradation	19.7636	0	0	1.01603	1.34285	TRUE	TRUE
589	rxn01358	Phosphate + H+ + Inosine <=> HYXN + Ribose_1-phosphate	Purine metabolism	12.2248	0	0	0.056419	0.243834	TRUE	TRUE
590	rxn01360	O2 + S-Dihydroorotate -> H2O2 + Orotate	Pyrimidine metabolism	4.19299	2.8e-05	0.000115	0.000236581	0.0378129	TRUE	FALSE
591	rxn01362	PRPP + Orotate <=> PPi + Orotidylic_acid	Pyrimidine de novo biosynthesis	0.544495	0.586101	1	0.493639	0.513054	FALSE	TRUE
592	rxn01387	NADPH + H+ + Oxalosuccinate <=> NADP + Isocitrate	Citrate cycle	7.19032	0	0	-18.1588	-19.6296	FALSE	TRUE
593	rxn01388	H2O + Cis-Aconitate <=> Isocitrate	Citrate cycle	4.81841	1e-06	7e-06	19.8768	20.7998	FALSE	TRUE
594	rxn01396	ATP + Pyridoxol -> ADP + Pyridoxine_phosphate	Vitamin B6 metabolism	2.82942	0.004663	0.014215	2.42301e-14	0.0101786	TRUE	FALSE
595	rxn01398	H2O + Pyridoxine_phosphate -> Phosphate + H+ + Pyridoxol	Vitamin B6 metabolism	2.22426	0.026131	0.070977	0.255704	0.340205	TRUE	TRUE
596	rxn01406	H+ + 5-Methylthioadenosine + Spermidine <=> Putrescine + S-Adenosylmethioninamine	Spermidine biosynthesis	3.11825	0.001819	0.005909	-0.0589399	-0.0815152	TRUE	FALSE
597	rxn01416	Sulfite + Thiocyanate <=> HCN + H2S2O3	Cysteine and methionine metabolism	0	1	1	0	0	#DIV/0!	FALSE
598	rxn01434	ATP + L-Aspartate + Citrulline -> PPi + AMP + L-Argininosuccinate	Alanine, aspartate and glutamate metabolism	0.893898	0.371377	0.839057	0.365616	0.333209	FALSE	TRUE
599	rxn01437	H2O + N-Formylkynurenine <=> Formate + H+ + L-Kynurenine	Tryptophan degradation	5.28698	0	1e-06	0.110441	0.080785	TRUE	TRUE
600	rxn01445	H2O + DGMP -> Phosphate + H+ + Deoxyguanosine	Purine metabolism	0	1	1	0	0	#DIV/0!	FALSE
601	rxn01446	Phosphate + H+ + Deoxyguanosine <=> Guanine + Deoxyribose-1-phosphate	Purine metabolism	0.599981	0.548519	1	-1.75149e-15	-1.75149e-15	FALSE	FALSE
602	rxn01451	NADH + H+ + Acetoacetyl-CoA -> NAD + (S)-3-Hydroxybutanoyl-CoA	Fatty acid degradation	12.6012	0	0	0.216272	0.108564	TRUE	TRUE
603	rxn01452	NADPH + H+ + Acetoacetyl-CoA <=> NADP + (S)-3-Hydroxybutanoyl-CoA	Fatty acid degradation	9.15113	0	0	-0.47898	-0.376101	TRUE	TRUE
604	rxn01462	H2O + 4-Guanidinobutanoate <=> Urea + GABA	Arginine and proline metabolism	3.49787	0.000469	0.001651	0.0133664	0.00800398	TRUE	FALSE
605	rxn01465	H2O + S-Dihydroorotate <=> H+ + N-Carbamoyl-L-aspartate	Pyrimidine de novo biosynthesis	0.544495	0.586101	1	-0.493639	-0.513054	FALSE	TRUE
606	rxn01466	Isopentenyldiphosphate + Geranyldiphosphate -> PPi + Farnesyldiphosphate	Terpenoid backbone biosynthesis	374.166	0	0	0.00630645	0.00518894	FALSE	FALSE
607	rxn01475	NADPH + H+ + 6-Phospho-2-dehydro-D-gluconate -> NADP + 6-Phospho-D-gluconate	Pentose phosphate pathway	0	1	1	8.83738e-13	9.09495e-13	FALSE	FALSE
608	rxn01476	H2O + 6-Phospho-D-glucono-1-5-lactone -> H+ + 6-Phospho-D-gluconate	Pentose phosphate pathway	2.27633	0.022826	0.062822	0.0376278	0.0273923	TRUE	FALSE
609	rxn01477	6-Phospho-D-gluconate -> H2O + 2-Keto-3-deoxy-6-phosphogluconate	Pentose phosphate pathway	2.27149	0.023117	0.063544	0.0375848	0.0273792	TRUE	FALSE
610	rxn01480	NAD + 2-Methyl-S-3-hydroxy-propanoate <=> NADH + H+ + 3-Oxo-2-methylpropanoate	Valine, leucine and isoleucine degradation	6.1632	0	0	2.91385e-11	2.51551e-11	FALSE	FALSE
611	rxn01484	H2O + N-Acetyl-D-glucosamine 6-phosphate <=> Acetic acid + D-Glucosamine_phosphate	Amino sugar and nucleotide sugar metabolism	0	1	1	9.09495e-13	9.09495e-13	FALSE	FALSE
612	rxn01485	D-Glucosamine_phosphate <=> D-Glucosamine1-phosphate	UDP-N-acetyl-D-glucosamine biosynthesis	10170.3	0	0	0.676275	0.554147	FALSE	TRUE
613	rxn01486	Isopentenyldiphosphate + Farnesyldiphosphate -> PPi + Geranylgeranyl_diphosphate	Terpenoid backbone biosynthesis	0	1	1	0	0	#DIV/0!	FALSE
614	rxn01492	ATP + D-fructose-1-phosphate -> ADP + D-fructose-1,6-bisphosphate	Fructose and mannose metabolism	22.4362	0	0	1.8272	1.45302	TRUE	TRUE
615	rxn01504	H2O + 3-Methylglutaconyl-CoA <=> HMG-CoA	Valine, leucine and isoleucine degradation	5.70105	0	0	2.16113	2.24223	FALSE	TRUE
616	rxn01507	H2O + DAMP -> Phosphate + H+ + Deoxyadenosine	Purine metabolism	0	1	1	0	0	#DIV/0!	FALSE
617	rxn01509	ATP + DGMP <=> ADP + DGDP	Purine salvage	1.00375	0.315497	0.72405	0.0697884	0.0797312	FALSE	FALSE
618	rxn01512	ATP + DTDP <=> ADP + TTP	Purine salvage	2.43667	0.014823	0.041879	0.0588811	0.113703	TRUE	TRUE
619	rxn01513	ATP + DTMP <=> ADP + DTDP	Pyrimidine salvage	10201.3	0	0	0.0185479	0.0151891	FALSE	FALSE
620	rxn01514	H2O + TTP -> Phosphate + H+ + DTDP	Pyrimidine metabolism	2.71199	0.006688	0.019954	0.0282898	0.088645	TRUE	FALSE
621	rxn01517	ATP + DUMP <=> ADP + DUDP	Pyrimidine metabolism	456.204	0	0	-0.0185641	-0.015201	FALSE	FALSE
622	rxn01519	H2O + DUTP -> PPi + DUMP	Pyrimidine de novo biosynthesis	3.60772	0.000309	0.001109	-3.13205e-14	1.51856e-05	TRUE	FALSE
623	rxn01520	5-10-Methylenetetrahydrofolate + DUMP -> DTMP + Dihydrofolate	Pyrimidine de novo biosynthesis	678.079	0	0	0.0185641	0.0152162	FALSE	FALSE
624	rxn01521	H2O + DUMP -> Phosphate + H+ + Deoxyuridine	Pyrimidine metabolism	0.304954	0.760401	1	-1.74438e-15	-1.74438e-15	FALSE	FALSE
625	rxn01522	H2O + NAD + XAN <=> NADH + H+ + Urate	Purine metabolism	13.8642	0	0	0.171949	0.3181	TRUE	TRUE
626	rxn01538	ATP + Thiamin -> ADP + Thiamine_phosphate	Thiamine metabolism	0	1	1	0	0	#DIV/0!	FALSE
627	rxn01545	H2O + Xanthosine -> D-Ribose + XAN	Purine metabolism	4.09243	4.3e-05	0.000172	0.0841252	0.0448278	TRUE	FALSE
628	rxn01548	Phosphate + H+ + Guanosine <=> Guanine + Ribose_1-phosphate	Purine salvage	7.18345	0	0	-0.134528	0.00882736	TRUE	TRUE
629	rxn01573	NADH + NH3 + H+ + 3MOP -> H2O + NAD + L-Isoleucine	Valine, leucine and isoleucine degradation	18.3016	0	0	0.526215	0.129901	TRUE	TRUE
630	rxn01575	L-Glutamate + 3MOP <=> 2-Oxoglutarate + L-Isoleucine	Valine, leucine and isoleucine degradation	14.8294	0	0	-2.29549	-1.91361	FALSE	TRUE
631	rxn01578	NADH + H+ + Delta1-Piperideine-2-carboxylate <=> NAD + L-Pipecolate	Lysine degradation	2.7799	0.005438	0.016437	0.336689	0.377771	FALSE	TRUE
632	rxn01579	NADPH + H+ + Delta1-Piperideine-2-carboxylate <=> NADP + L-Pipecolate	Lysine degradation	2.7799	0.005438	0.016437	-0.336689	-0.377771	FALSE	TRUE
633	rxn01580	O2 + L-Pipecolate -> H2O2 + Delta1-Piperideine-6-L-carboxylate	Lysine degradation	2.2369	0.025293	0.069003	0.593466	0.64006	FALSE	TRUE
634	rxn01581	FAD + L-Pipecolate <=> Delta1-Piperideine-6-L-carboxylate + FADH2	Lysine degradation	2.2369	0.025293	0.069003	-0.593466	-0.64006	FALSE	TRUE
635	rxn01602	NADPH + H+ + Folate <=> NADP + Dihydrofolate	One carbon pool by folate	0	1	1	0	0	#DIV/0!	FALSE
636	rxn01603	ATP + L-Glutamate + Dihydropteroate -> ADP + Phosphate + H+ + Dihydrofolate	Folate biosynthesis	10201.3	0	0	0.0375472	0.0307477	FALSE	FALSE
637	rxn01620	Glycerone-phosphate + L-Lactaldehyde <=> L-Fuculose1-phosphate	Fructose and mannose metabolism	0	1	1	0	0	#DIV/0!	FALSE
638	rxn01626	H2O + Hydrouracil <=> H+ + 3-Ureidopropanoate	Pyrimidine metabolism	3.27722	0.001048	0.00355	0.0270207	0.0437698	TRUE	FALSE
639	rxn01629	5-Aminolevulinate <=> L-Glutamate1-semialdehyde	Porphyrin and chlorophyll metabolism	66.2725	0	0	0.178719	0.14154	TRUE	TRUE
640	rxn01631	L-Glutamate + 5-Oxopentanoate <=> 2-Oxoglutarate + 5-Aminopentanoate	Lysine degradation	1.49951	0.133743	0.329637	-0.196344	-0.187785	FALSE	TRUE
641	rxn01635	H2O + H+ + 1-Pyrroline-4-hydroxy-2-carboxylate -> NH3 + 2,5-Dioxopentanoate	Arginine and proline metabolism	0	1	1	3.00702e-11	3.00702e-11	FALSE	FALSE
642	rxn01636	L-Glutamate + N-Acetylornithine <=> Ornithine + N-Acetyl-L-glutamate	Arginine and proline metabolism	18.0136	0	0	2.06241	0.457943	TRUE	TRUE
643	rxn01637	L-Glutamate + 2-Acetamido-5-oxopentanoate <=> 2-Oxoglutarate + N-Acetylornithine	Arginine and proline metabolism	17.1696	0	0	2.0917	0.534476	TRUE	TRUE
644	rxn01639	H2O + N-Formimino-L-glutamate -> L-Glutamate + Formamide	Histidine metabolism	0.698488	0.484872	1	0.0085168	0.00960748	FALSE	FALSE
645	rxn01640	H2O + N-Formimino-L-glutamate <=> NH3 + N-Formyl-L-glutamate	Histidine metabolism	32.4322	0	0	1.20521	0.858224	TRUE	TRUE
646	rxn01642	H2O + 4-Imidazolone-5-propanoate -> N-Formimino-L-glutamate	Histidine metabolism	32.4093	0	0	1.21373	0.867832	TRUE	TRUE
647	rxn01643	NADP + Phosphate + L-Aspartate4-semialdehyde <=> NADPH + 4-Phospho-L-aspartate	Glycine, serine and threonine metabolism	6.48345	0	0	-0.464283	-0.744723	TRUE	TRUE
648	rxn01644	Pyruvate + L-Aspartate4-semialdehyde -> 2 H2O + H+ + Dihydrodipicolinate	Lysine biosynthesis	2.87543	0.004035	0.012455	0.124328	0.0860914	TRUE	TRUE
649	rxn01646	Phosphate + N-Ribosylnicotinamide <=> Nicotinamide + Ribose_1-phosphate	Nicotinate and nicotinamide metabolism	2.08753	0.03684	0.097281	-0.0323815	-0.0215852	TRUE	FALSE
650	rxn01647	Phosphate + Nicotinate D-ribonucleoside <=> Niacin + Ribose_1-phosphate	Nicotinate and nicotinamide metabolism	0	1	1	0	0	#DIV/0!	FALSE
651	rxn01649	Phosphate + H+ + Xanthosine <=> XAN + Ribose_1-phosphate	Purine salvage	0.681881	0.495314	1	0.154475	0.125321	FALSE	TRUE
652	rxn01653	ATP + 5-Formyltetrahydrofolate -> ADP + Phosphate + 5-10-Methenyltetrahydrofolate	One carbon pool by folate	3.60772	0.000309	0.001109	0	0.0151739	#DIV/0!	FALSE
653	rxn01664	H2O + H+ + Delta1-Piperideine-6-L-carboxylate -> 2-Aminoadipate 6-semialdehyde	SPONTANEOUS	0	1	1	0	0	#DIV/0!	FALSE
654	rxn01671	ATP + N-Ribosylnicotinamide -> ADP + Nicotinamide_ribonucleotide	Nicotinate and nicotinamide metabolism	2.08753	0.03684	0.097281	0.0323815	0.0215852	TRUE	FALSE
655	rxn01672	H2O + H+ + DCTP -> NH3 + DUTP	Pyrimidine de novo biosynthesis	0.383578	0.701291	1	0.000125915	8.80947e-05	TRUE	FALSE
656	rxn01673	ATP + DCDP <=> ADP + DCTP	Purine salvage	2.40941	0.015979	0.044998	0.0679069	0.121442	TRUE	TRUE
657	rxn01678	ATP + DUDP <=> ADP + DUTP	Purine salvage	2.12082	0.033937	0.090215	-0.000200094	-0.000119083	TRUE	FALSE
658	rxn01682	Glyceraldehyde3-phosphate + Indol <=> Indoleglycerol_phosphate	Tryptophan biosynthesis	4.12114	3.8e-05	0.000154	-0.110286	-0.0884959	FALSE	TRUE
659	rxn01729	H2O + NAD + 5-Oxopentanoate <=> NADH + 2 H+ + Glutaric acid	Lysine degradation	2.76892	0.005624	0.016901	0.240437	0.223252	FALSE	TRUE
660	rxn01739	ATP + Shikimate -> ADP + 3-Phosphoshikimate	Phenylalanine, tyrosine and tryptophan biosynthesis	3.01232	0.002593	0.008242	0.153237	0.128819	FALSE	TRUE
661	rxn01740	NADPH + H+ + 3-Dehydroshikimate <=> NADP + Shikimate	Phenylalanine, tyrosine and tryptophan biosynthesis	3.67758	0.000235	0.00087	0.223388	0.163513	TRUE	TRUE
662	rxn01746	H2O + Allantoate <=> Urea + Ureidoglycolate	Allantoin degradation	2.45503	0.014087	0.039956	0.0347703	0.0559929	TRUE	FALSE
663	rxn01748	H2O + (S)-Allantoin -> H+ + Allantoate	Allantoin degradation	2.16617	0.030298	0.081536	0.0179164	0.0291735	TRUE	FALSE
664	rxn01790	NADPH + H+ + 2-Dehydropantoate <=> NADP + Pantoate	Pantothenate and CoA biosynthesis	10201.4	0	0	4.26728e-05	3.49452e-05	FALSE	FALSE
665	rxn01791	ATP + Beta-Alanine + Pantoate -> PPi + AMP + PAN	Pantothenate and CoA biosynthesis	10201.4	0	0	4.26728e-05	3.49452e-05	FALSE	FALSE
666	rxn01799	Phosphate + H+ + Deoxyuridine <=> Uracil + Deoxyribose-1-phosphate	Pyrimidine metabolism	0.599981	0.548519	1	-1.75149e-15	-1.75149e-15	FALSE	FALSE
667	rxn01802	FAD + H+ + Glutaryl-CoA -> CO2 + Butanoyl-2-enoyl-CoA + FADH2	Fatty acid degradation	2.76892	0.005624	0.016901	0.240437	0.223252	FALSE	TRUE
668	rxn01807	ATP + PM -> ADP + Pyridoxamine_phosphate	Vitamin B6 metabolism	1.5371	0.124268	0.306978	0.196563	0.235627	FALSE	TRUE
669	rxn01816	Succinate + H+ + Cystathionine -> L-Cysteine + O-Succinyl-L-homoserine	Cysteine and methionine metabolism	3.85702	0.000115	0.000438	0.161008	0.263036	TRUE	TRUE
670	rxn01819	H2O + NG,NG-Dimethyl-L-arginine -> Citrulline + (CH3)2NH	UNKNOWN	0	1	1	0	0	#DIV/0!	FALSE
671	rxn01825	O2 + Homogentisate -> H+ + 4-Maleylacetoacetate	Tyrosine metabolism	18.8119	0	0	2.51509	2.59397	FALSE	TRUE
672	rxn01827	O2 + P-hydroxyphenylpyruvate -> CO2 + Homogentisate	Ubiquinone and other terpenoid-quinone biosynthesis	18.8119	0	0	2.51509	2.59397	FALSE	TRUE
673	rxn01834	GSH + 2-Oxopropanal <=> (R)-S-Lactoylglutathione	Pyruvate metabolism	0	1	1	4.54747e-13	4.54747e-13	FALSE	FALSE
674	rxn01840	H2O + NAD + Alpha-Tolualdehyde <=> NADH + H+ + PACT	Phenylalanine metabolism	0	1	1	4.54747e-13	4.54747e-13	FALSE	FALSE
675	rxn01843	H2O + H+ + 2-Phenylacetamide <=> NH3 + PACT	Styrene degradation	0	1	1	0	0	#DIV/0!	FALSE
676	rxn01858	H2O + H+ + Deoxyadenosine -> NH3 + Deoxyinosine	Purine metabolism	0.854396	0.392886	0.879619	0.0179747	0.0340022	TRUE	FALSE
677	rxn01859	Phosphate + H+ + Deoxyadenosine <=> Adenine + Deoxyribose-1-phosphate	Purine metabolism	0.854396	0.392886	0.879619	-0.0179747	-0.0340022	TRUE	FALSE
678	rxn01867	H2O + NAD + Betaine aldehyde <=> NADH + 2 H+ + BET	Betaine biosynthesis	3.42259	0.00062	0.002156	5.90712	6.56411	FALSE	TRUE
679	rxn01868	H2O + NADP + Betaine aldehyde <=> NADPH + 2 H+ + BET	Betaine biosynthesis	3.42259	0.00062	0.002156	-5.90712	-6.56411	FALSE	TRUE
680	rxn01870	Glycerone-phosphate + D-Glyceraldehyde <=> D-fructose-1-phosphate	Glycolysis	22.4362	0	0	1.8272	1.45302	TRUE	TRUE
681	rxn01917	ATP + H+ + N-Acetyl-L-glutamate -> ADP + N-acetylglutamyl-phosphate	Arginine and proline metabolism	16.8479	0	0	2.0917	0.561315	TRUE	TRUE
682	rxn01921	ATP + 2-Dehydro-D-gluconate -> ADP + 6-Phospho-2-dehydro-D-gluconate	Pentose phosphate pathway	0	1	1	8.83738e-13	9.09495e-13	FALSE	FALSE
683	rxn01923	O2 + 2 2-Methylpropanoyl-CoA -> 2 H2O + 2 2-Methyl-trans-propanoyl-2-enoyl-CoA	UNKNOWN	3.377	0.000733	0.002517	11.9454	11.3582	FALSE	TRUE
684	rxn01924	FADH2 + 2-Methyl-trans-propanoyl-2-enoyl-CoA <=> FAD + 2-Methylpropanoyl-CoA	Fatty acid degradation	3.377	0.000733	0.002517	23.8909	22.7164	FALSE	TRUE
685	rxn01930	H2O + 3-Hydroxy-L-kynurenine -> L-Alanine + H+ + 3-Hydroxyanthranilate	Tryptophan degradation	0	1	1	0	0	#DIV/0!	FALSE
686	rxn01945	H2O + NAD + Homoprotocatechuate <=> NADH + O2 + H+ + 4-Hydroxyphenylacetate	Tyrosine metabolism	0	1	1	1.35447e-14	0	TRUE	FALSE
687	rxn01961	H2O + XMP -> Phosphate + H+ + Xanthosine	Purine metabolism	2.91977	0.003503	0.010953	0.241512	0.175375	TRUE	TRUE
688	rxn01962	H2O + XTP -> PPi + XMP	Purine metabolism	0	1	1	0	0	#DIV/0!	FALSE
689	rxn01964	H2O + L-Tryptophan + Glyceraldehyde3-phosphate <=> L-Serine + Indoleglycerol_phosphate	Tryptophan biosynthesis	0.152931	0.878453	1	1.64032e-13	2.03596e-13	TRUE	FALSE
690	rxn01973	H2O + N-Succinyl-L-2,6-diaminopimelate <=> Succinate + LL-2,6-Diaminopimelate	Lysine biosynthesis	2.87543	0.004035	0.012455	0.124328	0.0860914	TRUE	TRUE
691	rxn01974	LL-2,6-Diaminopimelate <=> Meso-2,6-Diaminopimelate	Lysine biosynthesis	2.87543	0.004035	0.012455	0.124328	0.0860914	TRUE	TRUE
692	rxn01985	Phosphate + H+ + Deoxyinosine <=> HYXN + Deoxyribose-1-phosphate	Purine metabolism	0.854396	0.392886	0.879619	0.0179747	0.0340022	TRUE	FALSE
693	rxn01987	ATP + Thyminose <=> ADP + Deoxyribose-5-phosphate	Pentose phosphate pathway	0	1	1	0	0	#DIV/0!	FALSE
694	rxn01996	(S)-Methylmalonyl-CoA <=> (R)-Methylmalonyl-CoA	Valine, leucine and isoleucine degradation	19.7636	0	0	1.01603	1.34285	TRUE	TRUE
695	rxn01997	DTDPglucose -> H2O + DTDP-4-oxo-6-deoxy-D-glucose	dTDP-L-rhamnose biosynthesis	10165.9	0	0	0.0120421	0.00986834	FALSE	FALSE
696	rxn02000	DTDP-4-oxo-6-deoxy-D-glucose <=> DTDP-4-oxo-L-rhamnose	dTDP-L-rhamnose biosynthesis	10165.9	0	0	0.0120421	0.00986834	FALSE	FALSE
697	rxn02003	NADPH + H+ + DTDP-4-oxo-L-rhamnose <=> NADP + DTDP-rhamnose	dTDP-L-rhamnose biosynthesis	0	1	1	0	0	#DIV/0!	FALSE
698	rxn02008	ATP + D-Glutamate + UDP-N-acetylmuramoyl-L-alanine -> ADP + Phosphate + H+ + UDP-N-acetylmuramoyl-L-alanyl-D-glutamate	Peptidoglycan biosynthesis	10201.3	0	0	0.0424906	0.034796	FALSE	FALSE
699	rxn02011	ATP + Meso-2,6-Diaminopimelate + UDP-N-acetylmuramoyl-L-alanyl-D-glutamate -> ADP + Phosphate + H+ + UDP-N-acetylmuramoyl-L-alanyl-D-gamma-glutamyl-meso-2-6-diaminopimelate	Peptidoglycan biosynthesis	10201.3	0	0	0.0424906	0.034796	FALSE	FALSE
700	rxn02056	2 H+ + Siroheme <=> Sirohydrochlorin + Fe2+	Porphyrin and chlorophyll metabolism	0	1	1	0	0	#DIV/0!	FALSE
701	rxn02071	O2 + D-Proline -> H2O2 + 1-Pyrroline-2-carboxylate	Arginine and proline metabolism	0	1	1	0	0	#DIV/0!	FALSE
702	rxn02085	H2O + Urocanate <=> 4-Imidazolone-5-propanoate	Histidine metabolism	32.4093	0	0	1.21373	0.867832	TRUE	TRUE
703	rxn02112	NAD + BDOH <=> NADH + H+ + ACTN	Butanoate metabolism	3.24724	0.001165	0.003908	-0.00123464	-0.00309422	TRUE	FALSE
704	rxn02143	Succinate + 3-Oxoadipyl-CoA <=> Succinyl-CoA + 3-Oxoadipate	Benzoate degradation	1.33392	0.182229	0.436809	-0.00976529	-0.00483439	TRUE	FALSE
705	rxn02144	H2O + 3-Oxoadipate-enol-lactone <=> H+ + 3-Oxoadipate	Benzoate degradation	1.33392	0.182229	0.436809	0.00976529	0.00483439	TRUE	FALSE
706	rxn02155	ATP + Nicotinate_ribonucleotide <=> PPi + Deamido-NAD	Nicotinate and nicotinamide metabolism	4.4183	1e-05	4.4e-05	0.0258485	0.037763	TRUE	FALSE
707	rxn02159	NAD + L-Histidinol <=> NADH + H+ + L-Histidinal	Histidine metabolism	6.25785	0	0	0.0509091	0.0215011	TRUE	FALSE
708	rxn02160	H2O + L-histidinol-phosphate -> Phosphate + H+ + L-Histidinol	Histidine metabolism	6.25785	0	0	0.0509091	0.0215011	TRUE	FALSE
709	rxn02167	H2O + Butanoyl-2-enoyl-CoA <=> (S)-3-Hydroxybutanoyl-CoA	Fatty acid degradation	4.72552	2e-06	1.1e-05	0.0355878	0.0252767	TRUE	FALSE
710	rxn02168	H2O + Butanoyl-2-enoyl-CoA <=> (R)-3-Hydroxybutanoyl-CoA	Fatty acid degradation	2.06783	0.038656	0.101831	0.22712	0.242261	FALSE	TRUE
711	rxn02175	ATP + Phosphopantetheine <=> PPi + Dephospho-CoA	Pantothenate and CoA biosynthesis	1.02677	0.304528	0.70406	0.0254025	0.0253693	FALSE	FALSE
712	rxn02177	H2O + Isochorismate -> Pyruvate + 2,3-Dihydroxy-2,3-dihydrobenzoate	Biosynthesis of siderophore group nonribosomal peptides	0	1	1	0	0	#DIV/0!	FALSE
713	rxn02186	NADPH + H+ + ALCTT <=> NADP + 2,3-Dihydroxy-isovalerate	Pantothenate and CoA biosynthesis	1.70685	0.08785	0.2214	0.188424	0.190865	FALSE	TRUE
714	rxn02190	H2O + Dihydrothymine <=> H+ + 3-Ureidoisobutyrate	Pyrimidine metabolism	0.599981	0.548519	1	-7.99361e-18	-7.99361e-18	FALSE	FALSE
715	rxn02200	H2O + Dihydropteroate <=> ABEE + 6-Hydroxymethyl dihydropterin	Folate biosynthesis	1.65533	0.097858	0.244784	0.152419	0.0238711	TRUE	TRUE
716	rxn02201	ABEE + 7,8-Dihydropterin_pyrophosphate -> PPi + Dihydropteroate	Folate biosynthesis	1.86895	0.061629	0.158149	0.189966	0.0546188	TRUE	TRUE
717	rxn02212	DAHP -> Phosphate + H+ + 3-Dehydroquinate	Phenylalanine, tyrosine and tryptophan biosynthesis	2.63592	0.008391	0.024631	0.209201	0.17771	FALSE	TRUE
718	rxn02213	H2O + 3-Dehydroshikimate <=> 3-Dehydroquinate	Phenylalanine, tyrosine and tryptophan biosynthesis	3.01232	0.002593	0.008242	-0.153237	-0.128819	FALSE	TRUE
719	rxn02222	H2O + Indole-3-acetamide -> NH3 + Indoleacetate	Tryptophan metabolism	0	1	1	0	0	#DIV/0!	FALSE
720	rxn02264	H2O + UroporphyrinogenIII <=> Hydroxymethylbilane	Porphyrin and chlorophyll metabolism	10201.3	0	0	-8.20631e-07	-6.72023e-07	FALSE	FALSE
721	rxn02268	O2 + 2 2-Methylbutanoyl-CoA -> 2 H2O + 2 2-Methyl-trans-butanoyl-2-enoyl-CoA	Valine, leucine and isoleucine degradation	45.7758	0	0	6.71751	17.5365	TRUE	TRUE
722	rxn02270	FADH2 + 2-Methyl-trans-butanoyl-2-enoyl-CoA <=> FAD + 2-Methylbutanoyl-CoA	Fatty acid degradation	45.752	0	0	11.5263	33.1376	TRUE	TRUE
723	rxn02275	H2O + 4-Guanidinobutanamide -> NH3 + 4-Guanidinobutanoate	Arginine and proline metabolism	0	1	1	4.54747e-13	4.54747e-13	FALSE	FALSE
724	rxn02276	4-Maleylacetoacetate -> Fumarylacetoacetate	Tyrosine metabolism	18.8119	0	0	2.51509	2.59397	FALSE	TRUE
725	rxn02277	ATP + CO2 + 7-8-Diaminononanoate <=> ADP + Phosphate + 3 H+ + Dethiobiotin	Biotin metabolism	0	1	1	0	0	#DIV/0!	FALSE
726	rxn02285	NADPH + H+ + UDP-N-acetylglucosamine_enolpyruvate -> NADP + UDP-MurNAc	Peptidoglycan biosynthesis	10201.3	0	0	0.0424906	0.034796	FALSE	FALSE
727	rxn02286	ATP + L-Alanine + UDP-MurNAc -> ADP + Phosphate + H+ + UDP-N-acetylmuramoyl-L-alanine	Peptidoglycan biosynthesis	10201.3	0	0	0.0424906	0.034796	FALSE	FALSE
728	rxn02288	4 CO2 + CoproporphyrinogenIII <=> 4 H+ + UroporphyrinogenIII	Porphyrin and chlorophyll metabolism	10201.3	0	0	-8.20631e-07	-6.72023e-07	FALSE	FALSE
729	rxn02297	CoA + CO2 + 8-Amino-7-oxononanoate <=> L-Alanine + H+ + Pimeloyl-CoA	Biotin metabolism	0	1	1	0	0	#DIV/0!	FALSE
730	rxn02302	L-Cysteine + O-Acetyl-L-homoserine -> Acetic acid + H+ + Cystathionine	Glycine, serine and threonine metabolism	2.82885	0.004672	0.01423	0.0430602	0.0283207	TRUE	FALSE
731	rxn02303	O2 + 2 H+ + CoproporphyrinogenIII -> 2 H2O + 2 CO2 + ProtoporphyrinogenIX	Porphyrin and chlorophyll metabolism	123.821	0	0	8.14026e-07	6.55884e-07	FALSE	FALSE
732	rxn02305	PPi + Thiamine_phosphate <=> H+ + 4-Methyl-5-2-phosphoethyl-thiazole + 4-Amino-2-methyl-5-diphosphomethylpyrimidine	Thiamine metabolism	0	1	1	-1.77636e-15	-1.77636e-15	FALSE	FALSE
733	rxn02312	S-Adenosyl-L-methionine + 8-Amino-7-oxononanoate <=> 7-8-Diaminononanoate + S-Adenosyl-4-methylthio-2-oxobutanoate	Biotin metabolism	0	1	1	0	0	#DIV/0!	FALSE
734	rxn02314	ATP + D-Tagatose 6-phosphate -> ADP + D-Tagatose 1,6-biphosphate	Galactose metabolism	0	1	1	0	0	#DIV/0!	FALSE
735	rxn02320	L-Glutamate + Imidazole acetol-phosphate <=> 2-Oxoglutarate + L-histidinol-phosphate	Histidine metabolism	6.25785	0	0	0.0509091	0.0215011	TRUE	FALSE
736	rxn02331	H2O + Phosphoenolpyruvate + D-Arabinose5-phosphate -> Phosphate + H+ + 3-Deoxy-D-manno-octulosonate8-phosphate	CMP-KDO biosynthesis	10165.9	0	0	0.0240843	0.0197367	FALSE	FALSE
737	rxn02339	L-Glutamate + 4-Hydroxy-2-oxoglutarate <=> 2-Oxoglutarate + 4-Hydroxy-L-glutamate	UNKNOWN	0	1	1	0	0	#DIV/0!	FALSE
738	rxn02341	H+ + (R)-4-Phosphopantothenoyl-L-cysteine -> CO2 + Phosphopantetheine	Pantothenate and CoA biosynthesis	10201.4	0	0	4.26728e-05	3.49452e-05	FALSE	FALSE
739	rxn02345	(S)-3-Hydroxybutanoyl-CoA <=> (R)-3-Hydroxybutanoyl-CoA	Fatty acid degradation	2.06783	0.038656	0.101831	-0.22712	-0.242261	FALSE	TRUE
740	rxn02359	FAD + Trans-4-Hydroxy-L-proline <=> FADH2 + 3-Hydroxy-L-1-pyrroline-5-carboxylate	Arginine and proline metabolism	0	1	1	0	0	#DIV/0!	FALSE
741	rxn02360	Trans-4-Hydroxy-L-proline <=> Cis-4-Hydroxy-D-proline	Arginine and proline metabolism	0	1	1	3.00702e-11	3.00702e-11	FALSE	FALSE
742	rxn02363	NADH + O2 + H+ + 3-Hydroxyphenylacetate -> H2O + NAD + Homoprotocatechuate	Tyrosine metabolism	0	1	1	0	0	#DIV/0!	FALSE
743	rxn02366	O2 + Homoprotocatechuate <=> H+ + 5-Carboxymethyl-2-hydroxymuconic semialdehyde	Tyrosine metabolism	0	1	1	-1.35447e-14	0	TRUE	FALSE
744	rxn02369	H+ + 3-Carboxy-cis,cis-muconate <=> 4-Carboxymuconolactone	Benzoate degradation	1.33392	0.182229	0.436809	0.00976529	0.00483439	TRUE	FALSE
745	rxn02373	NADP + Phosphate + L-Glutamate5-semialdehyde -> NADPH + L-Glutamyl_5-phosphate	Arginine and proline metabolism	12.6587	0	0	2.41166	2.57148	FALSE	TRUE
746	rxn02374	H2O + H+ + 1-Pyrroline-5-carboxylate <=> L-Glutamate5-semialdehyde	Arginine and proline metabolism	11.5629	0	0	1.17596	0.835429	TRUE	TRUE
747	rxn02402	2 H+ + PRPP + Quinolinate -> CO2 + PPi + Nicotinate_ribonucleotide	Nicotinate and nicotinamide metabolism	8.91754	0	0	6.71855e-13	2.07952e-05	TRUE	FALSE
748	rxn02404	H2O + 3-Deoxy-D-manno-octulosonate8-phosphate -> Phosphate + H+ + KDO	CMP-KDO biosynthesis	10165.9	0	0	0.0240843	0.0197367	FALSE	FALSE
749	rxn02405	CTP + KDO -> PPi + CMP-KDO	CMP-KDO biosynthesis	10165.9	0	0	0.0240843	0.0197367	FALSE	FALSE
750	rxn02440	NADPH + H+ + GDP-4-dehydro-D-rhamnose <=> NADP + GDP-D-rhamnose	Fructose and mannose metabolism	10165.9	0	0	0.0172195	0.0141111	FALSE	FALSE
751	rxn02465	NADPH + N-acetylglutamyl-phosphate -> NADP + Phosphate + 2-Acetamido-5-oxopentanoate	Arginine and proline metabolism	16.8479	0	0	2.0917	0.561315	TRUE	TRUE
752	rxn02473	D-erythro-imidazol-glycerol-phosphate -> H2O + Imidazole acetol-phosphate	Histidine metabolism	6.25785	0	0	0.0509091	0.0215011	TRUE	FALSE
753	rxn02474	NADPH + H+ + 5-Amino-6-5-phosphoribosylaminouracil <=> NADP + 5-Amino-6-5-phosphoribitylaminouracil	Riboflavin metabolism	10201.3	0	0	3.69284e-05	3.0241e-05	FALSE	FALSE
754	rxn02475	H2O + H+ + 2,5-Diamino-6-(5-phosphoribosylamino)-4-pyrimidineone -> NH3 + 5-Amino-6-5-phosphoribosylaminouracil	Riboflavin metabolism	10201.3	0	0	3.69284e-05	3.0241e-05	FALSE	FALSE
755	rxn02476	Phosphate + H+ + 5-O-1-Carboxyvinyl-3-phosphoshikimate <=> Phosphoenolpyruvate + 3-Phosphoshikimate	Phenylalanine, tyrosine and tryptophan biosynthesis	3.01232	0.002593	0.008242	-0.153237	-0.128819	FALSE	TRUE
756	rxn02483	CO2 + 3-Oxoadipate-enol-lactone <=> H+ + 4-Carboxymuconolactone	Benzoate degradation	1.33392	0.182229	0.436809	-0.00976529	-0.00483439	TRUE	FALSE
757	rxn02484	ATP + Toxopyrimidine -> ADP + 4-Amino-5-phosphomethyl-2-methylpyrimidine	Thiamine metabolism	0	1	1	0	0	#DIV/0!	FALSE
758	rxn02503	ATP + 6-Hydroxymethyl dihydropterin -> AMP + 7,8-Dihydropterin_pyrophosphate	Folate biosynthesis	1.86895	0.061629	0.158149	0.189966	0.0546188	TRUE	TRUE
759	rxn02504	Glycolaldehyde + 6-Hydroxymethyl dihydropterin <=> Dihydroneopterin	Folate biosynthesis	10201.3	0	0	-0.0375472	-0.0307477	FALSE	FALSE
760	rxn02507	H+ + 1-(2-Carboxyphenylamino)-1-deoxyribulose_5-phosphate -> H2O + CO2 + Indoleglycerol_phosphate	Tryptophan biosynthesis	4.12114	3.8e-05	0.000154	0.110286	0.0884959	FALSE	TRUE
761	rxn02508	1-(2-Carboxyphenylamino)-1-deoxyribulose_5-phosphate <=> N-5-phosphoribosyl-anthranilate	Tryptophan biosynthesis	4.12114	3.8e-05	0.000154	-0.110286	-0.0884959	FALSE	TRUE
762	rxn02518	H2O + DITP -> PPi + DIMP	Purine metabolism	0	1	1	0	0	#DIV/0!	FALSE
763	rxn02569	H2O + ATP + Selenide <=> Phosphate + AMP + 2 H+ + Selenophosphate	Selenocysteine biosynthesis	0	1	1	0	0	#DIV/0!	FALSE
764	rxn02632	NAD + (S,S)-2,3-Butanediol <=> NADH + H+ + (S)-Acetoin	Butanoate metabolism	0	1	1	0	0	#DIV/0!	FALSE
765	rxn02666	CO2 + Aminoacetone -> H+ + L-2-Amino-acetoacetate	Glycine, serine and threonine metabolism	0	1	1	0	0	#DIV/0!	FALSE
766	rxn02680	CoA + 3-Oxodecanoyl-CoA <=> Acetyl-CoA + Octanoyl-CoA	Fatty acid degradation	2.58624	0.009703	0.028255	0.242027	0.266727	FALSE	TRUE
767	rxn02774	NAD + Precorrin_2 <=> NADH + H+ + Sirohydrochlorin	Porphyrin and chlorophyll metabolism	0	1	1	-9.32587e-15	-1.15463e-14	TRUE	FALSE
768	rxn02775	S-Adenosyl-L-methionine + H+ + Precorrin_2 <=> S-Adenosyl-homocysteine + Precorrin_3A	Porphyrin and chlorophyll metabolism	0	1	1	0	-3.55271e-15	#DIV/0!	FALSE
769	rxn02782	H+ + Cis,cis-Muconate <=> Muconolactone	Chlorocyclohexane and chlorobenzene degradation	2.95774	0.003099	0.009725	2.50963e-12	3.42493e-12	TRUE	FALSE
770	rxn02789	H2O + 2-Isopropylmaleate <=> 2-Isopropylmalate	Valine, leucine and isoleucine degradation	0.266138	0.790133	1	-0.314896	-0.295723	FALSE	TRUE
771	rxn02804	CoA + 3-Oxohexadecanoyl-CoA <=> Acetyl-CoA + Tetradecanoyl-CoA	Fatty acid degradation	1.65717	0.097485	0.243992	0.0463395	0.0381156	FALSE	FALSE
772	rxn02811	H2O + 2-Isopropylmaleate <=> 3-Isopropylmalate	Valine, leucine and isoleucine degradation	0.266138	0.790133	1	0.314896	0.295723	FALSE	TRUE
773	rxn02831	ATP + CoA + H+ + Succinylbenzoate -> PPi + AMP + Succinylbenzoyl-CoA	Ubiquinone and other terpenoid-quinone biosynthesis	0	1	1	0	0	#DIV/0!	FALSE
774	rxn02834	H2O + Phosphoribosyl-ATP -> PPi + Phosphoribosyl-AMP	Histidine metabolism	6.25785	0	0	0.0509091	0.0215011	TRUE	FALSE
775	rxn02835	H2O + Phosphoribosyl-AMP <=> Phosphoribosylformiminoaicar-phosphate	Histidine metabolism	6.25785	0	0	0.0509091	0.0215011	TRUE	FALSE
776	rxn02842	NAD + 2-Deoxy-D-gluconate -> NADH + H+ + 3-Dehydro-2-deoxy-D-gluconate	UNKNOWN	0	1	1	0	0	#DIV/0!	FALSE
777	rxn02866	FADH2 + 3-Methyl-trans-butanoyl-2-enoyl-CoA <=> FAD + 3-Methylbutanoyl-CoA	Fatty acid degradation	0.070459	0.943829	1	-2.32174	-2.30748	FALSE	TRUE
778	rxn02875	H2O + N-Acetylmuramoyl-Ala -> L-Alanine + N-Acetyl-D-muramoate	UNKNOWN	0	1	1	0	0	#DIV/0!	FALSE
779	rxn02883	H2O + 2-Oxohept-3-enedioate -> 2,4-Dihydroxyhept-2-enedioate	Tyrosine metabolism	229.581	0	0	-1.13642e-14	0	TRUE	FALSE
780	rxn02889	ATP + H2CO3 + 3-Methyl-trans-butanoyl-2-enoyl-CoA -> ADP + Phosphate + H+ + 3-Methylglutaconyl-CoA	Valine, leucine and isoleucine degradation	5.70105	0	0	2.16113	2.24223	FALSE	TRUE
781	rxn02895	ATP + Glycine + 5-Phosphoribosylamine <=> ADP + Phosphate + H+ + GAR	Purine de novo biosynthesis	4.17227	3e-05	0.000125	0.730707	0.84265	FALSE	TRUE
782	rxn02897	H+ + Niacin + Alpha-Ribazole 5-phosphate <=> Nicotinate_ribonucleotide + Dimethylbenzimidazole	Porphyrin and chlorophyll metabolism	0	1	1	0	0	#DIV/0!	FALSE
783	rxn02898	Succinylbenzoyl-CoA -> CoA + 1-4-Dihydroxy-2-naphthoate	UNKNOWN	0	1	1	0	0	#DIV/0!	FALSE
784	rxn02900	Pyruvate + Ciliatine <=> L-Alanine + Phosphonoacetaldehyde	Phosphonate and phosphinate metabolism	0	1	1	4.54636e-13	4.54636e-13	FALSE	FALSE
785	rxn02911	H2O + Dodecanoyl-2-enoyl-CoA <=> (S)-3-Hydroxydodecanoyl-CoA	Fatty acid degradation	4.01602	5.9e-05	0.000233	0.064927	0.0374547	TRUE	FALSE
786	rxn02914	L-Glutamate + 3-Phosphonooxypyruvate <=> 2-Oxoglutarate + Phosphoserine	Glycine, serine and threonine metabolism	7.64018	0	0	8.71933	10.0487	FALSE	TRUE
787	rxn02916	2-Oxo-6-aminocaproate -> H2O + H+ + Delta1-Piperideine-2-carboxylate	Cysteine and methionine metabolism	0	1	1	0	0	#DIV/0!	FALSE
788	rxn02925	Pyruvate + L-3-Amino-isobutyrate <=> L-Alanine + 3-Oxo-2-methylpropanoate	Valine, leucine and isoleucine degradation	0.599981	0.548519	1	-7.99361e-18	-7.99361e-18	FALSE	FALSE
789	rxn02927	2 H2O + 2 H+ + N2-Succinyl-L-arginine -> CO2 + 2 NH3 + N2-Succinyl-L-ornithine	Arginine and proline metabolism	3.14299	0.001672	0.005468	0.0316939	0.0693124	TRUE	FALSE
790	rxn02929	NADPH + H+ + Dihydrodipicolinate <=> NADP + Tetrahydrodipicolinate	Lysine biosynthesis	2.87543	0.004035	0.012455	0.124328	0.0860914	TRUE	TRUE
791	rxn02933	NAD + 2-Methyl-R-3-hydroxy-butanoyl-CoA <=> NADH + H+ + 2-Methylacetoacetyl-CoA	Fatty acid degradation	2.57511	0.010021	0.029122	1.90873	1.93533	FALSE	TRUE
792	rxn02934	H2O + 2-Methyl-trans-butanoyl-2-enoyl-CoA <=> 2-Methyl-R-3-hydroxy-butanoyl-CoA	Fatty acid degradation	2.57511	0.010021	0.029122	1.90873	1.93533	FALSE	TRUE
793	rxn02937	ATP + 5-Phosphoribosylformylglycinamidine -> ADP + Phosphate + H+ + AIR	Purine de novo biosynthesis	4.17227	3e-05	0.000125	0.730707	0.84265	FALSE	TRUE
794	rxn02938	CO2 + AIR <=> H+ + 5-Phosphoribosyl-4-carboxy-5-aminoimidazole	Purine de novo biosynthesis	0.250655	0.802081	1	0.550779	0.599885	FALSE	TRUE
795	rxn02939	NAD + 4-Phosphoerythronate <=> NADH + H+ + 2-Oxo-3-hydroxy-4-phosphobutanoate	Vitamin B6 metabolism	2.84457	0.004447	0.013614	-1.01006e-13	3.41061e-16	TRUE	FALSE
796	rxn02944	L-Glutamate + N-Succinyl-L-glutamate_5-semialdehyde <=> 2-Oxoglutarate + N2-Succinyl-L-ornithine	Arginine and proline metabolism	3.14299	0.001672	0.005468	-0.0316939	-0.0693124	TRUE	FALSE
797	rxn02946	O2 + Cis-4-Hydroxy-D-proline -> H2O2 + 1-Pyrroline-4-hydroxy-2-carboxylate	Arginine and proline metabolism	0	1	1	3.00702e-11	3.00702e-11	FALSE	FALSE
798	rxn02949	H2O + 2-Methyl-trans-propanoyl-2-enoyl-CoA <=> 2-Methyl-S-3-hydroxy-propanoyl-CoA	Fatty acid degradation	6.24471	0	0	3.22928e-12	1.01898e-12	TRUE	FALSE
799	rxn02971	3-Oxoadipate-enol-lactone <=> Muconolactone	Benzoate degradation	2.95774	0.003099	0.009725	-2.50963e-12	-3.42493e-12	TRUE	FALSE
800	rxn02986	7,8-Dihydroneopterin 3-triphosphate -> H+ + Triphosphate + 6-Pyruvoyltetrahydropterin	Folate biosynthesis	0	1	1	0	0	#DIV/0!	FALSE
801	rxn02988	2 H2O + Phosphate + H+ + Quinolinate -> Glycerone-phosphate + Iminoaspartate	Nicotinate and nicotinamide metabolism	0	1	1	0	0	#DIV/0!	FALSE
802	rxn03004	H+ + Tetrahydrofolate + N-Formyl-GAR <=> 10-Formyltetrahydrofolate + GAR	Purine de novo biosynthesis	9.7203	0	0	-0.147558	-0.669536	TRUE	TRUE
803	rxn03012	L-2-Amino-6-oxopimelate -> H2O + H+ + Tetrahydrodipicolinate	Lysine biosynthesis	0	1	1	0	0	#DIV/0!	FALSE
804	rxn03031	H2O + Succinyl-CoA + Tetrahydrodipicolinate -> CoA + N-Succinyl-L-2-amino-6-oxopimelate	Lysine biosynthesis	2.87543	0.004035	0.012455	0.124328	0.0860914	TRUE	TRUE
805	rxn03040	5-Carboxy-2-oxohept-3-enedioate <=> 5-Carboxymethyl-2-hydroxymuconate	Tyrosine metabolism	0	1	1	1.35447e-14	0	TRUE	FALSE
806	rxn03052	L-Methionine + Tetrahydropteroyltri-L-glutamate <=> Homocysteine + 5-Methyltetrahydropteroyltri-L-glutamate	Cysteine and methionine metabolism	0.708225	0.478806	1	0.0589084	0.0518188	FALSE	FALSE
807	rxn03055	H2O + NAD + 5-Carboxymethyl-2-hydroxymuconic semialdehyde <=> NADH + 2 H+ + 5-Carboxymethyl-2-hydroxymuconate	Tyrosine metabolism	0	1	1	-1.35447e-14	0	TRUE	FALSE
808	rxn03057	Methylthioribose-1-phosphate <=> Methylthioribulose-1-phosphate	Cysteine and methionine metabolism	2.96459	0.003031	0.009538	0.053362	0.0731573	TRUE	FALSE
809	rxn03060	2-Methylcitrate -> H2O + Cis-2-Methylaconitate	Propanoate metabolism	19.7494	0	0	0.892706	0.592478	TRUE	TRUE
810	rxn03061	H2O + Cis-2-Methylaconitate <=> Methylisocitrate	Citrate cycle	19.7494	0	0	0.892706	0.592478	TRUE	TRUE
811	rxn03062	NAD + 3-Isopropylmalate <=> NADH + H+ + 2-Isopropyl-3-oxosuccinate	Valine, leucine and isoleucine degradation	0.266138	0.790133	1	0.314896	0.295723	FALSE	TRUE
812	rxn03080	2 H2O + Phosphate + H+ + 6-7-Dimethyl-8-1-D-ribityllumazine <=> 4-1-D-Ribitylamino-5-aminouracil + 3-4-Dihydroxy-2-butanone4-phosphate	Riboflavin metabolism	10201.3	0	0	-7.38568e-05	-6.0482e-05	FALSE	FALSE
813	rxn03084	H2O + ATP + L-Glutamine + N-Formyl-GAR -> ADP + Phosphate + L-Glutamate + H+ + 5-Phosphoribosylformylglycinamidine	Purine de novo biosynthesis	4.17227	3e-05	0.000125	0.730707	0.84265	FALSE	TRUE
814	rxn03087	L-Glutamate + N-Succinyl-L-2-amino-6-oxopimelate <=> 2-Oxoglutarate + N-Succinyl-L-2,6-diaminopimelate	Lysine biosynthesis	2.87543	0.004035	0.012455	0.124328	0.0860914	TRUE	TRUE
815	rxn03108	ATP + 4-Amino-5-phosphomethyl-2-methylpyrimidine -> ADP + 4-Amino-2-methyl-5-diphosphomethylpyrimidine	Thiamine metabolism	0	1	1	0	0	#DIV/0!	FALSE
816	rxn03135	L-Glutamine + Phosphoribulosylformimino-AICAR-phosphate -> L-Glutamate + H+ + D-erythro-imidazol-glycerol-phosphate + AICAR	Histidine metabolism	6.25785	0	0	0.0509091	0.0215011	TRUE	FALSE
817	rxn03136	Fumarate + AICAR <=> SAICAR	Purine de novo biosynthesis	4.17227	3e-05	0.000125	-0.730707	-0.84265	FALSE	TRUE
818	rxn03137	Tetrahydrofolate + FAICAR <=> 10-Formyltetrahydrofolate + AICAR	Purine de novo biosynthesis	3.10852	0.00188	0.006075	-0.781616	-0.864151	FALSE	TRUE
819	rxn03147	ATP + L-Aspartate + 5-Phosphoribosyl-4-carboxy-5-aminoimidazole <=> ADP + Phosphate + 2 H+ + SAICAR	Purine de novo biosynthesis	4.17227	3e-05	0.000125	0.730707	0.84265	FALSE	TRUE
820	rxn03150	H2O + Alpha-Ribazole 5-phosphate -> Phosphate + H+ + Alpha-Ribazole	Porphyrin and chlorophyll metabolism	0	1	1	0	0	#DIV/0!	FALSE
821	rxn03164	ATP + Ala-Ala + UDP-N-acetylmuramoyl-L-alanyl-D-gamma-glutamyl-meso-2-6-diaminopimelate -> ADP + Phosphate + H+ + UDP-N-acetylmuramoyl-L-alanyl-D-glutamyl-6-carboxy-L-lysyl-D-alanyl-_D-alanine	Peptidoglycan biosynthesis	10201.3	0	0	0.0424906	0.034796	FALSE	FALSE
822	rxn03167	3 H2O + 7,8-Dihydroneopterin 3-triphosphate -> 3 Phosphate + 3 H+ + Dihydroneopterin	Aminobenzoate degradation	1.40034	0.161412	0.392297	0.0456349	0.049305	FALSE	FALSE
823	rxn03174	H2O + 7,8-Dihydroneopterin 3-triphosphate -> 2,5-Diamino-6-(5-triphosphoryl-3,4-trihydroxy-2-oxopentyl)- amino-4-oxopyrimidine	Folate biosynthesis	0	1	1	8.52651e-14	1.13687e-13	TRUE	FALSE
824	rxn03175	Phosphoribosylformiminoaicar-phosphate <=> Phosphoribulosylformimino-AICAR-phosphate	Histidine metabolism	6.25785	0	0	0.0509091	0.0215011	TRUE	FALSE
825	rxn03188	H2O + 2 H+ + 3-Ureidoisobutyrate -> CO2 + NH3 + L-3-Amino-isobutyrate	Pyrimidine metabolism	0.599981	0.548519	1	-7.99361e-18	-7.99361e-18	FALSE	FALSE
826	rxn03236	H2O + Dihydrobiopterin <=> 4A-Hydroxytetrahydrobiopterin	Phenylalanine metabolism	12.304	0	0	-0.0146308	-0.0380524	TRUE	FALSE
827	rxn03239	NAD + (S)-3-Hydroxyhexadecanoyl-CoA <=> NADH + H+ + 3-Oxohexadecanoyl-CoA	Fatty acid degradation	1.65717	0.097485	0.243992	0.0463395	0.0381156	FALSE	FALSE
828	rxn03240	H2O + Hexadecenoyl-2-enoyl-CoA <=> (S)-3-Hydroxyhexadecanoyl-CoA	Fatty acid degradation	1.65717	0.097485	0.243992	0.0463395	0.0381156	FALSE	FALSE
829	rxn03241	H2O + Tetradecanoyl-2-enoyl-CoA <=> (S)-3-Hydroxytetradecanoyl-CoA	Fatty acid degradation	4.97843	1e-06	3e-06	0.0461525	0.0878993	TRUE	FALSE
830	rxn03242	NAD + (S)-3-Hydroxydodecanoyl-CoA <=> NADH + H+ + 3-Oxododecanoyl-CoA	Fatty acid degradation	4.01602	5.9e-05	0.000233	0.064927	0.0374547	TRUE	FALSE
831	rxn03243	CoA + 3-Oxododecanoyl-CoA <=> Acetyl-CoA + Decanoyl-CoA	Fatty acid degradation	4.01602	5.9e-05	0.000233	0.064927	0.0374547	TRUE	FALSE
832	rxn03244	NAD + (S)-3-Hydroxydecanoyl-CoA <=> NADH + H+ + 3-Oxodecanoyl-CoA	Fatty acid degradation	2.58624	0.009703	0.028255	0.242027	0.266727	FALSE	TRUE
833	rxn03245	H2O + Decanoyl-2-enoyl-CoA <=> (S)-3-Hydroxydecanoyl-CoA	Fatty acid degradation	1.3039	0.192269	0.458859	0.0989253	0.102774	FALSE	TRUE
834	rxn03246	NAD + (S)-3-Hydroxyoctanoyl-CoA <=> NADH + H+ + 3-Oxooctanoyl-CoA	Fatty acid degradation	6.28686	0	0	0.022271	0.0442851	TRUE	FALSE
835	rxn03247	H2O + Octanoyl-2-enoyl-CoA <=> (S)-3-Hydroxyoctanoyl-CoA	Fatty acid degradation	6.28686	0	0	0.022271	0.0442851	TRUE	FALSE
836	rxn03248	CoA + 3-Oxooctanoyl-CoA <=> Acetyl-CoA + Hexanoyl-CoA	Fatty acid degradation	6.28686	0	0	0.022271	0.0442851	TRUE	FALSE
837	rxn03249	NAD + (S)-3-Hydroxyhexanoyl-CoA <=> NADH + H+ + 3-Oxohexanoyl-CoA	Fatty acid degradation	6.28686	0	0	0.022271	0.0442851	TRUE	FALSE
838	rxn03250	H2O + Hexanoyl-2-enoyl-CoA <=> (S)-3-Hydroxyhexanoyl-CoA	Fatty acid degradation	6.28686	0	0	0.022271	0.0442851	TRUE	FALSE
839	rxn03384	4 CO2 + CoproporphyrinogenI <=> 4 H+ + UroporphyrinogenI	Porphyrin and chlorophyll metabolism	0	1	1	0	0	#DIV/0!	FALSE
840	rxn03393	H+ + 3-Octaprenyl-4-hydroxybenzoate -> CO2 + 2-Octaprenylphenol	Ubiquinone and other terpenoid-quinone biosynthesis	0	1	1	1.06581e-14	1.06581e-14	FALSE	FALSE
841	rxn03394	NADPH + O2 + H+ + 2-Octaprenylphenol -> H2O + NADP + 2-Octaprenyl-6-hydroxyphenol	Ubiquinone and other terpenoid-quinone biosynthesis	0	1	1	5.32907e-15	5.32907e-15	FALSE	FALSE
842	rxn03395	S-Adenosyl-L-methionine + 2-Octaprenyl-6-hydroxyphenol <=> S-Adenosyl-homocysteine + H+ + 2-Octaprenyl-6-methoxyphenol	Ubiquinone and other terpenoid-quinone biosynthesis	0	1	1	1.06581e-14	1.06581e-14	FALSE	FALSE
843	rxn03397	S-Adenosyl-L-methionine + 2-Octaprenyl-6-methoxy-1,4-benzoquinone -> S-Adenosyl-homocysteine + H+ + 2-Octaprenyl-3-methyl-6-methoxy-1,4-benzoquinone	Ubiquinone and other terpenoid-quinone biosynthesis	0	1	1	0	0	#DIV/0!	FALSE
844	rxn03406	ATP + NH3 + Undecaprenyl-diphospho-N-acetylmuramoyl-(N-acetylglucosamine)-L-alanyl-D-glutamyl-L-lysyl-D-alanyl-D-alanine -> ADP + Phosphate + H+ + Undecaprenyl-diphospho-N-acetylmuramoyl-(N-acetylglucosamine)-L-alanyl-D-glutaminyl-L-lysyl-D-alanyl-D-alanine	Peptidoglycan biosynthesis	0	1	1	0	0	#DIV/0!	FALSE
845	rxn03407	ATP + NH3 + Undecaprenyl-diphospho-N-acetylmuramoyl-(N-acetylglucosamine)-L-alanyl-gamma-D-glutamyl-L-lysyl-D-alanyl-D-alanine -> ADP + Phosphate + H+ + Undecaprenyl-diphospho-N-acetylmuramoyl-(N-acetylglucosamine)-L-alanyl-D-isoglutaminyl-L-lysyl-D-alanyl-D-alanine	Peptidoglycan biosynthesis	0	1	1	0	0	#DIV/0!	FALSE
846	rxn03408	UDP + Undecaprenyl-diphospho-N-acetylmuramoyl-N-acetylglucosamine-L-ala-D-glu-meso-2-6-diaminopimeloyl-D-ala-D-ala <=> UDP-N-acetylglucosamine + Undecaprenyl-diphospho-N-acetylmuramoyl-L-alanyl-D-glutamyl-meso-2-6-diaminopimeloyl-D-alanyl-D-alanine	Peptidoglycan biosynthesis	10201.3	0	0	-0.0424906	-0.034796	FALSE	FALSE
847	rxn03409	ATP + NH3 + Undecaprenyl-diphospho-N-acetylmuramoyl-N-acetylglucosamine-L-ala-D-glu-meso-2-6-diaminopimeloyl-D-ala-D-ala -> ADP + Phosphate + H+ + Undecaprenyl-diphospho-N-acetylmuramoyl-(N-acetylglucosamine)-L-alanyl-D-glutaminyl-meso-2,6-diaminopimeloyl-D-alanyl-D-alanine	Peptidoglycan biosynthesis	0	1	1	0	0	#DIV/0!	FALSE
848	rxn03419	H2O + Formamidopyrimidine nucleoside triphosphate <=> Formate + H+ + 2,5-Diaminopyrimidine nucleoside triphosphate	Folate biosynthesis	0	1	1	-8.52651e-14	-1.13687e-13	TRUE	FALSE
849	rxn03421	2,5-Diaminopyrimidine nucleoside triphosphate <=> 2,5-Diamino-6-(5-triphosphoryl-3,4-trihydroxy-2-oxopentyl)- amino-4-oxopyrimidine	Folate biosynthesis	0	1	1	-8.52651e-14	-1.13687e-13	TRUE	FALSE
850	rxn03422	H2O + NAD + N-Succinyl-L-glutamate_5-semialdehyde <=> NADH + 2 H+ + N-Succinyl-L-glutamate	Arginine and proline metabolism	3.14299	0.001672	0.005468	0.0316939	0.0693124	TRUE	FALSE
851	rxn03433	H2O + 2-Methyl-S-3-hydroxy-propanoyl-CoA -> CoA + H+ + 2-Methyl-S-3-hydroxy-propanoate	Valine, leucine and isoleucine degradation	6.24471	0	0	3.22928e-12	1.01898e-12	TRUE	FALSE
852	rxn03435	NADPH + H+ + (R)-3-Hydroxy-3-methyl-2-oxopentanoate <=> NADP + 2,3-Dihydroxy-3-methylvalerate	Valine, leucine and isoleucine degradation	3.02889	0.002455	0.007826	1.17642	1.13327	FALSE	TRUE
853	rxn03436	2-Aceto-2-hydroxybutanoate <=> (R)-3-Hydroxy-3-methyl-2-oxopentanoate	Valine, leucine and isoleucine biosynthesis	3.02889	0.002455	0.007826	1.17642	1.13327	FALSE	TRUE
854	rxn03437	2,3-Dihydroxy-3-methylvalerate -> H2O + 3MOP	Valine, leucine and isoleucine degradation	1.39048	0.164383	0.398757	0.142512	0.155822	FALSE	TRUE
855	rxn03445	L-Glutamate + 2-Oxo-3-hydroxy-4-phosphobutanoate <=> 2-Oxoglutarate + 4-(Phosphonooxy)-threonine	Glycine, serine and threonine metabolism	2.84457	0.004447	0.013614	-1.01006e-13	3.41061e-16	TRUE	FALSE
856	rxn03446	H2O + 4-(Phosphonooxy)-threonine -> Phosphate + H+ + 4-Hydroxy-L-threonine	Glycine, serine and threonine metabolism	0	1	1	0	0	#DIV/0!	FALSE
857	rxn03492	NADPH + H+ + Precorrin 6A <=> NADP + Precorrin 6B	Porphyrin and chlorophyll metabolism	0	1	1	-1.33227e-14	-8.88178e-15	TRUE	FALSE
858	rxn03511	ADP-D-glycero-D-manno-heptose <=> ADP-L-glycero-D-manno-heptose	Lipopolysaccharide biosynthesis	10165.9	0	0	0.0240843	0.0197367	FALSE	FALSE
859	rxn03512	H+ + Precorrin 8 <=> Hydrogenobyrinate	Porphyrin and chlorophyll metabolism	0	1	1	-4.44089e-15	-1.77636e-15	TRUE	FALSE
860	rxn03513	S-Adenosyl-L-methionine + Precorrin 3B <=> S-Adenosyl-homocysteine + 2 H+ + Precorrin 4	Porphyrin and chlorophyll metabolism	0	1	1	-1.33227e-14	-8.88178e-15	TRUE	FALSE
861	rxn03514	S-Adenosyl-L-methionine + Precorrin 4 <=> S-Adenosyl-homocysteine + H+ + Precorrin 5	Porphyrin and chlorophyll metabolism	0	1	1	-1.33227e-14	-8.88178e-15	TRUE	FALSE
862	rxn03532	NADH + O2 + H+ + Precorrin_3A -> H2O + NAD + Precorrin 3B	Porphyrin and chlorophyll metabolism	254.724	0	0	0	-7.67928e-15	#DIV/0!	FALSE
863	rxn03535	ATP + Cob(I)yrinate_diamide <=> Triphosphate + Adenosyl_cobyrinate_diamide	Porphyrin and chlorophyll metabolism	0	1	1	0	0	#DIV/0!	FALSE
864	rxn03536	ATP + Adenosyl cobinamide <=> ADP + H+ + Adenosyl cobinamide phosphate	Porphyrin and chlorophyll metabolism	12.0013	0	0	-4.48356e-13	-4.54747e-13	FALSE	FALSE
865	rxn03537	PPi + Adenosylcobinamide-GDP <=> GTP + H+ + Adenosyl cobinamide phosphate	Porphyrin and chlorophyll metabolism	0	1	1	0	0	#DIV/0!	FALSE
866	rxn03538	GMP + Calomide <=> Alpha-Ribazole + Adenosylcobinamide-GDP	Porphyrin and chlorophyll metabolism	0	1	1	0	0	#DIV/0!	FALSE
867	rxn03540	4 H2O + 4 ATP + 4 L-Glutamine + Adenosyl_cobyrinate_diamide -> 4 ADP + 4 Phosphate + 4 L-Glutamate + 4 H+ + Adenosylcobyric_acid	Porphyrin and chlorophyll metabolism	0	1	1	0	0	#DIV/0!	FALSE
868	rxn03541	H2O + Adenosyl cobinamide <=> 1-Aminopropan-2-ol + Adenosylcobyric_acid	Porphyrin and chlorophyll metabolism	0	1	1	4.54747e-13	4.54747e-13	FALSE	FALSE
869	rxn03638	Acetyl-CoA + D-Glucosamine1-phosphate -> CoA + H+ + N-Acetyl-D-glucosamine1-phosphate	UDP-N-acetyl-D-glucosamine biosynthesis	10170.3	0	0	0.676275	0.554147	FALSE	TRUE
870	rxn03839	NH3 + Propenoate -> H2O + Acrylamide	Acrylonitrile degradation	0	1	1	0	0	#DIV/0!	FALSE
871	rxn03841	ADC -> Pyruvate + H+ + ABEE	Folate biosynthesis	10201.3	0	0	0.0375472	0.0307477	FALSE	FALSE
872	rxn03843	Isopentenyldiphosphate + Farnesyldiphosphate -> PPi + Trans,trans,cis-Geranylgeranyl_diphosphate	Terpenoid backbone biosynthesis	136.919	0	0	0.00628125	0.00506718	FALSE	FALSE
873	rxn03869	H2O + Benzamide -> NH3 + Benzoate	Aminobenzoate degradation	0	1	1	4.54747e-13	4.54747e-13	FALSE	FALSE
874	rxn03884	Pyruvate + Glyceraldehyde3-phosphate <=> 2-Keto-3-deoxy-6-phosphogluconate	Pentose phosphate pathway	2.27149	0.023117	0.063544	-0.0375848	-0.0273792	TRUE	FALSE
875	rxn03891	Isopentenyldiphosphate + All-trans-Hexaprenyl diphosphate -> PPi + All-trans-Heptaprenyl diphosphate	Terpenoid backbone biosynthesis	0	1	1	0	0	#DIV/0!	FALSE
876	rxn03892	Isopentenyldiphosphate + Pendp -> PPi + All-trans-Hexaprenyl diphosphate	Terpenoid backbone biosynthesis	0	1	1	0	0	#DIV/0!	FALSE
877	rxn03893	4-Hydroxybenzoate + Farnesylfarnesylgeraniol -> PPi + 3-Octaprenyl-4-hydroxybenzoate	Ubiquinone and other terpenoid-quinone biosynthesis	0	1	1	1.06581e-14	1.06581e-14	FALSE	FALSE
878	rxn03897	NADH + O2 + H+ + Benzoate -> NAD + Cis-1,2-dihydroxybenzoate	Benzoate degradation	0	1	1	1.36424e-12	1.36424e-12	FALSE	FALSE
879	rxn03900	ATP + Undecaprenol -> ADP + Undecaprenylphosphate	Peptidoglycan biosynthesis	0	1	1	0	0	#DIV/0!	FALSE
880	rxn03903	UMP + MurAc(oyl-L-Ala-D-gamma-Glu-L-Lys-D-Ala-D-Ala)-diphospho-_undecaprenol <=> Undecaprenylphosphate + UDPMurAc(oyl-L-Ala-D-gamma-Glu-L-Lys-D-Ala-D-Ala)	Peptidoglycan biosynthesis	0	1	1	0	0	#DIV/0!	FALSE
881	rxn03904	UMP + Undecaprenyl-diphospho-N-acetylmuramoyl-L-alanyl-D-glutamyl-meso-2-6-diaminopimeloyl-D-alanyl-D-alanine <=> Undecaprenylphosphate + UDP-N-acetylmuramoyl-L-alanyl-D-glutamyl-6-carboxy-L-lysyl-D-alanyl-_D-alanine	Peptidoglycan biosynthesis	10201.3	0	0	-0.0424906	-0.034796	FALSE	FALSE
882	rxn03907	PPi + 4-Cytidine5-diphospho-2-C-methyl-D-erythritol <=> CTP + 2-C-methyl-D-erythritol4-phosphate	Terpenoid backbone biosynthesis	374.166	0	0	-0.069371	-0.0570783	FALSE	FALSE
883	rxn03908	ATP + 4-Cytidine5-diphospho-2-C-methyl-D-erythritol -> ADP + 2-Phospho-4-cytidine5-diphospho-2-C-methyl-D-erythritol	Terpenoid backbone biosynthesis	374.166	0	0	0.069371	0.0570783	FALSE	FALSE
884	rxn03909	Pyruvate + H+ + Glyceraldehyde3-phosphate -> CO2 + 1-Deoxy-D-xylulose5-phosphate	Thiamine metabolism	374.166	0	0	0.069371	0.0570783	FALSE	FALSE
885	rxn03910	CMP + 2-C-methyl-D-erythritol2-4-cyclodiphosphate <=> 2-Phospho-4-cytidine5-diphospho-2-C-methyl-D-erythritol	Terpenoid backbone biosynthesis	374.166	0	0	-0.069371	-0.0570783	FALSE	FALSE
886	rxn03916	ATP + D-Glycero-D-manno-heptose1-phosphate <=> PPi + ADP-D-glycero-D-manno-heptose	Lipopolysaccharide biosynthesis	10165.9	0	0	0.0240843	0.0197367	FALSE	FALSE
887	rxn03917	Sedoheptulose7-phosphate <=> D-Glycero-D-manno-heptose7-phosphate	Lipopolysaccharide biosynthesis	10165.9	0	0	0.0240843	0.0197367	FALSE	FALSE
888	rxn03918	ATP + D-Glycero-D-manno-heptose7-phosphate <=> ADP + D-Glycero-D-manno-heptose1-7-bisphosphate	Lipopolysaccharide biosynthesis	10165.9	0	0	0.0240843	0.0197367	FALSE	FALSE
889	rxn03919	H2O + D-Glycero-D-manno-heptose1-7-bisphosphate -> Phosphate + H+ + D-Glycero-D-manno-heptose1-phosphate	Lipopolysaccharide biosynthesis	10165.9	0	0	0.0240843	0.0197367	FALSE	FALSE
890	rxn03933	UDP + Undecaprenyl-diphospho-N-acetylmuramoyl-(N-acetylglucosamine)-L-alanyl-gamma-D-glutamyl-L-lysyl-D-alanyl-D-alanine <=> UDP-N-acetylglucosamine + MurAc(oyl-L-Ala-D-gamma-Glu-L-Lys-D-Ala-D-Ala)-diphospho-_undecaprenol	Peptidoglycan biosynthesis	0	1	1	0	0	#DIV/0!	FALSE
891	rxn03951	NAD + 4-(Phosphonooxy)-threonine <=> NADH + H+ + 2-Amino-3-oxo-4-phosphonooxybutyrate	Vitamin B6 metabolism	2.84457	0.004447	0.013614	-1.01006e-13	3.41061e-16	TRUE	FALSE
892	rxn03958	NADPH + H+ + 1-Deoxy-D-xylulose5-phosphate <=> NADP + 2-C-methyl-D-erythritol4-phosphate	Terpenoid backbone biosynthesis	374.166	0	0	0.069371	0.0570783	FALSE	FALSE
893	rxn03974	NAD + FMNH2 -> NADH + FMN + H+	Riboflavin metabolism	0	1	1	0	0	#DIV/0!	FALSE
894	rxn03975	NADP + FMNH2 -> NADPH + FMN + H+	Riboflavin metabolism	0	1	1	0	0	#DIV/0!	FALSE
895	rxn04047	S-Adenosyl-L-methionine + Cobalt-precorrin 3 <=> S-Adenosyl-homocysteine + H+ + Cobalt-precorrin 4	Porphyrin and chlorophyll metabolism	0	1	1	-9.32587e-15	-1.15463e-14	TRUE	FALSE
896	rxn04048	S-Adenosyl-L-methionine + Cobalt-precorrin 4 <=> S-Adenosyl-homocysteine + Cobalt-precorrin_5	Porphyrin and chlorophyll metabolism	0	1	1	-9.32587e-15	-1.15463e-14	TRUE	FALSE
897	rxn04050	NADPH + H+ + Cobalt-precorrin_6 <=> NADP + Cobalt-precorrin 6B	Porphyrin and chlorophyll metabolism	0	1	1	-9.32587e-15	-1.15463e-14	TRUE	FALSE
898	rxn04052	Cobyrinate <=> Cobalt-precorrin 8	Porphyrin and chlorophyll metabolism	0	1	1	1.77636e-15	1.77636e-15	FALSE	FALSE
899	rxn04070	1-Deoxy-D-xylulose5-phosphate + 3-Amino-2-oxopropyl_phosphate -> 2 H2O + Phosphate + 2 H+ + Pyridoxine_phosphate	Vitamin B6 metabolism	2.84457	0.004447	0.013614	-1.00997e-13	3.41061e-16	TRUE	FALSE
900	rxn04092	H2O + O2 + D-Alanine -> NH3 + Pyruvate + H2O2	UNKNOWN	20.4251	0	0	2.53475	1.20729	TRUE	TRUE
901	rxn04093	H2O + O2 + Sarcosine -> H2O2 + Glyoxalate + Methanamine	UNKNOWN	0	1	1	0	0	#DIV/0!	FALSE
902	rxn04113	NADPH + H+ + 1-Hydroxy-2-methyl-2-butenyl_4-diphosphate -> H2O + NADP + Isopentenyldiphosphate	CMP-KDO biosynthesis	8.24826	0	0	0.0260671	0.0232355	FALSE	FALSE
903	rxn04139	NADPH + O2 + 2-Octaprenyl-3-methyl-6-methoxy-1,4-benzoquinone -> H2O + NADP + 2-Octaprenyl-3-methyl-5-hydroxy-6-methoxy-1,4-benzoquinone	Ubiquinone and other terpenoid-quinone biosynthesis	0	1	1	0	0	#DIV/0!	FALSE
904	rxn04308	7 Isopentenyldiphosphate + Trans,trans,cis-Geranylgeranyl_diphosphate -> 7 PPi + Bactoprenyl diphosphate	Terpenoid backbone biosynthesis	136.919	0	0	0.00628125	0.00506718	FALSE	FALSE
905	rxn04385	H+ + L-Threonine phosphate -> CO2 + (R)-1-Aminopropan-2-yl phosphate	Porphyrin and chlorophyll metabolism	0	1	1	4.54747e-13	4.54747e-13	FALSE	FALSE
906	rxn04413	GTP + Adenosyl cobinamide -> GDP + H+ + Adenosyl cobinamide phosphate	Porphyrin and chlorophyll metabolism	11.4312	0	0	-5.93481e-15	0	TRUE	FALSE
907	rxn04456	H+ + 5-Hydroxy-2-oxo-4-ureido-2,5-dihydro-1H-imidazole-5-carboxylate -> CO2 + (S)-Allantoin	Ureide biosynthesis	0.326354	0.744157	1	0.0362812	0.0383848	FALSE	FALSE
908	rxn04457	H+ + 5-Hydroxy-2-oxo-4-ureido-2,5-dihydro-1H-imidazole-5-carboxylate -> CO2 + (R)-Allantoin	Ureide biosynthesis	1.62291	0.104608	0.26003	0.0168539	0.0268194	TRUE	FALSE
909	rxn04674	S-Adenosyl-L-methionine + Demethylphylloquinone -> S-Adenosyl-homocysteine + H+ + Vitamin_K1	Ubiquinone and other terpenoid-quinone biosynthesis	0	1	1	0	0	#DIV/0!	FALSE
910	rxn04704	2 S-Adenosyl-L-methionine + CoproporphyrinogenIII -> 2 CO2 + 2 L-Methionine + ProtoporphyrinogenIX + 2 5-Deoxyadenosine	Porphyrin and chlorophyll metabolism	8.28497	0	0	6.60491e-09	1.61385e-08	TRUE	FALSE
911	rxn04750	NAD + (S)-3-Hydroxyadipyl-CoA <=> NADH + H+ + 3-Oxoadipyl-CoA	Fatty acid degradation	0	1	1	4.54747e-13	4.54747e-13	FALSE	FALSE
912	rxn04783	ATP + Formate + GAR -> ADP + Phosphate + H+ + N-Formyl-GAR	Purine de novo biosynthesis	8.76444	0	0	0.583149	0.173113	TRUE	TRUE
913	rxn04786	L-Glutamate + L-Aspartate4-semialdehyde <=> 2-Oxoglutarate + L-2,4-Diaminobutyrate	Glycine, serine and threonine metabolism	0	1	1	0	0	#DIV/0!	FALSE
914	rxn04954	NADH + H+ + 5-10-Methylenetetrahydrofolate <=> NAD + 5-Methyltetrahydrofolate	One carbon pool by folate	2.62107	0.008766	0.025696	0.0229094	0.000526128	TRUE	FALSE
915	rxn04989	O2 + L-Phenylalanine + Tetrahydrobiopterin -> L-Tyrosine + 4A-Hydroxytetrahydrobiopterin	Phenylalanine metabolism	12.304	0	0	0.0146308	0.0380524	TRUE	FALSE
916	rxn04996	H2O + NADP + DMAPP -> NADPH + H+ + 1-Hydroxy-2-methyl-2-butenyl_4-diphosphate	CMP-KDO biosynthesis	5.30884	0	1e-06	0.0998703	1.67392e-13	TRUE	FALSE
917	rxn05003	S-Adenosyl-L-methionine + 3-Demethylubiquinone-9 <=> S-Adenosyl-homocysteine + Ubiquinone-9	Ubiquinone and other terpenoid-quinone biosynthesis	0	1	1	0	0	#DIV/0!	FALSE
918	rxn05029	ATP + Cobinamide <=> Triphosphate + Adenosyl cobinamide	Porphyrin and chlorophyll metabolism	1.31833	0.187394	0.448206	-0.596588	-0.431911	TRUE	TRUE
919	rxn05030	Isopentenyldiphosphate + All_trans_Decaprenyl_diphosphate -> PPi + Bactoprenyl diphosphate	Terpenoid backbone biosynthesis	9.412	0	0	2.52051e-05	0.000121761	TRUE	FALSE
920	rxn05039	H2O + 5-Amino-6-5-phosphoribitylaminouracil -> Phosphate + H+ + 4-1-D-Ribitylamino-5-aminouracil	Riboflavin metabolism	10201.3	0	0	3.69284e-05	3.0241e-05	FALSE	FALSE
921	rxn05040	D-Ribulose5-phosphate -> Formate + H+ + 3-4-Dihydroxy-2-butanone4-phosphate	Riboflavin metabolism	8.44521	0	0	6.19671e-05	5.90308e-05	FALSE	FALSE
922	rxn05063	H2O + Cyanate -> Carbamate	UNKNOWN	0	1	1	0	0	#DIV/0!	FALSE
923	rxn05091	O2 + 1,2-Dihydroxy-3-keto-5-methylthiopentene -> Formate + CO + 3-Methylthiopropionate	Cysteine and methionine metabolism	0	1	1	0	0	#DIV/0!	FALSE
924	rxn05092	O2 + 1,2-Dihydroxy-3-keto-5-methylthiopentene -> Formate + H+ + 4-Methylthio 2-oxobutyrate	Cysteine and methionine metabolism	2.96459	0.003031	0.009538	0.053362	0.0731573	TRUE	FALSE
925	rxn05104	Methylthioribulose-1-phosphate -> H2O + 2,3-Diketo5-methylthio-1-phosphopentane	Cysteine and methionine metabolism	2.96459	0.003031	0.009538	0.053362	0.0731573	TRUE	FALSE
926	rxn05105	2,3-Diketo5-methylthio-1-phosphopentane -> H+ + 2-Hydroxy-3-keto-5-methylthiopentenyl-1-phosphate	Cysteine and methionine metabolism	2.96459	0.003031	0.009538	0.053362	0.0731573	TRUE	FALSE
927	rxn05106	H2O + 2-Hydroxy-3-keto-5-methylthiopentenyl-1-phosphate -> Phosphate + H+ + 1,2-Dihydroxy-3-keto-5-methylthiopentene	Cysteine and methionine metabolism	2.96459	0.003031	0.009538	0.053362	0.0731573	TRUE	FALSE
928	rxn05108	L-Glutamate + 4-Methylthio 2-oxobutyrate <=> 2-Oxoglutarate + L-Methionine	Cysteine and methionine metabolism	2.96459	0.003031	0.009538	0.053362	0.0731573	TRUE	FALSE
929	rxn05116	H+ + 2-Amino-3-oxo-4-phosphonooxybutyrate -> CO2 + 3-Amino-2-oxopropyl_phosphate	Vitamin B6 metabolism	2.84455	0.004447	0.013614	-1.01005e-13	3.41061e-16	TRUE	FALSE
930	rxn05118	4-Aminobutanal -> H2O + 1-Pyrroline	UNKNOWN	20.5551	0	0	1.62434	0.160415	TRUE	TRUE
931	rxn05229	ATP + H2CO3 + AIR -> ADP + Phosphate + H+ + 5-Phosphoribosyl-4-carboxy-5-aminoimidazole	Purine de novo biosynthesis	2.89742	0.003762	0.011697	0.11627	0.178571	TRUE	TRUE
932	rxn05231	ADP + Trdrd -> H2O + DADP + Trdox	Purine de novo biosynthesis	10201.3	0	0	0.0185479	0.0151891	FALSE	FALSE
933	rxn05232	ATP + Trdrd -> H2O + DATP + Trdox	Purine de novo biosynthesis	3.55683	0.000375	0.001335	3.10984e-16	2.18091e-14	TRUE	FALSE
934	rxn05233	GDP + Trdrd -> H2O + DGDP + Trdox	Purine de novo biosynthesis	784.312	0	0	0.000190707	0.0156042	TRUE	FALSE
935	rxn05234	GTP + Trdrd -> H2O + DGTP + Trdox	Purine de novo biosynthesis	959.718	0	0	0.0188832	1.56163e-05	TRUE	FALSE
936	rxn05235	CTP + Trdrd -> H2O + DCTP + Trdox	Pyrimidine de novo biosynthesis	0.726013	0.467831	1	7.5757e-05	3.12326e-05	TRUE	FALSE
937	rxn05236	UTP + Trdrd -> H2O + DUTP + Trdox	Pyrimidine de novo biosynthesis	1.80727	0.070721	0.179788	7.41792e-05	4.61742e-05	TRUE	FALSE
938	rxn05239	3-Phosphoadenylylsulfate + Trdrd -> Adenosine_3-5-bisphosphate + Sulfite + Trdox	Sulfur metabolism	5.20018	0	1e-06	0.0351055	0.100107	TRUE	TRUE
939	rxn05256	APS + Trdrd -> AMP + Sulfite + Trdox	UNKNOWN	2.90661	0.003654	0.011384	0.135165	0.212118	TRUE	TRUE
940	rxn05287	Isopentenyldiphosphate + Geranylgeranyl_diphosphate -> PPi + Pendp	Terpenoid backbone biosynthesis	0	1	1	0	0	#DIV/0!	FALSE
941	rxn05289	NADPH + H+ + Trdox <=> NADP + Trdrd	Pyrimidine metabolism	4.63687	4e-06	1.6e-05	0.31335	0.504917	TRUE	TRUE
942	rxn05293	NADH + H+ + 2-C-methyl-D-erythritol2-4-cyclodiphosphate -> H2O + NAD + 1-Hydroxy-2-methyl-2-butenyl_4-diphosphate	Terpenoid backbone biosynthesis	374.166	0	0	0.069371	0.0570783	FALSE	FALSE
943	rxn05322	NADH + H+ + Butanoyl-2-enoyl-ACP -> NAD + Butanoyl-ACP	Fatty acid biosynthesis	7.96488	0	0	0.290585	0.265848	FALSE	TRUE
944	rxn05324	NADH + H+ + Dodecenoyl-2-enoyl-ACP -> NAD + Dodecanoyl-ACP	Fatty acid biosynthesis	9.79269	0	0	0.26214	0.197308	TRUE	TRUE
945	rxn05325	NADH + H+ + Octenoyl-2-enoyl-ACP -> NAD + Octanoyl-ACP	Fatty acid biosynthesis	7.96488	0	0	0.290585	0.265848	FALSE	TRUE
946	rxn05326	NADH + H+ + Hexenoyl-2-enoyl-ACP -> NAD + Hexanoyl-ACP	Fatty acid biosynthesis	7.96488	0	0	0.290585	0.265848	FALSE	TRUE
947	rxn05327	NADH + H+ + Decenoyl-2-enoyl-ACP -> NAD + Decanoyl-ACP	Fatty acid biosynthesis	10.4819	0	0	0.286224	0.217045	TRUE	TRUE
948	rxn05329	H2O + Butanoyl-2-enoyl-ACP <=> (R)-3-Hydroxybutanoyl-ACP	Fatty acid biosynthesis	7.96488	0	0	-0.290585	-0.265848	FALSE	TRUE
949	rxn05330	H2O + Hexenoyl-2-enoyl-ACP <=> (R)-3-Hydroxyhexanoyl-ACP	Fatty acid biosynthesis	7.96488	0	0	-0.290585	-0.265848	FALSE	TRUE
950	rxn05331	H2O + Dodecenoyl-2-enoyl-ACP <=> (R)-3-Hydroxydodecanoyl-ACP	Fatty acid biosynthesis	9.79269	0	0	-0.26214	-0.197308	TRUE	TRUE
951	rxn05332	H2O + Hexadecenoyl-2-enoyl-ACP <=> (R)-3-Hydroxyhexadecanoyl-ACP	Fatty acid biosynthesis	4.90681	1e-06	4e-06	-0.195384	-0.158495	FALSE	TRUE
952	rxn05333	H2O + Decenoyl-2-enoyl-ACP <=> (R)-3-Hydroxydecanoyl-ACP	Fatty acid biosynthesis	4.3645	1.3e-05	5.5e-05	-0.339079	-0.29948	FALSE	TRUE
953	rxn05334	H2O + Octenoyl-2-enoyl-ACP <=> (R)-3-Hydroxyoctanoyl-ACP	Fatty acid biosynthesis	7.96488	0	0	-0.290585	-0.265848	FALSE	TRUE
954	rxn05335	H2O + Tetradecenoyl-2-enoyl-ACP <=> (R)-3-Hydroxytetradecanoyl-ACP	Fatty acid biosynthesis	2.05331	0.040043	0.105167	-0.195197	-0.208279	FALSE	TRUE
955	rxn05336	NADPH + H+ + 3-Oxohexadecanoyl-ACP <=> NADP + (R)-3-Hydroxyhexadecanoyl-ACP	Fatty acid biosynthesis	4.90681	1e-06	4e-06	0.195384	0.158495	FALSE	TRUE
956	rxn05337	NADPH + H+ + 3-Oxohexanoyl-ACP <=> NADP + (R)-3-Hydroxyhexanoyl-ACP	Fatty acid biosynthesis	7.96488	0	0	0.290585	0.265848	FALSE	TRUE
957	rxn05338	NADPH + H+ + 3-Oxodecanoyl-ACP <=> NADP + (R)-3-Hydroxydecanoyl-ACP	Fatty acid biosynthesis	0.797753	0.425014	0.94604	0.499348	0.474578	FALSE	TRUE
958	rxn05339	NADPH + H+ + Acetoacetyl-ACP <=> NADP + (R)-3-Hydroxybutanoyl-ACP	Fatty acid biosynthesis	7.96488	0	0	0.290585	0.265848	FALSE	TRUE
959	rxn05340	NADPH + H+ + 3-Oxododecanoyl-ACP <=> NADP + (R)-3-Hydroxydodecanoyl-ACP	Fatty acid biosynthesis	10.4819	0	0	0.286224	0.217045	TRUE	TRUE
960	rxn05341	NADPH + H+ + 3-Oxooctanoyl-ACP <=> NADP + (R)-3-Hydroxyoctanoyl-ACP	Fatty acid biosynthesis	7.96488	0	0	0.290585	0.265848	FALSE	TRUE
961	rxn05342	NADPH + H+ + 3-Oxotetradecenoyl-ACP <=> NADP + (R)-3-Hydroxytetradecanoyl-ACP	Fatty acid biosynthesis	2.05331	0.040043	0.105167	0.195197	0.208279	FALSE	TRUE
962	rxn05343	H+ + Octanoyl-ACP + Malonyl-ACP -> CO2 + 3-Oxodecanoyl-ACP + ACP	Fatty acid biosynthesis	7.96488	0	0	0.290585	0.265848	FALSE	TRUE
963	rxn05344	H+ + Tetradecanoyl-ACP + Malonyl-ACP -> CO2 + 3-Oxohexadecanoyl-ACP + ACP	Fatty acid biosynthesis	4.90681	1e-06	4e-06	0.195384	0.158495	FALSE	TRUE
964	rxn05345	H+ + Dodecanoyl-ACP + Malonyl-ACP -> CO2 + 3-Oxotetradecenoyl-ACP + ACP	Fatty acid biosynthesis	2.05331	0.040043	0.105167	0.195197	0.208279	FALSE	TRUE
965	rxn05346	H+ + Butanoyl-ACP + Malonyl-ACP -> CO2 + 3-Oxohexanoyl-ACP + ACP	Fatty acid biosynthesis	7.96488	0	0	0.290585	0.265848	FALSE	TRUE
966	rxn05347	H+ + Malonyl-ACP + Acetyl-ACP -> CO2 + Acetoacetyl-ACP + ACP	Fatty acid biosynthesis	116.173	0	0	0.284668	0.00637182	TRUE	TRUE
967	rxn05348	H+ + Decanoyl-ACP + Malonyl-ACP -> CO2 + 3-Oxododecanoyl-ACP + ACP	Fatty acid biosynthesis	10.4819	0	0	0.286224	0.217045	TRUE	TRUE
968	rxn05349	CoA + Acetyl-ACP <=> Acetyl-CoA + ACP	Fatty acid biosynthesis	23.3549	0	0	-0.195742	0.0670625	TRUE	TRUE
969	rxn05350	H+ + Hexanoyl-ACP + Malonyl-ACP -> CO2 + 3-Oxooctanoyl-ACP + ACP	Fatty acid biosynthesis	7.96488	0	0	0.290585	0.265848	FALSE	TRUE
970	rxn05358	CoA + 2-Methylbutanoyl-ACP <=> 2-Methylbutanoyl-CoA + ACP	Fatty acid biosynthesis	6.17071	0	0	-0.0298841	-0.0528248	TRUE	FALSE
971	rxn05359	H+ + Malonyl-ACP + 2-Methylbutanoyl-ACP -> CO2 + ACP + 4-Methyl-3-oxo-hexanoyl-ACP	Fatty acid biosynthesis	6.17071	0	0	0.0298841	0.0528248	TRUE	FALSE
972	rxn05360	NADPH + H+ + 4-Methyl-3-oxo-hexanoyl-ACP <=> NADP + 4-Methyl-(R)-3-hydroxy-hexanoyl-ACP	Fatty acid biosynthesis	6.17071	0	0	0.0298841	0.0528248	TRUE	FALSE
973	rxn05361	H2O + 4-Methyl-trans-hexanoyl-2-enoyl-ACP <=> 4-Methyl-(R)-3-hydroxy-hexanoyl-ACP	Fatty acid biosynthesis	6.17071	0	0	-0.0298841	-0.0528248	TRUE	FALSE
974	rxn05363	H+ + Malonyl-ACP + 4-Methylhexanoyl-ACP -> CO2 + ACP + 6-Methyl-3-oxo-octanoyl-ACP	Fatty acid biosynthesis	6.17071	0	0	0.0298841	0.0528248	TRUE	FALSE
975	rxn05364	NADPH + H+ + 6-Methyl-3-oxo-octanoyl-ACP <=> NADP + 6-Methyl-(R)-3-hydroxy-octanoyl-ACP	Fatty acid biosynthesis	6.17071	0	0	0.0298841	0.0528248	TRUE	FALSE
976	rxn05365	H2O + 6-Methyl-trans-octanoyl-2-enoyl-ACP <=> 6-Methyl-(R)-3-hydroxy-octanoyl-ACP	Fatty acid biosynthesis	6.17071	0	0	-0.0298841	-0.0528248	TRUE	FALSE
977	rxn05367	H+ + Malonyl-ACP + 6-Methyloctanoyl-ACP -> CO2 + ACP + 8-Methyl-3-oxo-decanoyl-ACP	Fatty acid biosynthesis	6.17071	0	0	0.0298841	0.0528248	TRUE	FALSE
978	rxn05368	NADPH + H+ + 8-Methyl-3-oxo-decanoyl-ACP <=> NADP + 8-Methyl-(R)-3-hydroxy-decanoyl-ACP	Fatty acid biosynthesis	6.17071	0	0	0.0298841	0.0528248	TRUE	FALSE
979	rxn05369	H2O + 8-Methyl-trans-decanoyl-2-enoyl-ACP <=> 8-Methyl-(R)-3-hydroxy-decanoyl-ACP	Fatty acid biosynthesis	6.17071	0	0	-0.0298841	-0.0528248	TRUE	FALSE
980	rxn05371	H+ + Malonyl-ACP + 8-Methyldecanoyl-ACP -> CO2 + ACP + 10-Methyl-3-oxo-dodecanoyl-ACP	Fatty acid biosynthesis	6.17071	0	0	0.0298841	0.0528248	TRUE	FALSE
981	rxn05372	NADPH + H+ + 10-Methyl-3-oxo-dodecanoyl-ACP <=> NADP + 10-Methyl-(R)-3-hydroxy-dodecanoyl-ACP	Fatty acid biosynthesis	6.17071	0	0	0.0298841	0.0528248	TRUE	FALSE
982	rxn05373	H2O + 10-Methyl-trans-dodecanoyl-2-enoyl-ACP <=> 10-Methyl-(R)-3-hydroxy-dodecanoyl-ACP	Fatty acid biosynthesis	6.17071	0	0	-0.0298841	-0.0528248	TRUE	FALSE
983	rxn05375	H+ + Malonyl-ACP + 10-Methyldodecanoyl-ACP -> CO2 + ACP + 12-Methyl-3-oxo-tetradecanoyl-ACP	Fatty acid biosynthesis	6.17071	0	0	0.0298841	0.0528248	TRUE	FALSE
984	rxn05376	NADPH + H+ + 12-Methyl-3-oxo-tetradecanoyl-ACP <=> NADP + 12-Methyl-(R)-3-hydroxy-tetradecanoyl-ACP	Fatty acid biosynthesis	6.17071	0	0	0.0298841	0.0528248	TRUE	FALSE
985	rxn05377	H2O + 12-Methyl-trans-tetradecanoyl-2-enoyl-ACP <=> 12-Methyl-(R)-3-hydroxy-tetradecanoyl-ACP	Fatty acid biosynthesis	6.17071	0	0	-0.0298841	-0.0528248	TRUE	FALSE
986	rxn05379	H+ + Malonyl-ACP + 12-Methyltetradecanoyl-ACP -> CO2 + ACP + 14-Methyl-3-oxo-hexadecanoyl-ACP	Fatty acid biosynthesis	6.05239	0	0	0.00693171	0.016841	TRUE	FALSE
987	rxn05380	NADPH + H+ + 14-Methyl-3-oxo-hexadecanoyl-ACP <=> NADP + 14-Methyl-(R)-3-hydroxy-hexadecanoyl-ACP	Fatty acid biosynthesis	6.05239	0	0	0.00693171	0.016841	TRUE	FALSE
988	rxn05381	H2O + 14-Methyl-trans-hexadecanoyl-2-enoyl-ACP <=> 14-Methyl-(R)-3-hydroxy-hexadecanoyl-ACP	Fatty acid biosynthesis	6.05239	0	0	-0.00693171	-0.016841	TRUE	FALSE
989	rxn05383	CoA + 3-Methylbutanoyl-ACP <=> 3-Methylbutanoyl-CoA + ACP	Fatty acid biosynthesis	6.9345	0	0	-0.0186316	-0.0413879	TRUE	FALSE
990	rxn05384	H+ + Malonyl-ACP + 3-Methylbutanoyl-ACP -> CO2 + ACP + 5-Methyl-3-oxo-hexanoyl-ACP	Fatty acid biosynthesis	6.9345	0	0	0.0186316	0.0413879	TRUE	FALSE
991	rxn05385	NADPH + H+ + 5-Methyl-3-oxo-hexanoyl-ACP <=> NADP + 5-Methyl-(R)-3-hydroxy-hexanoyl-ACP	Fatty acid biosynthesis	6.9345	0	0	0.0186316	0.0413879	TRUE	FALSE
992	rxn05386	H2O + 5-Methyl-trans-hexanoyl-2-enoyl-ACP <=> 5-Methyl-(R)-3-hydroxy-hexanoyl-ACP	Fatty acid biosynthesis	6.9345	0	0	-0.0186316	-0.0413879	TRUE	FALSE
993	rxn05388	H+ + Malonyl-ACP + 5-Methylhexanoyl-ACP -> CO2 + ACP + 7-Methyl-3-oxo-octanoyl-ACP	Fatty acid biosynthesis	6.9345	0	0	0.0186316	0.0413879	TRUE	FALSE
994	rxn05389	NADPH + H+ + 7-Methyl-3-oxo-octanoyl-ACP <=> NADP + 7-Methyl-(R)-3-hydroxy-octanoyl-ACP	Fatty acid biosynthesis	6.9345	0	0	0.0186316	0.0413879	TRUE	FALSE
995	rxn05390	H2O + 7-Methyl-trans-octanoyl-2-enoyl-ACP <=> 7-Methyl-(R)-3-hydroxy-octanoyl-ACP	Fatty acid biosynthesis	6.9345	0	0	-0.0186316	-0.0413879	TRUE	FALSE
996	rxn05392	H+ + Malonyl-ACP + 7-Methyloctanoyl-ACP -> CO2 + ACP + 9-Methyl-3-oxo-decanoyl-ACP	Fatty acid biosynthesis	6.9345	0	0	0.0186316	0.0413879	TRUE	FALSE
997	rxn05393	NADPH + H+ + 9-Methyl-3-oxo-decanoyl-ACP <=> NADP + 9-Methyl-(R)-3-hydroxy-decanoyl-ACP	Fatty acid biosynthesis	6.9345	0	0	0.0186316	0.0413879	TRUE	FALSE
998	rxn05394	H2O + 9-Methyl-trans-decanoyl-2-enoyl-ACP <=> 9-Methyl-(R)-3-hydroxy-decanoyl-ACP	Fatty acid biosynthesis	6.9345	0	0	-0.0186316	-0.0413879	TRUE	FALSE
999	rxn05396	H+ + Malonyl-ACP + 9-Methyldecanoyl-ACP -> CO2 + ACP + 11-Methyl-3-oxo-dodecanoyl-ACP	Fatty acid biosynthesis	6.9345	0	0	0.0186316	0.0413879	TRUE	FALSE
1000	rxn05397	NADPH + H+ + 11-Methyl-3-oxo-dodecanoyl-ACP <=> NADP + 11-Methyl-(R)-3-hydroxy-dodecanoyl-ACP	Fatty acid biosynthesis	6.9345	0	0	0.0186316	0.0413879	TRUE	FALSE
1001	rxn05398	H2O + 11-Methyl-trans-dodecanoyl-2-enoyl-ACP <=> 11-Methyl-(R)-3-hydroxy-dodecanoyl-ACP	Fatty acid biosynthesis	6.9345	0	0	-0.0186316	-0.0413879	TRUE	FALSE
1002	rxn05400	H+ + Malonyl-ACP + 11-Methyldodecanoyl-ACP -> CO2 + ACP + 13-Methyl-3-oxo-tetradecanoyl-ACP	Fatty acid biosynthesis	6.9345	0	0	0.0186316	0.0413879	TRUE	FALSE
1003	rxn05401	NADPH + H+ + 13-Methyl-3-oxo-tetradecanoyl-ACP <=> NADP + 13-Methyl-(R)-3-hydroxy-tetradecanoyl-ACP	Fatty acid biosynthesis	6.9345	0	0	0.0186316	0.0413879	TRUE	FALSE
1004	rxn05402	H2O + 13-Methyl-trans-tetradecanoyl-2-enoyl-ACP <=> 13-Methyl-(R)-3-hydroxy-tetradecanoyl-ACP	Fatty acid biosynthesis	6.9345	0	0	-0.0186316	-0.0413879	TRUE	FALSE
1005	rxn05404	H+ + Malonyl-ACP + 13-Methyltetradecanoyl-ACP -> CO2 + ACP + 15-Methyl-3-oxo-hexadecanoyl-ACP	Fatty acid biosynthesis	2.1491	0.031627	0.084641	0.00743686	0.00563189	TRUE	FALSE
1006	rxn05405	NADPH + H+ + 15-Methyl-3-oxo-hexadecanoyl-ACP <=> NADP + 15-Methyl-(R)-3-hydroxy-hexadecanoyl-ACP	Fatty acid biosynthesis	2.1491	0.031627	0.084641	0.00743686	0.00563189	TRUE	FALSE
1007	rxn05406	H2O + 15-Methyl-trans-hexadecanoyl-2-enoyl-ACP <=> 15-Methyl-(R)-3-hydroxy-hexadecanoyl-ACP	Fatty acid biosynthesis	2.1491	0.031627	0.084641	-0.00743686	-0.00563189	TRUE	FALSE
1008	rxn05408	CoA + 2-Methylpropanoyl-ACP <=> 2-Methylpropanoyl-CoA + ACP	Fatty acid biosynthesis	3.6549	0.000257	0.000933	-0.025002	-0.0335142	TRUE	FALSE
1009	rxn05409	H+ + Malonyl-ACP + 2-Methylpropanoyl-ACP -> CO2 + ACP + 4-Methyl-3-oxo-pentanoyl-ACP	Fatty acid biosynthesis	3.6549	0.000257	0.000933	0.025002	0.0335142	TRUE	FALSE
1010	rxn05410	NADPH + H+ + 4-Methyl-3-oxo-pentanoyl-ACP <=> NADP + 4-Methyl-(R)-3-hydroxy-pentanoyl-ACP	Fatty acid biosynthesis	3.6549	0.000257	0.000933	0.025002	0.0335142	TRUE	FALSE
1011	rxn05411	H2O + 4-Methyl-trans-pentanoyl-2-enoyl-ACP <=> 4-Methyl-(R)-3-hydroxy-pentanoyl-ACP	Fatty acid biosynthesis	3.6549	0.000257	0.000933	-0.025002	-0.0335142	TRUE	FALSE
1012	rxn05413	H+ + Malonyl-ACP + 4-Methylpentanoyl-ACP -> CO2 + ACP + 6-Methyl-3-oxo-heptanoyl-ACP	Fatty acid biosynthesis	3.6549	0.000257	0.000933	0.025002	0.0335142	TRUE	FALSE
1013	rxn05414	NADPH + H+ + 6-Methyl-3-oxo-heptanoyl-ACP <=> NADP + 6-Methyl-(R)-3-hydroxy-heptanoyl-ACP	Fatty acid biosynthesis	3.6549	0.000257	0.000933	0.025002	0.0335142	TRUE	FALSE
1014	rxn05415	H2O + 6-Methyl-trans-heptanoyl-2-enoyl-ACP <=> 6-Methyl-(R)-3-hydroxy-heptanoyl-ACP	Fatty acid biosynthesis	3.6549	0.000257	0.000933	-0.025002	-0.0335142	TRUE	FALSE
1015	rxn05417	H+ + Malonyl-ACP + 6-Methylheptanoyl-ACP -> CO2 + ACP + 8-Methyl-3-oxo-nonanoyl-ACP	Fatty acid biosynthesis	3.6549	0.000257	0.000933	0.025002	0.0335142	TRUE	FALSE
1016	rxn05418	NADPH + H+ + 8-Methyl-3-oxo-nonanoyl-ACP <=> NADP + 8-Methyl-(R)-3-hydroxy-nonanoyl-ACP	Fatty acid biosynthesis	3.6549	0.000257	0.000933	0.025002	0.0335142	TRUE	FALSE
1017	rxn05419	H2O + 8-Methyl-trans-nonanoyl-2-enoyl-ACP <=> 8-Methyl-(R)-3-hydroxy-nonanoyl-ACP	Fatty acid biosynthesis	3.6549	0.000257	0.000933	-0.025002	-0.0335142	TRUE	FALSE
1018	rxn05421	H+ + Malonyl-ACP + 8-Methylnonanoyl-ACP -> CO2 + ACP + 10-Methyl-3-oxo-undecanoyl-ACP	Fatty acid biosynthesis	3.6549	0.000257	0.000933	0.025002	0.0335142	TRUE	FALSE
1019	rxn05422	NADPH + H+ + 10-Methyl-3-oxo-undecanoyl-ACP <=> NADP + 10-Methyl-(R)-3-hydroxy-undecanoyl-ACP	Fatty acid biosynthesis	3.6549	0.000257	0.000933	0.025002	0.0335142	TRUE	FALSE
1020	rxn05423	H2O + 10-Methyl-trans-undecanoyl-2-enoyl-ACP <=> 10-Methyl-(R)-3-hydroxy-undecanoyl-ACP	Fatty acid biosynthesis	3.6549	0.000257	0.000933	-0.025002	-0.0335142	TRUE	FALSE
1021	rxn05425	H+ + Malonyl-ACP + 10-Methylundecanoyl-ACP -> CO2 + ACP + 12-Methyl-3-oxo-tridecanoyl-ACP	Fatty acid biosynthesis	3.6549	0.000257	0.000933	0.025002	0.0335142	TRUE	FALSE
1022	rxn05426	NADPH + H+ + 12-Methyl-3-oxo-tridecanoyl-ACP <=> NADP + 12-Methyl-(R)-3-hydroxy-tridecanoyl-ACP	Fatty acid biosynthesis	3.6549	0.000257	0.000933	0.025002	0.0335142	TRUE	FALSE
1023	rxn05427	H2O + 12-Methyl-trans-tridecanoyl-2-enoyl-ACP <=> 12-Methyl-(R)-3-hydroxy-tridecanoyl-ACP	Fatty acid biosynthesis	3.6549	0.000257	0.000933	-0.025002	-0.0335142	TRUE	FALSE
1024	rxn05429	H+ + Malonyl-ACP + 12-Methyltridecanoyl-ACP -> CO2 + ACP + 14-Methyl-3-oxo-pentadecanoyl-ACP	Fatty acid biosynthesis	6.86492	0	0	0.00136515	0.0090185	TRUE	FALSE
1025	rxn05430	NADPH + H+ + 14-Methyl-3-oxo-pentadecanoyl-ACP <=> NADP + 14-Methyl-(R)-3-hydroxy-pentadecanoyl-ACP	Fatty acid biosynthesis	6.86492	0	0	0.00136515	0.0090185	TRUE	FALSE
1026	rxn05431	H2O + 14-Methyl-trans-pentadecanoyl-2-enoyl-ACP <=> 14-Methyl-(R)-3-hydroxy-pentadecanoyl-ACP	Fatty acid biosynthesis	6.86492	0	0	-0.00136515	-0.0090185	TRUE	FALSE
1027	rxn05433	NADH + H+ + 4-Methyl-trans-hexanoyl-2-enoyl-ACP -> NAD + 4-Methylhexanoyl-ACP	Fatty acid biosynthesis	6.17071	0	0	0.0298841	0.0528248	TRUE	FALSE
1028	rxn05434	NADH + H+ + 6-Methyl-trans-octanoyl-2-enoyl-ACP -> NAD + 6-Methyloctanoyl-ACP	Fatty acid biosynthesis	6.17071	0	0	0.0298841	0.0528248	TRUE	FALSE
1029	rxn05435	NADH + H+ + 8-Methyl-trans-decanoyl-2-enoyl-ACP -> NAD + 8-Methyldecanoyl-ACP	Fatty acid biosynthesis	6.17071	0	0	0.0298841	0.0528248	TRUE	FALSE
1030	rxn05436	NADH + H+ + 10-Methyl-trans-dodecanoyl-2-enoyl-ACP -> NAD + 10-Methyldodecanoyl-ACP	Fatty acid biosynthesis	6.17071	0	0	0.0298841	0.0528248	TRUE	FALSE
1031	rxn05437	NADH + H+ + 12-Methyl-trans-tetradecanoyl-2-enoyl-ACP -> NAD + 12-Methyltetradecanoyl-ACP	Fatty acid biosynthesis	6.17071	0	0	0.0298841	0.0528248	TRUE	FALSE
1032	rxn05438	NADH + H+ + 14-Methyl-trans-hexadecanoyl-2-enoyl-ACP -> NAD + 14-Methylhexadecanoyl-ACP	Fatty acid biosynthesis	6.05239	0	0	0.00693171	0.016841	TRUE	FALSE
1033	rxn05439	NADH + H+ + 5-Methyl-trans-hexanoyl-2-enoyl-ACP -> NAD + 5-Methylhexanoyl-ACP	Fatty acid biosynthesis	6.9345	0	0	0.0186316	0.0413879	TRUE	FALSE
1034	rxn05440	NADH + H+ + 7-Methyl-trans-octanoyl-2-enoyl-ACP -> NAD + 7-Methyloctanoyl-ACP	Fatty acid biosynthesis	6.9345	0	0	0.0186316	0.0413879	TRUE	FALSE
1035	rxn05441	NADH + H+ + 9-Methyl-trans-decanoyl-2-enoyl-ACP -> NAD + 9-Methyldecanoyl-ACP	Fatty acid biosynthesis	6.9345	0	0	0.0186316	0.0413879	TRUE	FALSE
1036	rxn05442	NADH + H+ + 11-Methyl-trans-dodecanoyl-2-enoyl-ACP -> NAD + 11-Methyldodecanoyl-ACP	Fatty acid biosynthesis	6.9345	0	0	0.0186316	0.0413879	TRUE	FALSE
1037	rxn05443	NADH + H+ + 13-Methyl-trans-tetradecanoyl-2-enoyl-ACP -> NAD + 13-Methyltetradecanoyl-ACP	Fatty acid biosynthesis	6.9345	0	0	0.0186316	0.0413879	TRUE	FALSE
1038	rxn05444	NADH + H+ + 15-Methyl-trans-hexadecanoyl-2-enoyl-ACP -> NAD + 15-Methylhexadecanoyl-ACP	Fatty acid biosynthesis	2.1491	0.031627	0.084641	0.00743686	0.00563189	TRUE	FALSE
1039	rxn05445	NADH + H+ + 4-Methyl-trans-pentanoyl-2-enoyl-ACP -> NAD + 4-Methylpentanoyl-ACP	Fatty acid biosynthesis	3.6549	0.000257	0.000933	0.025002	0.0335142	TRUE	FALSE
1040	rxn05446	NADH + H+ + 6-Methyl-trans-heptanoyl-2-enoyl-ACP -> NAD + 6-Methylheptanoyl-ACP	Fatty acid biosynthesis	3.6549	0.000257	0.000933	0.025002	0.0335142	TRUE	FALSE
1041	rxn05447	NADH + H+ + 8-Methyl-trans-nonanoyl-2-enoyl-ACP -> NAD + 8-Methylnonanoyl-ACP	Fatty acid biosynthesis	3.6549	0.000257	0.000933	0.025002	0.0335142	TRUE	FALSE
1042	rxn05448	NADH + H+ + 10-Methyl-trans-undecanoyl-2-enoyl-ACP -> NAD + 10-Methylundecanoyl-ACP	Fatty acid biosynthesis	3.6549	0.000257	0.000933	0.025002	0.0335142	TRUE	FALSE
1043	rxn05449	NADH + H+ + 12-Methyl-trans-tridecanoyl-2-enoyl-ACP -> NAD + 12-Methyltridecanoyl-ACP	Fatty acid biosynthesis	3.6549	0.000257	0.000933	0.025002	0.0335142	TRUE	FALSE
1044	rxn05450	NADH + H+ + 14-Methyl-trans-pentadecanoyl-2-enoyl-ACP -> NAD + 14-Methylpentadecanoyl-ACP	Fatty acid biosynthesis	6.86492	0	0	0.00136515	0.0090185	TRUE	FALSE
1045	rxn05465	CoA + Malonyl-ACP <=> Malonyl-CoA + ACP	Fatty acid biosynthesis	2.47882	0.013182	0.037631	-2.84116	-2.98222	FALSE	TRUE
1046	rxn05733	H2S2O3 + O-Acetyl-L-serine + Trdrd -> Acetic acid + Sulfite + L-Cysteine + Trdox	Cysteine and methionine metabolism	0	1	1	0	0	#DIV/0!	FALSE
1047	rxn05737	O2 + Taurine + FMNH2 -> H2O + FMN + Sulfite + Aminoacetaldehyde	Taurine and hypotaurine metabolism	6.07642	0	0	-1.06067e-14	-1.10956e-14	FALSE	FALSE
1048	rxn05740	Phosphate + H+ + Glycogen <=> Glucose-1-phosphate + Glycogen(n-1)	Glycogen degradation	0.083206	0.933688	1	0.00527377	0.00430027	FALSE	FALSE
1049	rxn05937	NADPH + Oxidizedferredoxin <=> NADP + H+ + Reducedferredoxin	Photosynthesis	3.95205	7.7e-05	0.000302	0.122746	0.210356	TRUE	TRUE
1050	rxn05957	Succinate + H+ + Homocysteine <=> H2S + O-Succinyl-L-homoserine	Cysteine and methionine metabolism	5.00787	1e-06	3e-06	-0.192952	-0.312107	TRUE	TRUE
1051	rxn06022	H2O + ACP <=> Phosphopantetheine + Apo-ACP	Pantothenate and CoA biosynthesis	1.0255	0.305128	0.7047	0.0253598	0.0253344	FALSE	FALSE
1052	rxn06023	CoA + Apo-ACP <=> Adenosine_3-5-bisphosphate + ACP	Pantothenate and CoA biosynthesis	1.0255	0.305128	0.7047	0.0253598	0.0253344	FALSE	FALSE
1053	rxn06077	H2O + L-Methionine + Trdox <=> L-Methionine S-oxide + Trdrd	Cysteine and methionine metabolism	0	1	1	-4.54747e-13	-4.54747e-13	FALSE	FALSE
1054	rxn06078	H2S2O3 + O-Acetyl-L-homoserine + Trdrd -> Acetic acid + Sulfite + Homocysteine + Trdox	Cysteine and methionine metabolism	0	1	1	0	0	#DIV/0!	FALSE
1055	rxn06510	CoA + 3-Oxotetradecanoyl-CoA <=> Acetyl-CoA + Dodecanoyl-CoA	Fatty acid degradation	4.97843	1e-06	3e-06	0.0461525	0.0878993	TRUE	FALSE
1056	rxn06591	NADPH + H+ + L-Glutamyl-tRNA-Glu <=> NADP + L-Glutamate1-semialdehyde + TRNA-Glu	Porphyrin and chlorophyll metabolism	66.2725	0	0	-0.178719	-0.14154	TRUE	TRUE
1057	rxn06777	NAD + (S)-3-Hydroxytetradecanoyl-CoA <=> NADH + H+ + 3-Oxotetradecanoyl-CoA	Fatty acid degradation	4.97843	1e-06	3e-06	0.0461525	0.0878993	TRUE	FALSE
1058	rxn06831	S-Adenosyl-L-methionine + H+ + 2Dmmq7 -> S-Adenosyl-homocysteine + Mql7	Ubiquinone and other terpenoid-quinone biosynthesis	0	1	1	0	0	#DIV/0!	FALSE
1059	rxn06937	ATP + L-Glutamate + H+ + TRNA-Glu -> PPi + AMP + L-Glutamyl-tRNA-Glu	Porphyrin and chlorophyll metabolism	7.28067	0	0	0.00901635	0.0121985	TRUE	FALSE
1060	rxn06979	2 H2O + 2 ATP + 2 L-Glutamine + Cobyrinate -> 2 ADP + 2 Phosphate + 2 L-Glutamate + 2 H+ + Cob(II)yrinate_diamide	Porphyrin and chlorophyll metabolism	0	1	1	0	0	#DIV/0!	FALSE
1061	rxn07295	Glycine -> 3 H+ + Iminoglycine	Thiamine metabolism	0	1	1	0	0	#DIV/0!	FALSE
1062	rxn07584	ATP + H+ + Lipoate -> PPi + Lipoyl-AMP	Lipoic acid metabolism	0	1	1	0	0	#DIV/0!	FALSE
1063	rxn07586	H2O + Cobalt-precorrin_5 <=> H+ + Acetaldehyde + Cobalt-precorrin 5B	Porphyrin and chlorophyll metabolism	0	1	1	-9.32587e-15	-1.15463e-14	TRUE	FALSE
1064	rxn07587	S-Adenosyl-L-methionine + Cobalt-precorrin 5B <=> S-Adenosyl-homocysteine + H+ + Cobalt-precorrin_6	Porphyrin and chlorophyll metabolism	0	1	1	-9.32587e-15	-1.15463e-14	TRUE	FALSE
1065	rxn07588	S-Adenosyl-L-methionine + Cobalt-precorrin 6B <=> S-Adenosyl-homocysteine + H+ + Cobalt-precorrin 7	Porphyrin and chlorophyll metabolism	0	1	1	-9.32587e-15	-1.15463e-14	TRUE	FALSE
1066	rxn07589	CO2 + S-Adenosyl-homocysteine + Cobalt-precorrin 8 <=> S-Adenosyl-L-methionine + Cobalt-precorrin 7	Porphyrin and chlorophyll metabolism	0	1	1	9.32587e-15	1.15463e-14	TRUE	FALSE
1067	rxn08040	UDP-N-acetylglucosamine + Undecaprenylphosphate -> UMP + Undecaprenyl diphospho N-acetyl-glucosamine	Lipopolysaccharide biosynthesis	0	1	1	0	0	#DIV/0!	FALSE
1068	rxn08043	Pyruvate + H+ + 2-Oxobutyrate -> CO2 + 2-Aceto-2-hydroxybutanoate	Valine, leucine and isoleucine degradation	3.02889	0.002455	0.007826	1.17642	1.13327	FALSE	TRUE
1069	rxn08066	ADP + GDP <=> AMP + GTP	Purine metabolism	102.17	0	0	1.00873	-23.3396	TRUE	TRUE
1070	rxn08067	ADP + IDP <=> AMP + ITP	Purine metabolism	83.9088	0	0	-32.2644	-7.8892	TRUE	TRUE
1071	rxn08083	Dodecanoyl-ACP + 1-Dodecanoyl-sn-glycerol 3-phosphate -> ACP + 1,2-Didodecanoyl-sn-glycerol 3-phosphate	Glycerophospholipid metabolism	6.29407	0	0	0.308253	0.152839	TRUE	TRUE
1072	rxn08084	Tetradecanoyl-ACP + 1-Tetradecanoyl-sn-glycerol 3-phosphate -> ACP + 1,2-Ditetradecanoyl-sn-glycerol 3-phosphate	Glycerophospholipid metabolism	2.41588	0.015697	0.044233	0.280986	0.202213	TRUE	TRUE
1073	rxn08085	Tetradecenoyl-7-enoyl-ACP + 1-Tetradec-7-enoyl-sn-glycerol 3-phosphate -> ACP + 1,2-Ditetradec-7-enoyl-sn-glycerol 3-phosphate	Glycerophospholipid metabolism	1.53559	0.124639	0.30772	0.228667	0.255185	FALSE	TRUE
1074	rxn08086	Hexadecanoyl-ACP + 1-Hexadecanoyl-sn-glycerol 3-phosphate -> ACP + 1,2-Dihexadecanoyl-sn-glycerol 3-phosphate	Glycerophospholipid metabolism	8.55468	0	0	0.257813	0.10176	TRUE	TRUE
1075	rxn08087	Hexadecenoyl-9-enoyl-ACP + 1-Hexadec-9-enoyl-sn-glycerol 3-phosphate -> ACP + 1,2-Dihexadec-9-enoyl-sn-glycerol 3-phosphate	Glycerophospholipid metabolism	1.17615	0.239536	0.562874	0.302591	0.307466	FALSE	TRUE
1076	rxn08088	Octadecanoyl-ACP + 1-Octadecanoyl-sn-glycerol 3-phosphate -> ACP + 1,2-Dioctadecanoyl-sn-glycerol 3-phosphate	Glycerophospholipid metabolism	4.28368	1.8e-05	7.8e-05	0.252147	0.177963	TRUE	TRUE
1077	rxn08089	Octadecenoyl-11-enoyl-ACP + 1-Octadec-11-enoyl-sn-glycerol 3-phosphate -> ACP + 1,2-Dioctadec-11-enoyl-sn-glycerol 3-phosphate	Glycerophospholipid metabolism	2.77521	0.005517	0.016653	0.240682	0.176127	TRUE	TRUE
1078	rxn08094	NAD + CoA + 2-Oxoglutarate -> NADH + CO2 + Succinyl-CoA	Citrate cycle	11.7714	0	0	25.2096	27.9183	FALSE	TRUE
1079	rxn08103	Pyridoxal_phosphate + L-Alanine -> Pyruvate + Pyridoxamine_phosphate	UNKNOWN	3.29406	0.000988	0.003354	0.506395	0.384226	TRUE	TRUE
1080	rxn08180	S-Adenosyl-L-methionine + S + Dethiobiotin -> L-Methionine + H+ + BIOT + 5-Deoxyadenosine	Biotin metabolism	0	1	1	0	0	#DIV/0!	FALSE
1081	rxn08194	ATP + Cbl -> Calomide + Triphosphate	Biotin metabolism	0	1	1	0	0	#DIV/0!	FALSE
1082	rxn08277	3 H+ + H2CO3 + Cyanate -> 2 CO2 + NH3	Nitrogen metabolism	0	1	1	4.54747e-13	4.54747e-13	FALSE	FALSE
1083	rxn08291	H2O + FAD + D-Alanine -> NH3 + Pyruvate + FADH2	Phenylalanine metabolism	19.8597	0	0	2.47154	3.98362	TRUE	TRUE
1084	rxn08294	ATP + 1,2-Diacyl-sn-glycerol didodecanoyl -> ADP + 1,2-Didodecanoyl-sn-glycerol 3-phosphate	Glycerophospholipid metabolism	3.7554	0.000173	0.000648	0.101494	0.0730475	TRUE	TRUE
1085	rxn08295	ATP + 1,2-Diacyl-sn-glycerol ditetradecanoyl -> ADP + 1,2-Ditetradecanoyl-sn-glycerol 3-phosphate	Glycerophospholipid metabolism	2.1558	0.031099	0.083486	0.0441677	0.0563476	TRUE	FALSE
1086	rxn08296	ATP + 1,2-Diacyl-sn-glycerol ditetradec-7-enoyl -> ADP + 1,2-Ditetradec-7-enoyl-sn-glycerol 3-phosphate	Glycerophospholipid metabolism	0.731087	0.464726	1	0.051507	0.0364964	TRUE	FALSE
1087	rxn08297	ATP + 1,2-Diacyl-sn-glycerol dihexadecanoyl -> ADP + 1,2-Dihexadecanoyl-sn-glycerol 3-phosphate	Glycerophospholipid metabolism	7.02995	0	0	0.090772	0.0542971	TRUE	FALSE
1088	rxn08298	ATP + 1,2-Diacyl-sn-glycerol dihexadec-9-enoyl -> ADP + 1,2-Dihexadec-9-enoyl-sn-glycerol 3-phosphate	Glycerophospholipid metabolism	3.49848	0.000468	0.001651	0.050275	0.0697505	TRUE	FALSE
1089	rxn08299	ATP + 1,2-Diacyl-sn-glycerol dioctadecanoyl -> ADP + 1,2-Dioctadecanoyl-sn-glycerol 3-phosphate	Glycerophospholipid metabolism	3.87763	0.000105	0.000403	0.0661958	0.0353744	TRUE	FALSE
1090	rxn08300	ATP + 1,2-Diacyl-sn-glycerol dioctadec-11-enoyl -> ADP + 1,2-Dioctadec-11-enoyl-sn-glycerol 3-phosphate	Glycerophospholipid metabolism	5.78817	0	0	0.0452634	0.0988933	TRUE	FALSE
1091	rxn08335	S-Dihydroorotate + Ubiquinone-8 -> Orotate + Ubiquinol-8	Pyrimidine de novo biosynthesis	1.73985	0.081885	0.207325	0.489851	0.461794	FALSE	TRUE
1092	rxn08336	S-Dihydroorotate + Menaquinone 8 -> Orotate + Menaquinol 8	Pyrimidine de novo biosynthesis	2.84467	0.004446	0.013614	0.00355115	0.0134464	TRUE	FALSE
1093	rxn08352	NADH + H+ + 1-Hydroxy-2-methyl-2-butenyl_4-diphosphate -> H2O + NAD + DMAPP	CMP-KDO biosynthesis	5.37267	0	0	0.106177	0.00518894	TRUE	TRUE
1094	rxn08353	S-Adenosyl-L-methionine + 2-Octaprenyl-3-methyl-5-hydroxy-6-methoxy-1,4-benzoquinol -> S-Adenosyl-homocysteine + H+ + Ubiquinol-8	Ubiquinone and other terpenoid-quinone biosynthesis	0	1	1	0	0	#DIV/0!	FALSE
1095	rxn08396	NADH + H+ + Octadecenoyl-2-enoyl-ACP -> NAD + Octadecanoyl-ACP	Fatty acid biosynthesis	2.50596	0.012212	0.035046	0.0374688	0.0400382	FALSE	FALSE
1096	rxn08467	O2 + FMNH2 + Isethionate -> H2O + FMN + Sulfite + Glycolaldehyde	Sulfur metabolism	0	1	1	0	0	#DIV/0!	FALSE
1097	rxn08468	O2 + FMNH2 + Methanesulfonate -> H2O + FMN + Formaldehyde + Sulfite	Sulfur metabolism	0	1	1	0	0	#DIV/0!	FALSE
1098	rxn08469	O2 + FMNH2 + Ethanesulfonate -> H2O + FMN + Acetaldehyde + Sulfite	Sulfur metabolism	0	1	1	0	0	#DIV/0!	FALSE
1099	rxn08470	O2 + FMNH2 + Butanesulfonate -> H2O + FMN + Sulfite + Butanal	Sulfur metabolism	0	1	1	0	0	#DIV/0!	FALSE
1100	rxn08471	O2 + FMNH2 + Sulfoacetate -> H2O + Glyoxalate + FMN + Sulfite	Sulfur metabolism	0	1	1	0	0	#DIV/0!	FALSE
1101	rxn08527	Succinate + Menaquinone 8 <=> Fumarate + Menaquinol 8	Citrate cycle	4.08133	4.5e-05	0.00018	-1.44191	-2.22586	TRUE	TRUE
1102	rxn08528	Succinate + 2-Demethylmenaquinone 8 <=> Fumarate + 2-Demethylmenaquinol 8	Citrate cycle	7.23924	0	0	-0.171266	-0.679759	TRUE	TRUE
1103	rxn08556	Glycerol-3-phosphate + Ubiquinone-8 -> Glycerone-phosphate + Ubiquinol-8	Glycerol metabolism	19.7807	0	0	4.1032	1.87769	TRUE	TRUE
1104	rxn08557	Glycerol-3-phosphate + Menaquinone 8 -> Glycerone-phosphate + Menaquinol 8	Glycerol metabolism	2.68196	0.007319	0.021704	0.281036	0.231421	FALSE	TRUE
1105	rxn08558	Glycerol-3-phosphate + 2-Demethylmenaquinone 8 -> Glycerone-phosphate + 2-Demethylmenaquinol 8	Glycerol metabolism	5.52266	0	0	0.0991646	0.412016	TRUE	TRUE
1106	rxn08615	ADPglucose + Glycogen(n-1) -> ADP + Glycogen	Glycogen biosynthesis	0.083206	0.933688	1	0.00527377	0.00430027	FALSE	FALSE
1107	rxn08655	Glycolate + Ubiquinone-8 -> Glyoxalate + Ubiquinol-8	Glyoxylate and dicarboxylate metabolism	9.38692	0	0	0.287588	0.379124	TRUE	TRUE
1108	rxn08656	Glycolate + Menaquinone 8 -> Glyoxalate + Menaquinol 8	Glyoxylate and dicarboxylate metabolism	23.0347	0	0	0.0290875	0.147851	TRUE	TRUE
1109	rxn08657	Glycolate + 2-Demethylmenaquinone 8 -> Glyoxalate + 2-Demethylmenaquinol 8	Glyoxylate and dicarboxylate metabolism	18.5197	0	0	0.0155744	0.0944863	TRUE	FALSE
1110	rxn08707	H2O + Heme + Farnesyldiphosphate <=> PPi + HemeO	Oxidative phosphorylation	0	1	1	0	0	#DIV/0!	FALSE
1111	rxn08756	NADH + H+ + 1-Hydroxy-2-methyl-2-butenyl_4-diphosphate -> H2O + NAD + Isopentenyldiphosphate	CMP-KDO biosynthesis	19.464	0	0	0.0369974	0.0286539	TRUE	FALSE
1112	rxn08766	Acetyl-CoA + H+ + Malonyl-ACP -> CoA + CO2 + Acetoacetyl-ACP	Fatty acid biosynthesis	79.2241	0	0	0.00591738	0.259476	TRUE	TRUE
1113	rxn08792	L-Lactate + Ubiquinone-8 -> Pyruvate + Ubiquinol-8	Pyruvate metabolism	0	1	1	0	0	#DIV/0!	FALSE
1114	rxn08793	L-Lactate + Menaquinone 8 -> Pyruvate + Menaquinol 8	Pyruvate metabolism	0	1	1	0	0	#DIV/0!	FALSE
1115	rxn08861	H+ + Malonyl-ACP -> CO2 + Acetyl-ACP	Fatty acid biosynthesis	1.9983	0.045684	0.118767	0.0891292	0.0735517	FALSE	FALSE
1116	rxn08900	L-Malate + Ubiquinone-8 -> Oxaloacetate + Ubiquinol-8	Citrate cycle	19.2634	0	0	51.379	44.9132	FALSE	TRUE
1117	rxn08901	L-Malate + Menaquinone 8 -> Oxaloacetate + Menaquinol 8	Citrate cycle	4.47295	8e-06	3.4e-05	1.31741	0.82545	TRUE	TRUE
1118	rxn08968	H2O + 2-Acetamido-5-oxopentanoate -> Acetic acid + L-Glutamate5-semialdehyde	Arginine and proline metabolism	4.97254	1e-06	3e-06	1.17091e-11	0.0268394	TRUE	FALSE
1119	rxn08971	NADH + H+ + Menaquinone 8 -> NAD + Menaquinol 8	Oxidative phosphorylation	29.3947	0	0	0.300447	2.95205	TRUE	TRUE
1120	rxn08975	NADH + H+ + Ubiquinone-8 -> NAD + Ubiquinol-8	Oxidative phosphorylation	9.18021	0	0	0.410233	0.0987004	TRUE	TRUE
1121	rxn08976	NADH + H+ + 2-Demethylmenaquinone 8 -> NAD + 2-Demethylmenaquinol 8	Oxidative phosphorylation	4.69065	3e-06	1.3e-05	0.0565265	0.173257	TRUE	TRUE
1122	rxn09037	5 Isopentenyldiphosphate + Farnesyldiphosphate -> 5 PPi + Farnesylfarnesylgeraniol	Terpenoid backbone biosynthesis	0	1	1	1.06581e-14	1.06581e-14	FALSE	FALSE
1123	rxn09039	S-Adenosyl-L-methionine + 2-Octaprenyl-6-methoxy-1,4-benzoquinol -> S-Adenosyl-homocysteine + H+ + 2-Octaprenyl3-methyl-6-methoxy-_1,4-benzoquinol	Ubiquinone and other terpenoid-quinone biosynthesis	0	1	1	0	0	#DIV/0!	FALSE
1124	rxn09040	0.5 O2 + 2-Octaprenyl3-methyl-6-methoxy-_1,4-benzoquinol -> 2-Octaprenyl-3-methyl-5-hydroxy-6-methoxy-1,4-benzoquinol	Ubiquinone and other terpenoid-quinone biosynthesis	0	1	1	0	0	#DIV/0!	FALSE
1125	rxn09042	0.5 O2 + 2-Octaprenyl-6-methoxyphenol -> 2-Octaprenyl-6-methoxy-1,4-benzoquinol	Ubiquinone and other terpenoid-quinone biosynthesis	0	1	1	0	0	#DIV/0!	FALSE
1126	rxn09044	0.5 O2 + 2-Octaprenylphenol -> 2-Octaprenyl-6-hydroxyphenol	Ubiquinone and other terpenoid-quinone biosynthesis	0	1	1	5.32907e-15	5.32907e-15	FALSE	FALSE
1127	rxn09101	H2O + Phosphatidylglycerophosphate didodecanoyl -> Phosphate + H+ + Phosphatidylglycerol didodecanoyl	Glycerophospholipid metabolism	0.243147	0.807892	1	0.202009	0.221632	FALSE	TRUE
1128	rxn09102	H2O + Phosphatidylglycerophosphate ditetradecanoyl -> Phosphate + H+ + Phosphatidylglycerol ditetradecanoyl	Glycerophospholipid metabolism	0.073208	0.941641	1	0.119466	0.121525	FALSE	TRUE
1129	rxn09103	H2O + Phosphatidylglycerophosphate ditetradec-7-enoyl -> Phosphate + H+ + Phosphatidylglycerol ditetradec-7-enoyl	Glycerophospholipid metabolism	1.32222	0.186094	0.445829	0.183678	0.191648	FALSE	TRUE
1130	rxn09104	H2O + Phosphatidylglycerophosphate dihexadecanoyl -> Phosphate + H+ + Phosphatidylglycerol dihexadecanoyl	Glycerophospholipid metabolism	4.53073	6e-06	2.6e-05	0.240123	0.150452	TRUE	TRUE
1131	rxn09105	H2O + Phosphatidylglycerophosphate dihexadec-9-enoyl -> Phosphate + H+ + Phosphatidylglycerol dihexadec-9-enoyl	Glycerophospholipid metabolism	2.23989	0.025098	0.068599	0.162232	0.181366	FALSE	TRUE
1132	rxn09106	H2O + Phosphatidylglycerophosphate dioctadecanoyl -> Phosphate + H+ + Phosphatidylglycerol dioctadecanoyl	Glycerophospholipid metabolism	0.611075	0.54115	1	0.147037	0.157213	FALSE	TRUE
1133	rxn09107	H2O + Phosphatidylglycerophosphate dioctadec-11-enoyl -> Phosphate + H+ + Phosphatidylglycerol dioctadec-11-enoyl	Glycerophospholipid metabolism	6.82445	0	0	0.118393	0.241313	TRUE	TRUE
1134	rxn09167	H2O + Pyruvate + Ubiquinone-8 -> CO2 + Acetic acid + Ubiquinol-8	Pyruvate metabolism	0.66502	0.506038	1	0.0324589	0.0272792	FALSE	FALSE
1135	rxn09177	CTP + L-Cysteine + 4-Phosphopantothenate -> PPi + CMP + (R)-4-Phosphopantothenoyl-L-cysteine	Pantothenate and CoA biosynthesis	56.9815	0	0	3.71254e-05	2.50908e-05	TRUE	FALSE
1136	rxn09188	FAD + L-Proline -> FADH2 + 1-Pyrroline-5-carboxylate	Arginine and proline metabolism	7.19016	0	0	1.89164	1.5612	FALSE	TRUE
1137	rxn09205	L-Serine + CDP-1,2-didodecanoylglycerol -> CMP + H+ + Phosphatidylserine didodecanoyl	Glycerophospholipid metabolism	6.21413	0	0	0.18237	0.0461814	TRUE	TRUE
1138	rxn09206	L-Serine + CDP-1,2-ditetradecanoylglycerol -> CMP + H+ + Phosphatidylserine ditetradecanoyl	Glycerophospholipid metabolism	4.38148	1.2e-05	5.1e-05	0.156752	0.0723495	TRUE	TRUE
1139	rxn09207	L-Serine + CDP-1,2-ditetradec-7-enoylglycerol -> CMP + H+ + Phosphatidylserine ditetradec-7-enoyl	Glycerophospholipid metabolism	5.06975	0	2e-06	0.0567184	0.117377	TRUE	TRUE
1140	rxn09208	L-Serine + CDP-1,2-dihexadecanoylglycerol -> CMP + H+ + Phosphatidylserine dihexadecanoyl	Glycerophospholipid metabolism	0.176677	0.859762	1	0.085371	0.091738	FALSE	FALSE
1141	rxn09209	L-Serine + CDP-1,2-dihexadec-9-enoylglycerol -> CMP + H+ + Phosphatidylserine dihexadec-9-enoyl	Glycerophospholipid metabolism	4.54653	5e-06	2.5e-05	0.161939	0.0716088	TRUE	TRUE
1142	rxn09210	L-Serine + CDP-1,2-dioctadecanoylglycerol -> CMP + H+ + Phosphatidylserine dioctadecanoyl	Glycerophospholipid metabolism	4.63917	3e-06	1.6e-05	0.0904723	0.211432	TRUE	TRUE
1143	rxn09211	L-Serine + CDP-1,2-dioctadec-11-enoylglycerol -> CMP + H+ + Phosphatidylserine dioctadec-11-enoyl	Glycerophospholipid metabolism	6.27219	0	0	0.181254	0.0799834	TRUE	TRUE
1144	rxn09272	Succinate + Ubiquinone-8 <=> Fumarate + Ubiquinol-8	Citrate cycle	1.15808	0.246833	0.578018	-3.31357	-2.4184	TRUE	TRUE
1145	rxn09296	H2O2 + Trdrd -> 2 H2O + Trdox	UNKNOWN	2.53449	0.011261	0.032381	0.0678188	0.131048	TRUE	TRUE
1146	rxn09310	ATP + L-Tyrosine + L-Cysteine + 1-Deoxy-D-xylulose5-phosphate -> H2O + CO2 + PPi + AMP + L-Alanine + 4-Methyl-5-2-phosphoethyl-thiazole + 4-Hydroxy-benzylalcohol	Thiazole phosphate synthesis	0	1	1	0	0	#DIV/0!	FALSE
1147	rxn09566	2 H2O2 + PM <=> 2 H2O + 0.5 O2 + NH3 + Pyridoxal	Vitamin B6 metabolism	1.5371	0.124268	0.306978	-0.196563	-0.235627	FALSE	TRUE
1148	rxn09889	2,3-Dihydroxy-3-methylvalerate -> H2O + (R)-2-Oxo-3-methylpentanoate	Valine, leucine and isoleucine degradation	3.76175	0.000169	0.000633	1.03391	0.977447	FALSE	TRUE
1149	rxn09896	H2O + NAD + L-Isoleucine <=> NADH + NH3 + H+ + (R)-2-Oxo-3-methylpentanoate	Valine, leucine and isoleucine degradation	3.76175	0.000169	0.000633	-1.03391	-0.977447	FALSE	TRUE
1150	rxn09953	NAD + CoA + ACTN <=> NADH + Acetyl-CoA + H+ + Acetaldehyde	Pyruvate metabolism	3.24724	0.001165	0.003908	-0.00123464	-0.00309422	TRUE	FALSE
1151	rxn09997	H2O + AIR <=> 0.5 O2 + Phosphate + 2 H+ + Glycolaldehyde + Toxopyrimidine	Thiamine metabolism	0	1	1	0	0	#DIV/0!	FALSE
1152	rxn10052	ADP + PPi -> AMP + H+ + Triphosphate	Oxidative phosphorylation	1.31867	0.187279	0.448206	0.597052	0.432334	TRUE	TRUE
1153	rxn10053	H2O + ATP + CO2 + AIR -> ADP + Phosphate + 2 H+ + 5-Phosphoribosyl-4-carboxy-5-aminoimidazole	Purine de novo biosynthesis	0.406151	0.684632	1	0.0636583	0.064194	FALSE	FALSE
1154	rxn10060	NAD + TTP -> NADP + DTDP	Nicotinate and nicotinamide metabolism	3.64791	0.000264	0.000957	1.19136e-06	3.26694e-07	TRUE	FALSE
1155	rxn10062	FAD + Choline -> Betaine aldehyde + FADH2	Betaine biosynthesis	2.46727	0.013615	0.038817	4.14082e-12	3.06813e-12	TRUE	FALSE
1156	rxn10067	O2 + FMNH2 + Hexanesulfonate -> H2O + FMN + Sulfite + Hexanal	Sulfur metabolism	0	1	1	0	0	#DIV/0!	FALSE
1157	rxn10090	H2O + ATP + Cobinamide <=> Phosphate + PPi + Adenosyl cobinamide	Porphyrin and chlorophyll metabolism	1.31833	0.187394	0.448206	0.596588	0.431911	TRUE	TRUE
1158	rxn10094	S-Adenosyl-L-methionine + 2-Demethylmenaquinone 8 -> S-Adenosyl-homocysteine + H+ + Menaquinone 8	Ubiquinone and other terpenoid-quinone biosynthesis	0	1	1	0	0	#DIV/0!	FALSE
1159	rxn10126	FADH2 + Ubiquinone-8 <=> FAD + Ubiquinol-8	UNKNOWN	37.5533	0	0	10.489	-4.74246	TRUE	TRUE
1160	rxn10199	Bactoprenyl diphosphate + Peptidoglycan polymer (n subunits) <=> Undecaprenyl-diphospho-N-acetylmuramoyl-N-acetylglucosamine-L-ala-D-glu-meso-2-6-diaminopimeloyl-D-ala-D-ala + Peptidoglycan polymer (n-1 subunits)	Peptidoglycan biosynthesis	0	1	1	0	0	#DIV/0!	FALSE
1161	rxn10211	Hexadecanoyl-CoA + 1-Hexadecanoyl-sn-glycerol 3-phosphate -> CoA + 1,2-Dihexadecanoyl-sn-glycerol 3-phosphate	Glycerophospholipid metabolism	2.46674	0.013635	0.038849	0.55889	0.489045	FALSE	TRUE
1162	rxn10212	Tetradecanoyl-CoA + 1-Tetradecanoyl-sn-glycerol 3-phosphate -> CoA + 1,2-Ditetradecanoyl-sn-glycerol 3-phosphate	Glycerophospholipid metabolism	0.106116	0.915491	1	0.568153	0.554495	FALSE	TRUE
1163	rxn10213	Octadecanoyl-CoA + 1-Octadecanoyl-sn-glycerol 3-phosphate -> CoA + 1,2-Dioctadecanoyl-sn-glycerol 3-phosphate	Glycerophospholipid metabolism	4.83373	1e-06	6e-06	0.400158	0.611963	TRUE	TRUE
1164	rxn10214	15-Methylhexadecanoyl-CoA + 15-Methylhexadecanoyl-sn-glycerol 3-phosphate -> CoA + 1,2-Di-15-methylhexadecanoyl-sn-glycerol 3-phosphate	Glycerophospholipid metabolism	3.85109	0.000118	0.000448	0.591957	0.512561	FALSE	TRUE
1165	rxn10215	14-Methylhexadecanoyl-CoA + 14-Methylhexadecanoyl-sn-glycerol 3-phosphate -> CoA + 1,2-Di-14-methylhexadecanoyl-sn-glycerol 3-phosphate	Glycerophospholipid metabolism	7.04079	0	0	0.825182	0.506484	TRUE	TRUE
1166	rxn10216	12-Methyltridecanoyl-CoA + 12-Methyltridecanoyl-sn-glycerol 3-phosphate -> CoA + 1,2-Di-12-methyltridecanoyl-sn-glycerol 3-phosphate	Glycerophospholipid metabolism	3.63805	0.000275	0.000993	0.450355	0.57641	TRUE	TRUE
1167	rxn10217	13-Methyltetradecanoyl-CoA + 13-Methyltetradecanoyl-sn-glycerol 3-phosphate -> CoA + 1,2-Di-13-methyltetradecanoyl-sn-glycerol 3-phosphate	Glycerophospholipid metabolism	2.21206	0.026963	0.073147	0.699332	0.530743	TRUE	TRUE
1168	rxn10218	12-Methyltetradecanoyl-CoA + 12-Methyltetradecanoyl-sn-glycerol 3-phosphate -> CoA + 1,2-Di-12-methyltetradecanoyl-sn-glycerol 3-phosphate	Glycerophospholipid metabolism	2.10106	0.035636	0.09433	0.756472	0.636715	FALSE	TRUE
1169	rxn10219	14-Methylpentadecanoyl-CoA + 14-Methylpentadecanoyl-sn-glycerol 3-phosphate -> CoA + 1,2-Di-14-methylpentadecanoyl-sn-glycerol 3-phosphate	Glycerophospholipid metabolism	5.67494	0	0	0.552684	0.781289	TRUE	TRUE
1170	rxn10220	PPi + CDP-1,2-Di-15-methylhexadecanoylglycerol <=> CTP + 1,2-Di-15-methylhexadecanoyl-sn-glycerol 3-phosphate	Glycerophospholipid metabolism	5.01982	1e-06	3e-06	-0.796273	-0.645231	FALSE	TRUE
1171	rxn10221	PPi + CDP-1,2-Di-14-methylhexadecanoylglycerol <=> CTP + 1,2-Di-14-methylhexadecanoyl-sn-glycerol 3-phosphate	Glycerophospholipid metabolism	6.21696	0	0	-0.771602	-0.503673	TRUE	TRUE
1172	rxn10222	PPi + CDP-1,2-Di-12-methyltridecanoylglycerol <=> CTP + 1,2-Di-12-methyltridecanoyl-sn-glycerol 3-phosphate	Glycerophospholipid metabolism	1.00385	0.315452	0.72405	-0.564742	-0.493989	FALSE	TRUE
1173	rxn10223	PPi + CDP-1,2-Di-13-methyltetradecanoylglycerol <=> CTP + 1,2-Di-13-methyltetradecanoyl-sn-glycerol 3-phosphate	Glycerophospholipid metabolism	0.671635	0.501816	1	-0.559308	-0.50593	FALSE	TRUE
1174	rxn10224	PPi + CDP-1,2-Di-12-methyltetradecanoylglycerol <=> CTP + 1,2-Di-12-methyltetradecanoyl-sn-glycerol 3-phosphate	Glycerophospholipid metabolism	0.52041	0.602778	1	-0.688942	-0.615889	FALSE	TRUE
1175	rxn10225	PPi + CDP-1,2-Di-14-methylpentadecanoylglycerol <=> CTP + 1,2-Di-14-methylpentadecanoyl-sn-glycerol 3-phosphate	Glycerophospholipid metabolism	10.7643	0	0	-0.417588	-0.79773	TRUE	TRUE
1176	rxn10226	L-Serine + CDP-1,2-Di-15-methylhexadecanoylglycerol -> CMP + H+ + Phosphatidylserine 15-methylhexadecanoyl	Glycerophospholipid metabolism	1.95133	0.051017	0.132004	0.152386	0.143119	FALSE	TRUE
1177	rxn10227	L-Serine + CDP-1,2-Di-14-methylhexadecanoylglycerol -> CMP + H+ + Phosphatidylserine 14-methylhexadecanoyl	Glycerophospholipid metabolism	3.50974	0.000449	0.00159	0.282077	0.187523	TRUE	TRUE
1178	rxn10228	L-Serine + CDP-1,2-Di-12-methyltridecanoylglycerol -> CMP + H+ + Phosphatidylserine 12-methyltridecanoyl	Glycerophospholipid metabolism	3.6027	0.000315	0.001125	0.039954	0.0687918	TRUE	FALSE
1179	rxn10229	L-Serine + CDP-1,2-Di-13-methyltetradecanoylglycerol -> CMP + H+ + Phosphatidylserine 13-methyltetradecanoyl	Glycerophospholipid metabolism	0.590155	0.555086	1	0.117424	0.118886	FALSE	TRUE
1180	rxn10230	L-Serine + CDP-1,2-Di-12-methyltetradecanoylglycerol -> CMP + H+ + Phosphatidylserine 12-methyltetradecanoyl	Glycerophospholipid metabolism	1.36014	0.173786	0.419335	0.151801	0.119602	TRUE	TRUE
1181	rxn10231	L-Serine + CDP-1,2-Di-14-methylpentadecanoylglycerol -> CMP + H+ + Phosphatidylserine 14-methylpentadecanoyl	Glycerophospholipid metabolism	2.20264	0.02762	0.07479	0.0826913	0.129106	TRUE	TRUE
1182	rxn10232	CO2 + Phosphatidylethanolamine 15-methylhexadecanoyl <=> 2 H+ + Phosphatidylserine 15-methylhexadecanoyl	Glycerophospholipid metabolism	1.95133	0.051017	0.132004	-0.152386	-0.143119	FALSE	TRUE
1183	rxn10233	CO2 + Phosphatidylethanolamine 14-methylhexadecanoyl <=> 2 H+ + Phosphatidylserine 14-methylhexadecanoyl	Glycerophospholipid metabolism	3.50974	0.000449	0.00159	-0.282077	-0.187523	TRUE	TRUE
1184	rxn10234	CO2 + Phosphatidylethanolamine 12-methyltridecanoyl <=> 2 H+ + Phosphatidylserine 12-methyltridecanoyl	Glycerophospholipid metabolism	3.6027	0.000315	0.001125	-0.039954	-0.0687918	TRUE	FALSE
1185	rxn10235	CO2 + Phosphatidylethanolamine 13-methyltetradecanoyl <=> 2 H+ + Phosphatidylserine 13-methyltetradecanoyl	Glycerophospholipid metabolism	0.590155	0.555086	1	-0.117424	-0.118886	FALSE	TRUE
1186	rxn10236	CO2 + Phosphatidylethanolamine 12-methyltetradecanoyl <=> 2 H+ + Phosphatidylserine 12-methyltetradecanoyl	Glycerophospholipid metabolism	1.36014	0.173786	0.419335	-0.151801	-0.119602	TRUE	TRUE
1187	rxn10237	CO2 + Phosphatidylethanolamine 14-methylpentadecanoyl <=> 2 H+ + Phosphatidylserine 14-methylpentadecanoyl	Glycerophospholipid metabolism	2.20264	0.02762	0.07479	-0.0826913	-0.129106	TRUE	TRUE
1188	rxn10253	ATP + 1,2-Di-15-methylhexadecanoyl-sn-glycerol -> ADP + 1,2-Di-15-methylhexadecanoyl-sn-glycerol 3-phosphate	Glycerophospholipid metabolism	0.210602	0.833198	1	0.304655	0.296359	FALSE	TRUE
1189	rxn10254	ATP + 1,2-Di-14-methylhexadecanoyl-sn-glycerol -> ADP + 1,2-Di-14-methylhexadecanoyl-sn-glycerol 3-phosphate	Glycerophospholipid metabolism	13.5861	0	0	0.221066	0.0857211	TRUE	TRUE
1190	rxn10255	ATP + 1,2-Di-12-methyltridecanoyl-sn-glycerol -> ADP + 1,2-Di-12-methyltridecanoyl-sn-glycerol 3-phosphate	Glycerophospholipid metabolism	15.8185	0	0	0.216962	0.0641614	TRUE	TRUE
1191	rxn10256	ATP + 1,2-Di-13-methyltetradecanoyl-sn-glycerol -> ADP + 1,2-Di-13-methyltetradecanoyl-sn-glycerol 3-phosphate	Glycerophospholipid metabolism	7.16728	0	0	0.19189	0.115037	TRUE	TRUE
1192	rxn10257	ATP + 1,2-Di-12-methyltetradecanoyl-sn-glycerol -> ADP + 1,2-Di-12-methyltetradecanoyl-sn-glycerol 3-phosphate	Glycerophospholipid metabolism	1.86291	0.062475	0.159848	0.127908	0.107473	FALSE	TRUE
1193	rxn10258	ATP + 1,2-Di-14-methylpentadecanoyl-sn-glycerol -> ADP + 1,2-Di-14-methylpentadecanoyl-sn-glycerol 3-phosphate	Glycerophospholipid metabolism	9.37827	0	0	0.140739	0.243791	TRUE	TRUE
1194	rxn10259	CMP + Phosphatidylglycerophosphate 15-methylhexadecanoyl <=> Glycerol-3-phosphate + CDP-1,2-Di-15-methylhexadecanoylglycerol	Glycerophospholipid metabolism	2.89423	0.003801	0.011809	-0.519122	-0.443861	FALSE	TRUE
1195	rxn10260	CMP + Phosphatidylglycerophosphate 14-methylhexadecanoyl <=> Glycerol-3-phosphate + CDP-1,2-Di-14-methylhexadecanoylglycerol	Glycerophospholipid metabolism	8.83883	0	0	-0.437863	-0.20733	TRUE	TRUE
1196	rxn10261	CMP + Phosphatidylglycerophosphate 12-methyltridecanoyl <=> Glycerol-3-phosphate + CDP-1,2-Di-12-methyltridecanoylglycerol	Glycerophospholipid metabolism	7.63192	0	0	-0.35314	-0.185356	TRUE	TRUE
1197	rxn10262	CMP + Phosphatidylglycerophosphate 13-methyltetradecanoyl <=> Glycerol-3-phosphate + CDP-1,2-Di-13-methyltetradecanoylglycerol	Glycerophospholipid metabolism	2.97904	0.002892	0.009153	-0.310764	-0.240066	TRUE	TRUE
1198	rxn10263	CMP + Phosphatidylglycerophosphate 12-methyltetradecanoyl <=> Glycerol-3-phosphate + CDP-1,2-Di-12-methyltetradecanoylglycerol	Glycerophospholipid metabolism	1.49405	0.135163	0.332593	-0.343103	-0.294511	FALSE	TRUE
1199	rxn10264	CMP + Phosphatidylglycerophosphate 14-methylpentadecanoyl <=> Glycerol-3-phosphate + CDP-1,2-Di-14-methylpentadecanoylglycerol	Glycerophospholipid metabolism	9.64659	0	0	-0.245455	-0.458861	TRUE	TRUE
1200	rxn10266	H2O + Phosphatidylglycerophosphate 14-methylhexadecanoyl -> Phosphate + H+ + Phosphatidylglycerol 14-methylhexadecanoyl	Glycerophospholipid metabolism	8.81349	0	0	0.358059	0.164671	TRUE	TRUE
1201	rxn10267	H2O + Phosphatidylglycerophosphate 12-methyltridecanoyl -> Phosphate + H+ + Phosphatidylglycerol 12-methyltridecanoyl	Glycerophospholipid metabolism	11.3347	0	0	0.280352	0.111266	TRUE	TRUE
1202	rxn10268	H2O + Phosphatidylglycerophosphate 13-methyltetradecanoyl -> Phosphate + H+ + Phosphatidylglycerol 13-methyltetradecanoyl	Glycerophospholipid metabolism	0.978457	0.327848	0.748667	0.23593	0.217285	FALSE	TRUE
1203	rxn10269	H2O + Phosphatidylglycerophosphate 12-methyltetradecanoyl -> Phosphate + H+ + Phosphatidylglycerol 12-methyltetradecanoyl	Glycerophospholipid metabolism	1.96931	0.048917	0.12672	0.254965	0.204851	FALSE	TRUE
1204	rxn10270	H2O + Phosphatidylglycerophosphate 14-methylpentadecanoyl -> Phosphate + H+ + Phosphatidylglycerol 14-methylpentadecanoyl	Glycerophospholipid metabolism	10.8608	0	0	0.175464	0.363252	TRUE	TRUE
1205	rxn10772	H2O + NH3 <=> H+ + NH4OH	UNKNOWN	0	1	1	0	0	#DIV/0!	FALSE
1206	rxn11544	H2O + 2 ATP + 2 L-Glutamine + Hydrogenobyrinate <=> 2 ADP + PPi + 2 L-Glutamate + Hydrogenobyrinate_diamide	Porphyrin and chlorophyll metabolism	0	1	1	-4.44089e-15	-1.77636e-15	TRUE	FALSE
1207	rxn11650	FMN + 2 H+ + 2 Cob(I)yrinate_diamide <=> FMNH2 + 2 Cob(II)yrinate_diamide	Riboflavin metabolism	0	1	1	-1.77636e-15	-8.88178e-16	TRUE	FALSE
1208	rxn11944	S-Adenosyl-homocysteine + H+ + 5-Methyltetrahydropteroyltri-L-glutamate <=> S-Adenosyl-L-methionine + Tetrahydropteroyltri-L-glutamate	Cysteine and methionine metabolism	0.708225	0.478806	1	0.0589084	0.0518188	FALSE	FALSE
1209	rxn11946	S-Adenosyl-L-methionine + 2-Octaprenyl-3-methyl-5-hydroxy-6-methoxy-1,4-benzoquinone -> S-Adenosyl-homocysteine + Ubiquinone-8	Ubiquinone and other terpenoid-quinone biosynthesis	0	1	1	0	0	#DIV/0!	FALSE
1210	rxn12008	PPi + Farnesylfarnesylgeraniol -> Isopentenyldiphosphate + All-trans-Heptaprenyl diphosphate	Terpenoid backbone biosynthesis	0	1	1	0	0	#DIV/0!	FALSE
1211	rxn12201	H2O + NADP + Glyceraldehyde3-phosphate -> NADPH + 2 H+ + 3-Phosphoglycerate	Glycolysis	2.70004	0.006933	0.020643	0.142877	0.115	FALSE	TRUE
1212	rxn12206	H+ + Malonate -> CO2 + Acetic acid	UNKNOWN	0	1	1	4.54525e-13	4.54525e-13	FALSE	FALSE
1213	rxn12224	O2 + 2-Octaprenyl-6-methoxyphenol -> H2O + 2-Octaprenyl-6-methoxy-1,4-benzoquinone	Porphyrin and chlorophyll metabolism	0	1	1	0	0	#DIV/0!	FALSE
1214	rxn12510	ATP + PAN -> ADP + 4-Phosphopantothenate	Pantothenate and CoA biosynthesis	10201.4	0	0	4.26728e-05	3.49452e-05	FALSE	FALSE
1215	rxn12512	ATP + L-Cysteine + 4-Phosphopantothenate -> PPi + AMP + (R)-4-Phosphopantothenoyl-L-cysteine	Pantothenate and CoA biosynthesis	20.5757	0	0	5.5474e-06	9.85438e-06	TRUE	FALSE
1216	rxn12633	H2O + Ala-L-asp-L <=> L-Alanine + L-Aspartate	UNKNOWN	3.92871	8.5e-05	0.000331	0.961529	0.972007	FALSE	TRUE
1217	rxn12634	H2O + Gly-glu-L <=> L-Glutamate + Glycine	UNKNOWN	4.35818	1.3e-05	5.7e-05	0.992154	0.997597	FALSE	TRUE
1218	rxn12635	H2O + Gly-Met <=> Glycine + L-Methionine	UNKNOWN	20.3205	0	0	0.513735	0.376095	TRUE	TRUE
1219	rxn12636	H2O + H+ + Met-L-ala-L <=> L-Alanine + L-Methionine	UNKNOWN	18.8897	0	0	0.959052	0.897533	FALSE	TRUE
1220	rxn12637	H2O + Gly-asp-L <=> Glycine + L-Aspartate	UNKNOWN	1.84183	0.0655	0.167197	0.776575	0.788452	FALSE	TRUE
1221	rxn12638	H2O + Gly-pro-L -> Glycine + H+ + L-Proline	UNKNOWN	3.11279	0.001853	0.006001	0.993894	0.991759	FALSE	TRUE
1222	rxn12639	H2O + Ala-Gln <=> L-Alanine + L-Glutamine	UNKNOWN	0.449603	0.652997	1	0.985904	0.984801	FALSE	TRUE
1223	rxn12640	H2O + Ala-L-glu-L <=> L-Glutamate + L-Alanine	UNKNOWN	3.40434	0.000663	0.002296	0.992757	0.996173	FALSE	TRUE
1224	rxn12641	H2O + L-alanylglycine <=> Glycine + L-Alanine	UNKNOWN	3.68055	0.000233	0.000862	0.738449	0.761995	FALSE	TRUE
1225	rxn12642	H2O + Ala-His <=> L-Alanine + L-Histidine	UNKNOWN	29.8607	0	0	0.834476	0.669345	FALSE	TRUE
1226	rxn12643	H2O + Ala-Leu <=> L-Alanine + L-Leucine	UNKNOWN	1.55203	0.120654	0.298388	0.904521	0.913405	FALSE	TRUE
1227	rxn12644	H2O + Ala-L-Thr-L <=> L-Alanine + L-Threonine	UNKNOWN	2.59598	0.009432	0.027503	0.994307	0.996996	FALSE	TRUE
1228	rxn12645	H2O + Gly-asn-L <=> Glycine + L-Asparagine	UNKNOWN	6.60054	0	0	0.745348	0.784539	FALSE	TRUE
1229	rxn12646	H2O + Gly-Gln <=> Glycine + L-Glutamine	UNKNOWN	0.932478	0.351089	0.794456	0.983672	0.985194	FALSE	TRUE
1230	rxn12822	2-Oxoglutarate + L-Glutamine + 2 H+ + 2 Reducedferredoxin -> 2 L-Glutamate + 2 Oxidizedferredoxin	Glyoxylate and dicarboxylate metabolism	3.95205	7.7e-05	0.000302	0.0613728	0.105178	TRUE	TRUE
1231	rxn12844	H2O + Gly-Cys <=> Glycine + L-Cysteine	UNKNOWN	4.1661	3.1e-05	0.000128	0.529567	0.495825	FALSE	TRUE
1232	rxn12845	H2O + Gly-Leu <=> Glycine + L-Leucine	UNKNOWN	8.41724	0	0	0.836914	0.79049	FALSE	TRUE
1233	rxn12846	H2O + Gly-Phe <=> Glycine + L-Phenylalanine	UNKNOWN	6.53002	0	0	0.338363	0.378267	FALSE	TRUE
1234	rxn12847	H2O + Gly-Tyr <=> Glycine + L-Tyrosine	UNKNOWN	9.63972	0	0	0.98929	0.999282	FALSE	TRUE
1235	rxn13299	Phosphate + Glycogen -> Glucose-1-phosphate	Glycogen degradation	2.66596	0.007677	0.022703	0.00638938	0.00329783	TRUE	FALSE
1236	rxn13643	ADPglucose -> ADP + H+ + Glycogen	Glycogen biosynthesis	31.4941	0	0	0.122033	0.0979993	FALSE	TRUE
1237	rxn13682	2 NADPH + 2 S-Adenosyl-L-methionine + CoproporphyrinogenIII + 2 Ferrodoxin (oxidized form 4:2) -> 2 NADP + 2 CO2 + 2 L-Methionine + 2 H+ + ProtoporphyrinogenIX + 2 5-Deoxyadenosine + 2 Ferrodoxin (reduced form 4:2)	Porphyrin and chlorophyll metabolism	3.74409	0.000181	0.000677	-7.27596e-15	0	TRUE	FALSE
1238	rxn13705	NADPH + Ferrodoxin (oxidized form 4:2) <=> NADP + H+ + Ferrodoxin (reduced form 4:2)	UNKNOWN	3.74409	0.000181	0.000677	1.45519e-14	0	TRUE	FALSE
1239	rxn13714	H2O + Dihydrobiopterin <=> (6R)-6-(L-erythro-1,2-Dihydroxypropyl)-5,6,7,8-tetrahydro-4a-hydroypterin	Phenylalanine metabolism	0	1	1	0	0	#DIV/0!	FALSE
1240	rxn13785	0.5 Glycerol-3-phosphate + 0.13 Hexadecenoyl-9-enoyl-ACP + 0.03 Octadecanoyl-ACP + 0.33 Hexadecanoyl-ACP + 0.51 Octadecenoyl-2-enoyl-ACP -> 0.01 1,2-Diacyl-sn-glycerol_3-phosphate + ACP	UNKNOWN	10201.3	0	0	0.167901	0.137496	FALSE	TRUE
1241	rxn13786	H2O + O2 + 1,3-Propanediamine -> NH3 + H2O2 + H+ + 3-Aminopropanaldehyde	UNKNOWN	3.23545	0.001215	0.004044	0.0536837	0.0772109	TRUE	FALSE
1242	rxn13787	NADH + O2 + H+ + Phenazine-1-carboxylic acid -> H2O + NAD + CO2 + 1-Hydroxyphenazine	UNKNOWN	0	1	1	0	0	#DIV/0!	FALSE
1243	rxn13788	2 H2O + NAD + 1-Pyrroline -> NADH + H+ + GABA	UNKNOWN	20.5551	0	0	1.62434	0.160415	TRUE	TRUE
1244	rxn13789	2-Oxoglutarate + Delta-aminovalerate -> L-Glutamate + 2 H+ + 5-Oxopentanoate	Alanine, aspartate and glutamate metabolism	0.722388	0.470056	1	0.0440934	0.035467	FALSE	FALSE
1245	rxn13792	0.5 O2 + Dodecanoyl-ACP -> (R)-2-HydroxyDodecanoyl-ACP	UNKNOWN	0	1	1	0	0	#DIV/0!	FALSE
1246	rxn13793	0.5 O2 + Tetradecanoyl-ACP -> (S)-2-Hydroxytetradecanoyl-ACP	UNKNOWN	0	1	1	0	0	#DIV/0!	FALSE
1247	rxn13796	H2O + Beta-hydroxydecanoyl-beta-hydroxydecanoyl-S-CoA -> CoA + 3-Hydroxydecanoyl-3-hydroxydecanoate	UNKNOWN	0	1	1	0	0	#DIV/0!	FALSE
1248	rxn13798	S-Adenosyl-L-methionine + Phenazine-1-carboxylic acid -> S-Adenosyl-homocysteine + 5-Methylphenazine-1-carboxylic acid betaine	UNKNOWN	0	1	1	0	0	#DIV/0!	FALSE
1249	rxn13801	L-Glutamine + Chorismate -> L-Glutamate + 2-Amino-2-deoxyisochorismic acid	UNKNOWN	0	1	1	0	0	#DIV/0!	FALSE
1250	rxn13803	Pyridoxal_phosphate + L-Glutamate -> 2-Oxoglutarate + Pyridoxamine_phosphate	UNKNOWN	1.48146	0.138484	0.339978	0.611897	0.456819	TRUE	TRUE
1251	rxn13804	Ethanol + Ubiquinone-8 -> Acetaldehyde + Ubiquinol-8	Pyruvate metabolism	43.2712	0	0	44.0773	58.0482	TRUE	TRUE
1252	rxn13815	Glycerol-3-phosphate + 0.02 CDP-diacylglycerol -> CMP + H+ + 0.02 Phosphatidylglycerophosphate	Glycerophospholipid metabolism	33.314	0	0	0.0181165	0.0145758	FALSE	FALSE
1253	rxn13816	L-Serine + 0.02 CDP-diacylglycerol -> CMP + H+ + 0.02 Ps_BS	Glycerophospholipid metabolism	10201.3	0	0	0.0615884	0.0504353	FALSE	FALSE
1254	rxn13817	0.02 CDP-diacylglycerol + 0.02 Phosphatidylglycerol -> CMP + H+ + 0.02 Cardiolipin	Glycerophospholipid metabolism	2.37162	0.01771	0.049746	0.00424566	0.00373686	FALSE	FALSE
1255	rxn13818	Glycerol + 0.02 Cardiolipin <=> 0.04 Phosphatidylglycerol	Glycerophospholipid metabolism	3.91488	9e-05	0.000348	0.000306634	0.000511149	TRUE	FALSE
1256	rxn13819	Carboxyphosphonoenolpyruvate + 0.5 H2 -> CO2 + (Hydroxyphosphinyl)pyruvate	UNKNOWN	0	1	1	0	0	#DIV/0!	FALSE
1257	rxn13823	H2O + 2-Amino-2-deoxyisochorismic acid -> Pyruvate + H+ + Trans-2,3-dihydro-3-hydroxyanthranilic acid	UNKNOWN	0	1	1	0	0	#DIV/0!	FALSE
1258	rxn13825	O2 + Cadaverine -> NH3 + H2O2 + H+ + Piperideine	UNKNOWN	0.722388	0.470056	1	0.0440934	0.035467	FALSE	FALSE
1259	rxn13826	Isopentenyldiphosphate + DMPP -> PPi + Geranyldiphosphate	Terpenoid backbone biosynthesis	0	1	1	0	0	#DIV/0!	FALSE
1260	rxn13827	3 (2,3-Dihydroxybenzoyl)adenylate + 3 (L-Seryl)adenylate -> 6 AMP + 9 H+ + Enterobactin	UNKNOWN	0	1	1	0	0	#DIV/0!	FALSE
1261	rxn13833	Undecaprenylphosphate + UDP-N-acetyl fucosamine -> UMP + Fuc2NAc-PP-Undecaprenyl	Lipopolysaccharide biosynthesis	10165.9	0	0	0.18907	0.154939	FALSE	TRUE
1262	rxn13839	H2O + ATP + NADH + Co2+ + Hydrogenobyrinate_diamide -> NAD + ADP + Phosphate + H+ + Cob(II)yrinate_diamide	Porphyrin and chlorophyll metabolism	0	1	1	0	0	#DIV/0!	FALSE
1263	rxn13841	H+ + Anthranilate + 3-Oxodecanoyl-ACP -> H2O + CO2 + ACP + 2-Heptyl-4-quinolone	UNKNOWN	1.0132	0.310967	0.715535	0.0109937	0.0137119	TRUE	FALSE
1264	rxn13843	(R)-3-Hydroxyoctadecanoyl-ACP -> H2O + Octadecenoyl-2-enoyl-ACP	Fatty acid biosynthesis	6.82306	0	0	0.165789	0.129238	TRUE	TRUE
1265	rxn13844	NADPH + H+ + 3-Oxooctadecanoyl-ACP -> NADP + (R)-3-Hydroxyoctadecanoyl-ACP	Fatty acid biosynthesis	6.82306	0	0	0.165789	0.129238	TRUE	TRUE
1266	rxn13845	H2O + Homoserine lactone -> L-Homoserine	UNKNOWN	0	1	1	0	0	#DIV/0!	FALSE
1267	rxn13847	CoA + L-Threonine -> Acetyl-CoA + Glycine + H2	UNKNOWN	0	1	1	0	0	#DIV/0!	FALSE
1268	rxn13851	H+ + Malonyl-ACP + Hexadecanoyl-ACP -> CO2 + ACP + 3-Oxooctadecanoyl-ACP	Fatty acid biosynthesis	6.82306	0	0	0.165789	0.129238	TRUE	TRUE
1269	rxn13855	S-Adenosyl-L-methionine + 3-Oxododecanoyl-ACP -> H+ + 5-Methylthioadenosine + ACP + N-(3-oxo-dodecanoyl)-L-homoserine lactone	UNKNOWN	0	1	1	0	0	#DIV/0!	FALSE
1270	rxn13858	NADPH + H+ + Ubiquinone-8 -> NADP + Ubiquinol-8	Ubiquinone and other terpenoid-quinone biosynthesis	5.1416	0	1e-06	6.95257	7.96349	FALSE	TRUE
1271	rxn13860	S-Adenosyl-L-methionine + Butanoyl-ACP -> H+ + 5-Methylthioadenosine + N-Butyryl-L-homoserine lactone + ACP	UNKNOWN	0	1	1	0	0	#DIV/0!	FALSE
1272	rxn13869	UDP-glucose + Pseudomonas aeruginosa LPS core precursor 5 + KDO2-lipidA -> UDP + Pseudomonas aeruginosa LPS core precursor 6 + KDO2-lipidA	Lipopolysaccharide biosynthesis	0	1	1	0	0	#DIV/0!	FALSE
1273	rxn13873	2 Dodecanoyl-ACP + Pseudomonas aeruginosa Lipid A precursor -> 2 ACP + Pseudomonas aeruginosa Lipid A	Lipopolysaccharide biosynthesis	10165.9	0	0	0.0120421	0.00986834	FALSE	FALSE
1274	rxn13874	Pseudomonas aeruginosa Lipid X + UDP-2-NH-(3OH-C12:0),3-O-(3OH-C10:0)glucosamine -> UDP + H+ + Pseudomonas Lipid A Disaccharide	Lipopolysaccharide biosynthesis	10165.9	0	0	0.0120421	0.00986834	FALSE	FALSE
1275	rxn13878	CMP-KDO + Pseudomonas aeruginosa Lipid A -> CMP + H+ + Pseudomonas aeruginosa KDO-lipidA	Lipopolysaccharide biosynthesis	0	1	1	0	0	#DIV/0!	FALSE
1276	rxn13879	CMP-KDO + Pseudomonas aeruginosa KDO-lipidA -> CMP + H+ + Pseudomonas aeruginosa KDO2-lipidA	Lipopolysaccharide biosynthesis	0	1	1	0	0	#DIV/0!	FALSE
1277	rxn13880	ATP + Pseudomonas Lipid A Disaccharide -> ADP + H+ + Pseudomonas aeruginosa Lipid A precursor	Lipopolysaccharide biosynthesis	10165.9	0	0	0.0120421	0.00986834	FALSE	FALSE
1278	rxn13881	(R)-3-Hydroxydodecanoyl-ACP + UDP-3-O-(3OH-C10:0)-D-glucosamine -> H+ + ACP + UDP-2-NH-(3OH-C12:0),3-O-(3OH-C10:0)glucosamine	Lipopolysaccharide biosynthesis	10165.9	0	0	0.0240843	0.0197367	FALSE	FALSE
1279	rxn13882	UDP-N-acetylglucosamine + (R)-3-Hydroxydecanoyl-ACP -> ACP + UDP-3-O-(3OH-C10:0)-N-acetylglucosamine	Lipopolysaccharide biosynthesis	10165.9	0	0	0.0240843	0.0197367	FALSE	FALSE
1280	rxn13883	H2O + UDP-3-O-(3OH-C10:0)-N-acetylglucosamine -> Acetic acid + UDP-3-O-(3OH-C10:0)-D-glucosamine	Lipopolysaccharide biosynthesis	10165.9	0	0	0.0240843	0.0197367	FALSE	FALSE
1281	rxn13884	H2O + UDP-2-NH-(3OH-C12:0),3-O-(3OH-C10:0)glucosamine -> 2 H+ + UMP + Pseudomonas aeruginosa Lipid X	Lipopolysaccharide biosynthesis	10165.9	0	0	0.0120421	0.00986834	FALSE	FALSE
1282	rxn13885	2 Trans-2,3-dihydro-3-hydroxyanthranilic acid -> 2 H2O + CO2 + 4 H+ + Phenazine-1-carboxylic acid	UNKNOWN	0	1	1	0	0	#DIV/0!	FALSE
1283	rxn13887	H2O + 0.02 Phosphatidylglycerophosphate -> Phosphate + 0.02 Phosphatidylglycerol	Glycerophospholipid metabolism	33.314	0	0	0.0181165	0.0145758	FALSE	FALSE
1284	rxn13888	2 (S)-3-Hydroxydecanoyl-CoA -> CoA + Beta-hydroxydecanoyl-beta-hydroxydecanoyl-S-CoA	Butanoate metabolism	0	1	1	0	0	#DIV/0!	FALSE
1285	rxn13889	CTP + H+ + 0.02 1,2-Diacyl-sn-glycerol_3-phosphate <=> PPi + 0.02 CDP-diacylglycerol	Glycerophospholipid metabolism	10201.3	0	0	0.0839506	0.0687479	FALSE	FALSE
1286	rxn13890	H2O + ATP + L-Glutamine + Phenazine-1-carboxylic acid -> PPi + AMP + L-Glutamate + 2 H+ + Phenazine-1-carboxamide	UNKNOWN	0	1	1	0	0	#DIV/0!	FALSE
1287	rxn13894	0.02 Ps_BS -> CO2 + 0.02 Phosphatidylethanolamine	Glycerophospholipid metabolism	10201.3	0	0	0.0599881	0.0491249	FALSE	FALSE
1288	rxn13895	H2O + FAD + L-Proline -> L-Glutamate5-semialdehyde + FADH2	Alanine, aspartate and glutamate metabolism	12.2187	0	0	0.711192	1.11908	TRUE	TRUE
1289	rxn13896	NADH + O2 + H+ + 5-Methylphenazine-1-carboxylic acid betaine -> H2O + NAD + CO2 + Pyocyanine	UNKNOWN	0	1	1	0	0	#DIV/0!	FALSE
1290	rxn13898	NADPH + Ubiquinone-8 -> NADP + Semiquinone-8	Ubiquinone and other terpenoid-quinone biosynthesis	0	1	1	0	0	#DIV/0!	FALSE
1291	rxn13902	CoA + (R)-3-Hydroxydecanoyl-ACP -> (S)-3-Hydroxydecanoyl-CoA + ACP	UNKNOWN	2.07017	0.038437	0.101375	0.136184	0.155361	FALSE	TRUE
1292	rxn13903	H+ + DTDP-4-oxo-L-rhamnose + 3-Hydroxydecanoyl-3-hydroxydecanoate -> DTDP + L-rhamnosyl-3-hydroxydecanoyl-3-hydroxydecanoate	UNKNOWN	0	1	1	0	0	#DIV/0!	FALSE
1293	rxn13904	H+ + DTDP-4-oxo-L-rhamnose + L-rhamnosyl-3-hydroxydecanoyl-3-hydroxydecanoate -> DTDP + L-rhamnosyl-Lrhamnosyl-3-hydroxydecanoyl-3-hydroxydecanoate	UNKNOWN	0	1	1	0	0	#DIV/0!	FALSE
1294	rxn13905	Ribose-5-phosphate -> Formate + H+ + 3-4-Dihydroxy-2-butanone4-phosphate	Riboflavin metabolism	37.5294	0	0	1.18897e-05	1.45124e-06	TRUE	FALSE
1295	rxn13906	H2O + FAD + Spermidine -> 4-Aminobutanal + 1,3-Propanediamine + FADH2	Spermine and spermidine degradation	3.23545	0.001215	0.004044	0.0536837	0.0772109	TRUE	FALSE
1296	rxn13908	NADPH + H+ + Trans,trans-2,3,4,5-Tetradehydroacyl-CoA <=> NADP + Trans-2,3-didehydroacyl-CoA (C10)	UNKNOWN	0	1	1	0	0	#DIV/0!	FALSE
1297	rxn13909	NADPH + H+ + Trans,trans-2,3,4,5-tetradehydroacyl-CoA (C8) <=> NADP + Trans-2,3-didehydroacyl-CoA (C8)	UNKNOWN	0	1	1	0	0	#DIV/0!	FALSE
1298	rxn13915	L-Phenylalanine + 4-Methylthio 2-oxobutyrate -> L-Methionine + 2-Oxo-3-p-tolylpropanate	Cysteine and methionine metabolism	0	1	1	0	0	#DIV/0!	FALSE
1299	rxn13916	L-Tyrosine + 4-Methylthio 2-oxobutyrate -> L-Methionine + 3-(4-Hydroxyphenyl)-2-oxopropanoate	Cysteine and methionine metabolism	0	1	1	0	0	#DIV/0!	FALSE
1300	rxn13917	L-Glutamine + 4-Methylthio 2-oxobutyrate -> L-Methionine + 4-Carbamoyl-2-oxobutanate	Cysteine and methionine metabolism	0	1	1	0	0	#DIV/0!	FALSE
1301	rxn13921	2 H2O + Piperideine -> Delta-aminovalerate	UNKNOWN	0.722388	0.470056	1	0.0440934	0.035467	FALSE	FALSE
1302	rxn13925	O2 + FADH2 + 2-Heptyl-4-quinolone -> H2O + FAD + 2-Heptyl-3-hydroxy-4-quinolone	UNKNOWN	1.0132	0.310967	0.715535	0.0109937	0.0137119	TRUE	FALSE
1303	rxn00016	H2O + Chitobiose -> 2 N-Acetyl-D-glucosamine	Amino sugar and nucleotide sugar metabolism	0	1	1	0	0	#DIV/0!	FALSE
1304	rxn00310	H2O + O2 + L-Lysine -> NH3 + H2O2 + 2-Oxo-6-aminocaproate	Thiamine metabolism	1.03294	0.301632	0.698105	0.320338	0.322255	FALSE	TRUE
1305	rxn00479	O2 + L-Tryptophan -> H2O + CO2 + Indole-3-acetamide	Tryptophan metabolism	0	1	1	0	0	#DIV/0!	FALSE
1306	rxn00560	ATP + Urea + H2CO3 -> ADP + Phosphate + H+ + Allophanate	Urea degradation	0.868484	0.38513	0.864709	0.0517035	0.0716234	TRUE	FALSE
1307	rxn00584	NAD + Cis-1,2-dihydroxybenzoate -> NADH + CO2 + Catechol	Benzoate degradation	0	1	1	1.36424e-12	1.36424e-12	FALSE	FALSE
1308	rxn00657	2-Oxoglutarate + Beta-Alanine <=> L-Glutamate + 3-Oxopropanoate	Alanine, aspartate and glutamate metabolism	21.4958	0	0	0.350649	-1.52302	TRUE	TRUE
1309	rxn01081	H2O + Glucurone <=> H+ + Glucuronate	Ascorbate and aldarate metabolism	0	1	1	0	0	#DIV/0!	FALSE
1310	rxn01523	H2O + O2 + Urate -> H2O2 + 5-Hydroxyisourate	Ureide biosynthesis	0.636501	0.52445	1	0.0531351	0.0652042	TRUE	FALSE
1311	rxn01564	H2O + O2 + Tryptamine_C10H13N2 -> NH3 + H2O2 + Indoleacetaldehyde	Glycine, serine and threonine metabolism	0	1	1	0	0	#DIV/0!	FALSE
1312	rxn01652	H2O + 5-10-Methenyltetrahydrofolate <=> H+ + 5-Formyltetrahydrofolate	Glycine, serine and threonine metabolism	3.60772	0.000309	0.001109	0	0.0151739	#DIV/0!	FALSE
1313	rxn01833	H2O + O2 + Aminoacetone -> NH3 + H2O2 + 2-Oxopropanal	Glycine, serine and threonine metabolism	0	1	1	4.54747e-13	4.54747e-13	FALSE	FALSE
1314	rxn02375	ATP + Pseudouridine -> ADP + Pseudouridine 5-phosphate	Pseudouridine degradation	0	1	1	4.52971e-13	4.52971e-13	FALSE	FALSE
1315	rxn02449	H2O + Guanosine 5-triphosphate,3-diphosphate -> Phosphate + H+ + Guanosine_3,5-bis(diphosphate)	ppGpp biosynthesis	9.92726	0	0	0.502924	0.119344	TRUE	TRUE
1316	rxn02517	ATP + 2-Deoxyinosine 5-diphosphate -> ADP + DITP	Purine metabolism	0	1	1	0	0	#DIV/0!	FALSE
1317	rxn02667	NAD + 1-Aminopropan-2-ol <=> NADH + H+ + Aminoacetone	Glycine, serine and threonine metabolism	0	1	1	4.54747e-13	4.54747e-13	FALSE	FALSE
1318	rxn02885	2-Oxohept-3-enedioate <=> 2-Hydroxyhepta-2,4-dienedioate	Tyrosine metabolism	0	1	1	1.35447e-14	0	TRUE	FALSE
1319	rxn03074	1-Pyrroline-4-hydroxy-2-carboxylate -> H2O + Pyrrole-2-carboxylate_C5H4NO2	Arginine and proline metabolism	0	1	1	0	0	#DIV/0!	FALSE
1320	rxn03517	Ethanol + Pyrroloquinoline-quinone -> Acetaldehyde + PQQH2	Pyruvate metabolism	85.4099	0	0	0.589154	0.369037	TRUE	TRUE
1321	rxn03799	Acetyl-CoA + Propenoate <=> Acetic acid + Propanoyl-2-enoyl-CoA	Styrene degradation	0	1	1	0	0	#DIV/0!	FALSE
1322	rxn04453	H2O + 5-Hydroxyisourate -> H+ + 5-Hydroxy-2-oxo-4-ureido-2,5-dihydro-1H-imidazole-5-carboxylate	Ureide biosynthesis	0.636501	0.52445	1	0.0531351	0.0652042	TRUE	FALSE
1323	rxn08598	ATP + GDP -> AMP + Guanosine_3,5-bis(diphosphate)	ppGpp biosynthesis	5.40724	0	0	0.414816	0.171706	TRUE	TRUE
1324	rxn10785	7 Isopentenyldiphosphate + Farnesyldiphosphate -> 7 PPi + All_trans_Decaprenyl_diphosphate	Glycine, serine and threonine metabolism	9.412	0	0	2.52051e-05	0.000121761	TRUE	FALSE
1325	rxn14250	O2 + FMNH2 + Ethylnitronate -> H2O + FMN + Acetaldehyde + Nitrite	Nitrogen metabolism	0	1	1	0	0	#DIV/0!	FALSE
1326	rxn14307	H2O + NAD -> Nicotinamide + ADPribose	Nicotinate and nicotinamide metabolism	1.0758	0.282018	0.654443	0.05823	0.0593273	FALSE	FALSE
1327	rxn99001	O2 + Fe2+ -> O2 + Fe3	UNKNOWN	0	1	1	0	0	#DIV/0!	FALSE
1328	rxn99002	ADP-L-glycero-D-manno-heptose + Pseudomonas aeruginosa LPS core precursor 1 + KDO2-lipidA -> ADP + Pseudomonas aeruginosa LPS core precursor 2 + KDO2-lipidA	Lipopolysaccharide biosynthesis	0	1	1	0	0	#DIV/0!	FALSE
1329	rxn99003	ADP-L-glycero-D-manno-heptose + Pseudomonas aeruginosa KDO2-lipidA -> ADP + Pseudomonas aeruginosa LPS core precursor 1 + KDO2-lipidA	Lipopolysaccharide biosynthesis	0	1	1	0	0	#DIV/0!	FALSE
1330	rxn00206	2 H+ + 2 O2 -> O2 + H2O2	UNKNOWN	0	1	1	0	0	#DIV/0!	FALSE
1331	rxn05732	FAD + Hexadecanoyl-CoA -> FADH2 + Hexadecenoyl-2-enoyl-CoA	Fatty acid degradation	1.65717	0.097485	0.243992	0.0463395	0.0381156	FALSE	FALSE
1332	rxn10010	FAD + Hexanoyl-CoA -> FADH2 + Hexanoyl-2-enoyl-CoA	Fatty acid degradation	6.28686	0	0	0.022271	0.0442851	TRUE	FALSE
1333	rxn10011	FAD + Octanoyl-CoA -> FADH2 + Octanoyl-2-enoyl-CoA	Fatty acid degradation	6.28686	0	0	0.022271	0.0442851	TRUE	FALSE
1334	rxn10012	FAD + Decanoyl-CoA -> FADH2 + Decanoyl-2-enoyl-CoA	Fatty acid degradation	4.01602	5.9e-05	0.000233	0.064927	0.0374547	TRUE	FALSE
1335	rxn10013	FAD + Dodecanoyl-CoA -> FADH2 + Dodecanoyl-2-enoyl-CoA	Fatty acid degradation	4.01602	5.9e-05	0.000233	0.064927	0.0374547	TRUE	FALSE
1336	rxn10014	FAD + Tetradecanoyl-CoA -> FADH2 + Tetradecanoyl-2-enoyl-CoA	Fatty acid degradation	4.97843	1e-06	3e-06	0.0461525	0.0878993	TRUE	FALSE
1337	rxn13812	FAD + L-Aspartate + Glycerone-phosphate -> 2 H2O + Phosphate + 2 H+ + FADH2 + Quinolinate	Alanine, aspartate and glutamate metabolism	8.91754	0	0	6.71737e-13	2.07952e-05	TRUE	FALSE
1338	EX_cpd00025(e)	H2O2[e] <=>	Boundary reaction	0	1	1	9.09495e-13	9.09495e-13	FALSE	FALSE
1339	EX_cpd00055(e)	Formaldehyde[e] <=>	Boundary reaction	6.67517	0	0	-8.91223e-12	-7.94502e-12	FALSE	FALSE
1340	EX_cpd00095(e)	Glycerone-phosphate[e] <=>	Boundary reaction	0	1	1	0	0	#DIV/0!	FALSE
1341	EX_cpd00111(e)	Oxidized_glutathione[e] <=>	Boundary reaction	0	1	1	0	0	#DIV/0!	FALSE
1342	EX_cpd00135(e)	Homocysteine[e] <=>	Boundary reaction	2.0525	0.040121	0.105182	0.00530654	0.0120445	TRUE	FALSE
1343	EX_cpd00153(e)	Benzoate[e] <=>	Boundary reaction	0	1	1	0	0	#DIV/0!	FALSE
1344	EX_cpd00157(e)	Glycerone[e] <=>	Boundary reaction	0	1	1	4.54747e-13	4.54747e-13	FALSE	FALSE
1345	EX_cpd00165(e)	Hydroxylamine[e] <=>	Boundary reaction	0	1	1	0	0	#DIV/0!	FALSE
1346	EX_cpd00183(e)	Sarcosine[e] <=>	Boundary reaction	0.882881	0.377301	0.85156	6.84712e-13	5.72591e-13	FALSE	FALSE
1347	EX_cpd00324(e)	Methanethiol[e] <=>	Boundary reaction	12.6238	0	0	1.52912	1.33624	FALSE	TRUE
1348	EX_cpd00400(e)	Propenoate[e] <=>	Boundary reaction	0	1	1	0	0	#DIV/0!	FALSE
1349	EX_cpd00418(e)	NO[e] <=>	Boundary reaction	4.64711	3e-06	1.5e-05	-4.4525e-12	-5.39588e-12	TRUE	FALSE
1350	EX_cpd00507(e)	Glycerophosphocholine[e] <=>	Boundary reaction	7.83603	0	0	2.25888e-13	2.65627e-12	TRUE	FALSE
1351	EX_cpd00567(e)	D-Proline[e] <=>	Boundary reaction	0	1	1	0	0	#DIV/0!	FALSE
1352	EX_cpd00646(e)	PNP[e] <=>	Boundary reaction	0	1	1	4.54747e-13	4.54747e-13	FALSE	FALSE
1353	EX_cpd00681(e)	Choline sulfate[e] <=>	Boundary reaction	0	1	1	0	0	#DIV/0!	FALSE
1354	EX_cpd00742(e)	Allophanate[e] <=>	Boundary reaction	0	1	1	0	0	#DIV/0!	FALSE
1355	EX_cpd00756(e)	Dimethylglycine[e] <=>	Boundary reaction	8.5158	0	0	1.392e-12	-1.08041e-12	TRUE	FALSE
1356	EX_cpd00908(e)	Glycerophosphoethanolamine[e] <=>	Boundary reaction	6.41248	0	0	6.86959e-13	2.09922e-12	TRUE	FALSE
1357	EX_cpd01015(e)	Cyanate[e] <=>	Boundary reaction	0	1	1	0	0	#DIV/0!	FALSE
1358	EX_cpd01107(e)	Decanoate[e] <=>	Boundary reaction	0	1	1	0	0	#DIV/0!	FALSE
1359	EX_cpd01113(e)	Hexanoate[e] <=>	Boundary reaction	0	1	1	0	0	#DIV/0!	FALSE
1360	EX_cpd01157(e)	Chitobiose[e] <=>	Boundary reaction	0	1	1	0	0	#DIV/0!	FALSE
1361	EX_cpd01223(e)	Butenoate[e] <=>	Boundary reaction	0	1	1	0	0	#DIV/0!	FALSE
1362	EX_cpd01405(e)	Pseudouridine[e] <=>	Boundary reaction	0	1	1	0	0	#DIV/0!	FALSE
1363	EX_cpd01435(e)	3-Oxohexanoate[e] <=>	Boundary reaction	0	1	1	0	0	#DIV/0!	FALSE
1364	EX_cpd01447(e)	Benzoylformate[e] <=>	Boundary reaction	0	1	1	0	0	#DIV/0!	FALSE
1365	EX_cpd01581(e)	3-Oxododecanoate[e] <=>	Boundary reaction	0	1	1	9.09495e-13	9.09495e-13	FALSE	FALSE
1366	EX_cpd01587(e)	5-Methylcytosine[e] <=>	Boundary reaction	0.599981	0.548519	1	6.01057e-14	6.01057e-14	FALSE	FALSE
1367	EX_cpd01651(e)	L-3-Cyanoalanine[e] <=>	Boundary reaction	0	1	1	9.09495e-13	9.09495e-13	FALSE	FALSE
1368	EX_cpd01711(e)	2-Methylpropanoate[e] <=>	Boundary reaction	0	1	1	0	0	#DIV/0!	FALSE
1369	EX_cpd01741(e)	Dodecanoate[e] <=>	Boundary reaction	0	1	1	0	0	#DIV/0!	FALSE
1370	EX_cpd01973(e)	4-Guanidinobutanamide[e] <=>	Boundary reaction	0	1	1	0	0	#DIV/0!	FALSE
1371	EX_cpd02042(e)	(S)-3-Hydroxybutanoate[e] <=>	Boundary reaction	0	1	1	0	0	#DIV/0!	FALSE
1372	EX_cpd02090(e)	Glycerophosphoglycerol[e] <=>	Boundary reaction	3.22389	0.001265	0.004204	3.49322e-08	7.95328e-07	TRUE	FALSE
1373	EX_cpd02135(e)	4-Nitrophenyl phosphate[e] <=>	Boundary reaction	0	1	1	0	0	#DIV/0!	FALSE
1374	EX_cpd02229(e)	Bactoprenyl diphosphate[e] <=>	Boundary reaction	5.54031	0	0	4.12524e-06	2.42884e-05	TRUE	FALSE
1375	EX_cpd02961(e)	Dihydroneopterin[e] <=>	Boundary reaction	3.38818	0.000704	0.00242	0.00808775	0.0185573	TRUE	FALSE
1376	EX_cpd02978(e)	7,8-Dihydroneopterin 3-triphosphate[e] <=>	Boundary reaction	0.845016	0.398102	0.887041	9.85806e-06	1.05702e-05	FALSE	FALSE
1377	EX_cpd03407(e)	Gamma-Glutamyl-beta-cyanoalanine[e] <=>	Boundary reaction	0	1	1	0	0	#DIV/0!	FALSE
1378	EX_cpd03646(e)	Gamma-Glutamyl-3-aminopropiononitrile[e] <=>	Boundary reaction	0	1	1	0	0	#DIV/0!	FALSE
1379	EX_cpd03846(e)	Octanoate[e] <=>	Boundary reaction	0	1	1	0	0	#DIV/0!	FALSE
1380	EX_cpd06707(e)	Benzamide[e] <=>	Boundary reaction	0	1	1	0	0	#DIV/0!	FALSE
1381	EX_cpd00218(e)	Niacin[e] <=>	Boundary reaction	0	1	1	0	0	#DIV/0!	FALSE
1382	EX_cpd08635(e)	N-Butyryl-L-homoserine lactone[e] <=>	Boundary reaction	0	1	1	0	0	#DIV/0!	FALSE
1383	EX_cpd11430(e)	12-Methyltridecanoate[e] <=>	Boundary reaction	0.570759	0.568163	1	-5.23567e-13	7.64492e-14	TRUE	FALSE
1384	EX_cpd11431(e)	15-Methylhexadecanoate[e] <=>	Boundary reaction	2.15787	0.030938	0.083104	0.00194942	0.00140101	TRUE	FALSE
1385	EX_cpd11433(e)	14-Methylhexadecanoate[e] <=>	Boundary reaction	2.09871	0.035842	0.094762	0.00141191	0.00255754	TRUE	FALSE
1386	EX_cpd11436(e)	13-Methyltetradecanoate[e] <=>	Boundary reaction	2.64655	0.008132	0.023919	-7.11278e-13	0.000219703	TRUE	FALSE
1387	EX_cpd11438(e)	12-Methyltetradecanoate[e] <=>	Boundary reaction	0.33071	0.740863	1	0.00164162	0.00164857	FALSE	FALSE
1388	EX_cpd11440(e)	14-Methylpentadecanoate[e] <=>	Boundary reaction	0.613988	0.539223	1	1.04633e-13	-1.13673e-13	TRUE	FALSE
1389	EX_cpd11668(e)	Penam[e] <=>	Boundary reaction	0	1	1	0	0	#DIV/0!	FALSE
1390	EX_cpd11949(e)	Alginate dimmer[e] <=>	Boundary reaction	3.60284	0.000315	0.001125	0.00223212	0.00101355	TRUE	FALSE
1391	EX_cpd12884(e)	Penicilloic acid[e] <=>	Boundary reaction	2e-06	0.999999	1	4.51195e-13	2.79776e-13	TRUE	FALSE
1392	EX_cpd15237(e)	Hexadecenoate-9-enoyl[e] <=>	Boundary reaction	0	1	1	0	0	#DIV/0!	FALSE
1393	EX_cpd15269(e)	Octadecenoate-11-enoyl[e] <=>	Boundary reaction	0	1	1	0	0	#DIV/0!	FALSE
1394	EX_cpd15298(e)	Tetradecenoate-7-enoyl[e] <=>	Boundary reaction	0	1	1	0	0	#DIV/0!	FALSE
1395	EX_cpd15306(e)	1,2-Diacyl-sn-glycerol didodecanoyl[e] <=>	Boundary reaction	0	1	1	0	0	#DIV/0!	FALSE
1396	EX_cpd15307(e)	1,2-Diacyl-sn-glycerol ditetradecanoyl[e] <=>	Boundary reaction	0	1	1	0	0	#DIV/0!	FALSE
1397	EX_cpd15308(e)	1,2-Diacyl-sn-glycerol ditetradec-7-enoyl[e] <=>	Boundary reaction	0	1	1	0	0	#DIV/0!	FALSE
1398	EX_cpd15309(e)	1,2-Diacyl-sn-glycerol dihexadecanoyl[e] <=>	Boundary reaction	0	1	1	0	0	#DIV/0!	FALSE
1399	EX_cpd15310(e)	1,2-Diacyl-sn-glycerol dihexadec-9-enoyl[e] <=>	Boundary reaction	0	1	1	0	0	#DIV/0!	FALSE
1400	EX_cpd15312(e)	1,2-Diacyl-sn-glycerol dioctadec-11-enoyl[e] <=>	Boundary reaction	0	1	1	0	0	#DIV/0!	FALSE
1401	EX_cpd15396(e)	N-Acetyl-D-glucosamine(anhydrous)N-Acetylmuramic acid[e] <=>	Boundary reaction	0	1	1	4.44089e-16	4.44089e-16	FALSE	FALSE
1402	EX_cpd15521(e)	1,2-Didodecanoyl-sn-glycerol 3-phosphate[e] <=>	Boundary reaction	0	1	1	0	0	#DIV/0!	FALSE
1403	EX_cpd15522(e)	1,2-Ditetradecanoyl-sn-glycerol 3-phosphate[e] <=>	Boundary reaction	0	1	1	0	0	#DIV/0!	FALSE
1404	EX_cpd15523(e)	1,2-Ditetradec-7-enoyl-sn-glycerol 3-phosphate[e] <=>	Boundary reaction	0	1	1	0	0	#DIV/0!	FALSE
1405	EX_cpd15524(e)	1,2-Dihexadecanoyl-sn-glycerol 3-phosphate[e] <=>	Boundary reaction	0	1	1	0	0	#DIV/0!	FALSE
1406	EX_cpd15525(e)	1,2-Dihexadec-9-enoyl-sn-glycerol 3-phosphate[e] <=>	Boundary reaction	0	1	1	0	0	#DIV/0!	FALSE
1407	EX_cpd15527(e)	1,2-Dioctadec-11-enoyl-sn-glycerol 3-phosphate[e] <=>	Boundary reaction	0	1	1	0	0	#DIV/0!	FALSE
1408	EX_cpd15528(e)	Phosphatidylethanolamine didodecanoyl[e] <=>	Boundary reaction	0	1	1	0	0	#DIV/0!	FALSE
1409	EX_cpd15529(e)	Phosphatidylethanolamine ditetradecanoyl[e] <=>	Boundary reaction	0	1	1	0	0	#DIV/0!	FALSE
1410	EX_cpd15530(e)	Phosphatidylethanolamine ditetradec-7-enoyl[e] <=>	Boundary reaction	0	1	1	0	0	#DIV/0!	FALSE
1411	EX_cpd15531(e)	Phosphatidylethanolamine dihexadecanoyl[e] <=>	Boundary reaction	0	1	1	0	0	#DIV/0!	FALSE
1412	EX_cpd15532(e)	Phosphatidylethanolamine dihexadec-9enoyl[e] <=>	Boundary reaction	0	1	1	0	0	#DIV/0!	FALSE
1413	EX_cpd15534(e)	Phosphatidylethanolamine dioctadec-11-enoyl[e] <=>	Boundary reaction	0	1	1	0	0	#DIV/0!	FALSE
1414	EX_cpd16660(e)	Homoserine lactone[e] <=>	Boundary reaction	0	1	1	1.81899e-12	1.81899e-12	FALSE	FALSE
1415	EX_cpd17075(e)	Epimerized alginate dimer[e] <=>	Boundary reaction	6.575	0	0	3.63798e-15	0.00136005	TRUE	FALSE
1416	EX_cpd17082(e)	N-(3-oxo-dodecanoyl)-L-homoserine lactone[e] <=>	Boundary reaction	0	1	1	0	0	#DIV/0!	FALSE
1417	EX_cpd99002(e)	1,2-Didodecanoyl-sn-glycero-3-phosphocholine[e] <=>	Boundary reaction	0	1	1	0	0	#DIV/0!	FALSE
1418	EX_cpd99003(e)	1,2-Ditetradecanoyl-sn-glycero-3-phosphocholine[e] <=>	Boundary reaction	0	1	1	0	0	#DIV/0!	FALSE
1419	EX_cpd99004(e)	1,2-Dihexadecanoyl-sn-glycero-3-phosphocholine[e] <=>	Boundary reaction	0	1	1	0	0	#DIV/0!	FALSE
1420	EX_cpd99005(e)	1,2-Dioctadecanoyl-sn-glycero-3-phosphocholine[e] <=>	Boundary reaction	0	1	1	0	0	#DIV/0!	FALSE
1421	EX_cpd99006(e)	1,2-Ditetradec-7-enoyl-sn-glycero-3-phosphocholine[e] <=>	Boundary reaction	0	1	1	0	0	#DIV/0!	FALSE
1422	EX_cpd99007(e)	1,2-Dihexadec-9-enoyl-sn-glycero-3-phosphocholine[e] <=>	Boundary reaction	0	1	1	0	0	#DIV/0!	FALSE
1423	EX_cpd99008(e)	1,2-Dioctadec-11-enoyl-sn-glycero-3-phosphocholine[e] <=>	Boundary reaction	0	1	1	0	0	#DIV/0!	FALSE
1424	EX_cpd99085(e)	3-Hydroxyisovalerate[e] <=>	Boundary reaction	10.8666	0	0	0.160611	0.0652563	TRUE	TRUE
1425	bio00991	41.6918 H2O + 41.8483 ATP + 0.001967 NAD + 4.5e-05 NADH + 0.000366 NADPH + 0.000118 NADP + 5e-06 CoA + 4.5e-05 FAD + 0.000915 AMP + 4.5e-05 Acetyl-CoA + 0.002745 UDP-glucose + 1e-06 Heme + 1e-06 Mn2+ + 0.18576 GTP + 0.1153 CTP + 0.12445 UTP + 1e-06 Ca2+ + 2e-06 Succinyl-CoA + 1e-06 Cl + 0.022602 DATP + 0.032027 Putrescine + 0.14092 Glycogen + 0.023243 DGTP + 0.006405 Spermidine + 0.045754 5-Methy…	UNKNOWN	10201.3	0	0	0.820631	0.672023	FALSE	TRUE
1426	rxn00006	2 H2O2 -> 2 H2O + O2	Glyoxylate and dicarboxylate metabolism	5.95895	0	0	5.67363	6.47109	FALSE	TRUE
1427	rxn00007	H2O[p] + Trehalose[p] -> 2 D-Glucose[p]	Starch and sucrose metabolism	0	1	1	9.09495e-13	9.09495e-13	FALSE	FALSE
1428	rxn00014	2 Cytochrome_c2+ + H2O2[p] + 2 H+[p] -> 2 Cytochrome_c3+ + 2 H2O[p]	Oxidative phosphorylation	0	1	1	0	0	#DIV/0!	FALSE
1429	rxn00065	ATP -> PPi + CAMP	cAMP biosynthesis	0	1	1	0	0	#DIV/0!	FALSE
1430	rxn00083	NAD + NADPH <=> NADH + NADP	Nicotinate and nicotinamide metabolism	3.11961	0.001811	0.00589	0.290018	0.161991	TRUE	TRUE
1431	rxn00109	NADH + 2 H+[p] + Hydroxylamine[p] -> NAD + H2O[p] + NH3[p]	Nitrogen metabolism	0	1	1	4.54747e-13	4.54747e-13	FALSE	FALSE
1432	rxn00113	ADP + Phosphate + 2 H+ + Carbamoylphosphate -> H2O + ATP + CO2 + NH3	Alanine, aspartate and glutamate metabolism	2.24763	0.0246	0.067363	0.000135969	0.000113317	FALSE	FALSE
1433	rxn00171	NAD + CoA + Acetaldehyde -> NADH + Acetyl-CoA + H+	Pyruvate metabolism	7.89685	0	0	2.84758	3.3369	FALSE	TRUE
1434	rxn00189	H2O + L-Glutamine -> NH3 + L-Glutamate	Alanine, aspartate and glutamate metabolism	6.70068	0	0	0.0275608	0.0534724	TRUE	FALSE
1435	rxn00196	H2O + NADP + 2,5-Dioxopentanoate -> NADPH + 2-Oxoglutarate + 2 H+	Pentose and glucuronate interconversions	0	1	1	3.00702e-11	3.00702e-11	FALSE	FALSE
1436	rxn00205	H2O2 + 2 GSH -> 2 H2O + Oxidized_glutathione	Glutathione metabolism	0.94425	0.345042	0.784023	0.0683693	0.0582609	FALSE	FALSE
1437	rxn00213	UTP + Glucose-1-phosphate -> PPi + UDP-glucose	UDP-glucose biosynthesis	7722.75	0	0	0.0504212	0.0433551	FALSE	FALSE
1438	rxn00298	H2O + 2 NAD + UDP-N-acetylglucosamine -> 2 NADH + 3 H+ + UDP-2-acetamido-2-deoxy-D-ribo-hex-3-uluronic acid	Lipopolysaccharide biosynthesis	10165.9	0	0	0.37814	0.309879	FALSE	TRUE
1439	rxn00322	L-Lysine + H+ -> CO2 + Cadaverine	Lysine degradation	16.5199	0	0	0.310875	0.451768	TRUE	TRUE
1440	rxn00340	ATP + NH3 + L-Aspartate -> PPi + AMP + L-Asparagine	Alanine, aspartate and glutamate metabolism	32.4276	0	0	0.268451	0.715041	TRUE	TRUE
1441	rxn00342	H2O + L-Asparagine -> NH3 + L-Aspartate	Alanine, aspartate and glutamate metabolism	15.0197	0	0	0.187745	0.0910411	TRUE	TRUE
1442	rxn00350	H2O[p] + GSH[p] -> L-Glutamate[p] + Cys-Gly[p]	Glutathione metabolism	1.65301	0.098329	0.245821	0.0797206	0.116431	TRUE	TRUE
1443	rxn00405	L-Arginine[p] + H+[p] -> CO2[p] + Agmatine[p]	Arginine and proline metabolism	1.99231	0.046337	0.120393	0.0312605	0.0484932	TRUE	FALSE
1444	rxn00495	NH3 + L-Phenylalanine -> (E)-Cinnamate	Phenylalanine metabolism	0	1	1	0	0	#DIV/0!	FALSE
1445	rxn00501	NAD + CoA + 3-Oxopropanoate -> NADH + CO2 + Acetyl-CoA	Alanine, aspartate and glutamate metabolism	35.4656	0	0	0.736025	2.87177	TRUE	TRUE
1446	rxn00506	H2O + NAD + Acetaldehyde -> NADH + Acetic acid + 2 H+	Pyruvate metabolism	2.23259	0.025576	0.069601	0.0704839	0.0356327	TRUE	FALSE
1447	rxn00567	Cytochrome_c2+ + 2 H+[p] + Nitrite[p] -> Cytochrome_c3+ + H2O[p] + NO[p]	Nitrogen metabolism	49.0433	0	0	0.505953	1.98159	TRUE	TRUE
1448	rxn00568	3 NADH + 5 H+ + Nitrite -> 2 H2O + 3 NAD + NH3	Nitrogen metabolism	4.11508	3.9e-05	0.000158	2.09193e-13	3.63855e-13	TRUE	FALSE
1449	rxn00569	3 NADPH + 5 H+ + Nitrite -> 2 H2O + 3 NADP + NH3	Nitrogen metabolism	3.88937	0.000101	0.000384	3.97462e-13	1.70159e-12	TRUE	FALSE
1450	rxn00641	GTP + D-Mannose1-phosphate -> PPi + GDP-mannose	GDP-mannose biosynthesis	10.7893	0	0	0.0409337	0.00505546	TRUE	FALSE
1451	rxn00743	H2O[p] + Glycerone-phosphate[p] -> Phosphate[p] + H+[p] + Glycerone[p]	Phosphonate and phosphinate metabolism	0	1	1	4.54747e-13	4.54747e-13	FALSE	FALSE
1452	rxn00758	H2O + Glycerophosphocholine -> Glycerol-3-phosphate + Choline	Glycerophospholipid metabolism	3.98113	6.9e-05	0.000269	1.71677	1.42204	FALSE	TRUE
1453	rxn00781	NAD + Phosphate + Glyceraldehyde3-phosphate <=> NADH + 1,3-Bisphospho-D-glycerate	Glycolysis	18.4319	0	0	-3.82984	-3.17501	FALSE	TRUE
1454	rxn00903	2-Oxoglutarate + L-Valine <=> L-Glutamate + 3-Methyl-2-oxobutanoate	Valine, leucine and isoleucine degradation	28.3824	0	0	2.50446	5.23589	TRUE	TRUE
1455	rxn00904	Pyruvate + L-Valine <=> L-Alanine + 3-Methyl-2-oxobutanoate	Valine, leucine and isoleucine biosynthesis	41.9076	0	0	-0.786602	-4.25862	TRUE	TRUE
1456	rxn00943	H2O + Hexadecanoyl-CoA -> CoA + H+ + Hexadecanoate	Fatty acid degradation	1.27384	0.202721	0.483538	0.0901231	0.113843	TRUE	TRUE
1457	rxn01032	H2O + NAD + Benzaldehyde <=> NADH + 2 H+ + Benzoate	Toluene degradation	19.3164	0	0	5.54386	9.75717	TRUE	TRUE
1458	rxn01033	H2O + NADP + Benzaldehyde <=> NADPH + 2 H+ + Benzoate	Toluene degradation	19.3164	0	0	-5.54386	-9.75717	TRUE	TRUE
1459	rxn01053	H2O + NAD + L-Lactaldehyde <=> NADH + 2 H+ + L-Lactate	Pyruvate metabolism	1e-06	0.999999	1	4.44444e-12	4.32454e-12	FALSE	FALSE
1460	rxn01073	H2O + Glycerophosphoethanolamine -> Glycerol-3-phosphate + Aminoethanol	Glycerophospholipid metabolism	6.96664	0	0	1.44764	1.04107	TRUE	TRUE
1461	rxn01222	H2O + DCTP -> PPi + DCMP	Pyrimidine metabolism	2.5564	0.010576	0.030634	0.0487829	0.105765	TRUE	TRUE
1462	rxn01277	NADP + GLCN[p] -> NADPH + H+ + 2-Dehydro-D-gluconate[p]	Pentose phosphate pathway	0	1	1	0	0	#DIV/0!	FALSE
1463	rxn01279	FAD + GLCN[p] -> FADH2 + 2-Dehydro-D-gluconate[p]	Pentose phosphate pathway	10.9916	0	0	9.43778e-15	2.63753e-14	TRUE	FALSE
1464	rxn01286	H2O + NAD + D-Glyceraldehyde -> NADH + 2 H+ + Glycerate	Glycerol metabolism	1.99989	0.045512	0.118392	0.0166994	0.0139388	FALSE	FALSE
1465	rxn01438	NADPH + O2 + H+ + L-Kynurenine -> H2O + NADP + 3-Hydroxy-L-kynurenine	Tryptophan degradation	0	1	1	0	0	#DIV/0!	FALSE
1466	rxn01459	H2O + NADP + 4-Aminobutanal -> NADPH + 2 H+ + GABA	Glycolysis	0.182441	0.855237	1	0.112763	0.066109	TRUE	TRUE
1467	rxn01544	PRPP + XAN -> PPi + XMP	Purine salvage	1.01642	0.309432	0.714262	0.39889	0.373063	FALSE	TRUE
1468	rxn01675	Glucose-1-phosphate + TTP -> PPi + DTDPglucose	dTDP-L-rhamnose biosynthesis	10165.9	0	0	0.0120421	0.00986834	FALSE	FALSE
1469	rxn01730	ATP + CoA + Glutaric acid -> ADP + Phosphate + Glutaryl-CoA	Transport via vectoral CoA coupling	2.76892	0.005624	0.016901	0.240437	0.223252	FALSE	TRUE
1470	rxn01806	NADH + 2 H+ + 2 NO[p] -> H2O + NAD + Nitrous_oxide[p]	Nitrogen metabolism	8.90171	0	0	8.74488e-13	1.3888e-12	TRUE	FALSE
1471	rxn01851	H2O + NAD + 4-Aminobutanal -> NADH + 2 H+ + GABA	Glycolysis	4.57291	5e-06	2.2e-05	0.129817	0.0420659	TRUE	TRUE
1472	rxn01937	H2O + NAD + Indoleacetaldehyde -> NADH + 2 H+ + Indoleacetate	Tryptophan degradation	0	1	1	0	0	#DIV/0!	FALSE
1473	rxn02005	Phosphoenolpyruvate + Trehalose[p] -> Pyruvate + Trehalose_6-phosphate	PTS transporter	0	1	1	0	0	#DIV/0!	FALSE
1474	rxn02028	Homocysteine[p] + BET[p] -> L-Methionine[p] + Dimethylglycine[p]	Glycine, serine and threonine metabolism	4.44675	9e-06	3.9e-05	8.63179e-12	6.65797e-12	TRUE	FALSE
1475	rxn02122	2 H2O + NAD + Glucurone <=> NADH + 3 H+ + D-Glucarate	Glycolysis	0	1	1	0	0	#DIV/0!	FALSE
1476	rxn02166	H2O[p] + 4-Nitrophenyl phosphate[p] -> Phosphate[p] + H+[p] + PNP[p]	Aminobenzoate degradation	0	1	1	4.54747e-13	4.54747e-13	FALSE	FALSE
1477	rxn02273	H2O + NAD + 4-Guanidinobutanal -> NADH + 2 H+ + 4-Guanidinobutanoate	Arginine and proline metabolism	3.49787	0.000469	0.001651	0.0133664	0.00800398	TRUE	FALSE
1478	rxn02274	H+ + 2-Oxo-5-guanidinopentanoate -> CO2 + 4-Guanidinobutanal	Arginine and proline metabolism	3.49787	0.000469	0.001651	0.0133664	0.00800398	TRUE	FALSE
1479	rxn02791	H2O[p] + Gamma-Glutamyl-beta-cyanoalanine[p] <=> L-Glutamate[p] + L-3-Cyanoalanine[p]	Taurine and hypotaurine metabolism	0	1	1	9.09495e-13	9.09495e-13	FALSE	FALSE
1480	rxn02792	L-Glutamate[p] + H+[p] + L-3-Cyanoalanine[p] -> H2O[p] + CO2[p] + Gamma-Glutamyl-3-aminopropiononitrile[p]	Taurine and hypotaurine metabolism	0	1	1	0	0	#DIV/0!	FALSE
1481	rxn02853	H2O + NAD + Imidazole acetaldehyde <=> NADH + 2 H+ + 4-Imidazoleacetate	Glycolysis	0	1	1	4.54747e-13	4.54747e-13	FALSE	FALSE
1482	rxn02888	H2O + 3-Methyl-trans-butanoyl-2-enoyl-CoA -> 3-Hydroxyisovaleryl-CoA	Fatty acid degradation	10.8666	0	0	0.160611	0.0652563	TRUE	TRUE
1483	rxn03901	H2O + Bactoprenyl diphosphate -> Phosphate + H+ + Undecaprenylphosphate	Peptidoglycan biosynthesis	38.0985	0	0	0.182963	0.142447	TRUE	TRUE
1484	rxn03990	NADH + 2 O2 + 2 NO -> NAD + H+ + 2 Nitrate	Nitrogen metabolism	31.8995	0	0	0.170278	0.568859	TRUE	TRUE
1485	rxn03991	NADPH + 2 O2 + 2 NO -> NADP + H+ + 2 Nitrate	Nitrogen metabolism	31.1656	0	0	0.0826988	0.421936	TRUE	TRUE
1486	rxn04384	ATP + (R)-1-Aminopropan-2-yl phosphate + Adenosylcobyric_acid -> ADP + Phosphate + 2 H+ + Adenosyl cobinamide phosphate	Porphyrin and chlorophyll metabolism	0	1	1	4.54747e-13	4.54747e-13	FALSE	FALSE
1487	rxn04454	Isochorismate -> Pyruvate + Salicylate	Salicylate biosynthesis	0	1	1	0	0	#DIV/0!	FALSE
1488	rxn05005	S-Adenosyl-L-methionine + UroporphyrinogenIII <=> S-Adenosyl-homocysteine + H+ + Precorrin 1	Porphyrin and chlorophyll metabolism	0	1	1	-9.32587e-15	-1.5099e-14	TRUE	FALSE
1489	rxn05006	S-Adenosyl-L-methionine + Precorrin 1 <=> S-Adenosyl-homocysteine + H+ + Precorrin_2	Porphyrin and chlorophyll metabolism	0	1	1	-9.32587e-15	-1.5099e-14	TRUE	FALSE
1490	rxn05054	ATP + 1-Aminopropan-2-ol + Adenosylcobyric_acid -> ADP + Phosphate + H+ + Adenosyl cobinamide	Porphyrin and chlorophyll metabolism	0	1	1	0	0	#DIV/0!	FALSE
1491	rxn05145	H2O + ATP + Phosphate[p] -> ADP + 2 Phosphate + H+	ABC transporter	22.9217	0	0	0.0682706	0.287944	TRUE	TRUE
1492	rxn05146	H2O + ATP + L-Glutamate[p] -> ADP + Phosphate + L-Glutamate + H+	ABC transporter	3.3672	0.000759	0.002606	0.311336	0.459364	TRUE	TRUE
1493	rxn05147	H2O + ATP + D-Glucose[p] -> ADP + Phosphate + D-Glucose + H+	ABC transporter	0	1	1	0	0	#DIV/0!	FALSE
1494	rxn05149	H2O + ATP + Mn2+[p] -> ADP + Phosphate + Mn2+ + H+	ABC transporter	3.45837	0.000543	0.001895	1.88713e-08	1.20972e-08	TRUE	FALSE
1495	rxn05150	H2O + ATP + Zn2+[p] -> ADP + Phosphate + Zn2+ + H+	ABC transporter	2.89112	0.003839	0.011917	0.0611474	0.0312507	TRUE	FALSE
1496	rxn05151	H2O + ATP + L-Lysine[p] -> ADP + Phosphate + L-Lysine + H+	ABC transporter	3.29133	0.000997	0.003385	0.00100685	0.000200433	TRUE	FALSE
1497	rxn05152	H2O + ATP + L-Aspartate[p] -> ADP + Phosphate + L-Aspartate + H+	ABC transporter	1.11332	0.265572	0.620568	0.273916	0.32691	FALSE	TRUE
1498	rxn05153	H2O + ATP + Sulfate[p] -> ADP + Phosphate + Sulfate + H+	ABC transporter	2.8411	0.004496	0.013752	0.0207077	0.0454121	TRUE	FALSE
1499	rxn05154	H2O + ATP + L-Arginine[p] -> ADP + Phosphate + L-Arginine + H+	ABC transporter	0.480654	0.630763	1	0.087889	0.119902	TRUE	TRUE
1500	rxn05155	H2O + ATP + L-Glutamine[p] -> ADP + Phosphate + L-Glutamine + H+	ABC transporter	1.01339	0.310874	0.715535	0.347872	0.249254	TRUE	TRUE
1501	rxn05156	H2O + ATP + Ornithine[p] -> ADP + Phosphate + Ornithine + H+	ABC transporter	0.796217	0.425906	0.947543	0.17156	0.161551	FALSE	TRUE
1502	rxn05159	H2O + ATP + Choline[p] -> ADP + Phosphate + H+ + Choline	ABC transporter	3.35638	0.00079	0.002708	0.0132735	1.76067e-13	TRUE	FALSE
1503	rxn05160	H2O + ATP + D-Ribose[p] -> ADP + Phosphate + H+ + D-Ribose	ABC transporter	0	1	1	4.54747e-13	4.54747e-13	FALSE	FALSE
1504	rxn05161	H2O + ATP + L-Leucine[p] -> ADP + Phosphate + H+ + L-Leucine	ABC transporter	10.7129	0	0	1.32923	0.334544	TRUE	TRUE
1505	rxn05163	H2O + ATP + Putrescine[p] -> ADP + Phosphate + H+ + Putrescine	ABC transporter	0	1	1	4.54747e-13	4.54747e-13	FALSE	FALSE
1506	rxn05164	H2O + ATP + L-Histidine[p] -> ADP + Phosphate + H+ + L-Histidine	ABC transporter	24.6102	0	0	0.395931	0.232332	TRUE	TRUE
1507	rxn05165	H2O + ATP + L-Proline[p] -> ADP + Phosphate + H+ + L-Proline	ABC transporter	8.67879	0	0	0.968034	0.345471	TRUE	TRUE
1508	rxn05167	H2O + ATP + Xylose[p] -> ADP + Phosphate + H+ + Xylose	ABC transporter	0	1	1	0	0	#DIV/0!	FALSE
1509	rxn05168	H2O + ATP + L-Valine[p] -> ADP + Phosphate + H+ + L-Valine	ABC transporter	5.47978	0	0	0.732056	0.325645	TRUE	TRUE
1510	rxn05169	H2O + ATP + L-Threonine[p] -> ADP + Phosphate + H+ + L-Threonine	ABC transporter	0.274399	0.783778	1	0.00329702	0.0061446	TRUE	FALSE
1511	rxn05171	H2O + ATP + Nitrate[p] -> ADP + Phosphate + H+ + Nitrate	ABC transporter	0	1	1	0	0	#DIV/0!	FALSE
1512	rxn05172	H2O + ATP + Taurine[p] -> ADP + Phosphate + H+ + Taurine	ABC transporter	0	1	1	-1.42109e-14	-1.42109e-14	FALSE	FALSE
1513	rxn05174	H2O + ATP + Ni2+[p] -> ADP + Phosphate + H+ + Ni2+	ABC transporter	0	1	1	0	0	#DIV/0!	FALSE
1514	rxn05175	H2O + ATP + Spermidine[p] -> ADP + Phosphate + H+ + Spermidine	ABC transporter	0	1	1	4.54747e-13	4.54747e-13	FALSE	FALSE
1515	rxn05176	H2O + ATP + H2S2O3[p] -> ADP + Phosphate + H+ + H2S2O3	ABC transporter	0	1	1	4.54747e-13	4.54747e-13	FALSE	FALSE
1516	rxn05179	H2O + ATP + L-Isoleucine[p] -> ADP + Phosphate + H+ + L-Isoleucine	ABC transporter	15.8538	0	0	0.0284144	0.00100769	TRUE	FALSE
1517	rxn05180	H2O + ATP + Carnitine[p] -> ADP + Phosphate + H+ + Carnitine	ABC transporter	1.92814	0.053838	0.13889	0.0102859	0.00534479	TRUE	FALSE
1518	rxn05181	H2O + ATP + BET[p] -> ADP + Phosphate + H+ + BET	ABC transporter	3.0012	0.002689	0.008531	2.47481e-13	0.00530666	TRUE	FALSE
1519	rxn05183	H2O + ATP + D-Methionine[p] -> ADP + Phosphate + H+ + D-Methionine	ABC transporter	0	1	1	0	0	#DIV/0!	FALSE
1520	rxn05187	H2O + ATP + Vitamin_B12[p] -> ADP + Phosphate + H+ + Vitamin_B12	ABC transporter	0	1	1	0	0	#DIV/0!	FALSE
1521	rxn05188	H2O + ATP + Ferrichrome[p] -> ADP + Phosphate + H+ + Ferrichrome	ABC transporter	0	1	1	0	0	#DIV/0!	FALSE
1522	rxn05190	H2O + ATP + Fe-enterochlin[p] -> ADP + Phosphate + H+ + Fe-enterochlin	ABC transporter	0	1	1	0	0	#DIV/0!	FALSE
1523	rxn05195	H2O + ATP + Fe3[p] -> ADP + Phosphate + H+ + Fe3	ABC transporter	0	1	1	0	0	#DIV/0!	FALSE
1524	rxn05197	H+[p] + Uracil[p] <=> H+ + Uracil	Secondary transporter	0.466406	0.640925	1	-0.229969	-0.275453	FALSE	TRUE
1525	rxn05198	H+[p] + Cytidine[p] -> H+ + Cytidine	Secondary transporter	1.83339	0.066745	0.170076	1.46459e-05	1.79907e-05	TRUE	FALSE
1526	rxn05199	H+[p] + Uridine[p] -> H+ + Uridine	Secondary transporter	1.00005	0.317284	0.727006	4.39377e-05	3.59815e-05	FALSE	FALSE
1527	rxn05201	H+[p] + HYXN[p] <=> H+ + HYXN	Secondary transporter	0.868888	0.384909	0.864709	-0.109559	-0.147395	TRUE	TRUE
1528	rxn05202	H+[p] + XAN[p] <=> H+ + XAN	Secondary transporter	2.53705	0.011179	0.032188	-0.0454488	-0.016695	TRUE	FALSE
1529	rxn05203	H+[p] + Guanine[p] -> H+ + Guanine	Secondary transporter	0	1	1	4.54747e-13	4.54747e-13	FALSE	FALSE
1530	rxn05204	H+[p] + Guanosine[p] -> H+ + Guanosine	Secondary transporter	2.35906	0.018322	0.051188	1.67136e-05	3.59815e-05	TRUE	FALSE
1531	rxn05209	Na+ + H+[p] <=> H+ + Na+[p]	Secondary transporter	0.245823	0.805819	1	0.989642	0.957809	FALSE	TRUE
1532	rxn05211	H+[p] + Citrate[p] <=> H+ + Citrate	Secondary transporter	4.15252	3.3e-05	0.000135	-0.0335799	-0.0180695	TRUE	FALSE
1533	rxn05214	H+[p] + Citrate[p] + Mg[p] -> H+ + Citrate + Mg	Secondary transporter	0.986905	0.323689	0.74028	4.74488e-12	2.11513e-12	TRUE	FALSE
1534	rxn05215	L-Alanine[p] + Na+[p] <=> L-Alanine + Na+	Secondary transporter	30.6464	0	0	-0.412186	-2.32202	TRUE	TRUE
1535	rxn05217	L-Aspartate[p] + H+[p] <=> L-Aspartate + H+	Secondary transporter	6.01073	0	0	2.53063	2.91855	FALSE	TRUE
1536	rxn05219	H2O + ATP + L-Methionine[p] -> ADP + Phosphate + L-Methionine + H+	ABC transporter	7.01281	0	0	0.151176	0.118274	TRUE	TRUE
1537	rxn05221	L-Proline[p] + Na+[p] <=> L-Proline + Na+	Secondary transporter	8.71394	0	0	0.0176211	0.64453	TRUE	TRUE
1538	rxn05237	H2O + ATP + L-Cysteine[p] -> ADP + Phosphate + H+ + L-Cysteine	ABC transporter	2.94379	0.003242	0.010159	0.0196031	0.0579335	TRUE	FALSE
1539	rxn05240	L-Leucine[p] + Na+[p] -> L-Leucine + Na+	Secondary transporter	9.3691	0	0	1.29611	0.709674	TRUE	TRUE
1540	rxn05241	L-Isoleucine[p] + Na+[p] -> L-Isoleucine + Na+	Secondary transporter	15.0743	0	0	0.573255	0.46855	FALSE	TRUE
1541	rxn05242	L-Valine[p] + Na+[p] -> L-Valine + Na+	Secondary transporter	9.88355	0	0	0.83357	0.454437	TRUE	TRUE
1542	rxn05243	H+[p] + L-Leucine[p] <=> H+ + L-Leucine	Secondary transporter	13.7731	0	0	-2.03658	-0.471534	TRUE	TRUE
1543	rxn05244	H+[p] + L-Isoleucine[p] -> H+ + L-Isoleucine	Secondary transporter	23.8208	0	0	0.340953	0.506435	TRUE	TRUE
1544	rxn05297	L-Glutamate[p] + H+[p] <=> L-Glutamate + H+	Secondary transporter	2.88868	0.003869	0.012002	4.57406	4.28542	FALSE	TRUE
1545	rxn05298	L-Glutamate[p] + Na+[p] -> L-Glutamate + Na+	Secondary transporter	0.957981	0.338073	0.768987	1.30081	1.27663	FALSE	TRUE
1546	rxn05300	H+[p] + L-Threonine[p] <=> H+ + L-Threonine	Secondary transporter	1.44357	0.14886	0.364427	0.992015	0.991852	FALSE	TRUE
1547	rxn05301	H+[p] + L-Tyrosine[p] <=> H+ + L-Tyrosine	Secondary transporter	0.487267	0.626069	1	0.98058	0.978128	FALSE	TRUE
1548	rxn05304	H2O + ATP + L-Cystine[p] -> ADP + Phosphate + H+ + L-Cystine	ABC transporter	0	1	1	0	0	#DIV/0!	FALSE
1549	rxn05305	H+ + L-Lysine[p] -> L-Lysine + H+[p]	Secondary transporter	2.06668	0.038764	0.102054	0.493619	0.484382	FALSE	TRUE
1550	rxn05306	L-Phenylalanine[p] + H+[p] <=> L-Phenylalanine + H+	Secondary transporter	0.111058	0.91157	1	0.402456	0.408412	FALSE	TRUE
1551	rxn05307	L-Serine[p] + H+[p] <=> L-Serine + H+	Secondary transporter	12.9044	0	0	-8.56455	-4.74237	TRUE	TRUE
1552	rxn05312	Phosphate[p] + H+[p] -> Phosphate + H+	Secondary transporter	8.6922	0	0	3.45896	2.72991	TRUE	TRUE
1553	rxn05316	H+[p] + Inosine[p] -> H+ + Inosine	Secondary transporter	0	1	1	0	0	#DIV/0!	FALSE
1554	rxn05318	H+[p] + Adenosine[p] -> H+ + Adenosine	Secondary transporter	8.11011	0	0	7.64171e-05	2.06005e-05	TRUE	FALSE
1555	rxn05319	H2O <=> H2O[p]	Facilitated diffusion across CM	8.91309	0	0	73.2369	77.1532	FALSE	TRUE
1556	rxn05323	NADH + H+ + Tetradecenoyl-2-enoyl-ACP -> NAD + Tetradecanoyl-ACP	Fatty acid biosynthesis	2.05331	0.040043	0.105167	0.195197	0.208279	FALSE	TRUE
1557	rxn05328	NADH + H+ + Hexadecenoyl-2-enoyl-ACP -> NAD + Hexadecanoyl-ACP	Fatty acid biosynthesis	4.90681	1e-06	4e-06	0.195384	0.158495	FALSE	TRUE
1558	rxn05466	NH3[p] <=> NH3	Facilitated diffusion across CM	15.338	0	0	-29.5925	-30.7477	FALSE	TRUE
1559	rxn05467	CO2[p] <=> CO2	Facilitated diffusion across CM	22.5387	0	0	-109.223	-115.831	FALSE	TRUE
1560	rxn05468	O2[p] <=> O2	Facilitated diffusion across CM	24.2986	0	0	106.03	113.395	FALSE	TRUE
1561	rxn05469	Pyruvate + H+ <=> Pyruvate[p] + H+[p]	Secondary transporter	1.74826	0.080419	0.20385	0.0695324	0.100748	TRUE	TRUE
1562	rxn05471	H+ + GMP <=> H+[p] + GMP[p]	Secondary transporter	4.96471	1e-06	3e-06	1.84491e-05	5.57811e-05	TRUE	FALSE
1563	rxn05473	H+ + 2-Phosphoglycolate <=> H+[p] + 2-Phosphoglycolate[p]	Secondary transporter	0	1	1	-4.54747e-13	-4.54747e-13	FALSE	FALSE
1564	rxn05474	H+ + 2-Phospho-D-glycerate <=> H+[p] + 2-Phospho-D-glycerate[p]	Secondary transporter	3.46601	0.000528	0.001843	7.32293e-06	-2.96181e-11	TRUE	FALSE
1565	rxn05476	H+ + 3-AMP <=> H+[p] + 3-AMP[p]	Secondary transporter	0	1	1	0	0	#DIV/0!	FALSE
1566	rxn05477	H+ + 3-CMP <=> H+[p] + 3-CMP[p]	Secondary transporter	0	1	1	0	0	#DIV/0!	FALSE
1567	rxn05478	H+ + Gp <=> H+[p] + Gp[p]	Secondary transporter	0	1	1	0	0	#DIV/0!	FALSE
1568	rxn05479	H+ + 3-Phosphoglycerate <=> H+[p] + 3-Phosphoglycerate[p]	Secondary transporter	1.10134	0.27075	0.630978	1.46459e-05	2.39877e-05	TRUE	FALSE
1569	rxn05480	H+ + 3-UMP <=> H+[p] + 3-UMP[p]	Secondary transporter	0	1	1	0	0	#DIV/0!	FALSE
1570	rxn05482	H+ + 6-Phospho-D-gluconate <=> H+[p] + 6-Phospho-D-gluconate[p]	Secondary transporter	3.84122	0.000122	0.000463	4.29704e-05	1.31784e-05	TRUE	FALSE
1571	rxn05484	H+[p] + Acetoacetate[p] <=> H+ + Acetoacetate	Secondary transporter	1.71324	0.086668	0.2188	-0.038535	-0.0865663	TRUE	FALSE
1572	rxn05485	Phosphoenolpyruvate + N-Acetyl-D-glucosamine[p] -> Pyruvate + N-Acetyl-D-glucosamine 6-phosphate	PTS transporter	0	1	1	4.54747e-13	4.54747e-13	FALSE	FALSE
1573	rxn05488	Acetic acid[p] + H+[p] <=> Acetic acid + H+	Secondary transporter	0.852641	0.393858	0.880282	-1.43938	-1.47677	FALSE	TRUE
1574	rxn05491	H+ + Adenine <=> H+[p] + Adenine[p]	Secondary transporter	2.55145	0.010727	0.03101	0.0282007	0.0343257	TRUE	FALSE
1575	rxn05493	2-Oxoglutarate[p] + H+[p] <=> 2-Oxoglutarate + H+	Secondary transporter	1.98938	0.04666	0.121016	-0.053965	-0.0352081	TRUE	FALSE
1576	rxn05494	H+[p] + D-Alanine[p] <=> H+ + D-Alanine	Secondary transporter	6.86164	0	0	-0.183545	-0.0594001	TRUE	TRUE
1577	rxn05495	H+[p] + Beta-Alanine[p] -> H+ + Beta-Alanine	Secondary transporter	0	1	1	4.54747e-13	4.54747e-13	FALSE	FALSE
1578	rxn05496	L-Alanine[p] + H+[p] <=> L-Alanine + H+	Secondary transporter	45.6157	0	0	-1.35153	2.06465	TRUE	TRUE
1579	rxn05497	AMP + H+ <=> AMP[p] + H+[p]	Secondary transporter	7.38594	0	0	8.25478e-05	3.22169e-05	TRUE	FALSE
1580	rxn05502	H+ + Phosphoarginine <=> H+[p] + Phosphoarginine[p]	Secondary transporter	0	1	1	0	0	#DIV/0!	FALSE
1581	rxn05508	H+[p] + L-Asparagine[p] <=> H+ + L-Asparagine	Secondary transporter	7.41273	0	0	-1.39661	-2.23608	TRUE	TRUE
1582	rxn05511	H+ + BDOH <=> H+[p] + BDOH[p]	Secondary transporter	3.24724	0.001165	0.003908	0.00123464	0.00309422	TRUE	FALSE
1583	rxn05512	H2O + ATP + Butanesulfonate[p] -> ADP + Phosphate + H+ + Butanesulfonate	ABC transporter	0	1	1	0	0	#DIV/0!	FALSE
1584	rxn05515	H2O + ATP + Vitamin B12r[p] -> ADP + Phosphate + H+ + Vitamin B12r	ABC transporter	0	1	1	0	0	#DIV/0!	FALSE
1585	rxn05516	H2O + ATP + Cd2+ -> ADP + Phosphate + H+ + Cd2+[p]	ABC transporter	4.09708	4.2e-05	0.000169	0.0665482	0.0221323	TRUE	FALSE
1586	rxn05517	H+ + K+ + Cd2+[p] <=> Cd2+ + H+[p] + K+[p]	Secondary transporter	4.09708	4.2e-05	0.000169	0.0665482	0.0221323	TRUE	FALSE
1587	rxn05525	CMP + H+ <=> CMP[p] + H+[p]	Secondary transporter	3.92824	8.6e-05	0.000331	1.6998e-05	2.87438e-05	TRUE	FALSE
1588	rxn05527	H+[p] + Cytosine[p] <=> H+ + Cytosine	Secondary transporter	0	1	1	4.54747e-13	4.54747e-13	FALSE	FALSE
1589	rxn05528	H2O + ATP + Cu2+ -> ADP + Phosphate + H+ + Cu2+[p]	ABC transporter	0.495977	0.61991	1	0.00322747	0.00264103	FALSE	FALSE
1590	rxn05533	H2O + ATP + Ala-L-asp-L[p] -> ADP + Phosphate + H+ + Ala-L-asp-L	ABC transporter	3.92871	8.5e-05	0.000331	0.961529	0.972007	FALSE	TRUE
1591	rxn05534	H2O + ATP + Gly-glu-L[p] -> ADP + Phosphate + H+ + Gly-glu-L	ABC transporter	4.35818	1.3e-05	5.7e-05	0.992154	0.997597	FALSE	TRUE
1592	rxn05535	H2O + ATP + Gly-Met[p] -> ADP + Phosphate + H+ + Gly-Met	ABC transporter	20.3205	0	0	0.513735	0.376095	TRUE	TRUE
1593	rxn05536	H2O + ATP + Met-L-ala-L[p] -> ADP + Phosphate + H+ + Met-L-ala-L	ABC transporter	18.8897	0	0	0.959052	0.897533	FALSE	TRUE
1594	rxn05537	H2O + ATP + Gly-asp-L[p] -> ADP + Phosphate + H+ + Gly-asp-L	ABC transporter	1.84183	0.0655	0.167197	0.776575	0.788452	FALSE	TRUE
1595	rxn05538	H2O + ATP + Gly-pro-L[p] -> ADP + Phosphate + H+ + Gly-pro-L	ABC transporter	3.11279	0.001853	0.006001	0.993894	0.991759	FALSE	TRUE
1596	rxn05539	H2O + ATP + Cys-Gly[p] -> ADP + Phosphate + H+ + Cys-Gly	ABC transporter	4.07231	4.7e-05	0.000187	0.492293	0.42891	FALSE	TRUE
1597	rxn05540	H2O + ATP + Ala-Gln[p] -> ADP + Phosphate + H+ + Ala-Gln	ABC transporter	0.449603	0.652997	1	0.985904	0.984801	FALSE	TRUE
1598	rxn05541	H2O + ATP + Ala-L-glu-L[p] -> ADP + Phosphate + H+ + Ala-L-glu-L	ABC transporter	3.40434	0.000663	0.002296	0.992757	0.996173	FALSE	TRUE
1599	rxn05542	H2O + ATP + L-alanylglycine[p] -> ADP + Phosphate + H+ + L-alanylglycine	ABC transporter	3.68055	0.000233	0.000862	0.738449	0.761995	FALSE	TRUE
1600	rxn05543	H2O + ATP + Ala-His[p] -> ADP + Phosphate + H+ + Ala-His	ABC transporter	29.8607	0	0	0.834476	0.669345	FALSE	TRUE
1601	rxn05544	H2O + ATP + Ala-Leu[p] -> ADP + Phosphate + H+ + Ala-Leu	ABC transporter	1.55203	0.120654	0.298388	0.904521	0.913405	FALSE	TRUE
1602	rxn05545	H2O + ATP + Ala-L-Thr-L[p] -> ADP + Phosphate + H+ + Ala-L-Thr-L	ABC transporter	2.59598	0.009432	0.027503	0.994307	0.996996	FALSE	TRUE
1603	rxn05546	H2O + ATP + Gly-asn-L[p] -> ADP + Phosphate + H+ + Gly-asn-L	ABC transporter	6.60054	0	0	0.745348	0.784539	FALSE	TRUE
1604	rxn05547	H2O + ATP + Gly-Gln[p] -> ADP + Phosphate + H+ + Gly-Gln	ABC transporter	0.932478	0.351089	0.794456	0.983672	0.985194	FALSE	TRUE
1605	rxn05549	H2O + ATP + Thyminose[p] -> ADP + Phosphate + H+ + Thyminose	ABC transporter	0	1	1	0	0	#DIV/0!	FALSE
1606	rxn05551	H+[p] + Aminoethanol[p] <=> H+ + Aminoethanol	Secondary transporter	17.2155	0	0	-0.465027	0.104087	TRUE	TRUE
1607	rxn05552	H2O + ATP + Ethanesulfonate[p] -> ADP + Phosphate + H+ + Ethanesulfonate	ABC transporter	0	1	1	0	0	#DIV/0!	FALSE
1608	rxn05555	H2O + ATP + Fe2+[p] -> ADP + Phosphate + H+ + Fe2+	ABC transporter	10201.3	0	0	8.20631e-07	6.72023e-07	FALSE	FALSE
1609	rxn05557	2 Citrate[e] + Fe3[e] -> 2 Citrate[p] + Fe3[p]	Transport across OM	9.58303	0	0	3.96305e-15	-1.77636e-18	TRUE	FALSE
1610	rxn05560	Phosphoenolpyruvate + D-Fructose[p] -> Pyruvate + D-fructose-1-phosphate	PTS transporter	0	1	1	4.54747e-13	4.54747e-13	FALSE	FALSE
1611	rxn05561	H+ + Fumarate <=> H+[p] + Fumarate[p]	Secondary transporter	0.565621	0.571651	1	0.399302	0.444421	FALSE	TRUE
1612	rxn05564	H+[p] + GABA[p] <=> H+ + GABA	Secondary transporter	24.1214	0	0	-0.284936	-1.36672	TRUE	TRUE
1613	rxn05570	H2O + ATP + Gamma-butyrobetaine[p] -> ADP + Phosphate + H+ + Gamma-butyrobetaine	ABC transporter	0	1	1	0	0	#DIV/0!	FALSE
1614	rxn05571	H+[p] + GLCN[p] -> H+ + GLCN	Secondary transporter	0	1	1	0	0	#DIV/0!	FALSE
1615	rxn05574	H+[p] + Glucuronate[p] <=> H+ + Glucuronate	Secondary transporter	3e-06	0.999998	1	3.59379e-13	6.48731e-13	TRUE	FALSE
1616	rxn05578	H+[p] + Glycerol-3-phosphate[p] <=> H+ + Glycerol-3-phosphate	Secondary transporter	3.58065	0.000343	0.001223	2.13877	1.94465	FALSE	TRUE
1617	rxn05581	Glycerol[p] <=> Glycerol	Facilitated diffusion across CM	7.39337	0	0	2.49725	2.06774	FALSE	TRUE
1618	rxn05582	Glycine[p] + H+[p] <=> Glycine + H+	Secondary transporter	31.3815	0	0	0.473238	-1.65001	TRUE	TRUE
1619	rxn05585	H2O + ATP + Hexanesulfonate[p] -> ADP + Phosphate + H+ + Hexanesulfonate	ABC transporter	0	1	1	0	0	#DIV/0!	FALSE
1620	rxn05594	H2O + ATP + Isethionate[p] -> ADP + Phosphate + H+ + Isethionate	ABC transporter	0	1	1	0	0	#DIV/0!	FALSE
1621	rxn05595	H+[p] + K+[p] -> H+ + K+	Secondary transporter	17.9186	0	0	3.05195	6.13938	TRUE	TRUE
1622	rxn05596	H+ + K+[p] <=> K+ + H+[p]	Secondary transporter	10.7975	0	0	-4.4371	-6.38036	TRUE	TRUE
1623	rxn05599	H2O + ATP + L-Cysteate[p] -> ADP + Phosphate + H+ + L-Cysteate	ABC transporter	0	1	1	0	0	#DIV/0!	FALSE
1624	rxn05602	H+[p] + L-Lactate[p] <=> H+ + L-Lactate	Secondary transporter	1e-06	0.999999	1	1.4424e-12	1.55254e-12	FALSE	FALSE
1625	rxn05603	H+[p] + D-Malate[p] -> H+ + D-Malate	Secondary transporter	0	1	1	0	0	#DIV/0!	FALSE
1626	rxn05605	H+[p] + L-Malate[p] -> H+ + L-Malate	Secondary transporter	10.574	0	0	1.00044e-14	2.63753e-14	TRUE	FALSE
1627	rxn05609	H+ + D-Mannose1-phosphate <=> H+[p] + D-Mannose1-phosphate[p]	Secondary transporter	1.09057	0.275463	0.640508	7.49684e-06	1.21363e-05	TRUE	FALSE
1628	rxn05613	H2O + ATP + L-Methionine S-oxide[p] -> ADP + Phosphate + H+ + L-Methionine S-oxide	ABC transporter	0	1	1	4.54747e-13	4.54747e-13	FALSE	FALSE
1629	rxn05614	H2O + ATP + L-methionine R-oxide[p] -> ADP + Phosphate + H+ + L-methionine R-oxide	ABC transporter	0	1	1	0	0	#DIV/0!	FALSE
1630	rxn05616	Mg[p] <=> Mg	Facilitated diffusion across CM	4.90398	1e-06	4e-06	-4.74488e-12	-0.00927844	TRUE	FALSE
1631	rxn05618	Mn2+[p] + H+[p] -> Mn2+ + H+	Secondary transporter	97.0559	0	0	8.0176e-07	6.59925e-07	FALSE	FALSE
1632	rxn05619	H2O + ATP + Molybdate[p] -> ADP + Phosphate + H+ + Molybdate	ABC transporter	0	1	1	0	0	#DIV/0!	FALSE
1633	rxn05620	H2O + ATP + MOPS[p] -> ADP + Phosphate + H+ + MOPS	ABC transporter	0	1	1	0	0	#DIV/0!	FALSE
1634	rxn05621	H2O + ATP + Methanesulfonate[p] -> ADP + Phosphate + H+ + Methanesulfonate	ABC transporter	0	1	1	0	0	#DIV/0!	FALSE
1635	rxn05625	H+[p] + Nitrite[p] <=> H+ + Nitrite	Secondary transporter	49.0433	0	0	-0.505953	-1.98159	TRUE	TRUE
1636	rxn05627	H+[p] + Nitrate[p] -> H+ + Nitrate	Secondary transporter	10.574	0	0	1.00044e-14	2.63753e-14	TRUE	FALSE
1637	rxn05630	Phosphoenolpyruvate + H+ <=> Phosphoenolpyruvate[p] + H+[p]	Secondary transporter	3.31828	0.000906	0.003084	7.32293e-06	-3.13776e-11	TRUE	FALSE
1638	rxn05636	H+ + Urate <=> H+[p] + Urate[p]	Secondary transporter	15.9843	0	0	0.118813	0.252896	TRUE	TRUE
1639	rxn05639	H+ + D-O-Phosphoserine <=> H+[p] + D-O-Phosphoserine[p]	Secondary transporter	0	1	1	0	0	#DIV/0!	FALSE
1640	rxn05640	H+ + Phosphoserine <=> H+[p] + Phosphoserine[p]	Secondary transporter	3.67889	0.000234	0.000866	4.66814e-05	2.3888e-05	TRUE	FALSE
1641	rxn05646	H+ + L-Rhamnose <=> H+[p] + L-Rhamnose[p]	Secondary transporter	0	1	1	0	0	#DIV/0!	FALSE
1642	rxn05649	H+[p] + D-Serine[p] <=> H+ + D-Serine	Secondary transporter	0	1	1	4.47642e-13	4.47642e-13	FALSE	FALSE
1643	rxn05651	Sulfate[p] + H+[p] <=> Sulfate + H+	Secondary transporter	3.99715	6.4e-05	0.000253	0.149563	0.266813	TRUE	TRUE
1644	rxn05654	Succinate[p] + H+[p] <=> Succinate + H+	Secondary transporter	31.3644	0	0	-15.9317	-32.8861	TRUE	TRUE
1645	rxn05656	H2O + ATP + Sulfoacetate[p] -> ADP + Phosphate + H+ + Sulfoacetate	ABC transporter	0	1	1	0	0	#DIV/0!	FALSE
1646	rxn05659	H+ + Thymine <=> H+[p] + Thymine[p]	Secondary transporter	0	1	1	-3.00417e-11	-3.00417e-11	FALSE	FALSE
1647	rxn05661	H+ + Trimetaphosphate <=> H+[p] + Trimetaphosphate[p]	Secondary transporter	0	1	1	0	0	#DIV/0!	FALSE
1648	rxn05663	L-Tryptophan[p] + H+[p] <=> L-Tryptophan + H+	Secondary transporter	6.98519	0	0	0.040706	0.0254964	TRUE	FALSE
1649	rxn05665	H+ + UMP <=> H+[p] + UMP[p]	Secondary transporter	0.943517	0.345417	0.784058	5.3193e-05	5.76096e-05	FALSE	FALSE
1650	rxn05669	H+[p] + L-Valine[p] <=> H+ + L-Valine	Secondary transporter	8.38191	0	0	-1.13723	-0.427979	TRUE	TRUE
1651	rxn05672	H+[p] + D-Glutamate[p] <=> H+ + D-Glutamate	Secondary transporter	0.771371	0.440487	0.977989	-0.108713	-0.0844583	TRUE	TRUE
1652	rxn05673	H+[p] + D-Galacturonate[p] <=> H+ + D-Galacturonate	Secondary transporter	0	1	1	0	0	#DIV/0!	FALSE
1653	rxn05674	H+ + Citrulline <=> H+[p] + Citrulline[p]	Secondary transporter	4.41818	1e-05	4.4e-05	0.00975507	0.0275566	TRUE	FALSE
1654	rxn05676	H+ + D-mannose-6-phosphate <=> H+[p] + D-mannose-6-phosphate[p]	Secondary transporter	0.391014	0.695787	1	7.32293e-06	5.99689e-06	FALSE	FALSE
1655	rxn05679	H+ + DTMP <=> H+[p] + DTMP[p]	Secondary transporter	3.46865	0.000523	0.001832	1.6212e-05	2.71048e-05	TRUE	FALSE
1656	rxn05680	H+ + Xanthosine <=> H+[p] + Xanthosine[p]	Secondary transporter	0.651874	0.514482	1	0.00291229	0.00522617	TRUE	FALSE
1657	rxn05682	H+[p] + (S)-Allantoin[p] <=> H+ + (S)-Allantoin	Secondary transporter	4.0459	5.2e-05	0.000207	-0.0183649	-0.00921128	TRUE	FALSE
1658	rxn05683	H+[p] + Butanoate[p] <=> H+ + Butanoate	Secondary transporter	0	1	1	0	0	#DIV/0!	FALSE
1659	rxn05684	H+[p] + L-Homoserine[p] <=> H+ + L-Homoserine	Secondary transporter	4.08896	4.3e-05	0.000174	-0.0150744	-0.0721392	TRUE	FALSE
1660	rxn05686	H+ + Tyramine <=> H+[p] + Tyramine[p]	Secondary transporter	0	1	1	-4.54747e-13	-4.54747e-13	FALSE	FALSE
1661	rxn05694	H+ + 5-Oxoproline <=> H+[p] + 5-Oxoproline[p]	Secondary transporter	0	1	1	-4.54747e-13	-4.54747e-13	FALSE	FALSE
1662	rxn05706	H+ + Histamine <=> H+[p] + Histamine[p]	Secondary transporter	0	1	1	-4.54747e-13	-4.54747e-13	FALSE	FALSE
1663	rxn05709	H+[p] + D-Lysine[p] <=> H+ + D-Lysine	Secondary transporter	0	1	1	4.54747e-13	4.54747e-13	FALSE	FALSE
1664	rxn05711	H+ + D-Asparagine <=> H+[p] + D-Asparagine[p]	Secondary transporter	0	1	1	1.45519e-11	1.45519e-11	FALSE	FALSE
1665	rxn05714	H+ + D-Mannosamine <=> H+[p] + D-Mannosamine[p]	Secondary transporter	0	1	1	0	0	#DIV/0!	FALSE
1666	rxn05715	H+[p] + D-Valine[p] <=> H+ + D-Valine	Secondary transporter	0	1	1	4.54747e-13	4.54747e-13	FALSE	FALSE
1667	rxn05716	H+ + Phosphoethanolamine <=> H+[p] + Phosphoethanolamine[p]	Secondary transporter	0	1	1	0	0	#DIV/0!	FALSE
1668	rxn05718	H+ + Phosphocholine <=> H+[p] + Phosphocholine[p]	Secondary transporter	0	1	1	0	0	#DIV/0!	FALSE
1669	rxn05719	H+ + 3,5-Cyclic_CMP <=> H+[p] + 3,5-Cyclic_CMP[p]	Secondary transporter	0	1	1	0	0	#DIV/0!	FALSE
1670	rxn05720	H+ + CGMP <=> H+[p] + CGMP[p]	Secondary transporter	0	1	1	0	0	#DIV/0!	FALSE
1671	rxn05721	H+ + AMP 2-phosphate <=> H+[p] + AMP 2-phosphate[p]	Secondary transporter	0	1	1	0	0	#DIV/0!	FALSE
1672	rxn05723	H+ + Phosphocreatine <=> H+[p] + Phosphocreatine[p]	Secondary transporter	0	1	1	0	0	#DIV/0!	FALSE
1673	rxn05724	H+ + 2-Cytidylic_acid <=> H+[p] + 2-Cytidylic_acid[p]	Secondary transporter	0	1	1	0	0	#DIV/0!	FALSE
1674	rxn05725	H+ + Ciliatine <=> H+[p] + Ciliatine[p]	Secondary transporter	0	1	1	-4.54636e-13	-4.54636e-13	FALSE	FALSE
1675	rxn05726	H+ + Fosfonet <=> H+[p] + Fosfonet[p]	Secondary transporter	0	1	1	0	0	#DIV/0!	FALSE
1676	rxn05727	H+ + 2-Deoxy-D-glucose 6-phosphate <=> H+[p] + 2-Deoxy-D-glucose 6-phosphate[p]	Secondary transporter	0	1	1	0	0	#DIV/0!	FALSE
1677	rxn05729	H+ + Cystathionine <=> H+[p] + Cystathionine[p]	Secondary transporter	2.82942	0.004663	0.014215	0.00907719	-2.50507e-11	TRUE	FALSE
1678	rxn05730	H+ + Tetrathionate <=> H+[p] + Tetrathionate[p]	Secondary transporter	0	1	1	0	0	#DIV/0!	FALSE
1679	rxn05731	H+ + Taurocholate <=> H+[p] + Taurocholate[p]	Secondary transporter	0	1	1	0	0	#DIV/0!	FALSE
1680	rxn05734	H2O + NAD + Glyoxalate <=> NADH + 2 H+ + Oxalate	Glycolysis	0	1	1	0	0	#DIV/0!	FALSE
1681	rxn05735	H2O + NAD + Aminoacetaldehyde <=> NADH + Glycine + 2 H+	Glyoxylate and dicarboxylate metabolism	0	1	1	-1.42109e-14	-1.42109e-14	FALSE	FALSE
1682	rxn06075	UDP + Trdrd -> H2O + DUDP + Trdox	Pyrimidine de novo biosynthesis	138.728	0	0	0.018364	0.0150819	FALSE	FALSE
1683	rxn06076	CDP + Trdrd -> H2O + DCDP + Trdox	Pyrimidine de novo biosynthesis	142.366	0	0	0.0191241	0.0156767	FALSE	FALSE
1684	rxn06280	ATP + H+ + L-Tyrosine + TRNA(Tyr) -> PPi + AMP + L-Tyrosyl-tRNA(Tyr)	tRNA charging	10201.3	0	0	0.0983773	0.0805621	FALSE	FALSE
1685	rxn06300	ATP + L-Alanine + H+ + TRNA(Ala) -> PPi + AMP + L-Alanyl-tRNA(Ala)	tRNA charging	10200.2	0	0	0.378503	0.309967	FALSE	TRUE
1686	rxn06432	ATP + L-Arginine + H+ + TRNA(Arg) -> PPi + AMP + L-Arginyl-tRNA	tRNA charging	10201.3	0	0	0.211017	0.172804	FALSE	TRUE
1687	rxn06433	ATP + L-Aspartate + H+ + TRNA(Asn) -> PPi + AMP + Asp-tRNA(Asn)	tRNA charging	7.49969	0	0	0.0353519	0.0425141	TRUE	FALSE
1688	rxn06434	ATP + H+ + L-Asparagine + TRNA(Asn) -> PPi + AMP + Asn-tRNA(Asn)	tRNA charging	40.4022	0	0	0.136611	0.0983082	TRUE	TRUE
1689	rxn06435	ATP + H+ + L-Cysteine + TRNA(Cys) -> PPi + AMP + L-Cysteinyl-tRNA(Cys)	tRNA charging	10201.3	0	0	0.0653321	0.0535011	FALSE	FALSE
1690	rxn06436	ATP + L-Glutamate + H+ + TRNA(Gln) -> PPi + AMP + Glu-tRNA(Gln)	tRNA charging	3.13659	0.001709	0.005573	0.00131393	0.00076852	TRUE	FALSE
1691	rxn06437	ATP + L-Glutamine + H+ + TRNA(Gln) -> PPi + AMP + Gln-tRNA(Gln)	tRNA charging	194.738	0	0	0.186422	0.15297	FALSE	TRUE
1692	rxn06438	ATP + Glycine + H+ + TRNA(Gly) -> PPi + AMP + Glycyl-tRNA(Gly)	tRNA charging	10201.3	0	0	0.437052	0.357906	FALSE	TRUE
1693	rxn06439	ATP + H+ + L-Histidine + TRNA(His) -> PPi + AMP + L-Histidyl-tRNA(His)	tRNA charging	10201.3	0	0	0.0675847	0.0553458	FALSE	FALSE
1694	rxn06440	ATP + H+ + L-Isoleucine + TRNA(Ile) -> PPi + AMP + L-Isoleucyl-tRNA(Ile)	tRNA charging	10201.3	0	0	0.207259	0.169726	FALSE	TRUE
1695	rxn06441	ATP + H+ + L-Leucine + TRNA(Leu) -> PPi + AMP + L-Leucyl-tRNA	tRNA charging	10201.3	0	0	0.3214	0.263198	FALSE	TRUE
1696	rxn06442	ATP + L-Lysine + H+ + TRNA(Lys) -> PPi + AMP + L-Lysyl-tRNA	tRNA charging	10201.3	0	0	0.244811	0.200478	FALSE	TRUE
1697	rxn06443	ATP + L-Methionine + H+ + TRNA(Met) -> PPi + AMP + L-Methionyl-tRNA	tRNA charging	10201.3	0	0	0.109636	0.0897822	FALSE	TRUE
1698	rxn06444	ATP + L-Phenylalanine + H+ + TRNA(Phe) -> PPi + AMP + L-Phenylalanyl-tRNA(Phe)	tRNA charging	10201.3	0	0	0.132163	0.108229	FALSE	TRUE
1699	rxn06445	ATP + H+ + L-Proline + TRNA(Pro) -> PPi + AMP + L-Prolyl-tRNA(Pro)	tRNA charging	10201.3	0	0	0.157701	0.129143	FALSE	TRUE
1700	rxn06446	ATP + L-Serine + H+ + TRNA(Ser) -> PPi + AMP + L-Seryl-tRNA(Ser)	tRNA charging	10201.3	0	0	0.153942	0.126065	FALSE	TRUE
1701	rxn06447	ATP + H+ + L-Threonine + TRNA(Thr) -> PPi + AMP + L-Threonyl-tRNA(Thr)	tRNA charging	10201.3	0	0	0.180974	0.148201	FALSE	TRUE
1702	rxn06448	ATP + L-Tryptophan + H+ + TRNA(Trp) -> PPi + AMP + L-Tryptophanyl-tRNA(Trp)	tRNA charging	10201.3	0	0	0.0405507	0.0332073	FALSE	FALSE
1703	rxn06449	ATP + H+ + L-Valine + TRNA(Val) -> PPi + AMP + L-Valyl-tRNA(Val)	tRNA charging	10201.3	0	0	0.301877	0.24721	FALSE	TRUE
1704	rxn06765	2 H+ + Selenophosphate + L-Seryl-tRNA(Ser) -> Phosphate + L-Selenocysteinyl-tRNA(Ser)	Selenocysteine biosynthesis	0	1	1	0	0	#DIV/0!	FALSE
1705	rxn07099	H2O[p] + Penam[p] <=> H+[p] + Penicilloic acid[p]	beta-Lactam resistance	2e-06	0.999999	1	4.51195e-13	2.79776e-13	TRUE	FALSE
1706	rxn07455	Decenoyl-2-enoyl-ACP <=> Cis-3-Decenoyl-ACP	Fatty acid biosynthesis	7.35001	0	0	0.0528551	0.0824358	TRUE	FALSE
1707	rxn07473	NAD + UDPglucuronate -> NADH + CO2 + UDP-L-Ara4O	Lipopolysaccharide biosynthesis	69394.2	0	0	0	0.00203703	#DIV/0!	FALSE
1708	rxn07474	L-Glutamate + UDP-L-Ara4O -> 2-Oxoglutarate + UDP-L-Ara4N	Lipopolysaccharide biosynthesis	69394.2	0	0	0	0.00203703	#DIV/0!	FALSE
1709	rxn07475	10-Formyltetrahydrofolate + UDP-L-Ara4N -> H+ + Tetrahydrofolate + UDP-L-Ara4FN	Lipopolysaccharide biosynthesis	69394.2	0	0	0	0.00203703	#DIV/0!	FALSE
1710	rxn07476	Undecaprenylphosphate + UDP-L-Ara4FN -> UDP + Undecaprenyl phosphate alpha-L-Ara4FN	Lipopolysaccharide biosynthesis	69394.2	0	0	0	0.00203703	#DIV/0!	FALSE
1711	rxn07477	H2O + Undecaprenyl phosphate alpha-L-Ara4FN -> Formate + Undecaprenyl phosphate alpha-L-Ara4N	Lipopolysaccharide biosynthesis	69394.2	0	0	0	0.00203703	#DIV/0!	FALSE
1712	rxn07912	1,2-Diacyl-sn-glycerol didodecanoyl[p] -> 1,2-Diacyl-sn-glycerol didodecanoyl	Facilitated diffusion across CM	2.8447	0.004445	0.013614	0.0656121	0.0596331	FALSE	FALSE
1713	rxn07913	1,2-Diacyl-sn-glycerol ditetradecanoyl[p] -> 1,2-Diacyl-sn-glycerol ditetradecanoyl	Facilitated diffusion across CM	0.404653	0.685733	1	0.0441677	0.0439332	FALSE	FALSE
1714	rxn07914	1,2-Diacyl-sn-glycerol ditetradec-7-enoyl[p] -> 1,2-Diacyl-sn-glycerol ditetradec-7-enoyl	Facilitated diffusion across CM	3.5006	0.000464	0.001641	0.0331164	0.0364964	FALSE	FALSE
1715	rxn07915	1,2-Diacyl-sn-glycerol dihexadecanoyl[p] -> 1,2-Diacyl-sn-glycerol dihexadecanoyl	Facilitated diffusion across CM	11.1459	0	0	0.090772	0.0408826	TRUE	FALSE
1716	rxn07916	1,2-Diacyl-sn-glycerol dihexadec-9-enoyl[p] -> 1,2-Diacyl-sn-glycerol dihexadec-9-enoyl	Facilitated diffusion across CM	4.19597	2.7e-05	0.000114	0.050275	0.0306948	TRUE	FALSE
1717	rxn07917	1,2-Diacyl-sn-glycerol dioctadecanoyl[p] -> 1,2-Diacyl-sn-glycerol dioctadecanoyl	Facilitated diffusion across CM	0.241671	0.809035	1	0.0402162	0.0353744	FALSE	FALSE
1718	rxn07918	1,2-Diacyl-sn-glycerol dioctadec-11-enoyl[p] -> 1,2-Diacyl-sn-glycerol dioctadec-11-enoyl	Facilitated diffusion across CM	5.13399	0	1e-06	0.0380482	0.0555441	TRUE	FALSE
1719	rxn07925	2,3-Cyclic AMP[e] <=> 2,3-Cyclic AMP[p]	Transport across OM	0	1	1	0	0	#DIV/0!	FALSE
1720	rxn07926	2,3-Cyclic CMP[e] <=> 2,3-Cyclic CMP[p]	Transport across OM	0	1	1	0	0	#DIV/0!	FALSE
1721	rxn07927	2,3-Cyclic GMP[e] <=> 2,3-Cyclic GMP[p]	Transport across OM	0	1	1	0	0	#DIV/0!	FALSE
1722	rxn07928	2,3-Cyclic UMP[e] <=> 2,3-Cyclic UMP[p]	Transport across OM	0	1	1	0	0	#DIV/0!	FALSE
1723	rxn07932	2-Dodecanoyl-sn-glycerol 3-phosphate[p] -> 2-Dodecanoyl-sn-glycerol 3-phosphate	Facilitated diffusion across CM	1.67894	0.093163	0.234114	0.21144	0.172649	FALSE	TRUE
1724	rxn07933	2-Tetradecanoyl-sn-glycerol 3-phosphate[p] -> 2-Tetradecanoyl-sn-glycerol 3-phosphate	Facilitated diffusion across CM	2.35091	0.018728	0.052134	0.196674	0.277398	TRUE	TRUE
1725	rxn07934	2-Tetradec-7-enoyl-sn-glycerol 3-phosphate[p] -> 2-Tetradec-7-enoyl-sn-glycerol 3-phosphate	Facilitated diffusion across CM	4.0471	5.2e-05	0.000207	0.133157	0.253411	TRUE	TRUE
1726	rxn07935	2-Hexadecanoyl-sn-glycerol 3-phosphate[p] -> 2-Hexadecanoyl-sn-glycerol 3-phosphate	Facilitated diffusion across CM	5.2175	0	1e-06	0.314412	0.147106	TRUE	TRUE
1727	rxn07936	2-Hexadec-9-enoyl-sn-glycerol 3-phosphate[p] -> 2-Hexadec-9-enoyl-sn-glycerol 3-phosphate	Facilitated diffusion across CM	2.54675	0.010873	0.031369	0.254147	0.386217	TRUE	TRUE
1728	rxn07937	2-Octadecanoyl-sn-glycerol 3-phosphate[p] -> 2-Octadecanoyl-sn-glycerol 3-phosphate	Facilitated diffusion across CM	0.879803	0.378966	0.853994	0.210455	0.229881	FALSE	TRUE
1729	rxn07938	2-Octadec-11-enoyl-sn-glycerol 3-phosphate[p] -> 2-Octadec-11-enoyl-sn-glycerol 3-phosphate	Facilitated diffusion across CM	9.3804	0	0	0.0585732	0.323714	TRUE	TRUE
1730	rxn07939	2-Acyl-sn-glycero-3-phosphoethanolamine dodecanoyl[p] -> 2-Acyl-sn-glycero-3-phosphoethanolamine dodecanoyl	Facilitated diffusion across CM	6.754	0	0	0.254883	0.0674051	TRUE	TRUE
1731	rxn07940	2-Acyl-sn-glycero-3-phosphoethanolamine tetradecanoyl[p] -> 2-Acyl-sn-glycero-3-phosphoethanolamine tetradecanoyl	Facilitated diffusion across CM	5.51081	0	0	0.187562	0.0460484	TRUE	TRUE
1732	rxn07941	2-Acyl-sn-glycero-3-phosphoethanolamine tetradec-7-enoyl[p] -> 2-Acyl-sn-glycero-3-phosphoethanolamine tetradec-7-enoyl	Facilitated diffusion across CM	3.17826	0.001482	0.004903	0.0786803	0.13902	TRUE	TRUE
1733	rxn07942	2-Acyl-sn-glycero-3-phosphoethanolamine hexadecanoyl[p] -> 2-Acyl-sn-glycero-3-phosphoethanolamine hexadecanoyl	Facilitated diffusion across CM	4.18983	2.8e-05	0.000117	0.110841	0.0613607	TRUE	TRUE
1734	rxn07943	2-Acyl-sn-glycero-3-phosphoethanolamine hexadec-9-enoyl[p] -> 2-Acyl-sn-glycero-3-phosphoethanolamine hexadec-9-enoyl	Facilitated diffusion across CM	2.51764	0.011814	0.033927	0.16732	0.0859555	TRUE	TRUE
1735	rxn07944	2-Acyl-sn-glycero-3-phosphoethanolamine octadecanoyl[p] -> 2-Acyl-sn-glycero-3-phosphoethanolamine octadecanoyl	Facilitated diffusion across CM	0.253331	0.800012	1	0.0962012	0.138143	TRUE	TRUE
1736	rxn07945	2-Acyl-sn-glycero-3-phosphoethanolamine octadec-11-enoyl[p] -> 2-Acyl-sn-glycero-3-phosphoethanolamine octadec-11-enoyl	Facilitated diffusion across CM	2.99174	0.002774	0.008787	0.20128	0.141018	TRUE	TRUE
1737	rxn07946	ATP + H+ + Dodecanoate + 2-Acyl-sn-glycero-3-phosphoethanolamine dodecanoyl -> PPi + AMP + Phosphatidylethanolamine didodecanoyl	Glycerophospholipid metabolism	5.75655	0	0	0.0734435	0.0212238	TRUE	FALSE
1738	rxn07947	ATP + H+ + Tetradecanoate + 2-Acyl-sn-glycero-3-phosphoethanolamine tetradecanoyl -> PPi + AMP + Phosphatidylethanolamine ditetradecanoyl	Glycerophospholipid metabolism	2.65416	0.007951	0.023465	0.052147	0.0206955	TRUE	FALSE
1739	rxn07948	ATP + H+ + Tetradecenoate-7-enoyl + 2-Acyl-sn-glycero-3-phosphoethanolamine tetradec-7-enoyl -> PPi + AMP + Phosphatidylethanolamine ditetradec-7-enoyl	Glycerophospholipid metabolism	2.17005	0.030003	0.080841	0.0238317	0.0515363	TRUE	FALSE
1740	rxn07949	ATP + H+ + Hexadecanoate + 2-Acyl-sn-glycero-3-phosphoethanolamine hexadecanoyl -> PPi + AMP + Phosphatidylethanolamine dihexadecanoyl	Glycerophospholipid metabolism	1.66226	0.09646	0.241981	0.0255532	0.031972	TRUE	FALSE
1741	rxn07950	ATP + H+ + Hexadecenoate-9-enoyl + 2-Acyl-sn-glycero-3-phosphoethanolamine hexadec-9-enoyl -> PPi + AMP + Phosphatidylethanolamine dihexadec-9enoyl	Glycerophospholipid metabolism	0.447145	0.65477	1	0.0509568	0.0399119	TRUE	FALSE
1742	rxn07951	ATP + H+ + Octadecanoate + 2-Acyl-sn-glycero-3-phosphoethanolamine octadecanoyl -> PPi + AMP + Phosphatidylethanolamine dioctadecanoyl	Glycerophospholipid metabolism	1.12411	0.260968	0.610463	0.0323026	0.0563795	TRUE	FALSE
1743	rxn07952	ATP + H+ + Octadecenoate-11-enoyl + 2-Acyl-sn-glycero-3-phosphoethanolamine octadec-11-enoyl -> PPi + AMP + Phosphatidylethanolamine dioctadec-11-enoyl	Glycerophospholipid metabolism	0.236485	0.813057	1	0.0570091	0.0734079	TRUE	FALSE
1744	rxn07953	2-Acyl-sn-glycero-3-phosphoglycerol dodecanoyl[p] -> 2-Acyl-sn-glycero-3-phosphoglycerol dodecanoyl	Facilitated diffusion across CM	2.49099	0.012739	0.036438	0.173406	0.131653	TRUE	TRUE
1745	rxn07954	2-Acyl-sn-glycero-3-phosphoglycerol tetradecanoyl[p] -> 2-Acyl-sn-glycero-3-phosphoglycerol tetradecanoyl	Facilitated diffusion across CM	1.37802	0.168198	0.407203	0.102035	0.0721743	TRUE	TRUE
1746	rxn07955	2-Acyl-sn-glycero-3-phosphoglycerol tetradec-7-enoyl[p] -> 2-Acyl-sn-glycero-3-phosphoglycerol tetradec-7-enoyl	Facilitated diffusion across CM	0.765328	0.444076	0.983956	0.174042	0.106738	TRUE	TRUE
1747	rxn07956	2-Acyl-sn-glycero-3-phosphoglycerol hexadecanoyl[p] -> 2-Acyl-sn-glycero-3-phosphoglycerol hexadecanoyl	Facilitated diffusion across CM	3.56854	0.000359	0.001278	0.213912	0.140327	TRUE	TRUE
1748	rxn07957	2-Acyl-sn-glycero-3-phosphoglycerol hexadec-9-enoyl[p] -> 2-Acyl-sn-glycero-3-phosphoglycerol hexadec-9-enoyl	Facilitated diffusion across CM	7.70531	0	0	0.0946799	0.250449	TRUE	TRUE
1749	rxn07958	2-Acyl-sn-glycero-3-phosphoglycerol octadecanoyl[p] -> 2-Acyl-sn-glycero-3-phosphoglycerol octadecanoyl	Facilitated diffusion across CM	3.25784	0.001123	0.003781	0.112077	0.187987	TRUE	TRUE
1750	rxn07959	2-Acyl-sn-glycero-3-phosphoglycerol octadec-11-enoyl[p] -> 2-Acyl-sn-glycero-3-phosphoglycerol octadec-11-enoyl	Facilitated diffusion across CM	0.8678	0.385504	0.864709	0.12635	0.131021	FALSE	TRUE
1751	rxn07960	ATP + H+ + Dodecanoate + 2-Acyl-sn-glycero-3-phosphoglycerol dodecanoyl -> PPi + AMP + Phosphatidylglycerol didodecanoyl	Glycerophospholipid metabolism	0.923022	0.355996	0.805141	0.0305231	0.0433046	TRUE	FALSE
1752	rxn07961	ATP + H+ + Tetradecanoate + 2-Acyl-sn-glycero-3-phosphoglycerol tetradecanoyl -> PPi + AMP + Phosphatidylglycerol ditetradecanoyl	Glycerophospholipid metabolism	0.854267	0.392957	0.879619	0.0200348	0.0222689	FALSE	FALSE
1753	rxn07962	ATP + H+ + Tetradecenoate-7-enoyl + 2-Acyl-sn-glycero-3-phosphoglycerol tetradec-7-enoyl -> PPi + AMP + Phosphatidylglycerol ditetradec-7-enoyl	Glycerophospholipid metabolism	2.95085	0.003169	0.009937	0.0608385	0.0155173	TRUE	FALSE
1754	rxn07963	ATP + H+ + Hexadecanoate + 2-Acyl-sn-glycero-3-phosphoglycerol hexadecanoyl -> PPi + AMP + Phosphatidylglycerol dihexadecanoyl	Glycerophospholipid metabolism	1.1867	0.235346	0.553792	0.0591487	0.0523841	FALSE	FALSE
1755	rxn07964	ATP + H+ + Hexadecenoate-9-enoyl + 2-Acyl-sn-glycero-3-phosphoglycerol hexadec-9-enoyl -> PPi + AMP + Phosphatidylglycerol dihexadec-9-enoyl	Glycerophospholipid metabolism	4.90539	1e-06	4e-06	0.027777	0.0797376	TRUE	FALSE
1756	rxn07965	ATP + H+ + Octadecanoate + 2-Acyl-sn-glycero-3-phosphoglycerol octadecanoyl -> PPi + AMP + Phosphatidylglycerol dioctadecanoyl	Glycerophospholipid metabolism	4.30212	1.7e-05	7.2e-05	0.0324856	0.0874297	TRUE	FALSE
1757	rxn07966	ATP + H+ + Octadecenoate-11-enoyl + 2-Acyl-sn-glycero-3-phosphoglycerol octadec-11-enoyl -> PPi + AMP + Phosphatidylglycerol dioctadec-11-enoyl	Glycerophospholipid metabolism	5.37625	0	0	0.0102006	0.0360573	TRUE	FALSE
1758	rxn07973	3-AMP[e] <=> 3-AMP[p]	Transport across OM	0	1	1	0	0	#DIV/0!	FALSE
1759	rxn07974	3-CMP[e] <=> 3-CMP[p]	Transport across OM	0	1	1	0	0	#DIV/0!	FALSE
1760	rxn07975	Gp[e] <=> Gp[p]	Transport across OM	0	1	1	0	0	#DIV/0!	FALSE
1761	rxn07976	H2O + Trans-3-cis-5-dodecenoyl-ACP <=> (R)-3-Hydroxy-cis-dodec-5-enoyl-ACP	Fatty acid biosynthesis	7.35001	0	0	-0.0528551	-0.0824358	TRUE	FALSE
1762	rxn07977	H2O + Trans-3-cis-7-myristoleoyl-ACP <=> (R)-3-hydroxy-cis-myristol-7-eoyl-ACP	Fatty acid biosynthesis	7.35001	0	0	-0.0528551	-0.0824358	TRUE	FALSE
1763	rxn07978	H2O + (R)-3-Hydroxy-cis-palm-9-eoyl-ACP <=> Trans-3-cis-9-palmitoleoyl-ACP	Fatty acid biosynthesis	6.80742	0	0	0.0337195	0.052146	TRUE	FALSE
1764	rxn07980	H2O + Trans-3-cis-11-vacceoyl-ACP <=> (R)-3-hydroxy-cis-vacc-11-enoyl-ACP	Fatty acid biosynthesis	8.42964	0	0	-0.00458693	-0.0226362	TRUE	FALSE
1765	rxn07987	NADPH + H+ + 3-Oxo-cis-5-dodecenoyl-ACP -> NADP + (R)-3-Hydroxy-cis-dodec-5-enoyl-ACP	Fatty acid biosynthesis	7.35001	0	0	0.0528551	0.0824358	TRUE	FALSE
1766	rxn07989	NADPH + H+ + 3-Oxo-cis-myristol-7-eoyl-ACP -> NADP + (R)-3-hydroxy-cis-myristol-7-eoyl-ACP	Fatty acid biosynthesis	7.35001	0	0	0.0528551	0.0824358	TRUE	FALSE
1767	rxn07991	NADPH + H+ + 3-Oxo-cis-palm-9-eoyl-ACP -> NADP + (R)-3-Hydroxy-cis-palm-9-eoyl-ACP	Fatty acid biosynthesis	6.80742	0	0	0.0337195	0.052146	TRUE	FALSE
1768	rxn07993	NADPH + H+ + 3-Oxo-cis-vacc-11-enoyl-ACP -> NADP + (R)-3-hydroxy-cis-vacc-11-enoyl-ACP	Fatty acid biosynthesis	8.42964	0	0	0.00458693	0.0226362	TRUE	FALSE
1769	rxn07997	H+ + Malonyl-ACP + Cis-3-Decenoyl-ACP -> CO2 + ACP + 3-Oxo-cis-5-dodecenoyl-ACP	Fatty acid biosynthesis	7.35001	0	0	0.0528551	0.0824358	TRUE	FALSE
1770	rxn07998	H+ + Malonyl-ACP + Cis-Dodec-5-enoyl-ACP -> CO2 + ACP + 3-Oxo-cis-myristol-7-eoyl-ACP	Fatty acid biosynthesis	7.35001	0	0	0.0528551	0.0824358	TRUE	FALSE
1771	rxn08000	H+ + Malonyl-ACP + Tetradecenoyl-7-enoyl-ACP -> CO2 + ACP + 3-Oxo-cis-palm-9-eoyl-ACP	Fatty acid biosynthesis	6.80742	0	0	0.0337195	0.052146	TRUE	FALSE
1772	rxn08002	H+ + Malonyl-ACP + Hexadecenoyl-9-enoyl-ACP -> CO2 + ACP + 3-Oxo-cis-vacc-11-enoyl-ACP	Fatty acid biosynthesis	8.42964	0	0	0.00458693	0.0226362	TRUE	FALSE
1773	rxn08003	H2O + ATP + L-alanine-D-glutamate-meso-2,6-diaminoheptanedioate[p] -> ADP + Phosphate + H+ + L-alanine-D-glutamate-meso-2,6-diaminoheptanedioate	ABC transporter	0	1	1	0	0	#DIV/0!	FALSE
1774	rxn08005	3-UMP[e] <=> 3-UMP[p]	Transport across OM	0	1	1	0	0	#DIV/0!	FALSE
1775	rxn08007	H2O + L-alanine-D-glutamate-meso-2,6-diaminoheptanedioate-D-alanine -> D-Alanine + L-alanine-D-glutamate-meso-2,6-diaminoheptanedioate	Peptidoglycan biosynthesis	0	1	1	0	0	#DIV/0!	FALSE
1776	rxn08008	H2O + ATP + L-alanine-D-glutamate-meso-2,6-diaminoheptanedioate-D-alanine[p] -> ADP + Phosphate + H+ + L-alanine-D-glutamate-meso-2,6-diaminoheptanedioate-D-alanine	ABC transporter	0	1	1	0	0	#DIV/0!	FALSE
1777	rxn08014	ATP + H+ + Tetradecanoate + ACP -> PPi + AMP + Tetradecanoyl-ACP	Glycerophospholipid metabolism	0.878571	0.379634	0.854617	0.644654	0.539609	FALSE	TRUE
1778	rxn08015	ATP + H+ + ACP + Tetradecenoate-7-enoyl -> PPi + AMP + Tetradecenoyl-7-enoyl-ACP	Glycerophospholipid metabolism	3.83184	0.000127	0.00048	0.422436	0.616631	TRUE	TRUE
1779	rxn08016	ATP + H+ + Hexadecanoate + ACP -> PPi + AMP + Hexadecanoyl-ACP	Glycerophospholipid metabolism	9.02221	0	0	0.78553	0.419149	TRUE	TRUE
1780	rxn08017	ATP + H+ + ACP + Hexadecenoate-9-enoyl -> PPi + AMP + Hexadecenoyl-9-enoyl-ACP	Glycerophospholipid metabolism	0.338927	0.734665	1	0.682377	0.738294	FALSE	TRUE
1781	rxn08018	ATP + H+ + ACP + Octadecenoate-11-enoyl -> PPi + AMP + Octadecenoyl-11-enoyl-ACP	Glycerophospholipid metabolism	0.512051	0.608615	1	0.517247	0.473962	FALSE	TRUE
1782	rxn08019	ATP + H+ + Octadecanoate + ACP -> PPi + AMP + Octadecanoyl-ACP	Glycerophospholipid metabolism	1.26132	0.207193	0.492859	0.47928	0.485386	FALSE	TRUE
1783	rxn08020	ATP + H+ + Dodecanoate + ACP -> PPi + AMP + Dodecanoyl-ACP	Glycerophospholipid metabolism	4.2953	1.7e-05	7.4e-05	0.720337	0.479544	TRUE	TRUE
1784	rxn08028	GABA[e] <=> GABA[p]	Transport across OM	3.96046	7.5e-05	0.000293	-0.0248961	-0.00871714	TRUE	FALSE
1785	rxn08030	Acetoacetate[e] <=> Acetoacetate[p]	Transport across OM	1.71324	0.086668	0.2188	-0.038535	-0.0865663	TRUE	FALSE
1786	rxn08042	N-Acetyl-D-glucosamine[e] <=> N-Acetyl-D-glucosamine[p]	Transport across OM	0	1	1	4.54747e-13	4.54747e-13	FALSE	FALSE
1787	rxn08044	H2O + MurNAc 6-phosphate -> D-Lactate + N-Acetyl-D-glucosamine 6-phosphate	Peptidoglycan biosynthesis	0	1	1	4.54747e-13	4.54747e-13	FALSE	FALSE
1788	rxn08048	Phosphoenolpyruvate + N-Acetylmuramate[p] -> Pyruvate + MurNAc 6-phosphate	PTS transporter	0	1	1	4.54747e-13	4.54747e-13	FALSE	FALSE
1789	rxn08053	FAD + Octadecanoyl-CoA -> FADH2 + Octadecenoyl-2-enoyl-CoA	Fatty acid degradation	5.20372	0	1e-06	0.0751219	0.05499	TRUE	FALSE
1790	rxn08063	Acetic acid[e] <=> Acetic acid[p]	Transport across OM	0.852641	0.393858	0.880282	-1.43938	-1.47677	FALSE	TRUE
1791	rxn08065	Adenine[e] <=> Adenine[p]	Transport across OM	2.55145	0.010727	0.03101	-0.0282007	-0.0343257	TRUE	FALSE
1792	rxn08069	Adenosine[e] <=> Adenosine[p]	Transport across OM	8.11011	0	0	7.64171e-05	2.06005e-05	TRUE	FALSE
1793	rxn08073	H2O + N-Acetyl-D-glucosamine(anhydrous)N-Acetylmuramyl-tripeptide -> L-alanine-D-glutamate-meso-2,6-diaminoheptanedioate + N-Acetyl-D-glucosamine(anhydrous)N-Acetylmuramic acid	Peptidoglycan biosynthesis	0	1	1	0	0	#DIV/0!	FALSE
1794	rxn08074	H2O + N-Acetyl-D-glucosamine(anhydrous)N-Acetylmuramyl-tripeptide -> N-Acetyl-D-glucosamine + 1,6-Anhydrous-N-Acetylmuramyl-tripeptide	Peptidoglycan biosynthesis	0	1	1	0	0	#DIV/0!	FALSE
1795	rxn08076	H2O + N-Acetyl-D-glucosamine(anhydrous)N-Acetylmuramyl-tetrapeptide -> L-alanine-D-glutamate-meso-2,6-diaminoheptanedioate-D-alanine + N-Acetyl-D-glucosamine(anhydrous)N-Acetylmuramic acid	Peptidoglycan biosynthesis	0	1	1	0	0	#DIV/0!	FALSE
1796	rxn08077	H2O + N-Acetyl-D-glucosamine(anhydrous)N-Acetylmuramyl-tetrapeptide -> D-Alanine + N-Acetyl-D-glucosamine(anhydrous)N-Acetylmuramyl-tripeptide	Peptidoglycan biosynthesis	0	1	1	0	0	#DIV/0!	FALSE
1797	rxn08078	H2O + N-Acetyl-D-glucosamine(anhydrous)N-Acetylmuramyl-tetrapeptide -> N-Acetyl-D-glucosamine + 1,6-Anhydrous-N-Acetylmuramyl-tetrapeptide	Peptidoglycan biosynthesis	0	1	1	0	0	#DIV/0!	FALSE
1798	rxn08080	H2O + N-Acetyl-D-glucosamine(anhydrous)N-Acetylmuramic acid -> N-Acetyl-D-glucosamine + 1,6-Anhydrous-N-Acetylmuramate	Peptidoglycan biosynthesis	0	1	1	0	0	#DIV/0!	FALSE
1799	rxn08082	Agmatine[e] <=> Agmatine[p]	Transport across OM	17.8118	0	0	-0.0240281	-0.114561	TRUE	TRUE
1800	rxn08096	2-Oxoglutarate[e] <=> 2-Oxoglutarate[p]	Transport across OM	1.98938	0.04666	0.121016	-0.053965	-0.0352081	TRUE	FALSE
1801	rxn08104	L-Alanine[e] <=> L-Alanine[p]	Transport across OM	31.7713	0	0	-1.20822	0.524741	TRUE	TRUE
1802	rxn08117	Allantoin[e] <=> (S)-Allantoin[p]	Transport across OM	4.0459	5.2e-05	0.000207	-0.0183649	-0.00921128	TRUE	FALSE
1803	rxn08123	H2O + 1,6-Anhydrous-N-Acetylmuramyl-tripeptide -> L-alanine-D-glutamate-meso-2,6-diaminoheptanedioate + 1,6-Anhydrous-N-Acetylmuramate	Peptidoglycan biosynthesis	0	1	1	0	0	#DIV/0!	FALSE
1804	rxn08124	H2O + 1,6-Anhydrous-N-Acetylmuramyl-tetrapeptide -> L-alanine-D-glutamate-meso-2,6-diaminoheptanedioate-D-alanine + 1,6-Anhydrous-N-Acetylmuramate	Peptidoglycan biosynthesis	0	1	1	0	0	#DIV/0!	FALSE
1805	rxn08125	H2O + 1,6-Anhydrous-N-Acetylmuramyl-tetrapeptide -> D-Alanine + 1,6-Anhydrous-N-Acetylmuramyl-tripeptide	Peptidoglycan biosynthesis	0	1	1	0	0	#DIV/0!	FALSE
1806	rxn08134	AMP[e] <=> AMP[p]	Transport across OM	7.38594	0	0	-8.25478e-05	-3.22169e-05	TRUE	FALSE
1807	rxn08136	H2O + ATP + 1,6-Anhydrous-N-Acetylmuramate -> ADP + MurNAc 6-phosphate	Peptidoglycan biosynthesis	0	1	1	0	0	#DIV/0!	FALSE
1808	rxn08155	L-Arginine[e] <=> L-Arginine[p]	Transport across OM	4.16604	3.1e-05	0.000128	0.99999	0.98317	FALSE	TRUE
1809	rxn08159	L-Ascorbate[e] <=> L-Ascorbate[p]	Transport across OM	0	1	1	0	0	#DIV/0!	FALSE
1810	rxn08162	L-Asparagine[e] <=> L-Asparagine[p]	Transport across OM	5.4273	0	0	0.967626	0.985021	FALSE	TRUE
1811	rxn08170	L-Aspartate[e] <=> L-Aspartate[p]	Transport across OM	3.24693	0.001167	0.003908	0.951759	0.88464	FALSE	TRUE
1812	rxn08175	Beta-Alanine[e] <=> Beta-Alanine[p]	Transport across OM	0	1	1	4.54747e-13	4.54747e-13	FALSE	FALSE
1813	rxn08184	Butanoate[e] <=> Butanoate[p]	Transport across OM	0	1	1	-9.09495e-13	-9.09495e-13	FALSE	FALSE
1814	rxn08186	Ca2+[e] <=> Ca2+[p]	Transport across OM	10201.3	0	0	8.20631e-07	6.72023e-07	FALSE	FALSE
1815	rxn08197	Cd2+[e] <=> Cd2+[p]	Transport across OM	0	1	1	0	0	#DIV/0!	FALSE
1816	rxn08214	Choline[e] <=> Choline[p]	Transport across OM	1.97	0.048839	0.126592	3.97963e-12	2.41197e-12	TRUE	FALSE
1817	rxn08217	Citrate[e] <=> Citrate[p]	Transport across OM	4.15252	3.3e-05	0.000135	-0.0335799	-0.0180695	TRUE	FALSE
1818	rxn08226	Glycerol[p] + Cardiolipin tetradodecanoyl[p] <=> 2 Phosphatidylglycerol didodecanoyl[p]	Glycerophospholipid metabolism	1.62989	0.103125	0.256783	-0.136725	-0.127708	FALSE	TRUE
1819	rxn08228	Glycerol[p] + Cardiolipin tetratetradec-7-enoyl[p] <=> 2 Phosphatidylglycerol ditetradec-7-enoyl[p]	Glycerophospholipid metabolism	0.460129	0.645424	1	-0.0794254	-0.076521	FALSE	FALSE
1820	rxn08230	Glycerol[p] + Cardiolipin tetrahexadec-9-enoyl[p] <=> 2 Phosphatidylglycerol dihexadec-9-enoyl[p]	Glycerophospholipid metabolism	3.39864	0.000677	0.002341	-0.119956	-0.072318	TRUE	TRUE
1821	rxn08232	Glycerol[p] + Cardiolipin tetraoctadec-11-enoyl[p] <=> 2 Phosphatidylglycerol dioctadec-11-enoyl[p]	Glycerophospholipid metabolism	6.07087	0	0	-0.0633596	-0.102179	TRUE	TRUE
1822	rxn08234	Cl-[e] <=> Cl-[p]	Transport across OM	10201.3	0	0	8.20631e-07	6.72023e-07	FALSE	FALSE
1823	rxn08236	CMP[e] <=> CMP[p]	Transport across OM	3.92824	8.6e-05	0.000331	-1.6998e-05	-2.87438e-05	TRUE	FALSE
1824	rxn08237	CO2[e] <=> CO2[p]	Transport across OM	22.623	0	0	-109.254	-115.88	FALSE	TRUE
1825	rxn08241	Co2+[e] <=> Co2+[p]	Transport across OM	0	1	1	-9.32587e-15	-1.15463e-14	TRUE	FALSE
1826	rxn08265	Carnitine[e] <=> Carnitine[p]	Transport across OM	0	1	1	4.54747e-13	4.54747e-13	FALSE	FALSE
1827	rxn08267	Cytosine[e] <=> Cytosine[p]	Transport across OM	0	1	1	4.54747e-13	4.54747e-13	FALSE	FALSE
1828	rxn08273	Cu2+[e] <=> Cu2+[p]	Transport across OM	0	1	1	0	0	#DIV/0!	FALSE
1829	rxn08283	D-Cysteine[e] <=> D-Cysteine[p]	Transport across OM	0	1	1	0	0	#DIV/0!	FALSE
1830	rxn08290	Cytidine[e] <=> Cytidine[p]	Transport across OM	1.83339	0.066745	0.170076	1.46459e-05	1.79907e-05	TRUE	FALSE
1831	rxn08302	D-Alanine[e] <=> D-Alanine[p]	Transport across OM	7.23113	0	0	-0.222337	-0.0910494	TRUE	TRUE
1832	rxn08305	Cadaverine[e] <=> Cadaverine[p]	Transport across OM	27.5441	0	0	-0.266781	-0.416301	TRUE	TRUE
1833	rxn08306	CTP + 1,2-Didodecanoyl-sn-glycerol 3-phosphate -> PPi + CDP-1,2-didodecanoylglycerol	Glycerophospholipid metabolism	7.32883	0	0	0.667899	0.389573	TRUE	TRUE
1834	rxn08307	CTP + 1,2-Ditetradecanoyl-sn-glycerol 3-phosphate -> PPi + CDP-1,2-ditetradecanoylglycerol	Glycerophospholipid metabolism	5.3857	0	0	0.673949	0.437853	TRUE	TRUE
1835	rxn08308	CTP + 1,2-Ditetradec-7-enoyl-sn-glycerol 3-phosphate -> PPi + CDP-1,2-ditetradec-7-enoylglycerol	Glycerophospholipid metabolism	0.490588	0.623718	1	0.443005	0.405506	FALSE	TRUE
1836	rxn08309	CTP + 1,2-Dihexadecanoyl-sn-glycerol 3-phosphate -> PPi + CDP-1,2-dihexadecanoylglycerol	Glycerophospholipid metabolism	5.92806	0	0	0.593008	0.402151	TRUE	TRUE
1837	rxn08310	CTP + 1,2-Dihexadec-9-enoyl-sn-glycerol 3-phosphate -> PPi + CDP-1,2-dihexadec-9-enoylglycerol	Glycerophospholipid metabolism	3.1465	0.001652	0.005431	0.61937	0.477856	TRUE	TRUE
1838	rxn08311	CTP + 1,2-Dioctadecanoyl-sn-glycerol 3-phosphate -> PPi + CDP-1,2-dioctadecanoylglycerol	Glycerophospholipid metabolism	1.92022	0.05483	0.141199	0.457384	0.522895	FALSE	TRUE
1839	rxn08312	CTP + 1,2-Dioctadec-11-enoyl-sn-glycerol 3-phosphate -> PPi + CDP-1,2-dioctadec-11-enoylglycerol	Glycerophospholipid metabolism	4.29847	1.7e-05	7.3e-05	0.570293	0.421409	TRUE	TRUE
1840	rxn08314	Decanoate[e] -> Decanoate[p]	Transport across OM	0	1	1	0	0	#DIV/0!	FALSE
1841	rxn08318	Dodecanoate[e] -> Dodecanoate[p]	Transport across OM	0	1	1	0	0	#DIV/0!	FALSE
1842	rxn08325	Glycerone[e] <=> Glycerone[p]	Transport across OM	0	1	1	-4.54747e-13	-4.54747e-13	FALSE	FALSE
1843	rxn08373	D-Serine[e] <=> D-Serine[p]	Transport across OM	0	1	1	4.47642e-13	4.47642e-13	FALSE	FALSE
1844	rxn08374	DTMP[e] <=> DTMP[p]	Transport across OM	3.46865	0.000523	0.001832	-1.6212e-05	-2.71048e-05	TRUE	FALSE
1845	rxn08386	NADH + H+ + Trans-3-cis-5-dodecenoyl-ACP -> NAD + Cis-Dodec-5-enoyl-ACP	Fatty acid biosynthesis	7.35001	0	0	0.0528551	0.0824358	TRUE	FALSE
1846	rxn08390	NADH + H+ + Trans-3-cis-7-myristoleoyl-ACP -> NAD + Tetradecenoyl-7-enoyl-ACP	Fatty acid biosynthesis	7.35001	0	0	0.0528551	0.0824358	TRUE	FALSE
1847	rxn08394	NADH + H+ + Trans-3-cis-9-palmitoleoyl-ACP -> NAD + Hexadecenoyl-9-enoyl-ACP	Fatty acid biosynthesis	6.80742	0	0	0.0337195	0.052146	TRUE	FALSE
1848	rxn08397	NADPH + H+ + Octadecenoyl-2-enoyl-ACP -> NADP + Octadecanoyl-ACP	Fatty acid biosynthesis	4.96198	1e-06	3e-06	0.0426901	0.0190767	TRUE	FALSE
1849	rxn08398	NADH + H+ + Trans-3-cis-11-vacceoyl-ACP -> NAD + Octadecenoyl-11-enoyl-ACP	Fatty acid biosynthesis	8.42964	0	0	0.00458693	0.0226362	TRUE	FALSE
1850	rxn08413	H2O + Octadecenoyl-2-enoyl-CoA -> (S)-3-Hydroxyoctadecanoyl-CoA	Fatty acid degradation	5.20372	0	1e-06	0.0751219	0.05499	TRUE	FALSE
1851	rxn08424	Aminoethanol[e] <=> Aminoethanol[p]	Transport across OM	14.0792	0	0	-0.758601	-0.312539	TRUE	TRUE
1852	rxn08428	Ethanol[e] <=> Ethanol[p]	Transport across OM	2.01025	0.044405	0.115649	-0.0219222	-0.00480976	TRUE	FALSE
1853	rxn08439	H2O + Decanoyl-CoA -> CoA + H+ + Decanoate	Fatty acid degradation	1.23405	0.217182	0.514379	0.0471464	0.0795659	TRUE	FALSE
1854	rxn08440	H2O + Dodecanoyl-CoA -> CoA + H+ + Dodecanoate	Fatty acid degradation	4.93576	1e-06	4e-06	0.0852715	0.140817	TRUE	TRUE
1855	rxn08441	H2O + Tetradecanoyl-CoA -> CoA + H+ + Tetradecanoate	Fatty acid degradation	0.518174	0.604337	1	0.104969	0.121122	FALSE	TRUE
1856	rxn08442	H2O + Tetradecanoyl-7-enoyl-CoA -> CoA + H+ + Tetradecenoate-7-enoyl	Fatty acid degradation	0.772406	0.439874	0.977989	0.0606842	0.0726547	FALSE	FALSE
1857	rxn08443	H2O + Hexadecenoyl-9-enoyl-CoA -> CoA + H+ + Hexadecenoate-9-enoyl	Fatty acid degradation	0.253916	0.799561	1	0.108652	0.08861	FALSE	TRUE
1858	rxn08444	H2O + Octadecanoyl-CoA -> CoA + H+ + Octadecanoate	Fatty acid degradation	3.63476	0.000278	0.001004	0.0280607	0.0695542	TRUE	FALSE
1859	rxn08445	H2O + Octadecenoyl-11-enoyl-CoA -> CoA + H+ + Octadecenoate-11-enoyl	Fatty acid degradation	2.16873	0.030103	0.081062	0.02459	0.0162987	TRUE	FALSE
1860	rxn08446	H2O + Hexanoyl-CoA -> CoA + H+ + Hexanoate	Fatty acid degradation	2.91791	0.003524	0.010995	0.0210995	0.0775969	TRUE	FALSE
1861	rxn08447	H2O + Octanoyl-CoA -> CoA + H+ + Octanoate	Fatty acid degradation	3.84609	0.00012	0.000456	0.0545623	0.0208663	TRUE	FALSE
1862	rxn08448	ATP + CoA + H+[p] + Decanoate[p] -> PPi + AMP + Decanoyl-CoA	Transport via vectoral CoA coupling	1.23405	0.217182	0.514379	0.0471464	0.0795659	TRUE	FALSE
1863	rxn08449	ATP + CoA + H+[p] + Dodecanoate[p] -> PPi + AMP + Dodecanoyl-CoA	Transport via vectoral CoA coupling	3.6137	0.000302	0.001086	1.10939	0.869905	TRUE	TRUE
1864	rxn08450	ATP + CoA + H+[p] + Tetradecanoate[p] -> PPi + AMP + Tetradecanoyl-CoA	Transport via vectoral CoA coupling	0.94993	0.342148	0.777852	1.22288	1.12762	FALSE	TRUE
1865	rxn08451	ATP + CoA + H+[p] + Tetradecenoate-7-enoyl[p] -> PPi + AMP + Tetradecanoyl-7-enoyl-CoA	Transport via vectoral CoA coupling	4.35584	1.3e-05	5.7e-05	0.838905	1.10535	TRUE	TRUE
1866	rxn08452	ATP + CoA + H+[p] + Hexadecanoate[p] -> PPi + AMP + Hexadecanoyl-CoA	Transport via vectoral CoA coupling	3.13652	0.00171	0.005573	1.0638	0.925861	FALSE	TRUE
1867	rxn08453	ATP + CoA + H+[p] + Hexadecenoate-9-enoyl[p] -> PPi + AMP + Hexadecenoyl-9-enoyl-CoA	Transport via vectoral CoA coupling	0.234988	0.814218	1	1.19322	1.23482	FALSE	TRUE
1868	rxn08454	ATP + CoA + H+[p] + Octadecanoate[p] -> PPi + AMP + Octadecanoyl-CoA	Transport via vectoral CoA coupling	3.89754	9.7e-05	0.000373	0.915518	1.26654	TRUE	TRUE
1869	rxn08455	ATP + CoA + H+[p] + Octadecenoate-11-enoyl[p] -> PPi + AMP + Octadecenoyl-11-enoyl-CoA	Transport via vectoral CoA coupling	1.74593	0.080823	0.204755	0.828812	0.923782	FALSE	TRUE
1870	rxn08456	ATP + CoA + H+[p] + Hexanoate[p] -> PPi + AMP + Hexanoyl-CoA	Transport via vectoral CoA coupling	2.91791	0.003524	0.010995	0.0210995	0.0775969	TRUE	FALSE
1871	rxn08457	ATP + CoA + H+[p] + Octanoate[p] -> PPi + AMP + Octanoyl-CoA	Transport via vectoral CoA coupling	3.84609	0.00012	0.000456	0.0545623	0.0208663	TRUE	FALSE
1872	rxn08461	Formaldehyde[e] <=> Formaldehyde[p]	Transport across OM	8.38188	0	0	1.36991e-11	1.2364e-11	FALSE	FALSE
1873	rxn08462	Formaldehyde[p] <=> Formaldehyde	Facilitated diffusion across CM	1.9465	0.051595	0.13342	2.10807e-11	2.03617e-11	FALSE	FALSE
1874	rxn08475	Fe2+[e] <=> Fe2+[p]	Transport across OM	10201.3	0	0	8.20631e-07	6.72023e-07	FALSE	FALSE
1875	rxn08537	D-Fructose[e] <=> D-Fructose[p]	Transport across OM	0	1	1	4.54747e-13	4.54747e-13	FALSE	FALSE
1876	rxn08544	Fumarate[e] <=> Fumarate[p]	Transport across OM	0.565621	0.571651	1	-0.399302	-0.444421	FALSE	TRUE
1877	rxn08545	Glucose-1-phosphate[e] <=> Glucose-1-phosphate[p]	Transport across OM	5.64209	0	0	-2.31339e-06	-9.79823e-06	TRUE	FALSE
1878	rxn08546	Glycerol-3-phosphate + Dodecanoyl-ACP -> ACP + 1-Dodecanoyl-sn-glycerol 3-phosphate	Glycerophospholipid metabolism	11.2434	0	0	1.50283e-12	0.11336	TRUE	TRUE
1879	rxn08547	Glycerol-3-phosphate + Tetradecanoyl-ACP -> ACP + 1-Tetradecanoyl-sn-glycerol 3-phosphate	Glycerophospholipid metabolism	2.34531	0.019012	0.05279	0.251308	0.306008	TRUE	TRUE
1880	rxn08548	Glycerol-3-phosphate + Tetradecenoyl-7-enoyl-ACP -> ACP + 1-Tetradec-7-enoyl-sn-glycerol 3-phosphate	Glycerophospholipid metabolism	3.895	9.8e-05	0.000377	0.172191	0.247018	TRUE	TRUE
1881	rxn08549	Glycerol-3-phosphate + Hexadecanoyl-ACP -> ACP + 1-Hexadecanoyl-sn-glycerol 3-phosphate	Glycerophospholipid metabolism	2.64087	0.008269	0.024307	0.276221	0.229348	FALSE	TRUE
1882	rxn08550	Glycerol-3-phosphate + Hexadecenoyl-9-enoyl-ACP -> ACP + 1-Hexadec-9-enoyl-sn-glycerol 3-phosphate	Glycerophospholipid metabolism	11.3692	0	0	0.010616	0.244687	TRUE	TRUE
1883	rxn08551	Glycerol-3-phosphate + Octadecanoyl-ACP -> ACP + 1-Octadecanoyl-sn-glycerol 3-phosphate	Glycerophospholipid metabolism	2.47194	0.013438	0.038339	0.240129	0.215614	FALSE	TRUE
1884	rxn08552	Glycerol-3-phosphate + Octadecenoyl-11-enoyl-ACP -> ACP + 1-Octadec-11-enoyl-sn-glycerol 3-phosphate	Glycerophospholipid metabolism	8.16945	0	0	0.172256	0.0307374	TRUE	TRUE
1885	rxn08553	H2O + ATP + Glycerophosphocholine[p] -> ADP + Phosphate + H+ + Glycerophosphocholine	ABC transporter	5.47247	0	0	0.122095	0.20219	TRUE	TRUE
1886	rxn08554	Glycerophosphocholine[e] <=> Glycerophosphocholine[p]	Transport across OM	7.91936	0	0	6.66592e-13	-1.79777e-12	TRUE	FALSE
1887	rxn08559	H2O + ATP + Glycerophosphoethanolamine[p] -> ADP + Phosphate + H+ + Glycerophosphoethanolamine	ABC transporter	5.14546	0	1e-06	0.119073	0.192666	TRUE	TRUE
1888	rxn08560	Glycerophosphoethanolamine[e] <=> Glycerophosphoethanolamine[p]	Transport across OM	6.41693	0	0	2.14423e-13	-1.20942e-12	TRUE	FALSE
1889	rxn08561	H2O + ATP + Glycerophosphoglycerol[p] -> ADP + Phosphate + H+ + Glycerophosphoglycerol	ABC transporter	5.62803	0	0	0.095499	0.171205	TRUE	TRUE
1890	rxn08562	Glycerophosphoglycerol[e] <=> Glycerophosphoglycerol[p]	Transport across OM	3.22389	0.001265	0.004204	-3.49313e-08	-7.95327e-07	TRUE	FALSE
1891	rxn08570	D-glucose-6-phosphate[e] <=> D-glucose-6-phosphate[p]	Transport across OM	4.13978	3.5e-05	0.000143	1.98959e-11	1.8071e-11	FALSE	FALSE
1892	rxn08589	D-Galacturonate[e] <=> D-Galacturonate[p]	Transport across OM	0	1	1	0	0	#DIV/0!	FALSE
1893	rxn08591	D-Glucosamine_phosphate[e] <=> D-Glucosamine_phosphate[p]	Transport across OM	3.89167	0.0001	0.000381	-2.74181e-05	-3.9704e-05	TRUE	FALSE
1894	rxn08595	Gamma-butyrobetaine[e] <=> Gamma-butyrobetaine[p]	Transport across OM	0	1	1	0	0	#DIV/0!	FALSE
1895	rxn08610	GLCN[e] <=> GLCN[p]	Transport across OM	16.0531	0	0	7.11662e-14	4.01421e-14	TRUE	FALSE
1896	rxn08617	D-Glucose[e] <=> D-Glucose[p]	Transport across OM	0	1	1	-1.81899e-12	-1.81899e-12	FALSE	FALSE
1897	rxn08623	Glucuronate[e] <=> Glucuronate[p]	Transport across OM	3e-06	0.999998	1	3.59379e-13	6.48731e-13	TRUE	FALSE
1898	rxn08633	L-Glutamate[e] <=> L-Glutamate[p]	Transport across OM	3.03885	0.002375	0.007597	0.923566	0.973798	FALSE	TRUE
1899	rxn08639	BET[e] <=> BET[p]	Transport across OM	2.34716	0.018917	0.05256	3.38085e-12	2.56631e-12	TRUE	FALSE
1900	rxn08640	Glycerol 2-phosphate[e] <=> Glycerol 2-phosphate[p]	Transport across OM	0	1	1	0	0	#DIV/0!	FALSE
1901	rxn08643	Glycerol-3-phosphate[e] <=> Glycerol-3-phosphate[p]	Transport across OM	0.708162	0.478844	1	-2.37903e-05	-2.04457e-05	FALSE	FALSE
1902	rxn08654	Glycerol[e] <=> Glycerol[p]	Transport across OM	4.05123	5.1e-05	0.000204	-1.86061e-07	-1.08515e-05	TRUE	FALSE
1903	rxn08662	Glycine[e] <=> Glycine[p]	Transport across OM	3.04723	0.00231	0.007413	-2.14631	-1.924	FALSE	TRUE
1904	rxn08664	GMP[e] <=> GMP[p]	Transport across OM	4.96471	1e-06	3e-06	-1.84491e-05	-5.57811e-05	TRUE	FALSE
1905	rxn08669	H2O + Glycerophosphoglycerol -> Glycerol-3-phosphate + Glycerol	Glycerophospholipid metabolism	0.76132	0.446466	0.988749	1.49439	1.40784	FALSE	TRUE
1906	rxn08672	Guanosine[e] <=> Guanosine[p]	Transport across OM	2.35906	0.018322	0.051188	1.67136e-05	3.59815e-05	TRUE	FALSE
1907	rxn08674	Oxidized_glutathione[e] <=> Oxidized_glutathione[p]	Transport across OM	0	1	1	9.09495e-13	9.09495e-13	FALSE	FALSE
1908	rxn08677	GSH[e] <=> GSH[p]	Transport across OM	3.72005	0.000199	0.000742	-0.00486932	-0.0199239	TRUE	FALSE
1909	rxn08682	Guanine[e] <=> Guanine[p]	Transport across OM	0	1	1	4.54747e-13	4.54747e-13	FALSE	FALSE
1910	rxn08685	H2O2[e] <=> H2O2[p]	Transport across OM	0	1	1	-9.09495e-13	-9.09495e-13	FALSE	FALSE
1911	rxn08686	H2O[e] <=> H2O[p]	Transport across OM	20.3661	0	0	-46.9218	-53.0087	FALSE	TRUE
1912	rxn08700	NAD + (S)-3-Hydroxyoctadecanoyl-CoA -> NADH + H+ + 3-Oxooctadecanoyl-CoA	Fatty acid degradation	5.20372	0	1e-06	0.0751219	0.05499	TRUE	FALSE
1913	rxn08704	Hexadecanoate[e] -> Hexadecanoate[p]	Transport across OM	0	1	1	0	0	#DIV/0!	FALSE
1914	rxn08705	Hexadecenoate-9-enoyl[e] -> Hexadecenoate-9-enoyl[p]	Transport across OM	0	1	1	0	0	#DIV/0!	FALSE
1915	rxn08717	Hg2+[e] <=> Hg2+[p]	Transport across OM	0	1	1	0	0	#DIV/0!	FALSE
1916	rxn08721	L-Histidine[e] <=> L-Histidine[p]	Transport across OM	24.6102	0	0	0.395931	0.232332	TRUE	TRUE
1917	rxn08723	L-Homoserine[e] <=> L-Homoserine[p]	Transport across OM	4.08896	4.3e-05	0.000174	-0.0150744	-0.0721392	TRUE	FALSE
1918	rxn08730	H+[e] <=> H+[p]	Transport across OM	6.44074	0	0	41.4626	40.3789	FALSE	TRUE
1919	rxn08732	Hexanoate[e] -> Hexanoate[p]	Transport across OM	0	1	1	0	0	#DIV/0!	FALSE
1920	rxn08737	HYXN[e] <=> HYXN[p]	Transport across OM	0.868888	0.384909	0.864709	-0.109559	-0.147395	TRUE	TRUE
1921	rxn08747	L-Isoleucine[e] <=> L-Isoleucine[p]	Transport across OM	12.7205	0	0	0.942622	0.975993	FALSE	TRUE
1922	rxn08754	Inosine[e] <=> Inosine[p]	Transport across OM	0	1	1	0	0	#DIV/0!	FALSE
1923	rxn08767	CoA + 3-Oxooctadecanoyl-CoA -> Acetyl-CoA + Hexadecanoyl-CoA	Fatty acid degradation	5.20372	0	1e-06	0.0751219	0.05499	TRUE	FALSE
1924	rxn08771	K+[e] <=> K+[p]	Transport across OM	0	1	1	0	0	#DIV/0!	FALSE
1925	rxn08773	H2O + L-alanine-D-glutamate-meso-2,6-diaminoheptanedioate -> Meso-2,6-Diaminopimelate + L-Alanine-D-glutamate	Peptidoglycan biosynthesis	0	1	1	0	0	#DIV/0!	FALSE
1926	rxn08786	L-Leucine[e] <=> L-Leucine[p]	Transport across OM	1.48016	0.138831	0.340448	0.588762	0.572684	FALSE	TRUE
1927	rxn08795	L-Lactate[e] <=> L-Lactate[p]	Transport across OM	1e-06	0.999999	1	1.4424e-12	1.55254e-12	FALSE	FALSE
1928	rxn08817	H2O + 2-Dodecanoyl-sn-glycerol 3-phosphate -> H+ + Glycerol-3-phosphate + Dodecanoate	Glycerophospholipid metabolism	1.67894	0.093163	0.234114	0.21144	0.172649	FALSE	TRUE
1929	rxn08818	H2O + 2-Tetradecanoyl-sn-glycerol 3-phosphate -> H+ + Glycerol-3-phosphate + Tetradecanoate	Glycerophospholipid metabolism	2.35091	0.018728	0.052134	0.196674	0.277398	TRUE	TRUE
1930	rxn08819	H2O + 2-Tetradec-7-enoyl-sn-glycerol 3-phosphate -> H+ + Glycerol-3-phosphate + Tetradecenoate-7-enoyl	Glycerophospholipid metabolism	4.0471	5.2e-05	0.000207	0.133157	0.253411	TRUE	TRUE
1931	rxn08820	H2O + 2-Hexadecanoyl-sn-glycerol 3-phosphate -> H+ + Glycerol-3-phosphate + Hexadecanoate	Glycerophospholipid metabolism	5.2175	0	1e-06	0.314412	0.147106	TRUE	TRUE
1932	rxn08821	H2O + 2-Hexadec-9-enoyl-sn-glycerol 3-phosphate -> H+ + Glycerol-3-phosphate + Hexadecenoate-9-enoyl	Glycerophospholipid metabolism	2.54675	0.010873	0.031369	0.254147	0.386217	TRUE	TRUE
1933	rxn08822	H2O + 2-Octadecanoyl-sn-glycerol 3-phosphate -> H+ + Glycerol-3-phosphate + Octadecanoate	Glycerophospholipid metabolism	0.879803	0.378966	0.853994	0.210455	0.229881	FALSE	TRUE
1934	rxn08823	H2O + 2-Octadec-11-enoyl-sn-glycerol 3-phosphate -> H+ + Glycerol-3-phosphate + Octadecenoate-11-enoyl	Glycerophospholipid metabolism	9.3804	0	0	0.0585732	0.323714	TRUE	TRUE
1935	rxn08826	H2O[p] + Two disacharide linked murein units, pentapeptide crosslinked tetrapeptide (A2pm->D-ala) (middle of chain)[p] -> D-Alanine[p] + Two disacharide linked murein units, tripeptide crosslinked tetrapeptide (A2pm->D-ala) (middle of chain)[p]	Peptidoglycan biosynthesis	118.203	0	0	0.000940815	0.000766934	FALSE	FALSE
1936	rxn08829	H2O[p] + Two linked disacharide tetrapeptide and tripeptide murein units (uncrosslinked, middle of chain)[p] -> D-Alanine[p] + Two linked disacharide tripeptide murein units (uncrosslinked, middle of chain)[p]	Peptidoglycan biosynthesis	11.8271	0	0	0.000153134	7.44048e-05	TRUE	FALSE
1937	rxn08838	H2O + 2-Acyl-sn-glycero-3-phosphoethanolamine dodecanoyl -> H+ + Glycerophosphoethanolamine + Dodecanoate	Glycerophospholipid metabolism	6.18497	0	0	0.18144	0.0461814	TRUE	TRUE
1938	rxn08839	H2O + 2-Acyl-sn-glycero-3-phosphoethanolamine tetradecanoyl -> H+ + Glycerophosphoethanolamine + Tetradecanoate	Glycerophospholipid metabolism	6.3635	0	0	0.135415	0.025353	TRUE	TRUE
1939	rxn08840	H2O + 2-Acyl-sn-glycero-3-phosphoethanolamine tetradec-7-enoyl -> H+ + Glycerophosphoethanolamine + Tetradecenoate-7-enoyl	Glycerophospholipid metabolism	2.89959	0.003737	0.011625	0.0548486	0.0874833	TRUE	FALSE
1940	rxn08841	H2O + 2-Acyl-sn-glycero-3-phosphoethanolamine hexadecanoyl -> H+ + Hexadecanoate + Glycerophosphoethanolamine	Glycerophospholipid metabolism	5.12576	0	1e-06	0.0852877	0.0293888	TRUE	FALSE
1941	rxn08842	H2O + 2-Acyl-sn-glycero-3-phosphoethanolamine hexadec-9-enoyl -> H+ + Glycerophosphoethanolamine + Hexadecenoate-9-enoyl	Glycerophospholipid metabolism	3.9264	8.6e-05	0.000333	0.116363	0.0460436	TRUE	TRUE
1942	rxn08843	H2O + 2-Acyl-sn-glycero-3-phosphoethanolamine octadecanoyl -> H+ + Glycerophosphoethanolamine + Octadecanoate	Glycerophospholipid metabolism	0.335772	0.737042	1	0.0638986	0.0817636	TRUE	FALSE
1943	rxn08844	H2O + 2-Acyl-sn-glycero-3-phosphoethanolamine octadec-11-enoyl -> H+ + Glycerophosphoethanolamine + Octadecenoate-11-enoyl	Glycerophospholipid metabolism	4.62722	4e-06	1.7e-05	0.144271	0.0676099	TRUE	TRUE
1944	rxn08845	H2O + 2-Acyl-sn-glycero-3-phosphoglycerol dodecanoyl -> H+ + Dodecanoate + Glycerophosphoglycerol	Glycerophospholipid metabolism	3.84302	0.000122	0.000461	0.142883	0.0883486	TRUE	TRUE
1945	rxn08846	H2O + 2-Acyl-sn-glycero-3-phosphoglycerol tetradecanoyl -> H+ + Glycerophosphoglycerol + Tetradecanoate	Glycerophospholipid metabolism	1.33896	0.180584	0.434537	0.0820002	0.0499054	TRUE	FALSE
1946	rxn08847	H2O + 2-Acyl-sn-glycero-3-phosphoglycerol tetradec-7-enoyl -> H+ + Glycerophosphoglycerol + Tetradecenoate-7-enoyl	Glycerophospholipid metabolism	0.593445	0.552883	1	0.113204	0.0912206	FALSE	TRUE
1947	rxn08848	H2O + 2-Acyl-sn-glycero-3-phosphoglycerol hexadecanoyl -> H+ + Hexadecanoate + Glycerophosphoglycerol	Glycerophospholipid metabolism	4.25706	2.1e-05	8.8e-05	0.154763	0.0879425	TRUE	TRUE
1948	rxn08849	H2O + 2-Acyl-sn-glycero-3-phosphoglycerol hexadec-9-enoyl -> H+ + Glycerophosphoglycerol + Hexadecenoate-9-enoyl	Glycerophospholipid metabolism	7.31362	0	0	0.0669029	0.170712	TRUE	TRUE
1949	rxn08850	H2O + 2-Acyl-sn-glycero-3-phosphoglycerol octadecanoyl -> H+ + Octadecanoate + Glycerophosphoglycerol	Glycerophospholipid metabolism	1.90212	0.057156	0.147103	0.0795919	0.100557	TRUE	TRUE
1950	rxn08851	H2O + 2-Acyl-sn-glycero-3-phosphoglycerol octadec-11-enoyl -> H+ + Glycerophosphoglycerol + Octadecenoate-11-enoyl	Glycerophospholipid metabolism	1.0573	0.290375	0.672763	0.116149	0.0949632	FALSE	TRUE
1951	rxn08856	L-Lysine[e] <=> L-Lysine[p]	Transport across OM	31.9597	0	0	0.794186	0.923206	FALSE	TRUE
1952	rxn08864	D-Malate[e] <=> D-Malate[p]	Transport across OM	0	1	1	0	0	#DIV/0!	FALSE
1953	rxn08868	L-Malate[e] <=> L-Malate[p]	Transport across OM	10.574	0	0	1.00044e-14	2.63753e-14	TRUE	FALSE
1954	rxn08880	D-mannose-6-phosphate[e] <=> D-mannose-6-phosphate[p]	Transport across OM	0.391014	0.695787	1	-7.32293e-06	-5.99689e-06	FALSE	FALSE
1955	rxn08887	Two linked disacharide pentapeptide murein units (uncrosslinked, middle of chain)[p] -> D-Alanine[p] + Two disacharide linked murein units, pentapeptide crosslinked tetrapeptide (A2pm->D-ala) (middle of chain)[p]	Peptidoglycan biosynthesis	34.5848	0	0	0.013738	0.0118786	FALSE	FALSE
1956	rxn08888	Two linked disacharide pentapeptide murein units (uncrosslinked, middle of chain)[p] -> Ala-Ala[p] + Two disacharide linked murein units, pentapeptide corsslinked tripeptide (A2pm->A2pm) (middle of chain)[p]	Peptidoglycan biosynthesis	49.6165	0	0	0.00192501	0.00162245	FALSE	FALSE
1957	rxn08890	H2O[p] + Two disacharide linked murein units, pentapeptide crosslinked tetrapeptide (A2pm->D-ala) (middle of chain)[p] -> D-Alanine[p] + Two disacharide linked murein units, tetrapeptide corsslinked tetrapeptide (A2pm->D-ala) (middle of chain)[p]	Peptidoglycan biosynthesis	31.3869	0	0	0.0127971	0.0111117	FALSE	FALSE
1958	rxn08891	H2O[p] + Three disacharide linked murein units (pentapeptide crosslinked tetrapeptide (A2pm->D-ala) tetrapeptide corsslinked tetrapeptide (A2pm->D-ala)) (middle of chain)[p] -> D-Alanine[p] + Three disacharide linked murein units (tetrapeptide crosslinked tetrapeptide (A2pm->D-ala) & tetrapeptide corsslinked tetrapeptide (A2pm->D-ala)) (middle of chain)[p]	Peptidoglycan biosynthesis	10201.3	0	0	0.00103728	0.000849437	FALSE	FALSE
1959	rxn08893	H2O[p] + Two linked disacharide pentapeptide and tetrapeptide murein units (uncrosslinked, middle of chain)[p] -> D-Alanine[p] + Two linked disacharide tetrapeptide murein units (uncrosslinked, middle of chain)[p]	Peptidoglycan biosynthesis	25.983	0	0	0.00395327	0.00259924	TRUE	FALSE
1960	rxn08894	H2O[p] + Two linked disacharide pentapeptide and tripeptide murein units (uncrosslinked, middle of chain)[p] -> D-Alanine[p] + Two linked disacharide tetrapeptide and tripeptide murein units (uncrosslinked, middle of chain)[p]	Peptidoglycan biosynthesis	11.508	0	0	7.92142e-05	2.35185e-05	TRUE	FALSE
1961	rxn08896	H2O[p] + Two disacharide linked murein units, tripeptide crosslinked tetrapeptide (A2pm->D-ala) (middle of chain)[p] -> Two linked disacharide tetrapeptide and tripeptide murein units (uncrosslinked, middle of chain)[p]	Peptidoglycan biosynthesis	1.8871	0.059147	0.152138	8.57828e-06	3.51669e-06	TRUE	FALSE
1962	rxn08897	H2O[p] + Two disacharide linked murein units, pentapeptide crosslinked tetrapeptide (A2pm->D-ala) (middle of chain)[p] -> Two linked disacharide pentapeptide and tetrapeptide murein units (uncrosslinked, middle of chain)[p]	Peptidoglycan biosynthesis	0.404525	0.685827	1	-6.58153e-14	-8.06433e-14	TRUE	FALSE
1963	rxn08898	H2O[p] + Three disacharide linked murein units (tetrapeptide crosslinked tetrapeptide (A2pm->D-ala) & tetrapeptide corsslinked tetrapeptide (A2pm->D-ala)) (middle of chain)[p] -> Three disacharide linked murein units (tetrapeptide crosslinked tetrapeptide (A2pm->D-ala), one uncrosslinked tetrapaptide) (middle of chain)[p]	Peptidoglycan biosynthesis	0	1	1	0	0	#DIV/0!	FALSE
1964	rxn08911	D-Methionine[e] <=> D-Methionine[p]	Transport across OM	0	1	1	0	0	#DIV/0!	FALSE
1965	rxn08920	L-Methionine[e] <=> L-Methionine[p]	Transport across OM	7.01281	0	0	0.151176	0.118274	TRUE	TRUE
1966	rxn08922	Mg[e] <=> Mg[p]	Transport across OM	0	1	1	0	0	#DIV/0!	FALSE
1967	rxn08928	H2O[p] + Two linked disacharide pentapeptide murein units (uncrosslinked, middle of chain)[p] -> Ala-Ala[p] + Two linked disacharide pentapeptide and tripeptide murein units (uncrosslinked, middle of chain)[p]	Peptidoglycan biosynthesis	10.4689	0	0	7.31664e-05	2.35185e-05	TRUE	FALSE
1968	rxn08931	H2O[p] + Two disacharide linked murein units, tripeptide crosslinked tripeptide (A2pm->A2pm) (middle of chain)[p] -> Two linked disacharide tripeptide murein units (uncrosslinked, middle of chain)[p]	Peptidoglycan biosynthesis	48.1327	0	0	0.00191896	0.00162245	FALSE	FALSE
1969	rxn08932	H2O[p] + Two disacharide linked murein units, pentapeptide corsslinked tripeptide (A2pm->A2pm) (middle of chain)[p] -> Two linked disacharide pentapeptide and tripeptide murein units (uncrosslinked, middle of chain)[p]	Peptidoglycan biosynthesis	5.29757	0	1e-06	6.04777e-06	-4.84876e-16	TRUE	FALSE
1970	rxn08937	Two linked disacharide tetrapeptide murein units (uncrosslinked, middle of chain)[p] -> 2 N-Acetyl-D-glucosamine(anhydrous)N-Acetylmuramyl-tetrapeptide[p]	Peptidoglycan biosynthesis	0	1	1	0	0	#DIV/0!	FALSE
1971	rxn08938	Two linked disacharide tetrapeptide and tripeptide murein units (uncrosslinked, middle of chain)[p] -> N-Acetyl-D-glucosamine(anhydrous)N-Acetylmuramyl-tripeptide[p] + N-Acetyl-D-glucosamine(anhydrous)N-Acetylmuramyl-tetrapeptide[p]	Peptidoglycan biosynthesis	0	1	1	0	0	#DIV/0!	FALSE
1972	rxn08939	Two linked disacharide tripeptide murein units (uncrosslinked, middle of chain)[p] -> 2 N-Acetyl-D-glucosamine(anhydrous)N-Acetylmuramyl-tripeptide[p]	Peptidoglycan biosynthesis	0	1	1	0	0	#DIV/0!	FALSE
1973	rxn08940	Three disacharide linked murein units (tetrapeptide crosslinked tetrapeptide (A2pm->D-ala), one uncrosslinked tetrapaptide) (middle of chain)[p] -> N-Acetyl-D-glucosamine(anhydrous)N-Acetylmuramyl-tetrapeptide[p] + Two disacharide linked murein units, tetrapeptide corsslinked tetrapeptide (A2pm->D-ala) (middle of chain)[p]	Peptidoglycan biosynthesis	0	1	1	0	0	#DIV/0!	FALSE
1974	rxn08952	Mn2+[e] <=> Mn2+[p]	Transport across OM	10201.3	0	0	8.20631e-07	6.72023e-07	FALSE	FALSE
1975	rxn08958	Undecaprenyl-diphospho-N-acetylmuramoyl-N-acetylglucosamine-L-ala-D-glu-meso-2-6-diaminopimeloyl-D-ala-D-ala + Two linked disacharide pentapeptide murein units (uncrosslinked, middle of chain)[p] -> Bactoprenyl diphosphate + Three linked disacharide pentapeptide murein units (uncrosslinked, middle of chain)[p]	Peptidoglycan biosynthesis	10201.3	0	0	0.00103728	0.000849437	FALSE	FALSE
1976	rxn08966	Nitrous_oxide[e] <=> Nitrous_oxide[p]	Transport across OM	0	1	1	0	0	#DIV/0!	FALSE
1977	rxn08967	Nitrous_oxide[p] <=> Nitrous_oxide	Facilitated diffusion across CM	0	1	1	0	0	#DIV/0!	FALSE
1978	rxn08985	Na+[e] <=> Na+[p]	Transport across OM	0	1	1	0	0	#DIV/0!	FALSE
1979	rxn08986	NH3[e] <=> NH3[p]	Transport across OM	10.9386	0	0	-36.6282	-38.0397	FALSE	TRUE
1980	rxn08991	Ni2+[e] <=> Ni2+[p]	Transport across OM	0	1	1	0	0	#DIV/0!	FALSE
1981	rxn08997	Nicotinamide_ribonucleotide[e] <=> Nicotinamide_ribonucleotide[p]	Transport across OM	163.462	0	0	0.0020483	0.00165657	FALSE	FALSE
1982	rxn08999	Nitrite[e] <=> Nitrite[p]	Transport across OM	4.75117	2e-06	9e-06	-3.3606e-12	-2.03435e-12	TRUE	FALSE
1983	rxn09000	Menaquinol 8 + Nitrate[p] -> Menaquinone 8 + H2O[p] + Nitrite[p]	Nitrogen metabolism	0	1	1	0	0	#DIV/0!	FALSE
1984	rxn09002	Menaquinol 8 + Nitrate[p] -> Menaquinone 8 + H2O[p] + Nitrite[p]	Nitrogen metabolism	0	1	1	0	0	#DIV/0!	FALSE
1985	rxn09005	Nitrate[e] <=> Nitrate[p]	Transport across OM	10.574	0	0	1.00044e-14	2.63753e-14	TRUE	FALSE
1986	rxn09008	NO[e] <=> NO[p]	Transport across OM	8.14398	0	0	6.4275e-12	8.29088e-12	TRUE	FALSE
1987	rxn09009	NO[p] <=> NO	Facilitated diffusion across CM	49.0433	0	0	0.505953	1.98159	TRUE	TRUE
1988	rxn09031	O2[e] <=> O2[p]	Transport across OM	24.2986	0	0	106.03	113.395	FALSE	TRUE
1989	rxn09034	Octadecanoate[e] -> Octadecanoate[p]	Transport across OM	0	1	1	0	0	#DIV/0!	FALSE
1990	rxn09035	Octadecenoate-11-enoyl[e] -> Octadecenoate-11-enoyl[p]	Transport across OM	0	1	1	0	0	#DIV/0!	FALSE
1991	rxn09036	Octanoate[e] -> Octanoate[p]	Transport across OM	0	1	1	0	0	#DIV/0!	FALSE
1992	rxn09048	Ornithine[e] <=> Ornithine[p]	Transport across OM	4.9213	1e-06	4e-06	8.69167e-13	-0.00177559	TRUE	FALSE
1993	rxn09050	Orotate[e] <=> Orotate[p]	Transport across OM	0	1	1	4.54747e-13	4.54747e-13	FALSE	FALSE
1994	rxn09053	H2O + ATP + 1,2-Didodecanoyl-sn-glycerol 3-phosphate -> ADP + Phosphate + H+ + 1,2-Didodecanoyl-sn-glycerol 3-phosphate[p]	ABC transporter	0.552685	0.580479	1	0.216393	0.234188	FALSE	TRUE
1995	rxn09054	H2O + ATP + 1,2-Ditetradecanoyl-sn-glycerol 3-phosphate -> ADP + Phosphate + H+ + 1,2-Ditetradecanoyl-sn-glycerol 3-phosphate[p]	ABC transporter	3.95877	7.5e-05	0.000294	0.219357	0.362787	TRUE	TRUE
1996	rxn09055	H2O + ATP + 1,2-Ditetradec-7-enoyl-sn-glycerol 3-phosphate -> ADP + Phosphate + H+ + 1,2-Ditetradec-7-enoyl-sn-glycerol 3-phosphate[p]	ABC transporter	5.89403	0	0	0.174981	0.390275	TRUE	TRUE
1997	rxn09056	H2O + ATP + 1,2-Dihexadecanoyl-sn-glycerol 3-phosphate -> ADP + Phosphate + H+ + 1,2-Dihexadecanoyl-sn-glycerol 3-phosphate[p]	ABC transporter	2.90182	0.00371	0.011551	0.314467	0.229536	TRUE	TRUE
1998	rxn09057	H2O + ATP + 1,2-Dihexadec-9-enoyl-sn-glycerol 3-phosphate -> ADP + Phosphate + H+ + 1,2-Dihexadec-9-enoyl-sn-glycerol 3-phosphate[p]	ABC transporter	3.46742	0.000525	0.001839	0.25496	0.438628	TRUE	TRUE
[truncated: 2,367 more rows]
