# Supplementary material for: Genome-scale metabolic modeling of responses to polymyxins in Pseudomonas aeruginosa
Source: Gigascience. 2018 Mar 13;7(4):giy021. doi: 10.1093/gigascience/giy021 (PMC6333913; doi:10.1093/gigascience/giy021)
Supplement: Supplemental material [file giy021_supp.zip › additionalFile26.xlsx]

## Sheet: Dataset EV25
Additional file 26	Metabolite turnover rates
Metabolite ID	Metabolite Name	Class	Mean Turnover (control)	Mean Turnover (PMB treatment)	Z-Score	P Value	FDR
cpd00004[c]	NADH	Redox	95.7379	107.868	38.2908	8.73500000000000e-321	3.66900000000000e-320
cpd00005[c]	NADPH	Redox	44.3257	50.5247	29.6397	4.60816e-193	1.38245e-192
cpd15353[c]	2-Demethylmenaquinol8	Redox	0.171266	0.679759	7.63896	2.18984e-14	3.83223e-14
cpd15499[c]	Menaquinol8	Redox	2.41887	6.10343	22.1459	1.143e-108	2.66701e-108
cpd15561[c]	Ubiquinol-8	Redox	155.553	161.635	12.1118	9.14563e-34	1.92058e-33
cpd00097[c]	Pyrroloquinoline-quinone	Redox	0.589154	0.369037	85.465	0	0
cpd00982[c]	FADH2	Redox	47.6269	64.72	30.8513	5.3792e-209	1.88272e-208
cpd01270[c]	FMNH2	Redox	6.19151e-15	5.99191e-15	3.04435	0.00233184	0.00326457
cpd00002[c]	ATP	Energy	215.653	197.279	22.6026	4.08777e-113	1.07304e-112
cpd00038[c]	GTP	Energy	1.28662	24.0092	94.157	0	0
cpd00052[c]	CTP	Energy	8.5021	7.19105	9.71863	2.51132e-22	4.79434e-22
cpd00062[c]	UTP	Energy	1.39168	1.2472	2.85959	0.00424191	0.0055675
cpd00068[c]	ITP	Energy	32.2645	7.95606	82.4454	0	0
cpd00115[c]	DATP	Energy	0.0185479	0.0151891	10715.1	0	0
cpd00241[c]	DGTP	Energy	0.0888624	0.095351	0.347646	0.728106	0.804748
cpd00356[c]	DCTP	Energy	0.0679827	0.121473	3.32404	0.000887233	0.00133085
cpd00357[c]	TTP	Energy	0.0588811	0.113703	1.82148	0.0685334	0.0799556
cpd00358[c]	DUTP	Energy	0.000200094	0.000149455	1.88091	0.0599846	0.0740986
cpd00530[c]	XTP	Energy	0	0	0	1	1
cpd00977[c]	DITP	Energy	0	0	0	1	1
cpd01775[c]	Phosphoribosyl-ATP	Energy	0.0509091	0.0215011	7.10491	1.20401e-12	1.94494e-12
