# Supplementary material for: Genome-scale metabolic modeling of responses to polymyxins in Pseudomonas aeruginosa
Source: Gigascience. 2018 Mar 13;7(4):giy021. doi: 10.1093/gigascience/giy021 (PMC6333913; doi:10.1093/gigascience/giy021)
Supplement: Supplemental material [file giy021_supp.zip › additionalFile27.xlsx]

## Sheet: Dataset EV26
Additional file 27	Full names of the metabolite abbreviations in Figure 1
Class Abbreviation	Class Name	Compartment	Metabolite member
12DGR[c]	1,2-Acyl-sn-glycerol	Cytoplasm	cpd15306[c],cpd15307[c],cpd15308[c],cpd15309[c],cpd15310[c],cpd15311[c],cpd15312[c],cpd15701[c],cpd15702[c],cpd15703[c],cpd15704[c],cpd15705[c],cpd15706[c]
1AG3P[c]	1-Acyl-sn-glycero-3-phosphate	Cytoplasm	cpd15325[c],cpd15673[c],cpd15326[c],cpd15675[c],cpd15327[c],cpd15674[c],cpd15328[c],cpd15676[c],cpd15329[c],cpd15672[c],cpd15330[c],cpd15671[c],cpd15331[c]
2AG3P[c]	2-Acyl-sn-glycero-3-phosphate	Cytoplasm	cpd15350[c],cpd15363[c],cpd15355[c],cpd15358[c],cpd15362[c],cpd15354[c],cpd15357[c],cpd99026[c],cpd99027[c],cpd99028[c],cpd99029[c],cpd99030[c],cpd99031[c]
2AGPC[c]	1-Acyl-sn-glycero-3-phosphocholine	Cytoplasm	cpd99019[c],cpd99020[c],cpd99021[c],cpd99022[c],cpd99023[c],cpd99024[c],cpd99025[c],cpd99062[c],cpd99063[c],cpd99064[c],cpd99065[c],cpd99066[c],cpd99067[c]
2AGPE[c]	2-Acyl-sn-glycero-3-phosphoethanolamine	Cytoplasm	cpd15336[c],cpd15337[c],cpd15339[c],cpd15341[c],cpd15338[c],cpd15340[c],cpd15342[c],cpd99038[c],cpd99039[c],cpd99040[c],cpd99041[c],cpd99042[c],cpd99043[c]
2AGPG[c]	2-Acyl-sn-glycero-3-phosphoglycerol	Cytoplasm	cpd15343[c],cpd15344[c],cpd15346[c],cpd15348[c],cpd15345[c],cpd15347[c],cpd15349[c],cpd99050[c],cpd99051[c],cpd99052[c],cpd99053[c],cpd99054[c],cpd99055[c]
APG[c]	Acyl phosphatidylglycerol	Cytoplasm	cpd15402[c],cpd15403[c],cpd15405[c],cpd15407[c],cpd15404[c],cpd15406[c],cpd15408[c],cpd99068[c],cpd99069[c],cpd99070[c],cpd99071[c],cpd99072[c],cpd99073[c]
PA[c]	1,2-Diacyl-sn-glycerol 3-phosphate	Cytoplasm	cpd15521[c],cpd15522[c],cpd15524[c],cpd15526[c],cpd15523[c],cpd15525[c],cpd15527[c],cpd15679[c],cpd15681[c],cpd15680[c],cpd15682[c],cpd15678[c],cpd15677[c]
PC[c]	Phosphatidylcholine	Cytoplasm	cpd99002[c],cpd99003[c],cpd99004[c],cpd99005[c],cpd99006[c],cpd99007[c],cpd99008[c],cpd99074[c],cpd99075[c],cpd99076[c],cpd99077[c],cpd99078[c],cpd99079[c]
PE[c]	Phosphatidylethanolamine	Cytoplasm	cpd15528[c],cpd15529[c],cpd15531[c],cpd15533[c],cpd15530[c],cpd15532[c],cpd15534[c],cpd15697[c],cpd15699[c],cpd15698[c],cpd15700[c],cpd15696[c],cpd15695[c]
PG[c]	Phosphatidylglycerol	Cytoplasm	cpd15535[c],cpd15536[c],cpd15538[c],cpd15540[c],cpd15537[c],cpd15539[c],cpd15541[c],cpd15724[c],cpd15726[c],cpd15725[c],cpd15727[c],cpd15723[c],cpd15722[c]
PGP[c]	Phosphatidylglycerophosphate	Cytoplasm	cpd15542[c],cpd15543[c],cpd15545[c],cpd15547[c],cpd15544[c],cpd15546[c],cpd15548[c],cpd15718[c],cpd15720[c],cpd15719[c],cpd15721[c],cpd15717[c],cpd15716[c]
12DGR[p]	1,2-Acyl-sn-glycerol	Periplasm	cpd15306[p],cpd15307[p],cpd15308[p],cpd15309[p],cpd15310[p],cpd15311[p],cpd15312[p],cpd15701[p],cpd15702[p],cpd15703[p],cpd15704[p],cpd15705[p],cpd15706[p]
1AG3P[p]	1-Acyl-sn-glycero-3-phosphate	Periplasm	cpd15325[p],cpd15673[p],cpd15326[p],cpd15675[p],cpd15327[p],cpd15674[p],cpd15328[p],cpd15676[p],cpd15329[p],cpd15672[p],cpd15330[p],cpd15671[p],cpd15331[p]
1AGPC[p]	1-Acyl-sn-glycero-3-phosphocholine	Periplasm	cpd99012[p],cpd99013[p],cpd99014[p],cpd99015[p],cpd99016[p],cpd99017[p],cpd99018[p],cpd99056[p],cpd99057[p],cpd99058[p],cpd99059[p],cpd99060[p],cpd99061[p]
1AGPE[p]	1-Acyl-sn-glycero-3-phosphoethanolamine	Periplasm	cpd15313[p],cpd15314[p],cpd15316[p],cpd12547[p],cpd15315[p],cpd15317[p],cpd99001[p],cpd99032[p],cpd99033[p],cpd99034[p],cpd99035[p],cpd99036[p],cpd99037[p]
1AGPG[p]	1-Acyl-sn-glycero-3-phosphoglycerol	Periplasm	cpd15318[p],cpd15319[p],cpd15321[p],cpd15323[p],cpd15320[p],cpd15322[p],cpd15324[p],cpd99044[p],cpd99045[p],cpd99046[p],cpd99047[p],cpd99048[p],cpd99049[p]
2AG3P[p]	2-Acyl-sn-glycero-3-phosphate	Periplasm	cpd15350[p],cpd15363[p],cpd15355[p],cpd15358[p],cpd15362[p],cpd15354[p],cpd15357[p],cpd99026[p],cpd99027[p],cpd99028[p],cpd99029[p],cpd99030[p],cpd99031[p]
2AGPC[p]	1-Acyl-sn-glycero-3-phosphocholine	Periplasm	cpd99019[p],cpd99020[p],cpd99021[p],cpd99022[p],cpd99023[p],cpd99024[p],cpd99025[p],cpd99062[p],cpd99063[p],cpd99064[p],cpd99065[p],cpd99066[p],cpd99067[p]
2AGPE[p]	2-Acyl-sn-glycero-3-phosphoethanolamine	Periplasm	cpd15336[p],cpd15337[p],cpd15339[p],cpd15341[p],cpd15338[p],cpd15340[p],cpd15342[p],cpd99038[p],cpd99039[p],cpd99040[p],cpd99041[p],cpd99042[p],cpd99043[p]
2AGPG[p]	2-Acyl-sn-glycero-3-phosphoglycerol	Periplasm	cpd15343[p],cpd15344[p],cpd15346[p],cpd15348[p],cpd15345[p],cpd15347[p],cpd15349[p],cpd99050[p],cpd99051[p],cpd99052[p],cpd99053[p],cpd99054[p],cpd99055[p]
CLPN[p]	cardiolipin	Periplasm	cpd15425[p],cpd15426[p],cpd15428[p],cpd15430[p],cpd15427[p],cpd15429[p],cpd15431[p],cpd15796[p],cpd15798[p],cpd15797[p],cpd15799[p],cpd15795[p],cpd15794[p]
PA[p]	1,2-Diacyl-sn-glycerol 3-phosphate	Periplasm	cpd15521[p],cpd15522[p],cpd15524[p],cpd15526[p],cpd15523[p],cpd15525[p],cpd15527[p],cpd15679[p],cpd15681[p],cpd15680[p],cpd15682[p],cpd15678[p],cpd15677[p]
PC[p]	Phosphatidylcholine	Periplasm	cpd99002[p],cpd99003[p],cpd99004[p],cpd99005[p],cpd99006[p],cpd99007[p],cpd99008[p],cpd99074[p],cpd99075[p],cpd99076[p],cpd99077[p],cpd99078[p],cpd99079[p]
PE[p]	Phosphatidylethanolamine	Periplasm	cpd15528[p],cpd15529[p],cpd15531[p],cpd15533[p],cpd15530[p],cpd15532[p],cpd15534[p],cpd15697[p],cpd15699[p],cpd15698[p],cpd15700[p],cpd15696[p],cpd15695[p]
PG[p]	Phosphatidylglycerol	Periplasm	cpd15535[p],cpd15536[p],cpd15538[p],cpd15540[p],cpd15537[p],cpd15539[p],cpd15541[p],cpd15724[p],cpd15726[p],cpd15725[p],cpd15727[p],cpd15723[p],cpd15722[p]
PGP[p]	Phosphatidylglycerophosphate	Periplasm	cpd15542[p],cpd15543[p],cpd15545[p],cpd15547[p],cpd15544[p],cpd15546[p],cpd15548[p],cpd15718[p],cpd15720[p],cpd15719[p],cpd15721[p],cpd15717[p],cpd15716[p]
FA[e]	Fatty acid	Extracellular	cpd00379[e],cpd00029[e],cpd00141[e],cpd00211[e],cpd01113[e],cpd03846[e],cpd01107[e],cpd01741[e],cpd03847[e],cpd00214[e],cpd01080[e],cpd00400[e],cpd01223[e],cpd15298[e],cpd15237[e],cpd15269[e],cpd00142[e],cpd01435[e],cpd01581[e],cpd02042[e],cpd00797[e],cpd01711[e],cpd11430[e],cpd11438[e],cpd11436[e],cpd11440[e],cpd11433[e],cpd11431[e],cpd00876[e]
FA[p]	Fatty acid	Periplasm	cpd00379[p],cpd00029[p],cpd00141[p],cpd00211[p],cpd01113[p],cpd03846[p],cpd01107[p],cpd01741[p],cpd03847[p],cpd00214[p],cpd01080[p],cpd00400[p],cpd01223[p],cpd15298[p],cpd15237[p],cpd15269[p],cpd00142[p],cpd01435[p],cpd01581[p],cpd02042[p],cpd00797[p],cpd01711[p],cpd11430[p],cpd11438[p],cpd11436[p],cpd11440[p],cpd11433[p],cpd11431[p],cpd00876[p]
FACoA[c]	Acyl-CoA	Cytoplasm	cpd00070[c],cpd00519[c],cpd00891[c],cpd00078[c],cpd00413[c],cpd00292[c],cpd00782[c],cpd01507[c],cpd02021[c],cpd02068[c],cpd02124[c],cpd09844[c],cpd12566[c],cpd17045[c],cpd17089[c],cpd17090[c],cpd17091[c],cpd00086[c],cpd00120[c],cpd03124[c],cpd01335[c],cpd03128[c],cpd01260[c],cpd01695[c],cpd00134[c],cpd00327[c],cpd00663[c],cpd00650[c],cpd03125[c],cpd03130[c],cpd03129[c],cpd99086[c],cpd02060[c],cpd…
AcCoA[c]	Acetyl-CoA	Cytoplasm	cpd00022[c]
FAP[c]	Acyl phosphate	Cytoplasm	cpd00196[c],cpd01844[c],cpd99080[c],cpd99009[c],cpd99010[c],cpd99011[c],cpd99082[c],cpd99083[c],cpd99084[c],cpd99087[c],cpd99088[c],cpd99089[c],cpd99090[c],cpd99091[c],cpd99092[c]
FAACP[c]	Acyl-[acyl-carrier-protein]	Cytoplasm	cpd11492[c],cpd11464[c],cpd11472[c],cpd11470[c],cpd11474[c],cpd11468[c],cpd11466[c],cpd15277[c],cpd15268[c],cpd11465[c],cpd11473[c],cpd11471[c],cpd11475[c],cpd11469[c],cpd11467[c],cpd15294[c],cpd11477[c],cpd15239[c],cpd15572[c],cpd11825[c],cpd11488[c],cpd11486[c],cpd11490[c],cpd11487[c],cpd11489[c],cpd11491[c],cpd11485[c],cpd14938[c],cpd11478[c],cpd11479[c],cpd11483[c],cpd11482[c],cpd17046[c],cpd…
AcACP[c]	Acetyl-[acyl-carrier protein]	Cytoplasm	cpd11494[c]
CDPDAG[c]	CDP-diacylglycerol	Cytoplasm	cpd15417[c],cpd15423[c],cpd15419[c],cpd15421[c],cpd15422[c],cpd15418[c],cpd15420[c],cpd15685[c],cpd15687[c],cpd15686[c],cpd15688[c],cpd15684[c],cpd15683[c]
PS[c]	Phosphatidylserine	Cytoplasm	cpd15552[c],cpd15553[c],cpd15555[c],cpd15557[c],cpd15554[c],cpd15556[c],cpd15558[c],cpd15691[c],cpd15693[c],cpd15692[c],cpd15694[c],cpd15690[c],cpd15689[c]
PA[e]	1,2-Diacyl-sn-glycerol 3-phosphate	Extracellular	cpd15521[e],cpd15522[e],cpd15524[e],cpd15526[e],cpd15523[e],cpd15525[e],cpd15527[e]
PC[e]	Phosphatidylcholine	Extracellular	cpd99002[e],cpd99003[e],cpd99004[e],cpd99005[e],cpd99006[e],cpd99007[e],cpd99008[e]
PE[e]	Phosphatidylethanolamine	Extracellular	cpd15528[e],cpd15529[e],cpd15531[e],cpd15533[e],cpd15530[e],cpd15532[e],cpd15534[e]
