# Supplementary material for: Genome-scale metabolic modeling of responses to polymyxins in Pseudomonas aeruginosa
Source: Gigascience. 2018 Mar 13;7(4):giy021. doi: 10.1093/gigascience/giy021 (PMC6333913; doi:10.1093/gigascience/giy021)
Supplement: Supplemental material [file giy021_supp.zip › additionalFile3.xlsx]

## Sheet: Dataset EV2
Additional file 3	Reactions in iPAO1_draft1
Reaction ID	Reaction Name
EX_cpd00001(e)	EX H2O e
EX_cpd00007(e)	EX Oxygen e
EX_cpd00009(e)	EX Orthophosphate e
EX_cpd00011(e)	EX CO2 e
EX_cpd00012(e)	EX Pyrophosphate e
EX_cpd00013(e)	EX NH3 e
EX_cpd00018(e)	EX AMP e
EX_cpd00020(e)	EX Pyruvate e
EX_cpd00021(e)	EX Iron e
EX_cpd00023(e)	EX L-Glutamate e
EX_cpd00024(e)	EX 2-Oxoglutarate e
EX_cpd00027(e)	EX D-Glucose e
EX_cpd00029(e)	EX Acetate e
EX_cpd00030(e)	EX Manganese e
EX_cpd00033(e)	EX Glycine e
EX_cpd00034(e)	EX Zinc e
EX_cpd00035(e)	EX L-Alanine e
EX_cpd00036(e)	EX Succinate e
EX_cpd00039(e)	EX L-Lysine e
EX_cpd00041(e)	EX L-Aspartate e
EX_cpd00042(e)	EX Glutathione e
EX_cpd00046(e)	EX CMP e
EX_cpd00048(e)	EX Sulfate e
EX_cpd00051(e)	EX L-Arginine e
EX_cpd00053(e)	EX L-Glutamine e
EX_cpd00054(e)	EX L-Serine e
EX_cpd00058(e)	EX Copper2 e
EX_cpd00059(e)	EX Ascorbate e
EX_cpd00060(e)	EX L-Methionine e
EX_cpd00061(e)	EX Phosphoenolpyruvate e
EX_cpd00063(e)	EX Calcium e
EX_cpd00064(e)	EX L-Ornithine e
EX_cpd00065(e)	EX L-Tryptophan e
EX_cpd00066(e)	EX L-Phenylalanine e
EX_cpd00067(e)	EX H+ e
EX_cpd00069(e)	EX L-Tyrosine e
EX_cpd00073(e)	EX Urea e
EX_cpd00075(e)	EX Nitrite e
EX_cpd00079(e)	EX D-Glucose 6-phosphate e
EX_cpd00080(e)	EX sn-Glycerol 3-phosphate e
EX_cpd00082(e)	EX D-Fructose e
EX_cpd00084(e)	EX L-Cysteine e
EX_cpd00085(e)	EX beta-Alanine e
EX_cpd00089(e)	EX D-Glucose 1-phosphate e
EX_cpd00091(e)	EX UMP e
EX_cpd00092(e)	EX Uracil e
EX_cpd00094(e)	EX 2-Oxobutanoate e
EX_cpd00098(e)	EX Choline e
EX_cpd00099(e)	EX Chloride e
EX_cpd00100(e)	EX Glycerol e
EX_cpd00105(e)	EX D-Ribose e
EX_cpd00106(e)	EX Fumarate e
EX_cpd00107(e)	EX L-Leucine e
EX_cpd00117(e)	EX D-Alanine e
EX_cpd00118(e)	EX Putrescine e
EX_cpd00119(e)	EX L-Histidine e
EX_cpd00122(e)	EX N-Acetyl-D-glucosamine e
EX_cpd00126(e)	EX GMP e
EX_cpd00128(e)	EX Adenine e
EX_cpd00129(e)	EX L-Proline e
EX_cpd00130(e)	EX (S)-Malate e
EX_cpd00132(e)	EX L-Asparagine e
EX_cpd00136(e)	EX 4-Hydroxybenzoate e
EX_cpd00137(e)	EX Citrate e
EX_cpd00138(e)	EX D-Mannose e
EX_cpd00141(e)	EX Propanoate e
EX_cpd00142(e)	EX Acetoacetate e
EX_cpd00147(e)	EX 5''-Methylthioadenosine e
EX_cpd00149(e)	EX Cobalt e
EX_cpd00151(e)	EX Thymine e
EX_cpd00152(e)	EX Agmatine e
EX_cpd00154(e)	EX D-Xylose e
EX_cpd00156(e)	EX L-Valine e
EX_cpd00159(e)	EX (S)-Lactate e
EX_cpd00161(e)	EX L-Threonine e
EX_cpd00162(e)	EX Ethanolamine e
EX_cpd00164(e)	EX D-Glucuronate e
EX_cpd00169(e)	EX 3-Phospho-D-glycerate e
EX_cpd00170(e)	EX D-Glucono-1,5-lactone e
EX_cpd00182(e)	EX Adenosine e
EX_cpd00186(e)	EX D-Glutamate e
EX_cpd00205(e)	EX Potassium e
EX_cpd00207(e)	EX Guanine e
EX_cpd00209(e)	EX Nitrate e
EX_cpd00210(e)	EX Taurine e
EX_cpd00211(e)	EX Butanoic acid e
EX_cpd00213(e)	EX Lipoamide e
EX_cpd00214(e)	EX Hexadecanoic acid e
EX_cpd00222(e)	EX D-Gluconic acid e
EX_cpd00226(e)	EX Hypoxanthine e
EX_cpd00227(e)	EX L-Homoserine e
EX_cpd00229(e)	EX Glycolaldehyde e
EX_cpd00235(e)	EX D-Mannose 6-phosphate e
EX_cpd00244(e)	EX Nickel e
EX_cpd00246(e)	EX Inosine e
EX_cpd00247(e)	EX Orotate e
EX_cpd00248(e)	EX Quinate e
EX_cpd00249(e)	EX Uridine e
EX_cpd00254(e)	EX Magnesium e
EX_cpd00264(e)	EX Spermidine e
EX_cpd00266(e)	EX L-Carnitine e
EX_cpd00268(e)	EX Thiosulfate e
EX_cpd00274(e)	EX L-Citrulline e
EX_cpd00280(e)	EX D-Galacturonate e
EX_cpd00281(e)	EX 4-Aminobutanoate e
EX_cpd00284(e)	EX 6-Phospho-D-gluconate e
EX_cpd00285(e)	EX Ethanolamine phosphate e
EX_cpd00288(e)	EX D-Glucosamine 6-phosphate e
EX_cpd00298(e)	EX dTMP e
EX_cpd00300(e)	EX Urate e
EX_cpd00305(e)	EX Thiamin e
EX_cpd00307(e)	EX Cytosine e
EX_cpd00308(e)	EX Malonate e
EX_cpd00309(e)	EX Xanthine e
EX_cpd00311(e)	EX Guanosine e
EX_cpd00312(e)	EX 1H-Imidazole-4-ethanamine e
EX_cpd00314(e)	EX Mannitol e
EX_cpd00322(e)	EX L-Isoleucine e
EX_cpd00339(e)	EX 5-Aminopentanoate e
EX_cpd00355(e)	EX Nicotinamide D-ribonucleotide e
EX_cpd00363(e)	EX Ethanol e
EX_cpd00367(e)	EX Cytidine e
EX_cpd00374(e)	EX Tyramine e
EX_cpd00379(e)	EX Glutarate e
EX_cpd00380(e)	EX Itaconate e
EX_cpd00381(e)	EX L-Cystine e
EX_cpd00386(e)	EX (R)-Malate e
EX_cpd00395(e)	EX L-Cysteate e
EX_cpd00396(e)	EX L-Rhamnose e
EX_cpd00406(e)	EX Hypotaurine e
EX_cpd00421(e)	EX Triphosphate e
EX_cpd00423(e)	EX Cob(II)alamin e
EX_cpd00424(e)	EX Cystathionine e
EX_cpd00457(e)	EX Choline phosphate e
EX_cpd00467(e)	EX 3-Sulfino-L-alanine e
EX_cpd00477(e)	EX N-Acetyl-L-glutamate e
EX_cpd00480(e)	EX 2-Dehydro-D-gluconate e
EX_cpd00482(e)	EX 2-Phospho-D-glycerate e
EX_cpd00485(e)	EX D-Mannose 1-phosphate e
EX_cpd00489(e)	EX 4-Hydroxyphenylacetate e
EX_cpd00528(e)	EX Nitrogen e
EX_cpd00531(e)	EX Hg2+ e
EX_cpd00540(e)	EX Betaine e
EX_cpd00549(e)	EX D-Lysine e
EX_cpd00550(e)	EX D-Serine e
EX_cpd00587(e)	EX D-Cysteine e
EX_cpd00635(e)	EX Cob(I)alamin e
EX_cpd00637(e)	EX D-Methionine e
EX_cpd00696(e)	EX 3'',5''-Cyclic CMP e
EX_cpd00697(e)	EX 3'',5''-Cyclic GMP e
EX_cpd00700(e)	EX Adenosine 2''-phosphate e
EX_cpd00727(e)	EX 2-Phosphoglycolate e
EX_cpd00738(e)	EX phosphoserine e
EX_cpd00794(e)	EX alpha,alpha-Trehalose e
EX_cpd00797(e)	EX (R)-3-Hydroxybutanoate e
EX_cpd00851(e)	EX trans-4-Hydroxy-L-proline e
EX_cpd00870(e)	EX 4-Trimethylammoniobutanoate e
EX_cpd00876(e)	EX 3-Hydroxy-2-methylpropanoate e
EX_cpd00971(e)	EX Sodium e
EX_cpd00988(e)	EX 3''-AMP e
EX_cpd00989(e)	EX 3''-UMP e
EX_cpd01012(e)	EX Cadmium e
EX_cpd01017(e)	EX Cys-Gly e
EX_cpd01080(e)	EX Octadecanoic acid e
EX_cpd01092(e)	EX (S)(+)-Allantoin e
EX_cpd01107(e)	EX Decanoic acid e
EX_cpd01113(e)	EX Hexanoic acid e
EX_cpd01155(e)	EX Cadaverine e
EX_cpd01160(e)	EX Cysteamine e
EX_cpd01217(e)	EX Xanthosine e
EX_cpd01242(e)	EX Deoxyribose e
EX_cpd01293(e)	EX 5-Oxoproline e
EX_cpd01308(e)	EX D-Asparagine e
EX_cpd01414(e)	EX Tetrathionate e
EX_cpd01550(e)	EX Phosphocreatine e
EX_cpd01570(e)	EX 2'',3''-Cyclic AMP e
EX_cpd01571(e)	EX 2'',3''-Cyclic CMP e
EX_cpd01572(e)	EX 2'',3''-Cyclic UMP e
EX_cpd01622(e)	EX Trimetaphosphate e
EX_cpd01630(e)	EX cis,cis-Muconate e
EX_cpd01665(e)	EX D-O-Phosphoserine e
EX_cpd01701(e)	EX (S)-2-Methylmalate e
EX_cpd01756(e)	EX N-Acetylmethionine e
EX_cpd01908(e)	EX Glycerol 2-phosphate e
EX_cpd01914(e)	EX L-Methionine S-oxide e
EX_cpd01939(e)	EX Uridine 2''-phosphate e
EX_cpd01947(e)	EX (R,R)-Butane-2,3-diol e
EX_cpd01991(e)	EX Cytidine 2''-phosphate e
EX_cpd02012(e)	EX N-Formyl-L-methionine e
EX_cpd02233(e)	EX (2-Aminoethyl)phosphonate e
EX_cpd02241(e)	EX D-Mannosamine e
EX_cpd02599(e)	EX Octopamine e
EX_cpd03047(e)	EX Taurocholate e
EX_cpd03048(e)	EX 2-Hydroxyethanesulfonate e
EX_cpd03091(e)	EX 5''-Deoxyadenosine e
EX_cpd03294(e)	EX Aerobactin e
EX_cpd03385(e)	EX Phosphonoacetate e
EX_cpd03424(e)	EX Vitamin B12 e
EX_cpd03454(e)	EX 3''-CMP e
EX_cpd03535(e)	EX L-Arginine phosphate e
EX_cpd03701(e)	EX Guanosine 3''-phosphate e
EX_cpd03702(e)	EX 2'',3''-Cyclic GMP e
EX_cpd03724(e)	EX Ferrichrome e
EX_cpd03726(e)	EX Fe-enterobactin e
EX_cpd03734(e)	EX Acetamide e
EX_cpd03776(e)	EX 4-Aminobenzenesulfonate e
EX_cpd03805(e)	EX 2-Deoxy-D-glucose 6-phosphate e
EX_cpd03840(e)	EX D-Valine e
EX_cpd03847(e)	EX Tetradecanoic acid e
EX_cpd03912(e)	EX Phosphotyrosine e
EX_cpd04097(e)	EX Lead e
EX_cpd04099(e)	EX Phosphonate e
EX_cpd04181(e)	EX Acetylcysteine e
EX_cpd05190(e)	EX L-Djenkolic acid e
EX_cpd05192(e)	EX Sebacic acid e
EX_cpd07061(e)	EX Stachydrine e
EX_cpd08023(e)	EX Methanesulfonic acid e
EX_cpd08093(e)	EX Ethionine e
EX_cpd08928(e)	EX L-Threonine O-3-phosphate e
EX_cpd09878(e)	EX Sulfoacetate e
EX_cpd10114(e)	EX Thiourea e
EX_cpd10515(e)	EX Fe2+ e
EX_cpd10516(e)	EX Fe3+ e
EX_cpd11416_c	EX Biomass c
EX_cpd11574(e)	EX Molybdate e
EX_cpd11575(e)	EX MOPS e
EX_cpd11576(e)	EX L-methionine R-oxide e
EX_cpd11577(e)	EX Lanthionine e
EX_cpd11578(e)	EX hexanesulfonate e
EX_cpd11579(e)	EX ethanesulfonate e
EX_cpd11580(e)	EX Gly-Gln e
EX_cpd11581(e)	EX gly-asn-L e
EX_cpd11582(e)	EX ala-L-Thr-L e
EX_cpd11583(e)	EX Ala-Leu e
EX_cpd11584(e)	EX Ala-His e
EX_cpd11585(e)	EX L-alanylglycine e
EX_cpd11586(e)	EX ala-L-glu-L e
EX_cpd11587(e)	EX Ala-Gln e
EX_cpd11588(e)	EX gly-pro-L e
EX_cpd11589(e)	EX gly-asp-L e
EX_cpd11590(e)	EX met-L-ala-L e
EX_cpd11591(e)	EX Gly-Met e
EX_cpd11592(e)	EX gly-glu-L e
EX_cpd11593(e)	EX ala-L-asp-L e
EX_cpd11596(e)	EX butanesulfonate e
EX_cpd11608(e)	EX Peptide e
EX_cpd13391(e)	EX Tween 20 e
EX_cpd13392(e)	EX Tween 80 e
EX_cpd15378(e)	EX 4-Hydroxy-benzyl alcohol e
EX_cpd15603(e)	EX Gly-Cys e
EX_cpd15604(e)	EX Gly-Leu e
EX_cpd15605(e)	EX Gly-Phe e
EX_cpd15606(e)	EX Gly-Tyr e
EX_cpd15901(e)	EX 2-oxohexanedioic acid e
EX_cpd16648(e)	EX sorbate e
EX_cpd17056(e)	EX Pseudomonas aeruginosa A-band li e
EX_cpd17074(e)	EX Acetylated Alginate e
EX_cpd17085(e)	EX 2-heptyl-3-hydroxy-4-quinolone e
bio00022	Biomass
bio00991	Biomass
rxn00001	Pyrophosphate phosphohydrolase
rxn00002	Urea-1-carboxylate amidohydrolase
rxn00003	2-Acetolactate pyruvate-lyase (carboxylating)
rxn00006	hydrogen-peroxidehydrogen-peroxide oxidoreductase
rxn00007	alpha,alpha-Trehalose glucohydrolase
rxn00010	Glyoxylate carboxy-lyase (dimerizing)
rxn00011	pyruvatethiamin diphosphate acetaldehydetransferase
rxn00014	Ferrocytochrome-chydrogen-peroxide oxidoreductase
rxn00019	2-Nitropropaneoxygen 2-oxidoreductase
rxn00020	beta-D-Glucoside glucohydrolase
rxn00029	5-Aminolevulinate hydro-lyase(adding 5-aminolevulinate and
rxn00048	6,7-Dimethyl-8-(1-D-ribityl)lumazine6,7-dimethyl-8-(1-D-ribityl)
rxn00056	Fe(II)oxygen oxidoreductase
rxn00058	Ferrocytochrome-coxygen oxidoreductase
rxn00060	Porphobilinogen ammonia-lyase (polymerizing)
rxn00062	ATP phosphohydrolase (protein-secreting)
rxn00065	ATP pyrophosphate-lyase (cyclizing)
rxn00077	ATPNAD+ 2''-phosphotransferase
rxn00083	NADPHNAD+ oxidoreductase (B-specific)
rxn00085	L-GlutamateNADP+ oxidoreductase (transaminating)
rxn00086	glutathioneNADP+ oxidoreductase
rxn00095	P1,P4-Bis(5''-nucleosyl)-tetraphosphate nucleotidebisphosphohydrolase
rxn00097	ATPAMP phosphotransferase
rxn00100	ATPdephospho-CoA 3''-phosphotransferase
rxn00101	Urea amidohydrolase
rxn00102	Carbonic acid hydro-lyase
rxn00105	ATPnicotinamide-nucleotide adenylyltransferase
rxn00114	ATPcarbamate phosphotransferase
rxn00117	ATPnucleoside-diphosphate phosphatransferase
rxn00119	ATPnucleoside-phosphate phosphotransferase
rxn00122	ATPFMN adenylyltransferase
rxn00124	ATPpyridoxal 5''-phosphotransferase
rxn00126	ATPL-methione S-adenosyltransferase
rxn00127	S-Adenosyl-L-methionine carboxy-lyase
rxn00131	AMP phosphoribohydrolase
rxn00132	Adenosine 5''-monophosphate phosphohydrolase
rxn00134	ATPadenosine 5''-phosphotransferase
rxn00137	Adenosine 3'',5''-bisphosphate 3''(2'')-phosphohydrolase
rxn00138	Deamino-NAD+ammonia ligase (AMP-forming)
rxn00139	AMPpyrophosphate phosphoribosyltransferase
rxn00141	S-Adenosyl-L-homocysteine hydrolase
rxn00145	(S)-Lactateferricytochrome-c 2-oxidoreductase
rxn00147	ATPpyruvate,water phosphotransferase
rxn00148	ATPpyruvate O2-phosphotransferase
rxn00154	pyruvateNAD+ 2-oxidoreductase (CoA-acetylating)
rxn00159	(S)-MalateNADP+ oxidoreductase(oxaloacetate-decarboxylating)
rxn00160	(R)-MalateNAD+ oxidoreductase (decarboxylating)
rxn00161	(S)-MalateNADP+ oxidoreductase(oxaloacetate-decarboxylating)
rxn00162	Oxaloacetate carboxy-lyase
rxn00165	L-serine ammonia-lyase
rxn00166	D-serine ammonia-lyase
rxn00171	acetaldehydeNAD+ oxidoreductase (CoA-acetylating)
rxn00173	Acetyl-CoAorthophosphate acetyltransferase
rxn00175	AcetateCoA ligase (AMP-forming)
rxn00178	Acetyl-CoAacetyl-CoA C-acetyltransferase
rxn00179	ATPL-glutamate 5-phosphotransferase
rxn00182	L-GlutamateNAD+ oxidoreductase (deaminating)
rxn00183	L-Glutamate 5-semialdehydeNAD+ oxidoreductase
rxn00184	L-GlutamateNADP+ oxidoreductase (deaminating)
rxn00187	L-Glutamateammonia ligase (ADP-forming)
rxn00189	L-Glutamine amidohydrolase
rxn00190	Deamido-NAD+L-glutamine amido-ligase (AMP-forming)
rxn00191	L-Alanine2-oxoglutarate aminotransferase
rxn00192	Acetyl-CoAL-glutamate N-acetyltransferase
rxn00193	L-Glutamate racemase
rxn00196	2,5-dioxopentanoateNADP+ 5-oxidoreductase
rxn00198	IsocitrateNADP+ oxidoreductase (decarboxylating)
rxn00199	OxalosuccinateNADP+ oxidoreductase (decarboxylating)
rxn00205	Glutathionehydrogen-peroxide oxidoreductase
rxn00206	Superoxidesuperoxide oxidoreductase
rxn00208	Pyridoxamine-5''-phosphateoxygen oxidoreductase (deaminating)
rxn00209	Pyridoxine 5-phosphateoxygen oxidoreductase (deaminating)
rxn00211	UDPglucoseNAD+ oxidoreductase
rxn00213	UTPalpha-D-glucose-1-phosphate uridylyltransferase
rxn00214	UDPglucose 4-epimerase
rxn00216	ATPD-glucose 6-phosphotransferase
rxn00224	Protoporphyrin ferro-lyase
rxn00225	ATPacetate phosphotransferase
rxn00227	Acetyl phosphate phosphohydrolase
rxn00231	Acetamide amidohydrolase
rxn00237	ATPnucleoside-diphosphate phosphatransferase
rxn00239	ATP(d)GMP phosphotransferase
rxn00242	Guanosine-3'',5''-bis(diphosphate) 3''-pyrophosphohydrolase
rxn00247	ATPoxaloacetate carboxy-lyase (transphosphorylating)
rxn00248	(S)-malateNAD+ oxidoreductase
rxn00250	Pyruvatecarbon-dioxide ligase (ADP-forming)
rxn00251	Orthophosphateoxaloacetate carboxyl-lyase (phosphorylating)
rxn00256	Citrate oxaloacetate-lyase ((pro-3S)-CH2COO- - acetyl-CoA)
rxn00260	L-Aspartate2-oxoglutarate aminotransferase
rxn00262	L-Aspartic acidoxygen oxidoreductase (deaminating)
rxn00265	Citrate oxaloacetate-lyase ((pro-3S)-CH2COO- --acetate)
rxn00269	Aminoacetic acidoxygen oxidoreductase (deaminating)
rxn00283	L-Alanine racemase
rxn00285	SuccinateCoA ligase (ADP-forming)
rxn00288	Succinate(acceptor) oxidoreductase
rxn00289	(2S,3R)-3-Hydroxybutane-1,2,3-tricarboxylate pyruvate-lyase
rxn00290	Succinyl-CoA3-oxo-acid CoA-transferase
rxn00291	N-succinyl-L-glutamate amidohydrolase
rxn00292	UDP-N-acetyl-D-glucosamine 2-epimerase
rxn00293	UTPN-acetyl-alpha-D-glucosamine-1-phosphate uridylyltransferase
rxn00295	UDP-N-acetyl-D-glucosamine 4-epimerase
rxn00297	UDP-N-acetyl-D-glucosamine 2-epimerase
rxn00299	GTP 7,8-8,9-dihydrolase
rxn00300	GTP 7,8-8,9-dihydrolase (pyrophosphate-forming)
rxn00301	Guanosine 5''-triphosphate pyrophosphohydrolase
rxn00302	GTP 7,8-8,9-dihydrolase
rxn00303	ATPGTP 3''-pyrophosphotransferase
rxn00313	meso-2,6-Diaminoheptanedioate carboxy-lyase
rxn00322	L-Lysine carboxy-lyase
rxn00324	GlycolateNADP+ oxidoreductase
rxn00327	Ureidoglycolate amidohydrolase (decarboxylating)
rxn00328	4-Hydroxy-2-oxoglutarate glyoxylate-lyase
rxn00330	L-Malate glyoxylate-lyase (CoA-acetylating)
rxn00333	(S)-2-Hydroxy-acidoxygen 2-oxidoreductase
rxn00336	Isocitrate glyoxylate-lyase
rxn00337	ATPL-aspartate 4-phosphotransferase
rxn00338	L-aspartate oxidase
rxn00342	L-Asparagine amidohydrolase
rxn00346	L-Aspartate 1-carboxy-lyase
rxn00347	L-Aspartate ammonia-lyase
rxn00350	glutathione hydralase (periplasmic)
rxn00351	gamma-L-Glutamyl-L-cysteineglycine ligase (ADP-forming)
rxn00361	ATPadenylylsulfate 3''-phosphotransferase
rxn00363	Cytidine-5''-monophosphate phosphohydrolase
rxn00364	ATPCMP phosphotransferase
rxn00371	FormateNAD+ oxidoreductase
rxn00374	Formamide amidohydrolase
rxn00375	N-Formyl-L-glutamate amidohydrolase
rxn00379	ATPsulfate adenylyltransferase
rxn00392	ATPriboflavin 5''-phosphotransferase
rxn00394	L-Arginine amidinohydrolase
rxn00395	L-Arginine iminohydrolase
rxn00405	L-Arginine carboxy-lyase
rxn00407	CTP aminohydrolase
rxn00409	ATPnucleoside-diphosphate phosphatransferase
rxn00410	UTPammonia ligase(ADP-forming)
rxn00412	UTPammonia ligase(ADP-forming)
rxn00414	Carbon-dioxideL-glutamine amido-ligase (ADP-forming,
rxn00416	L-aspartateL-glutamine amido-ligase (AMP-forming)
rxn00420	L-O-Phosphoserine phosphohydrolase
rxn00423	serine O-acetyltransferase
rxn00429	FormaldehydeNAD+ oxidoreductase
rxn00433	Sarcosineoxygen oxidoreductase (demethylating)
rxn00438	ATPthiamin-phosphate phosphotransferase
rxn00441	2-OxoglutarateThiamin diphosphate 2-oxidoreductase(decarboxylating
rxn00453	O-Acetyl-L-homoserine acetate-lyase (adding methanethiol)
rxn00455	N-Formyl-L-methionine amidohydrolase
rxn00459	2-Phospho-D-glycerate hydro-lyase
rxn00461	PhosphoenolpyruvateUDP-N-acetyl-D-glucosamine
rxn00463	Uridine triphosphate pyrophosphohydrolase
rxn00467	L-Ornithine2-oxo-acid aminotransferase
rxn00469	N2-Acetyl-L-ornithine amidohydrolase
rxn00470	L-Ornithine carboxy-lyase
rxn00471	L-Ornithine ammonia-lyase(cyclizing)
rxn00474	L-Serine hydro-lyase (adding indoleglycerol-phosphate)
rxn00478	L-tryptophanoxygen 2,3-oxidoreductase (decyclizing)
rxn00493	L-Phenylalanine2-oxoglutarate aminotransferase
rxn00500	(R)-LactateNAD+ oxidoreductase
rxn00501	3-OxopropanoateNAD+ oxidoreductase (decarboxylating,
rxn00503	L-1-Pyrroline-5-carboxylateNAD+ oxidoreductase
rxn00506	AcetaldehydeNAD+ oxidoreductase
rxn00508	Succinate-semialdehydeNAD+ oxidoreductase
rxn00509	Succinate-semialdehydeNADP+ oxidoreductase
rxn00512	GlycolateNAD+ oxidoreductase
rxn00514	Inosine 5''-triphosphate pyrophosphohydrolase
rxn00515	ATPnucleoside-diphosphate phosphatransferase
rxn00527	L-Tyrosine2-oxoglutarate aminotransferase
rxn00533	Acetyl-CoAcarbon-dioxide ligase (ADP-forming)
rxn00537	2-Phosphonoacetaldehyde phosphonohydrolase
rxn00539	Ethanolamine ammonia-lyase
rxn00541	L-Threonine acetaldehyde-lyase
rxn00543	EthanolNAD+ oxidoreductase
rxn00546	D-Mannitol-1-phosphateNAD+ 5-oxidoreductase
rxn00547	ATPD-fructose 6-phosphotransferase
rxn00548	D-Fructose-6-phosphate D-erythrose-4-phosphate-lyase
rxn00549	D-Fructose-1,6-bisphosphate 1-phosphohydrolase
rxn00552	D-Glucosamine-6-phosphate ketol-isomerase(deaminating)
rxn00555	L-GlutamineD-fructose-6-phosphate aminotransferase (hexose
rxn00558	D-Glucose-6-phosphate ketol-isomerase
rxn00559	D-Mannose-6-phosphate ketol-isomerase
rxn00566	L-Cysteine L-homocysteine-lyase (deaminating)
rxn00567	Ferrocytochrome-coxygen oxidoreductase
rxn00568	ammonium-hydroxideNADP+ oxidoreductase
rxn00569	ammonium-hydroxideNAD(P)+ oxidoreductase
rxn00588	Catecholoxygen 1,2-oxidoreductase(decyclizing)
rxn00598	Succinyl-CoAacetyl-CoA C-acyltransferase
rxn00601	succinyl-CoAL-arginine N2-succinyltransferase
rxn00602	(R)-2-Methyl-3-oxopropanoyl-CoA CoA-carbonylmutase
rxn00604	D-Glucose-6-phosphateNADP+ 1-oxoreductase
rxn00611	sn-Glycerol-3-phosphateNAD+ 2-oxidoreductase
rxn00612	sn-Glycerol-3-phosphateNADP+ 2-oxidoreductase
rxn00615	ATPglycerol 3-phosphotransferase
rxn00616	sn-Glycerol-3-phosphate(acceptor) 2-oxidoreductase
rxn00623	hydrogen-sulfideNADP+ oxidoreductase
rxn00629	D-MannitolNAD+ 2-oxidoreductase
rxn00638	GDP-D-mannoseNAD+ 6-oxidoreductase
rxn00640	GDPD-mannose-1-phosphate guanylyltransferase
rxn00642	GDPmannose 4,6-hydro-lyase
rxn00646	L-GlutamateL-cysteine gamma-ligase (ADP-forming)
rxn00649	O3-Acetyl-L-serine acetate-lyase (adding hydrogen sulfide)
rxn00650	membrane alanyl aminopeptidase
rxn00654	N-Carbamoyl-beta-alanine amidohydrolase
rxn00656	L-Alanine3-oxopropanoate aminotransferase
rxn00669	PropanoateCoA ligase (ADP-forming)
rxn00670	acetyl-CoAphosphate acetyltransferase
rxn00671	2-Methyl-3-oxopropanoateNAD+ oxidoreductase (CoA-propanoylating)
rxn00675	Propinol adenylateCoA ligase (AMP-forming)
rxn00676	Propanoyl-CoAacetyl-CoA C-acyltransferase
rxn00679	2-Methylcitrate oxaloacetate-lyase
rxn00686	5,6,7,8-TetrahydrofolateNADP+ oxidoreductase
rxn00689	TetrahydrofolateL-glutamate gamma-ligase (ADP-forming)
rxn00691	10-Formyltetrahydrofolate amidohydrolase
rxn00692	5,10-Methylenetetrahydrofolateglycine hydroxymethyltransferase
rxn00693	5-MethyltetrahydrofolateL-homocysteine S-methyltransferase
rxn00695	ATPalpha-D-glucose-1-phosphate adenyltransferase
rxn00701	UDPglucosealpha-D-galactose-1-phosphate uridylyltransferase
rxn00704	alpha-D-Glucose 1-phosphate 1,6-phosphomutase
rxn00707	ITPcytidine 5''-phosphotransferase
rxn00708	Uridine 5''-monophosphate phosphohydrolase
rxn00710	Orotidine-5''-phosphate carboxy-lyase
rxn00711	UMPpyrophosphate phosphoribosyltransferase
rxn00714	P1,P4-Bis(5''-nucleosyl)-tetraphosphate nucleotidohydrolase
rxn00717	Cytosine aminohydrolase
rxn00720	5,6-DihydrouracilNADP+ oxidoreductase
rxn00726	Chorismate pyruvate-lyase (amino-accepting)
rxn00727	Chorismate pyruvate-lyase (amino-accepting)
rxn00728	L-Kynurenine hydrolase
rxn00737	L-threonine ammonia-lyase
rxn00742	L-Cystathionine Lysteine-lyase (deaminating)
rxn00743	Glycerone phosphate phosphohydrolase (alkaline optimum)
rxn00747	D-Glyceraldehyde-3-phosphate ketol-isomerase
rxn00756	Choline sulfate sulfohydrolase
rxn00758	sn-Glycero-3-phosphocholine glycerophosphohydrolase
rxn00763	GlycerolNAD+ oxidoreductase
rxn00770	ATPD-ribose-5-phosphate pyrophosphotransferase
rxn00772	ATPD-ribose 5-phosphotransferase
rxn00775	ADPribose ribophosphohydrolase
rxn00776	Uracil hydro-lyase (adding D-ribose 5-phosphate)
rxn00777	D-Ribose-5-phosphate ketol-isomerase
rxn00781	D-Glyceraldehyde-3-phosphateNAD+ oxidoreductase(phosphorylating)
rxn00782	D-Glyceraldehyde-3-phosphateNADP+ oxidoreductase(phosphorylating)
rxn00785	D-Fructose 6-phosphateD-glyceraldehyde-3-phosphate glycolaldehyde
rxn00786	D-Fructose-1,6-bisphosphate D-glyceraldehyde-3-phosphate-lyase
rxn00789	1-(5-Phospho-D-ribosyl)-ATPpyrophosphate phosphoribosyl-transferase
rxn00790	5-Phosphoribosylaminepyrophosphate phosphoribosyltransferase
rxn00791	N-(5-Phospho-D-ribosyl)anthranilatepyrophosphate
rxn00792	BiotinCoA ligase (AMP-forming)
rxn00796	Dethiobiotinsulfur sulfurtransferase
rxn00799	(S)-Malate hydro-lyase
rxn00800	N6-(1,2-Dicarboxyethyl)AMP AMP-lyase
rxn00802	N-(L-Argininosuccinate) arginie-lyase
rxn00804	L-leucineNAD+ oxidoreductase(deaminating)
rxn00806	L-Leucine2-oxoglutarate aminotransferase
rxn00831	Inosine 5''-monophosphate phosphohydrolase
rxn00832	IMP 1,2-hydrolase (decyclizing)
rxn00834	IMPNAD+ oxidoreductase
rxn00836	IMPpyrophosphate phosphoribosyltransferase
rxn00838	IMPL-aspartate ligase (GDP-forming)
rxn00839	ATPnucleoside-diphosphate phosphatransferase
rxn00851	D-AlanineD-Alanine ligase (ADP-forming)
rxn00853	N-Carbamoylputrescine amidohydrolase
rxn00856	putrescine2-oxoglutarate aminotransferase
rxn00858	Agmatine amidinohydrolase
rxn00859	L-HistidinolNAD+ oxidoreductase
rxn00863	L-HistidinalNAD+ oxidoreductase
rxn00867	L-Histidine ammonia-lyase
rxn00868	Butanoyl-CoA(acceptor) 2,3-oxidoreductase
rxn00872	Butanoyl-CoAoxygen 2-oxidoreductase
rxn00874	Acetyl-CoAacetyl-CoA C-acetyltransferase
rxn00881	myo-Inositol 1-phosphate phosphahydrolase
rxn00882	myo-Inositol 4-phosphate phosphahydrolase
rxn00883	1D-myo-Inositol 3-phosphate phosphahydrolase
rxn00898	2,3-Dihydroxy-3-methylbutanoate hydro-lyase
rxn00902	3-Carboxy-3-hydroxy-4-methylpentanoate 3-methyl-2-oxobutanoate-lyase
rxn00903	L-Valine2-oxoglutarate aminotransferase
rxn00907	5,10-methylenetetrahydrofolateNADP+ oxidoreductase
rxn00908	glycine synthase
rxn00910	5-methyltetrahydrofolateNADP+ oxidoreductase
rxn00912	5,10-Methylenetetrahydrofolate3-methyl-2-oxobutanoate
rxn00913	Guanosine 5''-monophosphate phosphohydrolase
rxn00915	GMPpyrophosphate phosphoribosyltransferase
rxn00917	Xanthosine-5''-phosphateL-glutamine amido-ligase (AMP-forming)
rxn00926	Adenine aminohydrolase
rxn00927	Adenosine ribohydrolase
rxn00929	L-ProlineNAD+ 5-oxidoreductase
rxn00931	L-ProlineNADP+ 5-oxidoreductase
rxn00935	(S)-Malate(acceptor) oxidoreductase
rxn00938	Nicotinamide amidohydrolase
rxn00947	PalmitateCoA ligase (AMP-forming)
rxn00950	Cystathionine L-homocysteine-lyase (deaminating)
rxn00952	O-Acetyl-L-homoserine acetate-lyase (adding methanethiol)
rxn00953	L-Serine hydro-lyase (adding homocysteine)
rxn00962	4-hydroxybenzoate,NADHoxygen oxidoreductase (3-hydroxylating)
rxn00966	chorismate pyruvate-lyase (4-hydroxybenzoate-forming)
rxn00973	citrate hydro-lyase
rxn00974	citrate hydro-lyase
rxn00979	glycolaldehydeNAD+ oxidoreductase
rxn00980	2-Phosphoglycolate phosphohydrolase
rxn00985	ATPacetate phosphotransferase
rxn00986	PropanoateCoA ligase (AMP-forming)
rxn00988	AcetoacetateCoA ligase (AMP-forming)
rxn00991	(S)-3-Hydroxy-3-methylglutaryl-CoA acetoacetate-lyase
rxn00992	(R)-3-HydroxybutanoateNAD+ oxidoreductase
rxn00993	4-Fumarylacetoacetate fumarylhydrola
rxn00999	Phenylpyruvateoxygen oxidoreductase (hydroxylating,decarboxylating)
rxn01000	Prephenate hydro-lyase (decarboxylating)
rxn01011	D-GlycerateNADP+ 2-oxidoreductase
rxn01013	D-GlycerateNADP+ 2-oxidoreductase
rxn01015	Hydroxypyruvate ketol-isomerase
rxn01018	Carbamoyl-phosphateL-aspartate carbamoyltransferase
rxn01019	Carbamoyl-phosphateL-ornithine carbamoyltransferase
rxn01022	5''-Methylthioadenosineorthophosphate
rxn01025	5-Methylcytosine aminohydrolase
rxn01028	5,6-DihydrothymineNADP+ oxidoreductase
rxn01029	Agmatine iminohydrolase
rxn01045	L-ValineNAD+ oxidoreductase(deaminating)
rxn01053	(S)-lactaldehydeNAD+ oxidoreductase
rxn01068	L-ThreonineNAD+ oxidoreductase
rxn01069	O-Phospho-L-homoserine phospho-lyase (adding water)
rxn01073	sn-Glycero-3-phosphoethanolamine glycerophosphohydrolase
rxn01093	ATP2,3-dihydroxybenzoate adenylyltransferase
rxn01100	ATP3-phospho-D-glycerate 1-phosphotransferase
rxn01101	3-Phospho-D-glycerateNAD+ 2-oxidoreductase
rxn01102	ATP(R)-glycerate 3-phosphotransferase
rxn01103	3-Phospho-D-glyceroyl phosphate phosphohydrolase
rxn01106	2-Phospho-D-glycerate 2,3-phosphomutase
rxn01115	6-Phospho-D-gluconateNADP+ 2-oxidoreductase (decarboxylating)
rxn01116	D-Ribulose-5-phosphate 3-epimerase
rxn01117	D-Arabinose-5-phosphate ketol-isomerase
rxn01127	ATPAMP phosphotransferase
rxn01134	Maltose alpha-D-glucosylmutase
rxn01137	Adenosine aminohydrolase
rxn01138	Adenosineorthophosphate ribosyltransferase
rxn01145	Thymidylate 5''-phosphohydrolase
rxn01146	Thymidineorthophosphate deoxyribosyltransferase
rxn01169	ATPD-glucose 6-phosphotransferase
rxn01187	D-Xylulose 5-phosphate D-glyceraldehyde-3-phosphate-lyase
rxn01192	Protocatechuateoxygen 3,4-oxidoreductase (decyclizing)
rxn01199	ATPD-xylulose 5-phosphotransferase
rxn01200	Sedoheptulose-7-phosphateD-glyceraldehyde-3-phosphate
rxn01203	rxn01203
rxn01204	4-Aminobutanoate2-oxoglutarate aminotransferase
rxn01208	2-Oxo-4-methyl-3-carboxypentanoate decarboxylation
rxn01210	10-FormyltetrahydrofolateL-glutamate ligase (ADP-forming)
rxn01211	5,10-Methenyltetrahydrofolate 5-hydrolase(decyclizing)
rxn01213	Dimethylallyl-diphosphateisopentenyl-diphosphate
rxn01218	2''-Deoxycytidine 5''-monophosphate phosphohydrolase
rxn01219	ATPCMP phosphotransferase
rxn01225	Guanine aminohydrolase
rxn01226	Guanosine ribohydrolase
rxn01241	DihydrolipoamideNAD+ oxidoreductase
rxn01245	4-methyl-2-oxopentanoate[dihydrolipoyllysine-residue
rxn01252	Pyridoxineoxygen oxidoreductase (deaminating)
rxn01255	5-O-(1-Carboxyvinyl)-3-phosphoshikimate phosphate-lyase
rxn01256	Chorismate pyruvatemutase
rxn01257	chorismateL-glutamine aminotransferase
rxn01258	Chorismate hydroxymutase
rxn01265	Nicotinate D-ribonucleotidepyrophosphate phosphoribosyltransferase
rxn01268	PrephenateNAD+ oxidoreductase(decarboxylating)
rxn01269	PrephenateNADP+ oxidoreductase(decarboxylating)
rxn01270	L-Aspartate2-oxoglutarate aminotransferase
rxn01274	S-(2-Hydroxyacyl)glutathione hydrolase
rxn01275	ATPD-Gluconate 6-phosphotransferase
rxn01277	D-gluconateNADP+ oxidoreductase
rxn01279	D-Gluconate(acceptor) 2-oxidoreductase
rxn01280	(R)-GlycerateNAD+ oxidoreductase
rxn01281	(R)-GlycerateNADP+ oxidoreductase
rxn01286	D-GlyceraldehydeNAD+ oxidoreductase
rxn01294	benzoylformate carboxy-lyase
rxn01297	XanthineNAD+ oxidoreductase
rxn01299	Inosine ribohydrolase
rxn01300	ATPL-homoserine O-phosphotransferase
rxn01301	L-HomoserineNAD+ oxidoreductase
rxn01302	L-HomoserineNADP+ oxidoreductase
rxn01303	Acetyl-CoAL-homoserine O-acetyltransferase
rxn01304	Succinyl-CoAL-homoserine O-succinyltransferase
rxn01314	NADPH6,7-dihydropteridine oxidoreductase
rxn01315	L-Phenylalanine,tetrahydrobiopterinoxygen oxidoreductase
rxn01329	D-Mannose 6-phosphate 1,6-phosphomutase
rxn01331	D-erythrose 4-phosphateNAD+ oxidoreductase
rxn01332	PhosphoenolpyruvateD-erythrose-4-phosphate
rxn01333	Sedoheptulose-7-phosphateD-glyceraldehyde-3-phosphate
rxn01334	Sedoheptulose 1,7-bisphosphate D-glyceraldehyde-3-phosphate-lyase
rxn01351	2''-Deoxyguanosine 5''-triphosphate pyrophosphohydrolase
rxn01352	dGTP triphosphohydrolase
rxn01353	ATPnucleoside-diphosphate phosphatransferase
rxn01355	Propanoyl-CoAcarbon-dioxide ligase (ADP-forming)
rxn01358	inosineorthophosphate ribosyltransferase
rxn01360	(S)-Dihydroorotateoxygen oxidoreductase
rxn01362	Orotidine-5''-phosphatepyrophosphate phosphoribosyltransferase
rxn01387	IsocitrateNADP+ oxidoreductase (decarboxylating)
rxn01388	isocitrate hydro-lyase
rxn01396	ATPpyridoxal 5''-phosphotransferase
rxn01398	pyridoxine-5''-phosphate phosphohydrolase
rxn01406	S-Adenosylmethioninamineputrescine 3-aminopropyltransferase
rxn01416	thiosulfatecyanide sulfurtranserase
rxn01434	L-CitrullineL-aspartate ligase (AMP-forming)
rxn01437	N-Formyl-L-kynurenine amidohydrolase
rxn01445	2''-Deoxyguanosine 5''-monophosphate phosphohydrolase
rxn01446	Deoxyguanosineorthophosphate ribosyltransferase
rxn01451	(S)-3-Hydroxybutanoyl-CoANAD+ oxidoreductase
rxn01452	(S)-3-Hydroxybutanoyl-CoANADP+ oxidoreductase
rxn01459	4-AminobutyraldehydeNAD+ oxidoreductase
rxn01462	4-Guanidinobutanoate amidinohydrolase
rxn01465	(S)-Dihydroorotate amidohydrolase
rxn01466	Geranyl-diphosphateisopentenyl-diphosphate geranyltrans-transferase
rxn01475	6-phospho-D-gluconateNADP+ 2-oxidoreductase
rxn01476	6-Phospho-D-glucono-1,5-lactone lactonohydrolase
rxn01477	6-Phospho-D-gluconate hydro-lyase
rxn01480	3-Hydroxy-2-methylpropanoateNAD+ oxidoreductase
rxn01484	N-Acetyl-D-glucosamine-6-phosphate amidohydrolase
rxn01485	D-Glucosamine 1-phosphate 1,6-phosphomutase
rxn01486	trans,trans-Farnesyl-diphosphateisopentenyl-diphosphate
rxn01492	ATPD-fructose-1-phosphate 6-phosphotransferase
rxn01504	(S)-3-Hydroxy-3-methylglutaryl-CoA hydro-lyase
rxn01507	2''-Deoxyadenosine 5''-monophosphate phosphohydrolase
rxn01509	ATP(d)GMP phosphotransferase
rxn01512	ATPnucleoside-diphosphate phosphatransferase
rxn01513	ATPdTMP phosphotransferase
rxn01514	dTTP nucleotidohydrolase
rxn01517	ATPdTMP phosphotransferase
rxn01519	dUTP nucleotidohydrolase
rxn01520	5,10-MethylenetetrahydrofolatedUMP C-methyltransferase
rxn01521	5''-nucleotidase (dUMP)
rxn01522	xanthineNAD+ oxidoreductase
rxn01538	ATPthiamine phosphotransferase
rxn01544	XMPpyrophosphate phosphoribosyltransferase
rxn01545	Xanthosine ribohydrolase
rxn01548	guanosineorthophosphate ribosyltransferase
rxn01573	L-IsoleucineNAD+ oxidoreductase(deaminating)
rxn01575	L-Isoleucine2-oxoglutarate aminotransferase
rxn01578	L-PipecolateNAD+ 2-oxidoreductase
rxn01579	L-PipecolateNADP+ 2-oxidoreductase
rxn01580	L-Pipecolateoxygen 1,6-oxidoreductase
rxn01581	L-Pipecolate(acceptor) 1,6-oxidoreductase
rxn01602	DihydrofolateNADP+ oxidoreductase
rxn01603	7,8-dihydropteroateL-glutamate ligase (ADP-forming)
rxn01620	L-Fuculose-1-phosphate lactaldehyde-lyase
rxn01626	5,6-Dihydrouracil amidohydrolase
rxn01629	(S)-4-Amino-5-oxopentanoate 4,5-aminomutase
rxn01631	5-Aminopentanoate2-oxoglutarate aminotransferase
rxn01635	1-Pyrroline-4-hydroxy-2-carboxylate aminohydrolase (decyclizing)
rxn01636	N2-Acetyl-L-ornithineL-glutamate N-acetyltransferase
rxn01637	N2-Acetyl-L-ornithine2-oxoglutarate aminotransferase
rxn01639	N-Formimino-L-glutamate formiminohydrolase
rxn01640	N-Formimino-L-glutamate iminohydrolase
rxn01642	4-imidazolone-5-propanoate amidohydrolase
rxn01643	L-Aspartate-4-semialdehydeNADP+ oxidoreductase (phosphorylating)
rxn01644	L-Aspartate-4-semialdehyde hydro-lyase (adding pyruvate and
rxn01646	N-Ribosylnicotinamideorthophosphate ribosyltransferase
rxn01647	Nicotinate D-ribonucleosideorthophosphate ribosyltransferase
rxn01649	Xanthosineorthophosphate ribosyltransferase
rxn01653	5-Formyltetrahydrofolate cyclo-ligase (ADP-forming)
rxn01664	2-Aminoadipate 6-semialdehyde
rxn01671	ATPN-ribosylnicotinamide 5''-phosphotransferase
rxn01672	dCTP aminohydrolase
rxn01673	ATPnucleoside-diphosphate phosphatransferase
rxn01675	dTTPalpha-D-glucose-1-phosphate thymidylyltransferase
rxn01678	ATPnucleoside-diphosphate phosphatransferase
rxn01682	(1S,2R)-1-C-(indol-3-yl)glycerol 3-phosphate
rxn01729	glutarate-semialdehydeNAD+ oxidoreductase
rxn01730	GlutarateCoA ligase (ADP-forming)
rxn01739	ATPshikimate 3-phosphotransferase
rxn01740	ShikimateNADP+ 5-oxidoreductase
rxn01746	Allantoate amidinohydrolase
rxn01748	Allantoin amidohydrolase
rxn01790	(R)-PantoateNADP+ 2-oxidoreductase
rxn01791	(R)-Pantoatebeta-alanine ligase (AMP-forming)
rxn01799	deoxyuridineorthophosphate 2-deoxy-D-ribosyltransferase
rxn01802	Glutaryl-CoA(acceptor) 2,3-oxidoreductase (decarboxylating)
rxn01806	Nitrous-oxide(acceptor) oxidoreductase (NO-forming)
rxn01807	ATPpyridoxal 5''-phosphotransferase
rxn01816	O-Succinyl-L-homoserine succinate-lyase (adding cysteine)
rxn01819	NG,NG-Dimethyl-L-arginine dimethylamidohydrolase
rxn01825	Homogentisateoxygen 1,2-oxidoreductase (decyclizing)
rxn01827	4-Hydroxyphenylpyruvateoxygen oxidoreductase
rxn01834	(R)-S-Lactoylglutathione methylglyoxal-lyase (isomerizing)
rxn01840	PhenylacetaldehydeNAD+ oxidoreductase
rxn01843	2-phenylacetamide amidohydrolase
rxn01851	4-aminobutanalNAD+ 1-oxidoreductase
rxn01858	Deoxyadenosine aminohydrolase
rxn01859	Deoxyadenosineorthophosphate ribosyltransferase
rxn01867	p-cumic alcoholNAD+ oxidoreductase
rxn01868	p-Cumic alcoholNADP+ oxidoreductase
rxn01870	D-Fructose 1-phosphate D-glyceraldehyde-3-phosphate-lyase
rxn01871	acetyl-CoAenzyme N6-(dihydrolipoyl)lysine S-acetyltransferase
rxn01872	succinyl-CoAenzyme N6-(dihydrolipoyl)lysine S-succinyltransferase
rxn01917	ATPN-acetyl-L-glutamate 5-phosphotransferase
rxn01921	ATP2-dehydro-D-gluconate 6-phosphate
rxn01923	2-Methylpropanoyl-CoAoxygen 2,3-oxidoreductase
rxn01924	2-Methylpropanoyl-CoA(acceptor) 2,3-oxidoreductase
rxn01925	2-methylpropanoyl-CoAenzyme N6-(dihydrolipoyl)lysine
rxn01930	3-Hydroxy-L-kynurenine hydrolase
rxn01945	4-hydroxyphenylacetate,NADHoxygen oxidoreductase (3-hydroxylating)
rxn01961	Xanthosine 5''-phosphate phosphohydrolase
rxn01962	XTP pyrophosphohydrolase
rxn01964	L-Serine hydro-lyase (adding indoleglycerol-phosphate)
rxn01973	N-Succinyl-LL-2,6-diaminoheptanedioate amidohydrolase
rxn01974	LL-2,6-Diaminoheptanedioate 2-epimerase
rxn01975	beta-D-Glucose-6-phosphateNADP+ 1-oxoreductase
rxn01977	alpha-D-Glucose 6-phosphate ketol-isomerase
rxn01985	Deoxyinosineorthophosphate ribosyltransferase
rxn01987	Deoxyribokinase
rxn01996	(R)-2-Methyl-3-oxopropanoyl-CoA 2-epimerase
rxn01997	dTDPglucose 4,6-hydro-lyase
rxn02000	dTDP-4-dehydro-6-deoxy-D-glucose 3,5-epimerase
rxn02003	dTDP-6-deoxy-L-mannoseNADP+ 4-oxidoreductase
rxn02005	trehalose transport via PEPPyr PTS
rxn02008	UDP-N-acetylmuramoyl-L-alanineD-glutamate ligase(ADP-forming)
rxn02011	UDP-N-acetylmuramoyl-L-alanyl-D-glutamatemeso-2,6-
rxn02028	TrimethylaminoacetateL-homosysteine S-methyltransferase
rxn02056	S-Adenosyl-L-methionineuroporphyrin-III C-methyltransferase
rxn02071	D-Prolineoxygen oxidoreductase (deaminating)
rxn02085	4,5-Dihydro-4-oxo-5-imidazolepropanoate hydro-lyase
rxn02112	(R,R)-Butane-2,3-diolNAD+ oxidoreductase
rxn02122	D-GlucuronolactoneNAD+ oxidoreductase
rxn02143	Succinyl-CoA3-oxoadipate CoA-transferase
rxn02144	4-Carboxymethylbut-3-en-4-olide enol-lactonohydrolase
rxn02155	ATPnicotinamide-nucleotide adenylyltransferase
rxn02159	L-HistidinolNAD+ oxidoreductase
rxn02160	L-Histidinol-phosphate phosphohydrolase
rxn02166	4-Nitrophenyl phosphate phosphohydrolase
rxn02167	(S)-3-Hydroxybutanoyl-CoA hydro-lyase
rxn02168	(3R)-3-Hydroxybutanoyl-CoA hydro-lyase
rxn02175	ATPpantetheine-4''-phosphate adenylyltransferase
rxn02177	Isochorismate pyruvate-hydrolase
rxn02185	2-Acetolactate pyruvate-lyase (carboxylating)
rxn02186	2,3-Dihydroxy-3-methylbutanoateNADP+ oxidoreductase (isomerizing)
rxn02187	2-Acetolactate methylmutase
rxn02190	5,6-Dihydrothymine amidohydrolase
rxn02200	2-Amino-4-hydroxy-6-hydroxymethyl-7,8-dihydropteridine4-
rxn02201	2-Amino-4-hydroxy-6-hydroxymethyl-7,8-dihydropteridine-
rxn02212	2-Dehydro-3-deoxy-D-arabino-heptonate 7-phosphate phosphate-lyase
rxn02213	3-Dehydroquinate hydro-lyase
rxn02222	Indole-3-acetamide amidohydrolase
rxn02264	Hydroxymethylbilane hydro-lyase(cyclizing)
rxn02268	(S)-2-methylbutanoyl-CoAoxygen 2,3-oxidoreductase
rxn02270	(S)-2-methylbutanoyl-CoAacceptor 2,3-oxidoreductase
rxn02271	(S)-2-methylbutanoyl-CoAenzyme N6-(dihydrolipoyl)lysine
rxn02275	4-Guanidinobutanamide amidohydrolase
rxn02276	4-Maleylacetoacetate cis-trans-isomerase
rxn02277	7,8-Diaminononanoatecarbon-dioxide cyclo-ligase
rxn02285	UDP-N-acetylmuramateNADP+ oxidoreductase
rxn02286	UDP-N-acetylmuramateL-alanine ligase (ADP-forming)
rxn02287	S-Adenosyl-L-methionineuroporphyrin-III C-methyltransferase
rxn02288	Uroporphyrinogen-III carboxy-lyase
rxn02297	6-Carboxyhexanoyl-CoAL-alanine C-carboxyhexanoyltransferase
rxn02302	O-Acetyl-L-homoserine succinate-lyase (adding cysteine)
rxn02303	Coproporphyrinogenoxygen oxidoreductase(decarboxylating)
rxn02304	Protoporphyrinogen-IXoxygen oxidoreductase
rxn02305	2-Methyl-4-amino-5-hydroxymethylpyrimidine-diphosphate4-methyl-5-
rxn02312	S-Adenosyl-L-methionine8-amino-7-oxononanoate aminotransferase
rxn02314	ATPD-tagatose-6-phosphate 1-phosphotransferase
rxn02320	5-Amino-2-oxopentanoate2-oxoglutarate aminotransferase
rxn02331	2-Dehydro-3-deoxy-D-octonate-8-phosphate
rxn02339	4-Hydroxy-L-glutamate2-oxoglutarate aminotransferase
rxn02341	N-[(R)-4''-Phosphopantothenoyl]-L-cysteine carboxy-lyase
rxn02342	2-(alpha-Hydroxyethyl)thiamine diphosphatelipoamide
rxn02345	(S)-3-Hydroxybutanoyl-CoA 3-epimerase
rxn02359	trans-4-Hydroxy-L-prolineNAD+ oxidoreductase
rxn02360	trans-4-Hydroxy-L-proline 2-epimerase
rxn02363	3-Hydroxyphenylacetate,NADHoxygen oxidoreductase (3-hydroxylating)
rxn02366	3,4-Dihydroxyphenylacetateoxygen 2,3-oxidoreductase (decyclizing)
rxn02369	2-Carboxy-2,5-dihydro-5-oxofuran-2-acetate lyase (decyclizing)
rxn02373	L-Glutamate-5-semialdehydeNADP+ 5-oxidoreductase (phosphorylationg)
rxn02374	L-glutamate 5-semialdehyde dehydratase (spontaneous)
rxn02376	3-Carboxy-1-hydroxypropyl-ThPPlipoamde
rxn02380	beta-D-Glucose 6-phosphate ketol-isomerase
rxn02402	Nicotinate-nucleotidepyrophosphate phosphoribosyltransferase
rxn02404	3-Deoxy-D-manno-octulosonate-8-phosphate 8-phosphohydrolase
rxn02405	CTP3-deoxy-D-manno-octulosonate cytidylyltransferase
rxn02440	GDP-6-deoxy-D-mannoseNADP+ 4-oxidoreductase
rxn02465	N-Acetyl-L-glutamate-5-semialdehydeNADP+ 5-oxidoreductase
rxn02473	D-erythro-1-(Imidazol-4-yl)glycerol 3-phosphate hydro-lyase
rxn02474	5-amino-6-(5-phosphoribitylamino)uracilNADP+ 1''-oxidoreductase
rxn02475	2,5-Diamino-6-hydroxy-4-(5-phosphoribosylamino)-pyrimidine
rxn02476	Phosphoenolpyruvate3-phosphoshikimate
rxn02483	4-Carboxymuconolactone carboxy-lyase
rxn02484	ATP4-amino-5-hydroxymethyl-2-methylpyrimidine 5-phosphotransferase
rxn02503	ATP2-amino-4-hydroxy-6-hydroxymethyl-7,8-dihydropteridine
rxn02504	2-Amino-4-hydroxy-6-(D-erythro-1,2,3-trihydroxypropyl)-7,8-
rxn02507	1-(2-Carboxyphenylamino)-1-deoxy-D-ribulose-5-phosphate
rxn02508	N-(5-Phospho-beta-D-ribosyl)anthranilate ketol-isomerase
rxn02518	2''-Deoxyinosine-5''-triphosphate pyrophosphohydrolase
rxn02569	ATPselenide, water phosphotransferase
rxn02632	(S,S)-Butane-2,3-diolNAD+ oxidoreductase
rxn02666	L-2-amino-3-oxobutanoate decarboxylation (spontaneous)
rxn02680	Octanoyl-CoAacetyl-CoA C-acyltransferase
rxn02774	S-Adenosyl-L-methionineuroporphyrin-III C-methyltransferase
rxn02775	S-Adenosyl-L-methionineprecorrin-4 C20-methyltransferase
rxn02782	2,5-Dihydro-5-oxofuran-2-acetate lyase (decyclizing)
rxn02789	2-Isopropylmalate hydro-lyase
rxn02791	(5-Glutamyl)-peptideamino-acid 5-glutamyltransferase
rxn02792	(5-Glutamyl)-peptideamino-acid 5-glutamyltransferase
rxn02804	myristoyl-CoAacetylCoA C-myristoyltransferase
rxn02811	3-Isopropylmalate hydro-lyase
rxn02831	O-SuccinylbenzoateCoA ligase (AMP-forming)
rxn02834	Phosphoribosyl-ATP pyrophosphohydrolase
rxn02835	1-(5-phospho-D-ribosyl)-AMP 1,6-hydrolase
rxn02842	2-deoxy-D-gluconate 3-dehydrogenase
rxn02853	Imidazole acetaldehydeNAD+ oxidoreductase
rxn02866	3-Methylbutanoyl-CoA(acceptor) 2,3-oxidoreductase
rxn02867	3-methylbutanoyl-CoAenzyme N6-(dihydrolipoyl)lysine
rxn02875	N-Acetylmuramoyl-Ala amidohydrolase
rxn02883	rxn02883
rxn02889	3-Methylcrotonoyl-CoAcarbon-dioxide ligase (ADP-forming)
rxn02895	5-Phospho-D-ribosylamineglycine ligase (ADP-forming)
rxn02897	Nicotinate-nucleotidedimethylbenzimidazole
rxn02898	O-Succinylbenzoyl-CoA 1,4-dihydroxy-2-naphthoate-lyase
rxn02900	(2-Aminoethyl)phosphonatepyruvate aminotransferase
rxn02911	(S)-3-Hydroxydodecanoyl-CoA hydro-lyase
rxn02914	3-Phosphoserine2-oxoglutarate aminotransferase
rxn02916	6-Amino-2-oxohexanoate cyclation
rxn02925	L-Alanine3-oxopropanoate aminotransferase
rxn02927	N2-succinyl-L-arginine iminohydrolase (decarboxylating)
rxn02929	2,3,4,5-TetrahydrodipicolinateNADP+ oxidoreductase
rxn02933	(2S,3S)-3-hydroxy-2-methylbutanoyl-CoANAD+ oxidoreductase
rxn02934	(2S,3S)-3-Hydroxy-2-methylbutanoyl-CoA hydro-liase
rxn02937	2-(Formamido)-N1-(5-phosphoribosyl)acetamidine cyclo-ligase
rxn02938	1-(5-Phospho-D-ribosyl)-5-amino-4-imidazolecarboxylate carboxy-lyase
rxn02939	4-phospho-D-erythronateNAD+ 2-oxidoreductase
rxn02944	N2-succinyl-L-ornithine2-oxoglutarate 5-aminotransferase
rxn02946	cis-4-Hydroxy-D-prolineoxygen oxidoreductase (deaminating)
rxn02949	(S)-3-Hydroxyisobutyryl-CoA hydro-lyase
rxn02950	(S)-3-Methyl-2-oxopentanoate[dihydrolipoyllysine-residue
rxn02971	2-Oxo-2,5-dihydrofuran-5-acetate delta3-delat2-isomerase
rxn02986	2-Amino-4-hydroxy-6-(erythro-1,2,3-trihydroxypropyl)
rxn02988	quinolinate synthase
rxn03004	10-Formyltetrahydrofolate5''-phosphoribosylglycinamide
rxn03012	rxn03012
rxn03031	Succinyl-CoA2,3,4,5-tetrahydropyridine-2,6-dicarboxylate
rxn03040	5-Carboxymethyl-2-hydroxymuconate
rxn03052	5-Methyltetrahydropteroyltri-L-glutamateL-homocysteine
rxn03055	5-carboxymethyl-2-hydroxymuconic-semialdehydeNAD+ oxidoreductase
rxn03057	5-Methylthio-5-deoxy-D-ribose-1-phosphate ketol-isomerase
rxn03060	2-Hydroxybutane-1,2,3-tricarboxylate hydro-lyase
rxn03061	(2S,3R)-3-Hydroxybutane-1,2,3-tricarboxylate hydro-lyase
rxn03062	3-IsopropylmalateNAD+ oxidoreductase
rxn03068	(R)-2,3-Dihydroxy-3-methylbutanoateNADP+ oxidoreductase
rxn03080	6,7-Dimethyl-8-(1-D-ribityl)lumazine6,7-dimethyl-8-(1-D-ribityl)
rxn03084	5''-PhosphoribosylformylglycinamideL-glutamine amido-ligase
rxn03087	N-Succinyl-L-2,6-diaminoheptanedioate2-ocoglytarate
rxn03108	ATP4-amino-2-methyl-5-phosphomethylpyrimidine phosphotransferase
rxn03130	UDP-2,3-bis(3-hydroxytetradecanoyl)glucosamine diphosphatase
rxn03135	Imidazole-glycerol-3-phosphate synthase
rxn03136	1-(5''-Phosphoribosyl)-5-amino-4-(N-succinocarboxamide)-imidazole
rxn03137	10-Formyltetrahydrofolate5''-phosphoribosyl-5-amino-4-
rxn03146	UDP-3-O-acetylglucosamine deacetylase
rxn03147	1-(5-Phosphoribosyl)-5-amino-4-carboxyimidazoleL-aspartate ligase
rxn03150	alpha-ribazole 5-phosphate phosphatase
rxn03159	UDP-2,3-bis(3-hydroxytetradecanoyl)-beta-D-glucosamine2,3-bis-(3-
rxn03164	UDP-N-acetylmuramoyl-L-alanyl-D-glutamyl-meso-2,6-
rxn03167	2-Amino-4-hydroxy-6-(erythro-1,2,3-trihydroxypropyl)
rxn03174	2-Amino-4-hydroxy-6-(erythro-1,2,3-trihydroxypropyl)
rxn03175	N-(5''-Phospho-D-ribosylformimino)-5-amino-1-
rxn03181	ATP2,3,2'',3''-tetrakis(3-hydroxytetradecanoyl)-D-glucosaminyl-beta-
rxn03182	3-deoxy-D-manno-octulosonic acid transferase
rxn03188	3-Ureidoisobutyrate amidohydrolase
rxn03194	(S)-2-Aceto-2-hydroxybutanoate pyruvate-lyase (carboxylating)
rxn03236	4a-hydroxytetrahydrobiopterin hydro-lyase
rxn03239	(S)-3-Hydroxyhexadecanoyl-CoANAD+ oxidoreductase
rxn03240	(S)-3-Hydroxyhexadecanoyl-CoA hydro-lyase
rxn03241	(S)-3-Hydroxytetradecanoyl-CoA hydro-lyase
rxn03242	(S)-3-Hydroxydodecanoyl-CoANAD+ oxidoreductase
rxn03243	Decanoyl-CoAacetyl-CoA C-acyltransferase
rxn03244	(S)-Hydroxydecanoyl-CoANAD+ oxidoreductase
rxn03245	(S)-Hydroxydecanoyl-CoA hydro-lyase
rxn03246	(S)-Hydroxyoctanoyl-CoANAD+ oxidoreductase
rxn03247	(S)-Hydroxyoctanoyl-CoA hydro-lyase
rxn03248	Hexanoyl-CoAacetyl-CoA C-acyltransferase
rxn03249	(S)-Hydroxyhexanoyl-CoANAD+ oxidoreductase
rxn03250	(S)-Hydroxyhexanoyl-CoA hydro-lyase
rxn03384	Uroporphyrinogen I carboxy-lyase
rxn03393	Octaprenyl-hydroxybenzoate decarboxylase
rxn03394	rxn03394
rxn03395	2-octaprenyl-6-hydroxyphenol methylase
rxn03397	UDP-L-rhamnoseflavonol-3-O-D-glucoside L-rhamnosyltransferase
rxn03406	Undecaprenyl-diphospho-N-acetylmuramoyl-(N-acetylglucosamine)-
rxn03407	Undecaprenyl-diphospho-N-acetylmuramoyl-(N-acetylglucosamine)-
rxn03408	UDP-N-acetylglucosamine-N-acetylmuramyl-(pentapeptide)pyrophosphoryl-undecaprenol N-acetylglucosamine transferase
rxn03409	Undecaprenyl-diphospho-N-acetylmuramoyl-(N-acetylglucosamine)-
rxn03419	Formamidopyrimidine nucleoside triphosphate 7,8-8,9-dihydrolase
rxn03421	GTP 7,8-8,9-dihydrolase
rxn03422	N-succinyl-L-glutamate 5-semialdehydeNAD+ oxidoreductase
rxn03433	(S)-3-Hydroxyisobutyryl-CoA hydrolase
rxn03435	(R)-2,3-Dihydroxy-3-methylpentanoateNADP+ oxidoreductase
rxn03436	(S)-2-Aceto-2-hydroxybutanoateNADP+ oxidoreductase (isomerizing)
rxn03437	(R)-2,3-Dihydroxy-3-methylpentanoate hydro-lyase
rxn03439	3-deoxy-D-manno-octulosonic acid transferase
rxn03445	O-Phospho-4-hydroxy-L-threonine2-oxoglutarate aminotransferase
rxn03446	O-Phospho-4-hydroxy-L-threonine phospho-lyase (adding water)
rxn03491	S-Adenosyl-L-methionine1-precorrin-6Y C5,15-methyltransferase
rxn03492	precorrin-6YNADP+ oxidoreductase
rxn03511	ADP-D-glycero-D-manno-heptose 6-epimerase
rxn03512	Precorrin 8X 11,12-methylmutase
rxn03513	S-Adenosyl-L-methionineprecorrin-3B C17-methyltransferase
rxn03514	S-adenosyl-L-methionineprecorrin-4 C11 methyltransferase
rxn03532	precorrin-3A,NADHoxygen oxidoreductase (20-hydroxylating)
rxn03535	ATPcob(I)yrinic acid-a,c-diamide Cobeta-adenosyltransferase
rxn03536	Adenosyl cobinamide kinase
rxn03537	Adenosyl cobinamide phosphate guanyltransferase
rxn03538	Adenosylcobalamin 5''-phosphate synthase
rxn03540	adenosylcobyric acid synthase (glutamine-hydrolysing)
rxn03541	adenosylcobinamide amidohydrolase
rxn03638	Acetyl-CoAD-glucosamine-1-phosphate N-acetyltransferase
rxn03839	AMID5
rxn03841	4-amino-4-deoxychorismate pyruvate-lyase
rxn03843	Farnesyl diphosphateIsopentenyl diphosphate farnesyl transferase
rxn03869	Acylamide aminohydrolase
rxn03884	2-dehydro-3-deoxy-D-gluconate-6-phosphate
rxn03891	trans-hexaprenyltranstransferase
rxn03892	PPTT
rxn03893	Hydroxybenzoate octaprenyltransferase
rxn03897	benzoate 1,2-dioxygenase
rxn03900	ATPundecaprenol phosphotransferase
rxn03901	Undecaprenyl-diphosphate phosphohydrolase
rxn03903	UDPMurAc(oyl-L-Ala-D-gamma-Glu-L-Lys-D-Ala-D-Ala)undecaprenyl-
rxn03904	UDPMurAc(oyl-L-Ala-D-gamma-Glu-L-Lys-D-Ala-D-Ala)undecaprenyl-
rxn03907	CTP 2-C-Methyl-D-erythritol 4-phosphate cytidylyltransferase
rxn03908	ATP 4-(Cytidine 5''-diphospho)-2-C-methyl-D-erythritol
rxn03909	1-Deoxy-D-xylulose-5-phosphate pyruvate-lyase (carboxylating)
rxn03910	2-Phospho-4-(cytidine 5''-diphospho)-2-C-methyl-D-erythritol
rxn03916	D-glycero-D-manno-hepose 1-phosphate adenyltransferase
rxn03917	sedoheptulose 7-phosphate isomerase
rxn03918	D-glycero-D-manno-heptose 7-phosphate kinase
rxn03919	D-glycero-D-manno-heptose 1,7-bisphosphate phosphatase
rxn03933	UDP-N-acetylglucosamine-N-acetylmuramyl-(pentapeptide)pyrophosphoryl-undecaprenol N-acetylglucosamine transferase
rxn03951	NAD-dependent threonine 4-phosphate dehydrogenase
rxn03958	1-Deoxy-D-xylulose-5-phosphate isomeroreductase
rxn03974	FMNH2NAD+ oxidoreductase
rxn03975	FMNH2NADP+ oxidoreductase
rxn03990	nitric oxide, NAD(P)H2oxygen oxidoreductase
rxn03991	nitric oxide, NADPH2oxygen oxidoreductase
rxn04046	S-adenosyl-L-methioninecobalt-factor-II C20-methyltransferase
rxn04047	precorrin-3B C17-methyltransferase
rxn04048	cobalt-precorrin-4 methyltransferase
rxn04050	precorrin-6A reductase
rxn04052	precorrin-8X methylmutase
rxn04070	pyridoxine 5''-phosphate synthase
rxn04092	D-alanineoxygen oxidoreductase (deaminating)
rxn04093	sarcosineoxygen oxidoreductase (deaminating)
rxn04113	isopentenyl-diphosphateNAD(P)+ oxidoreductase
rxn04132	rxn04132
rxn04133	rxn04133
rxn04139	2-Octaprenyl-3-methyl-6-methoxy-1,4-benzoquinone ,NADPH2oxygen
rxn04308	di-trans,poly-cis-Decaprenyl-diphosphateisopentenyl-diphosphate
rxn04384	adenosylcobyric acid(R)-1-aminopropan-2-yl phosphate ligase
rxn04385	L-threonine-O-3-phosphate carboxy-lyase
rxn04413	rxn04413
rxn04456	rxn04456
rxn04457	rxn04457
rxn04674	rxn04674
rxn04704	coproporphyrinogen-IIIS-adenosyl-L-methionine
rxn04750	(S)-3-hydroxyacyl-CoANAD+ oxidoreductase
rxn04783	glycinamide ribonucleotide transformylase
rxn04786	L-2,4-diaminobutyrate2-oxoglutarate 4-aminotransferase
rxn04954	5-methyltetrahydrofolateNAD+ oxidoreductase
rxn04989	L-phenylalanine,tetrahydrobiopterinoxygen
rxn04996	dimethyallyl diphosphateNADP+ oxidoreductase
rxn05003	S-adenosyl-L-methionine2-nonaprenyl-3-methyl-5-hydroxy-6-methoxy-
rxn05029	ATPcobinamide Cobeta-adenosyltransferase
rxn05030	di-trans,poly-cis-decaprenyl-diphosphateisopentenyl-diphosphate
rxn05039	pyrimidine phosphatase
rxn05040	3,4-Dihydroxy-2-butanone 4-phosphate synthase
rxn05054	adenosylcobyric acid(R)-1-aminopropan-2-ol ligase (ADP-forming)
rxn05063	carbamate hydro-lyase
rxn05064	carbamate hydro-lyase
rxn05091	1,2-dihydroxy-5-(methylthio)pent-1-en-3-oneoxygen oxidoreductase
rxn05092	1,2-dihydroxy-5-(methylthio)pent-1-en-3-oneoxygen oxidoreductase
rxn05104	S-Methyl-5-thio-D-ribulose-1-phosphate hydro-lyase
rxn05105	2,3-diketo-5-methylthiopentyl-1-phosphate enolase
rxn05106	2-hydroxy-3-keto-5-methylthiopentenyl-1-phosphate phophatase
rxn05107	5-(Methylthio)-2,3-dioxopentyl-phosphate phosphohydrolase
rxn05108	2-keto-4-methylthiobutyrate transamination
rxn05116	rxn05116
rxn05118	rxn05118
rxn05145	Orthophosphate-ABC transport
rxn05146	L-Glutamate-ABC transport
rxn05147	D-Glucose-ABC transport
rxn05149	Manganese-ABC transport
rxn05150	Zinc-ABC transport
rxn05151	L-Lysine-ABC transport
rxn05152	L-Aspartate-ABC transport
rxn05153	Sulfate-ABC transport
rxn05154	L-Arginine-ABC transport
rxn05155	L-Glutamine-ABC transport
rxn05156	L-Ornithine-ABC transport
rxn05159	Choline-ABC transport
rxn05160	D-Ribose ABC transport
rxn05161	L-Leucine-ABC transport
rxn05163	Putrescine-ABC transport
rxn05164	L-Histidine-ABC transport
rxn05165	L-Proline-ABC transport
rxn05167	D-Xylose-ABC transport
rxn05168	L-Valine-ABC transport
rxn05169	L-Threonine-ABC transport
rxn05171	Nitrate-ABC transport
rxn05172	Taurine-ABC transport
rxn05174	Nickel-ABC transport
rxn05175	Spermidine-ABC transport
rxn05176	Thiosulfate-ABC transport
rxn05179	L-Isoleucine-ABC transport
rxn05180	Carnitine-ABC transport
rxn05181	Betaine-ABC transport
rxn05183	D-Methionine-ABC transport
rxn05187	Vitamin ABC transport
rxn05188	Ferrichrome ABC transport
rxn05190	Fe-enterobactin-ABC transport
rxn05195	Fe3+-ABC transport
rxn05197	Uracil ion-coupled transport
rxn05198	Cytidine ion-coupled transport
rxn05199	Uridine ion-coupled transport
rxn05201	Hypoxanthine ion-coupled transport
rxn05202	Xanthine ion-coupled transport
rxn05203	Guanine ion-coupled transport
rxn05204	Guanosine ion-coupled transport
rxn05206	Potassium uptake
rxn05209	Proton sodium antiport
rxn05211	citrate uptake
rxn05214	Citrate-Mg2+H+ symporter
rxn05215	Sodium-alaninie symporter
rxn05217	Aspartate-H+ symport
rxn05219	L-Methionine ABC transport
rxn05221	Na+proline symport
rxn05226	Glucose-phosphotransferase (PTS) system
rxn05229	NCAIR synthetase and NCAIR mutase
rxn05231	Ribonucleotide reductase ADP
rxn05232	Ribonucleotide reductase ATP
rxn05233	Ribonucleotide reductase GDP
rxn05234	Ribonucleotide reductase GTP
rxn05235	Ribonucleotide reductase CTP
rxn05236	Ribonucleotide reductase UTP
rxn05237	Cysteine uptake
rxn05239	adenosine 3'',5''-bisphosphate,sulfiteoxidized-thioredoxin oxidoreductase
rxn05240	Branched-chain amino acidNa+ symporter (Leucine)
rxn05241	Branched-chain amino acidNa+ symporter (Isoleucine)
rxn05242	Branched-chain amino acidNa+ symporter (Valine)
rxn05243	Branched chain amino acidH+ symporter (Leucine)
rxn05244	Branched chain amino acidH+ symporter (Isoleucine)
rxn05247	FACOAL140(ISO)
rxn05248	FACOAL150(anteiso)
rxn05249	FACOAL150(ISO)
rxn05250	FACOAL160(ISO)
rxn05251	FACOAL170(anteiso)
rxn05252	FACOAL170(ISO)
rxn05256	APSPTi
rxn05287	GGTT
rxn05289	TRDR
rxn05293	MECDPDH
rxn05294	DNA synthesis
rxn05295	mRNA synthesis
rxn05296	Protein synthesis (B. subtilis)
rxn05297	GLUt2
rxn05298	GLUt4i
rxn05300	THRt2
rxn05301	TYRt6
rxn05304	CYSTabc
rxn05305	LYSt3r
rxn05306	PHEt6
rxn05307	SERt2
rxn05312	PIt6
rxn05313	PIt8
rxn05315	ZN2t4
rxn05316	INSt2r
rxn05318	ADNt2r
rxn05319	H2Ot5
rxn05322	Butyryl-[acyl-carrier protein]malonyl-CoA
rxn05323	Tetradecanoyl-[acyl-carrier protein]malonyl-CoA
rxn05324	Dodecanoyl-[acyl-carrier protein]malonyl-CoA
rxn05325	Octanoyl-[acyl-carrier protein]malonyl-CoA
rxn05326	Hexanoyl-[acyl-carrier protein]malonyl-CoA
rxn05327	Decanoyl-[acyl-carrier protein]malonyl-CoA
rxn05328	Hexadecanoyl-[acyl-carrier protein]malonyl-CoA
rxn05329	(3R)-3-Hydroxybutanoyl-[acyl-carrier-protein] hydro-lyase
rxn05330	(3R)-3-Hydroxybutanoyl-[acyl-carrier-protein] hydro-lyase
rxn05331	(3R)-3-Hydroxybutanoyl-[acyl-carrier-protein] hydro-lyase
rxn05332	(3R)-3-Hydroxypalmitoyl-[acyl-carrier-protein] hydro-lyase
rxn05333	(3R)-3-Hydroxybutanoyl-[acyl-carrier-protein] hydro-lyase
rxn05334	(3R)-3-Hydroxybutanoyl-[acyl-carrier-protein] hydro-lyase
rxn05335	(3R)-3-Hydroxypalmitoyl-[acyl-carrier-protein] hydro-lyase
rxn05336	(3R)-3-Hydroxypalmitoyl-[acyl-carrier-protein]NADP+ oxidoreductase
rxn05337	(3R)-3-Hydroxyhexanoyl-[acyl-carrier-protein]NADP+ oxidoreductase
rxn05338	(3R)-3-Hydroxydecanoyl-[acyl-carrier-protein]NADP+ oxidoreductase
rxn05339	(3R)-3-Hydroxybutanoyl-[acyl-carrier protein]NADP+ oxidoreductase
rxn05340	(3R)-3-Hydroxydodecanoyl-[acyl-carrier-protein]NADP+ oxidoreductase
rxn05341	(3R)-3-Hydroxyoctanoyl-[acyl-carrier-protein]NADP+ oxidoreductase
rxn05342	(3R)-3-Hydroxytetradecanoyl-[acyl-carrier-protein]NADP+
rxn05343	Octanoyl-[acyl-carrier protein]malonyl-[acyl-carrier-protein]
rxn05344	Tetradecanoyl-[acyl-carrier protein]malonyl-[acyl-carrier-protein]
rxn05345	dodecanoyl-[acyl-carrier-protein]malonyl-[acyl-carrier-protein]
rxn05346	butyryl-[acyl-carrier protein]malonyl-[acyl-carrier-protein]
rxn05347	Acyl-[acyl-carrier-protein]malonyl-[acyl-carrier-protein]
rxn05348	Decanoyl-[acyl-carrier protein]malonyl-[acyl-carrier-protein]
rxn05349	acetyl-CoA[acyl-carrier-protein] S-acetyltransferase
rxn05350	hexanoyl-[acyl-carrier protein]malonyl-[acyl-carrier-protein]
rxn05358	2-methylbutanoyl-CoA[acyl-carrier-protein] transferase
rxn05359	4-methyl-3-oxo-hexanoyl-ACPmalonyl-[acyl-carrier-protein] C-acyltransferase (decarboxylating)
rxn05360	4-methyl-3-oxo-hexanoyl-ACPNADP+ oxidoreductase
rxn05361	4-methyl-3-hydroxy-hexanoyl-ACP hydro-lyase
rxn05363	4-methyl-hexanoyl-ACPmalonyl-[acyl-carrier-protein] C-acyltransferase (decarboxylating)
rxn05364	6-methyl-3-oxo-octanoyl-ACPNADP+ oxidoreductase
rxn05365	6-methyl-3-hydroxy-octanoyl-ACP hydro-lyase
rxn05367	6-methyl-octanoyl-ACPmalonyl-[acyl-carrier-protein] C-acyltransferase (decarboxylating)
rxn05368	8-methyl-3-oxo-decanoyl-ACPNADP+ oxidoreductase
rxn05369	8-methyl-3-hydroxy-decanoyl-ACP hydro-lyase
rxn05371	8-methyl-decanoyl-ACPmalonyl-[acyl-carrier-protein] C-acyltransferase (decarboxylating)
rxn05372	10-methyl-3-oxo-dodecanoyl-ACPNADP+ oxidoreductase
rxn05373	10-methyl-3-hydroxy-dodecanoyl-ACP hydro-lyase
rxn05375	10-methyl-dodecanoyl-ACPmalonyl-[acyl-carrier-protein] C-acyltransferase (decarboxylating)
rxn05376	12-methyl-3-oxo-tetra-decanoyl-ACPNADP+ oxidoreductase
rxn05377	12-methyl-3-hydroxy-tetra-decanoyl-ACP hydro-lyase
rxn05379	12-methyl-tetra-decanoyl-ACPmalonyl-[acyl-carrier-protein] C-acyltransferase (decarboxylating)
rxn05380	14-methyl-3-oxo-hexa-decanoyl-ACPNADP+ oxidoreductase
rxn05381	14-methyl-3-hydroxy-hexa-decanoyl-ACP hydro-lyase
rxn05383	3-methylbutanoyl-CoA[acyl-carrier-protein] transferase
rxn05384	3-methylbutanoyl-ACPmalonyl-[acyl-carrier-protein] C-acyltransferase (decarboxylating)
rxn05385	5-methyl-3-oxo-hexanoyl-ACPNADP+ oxidoreductase
rxn05386	5-methyl-3-hydroxy-hexanoyl-ACP hydro-lyase
rxn05388	5-methyl-hexanoyl-ACPmalonyl-[acyl-carrier-protein] C-acyltransferase (decarboxylating)
rxn05389	7-methyl-3-oxo-octanoyl-ACPNADP+ oxidoreductase
rxn05390	7-methyl-3-hydroxy-octanoyl-ACP hydro-lyase
rxn05392	7-methyl-octanoyl-ACPmalonyl-[acyl-carrier-protein] C-acyltransferase (decarboxylating)
rxn05393	9-methyl-3-oxo-decanoyl-ACPNADP+ oxidoreductase
rxn05394	9-methyl-3-hydroxy-decanoyl-ACP hydro-lyase
rxn05396	9-methyl-decanoyl-ACPmalonyl-[acyl-carrier-protein] C-acyltransferase (decarboxylating)
rxn05397	11-methyl-3-oxo-dodecanoyl-ACPNADP+ oxidoreductase
rxn05398	11-methyl-3-hydroxy-dodecanoyl-ACP hydro-lyase
rxn05400	11-methyl-dodecanoyl-ACPmalonyl-[acyl-carrier-protein] C-acyltransferase (decarboxylating)
rxn05401	13-methyl-3-oxo-tetra-decanoyl-ACPNADP+ oxidoreductase
rxn05402	13-methyl-3-hydroxy-tetra-decanoyl-ACP hydro-lyase
rxn05404	13-methyl-tetra-decanoyl-ACPmalonyl-[acyl-carrier-protein] C-acyltransferase (decarboxylating)
rxn05405	15-methyl-3-oxo-hexa-decanoyl-ACPNADP+ oxidoreductase
rxn05406	15-methyl-3-hydroxy-hexa-decanoyl-ACP hydro-lyase
rxn05408	2-methylpropionyl-CoA[acyl-carrier-protein] transferase
rxn05409	2-methylpropionyl-ACPmalonyl-[acyl-carrier-protein] C-acyltransferase (decarboxylating)
rxn05410	4-methyl-3-oxo-pentanoyl-ACPNADP+ oxidoreductase
rxn05411	4-methyl-3-hydroxy-pentanoyl-ACP hydro-lyase
rxn05413	4-methyl-pentanoyl-ACPmalonyl-[acyl-carrier-protein] C-acyltransferase (decarboxylating)
rxn05414	6-methyl-3-oxo-heptanoyl-ACPNADP+ oxidoreductase
rxn05415	6-methyl-3-hydroxy-heptanoyl-ACP hydro-lyase
rxn05417	6-methyl-heptanoyl-ACPmalonyl-[acyl-carrier-protein] C-acyltransferase (decarboxylating)
rxn05418	8-methyl-3-oxo-nonanoyl-ACPNADP+ oxidoreductase
rxn05419	8-methyl-3-hydroxy-nonanoyl-ACP hydro-lyase
rxn05421	8-methyl-nonanoyl-ACPmalonyl-[acyl-carrier-protein] C-acyltransferase (decarboxylating)
rxn05422	10-methyl-3-oxo-undecanoyl-ACPNADP+ oxidoreductase
rxn05423	10-methyl-3-hydroxy-undecanoyl-ACP hydro-lyase
rxn05425	10-methyl-undecanoyl-ACPmalonyl-[acyl-carrier-protein] C-acyltransferase (decarboxylating)
rxn05426	12-methyl-3-oxo-tridecanoyl-ACPNADP+ oxidoreductase
rxn05427	12-methyl-3-hydroxy-tridecanoyl-ACP hydro-lyase
rxn05429	12-methyl-tridecanoyl-ACPmalonyl-[acyl-carrier-protein] C-acyltransferase (decarboxylating)
rxn05430	14-methyl-3-oxo-pentadecanoyl-ACPNADP+ oxidoreductase
rxn05431	14-methyl-3-hydroxy-pentadecanoyl-ACP hydro-lyase
rxn05433	4-methyl-trans-hex-2-enoyl-ACPNAD+ oxidoreductase (A-specific)
rxn05434	6-methyl-trans-oct-2-enoyl-ACPNAD+ oxidoreductase (A-specific)
rxn05435	8-methyl-trans-dec-2-enoyl-ACPNAD+ oxidoreductase (A-specific)
rxn05436	10-methyl-trans-dodec-2-enoyl-ACPNAD+ oxidoreductase (A-specific)
rxn05437	12-methyl-trans-tetra-dec-2-enoyl-ACPNAD+ oxidoreductase (A-specific)
rxn05438	14-methyl-trans-hexa-dec-2-enoyl-ACPNAD+ oxidoreductase (A-specific)
rxn05439	5-methyl-trans-hex-2-enoyl-ACPNAD+ oxidoreductase (A-specific)
rxn05440	7-methyl-trans-oct-2-enoyl-ACPNAD+ oxidoreductase (A-specific)
rxn05441	9-methyl-trans-dec-2-enoyl-ACPNAD+ oxidoreductase (A-specific)
rxn05442	11-methyl-trans-dodec-2-enoyl-ACPNAD+ oxidoreductase (A-specific)
rxn05443	13-methyl-trans-tetra-dec-2-enoyl-ACPNAD+ oxidoreductase (A-specific)
rxn05444	15-methyl-trans-hexa-dec-2-enoyl-ACPNAD+ oxidoreductase (A-specific)
rxn05445	4-methyl-trans-pent-2-enoyl-ACPNAD+ oxidoreductase (A-specific)
rxn05446	6-methyl-trans-hept-2-enoyl-ACPNAD+ oxidoreductase (A-specific)
rxn05447	8-methyl-trans-non-2-enoyl-ACPNAD+ oxidoreductase (A-specific)
rxn05448	10-methyl-trans-undec-2-enoyl-ACPNAD+ oxidoreductase (A-specific)
rxn05449	12-methyl-trans-tridec-2-enoyl-ACPNAD+ oxidoreductase (A-specific)
rxn05450	14-methyl-trans-pentadec-2-enoyl-ACPNAD+ oxidoreductase (A-specific)
rxn05451	12-methyl-tetra-decanoyl-ACP[acyl-carrier-protein] transferase
rxn05452	14-methyl-hexa-decanoyl-ACP[acyl-carrier-protein] transferase
rxn05453	13-methyl-tetra-decanoyl-ACP[acyl-carrier-protein] transferase
rxn05454	15-methyl-hexa-decanoyl-ACP[acyl-carrier-protein] transferase
rxn05455	12-methyl-tridecanoyl-ACP[acyl-carrier-protein] transferase
rxn05456	14-methyl-pentadecanoyl-ACP[acyl-carrier-protein] transferase
rxn05457	tetradecanoyl-ACP[acyl-carrier-protein] transferase
rxn05458	hexadecanoyl-ACP[acyl-carrier-protein] transferase
rxn05459	stearyl-ACP[acyl-carrier-protein] transferase
rxn05460	3-Oxooctodecanoyl-ACPmalonyl-[acyl-carrier-protein] C-acyltransferase (decarboxylating)
rxn05461	3-Hydroxyoctodecanoyl-ACPNADP+ oxidoreductase
rxn05462	trans-Octodec-2-enoyl-ACP hydro-lyase
rxn05464	trans-Octodec-2-enoyl-ACPNAD+ oxidoreductase (A-specific)
rxn05465	malonyl-ACP[acyl-carrier-protein] transferase
rxn05466	Ammonia transport via diffusion
rxn05467	CO2 transport via diffusion
rxn05468	O2 transport via diffusion
rxn05469	Pyruvate transport via proton symport
rxn05471	GMP transport via proton symport
rxn05473	2-Phosphoglycolate transport in/out via proton symport
rxn05474	D-Glycerate 2-phosphate transport in/out via proton symport
rxn05476	3''-AMP transport in/out via proton symport
rxn05477	3''-CMP transport in via proton symport
rxn05478	Guanosine 3''-phsophate transport in/out via proton symport
rxn05479	3-Phospho-D-glycerate transport in/out via proton symport
rxn05480	3''-UMP transport in via proton symport
rxn05482	6-Phospho-D-gluconate transport in/out via proton symport
rxn05484	acetoacetate transport via proton symport
rxn05485	N-Acetyl-D-glucosamine transport via PEPPyr PTS
rxn05488	acetate transport in/out via proton symport
rxn05491	adenine transport in via proton symport
rxn05493	2-oxoglutarate transport in via proton symport
rxn05494	D-alanine transport in via proton symport
rxn05495	beta-Alanine transport in via proton symport
rxn05496	L-alanine transport in via proton symport
rxn05497	AMP transport in/out via proton symport
rxn05502	L-arginine phosphate transport in/out via proton symport
rxn05508	L-asparagine transport in via proton symport
rxn05511	Butanediol transport in/out via proton symport
rxn05512	butanesulfonate transport via ABC system
rxn05515	Cobalamin uptake in via ABC transport
rxn05516	cadmium transport out via ABC system
rxn05517	cadminum transport out via antiport
rxn05525	CMP transport in/out via proton symport
rxn05527	cytosine transport in via proton symport
rxn05528	Copper export via ATPase
rxn05533	Dipeptide transport via ABC system (ala-asp)
rxn05534	Dipeptide transport via ABC system (gly-glu)
rxn05535	Dipeptide transport via ABC system (gly-met)
rxn05536	Dipeptide transport via ABC system (met-ala)
rxn05537	Dipeptide transport via ABC system (gly-asp)
rxn05538	Dipeptide transport via ABC system (gly-pro-L)
rxn05539	Dipeptide transport via ABC system (cgly)
rxn05540	Dipeptide transport via ABC system (ala-gln)
rxn05541	Dipeptide transport via ABC system (ala-glu)
rxn05542	Dipeptide transport via ABC system (ala-gly)
rxn05543	Dipeptide transport via ABC system (ala-his)
rxn05544	Dipeptide transport via ABC system (ala-leu)
rxn05545	Dipeptide transport via ABC system (ala-thr)
rxn05546	Dipeptide transport via ABC system (gly-asn)
rxn05547	Dipeptide transport via ABC system (gly-gln)
rxn05549	Deoxyribose transport via ABC system
rxn05551	ethanolamine transport in/out via proton symport
rxn05552	ethanesulfonate transport via ABC system
rxn05555	iron (II) transport via ABC system
rxn05557	iron (III) dicitrate transport via ABC system
rxn05560	D-fructose transport via PEPPyr PTS
rxn05561	fumarate transport in/out via proton symport
rxn05564	4-aminobutyrate transport in via proton symport
rxn05570	gamma-butyrobetaine transport in via ABC system
rxn05571	D-gluconate transport via proton symport
rxn05574	glucuronate transport in via proton symport
rxn05578	glycerol-3-phosphate transport in via proton symport
rxn05581	glycerol transport in/out via diffusion reversible
rxn05582	glycine transport in/out via proton symport
rxn05585	hexanesulfonate transport via ABC system
rxn05594	Isethionate transport via ABC system
rxn05595	potassium irreversible transport via proton symporter
rxn05596	potassium transport out via proton antiport
rxn05599	cysteate transport via ABC system
rxn05602	L-lactate reversible transport via proton symport
rxn05603	D-malate transport in via proton symport
rxn05605	L-malate transport in via proton symport
rxn05609	MAN1P transport in/out via proton symport
rxn05613	L-methionine S-oxide transport via ABC system
rxn05614	L-methionine R-oxide transport via ABC system
rxn05616	magnesium transport in/out via permease (no H+)
rxn05618	manganese transport in via proton symport
rxn05619	molybdate transport via ABC system
rxn05620	MOPS transport via ABC system
rxn05621	methanesulfonate transport via ABC system
rxn05625	nitrite transport in via proton symport
rxn05626	nitrite transport out via proton antiport
rxn05627	nitrate transport in via proton symport
rxn05630	Phosphoenolpyruvate transport in via proton symport
rxn05634	propionate transport in/out via proton symport
rxn05636	Uric acid permease
rxn05639	D-O-Phosphoserine transport in/out via proton symport
rxn05640	O-Phospho-L-serine transport in via proton symport
rxn05644	D-ribose transport out via ABC system
rxn05646	L-rhamnose transport via proton symport
rxn05649	D-serine transport in/out via proton symport
rxn05651	sulfate transport in via proton symport
rxn05654	succinate transporter in/out via proton symport
rxn05656	sulfoacetate transport via ABC system
rxn05659	thymine transport in/out via proton symport
rxn05661	TMP transport in/out via proton symport
rxn05663	L-tryptophan transport in via proton symport
rxn05665	UMP transport in via proton symport
rxn05667	Urea transport via facilitate diffusion
rxn05669	L-valine transport in via proton symport
rxn05672	D-glutamate transport in via proton symport
rxn05673	galacturonate transport in via proton symport
rxn05674	L-Citrulline transport in via proton symport
rxn05676	MAN6P transport in/out via proton symport
rxn05679	dTMP transport in/out via proton symport
rxn05680	Xanthosine transport via proton symport
rxn05682	allantoin transport in via proton symport
rxn05683	butanoate transport in via proton symport
rxn05684	L-Homoserine transport in via proton symport
rxn05686	Tyramine transport in via proton symport
rxn05694	L-Pyroglutamic Acid transport in via proton symport
rxn05706	Histamine transport in via proton symport
rxn05709	D-Lysine transport in via proton symport
rxn05711	D-Asparagine transport in via proton symport
rxn05714	D-Mannosamine transport in via proton symport
rxn05715	D-Valine transport in via proton symport
rxn05716	O-Phosphoryl-Ethanolamine transport in via proton symport
rxn05717	Tripolyphosphate transport in via proton symport
rxn05718	Phosphoryl Choline transport in via proton symport
rxn05719	Cytidine- 3'',5''-Cyclic Monophosphate transport in via proton symport
rxn05720	Guanosine- 3'',5''-Cyclic Monophosphate transport in via proton symport
rxn05721	Adenosine- 2''-Monophosphate transport in via proton symport
rxn05723	Phosphocreatine transport in via proton symport
rxn05724	Cytidine- 2''- Monophosphate transport in via proton symport
rxn05725	2-Aminoethyl Phosphonic Acid transport in via proton symport
rxn05726	Phosphono Acetic Acid transport in via proton symport
rxn05727	2-Deoxy-D-Glucose 6-Phosphate transport in via proton symport
rxn05729	Cystathionine transport in via proton symport
rxn05730	Tetrathionate transport in via proton symport
rxn05731	Taurocholic Acid transport in via proton symport
rxn05732	acyl-CoA dehydrogenase (hexadecanoyl-CoA)
rxn05733	cysteine synthase (Thiosulfate)
rxn05734	aldehyde dehydrogenase (glyoxylate, NAD)
rxn05735	aldehyde dehydrogenase (aminoacetaldehyde, NAD)
rxn05736	fatty-acid--CoA ligase (tetradecanoate)
rxn05737	FMN-dependent monooxygenase (taurine)
rxn05740	cpd00155 phosphorylase
rxn05937	FerredoxinNADP+ oxidoreductase
rxn05957	O-Succinyl-L-homoserine succinate-lyase (adding cysteine)
rxn06022	[Acyl-carrier-protein] 4''-pantetheine-phosphohydrolase
rxn06023	CoAapo-[acyl-carrier-protein] pantetheinephosphotransferase
rxn06075	2''-Deoxyuridine 5''-diphosphateoxidized-thioredoxin
rxn06076	2''-Deoxycytidine diphosphateoxidized-thioredoxin 2''-oxidoreductase
rxn06077	L-methionineoxidized-thioredoxin S-oxidoreductase
rxn06078	O-Acetyl-L-homoserine acetate-lyase (adding methanethiol)
rxn06139	ATP1,2-diacylglycerol 3-phosphotransferase
rxn06216	(3S)-3-Hydroxyacyl-CoA hydro-lyase
rxn06280	L-TyrosinetRNA(Tyr) ligase (AMP-forming)
rxn06300	L-AlaninetRNA(Ala) ligase (AMP-forming)
rxn06335	(S)-2-methylbutanoyl-CoAenzyme N6-(dihydrolipoyl)lysine
rxn06377	glycinelipoylprotein oxidoreductase (decarboxylating and
rxn06432	L-ArgininetRNA(Arg) ligase (AMP-forming)
rxn06435	L-CysteinetRNA(Cys) ligase (AMP-forming)
rxn06438	GlycinetRNA(Gly) ligase (AMP-forming)
rxn06439	L-HistidinetRNA(His) ligase (AMP-forming)
rxn06440	L-IsoleucinetRNA(Ile) ligase (AMP-forming)
rxn06441	L-LeucinetRNA(Leu) ligase (AMP-forming)
rxn06442	L-LysinetRNALys ligase (AMP-forming)
rxn06443	L-MethioninetRNAMet ligase (AMP-forming)
rxn06444	L-PhenylalaninetRNA(Ala) ligase (AMP-forming)
rxn06445	L-ProlinetRNA(Pro) ligase (AMP-forming)
rxn06446	L-SerinetRNA(Ser) ligase (AMP-forming)
rxn06447	L-ThreoninetRNA(Thr) ligase (AMP-forming)
rxn06448	L-Tryptophan -tRNA(Trp) ligase (AMP-forming)
rxn06449	L-ValinetRNAVal ligase (AMP-forming)
rxn06493	dihydrolipoylproteinNAD+ oxidoreductase
rxn06510	Lauroyl-CoAacetyl-CoA C-acyltransferase
rxn06526	NADPHprotein-disulfide oxidoreductase
rxn06586	3-methylbutanoyl-CoAenzyme N6-(dihydrolipoyl)lysine
rxn06591	L-glutamate-semialdehyde NADP+
rxn06600	S-aminomethyldihydrolipoylprotein(6S)-tetrahydrofolate
rxn06672	biotin-carboxyl-carrier-proteincarbon-dioxide ligase (ADP-forming)
rxn06673	Acetyl-CoAcarbon-dioxide ligase (ADP-forming)
rxn06723	UDP-3-O-(3-hydroxymyristoyl)glucosamine acyltransferase
rxn06729	(R)-3-Hydroxytetradecanoly-[acyl-carrier-protein]UDP-N-acetyl-
rxn06777	(S)-3-Hydroxytetradecanoyl-CoANAD+ oxidoreductase
rxn06831	s-adenosylmethione2-demethylmenaquinol methyltransferase
rxn06848	Endotoxin Synthesis (myristoyl transferase)
rxn06865	Endotoxin Synthesis (lauroyl transferase)
rxn06936	L-AspartatetRNA(Asp) ligase (AMP-forming)
rxn06937	L-GlutamatetRNA(Glu) ligase (AMP-forming)
rxn06979	rxn06979
rxn07099	Penicillin hydrolase
rxn07295	glycine oxidase
rxn07430	rxn07430
rxn07431	rxn07431
rxn07432	rxn07432
rxn07433	rxn07433
rxn07434	rxn07434
rxn07435	rxn07435
rxn07584	ATPlipoate adenylyltransferase
rxn07586	rxn07586
rxn07587	rxn07587
rxn07588	rxn07588
rxn07589	rxn07589
rxn08040	UDP-N-acetylglucosamineundecaprenylphosphate N-acetylglucosamine -1-phosphate transferase
rxn08043	2-aceto-2-hydroxybutanoate synthase
rxn08066	adentylate kinase (GTP)
rxn08067	adentylate kinase (ITP)
rxn08083	1-tetradecanoyl-sn-glycerol 3-phosphate O-acyltransferase (n-C120)
rxn08084	1-tetradecanoyl-sn-glycerol 3-phosphate O-acyltransferase (n-C140)
rxn08085	1-tetradec-7-enoyl-sn-glycerol 3-phosphate O-acyltransferase (n-C141)
rxn08086	1-hexadecanoyl-sn-glycerol 3-phosphate O-acyltransferase (n-C160)
rxn08087	1-hexadec-7-enoyl-sn-glycerol 3-phosphate O-acyltransferase (n-C161)
rxn08088	1-octadecanoyl-sn-glycerol 3-phosphate O-acyltransferase (n-C180)
rxn08089	1-octadec-7-enoyl-sn-glycerol 3-phosphate O-acyltransferase (n-C181)
rxn08094	2-Oxogluterate dehydrogenase
rxn08103	alanine transaminase
rxn08180	Biotin synthase
rxn08194	cob(I)alamin adenosyltransferase
rxn08277	Cyanate aminohydrolase
rxn08291	D-Amino acid dehydrogenase
rxn08294	diacylglycerol kinase (n-C120)
rxn08295	diacylglycerol kinase (n-C140)
rxn08296	diacylglycerol kinase (n-C141)
rxn08297	diacylglycerol kinase (n-C160)
rxn08298	diacylglycerol kinase (n-C161)
rxn08299	diacylglycerol kinase (n-C180)
rxn08300	diacylglycerol kinase (n-C181)
rxn08306	CDP-diacylglycerol synthetase (n-C120)
rxn08307	CDP-diacylglycerol synthetase (n-C140)
rxn08308	CDP-diacylglycerol synthetase (n-C141)
rxn08309	CDP-diacylglycerol synthetase (n-C160)
rxn08310	CDP-diacylglycerol synthetase (n-C161)
rxn08311	CDP-diacylglycerol synthetase (n-C180)
rxn08312	CDP-diacylglycerol synthetase (n-C181)
rxn08335	dihydoorotic acid dehydrogenase (quinone8)
rxn08336	dihydroorotic acid (menaquinone-8)
rxn08352	1-hydroxy-2-methyl-2-(E)-butenyl 4-diphosphate reductase (dmpp)
rxn08353	3-Dimethylubiquinonol 3-methyltransferase
rxn08396	enoyl-[acyl-carrier-protein] reductase (NADH) (n-C180)
rxn08467	FMNH2-dependent monooxygenase
rxn08468	FMNH2-dependent monooxygenase (methanesulfonate)
rxn08469	FMNH2-dependent monooxygenase (ethanesulfonate)
rxn08470	FMNH2-dependent monooxygenase (butanesulfonate)
rxn08471	FMNH2-dependent monooxygenase (sulfoacetate)
rxn08527	fumarate reductase
rxn08528	fumarate reductase
rxn08546	glycerol-3-phosphate acyltransferase (C120)
rxn08547	glycerol-3-phosphate acyltransferase (C140)
rxn08548	glycerol-3-phosphate acyltransferase (C141)
rxn08549	glycerol-3-phosphate acyltransferase (C160)
rxn08550	glycerol-3-phosphate acyltransferase (C161)
rxn08551	glycerol-3-phosphate acyltransferase (C180)
rxn08552	glycerol-3-phosphate acyltransferase (C181)
rxn08556	glycerol-3-phosphate dehydrogenase (ubiquinone-8)
rxn08557	glycerol-3-phosphate dehydrogenase (menaquinone-8)
rxn08558	glycerol-3-phosphate dehydrogenase (demethylmenaquinone-8)
rxn08583	galactosyltransferase I (LPS core synthesis)
rxn08615	glycogen synthase (ADPGlc)
rxn08618	glucosyltransferase I (LPS core synthesis)
rxn08619	glucosyltransferase II (LPS core synthesis)
rxn08620	glucosyltransferase III (LPS core synthesis)
rxn08655	Glycolate oxidase
rxn08656	Glycolate oxidase
rxn08657	Glycolate oxidase
rxn08669	Glycerophosphodiester phosphodiesterase (Glycerophosphoglycerol)
rxn08707	Heme O synthase
rxn08708	LPS heptose kinase I (LPS core synthesis)
rxn08709	LPS heptose kinase II (LPS core synthesis)
rxn08710	heptosyltransferase I (LPS core synthesis)
rxn08711	heptosyltransferase II (LPS core synthesis)
rxn08712	heptosyltransferase III (LPS core synthesis)
rxn08713	heptosyltransferase IV (LPS core synthesis)
rxn08756	1-hydroxy-2-methyl-2-(E)-butenyl 4-diphosphate reductase (ipdp)
rxn08764	ketol-acid reductoisomerase (2-Acetolactate)
rxn08766	beta-ketoacyl-ACP synthase (2)
rxn08792	L-Lactate dehydrogenase (ubiquinone)
rxn08793	L-Lactate dehydrogenase (menaquinone)
rxn08796	Lysophospholipase L1 (2-acylglycerophosphotidate, n-C120) (periplasm)
rxn08797	Lysophospholipase L1 (2-acylglycerophosphotidate, n-C140) (periplasm)
rxn08798	Lysophospholipase L1 (2-acylglycerophosphotidate, n-C141) (periplasm)
rxn08799	Lysophospholipase L1 (2-acylglycerophosphotidate, n-C160) (periplasm)
rxn08800	Lysophospholipase L1 (2-acylglycerophosphotidate, n-C161) (periplasm)
rxn08801	Lysophospholipase L1 (2-acylglycerophosphotidate, n-C180) (periplasm)
rxn08802	Lysophospholipase L1 (2-acylglycerophosphotidate, n-C181) (periplasm)
rxn08803	Lysophospholipase L1 (2-acylglycerophosphoethanolamine, n-C120) (periplasm)
rxn08804	Lysophospholipase L1 (2-acylglycerophosphoethanolamine, n-C140) (periplasm)
rxn08805	Lysophospholipase L1 (2-acylglycerophosphoethanolamine, n-C141) (periplasm)
rxn08806	Lysophospholipase L1 (2-acylglycerophosphoethanolamine, n-C160) (periplasm)
rxn08807	Lysophospholipase L1 (2-acylglycerophosphoethanolamine, n-C161) (periplasm)
rxn08808	Lysophospholipase L1 (2-acylglycerophosphoethanolamine, n-C180) (periplasm)
rxn08809	Lysophospholipase L1 (2-acylglycerophosphoethanolamine, n-C181) (periplasm)
rxn08810	Lysophospholipase L1 (2-acylglycerophosphoglycerol, n-C120) (periplasm)
rxn08811	Lysophospholipase L1 (2-acylglycerophosphoglycerol, n-C140) (periplasm)
rxn08812	Lysophospholipase L1 (2-acylglycerophosphoglycerol, n-C141) (periplasm)
rxn08813	Lysophospholipase L1 (2-acylglycerophosphoglycerol, n-C160) (periplasm)
rxn08814	Lysophospholipase L1 (2-acylglycerophosphoglycerol, n-C161) (periplasm)
rxn08815	Lysophospholipase L1 (2-acylglycerophosphoglycerol, n-C180) (periplasm)
rxn08816	Lysophospholipase L1 (2-acylglycerophosphoglycerol, n-C181) (periplasm)
rxn08817	Lysophospholipase L2 (2-acylglycerophosphotidate, n-C120)
rxn08818	Lysophospholipase L2 (2-acylglycerophosphotidate, n-C140)
rxn08819	Lysophospholipase L2 (2-acylglycerophosphotidate, n-C141)
rxn08820	Lysophospholipase L2 (2-acylglycerophosphotidate, n-C160)
rxn08821	Lysophospholipase L2 (2-acylglycerophosphotidate, n-C161)
rxn08822	Lysophospholipase L2 (2-acylglycerophosphotidate, n-C180)
rxn08823	Lysophospholipase L2 (2-acylglycerophosphotidate, n-C181)
rxn08838	Lysophospholipase L2 (2-acylglycerophosphoethanolamine, n-C120)
rxn08839	Lysophospholipase L2 (2-acylglycerophosphoethanolamine, n-C140)
rxn08840	Lysophospholipase L2 (2-acylglycerophosphoethanolamine, n-C141)
rxn08841	Lysophospholipase L2 (2-acylglycerophosphoethanolamine, n-C160)
rxn08842	Lysophospholipase L2 (2-acylglycerophosphoethanolamine, n-C161)
rxn08843	Lysophospholipase L2 (2-acylglycerophosphoethanolamine, n-C180)
rxn08844	Lysophospholipase L2 (2-acylglycerophosphoethanolamine, n-C181)
rxn08845	Lysophospholipase L2 (2-acylglycerophosphoglycerol, n-C120)
rxn08846	Lysophospholipase L2 (2-acylglycerophosphoglycerol, n-C140)
rxn08847	Lysophospholipase L2 (2-acylglycerophosphoglycerol, n-C141)
rxn08848	Lysophospholipase L2 (2-acylglycerophosphoglycerol, n-C160)
rxn08849	Lysophospholipase L2 (2-acylglycerophosphoglycerol, n-C161)
rxn08850	Lysophospholipase L2 (2-acylglycerophosphoglycerol, n-C180)
rxn08851	Lysophospholipase L2 (2-acylglycerophosphoglycerol, n-C181)
rxn08861	Malonyl-ACP decarboxylase
rxn08900	Malate dehydrogenase (ubiquinone 8 as acceptor)
rxn08901	Malate dehydrogenase (menaquinone 8 as acceptor)
rxn08954	3-deoxy-D-manno-octulosonic acid transferase III (LPS core biosynthesis)
rxn08968	N-acetylornithine deacetylase
rxn08971	NADH dehydrogenase (menaquinone-8 0 protons)
rxn08975	NADH dehydrogenase (ubiquinone-8 )
rxn08976	NADH dehydrogenase (demethylmenaquinone-8 0 protons)
rxn09016	Nucleoside triphosphate tripolyhydrolase
rxn09037	Octaprenyl pyrophosphate synthase
rxn09039	2-Octaprenyl-6-methoxy-benzoquinol methylase
rxn09040	2-Octaprenyl-3-methyl-6-methoxy-1,4-benzoquinol hydroxylase
rxn09042	2-octaprenyl-6-methoxyphenol hydroxylase
rxn09044	2-Octaprenylphenol hydroxylase
rxn09101	phosphatidylglycerol phosphate phosphatase (n-C140)
rxn09102	phosphatidylglycerol phosphate phosphatase (n-C140)
rxn09103	phosphatidylglycerol phosphate phosphatase (n-C141)
rxn09104	phosphatidylglycerol phosphate phosphatase (n-C160)
rxn09105	phosphatidylglycerol phosphate phosphatase (n-C161)
rxn09106	phosphatidylglycerol phosphate phosphatase (n-C180)
rxn09107	phosphatidylglycerol phosphate phosphatase (n-C181)
rxn09108	Phosphatidylglycerol synthase (n-C120)
rxn09109	Phosphatidylglycerol synthase (n-C140)
rxn09110	Phosphatidylglycerol synthase (n-C141)
rxn09111	Phosphatidylglycerol synthase (n-C160)
rxn09112	Phosphatidylglycerol synthase (n-C161)
rxn09113	Phosphatidylglycerol synthase (n-C180)
rxn09114	Phosphatidylglycerol synthase (n-C181)
rxn09167	pyruvate oxidase
rxn09177	phosphopantothenate-cysteine ligase
rxn09179	protoporphyrinogen oxidase (aerobic)
rxn09188	Proline dehydrogenase
rxn09197	Phosphatidylserine decarboxylase (n-C120)
rxn09198	Phosphatidylserine decarboxylase (n-C140)
rxn09199	Phosphatidylserine decarboxylase (n-C141)
rxn09200	Phosphatidylserine decarboxylase (n-C160)
rxn09201	Phosphatidylserine decarboxylase (n-C161)
rxn09202	Phosphatidylserine decarboxylase (n-C180)
rxn09203	Phosphatidylserine decarboxylase (n-C181)
rxn09205	Phosphatidylserine syntase (n-C120)
rxn09206	Phosphatidylserine syntase (n-C140)
rxn09207	Phosphatidylserine syntase (n-C141)
rxn09208	Phosphatidylserine syntase (n-C160)
rxn09209	Phosphatidylserine syntase (n-C161)
rxn09210	Phosphatidylserine syntase (n-C180)
rxn09211	Phosphatidylserine syntase (n-C181)
rxn09225	rhamnosyltransferase I (LPS core biosynthesis)
rxn09240	Sulfate adenyltransferase
rxn09272	succinate dehydrogenase (irreversible)
rxn09296	hydrogen peroxide reductase (thioredoxin)
rxn09310	thiazole phosphate synthesis
rxn09370	uricase
rxn09448	fatty-acid--CoA ligase (octadecenoate)
rxn09449	fatty-acid--CoA ligase (octadecanoate)
rxn09450	fatty-acid--CoA ligase (hexadecenoate), peroxisomal
rxn09502	Glucokinase
rxn09562	guanylate kinase (GMPdATP)
rxn09566	pyridoxal oxidase
rxn09653	urea reversible transport via proton symport (2 H+)
rxn09657	Thiamine transport in via proton symport
rxn09674	L-lysine reversible transport via proton symport
rxn09678	L-glutamine reversible transport via proton symport
rxn09680	Glycoaldehydye reversible transport
rxn09683	ethanol reversible transport
rxn09690	L-cysteine reversible transport via proton symport
rxn09692	choline transport via proton symport
rxn09889	dihydroxy-acid dehydratase (2,3-dihydroxy-3-methylpentanoate)
rxn09896	isoleucine dehydrogenase
rxn09953	Acetoin dehydrogenase
rxn09997	4-amino-5-hydroxymethyl-2-methylpyrimidine synthetase
rxn10010	acyl-CoA dehydrogenase (hexanoyl-CoA)
rxn10011	acyl-CoA dehydrogenase (octanoyl-CoA)
rxn10012	acyl-CoA dehydrogenase (decanoyl-CoA)
rxn10013	acyl-CoA dehydrogenase (dodecanoyl-CoA)
rxn10014	acyl-CoA dehydrogenase (tetradecanoyl-CoA)
rxn10042	ATP synthase (four protons for one ATP)
rxn10043	cytochrome-c oxidase (H+/e- = 2)
rxn10052	adenylate kinase (Inorganic triphosphate)
rxn10053	phosphoribosylaminoimidazole carboxylase (ATP-dependent)
rxn10060	NAD kinase (dTTP)
rxn10062	choline dehydrogenase (FAD-dependent)
rxn10067	FMN-dependent monooxygenase (hexanesulfonate)
rxn10073	proline betaine transport in via ABC system
rxn10074	fatty acid oxidation (Butanoyl-CoA )
rxn10076	Peptidoglycan subunit synthesis
rxn10090	Cobinamide adenyltransferase
rxn10094	S-adenosylmethione2-demethylmenaquinone methyltransferase
rxn10113	cytochrome oxidase bo3 (ubiquinol-8 2.5 protons)
rxn10114	formate dehydrogenase (quinone-8 2 protons)
rxn10116	Glucose dehydrogenase (ubiquinone-8 as acceptor)
rxn10120	Nitrate reductase (Ubiquinol-8)
rxn10121	Nitrate reductase (Menaquinol-8)
rxn10122	NADH dehydrogenase (ubiquinone-8 3.5 protons)
rxn10125	NAD(P) transhydrogenase
rxn10126	succinate dehyrdogenase
rxn10131	arginine/ornithine antiporter
rxn10144	L-asparagine transport via ABC system
rxn10147	Cob(1)alamin transport via ABC system
rxn10148	Lysine/Cadaverine antiporter
rxn10152	Fumarate transport via proton symport (2 H)
rxn10153	Malate transport via proton symport (2 H)
rxn10154	succinate transport via proton symport (2 H)
rxn10158	Fumarate transport via proton symport (3 H)
rxn10161	Octadecanoate transport via proton symport
rxn10162	Hexadecanoate transport via proton symport
rxn10163	Tetradecanoate transport via proton symport
rxn10165	Glycerol-3-phosphate phosphate antiporter
rxn10168	Potassium ABC transporter
rxn10170	L-alanine transport via ABC system
rxn10181	NMN permease
rxn10199	Peptidoglycan subunit synthesis
rxn10202	palmitoyl-glycerol-3-phosphate O-acyltransferase
rxn10203	myristoyl-glycerol-3-phosphate O-acyltransferase
rxn10204	stearoyl-glycerol-3-phosphate O-acyltransferase
rxn10205	isoheptadecanoyl-glycerol-3-phosphate O-acyltransferase
rxn10206	anteisoheptadecanoyl-glycerol-3-phosphate O-acyltransferase
rxn10207	isotetradecanoyl-glycerol-3-phosphate O-acyltransferase
rxn10208	isopentadecanoyl-glycerol-3-phosphate O-acyltransferase
rxn10209	anteisopentadecanoyl-glycerol-3-phosphate O-acyltransferase
rxn10210	isohexadecanoyl-glycerol-3-phosphate O-acyltransferase
rxn10211	palmitoyl-1-acylglycerol-3-phosphate O-acyltransferase
rxn10212	myristoyl-1-acylglycerol-3-phosphate O-acyltransferase
rxn10213	stearoyl-1-acylglycerol-3-phosphate O-acyltransferase
rxn10214	isoheptadecanoyl-1-acylglycerol-3-phosphate O-acyltransferase
rxn10215	anteisoheptadecanoyl-1-acylglycerol-3-phosphate O-acyltransferase
rxn10216	isotetradecanoyl-1-acylglycerol-3-phosphate O-acyltransferase
rxn10217	isopentadecanoyl-1-acylglycerol-3-phosphate O-acyltransferase
rxn10218	anteisopentadecanoyl-1-acylglycerol-3-phosphate O-acyltransferase
rxn10219	isohexadecanoyl-1-acylglycerol-3-phosphate O-acyltransferase
rxn10220	isoheptadecanoyl-phosphatidate cytidylyltransferase
rxn10221	anteisoheptadecanoyl-phosphatidate cytidylyltransferase
rxn10222	isotetradecanoyl-phosphatidate cytidylyltransferase
rxn10223	isopentadecanoyl-phosphatidate cytidylyltransferase
rxn10224	anteisopentadecanoyl-phosphatidate cytidylyltransferase
rxn10225	isohexadecanoyl-phosphatidate cytidylyltransferase
rxn10226	isoheptadecanoyl-CDPdiacylglycerol-serine O-phosphatidyltransferase
rxn10227	anteisoheptadecanoyl-CDPdiacylglycerol-serine O-phosphatidyltransferase
rxn10228	isotetradecanoyl-CDPdiacylglycerol-serine O-phosphatidyltransferase
rxn10229	isopentadecanoyl-CDPdiacylglycerol-serine O-phosphatidyltransferase
rxn10230	anteisopentadecanoyl-CDPdiacylglycerol-serine O-phosphatidyltransferase
rxn10231	isohexadecanoyl-CDPdiacylglycerol-serine O-phosphatidyltransferase
rxn10232	isoheptadecanoyl-phosphatidylserine decarboxylase
rxn10233	anteisoheptadecanoyl-phosphatidylserine decarboxylase
rxn10234	isotetradecanoyl-phosphatidylserine decarboxylase
rxn10235	isopentadecanoyl-phosphatidylserine decarboxylase
rxn10236	anteisopentadecanoyl-phosphatidylserine decarboxylase
rxn10237	isohexadecanoyl-phosphatidylserine decarboxylase
rxn10253	isoheptadecanoyl-Diacylglycerol kinase
rxn10254	anteisoheptadecanoyl-Diacylglycerol kinase
rxn10255	isotetradecanoyl-Diacylglycerol kinase
rxn10256	isopentadecanoyl-Diacylglycerol kinase
rxn10257	anteisopentadecanoyl-Diacylglycerol kinase
rxn10258	isohexadecanoyl-Diacylglycerol kinase
rxn10259	isoheptadecanoyl-CDPdiacylglycerolsn-glycerol-3-phosphate 3-phosphatidyltransferase
rxn10260	anteisoheptadecanoyl-CDPdiacylglycerolsn-glycerol-3-phosphate 3-phosphatidyltransferase
rxn10261	isotetradecanoyl-CDPdiacylglycerolsn-glycerol-3-phosphate 3-phosphatidyltransferase
rxn10262	isopentadecanoyl-CDPdiacylglycerolsn-glycerol-3-phosphate 3-phosphatidyltransferase
rxn10263	anteisopentadecanoyl-CDPdiacylglycerolsn-glycerol-3-phosphate 3-phosphatidyltransferase
rxn10264	isohexadecanoyl-CDPdiacylglycerolsn-glycerol-3-phosphate 3-phosphatidyltransferase
rxn10265	isoheptadecanoyl-Phosphatidylglycerophosphate phosphohydrolase
rxn10266	anteisoheptadecanoyl-Phosphatidylglycerophosphate phosphohydrolase
rxn10267	isotetradecanoyl-Phosphatidylglycerophosphate phosphohydrolase
rxn10268	isopentadecanoyl-Phosphatidylglycerophosphate phosphohydrolase
rxn10269	anteisopentadecanoyl-Phosphatidylglycerophosphate phosphohydrolase
rxn10270	isohexadecanoyl-Phosphatidylglycerophosphate phosphohydrolase
rxn10334	palmitoyl-cardiolipin synthase
rxn10335	myristoyl-cardiolipin synthase
rxn10336	stearoyl-cardiolipin synthase
rxn10337	isoheptadecanoyl-cardiolipin synthase
rxn10338	anteisoheptadecanoyl-cardiolipin synthase
rxn10339	isotetradecanoyl-cardiolipin synthase
rxn10340	isopentadecanoyl-cardiolipin synthase
rxn10341	anteisopentadecanoyl-cardiolipin synthase
rxn10342	isohexadecanoyl-cardiolipin synthase
rxn10343	Mercury (Hg+2) ABC transporter
rxn10344	Lead (Pb+2) ABC transporter
rxn10368	Lysophospholipase L1 (2-acylglycerophosphotidate, n-C180) (periplasm)
rxn10369	Lysophospholipase L1 (2-acylglycerophosphoethanolamine, n-C180) (periplasm)
rxn10370	Lysophospholipase L1 (2-acylglycerophosphoglycerol, n-C180) (periplasm)
rxn10371	Lysophospholipase L2 (2-acylglycerophosphotidate, n-C180)
rxn10372	Lysophospholipase L2 (2-acylglycerophosphoethanolamine, n-C180)
rxn10373	Lysophospholipase L2 (2-acylglycerophosphoglycerol, n-C180)
rxn10447	calcium transport via ABC system
rxn10473	chlorideion transport out via diffusion
rxn10474	cobalt transport in/out via permease (no H+)
rxn10481	Copper transport via ABC system
rxn10537	glycine reversible transport via sodium symport
rxn10559	ydroxyphenylacetate transport in via proton symporter
rxn10571	magnesium transport via ABC system
rxn10577	Nitrogen exchange, diffusion
rxn10581	nickel transport in/out via permease (no H+)
rxn10772	NH4OH dissociation
rxn10806	cytochrome oxidase bd (menaquinol-8 2 protons)
rxn10883	L-serine transport via ABC system
rxn10978	OROATP
rxn11245	3-isopropylmalate dehydrogenase
rxn11268	phosphate ABC transporter permease protein
rxn11400	2'',3''-Cyclic AMP transport in via proton symport
rxn11401	2'',3''-Cyclic CMP transport in via proton symport
rxn11402	2'',3''-Cyclic UMP transport in via proton symport
rxn11403	Uridine 2''-phosphate transport in via proton symport
rxn11407	L-Threonine phosphate transport in via proton symport
rxn11544	Hydrogenobyrinate = Hydrogenobyrinate a,c diamide
rxn11545	Precorrin 3A + Oxygen = Precorrin 3B
rxn11650	cob(II)yrinic acid-a,c-diamideFMN oxidoreductase
rxn11937	Nitrogen(NAD) oxidoreductase (N2O-forming)
rxn11944	Methyltransferase
rxn11946	3-demethylubiquinone-9 3-o-methyltransferase
rxn12008	rxn12008
rxn12194	tryptophan synthase
rxn12198	2-dehydro-3-deoxyphosphogluconate aldolase
rxn12201	glyceraldehyde-3-phosphate dehydrogenase (nadp+)
rxn12202	fructose-bisphosphate aldolase
rxn12203	glyceraldehyde 3-phosphate dehydrogenase (phosphorylating)
rxn12205	triosephosphate isomerase
rxn12206	malonate decarboxylase
rxn12207	transketolase (ribose-5p)
rxn12208	transketolase (erythrose-4p)
rxn12209	transaldolase
rxn12218	ferrochelatase
rxn12221	sirohydrochlorin ferrochelatase
rxn12222	1-deoxy-d-xylulose 5-phosphate synthase
rxn12224	2-octaprenyl-6-methoxyphenol hydroxylase
rxn12376	transport of 4-hydroxybenzyl alcohol [extraorganism-cytosol](passive)
rxn12405	transport of (r)-3-hydroxybutanoate [extraorganism-cytosol](passive)
rxn12432	transport of malonate [extraorganism-cytosol](secondary symport)
rxn12510	ATPpantothenate 4''-phosphotransferase
rxn12512	(R)-4''-PhosphopantothenateL-cysteine ligase
rxn12522	2-Oxobutanoate transport via proton symport
rxn12527	Lanthionine transport via proton antiport
rxn12528	Acetylcysteine transport via proton symport
rxn12534	L-Djenkolic acid transport via proton symport
rxn12536	sorbate transport via proton symport
rxn12538	Tween 80 transport via proton symport
rxn12539	Glutathione transport via proton symport
rxn12541	Ethionine transport via proton symport
rxn12543	Sebacic acid transport via proton symport
rxn12547	2'',3''-Cyclic GMP transport via proton symport
rxn12549	4-Hydroxybenzoate transport via proton symport
rxn12556	Decanoic acid transport via proton symport
rxn12557	(S)-2-Methylmalate transport via proton symport
rxn12560	Hypotaurine transport via proton symport
rxn12561	3-Hydroxy-2-methylpropanoate transport via proton symport
rxn12562	Itaconate transport via proton symport
rxn12563	Acetamide transport via proton symport
rxn12566	5-Aminopentanoate transport via proton symport
rxn12567	3-Sulfino-L-alanine transport via proton antiport
rxn12570	N-Acetylmethionine transport via proton symport
rxn12571	Quinate transport via proton symport
rxn12575	D-Glucose 6-phosphate transport via proton symport
rxn12577	Lipoamide transport via proton symport
rxn12580	Phosphotyrosine transport via proton symport
rxn12582	D-Glucose 1-phosphate transport via proton symport
rxn12584	4-Aminobenzenesulfonate transport via proton symport
rxn12586	1-(4-Hydroxyphenyl)-2-aminoethanol transport via proton antiport
rxn12587	Mannitol transport via proton symport
rxn12590	trans-4-Hydroxy-L-proline transport via proton symport
rxn12595	Tween 20 transport via proton symport
rxn12596	Hexanoic acid transport via proton symport
rxn12597	Agmatine transport via proton antiport
rxn12605	L-Carnitine transport via proton symport
rxn12609	Thiourea transport via proton symport
rxn12610	Glycerol 2-phosphate transport via proton symport
rxn12612	N-Acetyl-L-glutamate transport via proton symport
rxn12613	D-Cysteine transport via proton symport
rxn12617	D-Glucosamine 6-phosphate transport via proton symport
rxn12622	Cysteamine transport via proton antiport
rxn12633	aminopeptidase
rxn12634	aminopeptidase
rxn12635	aminopeptidase
rxn12636	aminopeptidase
rxn12637	aminopeptidase
rxn12638	aminopeptidase
rxn12639	aminopeptidase
rxn12640	aminopeptidase
rxn12641	aminopeptidase
rxn12642	aminopeptidase
rxn12643	aminopeptidase
rxn12644	aminopeptidase
rxn12645	aminopeptidase
rxn12646	aminopeptidase
rxn12822	L-Glutamateferredoxin oxidoreductase (transaminating)
rxn12844	Gly-Cys aminopeptidase
rxn12845	Gly-Leu aminopeptidase
rxn12846	Gly-Phe aminopeptidase
rxn12847	Gly-Try aminopeptidase
rxn12848	Gly-Cys ABC transporters
rxn12849	Gly-Leu ABC transporters
rxn12850	Gly-Phe ABC transporters
rxn12851	Gly-Try ABC transporters
rxn13299	glycogen phosphorylase
rxn13643	glycogen synthase (ADPGlc)
rxn13681	cobalt transport out via proton antiporter
rxn13682	Oxygen Independent coproporphyrinogen-III oxidase
rxn13688	cytochrome-c oxidase (2 protons translocated)
rxn13705	ferredoxin-NADP reductase
rxn13714	4a-hydroxytetrahydrobiopterin dehydratase
rxn13785	1,2-diacyl-sn-glycerol 3-phosphate synthesis
rxn13786	1,3-diaminopropane oxidase
rxn13787	1-hydroxyphenazine synthase
rxn13788	1-pyrroline dehydrogenase
rxn13789	delta-aminovalerate aminotransferase
rxn13790	2-dehydro-D-gluconate reductase extracellular (NADPH) (irreversible)
rxn13791	2-dehydro-D-gluconate transport (irreversible)
rxn13792	S-2-hydroxylauroyl-ACP synthase
rxn13793	S-2-hydroxymyristoyl-ACP synthase
rxn13794	4-Aminobutyrate transport via ABC system
rxn13795	3-aminopropanaldehyde dehydrogenase
rxn13796	unknown enzyme
rxn13797	3-oxo-C12-homoserine lactone acylase
rxn13798	probable phenazine-specific methyltransferase
rxn13799	5mta transport irreversible, extracellular
rxn13800	Aerobactin transport via ABC system
rxn13801	phenazine-1-carboxylic acid synthesis, step 1
rxn13802	D-alanine-D-alanine ligase (reversible)
rxn13803	Glutamine transaminase
rxn13804	alcohol dehydrogenase (ethanol, ubq8)
rxn13805	Poly(beta-d-mannuronate) lyase precursor
rxn13806	alginate o-acetyltransferase
rxn13807	alginate-c5-mannuronan-epimerase
rxn13808	assimilatory nitrite reductase
rxn13809	ArginineAgmatine antiporter
rxn13810	arsenate reductase
rxn13811	ascorbate transport in via proton symport
rxn13812	L-aspartate oxidase
rxn13813	C4-homoserine lactone acylase
rxn13814	cadmium transport out via antiport
rxn13815	CDPdiacylglycerolsn-glycerol-3-phosphate 3-phosphatidyltransferase reversible
rxn13816	CDPdiacylglycerol-serine O-phosphatidyltransferase reversible
rxn13817	cardiolipin synthetase
rxn13818	cardiolipin synthase reversible
rxn13819	carboxyphosphonoenolpyruvate phosphonomutase
rxn13820	cytochrome-c reductase (ubiquinone)
rxn13821	cytochrome oxidase bo3 (ubiquinol-8 2.5 protons)
rxn13822	deoxyadenosine transport
rxn13823	phenazine-1-carboxylic acid synthesis, step 2
rxn13824	dihydoorotic acid dehydrogenase (quinone8)
rxn13825	Diamine oxidase
rxn13826	dimethylallyltranstransferase
rxn13827	enterochelin synthase
rxn13828	fatty-acid--CoA ligase (n-C140) transport
rxn13829	fatty-acid--CoA ligase (hexadecanoate) transport
rxn13830	formate dehydrogenase (quinone-8 2 protons)
rxn13831	iron (II) transport via ABC system
rxn13832	N-formyl-L-methionine transport via ABC system
rxn13833	Fuc2NAc-PP-undecap synthesis
rxn13834	glucose 1-dehydrogenase (NADP) extracellular
rxn13835	glycerol-3-phosphate dehydrogenase (ubiquinone-8)
rxn13836	Gluconolactonase
rxn13837	glutarate transport via h+ symport
rxn13838	Hexadecanoyl-[acyl-carrier protein]malonyl-CoA C-acyltransferase
rxn13839	hydrogenobyrinic acid a,c-diamide cobaltochelatase
rxn13840	(3R)-3-Hydroxypalmitoyl-[acyl-carrier-protein] hydro-lyase
rxn13841	HHQ synthesis
rxn13842	H+/K+-exchanging ATPase
rxn13843	(3R)-3-Hydroxyoctadecanoyl-[acyl-carrier-protein] hydro-lyase
rxn13844	(3R)-3-Hydroxyoctadecanoyl-[acyl-carrier-protein]NADP+ oxidoreductase
rxn13845	homoserine lactonase
rxn13846	(3R)-3-Hydroxypalmitoyl-[acyl-carrier-protein] hydro-lyase
rxn13847	Threonine dehydrogenase
rxn13848	L-Lactate dehydrogenase (ubiquinone)
rxn13849	D-mannose transport via ABC system
rxn13850	Myristoyl-[acyl-carrier protein] synthase
rxn13851	Hexadecanoyl-[acyl-carrier-protein]malonyl-[acyl-carrier-protein] C-acyltransferase
rxn13852	Malate dehydrogenase (ubiquinone 8 as acceptor)
rxn13853	D-mannitol transport via ABC system
rxn13854	muconate transport in via proton symport
rxn13855	N-(3-oxo-dodecanoyl)-L-homoserine lactone synthase
rxn13856	NADH dehydrogenase (ubiquinone-8 2 protons)
rxn13857	NADH dehydrogenase (ubiquinone-8 )
rxn13858	NADPH quinone oxidoreductase
rxn13859	NAPRTase
rxn13860	N-butyryl-L-homoserine lactone synthase
rxn13861	nicotinate-nucleotide-dimethylbenzimidazole phosphoribosyltransferase
rxn13862	Nitrate reductase (Ubiquinol-8)
rxn13863	nitric-oxide reductase
rxn13864	nitrous-oxide reductase precursor
rxn13865	2-oxohexanedioic acid transport in via proton symport
rxn13866	alpha 1,3-glucosyltransferase
rxn13867	alpha 1,3-glucosyltransferase
rxn13868	L-rhamnotransferase
rxn13869	b-D-glucosyltransferase
rxn13870	Pseudomonas aeruginosa LPS lumped 2,4,and 6 heptokinases
rxn13871	Pseudomonas aeruginosa LPS lumped L-ala and CONH2 addition reaction
rxn13872	Pseudomonas Lipid A Reaction
rxn13873	Pseudomonas lipid A reaction 2
rxn13874	pseudomonas Lipid A disaccaride synthase
rxn13875	A-band LPS efflux transporter via ABC system
rxn13876	Pseudomonas aeruginosa LPS A-band synthesis
rxn13877	Pseudomonas aeruginosa LPS B band synthesis
rxn13878	3-deoxy-D-manno-octulosonic acid transferase
rxn13879	3-deoxy-D-manno-octulosonic acid transferase
rxn13880	Pseudomonas Tetraacyldisaccharide 4''kinase
rxn13881	Pseudomonas UDP-3-O-(acyl)glucosamine acyltransferase
rxn13882	acyl-[acyl-carrier-protein]-UDP-N-acetylglucosamine O-acyltransferase
rxn13883	UDP-3-0-acyl N-acetylglucosamine deacetylase
rxn13884	UDP-sugar hydrolase
rxn13885	phenazine-1-carboxylic acid synthesis, step 3
rxn13886	peptide transport in via ABC transport
rxn13887	Phosphatidylglycerophosphate phosphohydrolase
rxn13888	poly(3-hydroxyalkanoic acid) synthase
rxn13889	phosphatidate cytidylyltransferase reversible
rxn13890	phenazine-1-carboxamide synthetase
rxn13891	pyruvate oxidase
rxn13892	phosphonate transport via ABC system
rxn13893	protoporphyrinogen oxidase anaerobic
rxn13894	phosphatidylserine decarboxylase
rxn13895	Proline dehydrogenase
rxn13896	pyocyanin synthesis
rxn13897	quinoprotein glucose dehydrogenase
rxn13898	quinone oxidoreductase
rxn13899	Rha-(a1,3)-GlcNac-pyrophosphorylundecaprenol synthesis
rxn13900	Rha-(a1,3)-Rha-(a1,3)-Rha-(a1,3)-GlcNac-pyrophosphorylundecaprenol synthesis
rxn13901	A-band O-antigen synthesis
rxn13902	rhamnosyltransferase chain A
rxn13903	rhamnosyltransferase chain B
rxn13904	rhamnosyltransferase 2
rxn13905	3,4 Dihydroxy-2-butanone-4-phosphate synthase
rxn13906	Spermidine dehydrogenase
rxn13907	succinate dehyrdogenase
rxn13908	2,4-dienoyl-CoA reductase (C10)
rxn13909	2,4-dienoyl-CoA reductase (C8)
rxn13910	UDP-N-acetyl fucosamine synthase
rxn13911	UDP-N-acetyl-mannosamine-3-N dehydrogenase
rxn13912	UDP-N-acetyl-mannosamine aminase
rxn13913	UDP-N-acetyl-mannosamine (2NAc3N) acid acetylase
rxn13914	UDP-N-acetylmuramoyl-L-alanyl-D-glutamyl-meso-2,6-diaminopimeloyl-D-alanyl-D-alanine synthetase
rxn13915	2-keto-4-methylthiobutyrate transamination
rxn13916	2-keto-4-methylthiobutyrate transamination
rxn13917	2-keto-4-methylthiobutyrate transamination
rxn13918	zinc transport out via ABC system
rxn13919	zinc transport out via antiport
rxn13920	Alginate production outer membrane protein
rxn13921	delta-aminovalerate synthesis
rxn13922	Man(2NAc3NAc)A-(beta1,3)-Fuc2NAc-PP-undecap synthesis
rxn13923	Man(2NAc3N)(3,-CH3C=NH)A-(beta1,4)-Man(2NAc3NAc)A-(beta1,3)-Fuc2NAc-PP-undecap synthesis
rxn13924	PQS release
rxn13925	probable FAD-dependent monooxygenase
rxn13926	UDP-N-acetyl-mannosamine (2NAc3N) acid (CH3C=NH) addase
