# Supplementary material for: Genome-scale metabolic modeling of responses to polymyxins in Pseudomonas aeruginosa
Source: Gigascience. 2018 Mar 13;7(4):giy021. doi: 10.1093/gigascience/giy021 (PMC6333913; doi:10.1093/gigascience/giy021)
Supplement: Supplemental material [file giy021_supp.zip › additionalFile4.xlsx]

## Sheet: Dataset EV3
Additional file 4	Genes in iPAO1_draft1
Gene ID
PA0001
PA0002
PA0006
PA0008
PA0009
PA0016
PA0018
PA0024
PA0025
PA0029
PA0030
PA0031
PA0035
PA0036
PA0051
PA0102
PA0105
PA0106
PA0108
PA0113
PA0130
PA0132
PA0134
PA0143
PA0148
PA0153
PA0154
PA0164
PA0166
PA0203
PA0204
PA0205
PA0206
PA0208
PA0209
PA0210
PA0211
PA0212
PA0213
PA0214
PA0215
PA0216
PA0219
PA0221
PA0223
PA0226
PA0227
PA0228
PA0230
PA0231
PA0232
PA0241
PA0242
PA0244
PA0245
PA0265
PA0266
PA0280
PA0281
PA0282
PA0283
PA0288
PA0292
PA0293
PA0295
PA0299
PA0300
PA0301
PA0302
PA0303
PA0304
PA0308
PA0312
PA0316
PA0323
PA0324
PA0325
PA0326
PA0330
PA0331
PA0335
PA0342
PA0347
PA0350
PA0353
PA0361
PA0363
PA0366
PA0390
PA0393
PA0397
PA0399
PA0400
PA0401
PA0402
PA0407
PA0420
PA0430
PA0432
PA0434
PA0437
PA0438
PA0439
PA0441
PA0444
PA0450
PA0480
PA0482
PA0500
PA0501
PA0504
PA0519
PA0523
PA0524
PA0530
PA0546
PA0548
PA0550
PA0552
PA0555
PA0576
PA0577
PA0579
PA0581
PA0582
PA0589
PA0590
PA0593
PA0602
PA0603
PA0604
PA0605
PA0606
PA0607
PA0608
PA0609
PA0649
PA0650
PA0651
PA0655
PA0662
PA0668
PA0669
PA0710
PA0733
PA0743
PA0744
PA0745
PA0746
PA0747
PA0761
PA0770
PA0773
PA0782
PA0783
PA0789
PA0792
PA0794
PA0795
PA0796
PA0809
PA0835
PA0836
PA0849
PA0865
PA0866
PA0870
PA0871
PA0872
PA0883
PA0884
PA0887
PA0895
PA0897
PA0898
PA0899
PA0901
PA0902
PA0904
PA0927
PA0935
PA0944
PA0945
PA0954
PA0956
PA0962
PA1001
PA1002
PA1004
PA1010
PA1013
PA1027
PA1028
PA1049
PA1052
PA1061
PA1112
PA1124
PA1143
PA1155
PA1156
PA1162
PA1165
PA1172
PA1173
PA1174
PA1183
PA1195
PA1240
PA1252
PA1253
PA1254
PA1267
PA1268
PA1271
PA1272
PA1273
PA1274
PA1275
PA1276
PA1277
PA1278
PA1279
PA1280
PA1281
PA1287
PA1288
PA1296
PA1310
PA1311
PA1317
PA1318
PA1319
PA1320
PA1321
PA1326
PA1337
PA1338
PA1339
PA1340
PA1341
PA1342
PA1346
PA1375
PA1393
PA1408
PA1487
PA1488
PA1497
PA1498
PA1499
PA1500
PA1501
PA1502
PA1514
PA1515
PA1519
PA1521
PA1523
PA1524
PA1529
PA1532
PA1543
PA1546
PA1549
PA1552
PA1553
PA1554
PA1555
PA1556
PA1557
PA1562
PA1576
PA1580
PA1581
PA1582
PA1583
PA1584
PA1585
PA1586
PA1587
PA1588
PA1589
PA1590
PA1598
PA1610
PA1614
PA1617
PA1628
PA1631
PA1633
PA1634
PA1635
PA1638
PA1654
PA1674
PA1677
PA1681
PA1683
PA1684
PA1685
PA1687
PA1726
PA1736
PA1737
PA1750
PA1752
PA1756
PA1758
PA1764
PA1770
PA1778
PA1779
PA1780
PA1781
PA1783
PA1787
PA1792
PA1795
PA1796
PA1806
PA1809
PA1813
PA1818
PA1819
PA1838
PA1843
PA1856
PA1861
PA1862
PA1863
PA1883
PA1901
PA1920
PA1927
PA1931
PA1932
PA1933
PA1940
PA1946
PA1947
PA1948
PA1950
PA1957
PA1958
PA1959
PA1971
PA1984
PA1991
PA1997
PA1999
PA2000
PA2001
PA2002
PA2003
PA2004
PA2011
PA2013
PA2014
PA2015
PA2023
PA2025
PA2052
PA2053
PA2080
PA2081
PA2084
PA2104
PA2144
PA2147
PA2152
PA2155
PA2165
PA2217
PA2247
PA2248
PA2249
PA2250
PA2253
PA2266
PA2290
PA2306
PA2307
PA2308
PA2321
PA2342
PA2343
PA2344
PA2352
PA2357
PA2382
PA2416
PA2442
PA2443
PA2445
PA2446
PA2478
PA2507
PA2508
PA2509
PA2531
PA2537
PA2552
PA2553
PA2557
PA2563
PA2579
PA2584
PA2598
PA2599
PA2600
PA2611
PA2612
PA2616
PA2623
PA2624
PA2626
PA2629
PA2634
PA2637
PA2638
PA2639
PA2640
PA2641
PA2642
PA2643
PA2644
PA2645
PA2646
PA2647
PA2648
PA2649
PA2664
PA2691
PA2709
PA2710
PA2739
PA2740
PA2741
PA2742
PA2744
PA2748
PA2767
PA2796
PA2815
PA2841
PA2843
PA2876
PA2903
PA2904
PA2905
PA2906
PA2907
PA2908
PA2909
PA2911
PA2912
PA2923
PA2924
PA2925
PA2926
PA2940
PA2943
PA2948
PA2962
PA2964
PA2965
PA2967
PA2968
PA2969
PA2975
PA2977
PA2979
PA2981
PA2990
PA2991
PA3000
PA3001
PA3004
PA3011
PA3013
PA3014
PA3025
PA3043
PA3050
PA3066
PA3068
PA3083
PA3088
PA3107
PA3108
PA3111
PA3112
PA3113
PA3114
PA3117
PA3118
PA3120
PA3121
PA3131
PA3134
PA3146
PA3148
PA3159
PA3163
PA3164
PA3165
PA3166
PA3167
PA3168
PA3169
PA3171
PA3175
PA3176
PA3179
PA3181
PA3182
PA3183
PA3193
PA3194
PA3195
PA3210
PA3242
PA3246
PA3255
PA3295
PA3296
PA3299
PA3300
PA3301
PA3312
PA3323
PA3337
PA3357
PA3362
PA3366
PA3373
PA3392
PA3397
PA3415
PA3416
PA3417
PA3418
PA3426
PA3438
PA3442
PA3443
PA3444
PA3445
PA3447
PA3448
PA3449
PA3452
PA3454
PA3459
PA3471
PA3475
PA3480
PA3513
PA3516
PA3524
PA3525
PA3527
PA3537
PA3540
PA3551
PA3560
PA3561
PA3562
PA3568
PA3569
PA3570
PA3579
PA3581
PA3582
PA3584
PA3589
PA3598
PA3600
PA3601
PA3602
PA3603
PA3607
PA3608
PA3609
PA3610
PA3613
PA3625
PA3627
PA3633
PA3635
PA3636
PA3637
PA3638
PA3639
PA3640
PA3643
PA3644
PA3645
PA3646
PA3650
PA3651
PA3652
PA3654
PA3656
PA3657
PA3659
PA3666
PA3673
PA3686
PA3687
PA3690
PA3700
PA3710
PA3734
PA3735
PA3736
PA3739
PA3743
PA3745
PA3751
PA3758
PA3759
PA3760
PA3761
PA3763
PA3769
PA3770
PA3779
PA3792
PA3803
PA3807
PA3814
PA3816
PA3818
PA3831
PA3834
PA3846
PA3860
PA3862
PA3872
PA3873
PA3874
PA3875
PA3876
PA3877
PA3896
PA3901
PA3920
PA3925
PA3931
PA3933
PA3936
PA3937
PA3938
PA3970
PA3975
PA3976
PA3977
PA3989
PA4006
PA4007
PA4019
PA4022
PA4024
PA4025
PA4031
PA4043
PA4044
PA4045
PA4047
PA4050
PA4051
PA4053
PA4055
PA4056
PA4068
PA4069
PA4073
PA4091
PA4123
PA4124
PA4125
PA4127
PA4128
PA4130
PA4133
PA4138
PA4150
PA4151
PA4152
PA4153
PA4170
PA4188
PA4189
PA4201
PA4212
PA4231
PA4232
PA4236
PA4237
PA4238
PA4239
PA4240
PA4241
PA4242
PA4244
PA4245
PA4246
PA4247
PA4248
PA4249
PA4250
PA4251
PA4252
PA4253
PA4254
PA4255
PA4256
PA4257
PA4258
PA4259
PA4260
PA4261
PA4262
PA4263
PA4264
PA4267
PA4270
PA4271
PA4272
PA4273
PA4279
PA4280
PA4286
PA4292
PA4314
PA4329
PA4330
PA4333
PA4334
PA4353
PA4358
PA4366
PA4376
PA4397
PA4399
PA4402
PA4406
PA4410
PA4411
PA4412
PA4414
PA4415
PA4416
PA4417
PA4425
PA4430
PA4431
PA4433
PA4435
PA4439
PA4442
PA4443
PA4447
PA4448
PA4449
PA4450
PA4457
PA4458
PA4482
PA4484
PA4486
PA4496
PA4497
PA4500
PA4502
PA4503
PA4504
PA4505
PA4506
PA4510
PA4519
PA4523
PA4524
PA4529
PA4538
PA4544
PA4548
PA4557
PA4560
PA4561
PA4563
PA4565
PA4567
PA4568
PA4588
PA4589
PA4602
PA4613
PA4615
PA4616
PA4628
PA4640
PA4645
PA4646
PA4647
PA4655
PA4662
PA4666
PA4669
PA4670
PA4676
PA4693
PA4694
PA4695
PA4696
PA4700
PA4719
PA4728
PA4729
PA4730
PA4731
PA4732
PA4733
PA4741
PA4742
PA4745
PA4748
PA4749
PA4750
PA4756
PA4758
PA4759
PA4770
PA4771
PA4773
PA4774
PA4785
PA4792
PA4810
PA4811
PA4822
PA4829
PA4839
PA4845
PA4846
PA4847
PA4848
PA4854
PA4855
PA4867
PA4908
PA4909
PA4910
PA4911
PA4912
PA4913
PA4917
PA4918
PA4919
PA4920
PA4930
PA4934
PA4938
PA4939
PA4957
PA4960
PA4964
PA4967
PA4971
PA4973
PA4979
PA4980
PA4988
PA4994
PA4996
PA5009
PA5010
PA5011
PA5012
PA5013
PA5015
PA5016
PA5018
PA5022
PA5025
PA5034
PA5035
PA5036
PA5038
PA5039
PA5046
PA5049
PA5050
PA5051
PA5063
PA5065
PA5067
PA5091
PA5092
PA5093
PA5098
PA5100
PA5106
PA5110
PA5111
PA5119
PA5121
PA5131
PA5141
PA5142
PA5143
PA5154
PA5161
PA5162
PA5163
PA5164
PA5167
PA5170
PA5171
PA5172
PA5173
PA5175
PA5180
PA5181
PA5184
PA5188
PA5192
PA5203
PA5204
PA5206
PA5207
PA5213
PA5214
PA5215
PA5223
PA5228
PA5235
PA5240
PA5243
PA5259
PA5260
PA5263
PA5268
PA5277
PA5278
PA5283
PA5287
PA5291
PA5292
PA5297
PA5298
PA5302
PA5304
PA5310
PA5312
PA5315
PA5316
PA5317
PA5320
PA5321
PA5322
PA5323
PA5331
PA5336
PA5338
PA5353
PA5354
PA5355
PA5357
PA5358
PA5366
PA5368
PA5369
PA5373
PA5375
PA5376
PA5377
PA5378
PA5379
PA5385
PA5386
PA5390
PA5394
PA5413
PA5416
PA5418
PA5419
PA5420
PA5425
PA5426
PA5429
PA5435
PA5436
PA5439
PA5473
PA5476
PA5479
PA5495
PA5498
PA5500
PA5501
PA5503
PA5504
PA5505
PA5516
PA5518
PA5539
PA5541
PA5549
PA5552
PA5555
PA5556
PA5558
PA5559
PA5561
PA5570
peg.5597
peg.5598
peg.5685
