# Supplementary material for: Genome-scale metabolic modeling of responses to polymyxins in Pseudomonas aeruginosa
Source: Gigascience. 2018 Mar 13;7(4):giy021. doi: 10.1093/gigascience/giy021 (PMC6333913; doi:10.1093/gigascience/giy021)
Supplement: Supplemental material [file giy021_supp.zip › additionalFile5.xlsx]

## Sheet: Dataset EV4
Additional file 5	Supplemented metabolites according to previous metabolomics study
Index	Metabolite ID	Metabolite Name	Compartment	Abbreviation
1	cpd03561[c]	(R)-2-hydroxybutyrate	c	2hbut
2	cpd03561[e]	(R)-2-hydroxybutyrate[e]	e	2hbut
3	cpd03561[p]	(R)-2-hydroxybutyrate[p]	p	2hbut
4	cpd02042[c]	(S)-3-hydroxybutyrate	c	S-3hbut
5	cpd02042[p]	(S)-3-hydroxybutyrate[p]	p	S-3hbut
6	cpd02042[e]	(S)-3-hydroxybutyrate[e]	e	S-3hbut
7	cpd00320[c]	D-Aspartate	c	D-Asp
8	cpd00320[e]	D-Aspartate[e]	e	D-Asp
9	cpd00320[p]	D-Aspartate[p]	p	D-Asp
10	cpd00157[e]	dihydroxyacetone[e]	e	dha
11	cpd00157[p]	dihydroxyacetone[p]	p	dha
12	cpd00165[e]	hydroxylamine[e]	e	Hydroxylamine
13	cpd00165[p]	hydroxylamine[p]	p	Hydroxylamine
14	cpd03533[c]	pyrrole-2-carboxylate	c	Pyrrole-2-carboxylate
15	cpd00318[c]	tryptamine	c	Tryptamine
