# Supplementary material for: Genome-scale metabolic modeling of responses to polymyxins in Pseudomonas aeruginosa
Source: Gigascience. 2018 Mar 13;7(4):giy021. doi: 10.1093/gigascience/giy021 (PMC6333913; doi:10.1093/gigascience/giy021)
Supplement: Supplemental material [file giy021_supp.zip › additionalFile6.xlsx]

## Sheet: Dataset EV5
Additional file 6	Supplemented reactions according to previous metabolomics study
Reaction ID	Reaction Name	Reaction Formula	Associated Genes
EX_cpd00157(e)	EX Glycerone e	Glycerone[e] <=>	null
EX_cpd00165(e)	EX Hydroxylamine e	Hydroxylamine[e] <=>	null
EX_cpd00320(e)	EX D Aspartate e	D-Aspartate[e] <=>	null
EX_cpd02042(e)	EX (S)-3-Hydroxybutanoate e	(S)-3-Hydroxybutanoate[e] <=>	null
EX_cpd03561(e)	EX 2 Hydroxybutyrate e	2-Hydroxybutyrate[e] <=>	null
rxn00109	NADH:hydroxylamine oxidoreductase (periplasm)	NADH + 2 H+[p] + Hydroxylamine[p] -> NAD + H2O[p] + NH3[p]	PA0519
rxn00741	2-Hydroxybutyrate:NAD+ oxidoreductase	NAD + 2-Hydroxybutyrate <=> NADH + H+ + 2-Oxobutyrate	null
rxn00743	Glycerone phosphate phosphohydrolase (alkaline optimum) (periplasm)	H2O[p] + Glycerone-phosphate[p] -> Phosphate[p] + H+[p] + Glycerone[p]	PA3296 or PA3910
rxn01564	Tryptamine:oxygen oxidoreductase(deaminating)(flavin-containing)	H2O + O2 + Tryptamine_C10H13N2 -> NH3 + H2O2 + Indoleacetaldehyde	PA0421
rxn03074	Rxn03074	1-Pyrroline-4-hydroxy-2-carboxylate -> H2O + Pyrrole-2-carboxylate_C5H4NO2	null
rxn08325	Glyceronetransport via diffusion (extracellular to periplasm, reversible)	Glycerone[e] <=> Glycerone[p]	PA1777
rxn70006	2-Hydroxybutanoic acid transport via proton symport (periplasmic to cytoplasmic)	H+[p] + 2-Hydroxybutyrate[p] <=> H+ + 2-Hydroxybutyrate	null
rxn70007	2-Hydroxybutyrate transport via diffusion (extracellular to periplasm)	2-Hydroxybutyrate[e] <=> 2-Hydroxybutyrate[p]	PA1777
rxn99327	Hydroxylaminetransport via diffusion (extracellular to periplasm, reversible)	Hydroxylamine[e] <=> Hydroxylamine[p]	PA1777
rxn99374	(S)-3-Hydroxybutanoatetransport via diffusion (extracellular to periplasm, reversible)	(S)-3-Hydroxybutanoate[e] <=> (S)-3-Hydroxybutanoate[p]	PA1777
rxn99421	Fatty acid coA ligase ((S)-3-Hydroxybutanoate) import (periplasm to cytoplasm, irreversible)	ATP + CoA + H+[p] + (S)-3-Hydroxybutanoate[p] -> PPi + AMP + (S)-3-Hydroxybutanoyl-CoA	PA3299 or PA3300 or PA1617 or PA2893 or PA3860 or PA3924
rxn99426	Fatty-acid-CoA thioesterase ((S)-3-Hydroxybutanoate)	H2O + (S)-3-Hydroxybutanoyl-CoA -> CoA + H+ + (S)-3-Hydroxybutanoate	PA3942
rxn99800	D-asparagine amidohydrolase	H2O + D-Asparagine -> NH3 + D-Aspartate	PA1638
rxn99801	D-Aspartate transport via diffusion (extracellular to periplasm)	D-Aspartate[e] <=> D-Aspartate[p]	PA1777
rxn99802	D-Aspartate transport via proton symport (periplasmic to cytoplasmic)	H+[p] + D-Aspartate[p] <=> H+ + D-Aspartate	null
