# Supplementary material for: Genome-scale metabolic modeling of responses to polymyxins in Pseudomonas aeruginosa
Source: Gigascience. 2018 Mar 13;7(4):giy021. doi: 10.1093/gigascience/giy021 (PMC6333913; doi:10.1093/gigascience/giy021)
Supplement: Supplemental material [file giy021_supp.zip › additionalFile7.xlsx]

## Sheet: Dataset EV6
Additional file 7	Root gap metabolites found using GapFind
Metabolite ID	Metabolite Name	Associated Reactions	Number of the Associated Reactions
cpd00076[c]	Sucrose	rxn00578,rxn09658	2
cpd00077[c]	Catechol	rxn00584,rxn00588	2
cpd00122[c]	N-Acetyl-D-glucosamine	rxn00016,rxn08074,rxn08078,rxn08080	4
cpd00158[c]	CELB		1
cpd00165[c]	Hydroxylamine		1
cpd00170[c]	Gluconolactone		1
cpd00183[c]	Sarcosine	rxn00433,rxn04093	2
cpd00185[c]	D-Arabinose	rxn01151,rxn12574	2
cpd00208[c]	LACT		1
cpd00217[c]	Brachiose		1
cpd00225[c]	Benzaldehyde	rxn01032,rxn01033,rxn01294	3
cpd00251[c]	ADPribose	rxn00775,rxn14307	2
cpd00306[c]	Xylitol		1
cpd00318[c]	Tryptamine	rxn01564	1
cpd00324[c]	MTTL	rxn00453,rxn99297	2
cpd00340[c]	2,5-Dioxopentanoate	rxn00196,rxn01635	2
cpd00392[c]	Phycite		1
cpd00400[c]	Acrylate	rxn03799,rxn03839,rxn99428	3
cpd00507[c]	Glycerophosphocholine	rxn00758,rxn08553,rxn99052,rxn99053,rxn99082,rxn99083,rxn99112,rxn99113,rxn99142,rxn99143,rxn99172,rxn99173,rxn99202,rxn99203,rxn99232,rxn99233,rxn99475,rxn99479,rxn99533,rxn99534,rxn99574,rxn99575,rxn99615,rxn99616,rxn99656,rxn99657,rxn99697,rxn99698	28
cpd00530[c]	XTP	rxn01962	1
cpd00531[c]	Hg2+	rxn10343	1
cpd00532[c]	O2-	rxn00206,rxn99001	2
cpd00567[c]	D-Proline	rxn02071,rxn99299	2
cpd00613[c]	Hexadecanol		1
cpd00681[c]	Choline sulfate	rxn00756,rxn12738,rxn99310	3
cpd00705[c]	L-2-Aminoadipate		1
cpd00742[c]	Allophanate	rxn00002,rxn00560,rxn99311	3
cpd00756[c]	Dimethylglycine		1
cpd00859[c]	Pseudouridine 5'-phosphate	rxn00776,rxn02375	2
cpd00867[c]	Inositol 1-phosphate	rxn00881	1
cpd00905[c]	Guanosine 3',5'-bis(diphosphate)	rxn00242,rxn02449,rxn08598	3
cpd00924[c]	AppppA	rxn00095	1
cpd00977[c]	dITP	rxn02517,rxn02518	2
cpd01015[c]	Cyanate	rxn05063,rxn08277,rxn99312	3
cpd01112[c]	Galactose		1
cpd01247[c]	Glucosamine		1
cpd01298[c]	Aminoacetone	rxn01833,rxn02666,rxn02667	3
cpd01524[c]	D-Chondrosamine		1
cpd01587[c]	5-Methylcytosine	rxn01025,rxn99316	2
cpd01709[c]	2-Hydroxyglutarate	rxn02519,rxn02810	2
cpd01735[c]	Glucurone	rxn01081,rxn02122	2
cpd01747[c]	Indole-3-acetamide	rxn00479,rxn02222	2
cpd01772[c]	Succinylbenzoate	rxn02831	1
cpd01775[c]	Phosphoribosyl-ATP	rxn00789,rxn02834	2
cpd01960[c]	2-Oxohept-3-enedioate	rxn02883,rxn02885	2
cpd01973[c]	4-Guanidinobutanamide	rxn02275,rxn99317	2
cpd01982[c]	5-Phosphoribosylamine	rxn00790,rxn02895	2
cpd02065[c]	3-Hydroxy-L-kynurenine	rxn01438,rxn01930	2
cpd02074[c]	2-Oxo-6-aminocaproate	rxn00310,rxn02916	2
cpd02135[c]	4-Nitrophenyl phosphate	rxn99318	1
cpd02197[c]	5-Formyltetrahydrofolate	rxn01652,rxn01653	2
cpd02230[c]	Inositol 4-phosphate	rxn00882	1
cpd02279[c]	NG,NG-Dimethyl-L-arginine	rxn01819	1
cpd02342[c]	alpha-D-Xylose 1-phosphate		1
cpd02414[c]	L-2-Amino-6-oxopimelate	rxn03012	1
cpd02484[c]	Inositol 3-phosphate	rxn00883	1
cpd02730[c]	3-Deoxy-D-manno-octulosonate8-phosphate	rxn02331,rxn02404	2
cpd02746[c]	all trans Decaprenyl diphosphate	rxn05030,rxn10785	2
cpd02843[c]	D-erythro-imidazol-glycerol-phosphate	rxn02473,rxn03135	2
cpd03052[c]	Imidazole acetaldehyde	rxn02853	1
cpd03320[c]	3-Hydroxyphenylacetate	rxn02363	1
cpd03487[c]	Undecaprenyl-diphospho-N-acetylmuramoyl-(N-acetylglucosamine)-L-alanyl-D-glutamyl-L-lysyl-D-alanyl-D-alanine	rxn03406	1
cpd03533[c]	Pyrrole-2-carboxylate	rxn03074	1
cpd03561[c]	2-Hydroxybutyrate		1
cpd03642[c]	Adipate	rxn03455,rxn04753	2
cpd03706[c]	UppppU	rxn00714	1
cpd04097[c]	Pb	rxn10344	1
cpd04148[c]	Trolamine		1
cpd06707[c]	Benzamide	rxn03869,rxn99319	2
cpd08325[c]	NAC	rxn13859,rxn13861,rxn99320	3
cpd08625[c]	5-Hydroxyisourate	rxn01523,rxn04453	2
cpd09027[c]	5-Hydroxy-2-oxo-4-ureido-2,5-dihydro-1H-imidazole-5-carboxylate	rxn04453,rxn04456,rxn04457	3
cpd09410[c]	Demethylphylloquinone	rxn04674	1
cpd10387[c]	2,2'-Oxydiethanol		1
cpd11425[c]	2dmmq7	rxn06831	1
cpd11430[c]	fa1	rxn99501,rxn99503,rxn99504,rxn99507,rxn99508,rxn99509,rxn99532,rxn99534	8
cpd11431[c]	fa11	rxn99459,rxn99460,rxn99461,rxn99466,rxn99475,rxn99476,rxn99477,rxn99478	8
cpd11433[c]	fa12	rxn99665,rxn99667,rxn99668,rxn99671,rxn99672,rxn99673,rxn99696,rxn99698	8
cpd11436[c]	fa3	rxn99583,rxn99585,rxn99586,rxn99589,rxn99590,rxn99591,rxn99614,rxn99616	8
cpd11438[c]	fa4	rxn99542,rxn99544,rxn99545,rxn99548,rxn99549,rxn99550,rxn99573,rxn99575	8
cpd11440[c]	fa6	rxn99624,rxn99626,rxn99627,rxn99630,rxn99631,rxn99632,rxn99655,rxn99657	8
cpd11454[c]	Phosphatidylglycerophosphate	rxn13815,rxn13887	2
cpd11455[c]	ps_BS	bio00991,rxn13816,rxn13894	3
cpd11464[c]	Butyryl-ACP	rxn05322,rxn05346,rxn13860	3
cpd11470[c]	Octanoyl-ACP	rxn05325,rxn05343	2
cpd11472[c]	Hexanoyl-ACP	rxn05326,rxn05350	2
cpd11474[c]	Decanoyl-ACP	rxn05327,rxn05348	2
cpd11668[c]	Penam		1
cpd11751[c]	tRNA(Tyr)	rxn06280	1
cpd11825[c]	Octadecenoyl-ACP	rxn08018,rxn08089,rxn08398,rxn08552,rxn99222	5
cpd11906[c]	tRNA(Ala)	rxn06300,rxn80344,rxn80359,rxn80374,rxn80389,rxn80404,rxn80419,rxn80434,rxn80449,rxn80464,rxn99707	11
cpd11907[c]	tRNA(Arg)	rxn06432	1
cpd11909[c]	tRNA(Asp)	rxn06433	1
cpd11910[c]	tRNA(Cys)	rxn06435	1
cpd11913[c]	tRNA(Gly)	rxn06438	1
cpd11914[c]	tRNA(His)	rxn06439	1
cpd11915[c]	tRNA(Ile)	rxn06440	1
cpd11916[c]	tRNA(Leu)	rxn06441	1
cpd11917[c]	tRNA(Lys)	rxn06442	1
cpd11918[c]	tRNA(Met)	rxn06443	1
cpd11919[c]	tRNA(Phe)	rxn06444	1
cpd11920[c]	tRNA(Pro)	rxn06445	1
cpd11921[c]	tRNA(Ser)	rxn06446	1
cpd11922[c]	tRNA(Thr)	rxn06447	1
cpd11923[c]	tRNA(Trp)	rxn06448	1
cpd11924[c]	tRNA(Val)	rxn06449	1
cpd15338[c]	2-Acyl-sn-glycero-3-phosphoethanolamine tetradec-7-enoyl	rxn07941,rxn07948,rxn08840,rxn99165	4
cpd15345[c]	2-Acyl-sn-glycero-3-phosphoglycerol tetradec-7-enoyl	rxn07955,rxn07962,rxn08847,rxn99164	4
cpd15362[c]	2-tetradec-7-enoyl-sn-glycerol 3-phosphate	rxn07934,rxn08819	2
