# Supplementary material for: Genome-scale metabolic modeling of responses to polymyxins in Pseudomonas aeruginosa
Source: Gigascience. 2018 Mar 13;7(4):giy021. doi: 10.1093/gigascience/giy021 (PMC6333913; doi:10.1093/gigascience/giy021)
Supplement: Supplemental material [file giy021_supp.zip › additionalFile8.xlsx]

## Sheet: Dataset EV7
Additional file 8	Comparison of predicted growth phenotypes with BIOLOG PM results
Nutrient	SEED ID	Type of Nutrient	BIOLOG PM (18h)	BIOLOG PM (24h)	Prediction	Growth (observation)	Growth (prediction)	Prediction Outcome
L-Arabinose	NA	C	0.1885	0.162	0	FALSE	FALSE	TN			Overal Accuracy	0.885017
N-Acetyl-D-Glucosamine	cpd00122(e)	C	0.8115	0.815	1.14827	TRUE	TRUE	TP
D-Saccharic Acid	NA	C	0.2775	0.257	0	FALSE	FALSE	TN
Succinic Acid	cpd00036(e)	C	1.2845	1.173	0.473507	TRUE	TRUE	TP
D-Galactose	NA	C	0.201	0.1675	0	FALSE	FALSE	TN
L-Aspartic Acid	cpd00041(e)	C	1.517	1.466	0.437436	TRUE	TRUE	TP
L-Proline	cpd00129(e)	C	1.47	1.455	0.728138	TRUE	TRUE	TP
D-Alanine	cpd00117(e)	C	0.4555	0.417	0.392347	TRUE	TRUE	TP
D-Trehalose	cpd00794(e)	C	0.296	0.289	1.80709	FALSE	TRUE	FN
D-Mannose	cpd00138(e)	C	0.257	0.217	0	FALSE	FALSE	TN
Dulcitol	NA	C	0.249	0.224	0	FALSE	FALSE	TN
D-Serine	cpd00550(e)	C	0.244	0.2455	0.324713	FALSE	TRUE	FN
D-Sorbitol	NA	C	0.1635	0.1495	0	FALSE	FALSE	TN
Glycerol	cpd00100(e)	C	1.165	1.2735	0.525196	TRUE	TRUE	TP
L-Fucose	NA	C	0.249	0.2255	0	FALSE	FALSE	TN
D-Glucuronic Acid	cpd00164(e)	C	0.1525	0.148	0	FALSE	FALSE	TN
D-Gluconic Acid	cpd00222(e)	C	1.518	1.52	0.789793	TRUE	TRUE	TP
D,L-a-Glycerol Phosphate	cpd00080(e)	C	0.3195	0.299	0.53579	FALSE	TRUE	FN
D-Xylose	cpd00154(e)	C	0.3305	0.3095	0	FALSE	FALSE	TN
L-Lactic Acid	cpd00159(e)	C	1.4425	1.3305	0.360784	TRUE	TRUE	TP
Formic Acid	cpd00047(e)	C	0.413	0.394	0.040266	TRUE	TRUE	TP
D-Mannitol	cpd00314(e)	C	1.3015	1.408	0.962985	TRUE	TRUE	TP
L-Glutamic Acid	cpd00023(e)	C	1.295	1.2815	0.643573	TRUE	TRUE	TP
D-Glucose-6-Phosphate	cpd00079(e)	C	0.2235	0.205	0.929114	FALSE	TRUE	FN
D-Galactonic Acid-g-Lactone	NA	C	0.161	0.144	0	FALSE	FALSE	TN
D,L-Malic Acid	cpd00130(e)	C	1.105	1.0915	0.437436	TRUE	TRUE	TP
D-Ribose	cpd00105(e)	C	0.4255	0.3795	0.714597	TRUE	TRUE	TP
Tween 20	cpd13391(e)	C	1.2125	1.3315	0	TRUE	FALSE	FP
L-Rhamnose	cpd00396(e)	C	0.207	0.1765	0	FALSE	FALSE	TN
D-Fructose	cpd00082(e)	C	1.131	1.2175	0.926197	TRUE	TRUE	TP
Acetic Acid	cpd00029(e)	C	1.3715	1.348	0.221008	TRUE	TRUE	TP
D-(+)-Glucose	cpd00027(e)	C	1.432	1.53	0.893974	TRUE	TRUE	TP
Maltose	NA	C	0.1885	0.17	0	FALSE	FALSE	TN
D-Melibiose	NA	C	0.165	0.147	0	FALSE	FALSE	TN
Thymidine	cpd00184(e)	C	0.238	0.238	0	FALSE	FALSE	TN
L-Asparagine	cpd00132(e)	C	1.211	1.1625	0.438015	TRUE	TRUE	TP
D-Aspartic Acid	cpd00320(e)	C	0.2725	0.2525	0	FALSE	FALSE	TN
D-Glucosaminic Acid	NA	C	0.1825	0.1575	0	FALSE	FALSE	TN
1,2-Propanediol	cpd00453(e)	C	0.607	0.5195	0.496052	TRUE	TRUE	TP
Tween 40	NA	C	1.4115	1.383	0	TRUE	FALSE	FP
a-Keto-Gutaric Acid	cpd00024(e)	C	1.3495	1.401	0.577212	TRUE	TRUE	TP
a-Ketobutyric Acid	cpd00094(e)	C	0.5085	0.557	0.353887	TRUE	TRUE	TP
a-Methyl-D-Galactoside	NA	C	0.241	0.215	0	FALSE	FALSE	TN
a-D-Lactose	NA	C	0.17	0.1445	0	FALSE	FALSE	TN
Lactulose	NA	C	0.1665	0.152	0	FALSE	FALSE	TN
Sucrose	NA	C	0.1685	0.1595	0	FALSE	FALSE	TN
Uridine	cpd00249(e)	C	0.2995	0.254	1.13073	FALSE	TRUE	FN
L-Glutamine	cpd00053(e)	C	1.471	1.4475	0.649374	TRUE	TRUE	TP
m-Tartaric Acid	NA	C	0.199	0.1945	0	FALSE	FALSE	TN
D-Glucose-1-Phosphate	cpd00089(e)	C	0.171	0.1555	0.929114	FALSE	TRUE	FN
D-Fructose-6-Phosphate	NA	C	0.2285	0.2055	0	FALSE	FALSE	TN
Tween 80	cpd13392(e)	C	1.333	1.4795	0	TRUE	FALSE	FP
a-Hydroxy Glutaric Acid-g-Lactone	NA	C	0.288	0.2485	0	FALSE	FALSE	TN
D,L-a-Hydroxy-Butyric Acid	cpd03561(e)	C	0.4495	0.435	0.353887	TRUE	TRUE	TP
b-Methyl-D-Glucoside	NA	C	0.2935	0.2675	0	FALSE	FALSE	TN
Adonitol	NA	C	0.26	0.234	0	FALSE	FALSE	TN
Maltotriose	NA	C	0.1545	0.1425	0	FALSE	FALSE	TN
2'-Deoxy Adenosine	cpd00438(e)	C	0.1795	0.1775	0	FALSE	FALSE	TN
Adenosine	cpd00182(e)	C	0.3705	0.3615	1.12618	TRUE	TRUE	TP
Glycyl-L-Aspartic Acid	cpd11589(e)	C	0.284	0.2495	0.631432	FALSE	TRUE	FN
Citric Acid	cpd00137(e)	C	1.0555	1.022	0.652921	TRUE	TRUE	TP
m-Inositol	NA	C	0.212	0.2015	0	FALSE	FALSE	TN
D-Threonine	NA	C	0.2895	0.2425	0	FALSE	FALSE	TN
Fumaric Acid	cpd00106(e)	C	1.3165	1.332	0.437436	TRUE	TRUE	TP
Bromo Succinic Acid	NA	C	1.0035	1.0135	0	TRUE	FALSE	FP
Propionic Acid	cpd00141(e)	C	1.36	1.4115	0.428418	TRUE	TRUE	TP
Mucic Acid	NA	C	0.2355	0.213	0	FALSE	FALSE	TN
Glycolic Acid	NA	C	0.187	0.19	0	FALSE	FALSE	TN
Glyoxylic Acid	NA	C	0.1445	0.1455	0	FALSE	FALSE	TN
D-Cellobiose	NA	C	0.168	0.161	0	FALSE	FALSE	TN
Inosine	cpd00246(e)	C	0.469	0.4865	1.10935	TRUE	TRUE	TP
Glycyl-L-Glutamic Acid	cpd11592(e)	C	0.2655	0.2195	0.841125	FALSE	TRUE	FN
Tricarballylic Acid	NA	C	0.1705	0.1585	0	FALSE	FALSE	TN
L-Serine	cpd00054(e)	C	0.366	0.3655	0.328286	TRUE	TRUE	TP
L-Threonine	cpd00161(e)	C	0.297	0.2675	0.538307	FALSE	TRUE	FN
L-Alanine	cpd00035(e)	C	0.9875	1.05	0.392347	TRUE	TRUE	TP
Ala-Gly	cpd11585(e)	C	0.2335	0.1965	0.585847	FALSE	TRUE	FN
Acetoacetic Acid	cpd00142(e)	C	0.3905	0.3855	0.496052	TRUE	TRUE	TP
N-Acetyl-D-Mannosamine	NA	C	0.228	0.201	0	FALSE	FALSE	TN
Mono Methyl Succinate	cpd24381(e)	C	0.5235	0.52	0.608408	TRUE	TRUE	TP
Methyl Pyruvate	NA	C	0.9365	1.0485	0	TRUE	FALSE	FP
D-Malic Acid	cpd00386(e)	C	0.2575	0.2195	0	FALSE	FALSE	TN
L-Malic Acid	cpd00130(e)	C	1.1215	1.1545	0.437436	TRUE	TRUE	TP
Glycyl-L-Proline	cpd11588(e)	C	0.8665	0.92	0.968999	TRUE	TRUE	TP
p-Hydroxy Phenyl Acetic Acid	cpd00489(e)	C	1.531	1.4685	0.8748	TRUE	TRUE	TP
M-Hydroxy Phenyl Acetic Acid	NA	C	0.2005	0.191	0	FALSE	FALSE	TN
Tyramine	cpd00374(e)	C	1.5165	1.496	0.933415	TRUE	TRUE	TP
D-Psicose	NA	C	0.2575	0.238	0	FALSE	FALSE	TN
L-Lyxose	NA	C	0.2055	0.1985	0	FALSE	FALSE	TN
Glucuronamide	NA	C	0.1965	0.1715	0	FALSE	FALSE	TN
Pyruvic Acid	cpd00020(e)	C	1.21	1.225	0.324713	TRUE	TRUE	TP
L-Galactonic Acid-g-Lactone	NA	C	0.2085	0.198	0	FALSE	FALSE	TN
D-Galacturonic Acid	cpd00280(e)	C	0.193	0.179	0	FALSE	FALSE	TN
b-Phenylethylamine	NA	C	0.21	0.2	0	FALSE	FALSE	TN
2-Aminoethanol	cpd00162(e)	C	0.897	1.0415	0.316122	TRUE	TRUE	TP
Chondroitin Sulfate C	NA	C	0.2035	0.157	0	FALSE	FALSE	TN
a-Cyclodextrin	NA	C	0.1885	0.1785	0	FALSE	FALSE	TN
b-Cyclodextrin	NA	C	0.1495	0.143	0	FALSE	FALSE	TN
g-Cyclodextrin	NA	C	0.134	0.1325	0	FALSE	FALSE	TN
Dextrin	NA	C	0.311	0.272	0	FALSE	FALSE	TN
Gelatin	NA	C	0.2835	0.259	0	FALSE	FALSE	TN
Glycogen	NA	C	0.266	0.2325	0	FALSE	FALSE	TN
Inulin	NA	C	0.2445	0.247	0	FALSE	FALSE	TN
Laminarin	NA	C	0.166	0.134	0	FALSE	FALSE	TN
Mannan	NA	C	0.167	0.131	0	FALSE	FALSE	TN
Pectin	NA	C	0.234	0.204	0	FALSE	FALSE	TN
N-Acetyl-D-Galactosamine	NA	C	0.1715	0.1625	0	FALSE	FALSE	TN
N-Acetyl-Neuraminic Acid	NA	C	0.143	0.134	0	FALSE	FALSE	TN
b-D-Allose	NA	C	0.179	0.153	0	FALSE	FALSE	TN
D-Amygdalin	NA	C	0.1575	0.142	0	FALSE	FALSE	TN
D-Arabinose	NA	C	0.15	0.12	0	FALSE	FALSE	TN
D-Arabitol	NA	C	0.206	0.185	0	FALSE	FALSE	TN
L-Arabitol	NA	C	0.1465	0.1355	0	FALSE	FALSE	TN
Arbutin	NA	C	0.124	0.122	0	FALSE	FALSE	TN
2-Deoxy-D-Ribose	cpd01242(e)	C	0.1895	0.166	0	FALSE	FALSE	TN
i-Erythritol	NA	C	0.136	0.136	0	FALSE	FALSE	TN
D-Fucose	NA	C	0.1695	0.1405	0	FALSE	FALSE	TN
3-0-b-D-Galacto-pyranosyl-D-Arabinose	NA	C	0.206	0.1765	0	FALSE	FALSE	TN
Gentiobiose	NA	C	0.1755	0.1505	0	FALSE	FALSE	TN
L-Glucose	NA	C	0.1525	0.147	0	FALSE	FALSE	TN
Lactitol	NA	C	0.154	0.142	0	FALSE	FALSE	TN
D-Melezitose	NA	C	0.1535	0.143	0	FALSE	FALSE	TN
Maltitol	NA	C	0.153	0.141	0	FALSE	FALSE	TN
a-Methyl-D-Galactoside	NA	C	0.1555	0.1465	0	FALSE	FALSE	TN
b-Methyl-D-Galactoside	NA	C	0.1615	0.139	0	FALSE	FALSE	TN
3-Methyl Glucose	NA	C	0.1495	0.1335	0	FALSE	FALSE	TN
b-Methyl-D-Glucuronic Acid	NA	C	0.147	0.1395	0	FALSE	FALSE	TN
a-Methyl-D-Mannoside	NA	C	0.144	0.138	0	FALSE	FALSE	TN
b-Methyl-D-Xyloside	NA	C	0.1575	0.148	0	FALSE	FALSE	TN
Palatinose	NA	C	0.1455	0.14	0	FALSE	FALSE	TN
D-Raffinose	NA	C	0.1695	0.1625	0	FALSE	FALSE	TN
Salicin	NA	C	0.1665	0.154	0	FALSE	FALSE	TN
Sedoheptulosan	NA	C	0.173	0.161	0	FALSE	FALSE	TN
L-Sorbose	NA	C	0.182	0.169	0	FALSE	FALSE	TN
Stachyose	NA	C	0.169	0.148	0	FALSE	FALSE	TN
D-Tagatose	NA	C	0.1805	0.1595	0	FALSE	FALSE	TN
Turanose	NA	C	0.181	0.1535	0	FALSE	FALSE	TN
Xylitol	NA	C	0.161	0.146	0	FALSE	FALSE	TN
N-Acetyl-D-glucosaminitol	NA	C	0.165	0.152	0	FALSE	FALSE	TN
g-Amino Butyric Acid	cpd00281(e)	C	1.4325	1.3655	0.599756	TRUE	TRUE	TP
d-Amino Valeric Acid	cpd00339(e)	C	0.6905	0.704	0.701505	TRUE	TRUE	TP
Butyric Acid	cpd00211(e)	C	0.39	0.373	0.595248	TRUE	TRUE	TP
Capric Acid	cpd01107(e)	C	0.1975	0.2155	1.73976	FALSE	TRUE	FN
Caproic Acid	cpd01113(e)	C	0.6845	0.607	0.973996	TRUE	TRUE	TP
Citraconic Acid	NA	C	0.191	0.171	0	FALSE	FALSE	TN
Citramalic Acid	cpd01701(e)	C	0.841	0.874	0.563685	TRUE	TRUE	TP
D-Glucosamine	NA	C	0.279	0.2505	0	FALSE	FALSE	TN
2-Hydroxybenzoic acid	NA	C	0.1355	0.124	0	FALSE	FALSE	TN
4-Hydroxy Benzoic Acid Sodium	cpd00136(e)	C	0.6485	0.739	0.671899	TRUE	TRUE	TP
b-Hydroxy Butyric Acid	cpd00797(e)	C	0.553	0.5435	0.572703	TRUE	TRUE	TP
g-Hydroxy Butyric Acid	cpd00136(e)	C	0.183	0.1525	0.671899	FALSE	TRUE	FN
2-Oxovaleric acid	NA	C	0.2625	0.2475	0	FALSE	FALSE	TN
Itaconic Acid	cpd00380(e)	C	0.872	0.9755	0.563685	TRUE	TRUE	TP
5-Keto-D-Gluconic Acid	NA	C	0.173	0.1655	0	FALSE	FALSE	TN
D-Lactic Acid Methyl Ester	NA	C	0.2525	0.2305	0	FALSE	FALSE	TN
Malonic Acid	cpd00308(e)	C	0.839	0.82	0.230026	TRUE	TRUE	TP
Melibionic Acid	NA	C	0.2105	0.187	0	FALSE	FALSE	TN
Oxolic Acid	NA	C	0.212	0.1915	0	FALSE	FALSE	TN
Oxalomalic Acid	NA	C	0.2415	0.222	0	FALSE	FALSE	TN
Quinic Acid	cpd00248(e)	C	0.89	1.0545	0.577862	TRUE	TRUE	TP
D-Ribono-1,4-Lactone	NA	C	0.162	0.139	0	FALSE	FALSE	TN
Sebacic Acid	cpd05192(e)	C	0.3325	0.2925	0	FALSE	FALSE	TN
Sorbic acid	cpd16648(e)	C	0.4445	0.421	0.870291	TRUE	TRUE	TP
Succinamic Acid	cpd01701(e)	C	0.85	0.8685	0.563685	TRUE	TRUE	TP
D-Tartaric Acid	NA	C	0.173	0.1595	0	FALSE	FALSE	TN
L-Tartaric Acid	NA	C	0.187	0.179	0	FALSE	FALSE	TN
Acetamide	cpd03734(e)	C	0.324	0.2865	0.221008	FALSE	TRUE	FN
L-Alaninamide	cpd23030(e)	C	0.379	0.3435	0.401365	TRUE	TRUE	TP
N-Acetyl-L-Glutamic Acid	cpd00477(e)	C	1.303	1.424	0.883817	TRUE	TRUE	TP
L-Arginine	cpd00051(e)	C	1.249	1.275	0.728138	TRUE	TRUE	TP
Glycine	cpd00033(e)	C	0.4135	0.384	0.189253	TRUE	TRUE	TP
L-Histidine	cpd00119(e)	C	1.385	1.318	0.691981	TRUE	TRUE	TP
L-Homoserine	cpd00227(e)	C	0.0615	0.063	0.599756	FALSE	TRUE	FN
Hydroxy-L-Proline	cpd00851(e)	C	0.8385	1.027	0.643573	TRUE	TRUE	TP
L-Isoleucine	cpd00322(e)	C	0.7065	0.752	0.981634	TRUE	TRUE	TP
L-Leucine	cpd00107(e)	C	0.433	0.3935	0.910058	TRUE	TRUE	TP
L-Lysine	cpd00039(e)	C	0.251	0.2005	0.716499	FALSE	TRUE	FN
L-Methionine	cpd00060(e)	C	0.1715	0.1585	0.357266	FALSE	TRUE	FN
L-Ornithine	cpd00064(e)	C	0.719	0.689	0.728138	TRUE	TRUE	TP
L-Phenylalanine	cpd00066(e)	C	0.344	0.2915	0.962285	FALSE	TRUE	FN
L-Pyroglutamic Acid	cpd01293(e)	C	1.3585	1.422	0.608774	TRUE	TRUE	TP
L-Valine	cpd00156(e)	C	0.3265	0.274	0.704502	FALSE	TRUE	FN
D,L-Carnitine	cpd00266(e)	C	0.849	0.9085	0.195674	TRUE	TRUE	TP
Sec-Butylamine	NA	C	0.2	0.185	0	FALSE	FALSE	TN
D.L-Octopamine	cpd02599(e)	C	1.336	1.3	0.951451	TRUE	TRUE	TP
Putrescine	cpd00118(e)	C	1.528	1.6245	0.686896	TRUE	TRUE	TP
Dihydroxy Acetone	cpd00157(e)	C	0.2135	0.2095	0	FALSE	FALSE	TN
2,3-Butanediol	cpd01947(e)	C	0.4355	0.371	0.701505	TRUE	TRUE	TP
Diacetyl	NA	C	0.1735	0.167	0	FALSE	FALSE	TN
3-Hydroxy 2-Butanone	NA	C	0.2085	0.193	0	FALSE	FALSE	TN
Ammonia	cpd00013(e)	N	1.2695	1.236	0.473507	TRUE	TRUE	TP
Nitrite	cpd00075(e)	N	1.1895	1.162	0.388999	TRUE	TRUE	TP
Sodium Nitrate	cpd00209(e)	N	1.222	1.1735	0.382646	TRUE	TRUE	TP
Urea	cpd00073(e)	N	1.195	1.1935	0.491543	TRUE	TRUE	TP
Biuret	NA	N	0.195	0.175	0	FALSE	FALSE	TN
L-Alanine	cpd00035(e)	N	1.272	1.208	0.883817	TRUE	TRUE	TP
L-Arginine	cpd00051(e)	N	1.1965	1.148	1.33655	TRUE	TRUE	TP
L-Asparagine	cpd00132(e)	N	1.009	0.9635	0.930137	TRUE	TRUE	TP
L-Aspartic Acid	cpd00041(e)	N	1.2825	1.2615	0.892458	TRUE	TRUE	TP
L-Cysteine	cpd00084(e)	N	0.4415	0.4365	0.822033	TRUE	TRUE	TP
L-Glutamic Acid	cpd00023(e)	N	1.2775	1.224	0.892458	TRUE	TRUE	TP
L-Glutamine	cpd00053(e)	N	1.2155	1.204	1.14883	TRUE	TRUE	TP
Glycine	cpd00033(e)	N	1.362	1.359	0.686135	TRUE	TRUE	TP
L-Histidine	cpd00119(e)	N	1.2525	1.2625	1.19066	TRUE	TRUE	TP
L-Isoleucine	cpd00322(e)	N	1.235	1.5145	0.892458	TRUE	TRUE	TP
L-Leucine	cpd00107(e)	N	0.6485	0.8485	0.892458	TRUE	TRUE	TP
L-Lysine	cpd00039(e)	N	0.6295	0.875	1.25619	TRUE	TRUE	TP
L-Methionine	cpd00060(e)	N	0.3815	0.3885	0.892458	TRUE	TRUE	TP
L-Phenylalanine	cpd00066(e)	N	1.1855	1.2295	0.892458	TRUE	TRUE	TP
L-Proline	cpd00129(e)	N	1.272	1.242	0.892458	TRUE	TRUE	TP
L-Serine	cpd00054(e)	N	1.391	1.5755	0.825163	TRUE	TRUE	TP
L-Threonine	cpd00161(e)	N	0.5315	0.726	0.892458	TRUE	TRUE	TP
L-Tryptophan	cpd00065(e)	N	0.603	0.8185	0.176443	TRUE	TRUE	TP
L-Tyrosine	cpd00069(e)	N	0.718	0.813	0.892458	TRUE	TRUE	TP
L-Valine	cpd00156(e)	N	0.9705	1.0735	0.892458	TRUE	TRUE	TP
D-Alanine	cpd00117(e)	N	1.4365	1.4725	0.883817	TRUE	TRUE	TP
D-Asparagine	cpd01308(e)	N	1.388	1.361	0.473507	TRUE	TRUE	TP
D-Aspartic Acid	cpd00320(e)	N	0.068	0.068	0	FALSE	FALSE	TN
D-Glutamic Acid	cpd00186(e)	N	1.427	1.424	0.892458	TRUE	TRUE	TP
D-Lysine	cpd00549(e)	N	0.415	0.59	1.22649	TRUE	TRUE	TP
D-Serine	cpd00550(e)	N	0.5345	0.5885	0.816184	TRUE	TRUE	TP
D-Valine	cpd03840(e)	N	0.492	0.5555	0.892458	TRUE	TRUE	TP
L-Citrulline	cpd00274(e)	N	0.4135	0.499	1.25033	TRUE	TRUE	TP
L-Homoserine	cpd00227(e)	N	0.0825	0.195	0.892458	FALSE	TRUE	FN
L-Ornithine	cpd00064(e)	N	1.3235	1.2725	1.31667	TRUE	TRUE	TP
N-Acetyl-L-Glutamic Acid	cpd00477(e)	N	0.8645	0.9535	0.892458	TRUE	TRUE	TP
N-Phthaloyl-L-Glutamic Acid	NA	N	0.515	0.4795	0	TRUE	FALSE	FP
L-Pyroglutamic Acid	cpd01293(e)	N	1.371	1.397	0.892458	TRUE	TRUE	TP
Hydroxylamine	cpd00165(e)	N	0.058	0.0555	0.436055	FALSE	TRUE	FN
Methylamine	NA	N	0.085	0.087	0	FALSE	FALSE	TN
N-Amylamine	NA	N	0.0855	0.09	0	FALSE	FALSE	TN
N-Butylamine	NA	N	0.0775	0.081	0	FALSE	FALSE	TN
Ethylamine	NA	N	0.112	0.1055	0	FALSE	FALSE	TN
Ethanolamine	cpd00162(e)	N	1.186	1.175	0	TRUE	FALSE	FP
Ethylenediamine	NA	N	0.0805	0.082	0	FALSE	FALSE	TN
Putrescine	cpd00118(e)	N	1.2135	1.1535	1.19973	TRUE	TRUE	TP
Agmatine	cpd00152(e)	N	1.2345	1.212	1.26048	TRUE	TRUE	TP
Histamine	cpd00312(e)	N	1.246	1.2205	0.99654	TRUE	TRUE	TP
b-Phenylethylamine	cpd03161(e)	N	0.436	0.4925	0.892458	TRUE	TRUE	TP
Tyramine	cpd00374(e)	N	1.298	1.3155	0.892458	TRUE	TRUE	TP
Acetamide	cpd03734(e)	N	1.0145	1.082	0.712479	TRUE	TRUE	TP
Formamide	NA	N	0.311	0.317	0	FALSE	FALSE	TN
Glucuronamide	cpd99114(e)	N	0.5165	0.711	0.482525	TRUE	TRUE	TP
D,L-Lactamide	cpd23860(e)	N	0.3965	0.621	0.861273	TRUE	TRUE	TP
D-Glucosamine	NA	N	0.0955	0.099	0	FALSE	FALSE	TN
D-Galactosamine	NA	N	0.1185	0.111	0	FALSE	FALSE	TN
D-Mannosamine	cpd02241(e)	N	0.2	0.1835	0	FALSE	FALSE	TN
N-Acetyl-D-Glucosamine	cpd00122(e)	N	0.8545	0.921	0.892458	TRUE	TRUE	TP
N-Acetyl-D-Galactosamine	cpd27607(e)	N	0.5225	0.4855	0.685426	TRUE	TRUE	TP
N-Acetyl-D-Mannosamine	NA	N	0.3305	0.334	0	FALSE	FALSE	TN
Adenine	cpd00128(e)	N	1.3525	1.4415	0.818401	TRUE	TRUE	TP
Adenosine	cpd00182(e)	N	1.1885	1.1905	1.67022	TRUE	TRUE	TP
Cytidine	cpd00367(e)	N	1.194	1.2715	1.79372	TRUE	TRUE	TP
Cytosine	cpd00307(e)	N	1.4395	1.4365	0.83422	TRUE	TRUE	TP
Guanine	cpd00207(e)	N	1.2855	1.293	0.747724	TRUE	TRUE	TP
Guanosine	cpd00311(e)	N	1.1575	1.169	1.58854	TRUE	TRUE	TP
Thymine	cpd00151(e)	N	0.9155	1.2515	1.03261	TRUE	TRUE	TP
Thymidine	cpd00184(e)	N	0.0865	0.0865	0	FALSE	FALSE	TN
Uracil	cpd00092(e)	N	1.125	1.3545	0.825202	TRUE	TRUE	TP
Uridine	cpd00249(e)	N	1.0155	1.2435	1.65815	TRUE	TRUE	TP
Inosine	cpd00246(e)	N	1.17	1.143	1.64948	TRUE	TRUE	TP
Xanthine	cpd00309(e)	N	1.2815	1.3325	0.73908	TRUE	TRUE	TP
Xanthosine	cpd01217(e)	N	1.012	1.097	1.57879	TRUE	TRUE	TP
Uric Acid	cpd00300(e)	N	1.44	1.462	0.674255	TRUE	TRUE	TP
Alloxan	NA	N	0.394	0.406	0	TRUE	FALSE	FP
Allantoin	cpd01092(e)	N	1.2175	1.2445	0.668386	TRUE	TRUE	TP
Parabanic Acid	NA	N	1.4315	1.6195	0	TRUE	FALSE	FP
D,L-a-Amino-N-Butyric Acid	NA	N	0.21	0.2955	0	FALSE	FALSE	TN
g-Amino Butyric Acid	cpd00281(e)	N	1.295	1.2545	0.892458	TRUE	TRUE	TP
e-Amino-N-Caproic Acid	NA	N	0.1	0.095	0	FALSE	FALSE	TN
D,L-a-Amino- Caprylic Acid	NA	N	0.0515	0.0525	0	FALSE	FALSE	TN
d-Amino-N-Valeric Acid	cpd00339(e)	N	1.2415	1.3955	0.892458	TRUE	TRUE	TP
a-Amino-N-Valeric Acid	NA	N	0.4675	0.5885	0	TRUE	FALSE	FP
Ala-Asp	cpd11593(e)	N	0.5165	0.6705	1.32118	TRUE	TRUE	TP
Ala-Gln	cpd11587(e)	N	1.185	1.3815	1.54542	TRUE	TRUE	TP
Ala-Glu	cpd11586(e)	N	0.846	1.0445	1.52859	TRUE	TRUE	TP
Ala-Gly	cpd11585(e)	N	0.936	1.1925	1.08273	TRUE	TRUE	TP
Ala-His	cpd11584(e)	N	1.1965	1.3805	1.61167	TRUE	TRUE	TP
Ala-Leu	cpd11583(e)	N	0.725	0.9535	1.78492	TRUE	TRUE	TP
Ala-Thr	cpd11582(e)	N	0.5745	0.713	1.43613	TRUE	TRUE	TP
Gly-Asn	cpd11581(e)	N	1.416	1.356	1.12983	TRUE	TRUE	TP
Gly-Gln	cpd11580(e)	N	0.98	1.1875	1.3529	TRUE	TRUE	TP
Gly-Glu	cpd11592(e)	N	0.3815	0.4705	1.33801	TRUE	TRUE	TP
Gly-Met	cpd11591(e)	N	0.2325	0.3035	1.21609	FALSE	TRUE	FN
Met-Ala	cpd11590(e)	N	0.3425	0.4455	1.41952	TRUE	TRUE	TP
