# Supplementary material for: Genome-scale metabolic modeling of responses to polymyxins in Pseudomonas aeruginosa
Source: Gigascience. 2018 Mar 13;7(4):giy021. doi: 10.1093/gigascience/giy021 (PMC6333913; doi:10.1093/gigascience/giy021)
Supplement: Supplemental material [file giy021_supp.zip › additionalFile9.xlsx]

## Sheet: Dataset EV8
Additional file 9	Reactions with changed reversibility and directionality
Reaction ID	Old Reversibility	New Reversibility	Reversibility is changed	Directionality is changed?	Old Formula	New Formula
rxn00007	Reversible	Irreversible	Changed	Unchanged	H2O + TRHL <=> 2 D-Glucose	H2O + TRHL => 2 D-Glucose
rxn00020	Reversible	Irreversible	Changed	Unchanged	H2O + CELB <=> 2 beta-D-Glucose	H2O + CELB => 2 D-Glucose
rxn00056	Reversible	Irreversible	Changed	Changed	2 H2O + 4 fe3 <=> O2 + 4 H+ + 4 Fe2+	O2 + 4 H+ + 4 Fe2+ => 2 H2O + 4 fe3
rxn00058	Reversible	Irreversible	Changed	Changed	2 H2O + 4 Cytochrome_c3+ <=> O2 + 4 H+ + 4 Cytochrome_c2+	O2 + 4 H+ + 4 Cytochrome_c2+ => 2 H2O + 4 Cytochrome_c3+
rxn00077	Reversible	Irreversible	Changed	Unchanged	ATP + NAD <=> NADP + ADP	ATP + NAD => NADP + ADP
rxn00085	Reversible	Irreversible	Changed	Unchanged	NADPH + 2-Oxoglutarate + L-Glutamine + H+ <=> NADP + 2 L-Glutamate	NADPH + 2-Oxoglutarate + L-Glutamine + H+ => NADP + 2 L-Glutamate
rxn00124	Reversible	Irreversible	Changed	Unchanged	ATP + Pyridoxal <=> ADP + Pyridoxal_phosphate	ATP + Pyridoxal => ADP + Pyridoxal_phosphate
rxn00127	Reversible	Irreversible	Changed	Changed	CO2 + S-Adenosylmethioninamine <=> S-Adenosyl-L-methionine + H+	S-Adenosyl-L-methionine + H+ => CO2 + S-Adenosylmethioninamine
rxn00131	Reversible	Irreversible	Changed	Unchanged	H2O + AMP <=> ribose-5-phosphate + Adenine	H2O + AMP => ribose-5-phosphate + Adenine
rxn00139	Irreversible	Reversible	Changed	Unchanged	PPi + AMP => PRPP + Adenine	PPi + AMP <=> PRPP + Adenine
rxn00145	Reversible	Irreversible	Changed	Changed	Pyruvate + 2 H+ + 2 Cytochrome_c2+ <=> 2 Cytochrome_c3+ + L-Lactate	2 Cytochrome_c3+ + L-Lactate => Pyruvate + 2 H+ + 2 Cytochrome_c2+
rxn00148	Reversible	Irreversible	Changed	Changed	ATP + Pyruvate <=> ADP + Phosphoenolpyruvate	ADP + Phosphoenolpyruvate => ATP + Pyruvate
rxn00171	Reversible	Irreversible	Changed	Changed	NAD + CoA + Acetaldehyde <=> NADH + Acetyl-CoA + H+	NADH + Acetyl-CoA + H+ => NAD + CoA + Acetaldehyde
rxn00175	Reversible	Irreversible	Changed	Unchanged	ATP + CoA + Acetate + H+ <=> PPi + AMP + Acetyl-CoA	ATP + CoA + Acetate + H+ => PPi + AMP + Acetyl-CoA
rxn00182	Reversible	Irreversible	Changed	Unchanged	H2O + NAD + L-Glutamate <=> NADH + NH3 + 2-Oxoglutarate + H+	H2O + NAD + L-Glutamate => NADH + NH3 + 2-Oxoglutarate + H+
rxn00183	Reversible	Irreversible	Changed	Unchanged	H2O + NAD + L-Glutamate5-semialdehyde <=> NADH + L-Glutamate + 2 H+	H2O + NAD + L-Glutamate5-semialdehyde => NADH + L-Glutamate + 2 H+
rxn00211	Reversible	Irreversible	Changed	Unchanged	H2O + 2 NAD + UDP-glucose <=> 2 NADH + 3 H+ + UDPglucuronate	H2O + 2 NAD + UDP-glucose => 2 NADH + 3 H+ + UDPglucuronate
rxn00216	Reversible	Irreversible	Changed	Unchanged	ATP + D-Glucose <=> ADP + D-glucose-6-phosphate	ATP + D-Glucose => ADP + D-glucose-6-phosphate
rxn00224	Reversible	Irreversible	Changed	Changed	Heme + 2 H+ <=> Protoporphyrin + Fe2+	Protoporphyrin + Fe2+ => Heme + 2 H+
rxn00248	Reversible	Irreversible	Changed	Unchanged	NAD + L-Malate <=> NADH + Oxaloacetate + H+	NAD + L-Malate => NADH + Oxaloacetate + H+
rxn00250	Reversible	Irreversible	Changed	Changed	ATP + Pyruvate + H2CO3 <=> ADP + Phosphate + Oxaloacetate + H+	ADP + Phosphate + Oxaloacetate + H+ => ATP + Pyruvate + H2CO3
rxn00251	Reversible	Irreversible	Changed	Unchanged	H2O + CO2 + Phosphoenolpyruvate <=> Phosphate + Oxaloacetate + 2 H+	H2O + CO2 + Phosphoenolpyruvate => Phosphate + Oxaloacetate + 2 H+
rxn00256	Irreversible	Irreversible	Unchanged	Changed	CoA + H+ + Citrate => H2O + Acetyl-CoA + Oxaloacetate	H2O + Acetyl-CoA + Oxaloacetate => CoA + H+ + Citrate
rxn00265	Reversible	Irreversible	Changed	Changed	Acetate + Oxaloacetate <=> Citrate	Citrate => Acetate + Oxaloacetate
rxn00285	Reversible	Irreversible	Changed	Changed	ATP + CoA + Succinate <=> ADP + Phosphate + Succinyl-CoA	ADP + Phosphate + Succinyl-CoA => ATP + CoA + Succinate
rxn00291	Reversible	Irreversible	Changed	Unchanged	H2O + N-Succinyl-L-glutamate <=> L-Glutamate + Succinate	H2O + N-Succinyl-L-glutamate => L-Glutamate + Succinate
rxn00293	Reversible	Irreversible	Changed	Changed	PPi + UDP-N-acetylglucosamine <=> UTP + N-Acetyl-D-glucosamine1-phosphate	UTP + N-Acetyl-D-glucosamine1-phosphate => PPi + UDP-N-acetylglucosamine
rxn00295	Reversible	Irreversible	Changed	Unchanged	UDP-N-acetylglucosamine <=> UDP-N-acetyl-D-galactosamine	UDP-N-acetylglucosamine => UDP-N-acetyl-D-galactosamine
rxn00303	Reversible	Irreversible	Changed	Unchanged	ATP + GTP <=> AMP + Guanosine 5''-triphosphate,3''-diphosphate	ATP + GTP => AMP + Guanosine 5''-triphosphate,3''-diphosphate
rxn00330	Irreversible	Irreversible	Unchanged	Changed	CoA + H+ + L-Malate => H2O + Acetyl-CoA + Glyoxalate	H2O + Acetyl-CoA + Glyoxalate => CoA + H+ + L-Malate
rxn00336	Reversible	Irreversible	Changed	Changed	Succinate + Glyoxalate <=> Isocitrate	Isocitrate => Succinate + Glyoxalate
rxn00347	Reversible	Irreversible	Changed	Changed	NH3 + Fumarate <=> L-Aspartate	L-Aspartate => NH3 + Fumarate
rxn00350	Reversible	Irreversible	Changed	Unchanged	H2O + GSH <=> L-Glutamate + Cys-Gly	H2O + GSH => L-Glutamate + Cys-Gly
rxn00361	Reversible	Irreversible	Changed	Unchanged	ATP + APS <=> ADP + 3-phosphoadenylylsulfate	ATP + APS => ADP + 3-phosphoadenylylsulfate
rxn00375	Reversible	Irreversible	Changed	Unchanged	H2O + N-Formyl-L-glutamate <=> L-Glutamate + Formate	H2O + N-Formyl-L-glutamate => L-Glutamate + Formate
rxn00379	Reversible	Irreversible	Changed	Unchanged	ATP + Sulfate + H+ <=> PPi + APS	ATP + Sulfate + H+ => PPi + APS
rxn00392	Reversible	Irreversible	Changed	Unchanged	ATP + Riboflavin <=> ADP + FMN	ATP + Riboflavin => ADP + FMN
rxn00395	Reversible	Irreversible	Changed	Unchanged	H2O + L-Arginine <=> NH3 + Citrulline	H2O + L-Arginine => NH3 + Citrulline
rxn00423	Reversible	Irreversible	Changed	Changed	CoA + O-Acetyl-L-serine <=> Acetyl-CoA + L-Serine	Acetyl-CoA + L-Serine => CoA + O-Acetyl-L-serine
rxn00469	Reversible	Irreversible	Changed	Unchanged	H2O + N-Acetylornithine <=> Acetate + Ornithine	H2O + N-Acetylornithine => Acetate + Ornithine
rxn00474	Reversible	Irreversible	Changed	Changed	H2O + L-Tryptophan <=> L-Serine + indol	L-Serine + indol => H2O + L-Tryptophan
rxn00501	Reversible	Irreversible	Changed	Unchanged	NAD + CoA + 3-Oxopropanoate <=> NADH + CO2 + Acetyl-CoA	NAD + CoA + 3-Oxopropanoate => NADH + CO2 + Acetyl-CoA
rxn00503	Reversible	Irreversible	Changed	Unchanged	2 H2O + NAD + 1-Pyrroline-5-carboxylate <=> NADH + L-Glutamate + H+	2 H2O + NAD + 1-Pyrroline-5-carboxylate => NADH + L-Glutamate + H+
rxn00509	Reversible	Irreversible	Changed	Unchanged	H2O + NADP + 4-Oxobutanoate <=> NADPH + Succinate + 2 H+	H2O + NADP + 4-Oxobutanoate => NADPH + Succinate + 2 H+
rxn00512	Reversible	Irreversible	Changed	Unchanged	NAD + Glycolate <=> NADH + Glyoxalate + H+	NAD + Glycolate => NADH + Glyoxalate + H+
rxn00533	Reversible	Irreversible	Changed	Unchanged	ATP + Acetyl-CoA + H2CO3 <=> ADP + Phosphate + H+ + Malonyl-CoA	ATP + Acetyl-CoA + H2CO3 => ADP + Phosphate + H+ + Malonyl-CoA
rxn00547	Reversible	Irreversible	Changed	Unchanged	ATP + D-Fructose <=> ADP + D-fructose-6-phosphate	ATP + D-Fructose => ADP + D-fructose-6-phosphate
rxn00555	Reversible	Irreversible	Changed	Changed	L-Glutamate + D-Glucosamine_phosphate <=> L-Glutamine + D-fructose-6-phosphate	L-Glutamine + D-fructose-6-phosphate => L-Glutamate + D-Glucosamine_phosphate
rxn00567	Reversible	Irreversible	Changed	Changed	H2O + Cytochrome_c3+ + NO <=> 2 H+ + Nitrite + Cytochrome_c2+	2 H+ + Nitrite + Cytochrome_c2+ => H2O + Cytochrome_c3+ + NO
rxn00568	Irreversible	Irreversible	Unchanged	Changed	2 H2O + 3 NAD + NH3 => 3 NADH + 5 H+ + Nitrite	3 NADH + 5 H+ + Nitrite => 2 H2O + 3 NAD + NH3
rxn00569	Irreversible	Irreversible	Unchanged	Changed	2 H2O + 3 NADP + NH3 => 3 NADPH + 5 H+ + Nitrite	3 NADPH + 5 H+ + Nitrite => 2 H2O + 3 NADP + NH3
rxn00598	Reversible	Irreversible	Changed	Unchanged	CoA + 3-Oxoadipyl-CoA <=> Acetyl-CoA + Succinyl-CoA	CoA + 3-Oxoadipyl-CoA => Acetyl-CoA + Succinyl-CoA
rxn00615	Reversible	Irreversible	Changed	Unchanged	ATP + Glycerol <=> ADP + Glycerol-3-phosphate	ATP + Glycerol => ADP + Glycerol-3-phosphate
rxn00616	Reversible	Irreversible	Changed	Unchanged	FAD + Glycerol-3-phosphate <=> Glycerone-phosphate + FADH2	FAD + Glycerol-3-phosphate => Glycerone-phosphate + FADH2
rxn00638	Reversible	Irreversible	Changed	Unchanged	H2O + 2 NAD + GDP-mannose <=> 2 NADH + 3 H+ + GDP-D-mannuronate	H2O + 2 NAD + GDP-mannose => 2 NADH + 3 H+ + GDP-D-mannuronate
rxn00650	Reversible	Irreversible	Changed	Unchanged	H2O + Cys-Gly <=> Glycine + L-Cysteine	H2O + Cys-Gly => Glycine + L-Cysteine
rxn00669	Reversible	Irreversible	Changed	Unchanged	ATP + CoA + Propionate <=> ADP + Phosphate + Propionyl-CoA	ATP + CoA + Propionate => ADP + Phosphate + Propionyl-CoA
rxn00670	Reversible	Irreversible	Changed	Changed	Phosphate + H+ + Propionyl-CoA <=> CoA + Propionyl phosphate	CoA + Propionyl phosphate => Phosphate + H+ + Propionyl-CoA
rxn00671	Reversible	Irreversible	Changed	Unchanged	NAD + CoA + 3-Oxo-2-methylpropanoate <=> NADH + CO2 + Propionyl-CoA	NAD + CoA + 3-Oxo-2-methylpropanoate => NADH + CO2 + Propionyl-CoA
rxn00693	Reversible	Irreversible	Changed	Changed	L-Methionine + Tetrahydrofolate <=> Homocysteine + 5-Methyltetrahydrofolate	Homocysteine + 5-Methyltetrahydrofolate => L-Methionine + Tetrahydrofolate
rxn00772	Reversible	Irreversible	Changed	Unchanged	ATP + D-Ribose <=> ADP + ribose-5-phosphate	ATP + D-Ribose => ADP + ribose-5-phosphate
rxn00781	Reversible	Irreversible	Changed	Unchanged	NAD + Phosphate + Glyceraldehyde3-phosphate <=> NADH + 1,3-Bisphospho-D-glycerate	NAD + Phosphate + Glyceraldehyde3-phosphate => NADH + 1,3-Bisphospho-D-glycerate
rxn00786	Reversible	Irreversible	Changed	Changed	Glycerone-phosphate + Glyceraldehyde3-phosphate <=> D-fructose-1,6-bisphosphate	D-fructose-1,6-bisphosphate => Glycerone-phosphate + Glyceraldehyde3-phosphate
rxn00789	Irreversible	Irreversible	Unchanged	Changed	PPi + Phosphoribosyl-ATP => ATP + PRPP	ATP + PRPP => PPi + Phosphoribosyl-ATP
rxn00790	Irreversible	Irreversible	Unchanged	Changed	PPi + L-Glutamate + 5-Phosphoribosylamine => H2O + L-Glutamine + PRPP	H2O + L-Glutamine + PRPP => PPi + L-Glutamate + 5-Phosphoribosylamine
rxn00791	Irreversible	Reversible	Changed	Unchanged	PPi + N-5-phosphoribosyl-anthranilate => Anthranilate + PRPP	PPi + N-5-phosphoribosyl-anthranilate <=> Anthranilate + PRPP
rxn00804	Reversible	Irreversible	Changed	Unchanged	H2O + NAD + L-Leucine <=> NADH + NH3 + H+ + 4MOP	H2O + NAD + L-Leucine => NADH + NH3 + H+ + 4MOP
rxn00832	Reversible	Irreversible	Changed	Changed	H2O + IMP <=> FAICAR	FAICAR => H2O + IMP
rxn00834	Reversible	Irreversible	Changed	Unchanged	H2O + NAD + IMP <=> NADH + H+ + XMP	H2O + NAD + IMP => NADH + H+ + XMP
rxn00872	Reversible	Irreversible	Changed	Changed	Crotonyl-CoA + FADH2 <=> FAD + Butyryl-CoA	FAD + Butyryl-CoA => Crotonyl-CoA + FADH2
rxn00902	Irreversible	Irreversible	Unchanged	Changed	CoA + H+ + 2-Isopropylmalate => H2O + Acetyl-CoA + 3-Methyl-2-oxobutanoate	H2O + Acetyl-CoA + 3-Methyl-2-oxobutanoate => CoA + H+ + 2-Isopropylmalate
rxn00903	Reversible	Irreversible	Changed	Changed	L-Glutamate + 3-Methyl-2-oxobutanoate <=> 2-Oxoglutarate + L-Valine	2-Oxoglutarate + L-Valine => L-Glutamate + 3-Methyl-2-oxobutanoate
rxn00910	Reversible	Irreversible	Changed	Unchanged	NADPH + H+ + 5-10-Methylenetetrahydrofolate <=> NADP + 5-Methyltetrahydrofolate	NADPH + H+ + 5-10-Methylenetetrahydrofolate => NADP + 5-Methyltetrahydrofolate
rxn00927	Reversible	Irreversible	Changed	Unchanged	H2O + Adenosine <=> D-Ribose + Adenine	H2O + Adenosine => D-Ribose + Adenine
rxn00929	Reversible	Irreversible	Changed	Changed	NAD + L-Proline <=> NADH + H+ + 1-Pyrroline-5-carboxylate	NADH + H+ + 1-Pyrroline-5-carboxylate => NAD + L-Proline
rxn00931	Reversible	Irreversible	Changed	Unchanged	NADPH + H+ + 1-Pyrroline-5-carboxylate <=> NADP + L-Proline	NADPH + H+ + 1-Pyrroline-5-carboxylate => NADP + L-Proline
rxn00935	Reversible	Irreversible	Changed	Unchanged	FAD + L-Malate <=> Oxaloacetate + FADH2	FAD + L-Malate => Oxaloacetate + FADH2
rxn00953	Reversible	Irreversible	Changed	Changed	H2O + Cystathionine <=> L-Serine + Homocysteine	L-Serine + Homocysteine => H2O + Cystathionine
rxn01015	Reversible	Irreversible	Changed	Unchanged	Hydroxypyruvate <=> Tartronate semialdehyde	Hydroxypyruvate => Tartronate semialdehyde
rxn01019	Reversible	Irreversible	Changed	Changed	Phosphate + 2 H+ + Citrulline <=> Ornithine + Carbamoylphosphate	Ornithine + Carbamoylphosphate => Phosphate + 2 H+ + Citrulline
rxn01045	Reversible	Irreversible	Changed	Changed	H2O + NAD + L-Valine <=> NADH + NH3 + H+ + 3-Methyl-2-oxobutanoate	NADH + NH3 + H+ + 3-Methyl-2-oxobutanoate => H2O + NAD + L-Valine
rxn01102	Reversible	Irreversible	Changed	Unchanged	ATP + Glycerate <=> ADP + 3-Phosphoglycerate	ATP + Glycerate => ADP + 3-Phosphoglycerate
rxn01199	Reversible	Irreversible	Changed	Unchanged	ATP + D-Lyxulose <=> ADP + D-Xylulose5-phosphate	ATP + D-Lyxulose => ADP + D-Xylulose5-phosphate
rxn01208	Irreversible	Irreversible	Unchanged	Changed	CO2 + 4MOP => H+ + 2-isopropyl-3-oxosuccinate	H+ + 2-isopropyl-3-oxosuccinate => CO2 + 4MOP
rxn01226	Reversible	Irreversible	Changed	Unchanged	H2O + Guanosine <=> D-Ribose + Guanine	H2O + Guanosine => D-Ribose + Guanine
rxn01275	Reversible	Irreversible	Changed	Unchanged	ATP + GLCN <=> ADP + 6-Phospho-D-gluconate	ATP + GLCN => ADP + 6-Phospho-D-gluconate
rxn01279	Reversible	Irreversible	Changed	Unchanged	FAD + GLCN <=> 2-Dehydro-D-gluconate + FADH2	FAD + GLCN => 2-Dehydro-D-gluconate + FADH2
rxn01286	Reversible	Irreversible	Changed	Unchanged	H2O + NAD + D-Glyceraldehyde <=> NADH + 2 H+ + Glycerate	H2O + NAD + D-Glyceraldehyde => NADH + 2 H+ + Glycerate
rxn01294	Reversible	Irreversible	Changed	Changed	CO2 + Benzaldehyde <=> H+ + Benzoylformate	H+ + Benzoylformate => CO2 + Benzaldehyde
rxn01299	Reversible	Irreversible	Changed	Unchanged	H2O + Inosine <=> D-Ribose + HYXN	H2O + Inosine => D-Ribose + HYXN
rxn01300	Reversible	Irreversible	Changed	Unchanged	ATP + L-Homoserine <=> ADP + O-Phospho-L-homoserine	ATP + L-Homoserine => ADP + O-Phospho-L-homoserine
rxn01301	Reversible	Irreversible	Changed	Changed	NAD + L-Homoserine <=> NADH + H+ + L-Aspartate4-semialdehyde	NADH + H+ + L-Aspartate4-semialdehyde => NAD + L-Homoserine
rxn01352	Reversible	Irreversible	Changed	Unchanged	H2O + dGTP <=> H+ + Deoxyguanosine + Triphosphate	H2O + dGTP => H+ + Deoxyguanosine + Triphosphate
rxn01396	Reversible	Irreversible	Changed	Unchanged	ATP + Pyridoxol <=> ADP + Pyridoxine_phosphate	ATP + Pyridoxol => ADP + Pyridoxine_phosphate
rxn01434	Reversible	Irreversible	Changed	Unchanged	ATP + L-Aspartate + Citrulline <=> PPi + AMP + L-Argininosuccinate	ATP + L-Aspartate + Citrulline => PPi + AMP + L-Argininosuccinate
rxn01451	Reversible	Irreversible	Changed	Changed	NAD + (S)-3-Hydroxybutyryl-CoA <=> NADH + H+ + Acetoacetyl-CoA	NADH + H+ + Acetoacetyl-CoA => NAD + (S)-3-Hydroxybutyryl-CoA
rxn01459	Reversible	Irreversible	Changed	Unchanged	H2O + NADP + 4-Aminobutanal <=> NADPH + 2 H+ + GABA	H2O + NADP + 4-Aminobutanal => NADPH + 2 H+ + GABA
rxn01475	Irreversible	Irreversible	Unchanged	Changed	NADP + 6-Phospho-D-gluconate => NADPH + H+ + 6-Phospho-2-dehydro-D-gluconate	NADPH + H+ + 6-Phospho-2-dehydro-D-gluconate => NADP + 6-Phospho-D-gluconate
rxn01476	Reversible	Irreversible	Changed	Unchanged	H2O + 6-phospho-D-glucono-1-5-lactone <=> H+ + 6-Phospho-D-gluconate	H2O + 6-phospho-D-glucono-1-5-lactone => H+ + 6-Phospho-D-gluconate
rxn01492	Reversible	Irreversible	Changed	Unchanged	ATP + D-fructose-1-phosphate <=> ADP + D-fructose-1,6-bisphosphate	ATP + D-fructose-1-phosphate => ADP + D-fructose-1,6-bisphosphate
rxn01538	Reversible	Irreversible	Changed	Unchanged	ATP + Thiamin <=> ADP + Thiamine_phosphate	ATP + Thiamin => ADP + Thiamine_phosphate
rxn01545	Reversible	Irreversible	Changed	Unchanged	H2O + Xanthosine <=> D-Ribose + XAN	H2O + Xanthosine => D-Ribose + XAN
rxn01573	Reversible	Irreversible	Changed	Changed	H2O + NAD + L-Isoleucine <=> NADH + NH3 + H+ + 3MOP	NADH + NH3 + H+ + 3MOP => H2O + NAD + L-Isoleucine
rxn01578	Reversible	Irreversible	Changed	Changed	NAD + L-Pipecolate <=> NADH + H+ + delta1-Piperideine-2-carboxylate	NADH + H+ + delta1-Piperideine-2-carboxylate => NAD + L-Pipecolate
rxn01635	Reversible	Irreversible	Changed	Changed	NH3 + 2,5-Dioxopentanoate <=> H2O + H+ + 1-Pyrroline-4-hydroxy-2-carboxylate	H2O + H+ + 1-Pyrroline-4-hydroxy-2-carboxylate => NH3 + 2,5-Dioxopentanoate
rxn01671	Reversible	Irreversible	Changed	Unchanged	ATP + N-Ribosylnicotinamide <=> ADP + Nicotinamide_ribonucleotide	ATP + N-Ribosylnicotinamide => ADP + Nicotinamide_ribonucleotide
rxn01739	Reversible	Irreversible	Changed	Unchanged	ATP + Shikimate <=> ADP + 3-phosphoshikimate	ATP + Shikimate => ADP + 3-phosphoshikimate
rxn01806	Reversible	Irreversible	Changed	Changed	H2O + NAD + Nitrous_oxide <=> NADH + 2 H+ + 2 NO	NADH + 2 H+ + 2 NO => H2O + NAD + Nitrous_oxide
rxn01807	Reversible	Irreversible	Changed	Unchanged	ATP + PM <=> ADP + Pyridoxamine_phosphate	ATP + PM => ADP + Pyridoxamine_phosphate
rxn01851	Reversible	Irreversible	Changed	Unchanged	H2O + NAD + 4-Aminobutanal <=> NADH + 2 H+ + GABA	H2O + NAD + 4-Aminobutanal => NADH + 2 H+ + GABA
rxn01867	Reversible	Irreversible	Changed	Unchanged	H2O + NAD + Betaine aldehyde <=> NADH + 2 H+ + BET	H2O + NAD + Betaine aldehyde => NADH + 2 H+ + BET
rxn01917	Reversible	Irreversible	Changed	Unchanged	ATP + H+ + N-Acetyl-L-glutamate <=> ADP + n-acetylglutamyl-phosphate	ATP + H+ + N-Acetyl-L-glutamate => ADP + n-acetylglutamyl-phosphate
rxn02028	Reversible	Irreversible	Changed	Changed	L-Methionine + Dimethylglycine <=> Homocysteine + BET	Homocysteine + BET => L-Methionine + Dimethylglycine
rxn02303	Reversible	Irreversible	Changed	Changed	2 H2O + 2 CO2 + ProtoporphyrinogenIX <=> O2 + 2 H+ + CoproporphyrinogenIII	O2 + 2 H+ + CoproporphyrinogenIII => 2 H2O + 2 CO2 + ProtoporphyrinogenIX
rxn02304	Reversible	Irreversible	Changed	Changed	6 H2O + 2 Protoporphyrin <=> 3 O2 + 2 ProtoporphyrinogenIX	3 O2 + 2 ProtoporphyrinogenIX => 6 H2O + 2 Protoporphyrin
rxn02314	Reversible	Irreversible	Changed	Unchanged	ATP + D-Tagatose 6-phosphate <=> ADP + D-Tagatose 1,6-biphosphate	ATP + D-Tagatose 6-phosphate => ADP + D-Tagatose 1,6-biphosphate
rxn02331	Irreversible	Irreversible	Unchanged	Changed	Phosphate + H+ + 3-Deoxy-D-manno-octulosonate8-phosphate => H2O + Phosphoenolpyruvate + D-Arabinose5-phosphate	H2O + Phosphoenolpyruvate + D-Arabinose5-phosphate => Phosphate + H+ + 3-Deoxy-D-manno-octulosonate8-phosphate
rxn02402	Irreversible	Irreversible	Unchanged	Changed	CO2 + PPi + Nicotinate_ribonucleotide => 2 H+ + PRPP + Quinolinate	2 H+ + PRPP + Quinolinate => CO2 + PPi + Nicotinate_ribonucleotide
rxn02465	Reversible	Irreversible	Changed	Changed	NADP + Phosphate + 2-Acetamido-5-oxopentanoate <=> NADPH + n-acetylglutamyl-phosphate	NADPH + n-acetylglutamyl-phosphate => NADP + Phosphate + 2-Acetamido-5-oxopentanoate
rxn02484	Reversible	Irreversible	Changed	Unchanged	ATP + Toxopyrimidine <=> ADP + 4-Amino-5-phosphomethyl-2-methylpyrimidine	ATP + Toxopyrimidine => ADP + 4-Amino-5-phosphomethyl-2-methylpyrimidine
rxn02503	Reversible	Irreversible	Changed	Unchanged	ATP + 6-hydroxymethyl dihydropterin <=> AMP + 7,8-Dihydropterin_pyrophosphate	ATP + 6-hydroxymethyl dihydropterin => AMP + 7,8-Dihydropterin_pyrophosphate
rxn02889	Reversible	Irreversible	Changed	Unchanged	ATP + H2CO3 + Dimethylacryloyl-CoA <=> ADP + Phosphate + H+ + 3-Methylglutaconyl-CoA	ATP + H2CO3 + Dimethylacryloyl-CoA => ADP + Phosphate + H+ + 3-Methylglutaconyl-CoA
rxn02937	Reversible	Irreversible	Changed	Unchanged	ATP + 5''-Phosphoribosylformylglycinamidine <=> ADP + Phosphate + H+ + AIR	ATP + 5''-Phosphoribosylformylglycinamidine => ADP + Phosphate + H+ + AIR
rxn03031	Reversible	Irreversible	Changed	Changed	CoA + N-Succinyl-L-2-amino-6-oxopimelate <=> H2O + Succinyl-CoA + tetrahydrodipicolinate	H2O + Succinyl-CoA + tetrahydrodipicolinate => CoA + N-Succinyl-L-2-amino-6-oxopimelate
rxn03060	Reversible	Irreversible	Changed	Changed	H2O + cis-2-Methylaconitate <=> 2-Methylcitrate	2-Methylcitrate => H2O + cis-2-Methylaconitate
rxn03108	Reversible	Irreversible	Changed	Unchanged	ATP + 4-Amino-5-phosphomethyl-2-methylpyrimidine <=> ADP + 4-Amino-2-methyl-5-diphosphomethylpyrimidine	ATP + 4-Amino-5-phosphomethyl-2-methylpyrimidine => ADP + 4-Amino-2-methyl-5-diphosphomethylpyrimidine
rxn03135	Irreversible	Irreversible	Unchanged	Changed	L-Glutamate + H+ + D-erythro-imidazol-glycerol-phosphate + AICAR => L-Glutamine + phosphoribulosylformimino-AICAR-phosphate	L-Glutamine + phosphoribulosylformimino-AICAR-phosphate => L-Glutamate + H+ + D-erythro-imidazol-glycerol-phosphate + AICAR
rxn03532	Reversible	Irreversible	Changed	Changed	H2O + NAD + Precorrin 3B <=> NADH + O2 + H+ + Precorrin_3A	NADH + O2 + H+ + Precorrin_3A => H2O + NAD + Precorrin 3B
rxn03540	Reversible	Irreversible	Changed	Unchanged	4 H2O + 4 ATP + 4 L-Glutamine + Adenosyl_cobyrinate_diamide <=> 4 ADP + 4 Phosphate + 4 L-Glutamate + 4 H+ + Adenosylcobyric_acid	4 H2O + 4 ATP + 4 L-Glutamine + Adenosyl_cobyrinate_diamide => 4 ADP + 4 Phosphate + 4 L-Glutamate + 4 H+ + Adenosylcobyric_acid
rxn03908	Reversible	Irreversible	Changed	Unchanged	ATP + 4-cytidine5-diphospho-2-C-methyl-D-erythritol <=> ADP + 2-phospho-4-cytidine5-diphospho-2-C-methyl-D-erythritol	ATP + 4-cytidine5-diphospho-2-C-methyl-D-erythritol => ADP + 2-phospho-4-cytidine5-diphospho-2-C-methyl-D-erythritol
rxn03990	Reversible	Irreversible	Changed	Changed	NAD + H+ + 2 Nitrate <=> NADH + 2 O2 + 2 NO	NADH + 2 O2 + 2 NO => NAD + H+ + 2 Nitrate
rxn03991	Reversible	Irreversible	Changed	Unchanged	NADPH + 2 O2 + 2 NO <=> NADP + H+ + 2 Nitrate	NADPH + 2 O2 + 2 NO => NADP + H+ + 2 Nitrate
rxn04384	Reversible	Irreversible	Changed	Unchanged	ATP + (R)-1-Aminopropan-2-yl phosphate + Adenosylcobyric_acid <=> ADP + Phosphate + 2 H+ + Adenosyl cobinamide phosphate	ATP + (R)-1-Aminopropan-2-yl phosphate + Adenosylcobyric_acid => ADP + Phosphate + 2 H+ + Adenosyl cobinamide phosphate
rxn04413	Reversible	Irreversible	Changed	Changed	GDP + H+ + Adenosyl cobinamide phosphate <=> GTP + Adenosyl cobinamide	GTP + Adenosyl cobinamide => GDP + H+ + Adenosyl cobinamide phosphate
rxn04704	Reversible	Irreversible	Changed	Changed	2 CO2 + 2 L-Methionine + ProtoporphyrinogenIX + 2 5''-Deoxyadenosine <=> 2 S-Adenosyl-L-methionine + CoproporphyrinogenIII	2 S-Adenosyl-L-methionine + CoproporphyrinogenIII => 2 CO2 + 2 L-Methionine + ProtoporphyrinogenIX + 2 5''-Deoxyadenosine
rxn04954	Reversible	Irreversible	Changed	Changed	NAD + 5-Methyltetrahydrofolate <=> NADH + H+ + 5-10-Methylenetetrahydrofolate	NADH + H+ + 5-10-Methylenetetrahydrofolate => NAD + 5-Methyltetrahydrofolate
rxn05054	Reversible	Irreversible	Changed	Unchanged	ATP + 1-Aminopropan-2-ol + Adenosylcobyric_acid <=> ADP + Phosphate + H+ + Adenosyl cobinamide	ATP + 1-Aminopropan-2-ol + Adenosylcobyric_acid => ADP + Phosphate + H+ + Adenosyl cobinamide
rxn05145	Reversible	Irreversible	Changed	Unchanged	H2O + ATP + Phosphate <=> ADP + 2 Phosphate + H+	H2O + ATP + Phosphate[e] => ADP + 2 Phosphate + H+
rxn05244	Reversible	Irreversible	Changed	Changed	H+ + L-Isoleucine <=> H+ + L-Isoleucine	H+[e] + L-Isoleucine[e] => H+ + L-Isoleucine
rxn05298	Reversible	Irreversible	Changed	Changed	L-Glutamate + Na+ <=> L-Glutamate + Na+	L-Glutamate[e] + Na+[e] => L-Glutamate + Na+
rxn05305	Reversible	Irreversible	Changed	Unchanged	L-Lysine + H+ <=> L-Lysine + H+	L-Lysine[e] + H+ => L-Lysine + H+[e]
rxn05312	Reversible	Irreversible	Changed	Changed	Phosphate + H+ <=> Phosphate + H+	Phosphate[e] + H+[e] => Phosphate + H+
rxn05322	Irreversible	Irreversible	Unchanged	Changed	NAD + Butyryl-ACP => NADH + H+ + But-2-enoyl-[acyl-carrier protein]	NADH + H+ + But-2-enoyl-[acyl-carrier protein] => NAD + Butyryl-ACP
rxn05324	Irreversible	Irreversible	Unchanged	Changed	NAD + Dodecanoyl-ACP => NADH + H+ + (2E)-Dodecenoyl-[acp]	NADH + H+ + (2E)-Dodecenoyl-[acp] => NAD + Dodecanoyl-ACP
rxn05325	Irreversible	Irreversible	Unchanged	Changed	NAD + Octanoyl-ACP => NADH + H+ + (2E)-Octenoyl-[acp]	NADH + H+ + (2E)-Octenoyl-[acp] => NAD + Octanoyl-ACP
rxn05326	Irreversible	Irreversible	Unchanged	Changed	NAD + Hexanoyl-ACP => NADH + H+ + (2E)-Hexenoyl-[acp]	NADH + H+ + (2E)-Hexenoyl-[acp] => NAD + Hexanoyl-ACP
rxn05327	Irreversible	Irreversible	Unchanged	Changed	NAD + Decanoyl-ACP => NADH + H+ + (2E)-Decenoyl-[acp]	NADH + H+ + (2E)-Decenoyl-[acp] => NAD + Decanoyl-ACP
rxn05595	Reversible	Irreversible	Changed	Changed	H+ + K+ <=> H+ + K+	H+[e] + K+[e] => H+ + K+
rxn05625	Reversible	Irreversible	Changed	Changed	H+ + Nitrite <=> H+ + Nitrite	H+[e] + Nitrite[e] => H+ + Nitrite
rxn05627	Reversible	Irreversible	Changed	Changed	H+ + Nitrate <=> H+ + Nitrate	H+[e] + Nitrate[e] => H+ + Nitrate
rxn05654	Reversible	Irreversible	Changed	Unchanged	Succinate + H+ <=> Succinate + H+	Succinate + H+ => Succinate[e] + H+[e]
rxn05733	Reversible	Irreversible	Changed	Changed	Acetate + Sulfite + L-Cysteine + trdox <=> H2S2O3 + O-Acetyl-L-serine + trdrd	H2S2O3 + O-Acetyl-L-serine + trdrd => Acetate + Sulfite + L-Cysteine + trdox
rxn06078	Reversible	Irreversible	Changed	Changed	Acetate + Sulfite + Homocysteine + trdox <=> H2S2O3 + O-Acetyl-L-homoserine + trdrd	H2S2O3 + O-Acetyl-L-homoserine + trdrd => Acetate + Sulfite + Homocysteine + trdox
rxn06672	Reversible	Irreversible	Changed	Unchanged	ATP + H2CO3 + Holo-[carboxylase] <=> ADP + Phosphate + H+ + Carboxybiotin-carboxyl-carrier protein	ATP + H2CO3 + Holo-[carboxylase] => ADP + Phosphate + H+ + Carboxybiotin-carboxyl-carrier protein
rxn06979	Reversible	Irreversible	Changed	Unchanged	2 H2O + 2 ATP + 2 L-Glutamine + Cobyrinate <=> 2 ADP + 2 Phosphate + 2 L-Glutamate + 2 H+ + Cob(II)yrinate_diamide	2 H2O + 2 ATP + 2 L-Glutamine + Cobyrinate => 2 ADP + 2 Phosphate + 2 L-Glutamate + 2 H+ + Cob(II)yrinate_diamide
rxn07584	Reversible	Irreversible	Changed	Unchanged	ATP + H+ + Lipoate <=> PPi + Lipoyl-AMP	ATP + H+ + Lipoate => PPi + Lipoyl-AMP
rxn08194	Reversible	Irreversible	Changed	Unchanged	ATP + Cbl <=> Calomide + Triphosphate	ATP + Cbl => Calomide + Triphosphate
rxn08291	Reversible	Irreversible	Changed	Unchanged	H2O + FAD + D-Alanine <=> NH3 + Pyruvate + FADH2	H2O + FAD + D-Alanine => NH3 + Pyruvate + FADH2
rxn08294	Reversible	Irreversible	Changed	Unchanged	ATP + 1,2-Diacyl-sn-glycerol didodecanoyl <=> ADP + 1,2-didodecanoyl-sn-glycerol 3-phosphate	ATP + 1,2-Diacyl-sn-glycerol didodecanoyl => ADP + 1,2-didodecanoyl-sn-glycerol 3-phosphate
rxn08295	Reversible	Irreversible	Changed	Unchanged	ATP + 1,2-Diacyl-sn-glycerol ditetradecanoyl <=> ADP + 1,2-ditetradecanoyl-sn-glycerol 3-phosphate	ATP + 1,2-Diacyl-sn-glycerol ditetradecanoyl => ADP + 1,2-ditetradecanoyl-sn-glycerol 3-phosphate
rxn08296	Reversible	Irreversible	Changed	Unchanged	ATP + 1,2-Diacyl-sn-glycerol ditetradec-7-enoyl <=> ADP + 1,2-ditetradec-7-enoyl-sn-glycerol 3-phosphate	ATP + 1,2-Diacyl-sn-glycerol ditetradec-7-enoyl => ADP + 1,2-ditetradec-7-enoyl-sn-glycerol 3-phosphate
rxn08297	Reversible	Irreversible	Changed	Unchanged	ATP + 1,2-Diacyl-sn-glycerol dihexadecanoyl <=> ADP + 1,2-dihexadecanoyl-sn-glycerol 3-phosphate	ATP + 1,2-Diacyl-sn-glycerol dihexadecanoyl => ADP + 1,2-dihexadecanoyl-sn-glycerol 3-phosphate
rxn08298	Reversible	Irreversible	Changed	Unchanged	ATP + 1,2-Diacyl-sn-glycerol dihexadec-9-enoyl <=> ADP + 1,2-dihexadec-9-enoyl-sn-glycerol 3-phosphate	ATP + 1,2-Diacyl-sn-glycerol dihexadec-9-enoyl => ADP + 1,2-dihexadec-9-enoyl-sn-glycerol 3-phosphate
rxn08299	Reversible	Irreversible	Changed	Unchanged	ATP + 1,2-Diacyl-sn-glycerol dioctadecanoyl <=> ADP + 1,2-dioctadecanoyl-sn-glycerol 3-phosphate	ATP + 1,2-Diacyl-sn-glycerol dioctadecanoyl => ADP + 1,2-dioctadecanoyl-sn-glycerol 3-phosphate
rxn08300	Reversible	Irreversible	Changed	Unchanged	ATP + 1,2-Diacyl-sn-glycerol dioctadec-11-enoyl <=> ADP + 1,2-dioctadec-11-enoyl-sn-glycerol 3-phosphate	ATP + 1,2-Diacyl-sn-glycerol dioctadec-11-enoyl => ADP + 1,2-dioctadec-11-enoyl-sn-glycerol 3-phosphate
rxn08615	Reversible	Irreversible	Changed	Changed	ADP + Glycogen <=> ADPglucose + glycogen(n-1)	ADPglucose + glycogen(n-1) => ADP + Glycogen
rxn08655	Reversible	Irreversible	Changed	Changed	Glyoxalate + Ubiquinol-8 <=> Glycolate + Ubiquinone-8	Glycolate + Ubiquinone-8 => Glyoxalate + Ubiquinol-8
rxn08708	Reversible	Irreversible	Changed	Unchanged	ATP + heptosyl-heptosyl-kdo2-lipidA <=> ADP + phospho-heptosyl-heptosyl-kdo2-lipidA	ATP + heptosyl-heptosyl-kdo2-lipidA => ADP + phospho-heptosyl-heptosyl-kdo2-lipidA
rxn08709	Reversible	Irreversible	Changed	Unchanged	ATP + heptosyl-phospho-heptosyl-heptosyl-kdo2-lipidA <=> ADP + phospho-heptosyl-phospho-heptosyl-heptosyl-kdo2-lipidA	ATP + heptosyl-phospho-heptosyl-heptosyl-kdo2-lipidA => ADP + phospho-heptosyl-phospho-heptosyl-heptosyl-kdo2-lipidA
rxn08792	Reversible	Irreversible	Changed	Changed	Pyruvate + Ubiquinol-8 <=> L-Lactate + Ubiquinone-8	L-Lactate + Ubiquinone-8 => Pyruvate + Ubiquinol-8
rxn08900	Reversible	Irreversible	Changed	Changed	Oxaloacetate + Ubiquinol-8 <=> L-Malate + Ubiquinone-8	L-Malate + Ubiquinone-8 => Oxaloacetate + Ubiquinol-8
rxn09188	Reversible	Irreversible	Changed	Unchanged	FAD + L-Proline <=> FADH2 + 1-Pyrroline-5-carboxylate	FAD + L-Proline => FADH2 + 1-Pyrroline-5-carboxylate
rxn09240	Reversible	Irreversible	Changed	Unchanged	H2O + ATP + GTP + Sulfate <=> Phosphate + PPi + GDP + APS	H2O + ATP + GTP + Sulfate => Phosphate + PPi + GDP + APS
rxn09674	Reversible	Irreversible	Changed	Changed	L-Lysine + H+ <=> L-Lysine + H+	L-Lysine[e] + H+[e] => L-Lysine + H+
rxn10052	Reversible	Irreversible	Changed	Unchanged	ADP + PPi <=> AMP + H+ + Triphosphate	ADP + PPi => AMP + H+ + Triphosphate
rxn10060	Reversible	Irreversible	Changed	Unchanged	NAD + TTP <=> NADP + dTDP	NAD + TTP => NADP + dTDP
rxn10120	Reversible	Irreversible	Changed	Changed	H2O + 2 H+ + Nitrite + Ubiquinone-8 <=> 2 H+ + Nitrate + Ubiquinol-8	2 H+ + Nitrate + Ubiquinol-8 => H2O + 2 H+[e] + Nitrite + Ubiquinone-8
rxn10122	Reversible	Irreversible	Changed	Changed	NAD + 3.5 H+ + Ubiquinol-8 <=> NADH + 4.5 H+ + Ubiquinone-8	NADH + 4.5 H+ + Ubiquinone-8 => NAD + 3.5 H+[e] + Ubiquinol-8
rxn10125	Reversible	Irreversible	Changed	Changed	NAD + NADPH + 2 H+ <=> NADH + NADP + 2 H+	NADH + NADP + 2 H+[e] => NAD + NADPH + 2 H+
rxn10126	Irreversible	Reversible	Changed	Unchanged	FADH2 + Ubiquinone-8 => FAD + Ubiquinol-8	FADH2 + Ubiquinone-8 <=> FAD + Ubiquinol-8
rxn10153	Reversible	Irreversible	Changed	Changed	2 H+ + L-Malate <=> 2 H+ + L-Malate	2 H+[e] + L-Malate[e] => 2 H+ + L-Malate
rxn10154	Reversible	Irreversible	Changed	Changed	Succinate + 2 H+ <=> Succinate + 2 H+	Succinate[e] + 2 H+[e] => Succinate + 2 H+
rxn10253	Reversible	Irreversible	Changed	Unchanged	ATP + 1,2-Diisoheptadecanoyl-sn-glycerol <=> ADP + 1,2-diisoheptadecanoyl-sn-glycerol 3-phosphate	ATP + 1,2-Diisoheptadecanoyl-sn-glycerol => ADP + 1,2-diisoheptadecanoyl-sn-glycerol 3-phosphate
rxn10254	Reversible	Irreversible	Changed	Unchanged	ATP + 1,2-Dianteisoheptadecanoyl-sn-glycerol <=> ADP + 1,2-dianteisoheptadecanoyl-sn-glycerol 3-phosphate	ATP + 1,2-Dianteisoheptadecanoyl-sn-glycerol => ADP + 1,2-dianteisoheptadecanoyl-sn-glycerol 3-phosphate
rxn10255	Reversible	Irreversible	Changed	Unchanged	ATP + 1,2-Diisotetradecanoyl-sn-glycerol <=> ADP + 1,2-diisotetradecanoyl-sn-glycerol 3-phosphate	ATP + 1,2-Diisotetradecanoyl-sn-glycerol => ADP + 1,2-diisotetradecanoyl-sn-glycerol 3-phosphate
rxn10256	Reversible	Irreversible	Changed	Unchanged	ATP + 1,2-Diisopentadecanoyl-sn-glycerol <=> ADP + 1,2-diisopentadecanoyl-sn-glycerol 3-phosphate	ATP + 1,2-Diisopentadecanoyl-sn-glycerol => ADP + 1,2-diisopentadecanoyl-sn-glycerol 3-phosphate
rxn10257	Reversible	Irreversible	Changed	Unchanged	ATP + 1,2-Dianteisopentadecanoyl-sn-glycerol <=> ADP + 1,2-dianteisopentadecanoyl-sn-glycerol 3-phosphate	ATP + 1,2-Dianteisopentadecanoyl-sn-glycerol => ADP + 1,2-dianteisopentadecanoyl-sn-glycerol 3-phosphate
rxn10258	Reversible	Irreversible	Changed	Unchanged	ATP + 1,2-Diisohexadecanoyl-sn-glycerol <=> ADP + 1,2-diisohexadecanoyl-sn-glycerol 3-phosphate	ATP + 1,2-Diisohexadecanoyl-sn-glycerol => ADP + 1,2-diisohexadecanoyl-sn-glycerol 3-phosphate
rxn11937	Irreversible	Irreversible	Unchanged	Changed	H2O + NAD + N2 => NADH + Nitrous_oxide	NADH + Nitrous_oxide => H2O + NAD + N2
rxn11946	Reversible	Irreversible	Changed	Unchanged	S-Adenosyl-L-methionine + 2-Octaprenyl-3-methyl-5-hydroxy-6-methoxy-1,4-benzoquinone <=> S-Adenosyl-homocysteine + Ubiquinone-8	S-Adenosyl-L-methionine + 2-Octaprenyl-3-methyl-5-hydroxy-6-methoxy-1,4-benzoquinone => S-Adenosyl-homocysteine + Ubiquinone-8
rxn12510	Reversible	Irreversible	Changed	Unchanged	ATP + PAN <=> ADP + 4-phosphopantothenate	ATP + PAN => ADP + 4-phosphopantothenate
rxn12822	Reversible	Irreversible	Changed	Changed	2 L-Glutamate + 2 Oxidizedferredoxin <=> 2-Oxoglutarate + L-Glutamine + 2 H+ + 2 Reducedferredoxin	2-Oxoglutarate + L-Glutamine + 2 H+ + 2 Reducedferredoxin => 2 L-Glutamate + 2 Oxidizedferredoxin
rxn13299	Irreversible	Irreversible	Unchanged	Changed	Glucose-1-phosphate => Phosphate + Glycogen	Phosphate + Glycogen => Glucose-1-phosphate
rxn13804	Reversible	Irreversible	Changed	Unchanged	Ethanol + Q <=> Acetaldehyde + Ubiquinol-8	Ethanol + Ubiquinone-8 => Acetaldehyde + Ubiquinol-8
rxn13815	Reversible	Irreversible	Changed	Changed	CMP + H+ + 0.02 Phosphatidylglycerophosphate <=> Glycerol-3-phosphate + 0.02 CDP-diacylglycerol	Glycerol-3-phosphate + 0.02 CDP-diacylglycerol => CMP + H+ + 0.02 Phosphatidylglycerophosphate
rxn13816	Reversible	Irreversible	Changed	Changed	CMP + H+ + 0.02 ps_BS <=> L-Serine + 0.02 CDP-diacylglycerol	L-Serine + 0.02 CDP-diacylglycerol => CMP + H+ + 0.02 ps_BS
rxn13828	Reversible	Irreversible	Changed	Unchanged	ATP + CoA + Myristic_acid <=> PPi + AMP + Myristoyl-CoA	ATP + CoA + Myristic_acid[e] => PPi + AMP + Myristoyl-CoA
rxn13829	Reversible	Irreversible	Changed	Unchanged	ATP + CoA + Palmitate <=> PPi + AMP + Palmitoyl-CoA	ATP + CoA + Palmitate[e] => PPi + AMP + Palmitoyl-CoA
rxn13838	Reversible	Irreversible	Changed	Unchanged	NADH + H+ + Hexadecenoyl-ACP <=> NAD + Palmitoyl-ACP	NADH + H+ + Hexadecenoyl-ACP => NAD + Palmitoyl-ACP
rxn13851	Irreversible	Irreversible	Unchanged	Changed	CO2 + ACP + 3-Oxostearoyl-[acp] => H+ + Malonyl-acyl-carrierprotein + Palmitoyl-ACP	H+ + Malonyl-acyl-carrierprotein + Palmitoyl-ACP => CO2 + ACP + 3-Oxostearoyl-[acp]
rxn13858	Irreversible	Irreversible	Unchanged	Changed	NADP + Ubiquinol-8 => NADPH + H+ + Q	NADPH + H+ + Ubiquinone-8 => NADP + Ubiquinol-8
